# Supplementary material for: Microscopic mechanisms of pressure-induced amorphous-amorphous transitions and crystallisation in silicon
Source: Nat Commun. 2024 Jan 16;15:368. doi: 10.1038/s41467-023-44332-6 (PMC10792069; doi:10.1038/s41467-023-44332-6)
Supplement: Supplementary file 4 — Supplementary Data [file 41467_2023_44332_MOESM4_ESM.zip]

Archive with 10 entries (6 files):
- Supplementary Data/MD_snaphosts/
- Supplementary Data/MD_snaphosts/10GPa/
- Supplementary Data/MD_snaphosts/10GPa/posi.0.atom.gz
- Supplementary Data/MD_snaphosts/10GPa/posi.3100000.atom.gz
- Supplementary Data/MD_snaphosts/12GPa/
- Supplementary Data/MD_snaphosts/12GPa/posi.0.atom.gz
- Supplementary Data/MD_snaphosts/12GPa/posi.2100000.atom.gz
- Supplementary Data/MD_snaphosts/15GPa/
- Supplementary Data/MD_snaphosts/15GPa/posi.0.atom.gz
- Supplementary Data/MD_snaphosts/15GPa/posi.200000.atom.gz
