# Supplementary material for: Microscopic mechanisms of pressure-induced amorphous-amorphous transitions and crystallisation in silicon
Source: Nat Commun. 2024 Jan 16;15:368. doi: 10.1038/s41467-023-44332-6 (PMC10792069; doi:10.1038/s41467-023-44332-6)
Supplement: Supplementary file 5 — Source Data [file 41467_2023_44332_MOESM5_ESM.zip]

Archive with 54 entries (50 files):
- Source Data Combined Final/NCOMMS-23-21448B Source Data/
- Source Data Combined Final/NCOMMS-23-21448B Source Data/SourceData/
- Source Data Combined Final/NCOMMS-23-21448B Source Data/SourceData/source_data_Main/
- Source Data Combined Final/NCOMMS-23-21448B Source Data/SourceData/source_data_Main/Fig1a_10GPa.txt
- Source Data Combined Final/NCOMMS-23-21448B Source Data/SourceData/source_data_Main/Fig1a_12GPa.txt
- Source Data Combined Final/NCOMMS-23-21448B Source Data/SourceData/source_data_Main/Fig1a_15GPa.txt
- Source Data Combined Final/NCOMMS-23-21448B Source Data/SourceData/source_data_Main/Fig1b.txt
- Source Data Combined Final/NCOMMS-23-21448B Source Data/SourceData/source_data_Main/Fig1c.txt
- Source Data Combined Final/NCOMMS-23-21448B Source Data/SourceData/source_data_Main/Fig1d_hda.txt
- Source Data Combined Final/NCOMMS-23-21448B Source Data/SourceData/source_data_Main/Fig1d_lda.txt
- Source Data Combined Final/NCOMMS-23-21448B Source Data/SourceData/source_data_Main/Fig1d_vhda.txt
- Source Data Combined Final/NCOMMS-23-21448B Source Data/SourceData/source_data_Main/Fig2a.txt
- Source Data Combined Final/NCOMMS-23-21448B Source Data/SourceData/source_data_Main/Fig2c.txt
- Source Data Combined Final/NCOMMS-23-21448B Source Data/SourceData/source_data_Main/Fig2d.txt
- Source Data Combined Final/NCOMMS-23-21448B Source Data/SourceData/source_data_Main/Fig2e.txt
- Source Data Combined Final/NCOMMS-23-21448B Source Data/SourceData/source_data_Main/Fig3a.txt
- Source Data Combined Final/NCOMMS-23-21448B Source Data/SourceData/source_data_Main/Fig3c.txt
- Source Data Combined Final/NCOMMS-23-21448B Source Data/SourceData/source_data_Main/Fig3d.txt
- Source Data Combined Final/NCOMMS-23-21448B Source Data/SourceData/source_data_Main/Fig3e.txt
- Source Data Combined Final/NCOMMS-23-21448B Source Data/SourceData/source_data_Main/Fig4b.txt
- Source Data Combined Final/NCOMMS-23-21448B Source Data/SourceData/source_data_Main/Fig4c.txt
- Source Data Combined Final/NCOMMS-23-21448B Source Data/SourceData/source_data_Main/Fig4e.txt
- Source Data Combined Final/NCOMMS-23-21448B Source Data/SourceData/source_data_Main/Fig5b.txt
- Source Data Combined Final/NCOMMS-23-21448B Source Data/SourceData/source_data_Main/Fig5c.txt
- Source Data Combined Final/NCOMMS-23-21448B Source Data/SourceData/source_data_Main/Fig5d.txt
- Source Data Combined Final/NCOMMS-23-21448B Source Data/SourceData/source_data_Main/Fig6c_left_axis.txt
- Source Data Combined Final/NCOMMS-23-21448B Source Data/SourceData/source_data_Main/Fig6c_right_axis.txt
- Source Data Combined Final/NCOMMS-23-21448B Source Data/SourceData/source_data_Main/Fig6d_left_axis.txt
- Source Data Combined Final/NCOMMS-23-21448B Source Data/SourceData/source_data_Main/Fig6d_right_axis.txt
- Source Data Combined Final/NCOMMS-23-21448B Source Data/SourceData/source_data_SI/
- Source Data Combined Final/NCOMMS-23-21448B Source Data/SourceData/source_data_SI/data_fs1.tar.gz
- Source Data Combined Final/NCOMMS-23-21448B Source Data/SourceData/source_data_SI/data_fs10.tar.gz
- Source Data Combined Final/NCOMMS-23-21448B Source Data/SourceData/source_data_SI/data_fs11.tar.gz
- Source Data Combined Final/NCOMMS-23-21448B Source Data/SourceData/source_data_SI/data_fs12.tar.gz
- Source Data Combined Final/NCOMMS-23-21448B Source Data/SourceData/source_data_SI/data_fs13.tar.gz
- Source Data Combined Final/NCOMMS-23-21448B Source Data/SourceData/source_data_SI/data_fs14.tar.gz
- Source Data Combined Final/NCOMMS-23-21448B Source Data/SourceData/source_data_SI/data_fs15.tar.gz
- Source Data Combined Final/NCOMMS-23-21448B Source Data/SourceData/source_data_SI/data_fs16.tar.gz
- Source Data Combined Final/NCOMMS-23-21448B Source Data/SourceData/source_data_SI/data_fs17.tar.gz
- Source Data Combined Final/NCOMMS-23-21448B Source Data/SourceData/source_data_SI/data_fs19.tar.gz
- Source Data Combined Final/NCOMMS-23-21448B Source Data/SourceData/source_data_SI/data_fs2.tar.gz
- Source Data Combined Final/NCOMMS-23-21448B Source Data/SourceData/source_data_SI/data_fs20.tar.gz
- Source Data Combined Final/NCOMMS-23-21448B Source Data/SourceData/source_data_SI/data_fs22.tar.gz
- Source Data Combined Final/NCOMMS-23-21448B Source Data/SourceData/source_data_SI/data_fs23.tar.gz
- Source Data Combined Final/NCOMMS-23-21448B Source Data/SourceData/source_data_SI/data_fs24.tar.gz
- Source Data Combined Final/NCOMMS-23-21448B Source Data/SourceData/source_data_SI/data_fs25.tar.gz
- Source Data Combined Final/NCOMMS-23-21448B Source Data/SourceData/source_data_SI/data_fs26.tar.gz
- Source Data Combined Final/NCOMMS-23-21448B Source Data/SourceData/source_data_SI/data_fs28.tar.gz
- Source Data Combined Final/NCOMMS-23-21448B Source Data/SourceData/source_data_SI/data_fs3.tar.gz
- Source Data Combined Final/NCOMMS-23-21448B Source Data/SourceData/source_data_SI/data_fs30.tar.gz
- Source Data Combined Final/NCOMMS-23-21448B Source Data/SourceData/source_data_SI/data_fs4.tar.gz
- Source Data Combined Final/NCOMMS-23-21448B Source Data/SourceData/source_data_SI/data_fs6.tar.gz
- Source Data Combined Final/NCOMMS-23-21448B Source Data/SourceData/source_data_SI/data_fs8.tar.gz
- Source Data Combined Final/NCOMMS-23-21448B Source Data/SourceData/source_data_SI/data_fs9.tar.gz
