# Supplementary material for: Microscopic mechanisms of pressure-induced amorphous-amorphous transitions and crystallisation in silicon
Source: Nat Commun. 2024 Jan 16;15:368. doi: 10.1038/s41467-023-44332-6 (PMC10792069; doi:10.1038/s41467-023-44332-6)
Supplement: Supplementary file 5 — Source Data [file 41467_2023_44332_MOESM5_ESM.zip › Source Data Combined Final/NCOMMS-23-21448B Source Data/SourceData/source_data_Main/Fig1a_10GPa.txt]

-9.998999999999999488e+01 2.056005859375000000e+01
-9.998000000000000398e+01 2.056823730468750000e+01
-9.996999999999999886e+01 2.055346679687500000e+01
-9.995999999999999375e+01 2.057934570312500000e+01
-9.995000000000000284e+01 2.055615234375000000e+01
-9.993999999999999773e+01 2.058776855468750000e+01
-9.993000000000000682e+01 2.055664062500000000e+01
-9.992000000000000171e+01 2.058190917968750000e+01
-9.990999999999999659e+01 2.054809570312500000e+01
-9.990000000000000568e+01 2.056860351562500000e+01
-9.989000000000000057e+01 2.054577636718750000e+01
-9.987999999999999545e+01 2.056091308593750000e+01
-9.987000000000000455e+01 2.056091308593750000e+01
-9.985999999999999943e+01 2.055871582031250000e+01
-9.984999999999999432e+01 2.057250976562500000e+01
-9.984000000000000341e+01 2.054516601562500000e+01
-9.982999999999999829e+01 2.057958984375000000e+01
-9.981999999999999318e+01 2.053674316406250000e+01
-9.981000000000000227e+01 2.058447265625000000e+01
-9.979999999999999716e+01 2.053527832031250000e+01
-9.979000000000000625e+01 2.058447265625000000e+01
-9.978000000000000114e+01 2.054309082031250000e+01
-9.976999999999999602e+01 2.057861328125000000e+01
-9.976000000000000512e+01 2.054748535156250000e+01
-9.975000000000000000e+01 2.055712890625000000e+01
-9.973999999999999488e+01 2.054785156250000000e+01
-9.973000000000000398e+01 2.054772949218750000e+01
-9.971999999999999886e+01 2.055859375000000000e+01
-9.970999999999999375e+01 2.054724121093750000e+01
-9.970000000000000284e+01 2.056176757812500000e+01
-9.968999999999999773e+01 2.054284667968750000e+01
-9.968000000000000682e+01 2.056457519531250000e+01
-9.967000000000000171e+01 2.054931640625000000e+01
-9.965999999999999659e+01 2.056738281250000000e+01
-9.965000000000000568e+01 2.054870605468750000e+01
-9.964000000000000057e+01 2.056164550781250000e+01
-9.962999999999999545e+01 2.055065917968750000e+01
-9.962000000000000455e+01 2.055419921875000000e+01
-9.960999999999999943e+01 2.054919433593750000e+01
-9.959999999999999432e+01 2.054748535156250000e+01
-9.959000000000000341e+01 2.055871582031250000e+01
-9.957999999999999829e+01 2.055004882812500000e+01
-9.956999999999999318e+01 2.057067871093750000e+01
-9.956000000000000227e+01 2.054931640625000000e+01
-9.954999999999999716e+01 2.057409667968750000e+01
-9.954000000000000625e+01 2.054772949218750000e+01
-9.953000000000000114e+01 2.057409667968750000e+01
-9.951999999999999602e+01 2.054431152343750000e+01
-9.951000000000000512e+01 2.056274414062500000e+01
-9.950000000000000000e+01 2.053759765625000000e+01
-9.948999999999999488e+01 2.054284667968750000e+01
-9.948000000000000398e+01 2.054187011718750000e+01
-9.946999999999999886e+01 2.053540039062500000e+01
-9.945999999999999375e+01 2.055493164062500000e+01
-9.945000000000000284e+01 2.052807617187500000e+01
-9.943999999999999773e+01 2.056481933593750000e+01
-9.943000000000000682e+01 2.052917480468750000e+01
-9.942000000000000171e+01 2.057434082031250000e+01
-9.940999999999999659e+01 2.053356933593750000e+01
-9.940000000000000568e+01 2.056896972656250000e+01
-9.939000000000000057e+01 2.053308105468750000e+01
-9.937999999999999545e+01 2.055456542968750000e+01
-9.937000000000000455e+01 2.053869628906250000e+01
-9.935999999999999943e+01 2.054528808593750000e+01
-9.934999999999999432e+01 2.054516601562500000e+01
-9.934000000000000341e+01 2.053369140625000000e+01
-9.932999999999999829e+01 2.054907226562500000e+01
-9.931999999999999318e+01 2.052648925781250000e+01
-9.931000000000000227e+01 2.055566406250000000e+01
-9.929999999999999716e+01 2.053063964843750000e+01
-9.929000000000000625e+01 2.056713867187500000e+01
-9.928000000000000114e+01 2.054028320312500000e+01
-9.926999999999999602e+01 2.056384277343750000e+01
-9.926000000000000512e+01 2.053918457031250000e+01
-9.925000000000000000e+01 2.055065917968750000e+01
-9.923999999999999488e+01 2.053698730468750000e+01
-9.923000000000000398e+01 2.053442382812500000e+01
-9.921999999999999886e+01 2.053723144531250000e+01
-9.920999999999999375e+01 2.052343750000000000e+01
-9.920000000000000284e+01 2.054443359375000000e+01
-9.918999999999999773e+01 2.052124023437500000e+01
-9.918000000000000682e+01 2.055529785156250000e+01
-9.917000000000000171e+01 2.052526855468750000e+01
-9.915999999999999659e+01 2.055786132812500000e+01
-9.915000000000000568e+01 2.052160644531250000e+01
-9.914000000000000057e+01 2.054443359375000000e+01
-9.912999999999999545e+01 2.051892089843750000e+01
-9.912000000000000455e+01 2.053564453125000000e+01
-9.910999999999999943e+01 2.053356933593750000e+01
-9.909999999999999432e+01 2.053076171875000000e+01
-9.909000000000000341e+01 2.054663085937500000e+01
-9.907999999999999829e+01 2.051892089843750000e+01
-9.906999999999999318e+01 2.056103515625000000e+01
-9.906000000000000227e+01 2.051489257812500000e+01
-9.904999999999999716e+01 2.056689453125000000e+01
-9.904000000000000625e+01 2.051196289062500000e+01
-9.903000000000000114e+01 2.056433105468750000e+01
-9.901999999999999602e+01 2.051733398437500000e+01
-9.901000000000000512e+01 2.054882812500000000e+01
-9.900000000000000000e+01 2.052099609375000000e+01
-9.898999999999999488e+01 2.053466796875000000e+01
-9.898000000000000398e+01 2.052966308593750000e+01
-9.896999999999999886e+01 2.052526855468750000e+01
-9.895999999999999375e+01 2.053564453125000000e+01
-9.895000000000000284e+01 2.051928710937500000e+01
-9.893999999999999773e+01 2.053894042968750000e+01
-9.893000000000000682e+01 2.051904296875000000e+01
-9.892000000000000171e+01 2.053967285156250000e+01
-9.890999999999999659e+01 2.051892089843750000e+01
-9.890000000000000568e+01 2.053735351562500000e+01
-9.889000000000000057e+01 2.052209472656250000e+01
-9.887999999999999545e+01 2.053637695312500000e+01
-9.887000000000000455e+01 2.052624511718750000e+01
-9.885999999999999943e+01 2.052917480468750000e+01
-9.884999999999999432e+01 2.053271484375000000e+01
-9.884000000000000341e+01 2.052795410156250000e+01
-9.882999999999999829e+01 2.053881835937500000e+01
-9.881999999999999318e+01 2.051721191406250000e+01
-9.881000000000000227e+01 2.053381347656250000e+01
-9.879999999999999716e+01 2.050122070312500000e+01
-9.879000000000000625e+01 2.052514648437500000e+01
-9.878000000000000114e+01 2.049645996093750000e+01
-9.876999999999999602e+01 2.052905273437500000e+01
-9.876000000000000512e+01 2.050964355468750000e+01
-9.875000000000000000e+01 2.053503417968750000e+01
-9.873999999999999488e+01 2.052941894531250000e+01
-9.873000000000000398e+01 2.053564453125000000e+01
-9.871999999999999886e+01 2.054528808593750000e+01
-9.870999999999999375e+01 2.052111816406250000e+01
-9.870000000000000284e+01 2.054748535156250000e+01
-9.868999999999999773e+01 2.050903320312500000e+01
-9.868000000000000682e+01 2.055261230468750000e+01
-9.867000000000000171e+01 2.050878906250000000e+01
-9.865999999999999659e+01 2.055041503906250000e+01
-9.865000000000000568e+01 2.051293945312500000e+01
-9.864000000000000057e+01 2.054052734375000000e+01
-9.862999999999999545e+01 2.051391601562500000e+01
-9.862000000000000455e+01 2.052282714843750000e+01
-9.860999999999999943e+01 2.051635742187500000e+01
-9.859999999999999432e+01 2.051269531250000000e+01
-9.859000000000000341e+01 2.052490234375000000e+01
-9.857999999999999829e+01 2.050744628906250000e+01
-9.856999999999999318e+01 2.052954101562500000e+01
-9.856000000000000227e+01 2.050439453125000000e+01
-9.854999999999999716e+01 2.053222656250000000e+01
-9.854000000000000625e+01 2.050634765625000000e+01
-9.853000000000000114e+01 2.052954101562500000e+01
-9.851999999999999602e+01 2.050817871093750000e+01
-9.851000000000000512e+01 2.052795410156250000e+01
-9.850000000000000000e+01 2.052258300781250000e+01
-9.848999999999999488e+01 2.052685546875000000e+01
-9.848000000000000398e+01 2.052612304687500000e+01
-9.846999999999999886e+01 2.051232910156250000e+01
-9.845999999999999375e+01 2.052697753906250000e+01
-9.845000000000000284e+01 2.050244140625000000e+01
-9.843999999999999773e+01 2.052990722656250000e+01
-9.843000000000000682e+01 2.050085449218750000e+01
-9.842000000000000171e+01 2.053027343750000000e+01
-9.840999999999999659e+01 2.049731445312500000e+01
-9.840000000000000568e+01 2.052270507812500000e+01
-9.839000000000000057e+01 2.050207519531250000e+01
-9.837999999999999545e+01 2.051782226562500000e+01
-9.837000000000000455e+01 2.051464843750000000e+01
-9.835999999999999943e+01 2.051208496093750000e+01
-9.834999999999999432e+01 2.052185058593750000e+01
-9.834000000000000341e+01 2.049792480468750000e+01
-9.832999999999999829e+01 2.052343750000000000e+01
-9.831999999999999318e+01 2.049145507812500000e+01
-9.831000000000000227e+01 2.052685546875000000e+01
-9.829999999999999716e+01 2.049255371093750000e+01
-9.829000000000000625e+01 2.052636718750000000e+01
-9.828000000000000114e+01 2.049658203125000000e+01
-9.826999999999999602e+01 2.051501464843750000e+01
-9.826000000000000512e+01 2.049670410156250000e+01
-9.825000000000000000e+01 2.050280761718750000e+01
-9.823999999999999488e+01 2.050537109375000000e+01
-9.823000000000000398e+01 2.049707031250000000e+01
-9.821999999999999886e+01 2.051770019531250000e+01
-9.820999999999999375e+01 2.049414062500000000e+01
-9.820000000000000284e+01 2.052270507812500000e+01
-9.818999999999999773e+01 2.048986816406250000e+01
-9.818000000000000682e+01 2.052111816406250000e+01
-9.817000000000000171e+01 2.049218750000000000e+01
-9.815999999999999659e+01 2.052172851562500000e+01
-9.815000000000000568e+01 2.050207519531250000e+01
-9.814000000000000057e+01 2.051208496093750000e+01
-9.812999999999999545e+01 2.050256347656250000e+01
-9.812000000000000455e+01 2.049877929687500000e+01
-9.810999999999999943e+01 2.050830078125000000e+01
-9.809999999999999432e+01 2.048840332031250000e+01
-9.809000000000000341e+01 2.051367187500000000e+01
-9.807999999999999829e+01 2.048608398437500000e+01
-9.806999999999999318e+01 2.052062988281250000e+01
-9.806000000000000227e+01 2.048962402343750000e+01
-9.804999999999999716e+01 2.051892089843750000e+01
-9.804000000000000625e+01 2.049182128906250000e+01
-9.803000000000000114e+01 2.051391601562500000e+01
-9.801999999999999602e+01 2.050244140625000000e+01
-9.801000000000000512e+01 2.050720214843750000e+01
-9.800000000000000000e+01 2.050671386718750000e+01
-9.798999999999999488e+01 2.049047851562500000e+01
-9.798000000000000398e+01 2.050732421875000000e+01
-9.796999999999999886e+01 2.047680664062500000e+01
-9.795999999999999375e+01 2.051428222656250000e+01
-9.795000000000000284e+01 2.048168945312500000e+01
-9.793999999999999773e+01 2.052575683593750000e+01
-9.793000000000000682e+01 2.048840332031250000e+01
-9.792000000000000171e+01 2.051928710937500000e+01
-9.790999999999999659e+01 2.048962402343750000e+01
-9.790000000000000568e+01 2.050305175781250000e+01
-9.789000000000000057e+01 2.049621582031250000e+01
-9.787999999999999545e+01 2.049145507812500000e+01
-9.787000000000000455e+01 2.050683593750000000e+01
-9.785999999999999943e+01 2.048681640625000000e+01
-9.784999999999999432e+01 2.051635742187500000e+01
-9.784000000000000341e+01 2.048278808593750000e+01
-9.782999999999999829e+01 2.050830078125000000e+01
-9.781999999999999318e+01 2.047570800781250000e+01
-9.781000000000000227e+01 2.050146484375000000e+01
-9.779999999999999716e+01 2.048278808593750000e+01
-9.779000000000000625e+01 2.050036621093750000e+01
-9.778000000000000114e+01 2.049340820312500000e+01
-9.776999999999999602e+01 2.049536132812500000e+01
-9.776000000000000512e+01 2.049792480468750000e+01
-9.775000000000000000e+01 2.048864746093750000e+01
-9.773999999999999488e+01 2.050073242187500000e+01
-9.773000000000000398e+01 2.048413085937500000e+01
-9.771999999999999886e+01 2.050537109375000000e+01
-9.770999999999999375e+01 2.048461914062500000e+01
-9.770000000000000284e+01 2.050317382812500000e+01
-9.768999999999999773e+01 2.048376464843750000e+01
-9.768000000000000682e+01 2.050073242187500000e+01
-9.767000000000000171e+01 2.048706054687500000e+01
-9.765999999999999659e+01 2.049157714843750000e+01
-9.765000000000000568e+01 2.048889160156250000e+01
-9.764000000000000057e+01 2.047631835937500000e+01
-9.762999999999999545e+01 2.049194335937500000e+01
-9.762000000000000455e+01 2.046667480468750000e+01
-9.760999999999999943e+01 2.050402832031250000e+01
-9.759999999999999432e+01 2.046350097656250000e+01
-9.759000000000000341e+01 2.051147460937500000e+01
-9.757999999999999829e+01 2.046777343750000000e+01
-9.756999999999999318e+01 2.050976562500000000e+01
-9.756000000000000227e+01 2.047521972656250000e+01
-9.754999999999999716e+01 2.049670410156250000e+01
-9.754000000000000625e+01 2.048400878906250000e+01
-9.753000000000000114e+01 2.047778320312500000e+01
-9.751999999999999602e+01 2.049365234375000000e+01
-9.751000000000000512e+01 2.047204589843750000e+01
-9.750000000000000000e+01 2.050354003906250000e+01
-9.748999999999999488e+01 2.046752929687500000e+01
-9.748000000000000398e+01 2.050195312500000000e+01
-9.746999999999999886e+01 2.046923828125000000e+01
-9.745999999999999375e+01 2.050195312500000000e+01
-9.745000000000000284e+01 2.047961425781250000e+01
-9.743999999999999773e+01 2.049792480468750000e+01
-9.743000000000000682e+01 2.048413085937500000e+01
-9.742000000000000171e+01 2.048376464843750000e+01
-9.740999999999999659e+01 2.048339843750000000e+01
-9.740000000000000568e+01 2.046972656250000000e+01
-9.739000000000000057e+01 2.048669433593750000e+01
-9.737999999999999545e+01 2.046459960937500000e+01
-9.737000000000000455e+01 2.049291992187500000e+01
-9.735999999999999943e+01 2.046435546875000000e+01
-9.734999999999999432e+01 2.049316406250000000e+01
-9.734000000000000341e+01 2.046691894531250000e+01
-9.732999999999999829e+01 2.048791503906250000e+01
-9.731999999999999318e+01 2.047070312500000000e+01
-9.731000000000000227e+01 2.048010253906250000e+01
-9.729999999999999716e+01 2.048376464843750000e+01
-9.729000000000000625e+01 2.047619628906250000e+01
-9.728000000000000114e+01 2.049609375000000000e+01
-9.726999999999999602e+01 2.046862792968750000e+01
-9.726000000000000512e+01 2.049731445312500000e+01
-9.725000000000000000e+01 2.045776367187500000e+01
-9.723999999999999488e+01 2.049206542968750000e+01
-9.723000000000000398e+01 2.045776367187500000e+01
-9.721999999999999886e+01 2.049267578125000000e+01
-9.720999999999999375e+01 2.047619628906250000e+01
-9.720000000000000284e+01 2.049072265625000000e+01
-9.718999999999999773e+01 2.048022460937500000e+01
-9.718000000000000682e+01 2.046777343750000000e+01
-9.717000000000000171e+01 2.048059082031250000e+01
-9.715999999999999659e+01 2.045629882812500000e+01
-9.715000000000000568e+01 2.048608398437500000e+01
-9.714000000000000057e+01 2.045605468750000000e+01
-9.712999999999999545e+01 2.048803710937500000e+01
-9.712000000000000455e+01 2.045910644531250000e+01
-9.710999999999999943e+01 2.048193359375000000e+01
-9.709999999999999432e+01 2.046472167968750000e+01
-9.709000000000000341e+01 2.047863769531250000e+01
-9.707999999999999829e+01 2.047473144531250000e+01
-9.706999999999999318e+01 2.047497558593750000e+01
-9.706000000000000227e+01 2.048034667968750000e+01
-9.704999999999999716e+01 2.046838378906250000e+01
-9.704000000000000625e+01 2.047985839843750000e+01
-9.703000000000000114e+01 2.046459960937500000e+01
-9.701999999999999602e+01 2.047766113281250000e+01
-9.701000000000000512e+01 2.046276855468750000e+01
-9.700000000000000000e+01 2.047546386718750000e+01
-9.698999999999999488e+01 2.046520996093750000e+01
-9.698000000000000398e+01 2.047326660156250000e+01
-9.696999999999999886e+01 2.046850585937500000e+01
-9.695999999999999375e+01 2.046875000000000000e+01
-9.695000000000000284e+01 2.047241210937500000e+01
-9.693999999999999773e+01 2.046313476562500000e+01
-9.693000000000000682e+01 2.047827148437500000e+01
-9.692000000000000171e+01 2.045825195312500000e+01
-9.690999999999999659e+01 2.048278808593750000e+01
-9.690000000000000568e+01 2.045227050781250000e+01
-9.689000000000000057e+01 2.047875976562500000e+01
-9.687999999999999545e+01 2.045129394531250000e+01
-9.687000000000000455e+01 2.047546386718750000e+01
-9.685999999999999943e+01 2.046093750000000000e+01
-9.684999999999999432e+01 2.046447753906250000e+01
-9.684000000000000341e+01 2.046691894531250000e+01
-9.682999999999999829e+01 2.044860839843750000e+01
-9.681999999999999318e+01 2.048083496093750000e+01
-9.681000000000000227e+01 2.044946289062500000e+01
-9.679999999999999716e+01 2.048925781250000000e+01
-9.679000000000000625e+01 2.044458007812500000e+01
-9.678000000000000114e+01 2.048144531250000000e+01
-9.676999999999999602e+01 2.044519042968750000e+01
-9.676000000000000512e+01 2.047326660156250000e+01
-9.675000000000000000e+01 2.045727539062500000e+01
-9.673999999999999488e+01 2.046813964843750000e+01
-9.673000000000000398e+01 2.047241210937500000e+01
-9.671999999999999886e+01 2.046447753906250000e+01
-9.670999999999999375e+01 2.048083496093750000e+01
-9.670000000000000284e+01 2.045507812500000000e+01
-9.668999999999999773e+01 2.048046875000000000e+01
-9.668000000000000682e+01 2.045288085937500000e+01
-9.667000000000000171e+01 2.047827148437500000e+01
-9.665999999999999659e+01 2.045312500000000000e+01
-9.665000000000000568e+01 2.046984863281250000e+01
-9.664000000000000057e+01 2.045373535156250000e+01
-9.662999999999999545e+01 2.046044921875000000e+01
-9.662000000000000455e+01 2.046203613281250000e+01
-9.660999999999999943e+01 2.045275878906250000e+01
-9.659999999999999432e+01 2.046667480468750000e+01
-9.659000000000000341e+01 2.044616699218750000e+01
-9.657999999999999829e+01 2.047070312500000000e+01
-9.656999999999999318e+01 2.043920898437500000e+01
-9.656000000000000227e+01 2.046862792968750000e+01
-9.654999999999999716e+01 2.044128417968750000e+01
-9.654000000000000625e+01 2.046936035156250000e+01
-9.653000000000000114e+01 2.045227050781250000e+01
-9.651999999999999602e+01 2.046398925781250000e+01
-9.651000000000000512e+01 2.046630859375000000e+01
-9.650000000000000000e+01 2.045446777343750000e+01
-9.648999999999999488e+01 2.047888183593750000e+01
-9.648000000000000398e+01 2.043786621093750000e+01
-9.646999999999999886e+01 2.048474121093750000e+01
-9.645999999999999375e+01 2.043225097656250000e+01
-9.645000000000000284e+01 2.048791503906250000e+01
-9.643999999999999773e+01 2.043615722656250000e+01
-9.643000000000000682e+01 2.047485351562500000e+01
-9.642000000000000171e+01 2.044421386718750000e+01
-9.640999999999999659e+01 2.046130371093750000e+01
-9.640000000000000568e+01 2.045617675781250000e+01
-9.639000000000000057e+01 2.045153808593750000e+01
-9.637999999999999545e+01 2.046179199218750000e+01
-9.637000000000000455e+01 2.044250488281250000e+01
-9.635999999999999943e+01 2.046105957031250000e+01
-9.634999999999999432e+01 2.043725585937500000e+01
-9.634000000000000341e+01 2.045556640625000000e+01
-9.632999999999999829e+01 2.043798828125000000e+01
-9.631999999999999318e+01 2.045556640625000000e+01
-9.631000000000000227e+01 2.044311523437500000e+01
-9.629999999999999716e+01 2.045068359375000000e+01
-9.629000000000000625e+01 2.045104980468750000e+01
-9.628000000000000114e+01 2.045166015625000000e+01
-9.626999999999999602e+01 2.046069335937500000e+01
-9.626000000000000512e+01 2.044323730468750000e+01
-9.625000000000000000e+01 2.045959472656250000e+01
-9.623999999999999488e+01 2.043420410156250000e+01
-9.623000000000000398e+01 2.045764160156250000e+01
-9.621999999999999886e+01 2.043554687500000000e+01
-9.620999999999999375e+01 2.046313476562500000e+01
-9.620000000000000284e+01 2.044812011718750000e+01
-9.618999999999999773e+01 2.045898437500000000e+01
-9.618000000000000682e+01 2.045227050781250000e+01
-9.617000000000000171e+01 2.044360351562500000e+01
-9.615999999999999659e+01 2.045935058593750000e+01
-9.615000000000000568e+01 2.043444824218750000e+01
-9.614000000000000057e+01 2.046691894531250000e+01
-9.612999999999999545e+01 2.042456054687500000e+01
-9.612000000000000455e+01 2.046520996093750000e+01
-9.610999999999999943e+01 2.042358398437500000e+01
-9.609999999999999432e+01 2.045812988281250000e+01
-9.609000000000000341e+01 2.043139648437500000e+01
-9.607999999999999829e+01 2.045117187500000000e+01
-9.606999999999999318e+01 2.045092773437500000e+01
-9.606000000000000227e+01 2.044897460937500000e+01
-9.604999999999999716e+01 2.046411132812500000e+01
-9.604000000000000625e+01 2.043432617187500000e+01
-9.603000000000000114e+01 2.045483398437500000e+01
-9.601999999999999602e+01 2.042004394531250000e+01
-9.601000000000000512e+01 2.045129394531250000e+01
-9.600000000000000000e+01 2.042504882812500000e+01
-9.598999999999999488e+01 2.045031738281250000e+01
-9.598000000000000398e+01 2.043481445312500000e+01
-9.596999999999999886e+01 2.044641113281250000e+01
-9.595999999999999375e+01 2.044104003906250000e+01
-9.595000000000000284e+01 2.043188476562500000e+01
-9.593999999999999773e+01 2.044079589843750000e+01
-9.593000000000000682e+01 2.042370605468750000e+01
-9.592000000000000171e+01 2.044909667968750000e+01
-9.590999999999999659e+01 2.042517089843750000e+01
-9.590000000000000568e+01 2.044738769531250000e+01
-9.589000000000000057e+01 2.042053222656250000e+01
-9.587999999999999545e+01 2.044079589843750000e+01
-9.587000000000000455e+01 2.042541503906250000e+01
-9.585999999999999943e+01 2.043566894531250000e+01
-9.584999999999999432e+01 2.043847656250000000e+01
-9.584000000000000341e+01 2.042895507812500000e+01
-9.582999999999999829e+01 2.044909667968750000e+01
-9.581999999999999318e+01 2.040905761718750000e+01
-9.581000000000000227e+01 2.045544433593750000e+01
-9.579999999999999716e+01 2.039770507812500000e+01
-9.579000000000000625e+01 2.046008300781250000e+01
-9.578000000000000114e+01 2.040551757812500000e+01
-9.576999999999999602e+01 2.045629882812500000e+01
-9.576000000000000512e+01 2.042224121093750000e+01
-9.575000000000000000e+01 2.043847656250000000e+01
-9.573999999999999488e+01 2.043579101562500000e+01
-9.573000000000000398e+01 2.042480468750000000e+01
-9.571999999999999886e+01 2.044531250000000000e+01
-9.570999999999999375e+01 2.041894531250000000e+01
-9.570000000000000284e+01 2.044750976562500000e+01
-9.568999999999999773e+01 2.041735839843750000e+01
-9.568000000000000682e+01 2.044274902343750000e+01
-9.567000000000000171e+01 2.042041015625000000e+01
-9.565999999999999659e+01 2.043847656250000000e+01
-9.565000000000000568e+01 2.042822265625000000e+01
-9.564000000000000057e+01 2.043310546875000000e+01
-9.562999999999999545e+01 2.043664550781250000e+01
-9.562000000000000455e+01 2.042529296875000000e+01
-9.560999999999999943e+01 2.043945312500000000e+01
-9.559999999999999432e+01 2.041540527343750000e+01
-9.559000000000000341e+01 2.043603515625000000e+01
-9.557999999999999829e+01 2.041052246093750000e+01
-9.556999999999999318e+01 2.043859863281250000e+01
-9.556000000000000227e+01 2.041735839843750000e+01
-9.554999999999999716e+01 2.043225097656250000e+01
-9.554000000000000625e+01 2.042529296875000000e+01
-9.553000000000000114e+01 2.043029785156250000e+01
-9.551999999999999602e+01 2.044238281250000000e+01
-9.551000000000000512e+01 2.042443847656250000e+01
-9.550000000000000000e+01 2.045068359375000000e+01
-9.548999999999999488e+01 2.041333007812500000e+01
-9.548000000000000398e+01 2.044946289062500000e+01
-9.546999999999999886e+01 2.040734863281250000e+01
-9.545999999999999375e+01 2.044116210937500000e+01
-9.545000000000000284e+01 2.041052246093750000e+01
-9.543999999999999773e+01 2.043640136718750000e+01
-9.543000000000000682e+01 2.042858886718750000e+01
-9.542000000000000171e+01 2.042321777343750000e+01
-9.540999999999999659e+01 2.043505859375000000e+01
-9.540000000000000568e+01 2.041235351562500000e+01
-9.539000000000000057e+01 2.044104003906250000e+01
-9.537999999999999545e+01 2.040087890625000000e+01
-9.537000000000000455e+01 2.043115234375000000e+01
-9.535999999999999943e+01 2.039965820312500000e+01
-9.534999999999999432e+01 2.042736816406250000e+01
-9.534000000000000341e+01 2.041101074218750000e+01
-9.532999999999999829e+01 2.042224121093750000e+01
-9.531999999999999318e+01 2.041748046875000000e+01
-9.531000000000000227e+01 2.041223144531250000e+01
-9.529999999999999716e+01 2.042199707031250000e+01
-9.529000000000000625e+01 2.041223144531250000e+01
-9.528000000000000114e+01 2.042993164062500000e+01
-9.526999999999999602e+01 2.041589355468750000e+01
-9.526000000000000512e+01 2.043237304687500000e+01
-9.525000000000000000e+01 2.041455078125000000e+01
-9.523999999999999488e+01 2.042236328125000000e+01
-9.523000000000000398e+01 2.041247558593750000e+01
-9.521999999999999886e+01 2.041821289062500000e+01
-9.520999999999999375e+01 2.042150878906250000e+01
-9.520000000000000284e+01 2.041748046875000000e+01
-9.518999999999999773e+01 2.042797851562500000e+01
-9.518000000000000682e+01 2.041027832031250000e+01
-9.517000000000000171e+01 2.042919921875000000e+01
-9.515999999999999659e+01 2.040380859375000000e+01
-9.515000000000000568e+01 2.042883300781250000e+01
-9.514000000000000057e+01 2.040014648437500000e+01
-9.512999999999999545e+01 2.042248535156250000e+01
-9.512000000000000455e+01 2.040795898437500000e+01
-9.510999999999999943e+01 2.041320800781250000e+01
-9.509999999999999432e+01 2.042016601562500000e+01
-9.509000000000000341e+01 2.039758300781250000e+01
-9.507999999999999829e+01 2.043054199218750000e+01
-9.506999999999999318e+01 2.038708496093750000e+01
-9.506000000000000227e+01 2.043493652343750000e+01
-9.504999999999999716e+01 2.038964843750000000e+01
-9.504000000000000625e+01 2.042993164062500000e+01
-9.503000000000000114e+01 2.039526367187500000e+01
-9.501999999999999602e+01 2.041772460937500000e+01
-9.501000000000000512e+01 2.040722656250000000e+01
-9.500000000000000000e+01 2.040881347656250000e+01
-9.498999999999999488e+01 2.041748046875000000e+01
-9.498000000000000398e+01 2.040075683593750000e+01
-9.496999999999999886e+01 2.042468261718750000e+01
-9.495999999999999375e+01 2.040283203125000000e+01
-9.495000000000000284e+01 2.043029785156250000e+01
-9.493999999999999773e+01 2.040380859375000000e+01
-9.493000000000000682e+01 2.042175292968750000e+01
-9.492000000000000171e+01 2.039953613281250000e+01
-9.490999999999999659e+01 2.040747070312500000e+01
-9.490000000000000568e+01 2.040368652343750000e+01
-9.489000000000000057e+01 2.039916992187500000e+01
-9.487999999999999545e+01 2.040954589843750000e+01
-9.487000000000000455e+01 2.039208984375000000e+01
-9.485999999999999943e+01 2.041723632812500000e+01
-9.484999999999999432e+01 2.039538574218750000e+01
-9.484000000000000341e+01 2.042199707031250000e+01
-9.482999999999999829e+01 2.039770507812500000e+01
-9.481999999999999318e+01 2.042016601562500000e+01
-9.481000000000000227e+01 2.040588378906250000e+01
-9.479999999999999716e+01 2.041125488281250000e+01
-9.479000000000000625e+01 2.041210937500000000e+01
-9.478000000000000114e+01 2.039685058593750000e+01
-9.476999999999999602e+01 2.042236328125000000e+01
-9.476000000000000512e+01 2.038977050781250000e+01
-9.475000000000000000e+01 2.043139648437500000e+01
-9.473999999999999488e+01 2.039013671875000000e+01
-9.473000000000000398e+01 2.043286132812500000e+01
-9.471999999999999886e+01 2.039355468750000000e+01
-9.470999999999999375e+01 2.041674804687500000e+01
-9.470000000000000284e+01 2.039672851562500000e+01
-9.468999999999999773e+01 2.039526367187500000e+01
-9.468000000000000682e+01 2.040380859375000000e+01
-9.467000000000000171e+01 2.038378906250000000e+01
-9.465999999999999659e+01 2.041455078125000000e+01
-9.465000000000000568e+01 2.039062500000000000e+01
-9.464000000000000057e+01 2.042053222656250000e+01
-9.462999999999999545e+01 2.038818359375000000e+01
-9.462000000000000455e+01 2.040612792968750000e+01
-9.460999999999999943e+01 2.039099121093750000e+01
-9.459999999999999432e+01 2.040197753906250000e+01
-9.459000000000000341e+01 2.040002441406250000e+01
-9.457999999999999829e+01 2.039624023437500000e+01
-9.456999999999999318e+01 2.040295410156250000e+01
-9.456000000000000227e+01 2.039208984375000000e+01
-9.454999999999999716e+01 2.040856933593750000e+01
-9.454000000000000625e+01 2.039306640625000000e+01
-9.453000000000000114e+01 2.040856933593750000e+01
-9.451999999999999602e+01 2.039038085937500000e+01
-9.451000000000000512e+01 2.040051269531250000e+01
-9.450000000000000000e+01 2.038916015625000000e+01
-9.448999999999999488e+01 2.039184570312500000e+01
-9.448000000000000398e+01 2.039440917968750000e+01
-9.446999999999999886e+01 2.039001464843750000e+01
-9.445999999999999375e+01 2.041088867187500000e+01
-9.445000000000000284e+01 2.039587402343750000e+01
-9.443999999999999773e+01 2.041760253906250000e+01
-9.443000000000000682e+01 2.038879394531250000e+01
-9.442000000000000171e+01 2.041149902343750000e+01
-9.440999999999999659e+01 2.038745117187500000e+01
-9.440000000000000568e+01 2.040112304687500000e+01
-9.439000000000000057e+01 2.039013671875000000e+01
-9.437999999999999545e+01 2.038696289062500000e+01
-9.437000000000000455e+01 2.039306640625000000e+01
-9.435999999999999943e+01 2.037402343750000000e+01
-9.434999999999999432e+01 2.040246582031250000e+01
-9.434000000000000341e+01 2.037536621093750000e+01
-9.432999999999999829e+01 2.041015625000000000e+01
-9.431999999999999318e+01 2.037658691406250000e+01
-9.431000000000000227e+01 2.040551757812500000e+01
-9.429999999999999716e+01 2.038391113281250000e+01
-9.429000000000000625e+01 2.039599609375000000e+01
-9.428000000000000114e+01 2.039172363281250000e+01
-9.426999999999999602e+01 2.038208007812500000e+01
-9.426000000000000512e+01 2.039880371093750000e+01
-9.425000000000000000e+01 2.037182617187500000e+01
-9.423999999999999488e+01 2.040600585937500000e+01
-9.423000000000000398e+01 2.037414550781250000e+01
-9.421999999999999886e+01 2.041027832031250000e+01
-9.420999999999999375e+01 2.038354492187500000e+01
-9.420000000000000284e+01 2.040527343750000000e+01
-9.418999999999999773e+01 2.038916015625000000e+01
-9.418000000000000682e+01 2.039025878906250000e+01
-9.417000000000000171e+01 2.039160156250000000e+01
-9.415999999999999659e+01 2.037402343750000000e+01
-9.415000000000000568e+01 2.039111328125000000e+01
-9.414000000000000057e+01 2.036547851562500000e+01
-9.412999999999999545e+01 2.039453125000000000e+01
-9.412000000000000455e+01 2.036779785156250000e+01
-9.410999999999999943e+01 2.039038085937500000e+01
-9.409999999999999432e+01 2.037048339843750000e+01
-9.409000000000000341e+01 2.038293457031250000e+01
-9.407999999999999829e+01 2.038171386718750000e+01
-9.406999999999999318e+01 2.037927246093750000e+01
-9.406000000000000227e+01 2.039074707031250000e+01
-9.404999999999999716e+01 2.037731933593750000e+01
-9.404000000000000625e+01 2.040222167968750000e+01
-9.403000000000000114e+01 2.038085937500000000e+01
-9.401999999999999602e+01 2.040209960937500000e+01
-9.401000000000000512e+01 2.037805175781250000e+01
-9.400000000000000000e+01 2.039306640625000000e+01
-9.398999999999999488e+01 2.038073730468750000e+01
-9.398000000000000398e+01 2.038452148437500000e+01
-9.396999999999999886e+01 2.038757324218750000e+01
-9.395999999999999375e+01 2.037084960937500000e+01
-9.395000000000000284e+01 2.039355468750000000e+01
-9.393999999999999773e+01 2.036157226562500000e+01
-9.393000000000000682e+01 2.039660644531250000e+01
-9.392000000000000171e+01 2.035668945312500000e+01
-9.390999999999999659e+01 2.039562988281250000e+01
-9.390000000000000568e+01 2.036791992187500000e+01
-9.389000000000000057e+01 2.038867187500000000e+01
-9.387999999999999545e+01 2.038122558593750000e+01
-9.387000000000000455e+01 2.037487792968750000e+01
-9.385999999999999943e+01 2.039379882812500000e+01
-9.384999999999999432e+01 2.036340332031250000e+01
-9.384000000000000341e+01 2.039904785156250000e+01
-9.382999999999999829e+01 2.035644531250000000e+01
-9.381999999999999318e+01 2.039025878906250000e+01
-9.381000000000000227e+01 2.035876464843750000e+01
-9.379999999999999716e+01 2.038342285156250000e+01
-9.379000000000000625e+01 2.037133789062500000e+01
-9.378000000000000114e+01 2.037585449218750000e+01
-9.376999999999999602e+01 2.037573242187500000e+01
-9.376000000000000512e+01 2.036169433593750000e+01
-9.375000000000000000e+01 2.037792968750000000e+01
-9.373999999999999488e+01 2.036218261718750000e+01
-9.373000000000000398e+01 2.038452148437500000e+01
-9.371999999999999886e+01 2.036535644531250000e+01
-9.370999999999999375e+01 2.038208007812500000e+01
-9.370000000000000284e+01 2.036486816406250000e+01
-9.368999999999999773e+01 2.037133789062500000e+01
-9.368000000000000682e+01 2.036853027343750000e+01
-9.367000000000000171e+01 2.036474609375000000e+01
-9.365999999999999659e+01 2.037829589843750000e+01
-9.365000000000000568e+01 2.036242675781250000e+01
-9.364000000000000057e+01 2.038500976562500000e+01
-9.362999999999999545e+01 2.035766601562500000e+01
-9.362000000000000455e+01 2.037988281250000000e+01
-9.360999999999999943e+01 2.035339355468750000e+01
-9.359999999999999432e+01 2.037475585937500000e+01
-9.359000000000000341e+01 2.036718750000000000e+01
-9.357999999999999829e+01 2.037561035156250000e+01
-9.356999999999999318e+01 2.038928222656250000e+01
-9.356000000000000227e+01 2.036669921875000000e+01
-9.354999999999999716e+01 2.039062500000000000e+01
-9.354000000000000625e+01 2.034948730468750000e+01
-9.353000000000000114e+01 2.038598632812500000e+01
-9.351999999999999602e+01 2.034704589843750000e+01
-9.351000000000000512e+01 2.038415527343750000e+01
-9.350000000000000000e+01 2.036486816406250000e+01
-9.348999999999999488e+01 2.038159179687500000e+01
-9.348000000000000398e+01 2.037890625000000000e+01
-9.346999999999999886e+01 2.036608886718750000e+01
-9.345999999999999375e+01 2.038220214843750000e+01
-9.345000000000000284e+01 2.035205078125000000e+01
-9.343999999999999773e+01 2.038610839843750000e+01
-9.343000000000000682e+01 2.034985351562500000e+01
-9.342000000000000171e+01 2.037817382812500000e+01
-9.340999999999999659e+01 2.034826660156250000e+01
-9.340000000000000568e+01 2.036572265625000000e+01
-9.339000000000000057e+01 2.035571289062500000e+01
-9.337999999999999545e+01 2.035583496093750000e+01
-9.337000000000000455e+01 2.036901855468750000e+01
-9.335999999999999943e+01 2.035363769531250000e+01
-9.334999999999999432e+01 2.038146972656250000e+01
-9.334000000000000341e+01 2.035119628906250000e+01
-9.332999999999999829e+01 2.037744140625000000e+01
-9.331999999999999318e+01 2.034753417968750000e+01
-9.331000000000000227e+01 2.036694335937500000e+01
-9.329999999999999716e+01 2.035070800781250000e+01
-9.329000000000000625e+01 2.035717773437500000e+01
-9.328000000000000114e+01 2.036364746093750000e+01
-9.326999999999999602e+01 2.035034179687500000e+01
-9.326000000000000512e+01 2.036865234375000000e+01
-9.325000000000000000e+01 2.034045410156250000e+01
-9.323999999999999488e+01 2.037133789062500000e+01
-9.323000000000000398e+01 2.034191894531250000e+01
-9.321999999999999886e+01 2.036962890625000000e+01
-9.320999999999999375e+01 2.035095214843750000e+01
-9.320000000000000284e+01 2.036376953125000000e+01
-9.318999999999999773e+01 2.035998535156250000e+01
-9.318000000000000682e+01 2.035168457031250000e+01
-9.317000000000000171e+01 2.036901855468750000e+01
-9.315999999999999659e+01 2.033752441406250000e+01
-9.315000000000000568e+01 2.036755371093750000e+01
-9.314000000000000057e+01 2.032666015625000000e+01
-9.312999999999999545e+01 2.036303710937500000e+01
-9.312000000000000455e+01 2.033349609375000000e+01
-9.310999999999999943e+01 2.036120605468750000e+01
-9.309999999999999432e+01 2.035363769531250000e+01
-9.309000000000000341e+01 2.035668945312500000e+01
-9.307999999999999829e+01 2.036865234375000000e+01
-9.306999999999999318e+01 2.034448242187500000e+01
-9.306000000000000227e+01 2.037475585937500000e+01
-9.304999999999999716e+01 2.033825683593750000e+01
-9.304000000000000625e+01 2.037121582031250000e+01
-9.303000000000000114e+01 2.034045410156250000e+01
-9.301999999999999602e+01 2.036657714843750000e+01
-9.301000000000000512e+01 2.035278320312500000e+01
-9.300000000000000000e+01 2.036071777343750000e+01
-9.298999999999999488e+01 2.036132812500000000e+01
-9.298000000000000398e+01 2.035302734375000000e+01
-9.296999999999999886e+01 2.036682128906250000e+01
-9.295999999999999375e+01 2.034899902343750000e+01
-9.295000000000000284e+01 2.036633300781250000e+01
-9.293999999999999773e+01 2.034350585937500000e+01
-9.293000000000000682e+01 2.035754394531250000e+01
-9.292000000000000171e+01 2.034326171875000000e+01
-9.290999999999999659e+01 2.034936523437500000e+01
-9.290000000000000568e+01 2.034350585937500000e+01
-9.289000000000000057e+01 2.033874511718750000e+01
-9.287999999999999545e+01 2.035095214843750000e+01
-9.287000000000000455e+01 2.033825683593750000e+01
-9.285999999999999943e+01 2.036010742187500000e+01
-9.284999999999999432e+01 2.033789062500000000e+01
-9.284000000000000341e+01 2.035729980468750000e+01
-9.282999999999999829e+01 2.033557128906250000e+01
-9.281999999999999318e+01 2.034973144531250000e+01
-9.281000000000000227e+01 2.033911132812500000e+01
-9.279999999999999716e+01 2.033312988281250000e+01
-9.279000000000000625e+01 2.034497070312500000e+01
-9.278000000000000114e+01 2.031872558593750000e+01
-9.276999999999999602e+01 2.036035156250000000e+01
-9.276000000000000512e+01 2.032409667968750000e+01
-9.275000000000000000e+01 2.037512207031250000e+01
-9.273999999999999488e+01 2.033251953125000000e+01
-9.273000000000000398e+01 2.036669921875000000e+01
-9.271999999999999886e+01 2.034399414062500000e+01
-9.270999999999999375e+01 2.035107421875000000e+01
-9.270000000000000284e+01 2.035583496093750000e+01
-9.268999999999999773e+01 2.033605957031250000e+01
-9.268000000000000682e+01 2.036254882812500000e+01
-9.267000000000000171e+01 2.032995605468750000e+01
-9.265999999999999659e+01 2.036120605468750000e+01
-9.265000000000000568e+01 2.032666015625000000e+01
-9.264000000000000057e+01 2.035144042968750000e+01
-9.262999999999999545e+01 2.033154296875000000e+01
-9.262000000000000455e+01 2.034289550781250000e+01
-9.260999999999999943e+01 2.034301757812500000e+01
-9.259999999999999432e+01 2.033886718750000000e+01
-9.259000000000000341e+01 2.035461425781250000e+01
-9.257999999999999829e+01 2.032519531250000000e+01
-9.256999999999999318e+01 2.034509277343750000e+01
-9.256000000000000227e+01 2.031616210937500000e+01
-9.254999999999999716e+01 2.034375000000000000e+01
-9.254000000000000625e+01 2.032458496093750000e+01
-9.253000000000000114e+01 2.033752441406250000e+01
-9.251999999999999602e+01 2.033239746093750000e+01
-9.251000000000000512e+01 2.033093261718750000e+01
-9.250000000000000000e+01 2.034619140625000000e+01
-9.248999999999999488e+01 2.032763671875000000e+01
-9.248000000000000398e+01 2.035717773437500000e+01
-9.246999999999999886e+01 2.032812500000000000e+01
-9.245999999999999375e+01 2.035925292968750000e+01
-9.245000000000000284e+01 2.032751464843750000e+01
-9.243999999999999773e+01 2.034423828125000000e+01
-9.243000000000000682e+01 2.032971191406250000e+01
-9.242000000000000171e+01 2.032983398437500000e+01
-9.240999999999999659e+01 2.034362792968750000e+01
-9.240000000000000568e+01 2.032543945312500000e+01
-9.239000000000000057e+01 2.035974121093750000e+01
-9.237999999999999545e+01 2.032482910156250000e+01
-9.237000000000000455e+01 2.035839843750000000e+01
-9.235999999999999943e+01 2.031872558593750000e+01
-9.234999999999999432e+01 2.034301757812500000e+01
-9.234000000000000341e+01 2.032592773437500000e+01
-9.232999999999999829e+01 2.033532714843750000e+01
-9.231999999999999318e+01 2.034326171875000000e+01
-9.231000000000000227e+01 2.032690429687500000e+01
-9.229999999999999716e+01 2.034655761718750000e+01
-9.229000000000000625e+01 2.031579589843750000e+01
-9.228000000000000114e+01 2.034020996093750000e+01
-9.226999999999999602e+01 2.031604003906250000e+01
-9.226000000000000512e+01 2.033898925781250000e+01
-9.225000000000000000e+01 2.032458496093750000e+01
-9.223999999999999488e+01 2.033300781250000000e+01
-9.223000000000000398e+01 2.033508300781250000e+01
-9.221999999999999886e+01 2.032983398437500000e+01
-9.220999999999999375e+01 2.033996582031250000e+01
-9.220000000000000284e+01 2.032434082031250000e+01
-9.218999999999999773e+01 2.033972167968750000e+01
-9.218000000000000682e+01 2.032324218750000000e+01
-9.217000000000000171e+01 2.033605957031250000e+01
-9.215999999999999659e+01 2.032250976562500000e+01
-9.215000000000000568e+01 2.032824707031250000e+01
-9.214000000000000057e+01 2.032678222656250000e+01
-9.212999999999999545e+01 2.032202148437500000e+01
-9.212000000000000455e+01 2.033044433593750000e+01
-9.210999999999999943e+01 2.031396484375000000e+01
-9.209999999999999432e+01 2.033801269531250000e+01
-9.209000000000000341e+01 2.031713867187500000e+01
-9.207999999999999829e+01 2.034277343750000000e+01
-9.206999999999999318e+01 2.031872558593750000e+01
-9.206000000000000227e+01 2.033264160156250000e+01
-9.204999999999999716e+01 2.032238769531250000e+01
-9.204000000000000625e+01 2.031518554687500000e+01
-9.203000000000000114e+01 2.033227539062500000e+01
-9.201999999999999602e+01 2.030187988281250000e+01
-9.201000000000000512e+01 2.033874511718750000e+01
-9.200000000000000000e+01 2.029650878906250000e+01
-9.198999999999999488e+01 2.033898925781250000e+01
-9.198000000000000398e+01 2.030212402343750000e+01
-9.196999999999999886e+01 2.033117675781250000e+01
-9.196000000000000796e+01 2.031909179687500000e+01
-9.195000000000000284e+01 2.031994628906250000e+01
-9.193999999999999773e+01 2.032946777343750000e+01
-9.193000000000000682e+01 2.030700683593750000e+01
-9.192000000000000171e+01 2.033349609375000000e+01
-9.190999999999999659e+01 2.030200195312500000e+01
-9.190000000000000568e+01 2.033435058593750000e+01
-9.189000000000000057e+01 2.030871582031250000e+01
-9.187999999999999545e+01 2.033276367187500000e+01
-9.187000000000000455e+01 2.032067871093750000e+01
-9.185999999999999943e+01 2.032238769531250000e+01
-9.184999999999999432e+01 2.032629394531250000e+01
-9.184000000000000341e+01 2.031213378906250000e+01
-9.182999999999999829e+01 2.033178710937500000e+01
-9.181999999999999318e+01 2.030615234375000000e+01
-9.181000000000000227e+01 2.033251953125000000e+01
-9.179999999999999716e+01 2.030969238281250000e+01
-9.178999999999999204e+01 2.032446289062500000e+01
-9.178000000000000114e+01 2.031005859375000000e+01
-9.176999999999999602e+01 2.031335449218750000e+01
-9.176000000000000512e+01 2.031567382812500000e+01
-9.175000000000000000e+01 2.030212402343750000e+01
-9.173999999999999488e+01 2.032800292968750000e+01
-9.173000000000000398e+01 2.030163574218750000e+01
-9.171999999999999886e+01 2.033288574218750000e+01
-9.171000000000000796e+01 2.030310058593750000e+01
-9.170000000000000284e+01 2.032873535156250000e+01
-9.168999999999999773e+01 2.030712890625000000e+01
-9.168000000000000682e+01 2.031262207031250000e+01
-9.167000000000000171e+01 2.031677246093750000e+01
-9.165999999999999659e+01 2.030163574218750000e+01
-9.165000000000000568e+01 2.033081054687500000e+01
-9.164000000000000057e+01 2.029223632812500000e+01
-9.162999999999999545e+01 2.033020019531250000e+01
-9.162000000000000455e+01 2.028918457031250000e+01
-9.160999999999999943e+01 2.032263183593750000e+01
-9.159999999999999432e+01 2.029687500000000000e+01
-9.159000000000000341e+01 2.031335449218750000e+01
-9.157999999999999829e+01 2.031591796875000000e+01
-9.156999999999999318e+01 2.030480957031250000e+01
-9.156000000000000227e+01 2.032189941406250000e+01
-9.154999999999999716e+01 2.030090332031250000e+01
-9.153999999999999204e+01 2.032653808593750000e+01
-9.153000000000000114e+01 2.030187988281250000e+01
-9.151999999999999602e+01 2.031787109375000000e+01
-9.151000000000000512e+01 2.030346679687500000e+01
-9.150000000000000000e+01 2.030932617187500000e+01
-9.148999999999999488e+01 2.030773925781250000e+01
-9.148000000000000398e+01 2.030456542968750000e+01
-9.146999999999999886e+01 2.031494140625000000e+01
-9.146000000000000796e+01 2.030297851562500000e+01
-9.145000000000000284e+01 2.031860351562500000e+01
-9.143999999999999773e+01 2.030297851562500000e+01
-9.143000000000000682e+01 2.031408691406250000e+01
-9.142000000000000171e+01 2.029882812500000000e+01
-9.140999999999999659e+01 2.030078125000000000e+01
-9.140000000000000568e+01 2.029626464843750000e+01
-9.139000000000000057e+01 2.029162597656250000e+01
-9.137999999999999545e+01 2.030590820312500000e+01
-9.137000000000000455e+01 2.029125976562500000e+01
-9.135999999999999943e+01 2.031896972656250000e+01
-9.134999999999999432e+01 2.029553222656250000e+01
-9.134000000000000341e+01 2.032128906250000000e+01
-9.132999999999999829e+01 2.029797363281250000e+01
-9.131999999999999318e+01 2.031384277343750000e+01
-9.131000000000000227e+01 2.030981445312500000e+01
-9.129999999999999716e+01 2.030358886718750000e+01
-9.128999999999999204e+01 2.032507324218750000e+01
-9.128000000000000114e+01 2.029101562500000000e+01
-9.126999999999999602e+01 2.032751464843750000e+01
-9.126000000000000512e+01 2.028466796875000000e+01
-9.125000000000000000e+01 2.032653808593750000e+01
-9.123999999999999488e+01 2.029711914062500000e+01
-9.123000000000000398e+01 2.031994628906250000e+01
-9.121999999999999886e+01 2.030895996093750000e+01
-9.121000000000000796e+01 2.030126953125000000e+01
-9.120000000000000284e+01 2.031298828125000000e+01
-9.118999999999999773e+01 2.028796386718750000e+01
-9.118000000000000682e+01 2.031457519531250000e+01
-9.117000000000000171e+01 2.028039550781250000e+01
-9.115999999999999659e+01 2.030493164062500000e+01
-9.115000000000000568e+01 2.028112792968750000e+01
-9.114000000000000057e+01 2.029687500000000000e+01
-9.112999999999999545e+01 2.029492187500000000e+01
-9.112000000000000455e+01 2.029516601562500000e+01
-9.110999999999999943e+01 2.030798339843750000e+01
-9.109999999999999432e+01 2.028979492187500000e+01
-9.109000000000000341e+01 2.031298828125000000e+01
-9.107999999999999829e+01 2.029138183593750000e+01
-9.106999999999999318e+01 2.031298828125000000e+01
-9.106000000000000227e+01 2.029003906250000000e+01
-9.104999999999999716e+01 2.030004882812500000e+01
-9.103999999999999204e+01 2.029492187500000000e+01
-9.103000000000000114e+01 2.029309082031250000e+01
-9.101999999999999602e+01 2.030419921875000000e+01
-9.101000000000000512e+01 2.028112792968750000e+01
-9.100000000000000000e+01 2.030688476562500000e+01
-9.098999999999999488e+01 2.027539062500000000e+01
-9.098000000000000398e+01 2.030773925781250000e+01
-9.096999999999999886e+01 2.028015136718750000e+01
-9.096000000000000796e+01 2.029870605468750000e+01
-9.095000000000000284e+01 2.029101562500000000e+01
-9.093999999999999773e+01 2.028015136718750000e+01
-9.093000000000000682e+01 2.030383300781250000e+01
-9.092000000000000171e+01 2.026037597656250000e+01
-9.090999999999999659e+01 2.031628417968750000e+01
-9.090000000000000568e+01 2.026013183593750000e+01
-9.089000000000000057e+01 2.031640625000000000e+01
-9.087999999999999545e+01 2.027197265625000000e+01
-9.087000000000000455e+01 2.029724121093750000e+01
-9.085999999999999943e+01 2.028344726562500000e+01
-9.084999999999999432e+01 2.028247070312500000e+01
-9.084000000000000341e+01 2.029492187500000000e+01
-9.082999999999999829e+01 2.027770996093750000e+01
-9.081999999999999318e+01 2.030126953125000000e+01
-9.081000000000000227e+01 2.028149414062500000e+01
-9.079999999999999716e+01 2.030041503906250000e+01
-9.078999999999999204e+01 2.028308105468750000e+01
-9.078000000000000114e+01 2.029174804687500000e+01
-9.076999999999999602e+01 2.028894042968750000e+01
-9.076000000000000512e+01 2.028845214843750000e+01
-9.075000000000000000e+01 2.030041503906250000e+01
-9.073999999999999488e+01 2.028417968750000000e+01
-9.073000000000000398e+01 2.030029296875000000e+01
-9.071999999999999886e+01 2.027490234375000000e+01
-9.071000000000000796e+01 2.029516601562500000e+01
-9.070000000000000284e+01 2.027856445312500000e+01
-9.068999999999999773e+01 2.029150390625000000e+01
-9.068000000000000682e+01 2.028686523437500000e+01
-9.067000000000000171e+01 2.027856445312500000e+01
-9.065999999999999659e+01 2.029162597656250000e+01
-9.065000000000000568e+01 2.026403808593750000e+01
-9.064000000000000057e+01 2.029467773437500000e+01
-9.062999999999999545e+01 2.025988769531250000e+01
-9.062000000000000455e+01 2.029541015625000000e+01
-9.060999999999999943e+01 2.026818847656250000e+01
-9.059999999999999432e+01 2.029052734375000000e+01
-9.059000000000000341e+01 2.028820800781250000e+01
-9.057999999999999829e+01 2.027990722656250000e+01
-9.056999999999999318e+01 2.030163574218750000e+01
-9.056000000000000227e+01 2.026745605468750000e+01
-9.054999999999999716e+01 2.030493164062500000e+01
-9.053999999999999204e+01 2.026623535156250000e+01
-9.053000000000000114e+01 2.029968261718750000e+01
-9.051999999999999602e+01 2.027404785156250000e+01
-9.051000000000000512e+01 2.028662109375000000e+01
-9.050000000000000000e+01 2.028063964843750000e+01
-9.048999999999999488e+01 2.027368164062500000e+01
-9.048000000000000398e+01 2.028845214843750000e+01
-9.046999999999999886e+01 2.026770019531250000e+01
-9.046000000000000796e+01 2.028967285156250000e+01
-9.045000000000000284e+01 2.026879882812500000e+01
-9.043999999999999773e+01 2.028894042968750000e+01
-9.043000000000000682e+01 2.027526855468750000e+01
-9.042000000000000171e+01 2.028466796875000000e+01
-9.040999999999999659e+01 2.028381347656250000e+01
-9.040000000000000568e+01 2.027539062500000000e+01
-9.039000000000000057e+01 2.028710937500000000e+01
-9.037999999999999545e+01 2.027026367187500000e+01
-9.037000000000000455e+01 2.029052734375000000e+01
-9.035999999999999943e+01 2.026965332031250000e+01
-9.034999999999999432e+01 2.028942871093750000e+01
-9.034000000000000341e+01 2.027636718750000000e+01
-9.032999999999999829e+01 2.028125000000000000e+01
-9.031999999999999318e+01 2.027941894531250000e+01
-9.031000000000000227e+01 2.026245117187500000e+01
-9.029999999999999716e+01 2.028613281250000000e+01
-9.028999999999999204e+01 2.024804687500000000e+01
-9.028000000000000114e+01 2.029577636718750000e+01
-9.026999999999999602e+01 2.024707031250000000e+01
-9.026000000000000512e+01 2.028906250000000000e+01
-9.025000000000000000e+01 2.025659179687500000e+01
-9.023999999999999488e+01 2.027099609375000000e+01
-9.023000000000000398e+01 2.027636718750000000e+01
-9.021999999999999886e+01 2.025317382812500000e+01
-9.021000000000000796e+01 2.028820800781250000e+01
-9.020000000000000284e+01 2.024975585937500000e+01
-9.018999999999999773e+01 2.028833007812500000e+01
-9.018000000000000682e+01 2.025354003906250000e+01
-9.017000000000000171e+01 2.028161621093750000e+01
-9.015999999999999659e+01 2.026696777343750000e+01
-9.015000000000000568e+01 2.027404785156250000e+01
-9.014000000000000057e+01 2.028234863281250000e+01
-9.012999999999999545e+01 2.026757812500000000e+01
-9.012000000000000455e+01 2.028796386718750000e+01
-9.010999999999999943e+01 2.026086425781250000e+01
-9.009999999999999432e+01 2.028515625000000000e+01
-9.009000000000000341e+01 2.026049804687500000e+01
-9.007999999999999829e+01 2.027636718750000000e+01
-9.006999999999999318e+01 2.026489257812500000e+01
-9.006000000000000227e+01 2.026257324218750000e+01
-9.004999999999999716e+01 2.026989746093750000e+01
-9.003999999999999204e+01 2.025402832031250000e+01
-9.003000000000000114e+01 2.027612304687500000e+01
-9.001999999999999602e+01 2.024975585937500000e+01
-9.001000000000000512e+01 2.028015136718750000e+01
-9.000000000000000000e+01 2.025805664062500000e+01
-8.998999999999999488e+01 2.027600097656250000e+01
-8.998000000000000398e+01 2.026599121093750000e+01
-8.996999999999999886e+01 2.025866699218750000e+01
-8.996000000000000796e+01 2.027038574218750000e+01
-8.995000000000000284e+01 2.024609375000000000e+01
-8.993999999999999773e+01 2.027697753906250000e+01
-8.993000000000000682e+01 2.023779296875000000e+01
-8.992000000000000171e+01 2.027294921875000000e+01
-8.990999999999999659e+01 2.024560546875000000e+01
-8.990000000000000568e+01 2.026733398437500000e+01
-8.989000000000000057e+01 2.026440429687500000e+01
-8.987999999999999545e+01 2.025708007812500000e+01
-8.987000000000000455e+01 2.027758789062500000e+01
-8.985999999999999943e+01 2.024621582031250000e+01
-8.984999999999999432e+01 2.028344726562500000e+01
-8.984000000000000341e+01 2.024682617187500000e+01
-8.982999999999999829e+01 2.027465820312500000e+01
-8.981999999999999318e+01 2.024987792968750000e+01
-8.981000000000000227e+01 2.025964355468750000e+01
-8.979999999999999716e+01 2.025659179687500000e+01
-8.978999999999999204e+01 2.025280761718750000e+01
-8.978000000000000114e+01 2.026721191406250000e+01
-8.976999999999999602e+01 2.024853515625000000e+01
-8.976000000000000512e+01 2.026611328125000000e+01
-8.975000000000000000e+01 2.025048828125000000e+01
-8.973999999999999488e+01 2.026635742187500000e+01
-8.973000000000000398e+01 2.025671386718750000e+01
-8.971999999999999886e+01 2.025927734375000000e+01
-8.971000000000000796e+01 2.025830078125000000e+01
-8.970000000000000284e+01 2.024963378906250000e+01
-8.968999999999999773e+01 2.026098632812500000e+01
-8.968000000000000682e+01 2.024853515625000000e+01
-8.967000000000000171e+01 2.026171875000000000e+01
-8.965999999999999659e+01 2.024865722656250000e+01
-8.965000000000000568e+01 2.026074218750000000e+01
-8.964000000000000057e+01 2.025366210937500000e+01
-8.962999999999999545e+01 2.025622558593750000e+01
-8.962000000000000455e+01 2.026391601562500000e+01
-8.960999999999999943e+01 2.025036621093750000e+01
-8.959999999999999432e+01 2.026806640625000000e+01
-8.959000000000000341e+01 2.023791503906250000e+01
-8.957999999999999829e+01 2.026721191406250000e+01
-8.956999999999999318e+01 2.023742675781250000e+01
-8.956000000000000227e+01 2.026318359375000000e+01
-8.954999999999999716e+01 2.025512695312500000e+01
-8.953999999999999204e+01 2.025439453125000000e+01
-8.953000000000000114e+01 2.026770019531250000e+01
-8.951999999999999602e+01 2.023547363281250000e+01
-8.951000000000000512e+01 2.027136230468750000e+01
-8.950000000000000000e+01 2.023461914062500000e+01
-8.948999999999999488e+01 2.027526855468750000e+01
-8.948000000000000398e+01 2.024499511718750000e+01
-8.946999999999999886e+01 2.026245117187500000e+01
-8.946000000000000796e+01 2.025463867187500000e+01
-8.945000000000000284e+01 2.024523925781250000e+01
-8.943999999999999773e+01 2.025939941406250000e+01
-8.943000000000000682e+01 2.023254394531250000e+01
-8.942000000000000171e+01 2.026159667968750000e+01
-8.940999999999999659e+01 2.023657226562500000e+01
-8.940000000000000568e+01 2.026220703125000000e+01
-8.939000000000000057e+01 2.024194335937500000e+01
-8.937999999999999545e+01 2.024548339843750000e+01
-8.937000000000000455e+01 2.024499511718750000e+01
-8.935999999999999943e+01 2.023779296875000000e+01
-8.934999999999999432e+01 2.025903320312500000e+01
-8.934000000000000341e+01 2.023950195312500000e+01
-8.932999999999999829e+01 2.026330566406250000e+01
-8.931999999999999318e+01 2.023937988281250000e+01
-8.931000000000000227e+01 2.025756835937500000e+01
-8.929999999999999716e+01 2.024572753906250000e+01
-8.928999999999999204e+01 2.024792480468750000e+01
-8.928000000000000114e+01 2.025219726562500000e+01
-8.926999999999999602e+01 2.023999023437500000e+01
-8.926000000000000512e+01 2.026574707031250000e+01
-8.925000000000000000e+01 2.023718261718750000e+01
-8.923999999999999488e+01 2.026403808593750000e+01
-8.923000000000000398e+01 2.023132324218750000e+01
-8.921999999999999886e+01 2.025097656250000000e+01
-8.921000000000000796e+01 2.024243164062500000e+01
-8.920000000000000284e+01 2.023950195312500000e+01
-8.918999999999999773e+01 2.025390625000000000e+01
-8.918000000000000682e+01 2.022033691406250000e+01
-8.917000000000000171e+01 2.026025390625000000e+01
-8.915999999999999659e+01 2.021289062500000000e+01
-8.915000000000000568e+01 2.025549316406250000e+01
-8.914000000000000057e+01 2.022021484375000000e+01
-8.912999999999999545e+01 2.024267578125000000e+01
-8.912000000000000455e+01 2.023535156250000000e+01
-8.910999999999999943e+01 2.022912597656250000e+01
-8.909999999999999432e+01 2.024841308593750000e+01
-8.909000000000000341e+01 2.022778320312500000e+01
-8.907999999999999829e+01 2.025646972656250000e+01
-8.906999999999999318e+01 2.023266601562500000e+01
-8.906000000000000227e+01 2.025097656250000000e+01
-8.904999999999999716e+01 2.024023437500000000e+01
-8.903999999999999204e+01 2.024890136718750000e+01
-8.903000000000000114e+01 2.024914550781250000e+01
-8.901999999999999602e+01 2.024194335937500000e+01
-8.901000000000000512e+01 2.025231933593750000e+01
-8.900000000000000000e+01 2.023583984375000000e+01
-8.898999999999999488e+01 2.024890136718750000e+01
-8.898000000000000398e+01 2.022851562500000000e+01
-8.896999999999999886e+01 2.023901367187500000e+01
-8.896000000000000796e+01 2.022961425781250000e+01
-8.895000000000000284e+01 2.023327636718750000e+01
-8.893999999999999773e+01 2.024060058593750000e+01
-8.893000000000000682e+01 2.022973632812500000e+01
-8.892000000000000171e+01 2.024377441406250000e+01
-8.890999999999999659e+01 2.021972656250000000e+01
-8.890000000000000568e+01 2.024218750000000000e+01
-8.889000000000000057e+01 2.022521972656250000e+01
-8.887999999999999545e+01 2.024279785156250000e+01
-8.887000000000000455e+01 2.023193359375000000e+01
-8.885999999999999943e+01 2.022375488281250000e+01
-8.884999999999999432e+01 2.023803710937500000e+01
-8.884000000000000341e+01 2.021789550781250000e+01
-8.882999999999999829e+01 2.025415039062500000e+01
-8.881999999999999318e+01 2.022497558593750000e+01
-8.881000000000000227e+01 2.025708007812500000e+01
-8.879999999999999716e+01 2.023449707031250000e+01
-8.878999999999999204e+01 2.024719238281250000e+01
-8.878000000000000114e+01 2.024328613281250000e+01
-8.876999999999999602e+01 2.022473144531250000e+01
-8.876000000000000512e+01 2.024645996093750000e+01
-8.875000000000000000e+01 2.021435546875000000e+01
-8.873999999999999488e+01 2.024841308593750000e+01
-8.873000000000000398e+01 2.021520996093750000e+01
-8.871999999999999886e+01 2.024047851562500000e+01
-8.871000000000000796e+01 2.022167968750000000e+01
-8.870000000000000284e+01 2.022509765625000000e+01
-8.868999999999999773e+01 2.023046875000000000e+01
-8.868000000000000682e+01 2.021191406250000000e+01
-8.867000000000000171e+01 2.023596191406250000e+01
-8.865999999999999659e+01 2.020959472656250000e+01
-8.865000000000000568e+01 2.023547363281250000e+01
-8.864000000000000057e+01 2.020996093750000000e+01
-8.862999999999999545e+01 2.022436523437500000e+01
-8.862000000000000455e+01 2.021667480468750000e+01
-8.860999999999999943e+01 2.021618652343750000e+01
-8.859999999999999432e+01 2.023205566406250000e+01
-8.859000000000000341e+01 2.021630859375000000e+01
-8.857999999999999829e+01 2.023815917968750000e+01
-8.856999999999999318e+01 2.021264648437500000e+01
-8.856000000000000227e+01 2.023059082031250000e+01
-8.854999999999999716e+01 2.021240234375000000e+01
-8.853999999999999204e+01 2.022265625000000000e+01
-8.853000000000000114e+01 2.022631835937500000e+01
-8.851999999999999602e+01 2.021899414062500000e+01
-8.851000000000000512e+01 2.023681640625000000e+01
-8.850000000000000000e+01 2.021142578125000000e+01
-8.848999999999999488e+01 2.023803710937500000e+01
-8.848000000000000398e+01 2.021154785156250000e+01
-8.846999999999999886e+01 2.023486328125000000e+01
-8.846000000000000796e+01 2.022155761718750000e+01
-8.845000000000000284e+01 2.022167968750000000e+01
-8.843999999999999773e+01 2.023217773437500000e+01
-8.843000000000000682e+01 2.020397949218750000e+01
-8.842000000000000171e+01 2.023950195312500000e+01
-8.840999999999999659e+01 2.019738769531250000e+01
-8.840000000000000568e+01 2.024182128906250000e+01
-8.839000000000000057e+01 2.020666503906250000e+01
-8.837999999999999545e+01 2.022912597656250000e+01
-8.837000000000000455e+01 2.022045898437500000e+01
-8.835999999999999943e+01 2.021313476562500000e+01
-8.834999999999999432e+01 2.023071289062500000e+01
-8.834000000000000341e+01 2.020153808593750000e+01
-8.832999999999999829e+01 2.023352050781250000e+01
-8.831999999999999318e+01 2.020471191406250000e+01
-8.831000000000000227e+01 2.022937011718750000e+01
-8.829999999999999716e+01 2.021350097656250000e+01
-8.828999999999999204e+01 2.021850585937500000e+01
-8.828000000000000114e+01 2.022009277343750000e+01
-8.826999999999999602e+01 2.021118164062500000e+01
-8.826000000000000512e+01 2.022766113281250000e+01
-8.825000000000000000e+01 2.020861816406250000e+01
-8.823999999999999488e+01 2.022924804687500000e+01
-8.823000000000000398e+01 2.021252441406250000e+01
-8.821999999999999886e+01 2.022167968750000000e+01
-8.821000000000000796e+01 2.021142578125000000e+01
-8.820000000000000284e+01 2.020690917968750000e+01
-8.818999999999999773e+01 2.021484375000000000e+01
-8.818000000000000682e+01 2.020080566406250000e+01
-8.817000000000000171e+01 2.022302246093750000e+01
-8.815999999999999659e+01 2.020349121093750000e+01
-8.815000000000000568e+01 2.022790527343750000e+01
-8.814000000000000057e+01 2.021252441406250000e+01
-8.812999999999999545e+01 2.021716308593750000e+01
-8.812000000000000455e+01 2.021667480468750000e+01
-8.810999999999999943e+01 2.020385742187500000e+01
-8.809999999999999432e+01 2.023046875000000000e+01
-8.809000000000000341e+01 2.019799804687500000e+01
-8.807999999999999829e+01 2.024169921875000000e+01
-8.806999999999999318e+01 2.020239257812500000e+01
-8.806000000000000227e+01 2.023071289062500000e+01
-8.804999999999999716e+01 2.021154785156250000e+01
-8.803999999999999204e+01 2.021240234375000000e+01
-8.803000000000000114e+01 2.022314453125000000e+01
-8.801999999999999602e+01 2.019396972656250000e+01
-8.801000000000000512e+01 2.022766113281250000e+01
-8.800000000000000000e+01 2.018798828125000000e+01
-8.798999999999999488e+01 2.022131347656250000e+01
-8.798000000000000398e+01 2.019262695312500000e+01
-8.796999999999999886e+01 2.020495605468750000e+01
-8.796000000000000796e+01 2.020178222656250000e+01
-8.795000000000000284e+01 2.019653320312500000e+01
-8.793999999999999773e+01 2.021447753906250000e+01
-8.793000000000000682e+01 2.018908691406250000e+01
-8.792000000000000171e+01 2.021643066406250000e+01
-8.790999999999999659e+01 2.019067382812500000e+01
-8.790000000000000568e+01 2.021057128906250000e+01
-8.789000000000000057e+01 2.019616699218750000e+01
-8.787999999999999545e+01 2.019995117187500000e+01
-8.787000000000000455e+01 2.020739746093750000e+01
-8.785999999999999943e+01 2.019335937500000000e+01
-8.784999999999999432e+01 2.022033691406250000e+01
-8.784000000000000341e+01 2.019519042968750000e+01
-8.782999999999999829e+01 2.022265625000000000e+01
-8.781999999999999318e+01 2.019812011718750000e+01
-8.781000000000000227e+01 2.021215820312500000e+01
-8.779999999999999716e+01 2.020520019531250000e+01
-8.778999999999999204e+01 2.019860839843750000e+01
-8.778000000000000114e+01 2.021618652343750000e+01
-8.776999999999999602e+01 2.019165039062500000e+01
-8.776000000000000512e+01 2.022058105468750000e+01
-8.775000000000000000e+01 2.018750000000000000e+01
-8.773999999999999488e+01 2.021142578125000000e+01
-8.773000000000000398e+01 2.019360351562500000e+01
-8.771999999999999886e+01 2.020031738281250000e+01
-8.771000000000000796e+01 2.020678710937500000e+01
-8.770000000000000284e+01 2.018981933593750000e+01
-8.768999999999999773e+01 2.021765136718750000e+01
-8.768000000000000682e+01 2.018286132812500000e+01
-8.767000000000000171e+01 2.021533203125000000e+01
-8.765999999999999659e+01 2.018762207031250000e+01
-8.765000000000000568e+01 2.020751953125000000e+01
-8.764000000000000057e+01 2.020104980468750000e+01
-8.762999999999999545e+01 2.019824218750000000e+01
-8.762000000000000455e+01 2.021496582031250000e+01
-8.760999999999999943e+01 2.019213867187500000e+01
-8.759999999999999432e+01 2.021923828125000000e+01
-8.759000000000000341e+01 2.018823242187500000e+01
-8.757999999999999829e+01 2.020629882812500000e+01
-8.756999999999999318e+01 2.018603515625000000e+01
-8.756000000000000227e+01 2.019018554687500000e+01
-8.754999999999999716e+01 2.019311523437500000e+01
-8.753999999999999204e+01 2.018493652343750000e+01
-8.753000000000000114e+01 2.020471191406250000e+01
-8.751999999999999602e+01 2.018933105468750000e+01
-8.751000000000000512e+01 2.020910644531250000e+01
-8.750000000000000000e+01 2.019189453125000000e+01
-8.748999999999999488e+01 2.019885253906250000e+01
-8.748000000000000398e+01 2.019262695312500000e+01
-8.746999999999999886e+01 2.019506835937500000e+01
-8.746000000000000796e+01 2.020800781250000000e+01
-8.745000000000000284e+01 2.019738769531250000e+01
-8.743999999999999773e+01 2.021228027343750000e+01
-8.743000000000000682e+01 2.019116210937500000e+01
-8.742000000000000171e+01 2.020202636718750000e+01
-8.740999999999999659e+01 2.018664550781250000e+01
-8.740000000000000568e+01 2.019189453125000000e+01
-8.739000000000000057e+01 2.019616699218750000e+01
-8.737999999999999545e+01 2.018273925781250000e+01
-8.737000000000000455e+01 2.020690917968750000e+01
-8.735999999999999943e+01 2.017602539062500000e+01
-8.734999999999999432e+01 2.020996093750000000e+01
-8.734000000000000341e+01 2.017590332031250000e+01
-8.732999999999999829e+01 2.019921875000000000e+01
-8.731999999999999318e+01 2.018627929687500000e+01
-8.731000000000000227e+01 2.018188476562500000e+01
-8.729999999999999716e+01 2.020117187500000000e+01
-8.728999999999999204e+01 2.016601562500000000e+01
-8.728000000000000114e+01 2.020776367187500000e+01
-8.726999999999999602e+01 2.016479492187500000e+01
-8.726000000000000512e+01 2.019934082031250000e+01
-8.725000000000000000e+01 2.017419433593750000e+01
-8.723999999999999488e+01 2.018518066406250000e+01
-8.723000000000000398e+01 2.018933105468750000e+01
-8.721999999999999886e+01 2.017639160156250000e+01
-8.721000000000000796e+01 2.019653320312500000e+01
-8.720000000000000284e+01 2.016748046875000000e+01
-8.718999999999999773e+01 2.019421386718750000e+01
-8.718000000000000682e+01 2.017346191406250000e+01
-8.717000000000000171e+01 2.018835449218750000e+01
-8.715999999999999659e+01 2.018322753906250000e+01
-8.715000000000000568e+01 2.018041992187500000e+01
-8.714000000000000057e+01 2.019372558593750000e+01
-8.712999999999999545e+01 2.017163085937500000e+01
-8.712000000000000455e+01 2.019470214843750000e+01
-8.710999999999999943e+01 2.017370605468750000e+01
-8.709999999999999432e+01 2.019836425781250000e+01
-8.709000000000000341e+01 2.018481445312500000e+01
-8.707999999999999829e+01 2.018725585937500000e+01
-8.706999999999999318e+01 2.019091796875000000e+01
-8.706000000000000227e+01 2.017456054687500000e+01
-8.704999999999999716e+01 2.019665527343750000e+01
-8.703999999999999204e+01 2.016601562500000000e+01
-8.703000000000000114e+01 2.019299316406250000e+01
-8.701999999999999602e+01 2.017053222656250000e+01
-8.701000000000000512e+01 2.019055175781250000e+01
-8.700000000000000000e+01 2.018786621093750000e+01
-8.698999999999999488e+01 2.017785644531250000e+01
-8.698000000000000398e+01 2.019494628906250000e+01
-8.696999999999999886e+01 2.016137695312500000e+01
-8.696000000000000796e+01 2.019421386718750000e+01
-8.695000000000000284e+01 2.016003417968750000e+01
-8.693999999999999773e+01 2.018786621093750000e+01
-8.693000000000000682e+01 2.017260742187500000e+01
-8.692000000000000171e+01 2.017700195312500000e+01
-8.690999999999999659e+01 2.018640136718750000e+01
-8.690000000000000568e+01 2.016625976562500000e+01
-8.689000000000000057e+01 2.019519042968750000e+01
-8.687999999999999545e+01 2.016528320312500000e+01
-8.687000000000000455e+01 2.019055175781250000e+01
-8.685999999999999943e+01 2.016784667968750000e+01
-8.684999999999999432e+01 2.017968750000000000e+01
-8.684000000000000341e+01 2.017871093750000000e+01
-8.682999999999999829e+01 2.017773437500000000e+01
-8.681999999999999318e+01 2.018908691406250000e+01
-8.681000000000000227e+01 2.017358398437500000e+01
-8.679999999999999716e+01 2.018554687500000000e+01
-8.678999999999999204e+01 2.017163085937500000e+01
-8.678000000000000114e+01 2.018103027343750000e+01
-8.676999999999999602e+01 2.017651367187500000e+01
-8.676000000000000512e+01 2.017846679687500000e+01
-8.675000000000000000e+01 2.017956542968750000e+01
-8.673999999999999488e+01 2.016760253906250000e+01
-8.673000000000000398e+01 2.017492675781250000e+01
-8.671999999999999886e+01 2.016345214843750000e+01
-8.671000000000000796e+01 2.017590332031250000e+01
-8.670000000000000284e+01 2.016772460937500000e+01
-8.668999999999999773e+01 2.017126464843750000e+01
-8.668000000000000682e+01 2.017102050781250000e+01
-8.667000000000000171e+01 2.016552734375000000e+01
-8.665999999999999659e+01 2.018090820312500000e+01
-8.665000000000000568e+01 2.016601562500000000e+01
-8.664000000000000057e+01 2.018786621093750000e+01
-8.662999999999999545e+01 2.016809082031250000e+01
-8.662000000000000455e+01 2.017687988281250000e+01
-8.660999999999999943e+01 2.016174316406250000e+01
-8.659999999999999432e+01 2.015307617187500000e+01
-8.659000000000000341e+01 2.016662597656250000e+01
-8.657999999999999829e+01 2.014343261718750000e+01
-8.656999999999999318e+01 2.017883300781250000e+01
-8.656000000000000227e+01 2.015026855468750000e+01
-8.654999999999999716e+01 2.018200683593750000e+01
-8.653999999999999204e+01 2.015844726562500000e+01
-8.653000000000000114e+01 2.016564941406250000e+01
-8.651999999999999602e+01 2.017224121093750000e+01
-8.651000000000000512e+01 2.015637207031250000e+01
-8.650000000000000000e+01 2.018835449218750000e+01
-8.648999999999999488e+01 2.015539550781250000e+01
-8.648000000000000398e+01 2.018505859375000000e+01
-8.646999999999999886e+01 2.014953613281250000e+01
-8.646000000000000796e+01 2.016113281250000000e+01
-8.645000000000000284e+01 2.015515136718750000e+01
-8.643999999999999773e+01 2.015173339843750000e+01
-8.643000000000000682e+01 2.017431640625000000e+01
-8.642000000000000171e+01 2.015454101562500000e+01
-8.640999999999999659e+01 2.017932128906250000e+01
-8.640000000000000568e+01 2.014953613281250000e+01
-8.639000000000000057e+01 2.016491699218750000e+01
-8.637999999999999545e+01 2.015551757812500000e+01
-8.637000000000000455e+01 2.016040039062500000e+01
-8.635999999999999943e+01 2.017077636718750000e+01
-8.634999999999999432e+01 2.015783691406250000e+01
-8.634000000000000341e+01 2.017761230468750000e+01
-8.632999999999999829e+01 2.014953613281250000e+01
-8.631999999999999318e+01 2.016381835937500000e+01
-8.631000000000000227e+01 2.014721679687500000e+01
-8.629999999999999716e+01 2.015869140625000000e+01
-8.628999999999999204e+01 2.016699218750000000e+01
-8.628000000000000114e+01 2.015942382812500000e+01
-8.626999999999999602e+01 2.017761230468750000e+01
-8.626000000000000512e+01 2.014660644531250000e+01
-8.625000000000000000e+01 2.017004394531250000e+01
-8.623999999999999488e+01 2.013977050781250000e+01
-8.623000000000000398e+01 2.015747070312500000e+01
-8.621999999999999886e+01 2.015368652343750000e+01
-8.621000000000000796e+01 2.014709472656250000e+01
-8.620000000000000284e+01 2.017333984375000000e+01
-8.618999999999999773e+01 2.013354492187500000e+01
-8.618000000000000682e+01 2.018505859375000000e+01
-8.617000000000000171e+01 2.013891601562500000e+01
-8.615999999999999659e+01 2.017846679687500000e+01
-8.615000000000000568e+01 2.015393066406250000e+01
-8.614000000000000057e+01 2.015795898437500000e+01
-8.612999999999999545e+01 2.016589355468750000e+01
-8.612000000000000455e+01 2.013916015625000000e+01
-8.610999999999999943e+01 2.016674804687500000e+01
-8.609999999999999432e+01 2.014001464843750000e+01
-8.609000000000000341e+01 2.017016601562500000e+01
-8.607999999999999829e+01 2.015356445312500000e+01
-8.606999999999999318e+01 2.016259765625000000e+01
-8.606000000000000227e+01 2.016040039062500000e+01
-8.604999999999999716e+01 2.014916992187500000e+01
-8.603999999999999204e+01 2.016271972656250000e+01
-8.603000000000000114e+01 2.014306640625000000e+01
-8.601999999999999602e+01 2.016418457031250000e+01
-8.601000000000000512e+01 2.014831542968750000e+01
-8.600000000000000000e+01 2.015905761718750000e+01
-8.598999999999999488e+01 2.015234375000000000e+01
-8.598000000000000398e+01 2.014562988281250000e+01
-8.596999999999999886e+01 2.015783691406250000e+01
-8.596000000000000796e+01 2.013977050781250000e+01
-8.595000000000000284e+01 2.015991210937500000e+01
-8.593999999999999773e+01 2.013281250000000000e+01
-8.593000000000000682e+01 2.014880371093750000e+01
-8.592000000000000171e+01 2.013623046875000000e+01
-8.590999999999999659e+01 2.013989257812500000e+01
-8.590000000000000568e+01 2.015515136718750000e+01
-8.589000000000000057e+01 2.013781738281250000e+01
-8.587999999999999545e+01 2.016894531250000000e+01
-8.587000000000000455e+01 2.013317871093750000e+01
-8.585999999999999943e+01 2.016174316406250000e+01
-8.584999999999999432e+01 2.013525390625000000e+01
-8.584000000000000341e+01 2.015051269531250000e+01
-8.582999999999999829e+01 2.015881347656250000e+01
-8.581999999999999318e+01 2.014672851562500000e+01
-8.581000000000000227e+01 2.017639160156250000e+01
-8.579999999999999716e+01 2.014038085937500000e+01
-8.578999999999999204e+01 2.017456054687500000e+01
-8.578000000000000114e+01 2.014208984375000000e+01
-8.576999999999999602e+01 2.015844726562500000e+01
-8.576000000000000512e+01 2.014672851562500000e+01
-8.575000000000000000e+01 2.013610839843750000e+01
-8.573999999999999488e+01 2.015393066406250000e+01
-8.573000000000000398e+01 2.013342285156250000e+01
-8.571999999999999886e+01 2.016137695312500000e+01
-8.571000000000000796e+01 2.013635253906250000e+01
-8.570000000000000284e+01 2.015209960937500000e+01
-8.568999999999999773e+01 2.014086914062500000e+01
-8.568000000000000682e+01 2.014038085937500000e+01
-8.567000000000000171e+01 2.014697265625000000e+01
-8.565999999999999659e+01 2.013488769531250000e+01
-8.565000000000000568e+01 2.015185546875000000e+01
-8.564000000000000057e+01 2.013671875000000000e+01
-8.562999999999999545e+01 2.015039062500000000e+01
-8.562000000000000455e+01 2.014038085937500000e+01
-8.560999999999999943e+01 2.014233398437500000e+01
-8.559999999999999432e+01 2.014294433593750000e+01
-8.559000000000000341e+01 2.013745117187500000e+01
-8.557999999999999829e+01 2.014648437500000000e+01
-8.556999999999999318e+01 2.013708496093750000e+01
-8.556000000000000227e+01 2.014538574218750000e+01
-8.554999999999999716e+01 2.013659667968750000e+01
-8.553999999999999204e+01 2.013891601562500000e+01
-8.553000000000000114e+01 2.013476562500000000e+01
-8.551999999999999602e+01 2.013012695312500000e+01
-8.551000000000000512e+01 2.013525390625000000e+01
-8.550000000000000000e+01 2.013220214843750000e+01
-8.548999999999999488e+01 2.014196777343750000e+01
-8.548000000000000398e+01 2.013830566406250000e+01
-8.546999999999999886e+01 2.014465332031250000e+01
-8.546000000000000796e+01 2.014196777343750000e+01
-8.545000000000000284e+01 2.014123535156250000e+01
-8.543999999999999773e+01 2.014721679687500000e+01
-8.543000000000000682e+01 2.013781738281250000e+01
-8.542000000000000171e+01 2.014526367187500000e+01
-8.540999999999999659e+01 2.012939453125000000e+01
-8.540000000000000568e+01 2.013598632812500000e+01
-8.539000000000000057e+01 2.012817382812500000e+01
-8.537999999999999545e+01 2.013146972656250000e+01
-8.537000000000000455e+01 2.014025878906250000e+01
-8.535999999999999943e+01 2.013000488281250000e+01
-8.534999999999999432e+01 2.015319824218750000e+01
-8.534000000000000341e+01 2.012768554687500000e+01
-8.532999999999999829e+01 2.015344238281250000e+01
-8.531999999999999318e+01 2.013513183593750000e+01
-8.531000000000000227e+01 2.014575195312500000e+01
-8.529999999999999716e+01 2.014440917968750000e+01
-8.528999999999999204e+01 2.012622070312500000e+01
-8.528000000000000114e+01 2.015173339843750000e+01
-8.526999999999999602e+01 2.011645507812500000e+01
-8.526000000000000512e+01 2.015124511718750000e+01
-8.525000000000000000e+01 2.011938476562500000e+01
-8.523999999999999488e+01 2.014038085937500000e+01
-8.523000000000000398e+01 2.013317871093750000e+01
-8.521999999999999886e+01 2.012072753906250000e+01
-8.521000000000000796e+01 2.013671875000000000e+01
-8.520000000000000284e+01 2.010388183593750000e+01
-8.518999999999999773e+01 2.013818359375000000e+01
-8.518000000000000682e+01 2.011047363281250000e+01
-8.517000000000000171e+01 2.013281250000000000e+01
-8.515999999999999659e+01 2.011987304687500000e+01
-8.515000000000000568e+01 2.011779785156250000e+01
-8.514000000000000057e+01 2.012988281250000000e+01
-8.512999999999999545e+01 2.011413574218750000e+01
-8.512000000000000455e+01 2.013989257812500000e+01
-8.510999999999999943e+01 2.011718750000000000e+01
-8.509999999999999432e+01 2.013720703125000000e+01
-8.509000000000000341e+01 2.013049316406250000e+01
-8.507999999999999829e+01 2.013684082031250000e+01
-8.506999999999999318e+01 2.014147949218750000e+01
-8.506000000000000227e+01 2.012512207031250000e+01
-8.504999999999999716e+01 2.014013671875000000e+01
-8.503999999999999204e+01 2.011645507812500000e+01
-8.503000000000000114e+01 2.013403320312500000e+01
-8.501999999999999602e+01 2.012133789062500000e+01
-8.501000000000000512e+01 2.012854003906250000e+01
-8.500000000000000000e+01 2.013244628906250000e+01
-8.498999999999999488e+01 2.011816406250000000e+01
-8.498000000000000398e+01 2.013842773437500000e+01
-8.496999999999999886e+01 2.011010742187500000e+01
-8.496000000000000796e+01 2.013732910156250000e+01
-8.495000000000000284e+01 2.011413574218750000e+01
-8.493999999999999773e+01 2.012927246093750000e+01
-8.493000000000000682e+01 2.012854003906250000e+01
-8.492000000000000171e+01 2.010961914062500000e+01
-8.490999999999999659e+01 2.014062500000000000e+01
-8.490000000000000568e+01 2.009741210937500000e+01
-8.489000000000000057e+01 2.014416503906250000e+01
-8.487999999999999545e+01 2.010363769531250000e+01
-8.487000000000000455e+01 2.013317871093750000e+01
-8.485999999999999943e+01 2.012463378906250000e+01
-8.484999999999999432e+01 2.011938476562500000e+01
-8.484000000000000341e+01 2.014221191406250000e+01
-8.482999999999999829e+01 2.011267089843750000e+01
-8.481999999999999318e+01 2.013879394531250000e+01
-8.481000000000000227e+01 2.010791015625000000e+01
-8.479999999999999716e+01 2.012573242187500000e+01
-8.478999999999999204e+01 2.011352539062500000e+01
-8.478000000000000114e+01 2.011279296875000000e+01
-8.476999999999999602e+01 2.012304687500000000e+01
-8.476000000000000512e+01 2.010803222656250000e+01
-8.475000000000000000e+01 2.012841796875000000e+01
-8.473999999999999488e+01 2.010815429687500000e+01
-8.473000000000000398e+01 2.012304687500000000e+01
-8.471999999999999886e+01 2.010986328125000000e+01
-8.471000000000000796e+01 2.011254882812500000e+01
-8.470000000000000284e+01 2.011901855468750000e+01
-8.468999999999999773e+01 2.010815429687500000e+01
-8.468000000000000682e+01 2.013256835937500000e+01
-8.467000000000000171e+01 2.010791015625000000e+01
-8.465999999999999659e+01 2.012573242187500000e+01
-8.465000000000000568e+01 2.010595703125000000e+01
-8.464000000000000057e+01 2.011462402343750000e+01
-8.462999999999999545e+01 2.012145996093750000e+01
-8.462000000000000455e+01 2.011108398437500000e+01
-8.460999999999999943e+01 2.013537597656250000e+01
-8.459999999999999432e+01 2.010449218750000000e+01
-8.459000000000000341e+01 2.013073730468750000e+01
-8.457999999999999829e+01 2.010302734375000000e+01
-8.456999999999999318e+01 2.011669921875000000e+01
-8.456000000000000227e+01 2.011608886718750000e+01
-8.454999999999999716e+01 2.010253906250000000e+01
-8.453999999999999204e+01 2.012536621093750000e+01
-8.453000000000000114e+01 2.009179687500000000e+01
-8.451999999999999602e+01 2.012475585937500000e+01
-8.451000000000000512e+01 2.009411621093750000e+01
-8.450000000000000000e+01 2.011462402343750000e+01
-8.448999999999999488e+01 2.011206054687500000e+01
-8.448000000000000398e+01 2.010681152343750000e+01
-8.446999999999999886e+01 2.012670898437500000e+01
-8.446000000000000796e+01 2.009887695312500000e+01
-8.445000000000000284e+01 2.012585449218750000e+01
-8.443999999999999773e+01 2.009973144531250000e+01
-8.443000000000000682e+01 2.011730957031250000e+01
-8.442000000000000171e+01 2.010607910156250000e+01
-8.440999999999999659e+01 2.010363769531250000e+01
-8.440000000000000568e+01 2.011511230468750000e+01
-8.439000000000000057e+01 2.010009765625000000e+01
-8.437999999999999545e+01 2.011706542968750000e+01
-8.437000000000000455e+01 2.010021972656250000e+01
-8.435999999999999943e+01 2.011364746093750000e+01
-8.434999999999999432e+01 2.010546875000000000e+01
-8.434000000000000341e+01 2.010668945312500000e+01
-8.432999999999999829e+01 2.011108398437500000e+01
-8.431999999999999318e+01 2.010046386718750000e+01
-8.431000000000000227e+01 2.010974121093750000e+01
-8.429999999999999716e+01 2.009594726562500000e+01
-8.428999999999999204e+01 2.010815429687500000e+01
-8.428000000000000114e+01 2.010583496093750000e+01
-8.426999999999999602e+01 2.011083984375000000e+01
-8.426000000000000512e+01 2.011584472656250000e+01
-8.425000000000000000e+01 2.010742187500000000e+01
-8.423999999999999488e+01 2.012072753906250000e+01
-8.423000000000000398e+01 2.010339355468750000e+01
-8.421999999999999886e+01 2.011511230468750000e+01
-8.421000000000000796e+01 2.010266113281250000e+01
-8.420000000000000284e+01 2.010607910156250000e+01
-8.418999999999999773e+01 2.010864257812500000e+01
-8.418000000000000682e+01 2.009350585937500000e+01
-8.417000000000000171e+01 2.011840820312500000e+01
-8.415999999999999659e+01 2.008593750000000000e+01
-8.415000000000000568e+01 2.012304687500000000e+01
-8.414000000000000057e+01 2.009692382812500000e+01
-8.412999999999999545e+01 2.011218261718750000e+01
-8.412000000000000455e+01 2.010705566406250000e+01
-8.410999999999999943e+01 2.008569335937500000e+01
-8.409999999999999432e+01 2.011474609375000000e+01
-8.409000000000000341e+01 2.008056640625000000e+01
-8.407999999999999829e+01 2.012133789062500000e+01
-8.406999999999999318e+01 2.009033203125000000e+01
-8.406000000000000227e+01 2.010852050781250000e+01
-8.404999999999999716e+01 2.010278320312500000e+01
-8.403999999999999204e+01 2.009606933593750000e+01
-8.403000000000000114e+01 2.011560058593750000e+01
-8.401999999999999602e+01 2.009228515625000000e+01
-8.401000000000000512e+01 2.011621093750000000e+01
-8.400000000000000000e+01 2.008959960937500000e+01
-8.398999999999999488e+01 2.010205078125000000e+01
-8.398000000000000398e+01 2.009497070312500000e+01
-8.396999999999999886e+01 2.009130859375000000e+01
-8.396000000000000796e+01 2.010522460937500000e+01
-8.395000000000000284e+01 2.008850097656250000e+01
-8.393999999999999773e+01 2.010986328125000000e+01
-8.393000000000000682e+01 2.009008789062500000e+01
-8.392000000000000171e+01 2.010131835937500000e+01
-8.390999999999999659e+01 2.009301757812500000e+01
-8.390000000000000568e+01 2.009118652343750000e+01
-8.389000000000000057e+01 2.010583496093750000e+01
-8.387999999999999545e+01 2.008862304687500000e+01
-8.387000000000000455e+01 2.011511230468750000e+01
-8.385999999999999943e+01 2.008911132812500000e+01
-8.384999999999999432e+01 2.010632324218750000e+01
-8.384000000000000341e+01 2.009631347656250000e+01
-8.382999999999999829e+01 2.009387207031250000e+01
-8.381999999999999318e+01 2.010925292968750000e+01
-8.381000000000000227e+01 2.008093261718750000e+01
-8.379999999999999716e+01 2.012097167968750000e+01
-8.378999999999999204e+01 2.007885742187500000e+01
-8.378000000000000114e+01 2.010986328125000000e+01
-8.376999999999999602e+01 2.008728027343750000e+01
-8.376000000000000512e+01 2.008850097656250000e+01
-8.375000000000000000e+01 2.010290527343750000e+01
-8.373999999999999488e+01 2.006958007812500000e+01
-8.373000000000000398e+01 2.010620117187500000e+01
-8.371999999999999886e+01 2.006665039062500000e+01
-8.371000000000000796e+01 2.009814453125000000e+01
-8.370000000000000284e+01 2.008166503906250000e+01
-8.368999999999999773e+01 2.009082031250000000e+01
-8.368000000000000682e+01 2.009594726562500000e+01
-8.367000000000000171e+01 2.008508300781250000e+01
-8.365999999999999659e+01 2.010339355468750000e+01
-8.365000000000000568e+01 2.008752441406250000e+01
-8.364000000000000057e+01 2.010021972656250000e+01
-8.362999999999999545e+01 2.008801269531250000e+01
-8.362000000000000455e+01 2.009045410156250000e+01
-8.360999999999999943e+01 2.009313964843750000e+01
-8.359999999999999432e+01 2.008496093750000000e+01
-8.359000000000000341e+01 2.010009765625000000e+01
-8.357999999999999829e+01 2.008752441406250000e+01
-8.356999999999999318e+01 2.010437011718750000e+01
-8.356000000000000227e+01 2.009509277343750000e+01
-8.354999999999999716e+01 2.009936523437500000e+01
-8.353999999999999204e+01 2.010168457031250000e+01
-8.353000000000000114e+01 2.008630371093750000e+01
-8.351999999999999602e+01 2.009790039062500000e+01
-8.351000000000000512e+01 2.007275390625000000e+01
-8.350000000000000000e+01 2.009155273437500000e+01
-8.348999999999999488e+01 2.007128906250000000e+01
-8.348000000000000398e+01 2.007849121093750000e+01
-8.346999999999999886e+01 2.008447265625000000e+01
-8.346000000000000796e+01 2.007348632812500000e+01
-8.345000000000000284e+01 2.010229492187500000e+01
-8.343999999999999773e+01 2.007092285156250000e+01
-8.343000000000000682e+01 2.010302734375000000e+01
-8.342000000000000171e+01 2.007385253906250000e+01
-8.340999999999999659e+01 2.008789062500000000e+01
-8.340000000000000568e+01 2.008984375000000000e+01
-8.339000000000000057e+01 2.007470703125000000e+01
-8.337999999999999545e+01 2.010192871093750000e+01
-8.337000000000000455e+01 2.006726074218750000e+01
-8.335999999999999943e+01 2.010156250000000000e+01
-8.334999999999999432e+01 2.007202148437500000e+01
-8.334000000000000341e+01 2.008605957031250000e+01
-8.332999999999999829e+01 2.008300781250000000e+01
-8.331999999999999318e+01 2.007275390625000000e+01
-8.331000000000000227e+01 2.009509277343750000e+01
-8.329999999999999716e+01 2.006896972656250000e+01
-8.328999999999999204e+01 2.009533691406250000e+01
-8.328000000000000114e+01 2.007031250000000000e+01
-8.326999999999999602e+01 2.007849121093750000e+01
-8.326000000000000512e+01 2.007482910156250000e+01
-8.325000000000000000e+01 2.006994628906250000e+01
-8.323999999999999488e+01 2.008776855468750000e+01
-8.323000000000000398e+01 2.006982421875000000e+01
-8.321999999999999886e+01 2.008862304687500000e+01
-8.321000000000000796e+01 2.007104492187500000e+01
-8.320000000000000284e+01 2.008300781250000000e+01
-8.318999999999999773e+01 2.008142089843750000e+01
-8.318000000000000682e+01 2.007556152343750000e+01
-8.317000000000000171e+01 2.009094238281250000e+01
-8.315999999999999659e+01 2.007287597656250000e+01
-8.315000000000000568e+01 2.009240722656250000e+01
-8.314000000000000057e+01 2.007177734375000000e+01
-8.312999999999999545e+01 2.008044433593750000e+01
-8.312000000000000455e+01 2.007800292968750000e+01
-8.310999999999999943e+01 2.007116699218750000e+01
-8.309999999999999432e+01 2.009545898437500000e+01
-8.309000000000000341e+01 2.006018066406250000e+01
-8.307999999999999829e+01 2.009802246093750000e+01
-8.306999999999999318e+01 2.006054687500000000e+01
-8.306000000000000227e+01 2.008520507812500000e+01
-8.304999999999999716e+01 2.007629394531250000e+01
-8.303999999999999204e+01 2.006335449218750000e+01
-8.303000000000000114e+01 2.009301757812500000e+01
-8.301999999999999602e+01 2.005163574218750000e+01
-8.301000000000000512e+01 2.009204101562500000e+01
-8.300000000000000000e+01 2.005468750000000000e+01
-8.298999999999999488e+01 2.007812500000000000e+01
-8.298000000000000398e+01 2.007287597656250000e+01
-8.296999999999999886e+01 2.007128906250000000e+01
-8.296000000000000796e+01 2.008935546875000000e+01
-8.295000000000000284e+01 2.006872558593750000e+01
-8.293999999999999773e+01 2.009204101562500000e+01
-8.293000000000000682e+01 2.006994628906250000e+01
-8.292000000000000171e+01 2.008068847656250000e+01
-8.290999999999999659e+01 2.007275390625000000e+01
-8.290000000000000568e+01 2.006616210937500000e+01
-8.289000000000000057e+01 2.007580566406250000e+01
-8.287999999999999545e+01 2.005700683593750000e+01
-8.287000000000000455e+01 2.007836914062500000e+01
-8.285999999999999943e+01 2.006127929687500000e+01
-8.284999999999999432e+01 2.007495117187500000e+01
-8.284000000000000341e+01 2.006701660156250000e+01
-8.282999999999999829e+01 2.005798339843750000e+01
-8.281999999999999318e+01 2.006896972656250000e+01
-8.281000000000000227e+01 2.004992675781250000e+01
-8.279999999999999716e+01 2.007934570312500000e+01
-8.278999999999999204e+01 2.005883789062500000e+01
-8.278000000000000114e+01 2.007775878906250000e+01
-8.276999999999999602e+01 2.006909179687500000e+01
-8.276000000000000512e+01 2.006066894531250000e+01
-8.275000000000000000e+01 2.007580566406250000e+01
-8.273999999999999488e+01 2.004541015625000000e+01
-8.273000000000000398e+01 2.008337402343750000e+01
-8.271999999999999886e+01 2.005749511718750000e+01
-8.271000000000000796e+01 2.008874511718750000e+01
-8.270000000000000284e+01 2.007922363281250000e+01
-8.268999999999999773e+01 2.007165527343750000e+01
-8.268000000000000682e+01 2.008837890625000000e+01
-8.267000000000000171e+01 2.004895019531250000e+01
-8.265999999999999659e+01 2.007934570312500000e+01
-8.265000000000000568e+01 2.004516601562500000e+01
-8.264000000000000057e+01 2.006921386718750000e+01
-8.262999999999999545e+01 2.005944824218750000e+01
-8.262000000000000455e+01 2.005859375000000000e+01
-8.260999999999999943e+01 2.007165527343750000e+01
-8.259999999999999432e+01 2.005200195312500000e+01
-8.259000000000000341e+01 2.007275390625000000e+01
-8.257999999999999829e+01 2.005737304687500000e+01
-8.256999999999999318e+01 2.007067871093750000e+01
-8.256000000000000227e+01 2.006811523437500000e+01
-8.254999999999999716e+01 2.006811523437500000e+01
-8.253999999999999204e+01 2.007080078125000000e+01
-8.253000000000000114e+01 2.005871582031250000e+01
-8.251999999999999602e+01 2.007312011718750000e+01
-8.251000000000000512e+01 2.006396484375000000e+01
-8.250000000000000000e+01 2.007031250000000000e+01
-8.248999999999999488e+01 2.006408691406250000e+01
-8.248000000000000398e+01 2.005993652343750000e+01
-8.246999999999999886e+01 2.006384277343750000e+01
-8.246000000000000796e+01 2.005126953125000000e+01
-8.245000000000000284e+01 2.006286621093750000e+01
-8.243999999999999773e+01 2.004724121093750000e+01
-8.243000000000000682e+01 2.005383300781250000e+01
-8.242000000000000171e+01 2.004748535156250000e+01
-8.240999999999999659e+01 2.004443359375000000e+01
-8.240000000000000568e+01 2.005798339843750000e+01
-8.239000000000000057e+01 2.004638671875000000e+01
-8.237999999999999545e+01 2.007006835937500000e+01
-8.237000000000000455e+01 2.005541992187500000e+01
-8.235999999999999943e+01 2.007238769531250000e+01
-8.234999999999999432e+01 2.006457519531250000e+01
-8.234000000000000341e+01 2.005395507812500000e+01
-8.232999999999999829e+01 2.006774902343750000e+01
-8.231999999999999318e+01 2.004479980468750000e+01
-8.231000000000000227e+01 2.007153320312500000e+01
-8.229999999999999716e+01 2.004370117187500000e+01
-8.228999999999999204e+01 2.006164550781250000e+01
-8.228000000000000114e+01 2.005468750000000000e+01
-8.226999999999999602e+01 2.004919433593750000e+01
-8.226000000000000512e+01 2.007128906250000000e+01
-8.225000000000000000e+01 2.004211425781250000e+01
-8.223999999999999488e+01 2.007556152343750000e+01
-8.223000000000000398e+01 2.004443359375000000e+01
-8.221999999999999886e+01 2.006323242187500000e+01
-8.221000000000000796e+01 2.005517578125000000e+01
-8.220000000000000284e+01 2.004833984375000000e+01
-8.218999999999999773e+01 2.006982421875000000e+01
-8.218000000000000682e+01 2.004101562500000000e+01
-8.217000000000000171e+01 2.006872558593750000e+01
-8.215999999999999659e+01 2.003857421875000000e+01
-8.215000000000000568e+01 2.005651855468750000e+01
-8.214000000000000057e+01 2.005285644531250000e+01
-8.212999999999999545e+01 2.004479980468750000e+01
-8.212000000000000455e+01 2.006042480468750000e+01
-8.210999999999999943e+01 2.003808593750000000e+01
-8.209999999999999432e+01 2.005993652343750000e+01
-8.209000000000000341e+01 2.003955078125000000e+01
-8.207999999999999829e+01 2.004943847656250000e+01
-8.206999999999999318e+01 2.004504394531250000e+01
-8.206000000000000227e+01 2.004089355468750000e+01
-8.204999999999999716e+01 2.005725097656250000e+01
-8.203999999999999204e+01 2.004199218750000000e+01
-8.203000000000000114e+01 2.005957031250000000e+01
-8.201999999999999602e+01 2.004357910156250000e+01
-8.201000000000000512e+01 2.005224609375000000e+01
-8.200000000000000000e+01 2.004821777343750000e+01
-8.198999999999999488e+01 2.004028320312500000e+01
-8.198000000000000398e+01 2.005114746093750000e+01
-8.196999999999999886e+01 2.003247070312500000e+01
-8.196000000000000796e+01 2.005444335937500000e+01
-8.195000000000000284e+01 2.004187011718750000e+01
-8.193999999999999773e+01 2.005139160156250000e+01
-8.193000000000000682e+01 2.004956054687500000e+01
-8.192000000000000171e+01 2.003649902343750000e+01
-8.190999999999999659e+01 2.006103515625000000e+01
-8.190000000000000568e+01 2.002746582031250000e+01
-8.189000000000000057e+01 2.006201171875000000e+01
-8.187999999999999545e+01 2.003125000000000000e+01
-8.187000000000000455e+01 2.004528808593750000e+01
-8.185999999999999943e+01 2.004736328125000000e+01
-8.184999999999999432e+01 2.002917480468750000e+01
-8.184000000000000341e+01 2.006665039062500000e+01
-8.182999999999999829e+01 2.002722167968750000e+01
-8.181999999999999318e+01 2.006799316406250000e+01
-8.181000000000000227e+01 2.003625488281250000e+01
-8.179999999999999716e+01 2.004345703125000000e+01
-8.178999999999999204e+01 2.004296875000000000e+01
-8.178000000000000114e+01 2.002514648437500000e+01
-8.176999999999999602e+01 2.004724121093750000e+01
-8.176000000000000512e+01 2.002233886718750000e+01
-8.175000000000000000e+01 2.004870605468750000e+01
-8.173999999999999488e+01 2.003662109375000000e+01
-8.173000000000000398e+01 2.004345703125000000e+01
-8.171999999999999886e+01 2.004577636718750000e+01
-8.171000000000000796e+01 2.002929687500000000e+01
-8.170000000000000284e+01 2.004479980468750000e+01
-8.168999999999999773e+01 2.002478027343750000e+01
-8.168000000000000682e+01 2.004333496093750000e+01
-8.167000000000000171e+01 2.003308105468750000e+01
-8.165999999999999659e+01 2.003820800781250000e+01
-8.165000000000000568e+01 2.004638671875000000e+01
-8.164000000000000057e+01 2.003051757812500000e+01
-8.162999999999999545e+01 2.005249023437500000e+01
-8.162000000000000455e+01 2.003002929687500000e+01
-8.160999999999999943e+01 2.004919433593750000e+01
-8.159999999999999432e+01 2.003479003906250000e+01
-8.159000000000000341e+01 2.003442382812500000e+01
-8.157999999999999829e+01 2.004443359375000000e+01
-8.156999999999999318e+01 2.002258300781250000e+01
-8.156000000000000227e+01 2.005126953125000000e+01
-8.154999999999999716e+01 2.001989746093750000e+01
-8.153999999999999204e+01 2.004431152343750000e+01
-8.153000000000000114e+01 2.002978515625000000e+01
-8.151999999999999602e+01 2.003015136718750000e+01
-8.151000000000000512e+01 2.005041503906250000e+01
-8.150000000000000000e+01 2.002722167968750000e+01
-8.148999999999999488e+01 2.006457519531250000e+01
-8.148000000000000398e+01 2.003063964843750000e+01
-8.146999999999999886e+01 2.005346679687500000e+01
-8.146000000000000796e+01 2.003942871093750000e+01
-8.145000000000000284e+01 2.003344726562500000e+01
-8.143999999999999773e+01 2.004846191406250000e+01
-8.143000000000000682e+01 2.002307128906250000e+01
-8.142000000000000171e+01 2.005224609375000000e+01
-8.140999999999999659e+01 2.002661132812500000e+01
-8.140000000000000568e+01 2.003869628906250000e+01
-8.139000000000000057e+01 2.002563476562500000e+01
-8.137999999999999545e+01 2.002233886718750000e+01
-8.137000000000000455e+01 2.003356933593750000e+01
-8.135999999999999943e+01 2.002551269531250000e+01
-8.134999999999999432e+01 2.004138183593750000e+01
-8.134000000000000341e+01 2.003222656250000000e+01
-8.132999999999999829e+01 2.003454589843750000e+01
-8.131999999999999318e+01 2.002795410156250000e+01
-8.131000000000000227e+01 2.002368164062500000e+01
-8.129999999999999716e+01 2.002868652343750000e+01
-8.128999999999999204e+01 2.002233886718750000e+01
-8.128000000000000114e+01 2.003540039062500000e+01
-8.126999999999999602e+01 2.002941894531250000e+01
-8.126000000000000512e+01 2.003369140625000000e+01
-8.125000000000000000e+01 2.003137207031250000e+01
-8.123999999999999488e+01 2.002539062500000000e+01
-8.123000000000000398e+01 2.003430175781250000e+01
-8.121999999999999886e+01 2.002636718750000000e+01
-8.121000000000000796e+01 2.003991699218750000e+01
-8.120000000000000284e+01 2.002832031250000000e+01
-8.118999999999999773e+01 2.003051757812500000e+01
-8.118000000000000682e+01 2.002673339843750000e+01
-8.117000000000000171e+01 2.001489257812500000e+01
-8.115999999999999659e+01 2.003247070312500000e+01
-8.115000000000000568e+01 2.001843261718750000e+01
-8.114000000000000057e+01 2.004248046875000000e+01
-8.112999999999999545e+01 2.002661132812500000e+01
-8.112000000000000455e+01 2.003149414062500000e+01
-8.110999999999999943e+01 2.003271484375000000e+01
-8.109999999999999432e+01 2.001501464843750000e+01
-8.109000000000000341e+01 2.003771972656250000e+01
-8.107999999999999829e+01 2.000866699218750000e+01
-8.106999999999999318e+01 2.003820800781250000e+01
-8.106000000000000227e+01 2.001892089843750000e+01
-8.104999999999999716e+01 2.002465820312500000e+01
-8.103999999999999204e+01 2.003308105468750000e+01
-8.103000000000000114e+01 2.000915527343750000e+01
-8.101999999999999602e+01 2.003662109375000000e+01
-8.101000000000000512e+01 2.000012207031250000e+01
-8.100000000000000000e+01 2.003210449218750000e+01
-8.098999999999999488e+01 2.001843261718750000e+01
-8.098000000000000398e+01 2.002478027343750000e+01
-8.096999999999999886e+01 2.003723144531250000e+01
-8.096000000000000796e+01 2.001416015625000000e+01
-8.095000000000000284e+01 2.004064941406250000e+01
-8.093999999999999773e+01 2.001159667968750000e+01
-8.093000000000000682e+01 2.003222656250000000e+01
-8.092000000000000171e+01 2.001879882812500000e+01
-8.090999999999999659e+01 2.001818847656250000e+01
-8.090000000000000568e+01 2.002856445312500000e+01
-8.089000000000000057e+01 2.001232910156250000e+01
-8.087999999999999545e+01 2.003710937500000000e+01
-8.087000000000000455e+01 2.001879882812500000e+01
-8.085999999999999943e+01 2.002880859375000000e+01
-8.084999999999999432e+01 2.001660156250000000e+01
-8.084000000000000341e+01 2.000964355468750000e+01
-8.082999999999999829e+01 2.001916503906250000e+01
-8.081999999999999318e+01 2.000329589843750000e+01
-8.081000000000000227e+01 2.002258300781250000e+01
-8.079999999999999716e+01 2.000598144531250000e+01
-8.078999999999999204e+01 2.001892089843750000e+01
-8.078000000000000114e+01 2.001867675781250000e+01
-8.076999999999999602e+01 2.001367187500000000e+01
-8.076000000000000512e+01 2.003283691406250000e+01
-8.075000000000000000e+01 2.001318359375000000e+01
-8.073999999999999488e+01 2.003845214843750000e+01
-8.073000000000000398e+01 2.001293945312500000e+01
-8.071999999999999886e+01 2.002221679687500000e+01
-8.071000000000000796e+01 2.002050781250000000e+01
-8.070000000000000284e+01 1.999938964843750000e+01
-8.068999999999999773e+01 2.003247070312500000e+01
-8.068000000000000682e+01 1.999047851562500000e+01
-8.067000000000000171e+01 2.003393554687500000e+01
-8.065999999999999659e+01 2.000048828125000000e+01
-8.065000000000000568e+01 2.001745605468750000e+01
-8.064000000000000057e+01 2.002343750000000000e+01
-8.062999999999999545e+01 1.999938964843750000e+01
-8.062000000000000455e+01 2.002917480468750000e+01
-8.060999999999999943e+01 1.999182128906250000e+01
-8.059999999999999432e+01 2.001928710937500000e+01
-8.059000000000000341e+01 2.000134277343750000e+01
-8.057999999999999829e+01 2.000988769531250000e+01
-8.056999999999999318e+01 2.001757812500000000e+01
-8.056000000000000227e+01 1.999975585937500000e+01
-8.054999999999999716e+01 2.002026367187500000e+01
-8.053999999999999204e+01 1.999731445312500000e+01
-8.053000000000000114e+01 2.001501464843750000e+01
-8.051999999999999602e+01 2.000878906250000000e+01
-8.051000000000000512e+01 2.001147460937500000e+01
-8.050000000000000000e+01 2.002099609375000000e+01
-8.048999999999999488e+01 2.000183105468750000e+01
-8.048000000000000398e+01 2.001965332031250000e+01
-8.046999999999999886e+01 1.999865722656250000e+01
-8.046000000000000796e+01 2.001232910156250000e+01
-8.045000000000000284e+01 2.000439453125000000e+01
-8.043999999999999773e+01 1.999755859375000000e+01
-8.043000000000000682e+01 2.001416015625000000e+01
-8.042000000000000171e+01 1.999621582031250000e+01
-8.040999999999999659e+01 2.002612304687500000e+01
-8.040000000000000568e+01 2.000231933593750000e+01
-8.039000000000000057e+01 2.001269531250000000e+01
-8.037999999999999545e+01 2.000720214843750000e+01
-8.037000000000000455e+01 1.999511718750000000e+01
-8.035999999999999943e+01 2.001940917968750000e+01
-8.034999999999999432e+01 1.998852539062500000e+01
-8.034000000000000341e+01 2.002221679687500000e+01
-8.032999999999999829e+01 1.999560546875000000e+01
-8.031999999999999318e+01 2.000537109375000000e+01
-8.031000000000000227e+01 2.000402832031250000e+01
-8.029999999999999716e+01 1.998461914062500000e+01
-8.028999999999999204e+01 2.001269531250000000e+01
-8.028000000000000114e+01 1.998242187500000000e+01
-8.026999999999999602e+01 2.001379394531250000e+01
-8.026000000000000512e+01 1.999584960937500000e+01
-8.025000000000000000e+01 2.000512695312500000e+01
-8.023999999999999488e+01 2.001232910156250000e+01
-8.023000000000000398e+01 1.999243164062500000e+01
-8.021999999999999886e+01 2.001245117187500000e+01
-8.021000000000000796e+01 1.999121093750000000e+01
-8.020000000000000284e+01 2.000708007812500000e+01
-8.018999999999999773e+01 1.999609375000000000e+01
-8.018000000000000682e+01 1.999584960937500000e+01
-8.017000000000000171e+01 2.000097656250000000e+01
-8.015999999999999659e+01 1.999182128906250000e+01
-8.015000000000000568e+01 2.000573730468750000e+01
-8.014000000000000057e+01 1.999584960937500000e+01
-8.012999999999999545e+01 2.000036621093750000e+01
-8.012000000000000455e+01 1.999584960937500000e+01
-8.010999999999999943e+01 1.999475097656250000e+01
-8.009999999999999432e+01 2.000158691406250000e+01
-8.009000000000000341e+01 1.999523925781250000e+01
-8.007999999999999829e+01 2.000317382812500000e+01
-8.006999999999999318e+01 1.999230957031250000e+01
-8.006000000000000227e+01 1.999499511718750000e+01
-8.004999999999999716e+01 1.999340820312500000e+01
-8.003999999999999204e+01 1.998986816406250000e+01
-8.003000000000000114e+01 1.999890136718750000e+01
-8.001999999999999602e+01 1.998852539062500000e+01
-8.001000000000000512e+01 2.000183105468750000e+01
-8.000000000000000000e+01 1.999230957031250000e+01
-7.998999999999999488e+01 1.999865722656250000e+01
-7.998000000000000398e+01 2.000402832031250000e+01
-7.996999999999999886e+01 1.999084472656250000e+01
-7.996000000000000796e+01 2.000463867187500000e+01
-7.995000000000000284e+01 1.998388671875000000e+01
-7.993999999999999773e+01 2.000219726562500000e+01
-7.993000000000000682e+01 1.999072265625000000e+01
-7.992000000000000171e+01 1.999182128906250000e+01
-7.990999999999999659e+01 1.999792480468750000e+01
-7.990000000000000568e+01 1.997424316406250000e+01
-7.989000000000000057e+01 1.999792480468750000e+01
-7.987999999999999545e+01 1.997241210937500000e+01
-7.987000000000000455e+01 1.999572753906250000e+01
-7.985999999999999943e+01 1.998901367187500000e+01
-7.984999999999999432e+01 1.999145507812500000e+01
-7.984000000000000341e+01 2.000903320312500000e+01
-7.982999999999999829e+01 1.998034667968750000e+01
-7.981999999999999318e+01 2.001062011718750000e+01
-7.981000000000000227e+01 1.997961425781250000e+01
-7.979999999999999716e+01 1.999731445312500000e+01
-7.978999999999999204e+01 1.999023437500000000e+01
-7.978000000000000114e+01 1.997973632812500000e+01
-7.976999999999999602e+01 1.999975585937500000e+01
-7.976000000000000512e+01 1.996606445312500000e+01
-7.975000000000000000e+01 1.999377441406250000e+01
-7.973999999999999488e+01 1.996777343750000000e+01
-7.973000000000000398e+01 1.998278808593750000e+01
-7.971999999999999886e+01 1.998950195312500000e+01
-7.971000000000000796e+01 1.998083496093750000e+01
-7.970000000000000284e+01 2.000598144531250000e+01
-7.968999999999999773e+01 1.997937011718750000e+01
-7.968000000000000682e+01 1.999951171875000000e+01
-7.967000000000000171e+01 1.998144531250000000e+01
-7.965999999999999659e+01 1.998547363281250000e+01
-7.965000000000000568e+01 1.999609375000000000e+01
-7.964000000000000057e+01 1.998486328125000000e+01
-7.962999999999999545e+01 2.000537109375000000e+01
-7.962000000000000455e+01 1.998461914062500000e+01
-7.960999999999999943e+01 1.999914550781250000e+01
-7.959999999999999432e+01 1.999121093750000000e+01
-7.959000000000000341e+01 1.998840332031250000e+01
-7.957999999999999829e+01 1.999267578125000000e+01
-7.956999999999999318e+01 1.996997070312500000e+01
-7.956000000000000227e+01 1.998632812500000000e+01
-7.954999999999999716e+01 1.996923828125000000e+01
-7.953999999999999204e+01 1.998229980468750000e+01
-7.953000000000000114e+01 1.998071289062500000e+01
-7.951999999999999602e+01 1.997607421875000000e+01
-7.951000000000000512e+01 1.999499511718750000e+01
-7.950000000000000000e+01 1.996875000000000000e+01
-7.948999999999999488e+01 1.999609375000000000e+01
-7.948000000000000398e+01 1.997192382812500000e+01
-7.946999999999999886e+01 1.998242187500000000e+01
-7.946000000000000796e+01 1.998718261718750000e+01
-7.945000000000000284e+01 1.996374511718750000e+01
-7.943999999999999773e+01 2.000085449218750000e+01
-7.943000000000000682e+01 1.995617675781250000e+01
-7.942000000000000171e+01 1.999658203125000000e+01
-7.940999999999999659e+01 1.997009277343750000e+01
-7.940000000000000568e+01 1.997973632812500000e+01
-7.939000000000000057e+01 1.999279785156250000e+01
-7.937999999999999545e+01 1.996716308593750000e+01
-7.937000000000000455e+01 1.999743652343750000e+01
-7.935999999999999943e+01 1.996813964843750000e+01
-7.934999999999999432e+01 1.998950195312500000e+01
-7.934000000000000341e+01 1.997766113281250000e+01
-7.932999999999999829e+01 1.997473144531250000e+01
-7.931999999999999318e+01 1.998510742187500000e+01
-7.931000000000000227e+01 1.996557617187500000e+01
-7.929999999999999716e+01 1.998657226562500000e+01
-7.928999999999999204e+01 1.996752929687500000e+01
-7.928000000000000114e+01 1.997729492187500000e+01
-7.926999999999999602e+01 1.997265625000000000e+01
-7.926000000000000512e+01 1.996520996093750000e+01
-7.925000000000000000e+01 1.998327636718750000e+01
-7.923999999999999488e+01 1.996899414062500000e+01
-7.923000000000000398e+01 1.999279785156250000e+01
-7.921999999999999886e+01 1.998059082031250000e+01
-7.921000000000000796e+01 1.998461914062500000e+01
-7.920000000000000284e+01 1.998413085937500000e+01
-7.918999999999999773e+01 1.996447753906250000e+01
-7.918000000000000682e+01 1.998388671875000000e+01
-7.917000000000000171e+01 1.995922851562500000e+01
-7.915999999999999659e+01 1.998132324218750000e+01
-7.915000000000000568e+01 1.996936035156250000e+01
-7.914000000000000057e+01 1.997180175781250000e+01
-7.912999999999999545e+01 1.998657226562500000e+01
-7.912000000000000455e+01 1.996252441406250000e+01
-7.910999999999999943e+01 1.999133300781250000e+01
-7.909999999999999432e+01 1.996081542968750000e+01
-7.909000000000000341e+01 1.998156738281250000e+01
-7.907999999999999829e+01 1.997485351562500000e+01
-7.906999999999999318e+01 1.996691894531250000e+01
-7.906000000000000227e+01 1.998901367187500000e+01
-7.904999999999999716e+01 1.995959472656250000e+01
-7.903999999999999204e+01 1.999157714843750000e+01
-7.903000000000000114e+01 1.996459960937500000e+01
-7.901999999999999602e+01 1.997583007812500000e+01
-7.901000000000000512e+01 1.997497558593750000e+01
-7.900000000000000000e+01 1.996093750000000000e+01
-7.898999999999999488e+01 1.998498535156250000e+01
-7.898000000000000398e+01 1.995666503906250000e+01
-7.896999999999999886e+01 1.997753906250000000e+01
-7.896000000000000796e+01 1.996276855468750000e+01
-7.895000000000000284e+01 1.996606445312500000e+01
-7.893999999999999773e+01 1.997277832031250000e+01
-7.893000000000000682e+01 1.996032714843750000e+01
-7.892000000000000171e+01 1.997814941406250000e+01
-7.890999999999999659e+01 1.996228027343750000e+01
-7.890000000000000568e+01 1.997058105468750000e+01
-7.889000000000000057e+01 1.996301269531250000e+01
-7.887999999999999545e+01 1.995947265625000000e+01
-7.887000000000000455e+01 1.996643066406250000e+01
-7.885999999999999943e+01 1.995922851562500000e+01
-7.884999999999999432e+01 1.997021484375000000e+01
-7.884000000000000341e+01 1.996423339843750000e+01
-7.882999999999999829e+01 1.996826171875000000e+01
-7.881999999999999318e+01 1.996960449218750000e+01
-7.881000000000000227e+01 1.996569824218750000e+01
-7.879999999999999716e+01 1.997094726562500000e+01
-7.878999999999999204e+01 1.996179199218750000e+01
-7.878000000000000114e+01 1.996875000000000000e+01
-7.876999999999999602e+01 1.996484375000000000e+01
-7.876000000000000512e+01 1.996472167968750000e+01
-7.875000000000000000e+01 1.996875000000000000e+01
-7.873999999999999488e+01 1.996032714843750000e+01
-7.873000000000000398e+01 1.996740722656250000e+01
-7.871999999999999886e+01 1.995056152343750000e+01
-7.871000000000000796e+01 1.995471191406250000e+01
-7.870000000000000284e+01 1.995080566406250000e+01
-7.868999999999999773e+01 1.994921875000000000e+01
-7.868000000000000682e+01 1.996301269531250000e+01
-7.867000000000000171e+01 1.994787597656250000e+01
-7.865999999999999659e+01 1.996728515625000000e+01
-7.865000000000000568e+01 1.995080566406250000e+01
-7.864000000000000057e+01 1.996166992187500000e+01
-7.862999999999999545e+01 1.996264648437500000e+01
-7.862000000000000455e+01 1.995275878906250000e+01
-7.860999999999999943e+01 1.997460937500000000e+01
-7.859999999999999432e+01 1.994836425781250000e+01
-7.859000000000000341e+01 1.997021484375000000e+01
-7.857999999999999829e+01 1.995336914062500000e+01
-7.856999999999999318e+01 1.995751953125000000e+01
-7.856000000000000227e+01 1.996899414062500000e+01
-7.854999999999999716e+01 1.994677734375000000e+01
-7.853999999999999204e+01 1.997753906250000000e+01
-7.853000000000000114e+01 1.994616699218750000e+01
-7.851999999999999602e+01 1.996972656250000000e+01
-7.851000000000000512e+01 1.996154785156250000e+01
-7.850000000000000000e+01 1.995434570312500000e+01
-7.848999999999999488e+01 1.997363281250000000e+01
-7.848000000000000398e+01 1.994287109375000000e+01
-7.846999999999999886e+01 1.997375488281250000e+01
-7.846000000000000796e+01 1.994812011718750000e+01
-7.845000000000000284e+01 1.996057128906250000e+01
-7.843999999999999773e+01 1.996008300781250000e+01
-7.843000000000000682e+01 1.994519042968750000e+01
-7.842000000000000171e+01 1.996887207031250000e+01
-7.840999999999999659e+01 1.994396972656250000e+01
-7.840000000000000568e+01 1.996411132812500000e+01
-7.839000000000000057e+01 1.994885253906250000e+01
-7.837999999999999545e+01 1.995190429687500000e+01
-7.837000000000000455e+01 1.996105957031250000e+01
-7.835999999999999943e+01 1.994555664062500000e+01
-7.834999999999999432e+01 1.996533203125000000e+01
-7.834000000000000341e+01 1.994641113281250000e+01
-7.832999999999999829e+01 1.996142578125000000e+01
-7.831999999999999318e+01 1.995751953125000000e+01
-7.831000000000000227e+01 1.995068359375000000e+01
-7.829999999999999716e+01 1.996008300781250000e+01
-7.828999999999999204e+01 1.994030761718750000e+01
-7.828000000000000114e+01 1.996032714843750000e+01
-7.826999999999999602e+01 1.994592285156250000e+01
-7.826000000000000512e+01 1.995422363281250000e+01
-7.825000000000000000e+01 1.995764160156250000e+01
-7.823999999999999488e+01 1.994287109375000000e+01
-7.823000000000000398e+01 1.996423339843750000e+01
-7.821999999999999886e+01 1.993371582031250000e+01
-7.821000000000000796e+01 1.995593261718750000e+01
-7.820000000000000284e+01 1.993908691406250000e+01
-7.818999999999999773e+01 1.994079589843750000e+01
-7.818000000000000682e+01 1.996118164062500000e+01
-7.817000000000000171e+01 1.992590332031250000e+01
-7.815999999999999659e+01 1.996704101562500000e+01
-7.815000000000000568e+01 1.992553710937500000e+01
-7.814000000000000057e+01 1.995056152343750000e+01
-7.812999999999999545e+01 1.994262695312500000e+01
-7.812000000000000455e+01 1.993273925781250000e+01
-7.810999999999999943e+01 1.996105957031250000e+01
-7.809999999999999432e+01 1.992822265625000000e+01
-7.809000000000000341e+01 1.995812988281250000e+01
-7.807999999999999829e+01 1.993750000000000000e+01
-7.806999999999999318e+01 1.994958496093750000e+01
-7.806000000000000227e+01 1.995898437500000000e+01
-7.804999999999999716e+01 1.994653320312500000e+01
-7.803999999999999204e+01 1.996533203125000000e+01
-7.803000000000000114e+01 1.994140625000000000e+01
-7.801999999999999602e+01 1.995556640625000000e+01
-7.801000000000000512e+01 1.994689941406250000e+01
-7.800000000000000000e+01 1.994506835937500000e+01
-7.798999999999999488e+01 1.995263671875000000e+01
-7.798000000000000398e+01 1.993457031250000000e+01
-7.796999999999999886e+01 1.995617675781250000e+01
-7.796000000000000796e+01 1.993835449218750000e+01
-7.795000000000000284e+01 1.994909667968750000e+01
-7.793999999999999773e+01 1.994909667968750000e+01
-7.793000000000000682e+01 1.993920898437500000e+01
-7.792000000000000171e+01 1.995617675781250000e+01
-7.790999999999999659e+01 1.993090820312500000e+01
-7.790000000000000568e+01 1.995166015625000000e+01
-7.789000000000000057e+01 1.993603515625000000e+01
-7.787999999999999545e+01 1.994165039062500000e+01
-7.787000000000000455e+01 1.994860839843750000e+01
-7.785999999999999943e+01 1.992602539062500000e+01
-7.784999999999999432e+01 1.995300292968750000e+01
-7.784000000000000341e+01 1.992529296875000000e+01
-7.782999999999999829e+01 1.994445800781250000e+01
-7.781999999999999318e+01 1.993298339843750000e+01
-7.781000000000000227e+01 1.992797851562500000e+01
-7.779999999999999716e+01 1.994958496093750000e+01
-7.778999999999999204e+01 1.991760253906250000e+01
-7.778000000000000114e+01 1.994750976562500000e+01
-7.776999999999999602e+01 1.992358398437500000e+01
-7.776000000000000512e+01 1.994018554687500000e+01
-7.775000000000000000e+01 1.994836425781250000e+01
-7.773999999999999488e+01 1.993212890625000000e+01
-7.773000000000000398e+01 1.995703125000000000e+01
-7.771999999999999886e+01 1.992907714843750000e+01
-7.771000000000000796e+01 1.995507812500000000e+01
-7.770000000000000284e+01 1.994152832031250000e+01
-7.768999999999999773e+01 1.993945312500000000e+01
-7.768000000000000682e+01 1.994653320312500000e+01
-7.767000000000000171e+01 1.992639160156250000e+01
-7.765999999999999659e+01 1.994360351562500000e+01
-7.765000000000000568e+01 1.992517089843750000e+01
-7.764000000000000057e+01 1.993701171875000000e+01
-7.762999999999999545e+01 1.993444824218750000e+01
-7.762000000000000455e+01 1.992895507812500000e+01
-7.760999999999999943e+01 1.993896484375000000e+01
-7.759999999999999432e+01 1.992932128906250000e+01
-7.759000000000000341e+01 1.994140625000000000e+01
-7.757999999999999829e+01 1.993371582031250000e+01
-7.756999999999999318e+01 1.993395996093750000e+01
-7.756000000000000227e+01 1.993273925781250000e+01
-7.754999999999999716e+01 1.992333984375000000e+01
-7.753999999999999204e+01 1.993090820312500000e+01
-7.753000000000000114e+01 1.992321777343750000e+01
-7.751999999999999602e+01 1.993139648437500000e+01
-7.751000000000000512e+01 1.993103027343750000e+01
-7.750000000000000000e+01 1.992907714843750000e+01
-7.748999999999999488e+01 1.993383789062500000e+01
-7.748000000000000398e+01 1.992138671875000000e+01
-7.746999999999999886e+01 1.993579101562500000e+01
-7.746000000000000796e+01 1.992993164062500000e+01
-7.745000000000000284e+01 1.993823242187500000e+01
-7.743999999999999773e+01 1.994128417968750000e+01
-7.743000000000000682e+01 1.992590332031250000e+01
-7.742000000000000171e+01 1.994726562500000000e+01
-7.740999999999999659e+01 1.991979980468750000e+01
-7.740000000000000568e+01 1.994628906250000000e+01
-7.739000000000000057e+01 1.993249511718750000e+01
-7.737999999999999545e+01 1.993164062500000000e+01
-7.737000000000000455e+01 1.994726562500000000e+01
-7.735999999999999943e+01 1.991479492187500000e+01
-7.734999999999999432e+01 1.994738769531250000e+01
-7.734000000000000341e+01 1.991528320312500000e+01
-7.732999999999999829e+01 1.993249511718750000e+01
-7.731999999999999318e+01 1.992626953125000000e+01
-7.731000000000000227e+01 1.991052246093750000e+01
-7.729999999999999716e+01 1.993457031250000000e+01
-7.728999999999999204e+01 1.990466308593750000e+01
-7.728000000000000114e+01 1.993395996093750000e+01
-7.726999999999999602e+01 1.992102050781250000e+01
-7.726000000000000512e+01 1.992602539062500000e+01
-7.725000000000000000e+01 1.993505859375000000e+01
-7.723999999999999488e+01 1.991833496093750000e+01
-7.723000000000000398e+01 1.994055175781250000e+01
-7.721999999999999886e+01 1.991943359375000000e+01
-7.721000000000000796e+01 1.993261718750000000e+01
-7.720000000000000284e+01 1.992480468750000000e+01
-7.718999999999999773e+01 1.991821289062500000e+01
-7.718000000000000682e+01 1.993359375000000000e+01
-7.717000000000000171e+01 1.991662597656250000e+01
-7.715999999999999659e+01 1.993701171875000000e+01
-7.715000000000000568e+01 1.992395019531250000e+01
-7.714000000000000057e+01 1.992846679687500000e+01
-7.712999999999999545e+01 1.992919921875000000e+01
-7.712000000000000455e+01 1.991027832031250000e+01
-7.710999999999999943e+01 1.993090820312500000e+01
-7.709999999999999432e+01 1.990881347656250000e+01
-7.709000000000000341e+01 1.992614746093750000e+01
-7.707999999999999829e+01 1.991870117187500000e+01
-7.706999999999999318e+01 1.991125488281250000e+01
-7.706000000000000227e+01 1.993017578125000000e+01
-7.704999999999999716e+01 1.990246582031250000e+01
-7.703999999999999204e+01 1.993664550781250000e+01
-7.703000000000000114e+01 1.990991210937500000e+01
-7.701999999999999602e+01 1.992175292968750000e+01
-7.701000000000000512e+01 1.992663574218750000e+01
-7.700000000000000000e+01 1.990124511718750000e+01
-7.698999999999999488e+01 1.993969726562500000e+01
-7.698000000000000398e+01 1.989868164062500000e+01
-7.696999999999999886e+01 1.993151855468750000e+01
-7.696000000000000796e+01 1.991149902343750000e+01
-7.695000000000000284e+01 1.990942382812500000e+01
-7.693999999999999773e+01 1.992480468750000000e+01
-7.693000000000000682e+01 1.990026855468750000e+01
-7.692000000000000171e+01 1.992749023437500000e+01
-7.690999999999999659e+01 1.990771484375000000e+01
-7.690000000000000568e+01 1.992211914062500000e+01
-7.689000000000000057e+01 1.992370605468750000e+01
-7.687999999999999545e+01 1.991503906250000000e+01
-7.687000000000000455e+01 1.992797851562500000e+01
-7.685999999999999943e+01 1.991125488281250000e+01
-7.684999999999999432e+01 1.992285156250000000e+01
-7.684000000000000341e+01 1.991137695312500000e+01
-7.682999999999999829e+01 1.991015625000000000e+01
-7.681999999999999318e+01 1.991967773437500000e+01
-7.681000000000000227e+01 1.990686035156250000e+01
-7.679999999999999716e+01 1.992431640625000000e+01
-7.678999999999999204e+01 1.991088867187500000e+01
-7.678000000000000114e+01 1.991845703125000000e+01
-7.676999999999999602e+01 1.991650390625000000e+01
-7.676000000000000512e+01 1.990710449218750000e+01
-7.675000000000000000e+01 1.992248535156250000e+01
-7.673999999999999488e+01 1.989941406250000000e+01
-7.673000000000000398e+01 1.991638183593750000e+01
-7.671999999999999886e+01 1.990490722656250000e+01
-7.671000000000000796e+01 1.990673828125000000e+01
-7.670000000000000284e+01 1.991992187500000000e+01
-7.668999999999999773e+01 1.990063476562500000e+01
-7.668000000000000682e+01 1.992883300781250000e+01
-7.667000000000000171e+01 1.990246582031250000e+01
-7.665999999999999659e+01 1.991613769531250000e+01
-7.665000000000000568e+01 1.991101074218750000e+01
-7.664000000000000057e+01 1.989831542968750000e+01
-7.662999999999999545e+01 1.992700195312500000e+01
-7.662000000000000455e+01 1.989526367187500000e+01
-7.660999999999999943e+01 1.992126464843750000e+01
-7.659999999999999432e+01 1.990173339843750000e+01
-7.659000000000000341e+01 1.990673828125000000e+01
-7.657999999999999829e+01 1.992028808593750000e+01
-7.656999999999999318e+01 1.989709472656250000e+01
-7.656000000000000227e+01 1.992761230468750000e+01
-7.654999999999999716e+01 1.990075683593750000e+01
-7.653999999999999204e+01 1.991650390625000000e+01
-7.653000000000000114e+01 1.990832519531250000e+01
-7.651999999999999602e+01 1.989404296875000000e+01
-7.651000000000000512e+01 1.991381835937500000e+01
-7.650000000000000000e+01 1.989184570312500000e+01
-7.648999999999999488e+01 1.991430664062500000e+01
-7.648000000000000398e+01 1.990087890625000000e+01
-7.646999999999999886e+01 1.990649414062500000e+01
-7.646000000000000796e+01 1.991357421875000000e+01
-7.645000000000000284e+01 1.989660644531250000e+01
-7.643999999999999773e+01 1.991418457031250000e+01
-7.643000000000000682e+01 1.989575195312500000e+01
-7.642000000000000171e+01 1.990856933593750000e+01
-7.640999999999999659e+01 1.990539550781250000e+01
-7.640000000000000568e+01 1.990051269531250000e+01
-7.639000000000000057e+01 1.991271972656250000e+01
-7.637999999999999545e+01 1.989978027343750000e+01
-7.637000000000000455e+01 1.991503906250000000e+01
-7.635999999999999943e+01 1.990356445312500000e+01
-7.634999999999999432e+01 1.990539550781250000e+01
-7.634000000000000341e+01 1.990722656250000000e+01
-7.632999999999999829e+01 1.989489746093750000e+01
-7.631999999999999318e+01 1.990576171875000000e+01
-7.631000000000000227e+01 1.989221191406250000e+01
-7.629999999999999716e+01 1.990270996093750000e+01
-7.628999999999999204e+01 1.990258789062500000e+01
-7.628000000000000114e+01 1.990148925781250000e+01
-7.626999999999999602e+01 1.991833496093750000e+01
-7.626000000000000512e+01 1.990136718750000000e+01
-7.625000000000000000e+01 1.992248535156250000e+01
-7.623999999999999488e+01 1.990576171875000000e+01
-7.623000000000000398e+01 1.990466308593750000e+01
-7.621999999999999886e+01 1.991040039062500000e+01
-7.621000000000000796e+01 1.988427734375000000e+01
-7.620000000000000284e+01 1.991516113281250000e+01
-7.618999999999999773e+01 1.988159179687500000e+01
-7.618000000000000682e+01 1.990515136718750000e+01
-7.617000000000000171e+01 1.989758300781250000e+01
-7.615999999999999659e+01 1.988818359375000000e+01
-7.615000000000000568e+01 1.991748046875000000e+01
-7.614000000000000057e+01 1.988244628906250000e+01
-7.612999999999999545e+01 1.991772460937500000e+01
-7.612000000000000455e+01 1.988952636718750000e+01
-7.610999999999999943e+01 1.989550781250000000e+01
-7.609999999999999432e+01 1.990258789062500000e+01
-7.609000000000000341e+01 1.988293457031250000e+01
-7.607999999999999829e+01 1.991052246093750000e+01
-7.606999999999999318e+01 1.988659667968750000e+01
-7.606000000000000227e+01 1.990222167968750000e+01
-7.604999999999999716e+01 1.989416503906250000e+01
-7.603999999999999204e+01 1.988879394531250000e+01
-7.603000000000000114e+01 1.990563964843750000e+01
-7.601999999999999602e+01 1.988635253906250000e+01
-7.601000000000000512e+01 1.990576171875000000e+01
-7.600000000000000000e+01 1.989282226562500000e+01
-7.598999999999999488e+01 1.989624023437500000e+01
-7.598000000000000398e+01 1.990197753906250000e+01
-7.596999999999999886e+01 1.988623046875000000e+01
-7.596000000000000796e+01 1.990234375000000000e+01
-7.595000000000000284e+01 1.988256835937500000e+01
-7.593999999999999773e+01 1.989343261718750000e+01
-7.593000000000000682e+01 1.988854980468750000e+01
-7.592000000000000171e+01 1.987963867187500000e+01
-7.590999999999999659e+01 1.989855957031250000e+01
-7.590000000000000568e+01 1.987646484375000000e+01
-7.589000000000000057e+01 1.990246582031250000e+01
-7.587999999999999545e+01 1.988830566406250000e+01
-7.587000000000000455e+01 1.989196777343750000e+01
-7.585999999999999943e+01 1.990466308593750000e+01
-7.584999999999999432e+01 1.987878417968750000e+01
-7.584000000000000341e+01 1.991381835937500000e+01
-7.582999999999999829e+01 1.987585449218750000e+01
-7.581999999999999318e+01 1.989733886718750000e+01
-7.581000000000000227e+01 1.988989257812500000e+01
-7.579999999999999716e+01 1.987280273437500000e+01
-7.578999999999999204e+01 1.990148925781250000e+01
-7.578000000000000114e+01 1.985974121093750000e+01
-7.576999999999999602e+01 1.989709472656250000e+01
-7.576000000000000512e+01 1.987866210937500000e+01
-7.575000000000000000e+01 1.988623046875000000e+01
-7.573999999999999488e+01 1.989331054687500000e+01
-7.573000000000000398e+01 1.987707519531250000e+01
-7.571999999999999886e+01 1.989660644531250000e+01
-7.571000000000000796e+01 1.988159179687500000e+01
-7.570000000000000284e+01 1.989123535156250000e+01
-7.568999999999999773e+01 1.988989257812500000e+01
-7.568000000000000682e+01 1.988342285156250000e+01
-7.567000000000000171e+01 1.989160156250000000e+01
-7.565999999999999659e+01 1.988134765625000000e+01
-7.565000000000000568e+01 1.989465332031250000e+01
-7.564000000000000057e+01 1.988818359375000000e+01
-7.562999999999999545e+01 1.988806152343750000e+01
-7.562000000000000455e+01 1.989514160156250000e+01
-7.560999999999999943e+01 1.988281250000000000e+01
-7.559999999999999432e+01 1.989477539062500000e+01
-7.559000000000000341e+01 1.988024902343750000e+01
-7.557999999999999829e+01 1.988708496093750000e+01
-7.556999999999999318e+01 1.988647460937500000e+01
-7.556000000000000227e+01 1.987475585937500000e+01
-7.554999999999999716e+01 1.988964843750000000e+01
-7.553999999999999204e+01 1.986645507812500000e+01
-7.553000000000000114e+01 1.988574218750000000e+01
-7.551999999999999602e+01 1.987585449218750000e+01
-7.551000000000000512e+01 1.987817382812500000e+01
-7.550000000000000000e+01 1.989648437500000000e+01
-7.548999999999999488e+01 1.987072753906250000e+01
-7.548000000000000398e+01 1.990197753906250000e+01
-7.546999999999999886e+01 1.987390136718750000e+01
-7.546000000000000796e+01 1.988708496093750000e+01
-7.545000000000000284e+01 1.988891601562500000e+01
-7.543999999999999773e+01 1.986840820312500000e+01
-7.543000000000000682e+01 1.989770507812500000e+01
-7.542000000000000171e+01 1.986267089843750000e+01
-7.540999999999999659e+01 1.988964843750000000e+01
-7.540000000000000568e+01 1.987548828125000000e+01
-7.539000000000000057e+01 1.987158203125000000e+01
-7.537999999999999545e+01 1.988757324218750000e+01
-7.537000000000000455e+01 1.986120605468750000e+01
-7.535999999999999943e+01 1.988610839843750000e+01
-7.534999999999999432e+01 1.986413574218750000e+01
-7.534000000000000341e+01 1.987414550781250000e+01
-7.532999999999999829e+01 1.987878417968750000e+01
-7.531999999999999318e+01 1.986840820312500000e+01
-7.531000000000000227e+01 1.989099121093750000e+01
-7.529999999999999716e+01 1.987255859375000000e+01
-7.528999999999999204e+01 1.988586425781250000e+01
-7.528000000000000114e+01 1.987402343750000000e+01
-7.526999999999999602e+01 1.986535644531250000e+01
-7.526000000000000512e+01 1.987646484375000000e+01
-7.525000000000000000e+01 1.986145019531250000e+01
-7.523999999999999488e+01 1.988427734375000000e+01
-7.523000000000000398e+01 1.987268066406250000e+01
-7.521999999999999886e+01 1.987500000000000000e+01
-7.521000000000000796e+01 1.987585449218750000e+01
-7.520000000000000284e+01 1.985729980468750000e+01
-7.518999999999999773e+01 1.988061523437500000e+01
-7.518000000000000682e+01 1.986279296875000000e+01
-7.517000000000000171e+01 1.988037109375000000e+01
-7.515999999999999659e+01 1.987158203125000000e+01
-7.515000000000000568e+01 1.984948730468750000e+01
-7.514000000000000057e+01 1.987402343750000000e+01
-7.512999999999999545e+01 1.982983398437500000e+01
-7.512000000000000455e+01 1.987500000000000000e+01
-7.510999999999999943e+01 1.985363769531250000e+01
-7.509999999999999432e+01 1.986767578125000000e+01
-7.509000000000000341e+01 1.989013671875000000e+01
-7.507999999999999829e+01 1.985791015625000000e+01
-7.506999999999999318e+01 1.989990234375000000e+01
-7.506000000000000227e+01 1.986486816406250000e+01
-7.504999999999999716e+01 1.988244628906250000e+01
-7.503999999999999204e+01 1.988073730468750000e+01
-7.503000000000000114e+01 1.986914062500000000e+01
-7.501999999999999602e+01 1.988720703125000000e+01
-7.501000000000000512e+01 1.985986328125000000e+01
-7.500000000000000000e+01 1.987902832031250000e+01
-7.498999999999999488e+01 1.986791992187500000e+01
-7.498000000000000398e+01 1.986669921875000000e+01
-7.496999999999999886e+01 1.987683105468750000e+01
-7.496000000000000796e+01 1.985534667968750000e+01
-7.495000000000000284e+01 1.987304687500000000e+01
-7.493999999999999773e+01 1.985632324218750000e+01
-7.493000000000000682e+01 1.986340332031250000e+01
-7.492000000000000171e+01 1.986755371093750000e+01
-7.490999999999999659e+01 1.985607910156250000e+01
-7.490000000000000568e+01 1.987573242187500000e+01
-7.489000000000000057e+01 1.985351562500000000e+01
-7.487999999999999545e+01 1.987194824218750000e+01
-7.487000000000000455e+01 1.986572265625000000e+01
-7.485999999999999943e+01 1.986047363281250000e+01
-7.484999999999999432e+01 1.987744140625000000e+01
-7.484000000000000341e+01 1.985156250000000000e+01
-7.482999999999999829e+01 1.987780761718750000e+01
-7.481999999999999318e+01 1.985668945312500000e+01
-7.481000000000000227e+01 1.986132812500000000e+01
-7.479999999999999716e+01 1.986877441406250000e+01
-7.478999999999999204e+01 1.984423828125000000e+01
-7.478000000000000114e+01 1.987988281250000000e+01
-7.476999999999999602e+01 1.985144042968750000e+01
-7.476000000000000512e+01 1.987133789062500000e+01
-7.475000000000000000e+01 1.986462402343750000e+01
-7.473999999999999488e+01 1.984997558593750000e+01
-7.473000000000000398e+01 1.987597656250000000e+01
-7.471999999999999886e+01 1.984667968750000000e+01
-7.471000000000000796e+01 1.987622070312500000e+01
-7.470000000000000284e+01 1.986230468750000000e+01
-7.468999999999999773e+01 1.986389160156250000e+01
-7.468000000000000682e+01 1.986914062500000000e+01
-7.467000000000000171e+01 1.984619140625000000e+01
-7.465999999999999659e+01 1.986633300781250000e+01
-7.465000000000000568e+01 1.985278320312500000e+01
-7.464000000000000057e+01 1.986193847656250000e+01
-7.462999999999999545e+01 1.986315917968750000e+01
-7.462000000000000455e+01 1.985351562500000000e+01
-7.460999999999999943e+01 1.986328125000000000e+01
-7.459999999999999432e+01 1.984802246093750000e+01
-7.459000000000000341e+01 1.985705566406250000e+01
-7.457999999999999829e+01 1.985498046875000000e+01
-7.456999999999999318e+01 1.985522460937500000e+01
-7.456000000000000227e+01 1.986193847656250000e+01
-7.454999999999999716e+01 1.984765625000000000e+01
-7.453999999999999204e+01 1.985546875000000000e+01
-7.453000000000000114e+01 1.984741210937500000e+01
-7.451999999999999602e+01 1.985156250000000000e+01
-7.451000000000000512e+01 1.985888671875000000e+01
-7.450000000000000000e+01 1.985021972656250000e+01
-7.448999999999999488e+01 1.986816406250000000e+01
-7.448000000000000398e+01 1.985571289062500000e+01
-7.446999999999999886e+01 1.986706542968750000e+01
-7.446000000000000796e+01 1.986145019531250000e+01
-7.445000000000000284e+01 1.984411621093750000e+01
-7.443999999999999773e+01 1.986596679687500000e+01
-7.443000000000000682e+01 1.983410644531250000e+01
-7.442000000000000171e+01 1.986254882812500000e+01
-7.440999999999999659e+01 1.984594726562500000e+01
-7.440000000000000568e+01 1.984509277343750000e+01
-7.439000000000000057e+01 1.985986328125000000e+01
-7.437999999999999545e+01 1.982678222656250000e+01
-7.437000000000000455e+01 1.985913085937500000e+01
-7.435999999999999943e+01 1.983398437500000000e+01
-7.434999999999999432e+01 1.984960937500000000e+01
-7.434000000000000341e+01 1.985485839843750000e+01
-7.432999999999999829e+01 1.983715820312500000e+01
-7.431999999999999318e+01 1.986291503906250000e+01
-7.431000000000000227e+01 1.983801269531250000e+01
-7.429999999999999716e+01 1.986181640625000000e+01
-7.428999999999999204e+01 1.985754394531250000e+01
-7.428000000000000114e+01 1.985107421875000000e+01
-7.426999999999999602e+01 1.986633300781250000e+01
-7.426000000000000512e+01 1.984423828125000000e+01
-7.425000000000000000e+01 1.986437988281250000e+01
-7.423999999999999488e+01 1.984729003906250000e+01
-7.423000000000000398e+01 1.984790039062500000e+01
-7.421999999999999886e+01 1.985412597656250000e+01
-7.421000000000000796e+01 1.983776855468750000e+01
-7.420000000000000284e+01 1.985754394531250000e+01
-7.418999999999999773e+01 1.983813476562500000e+01
-7.418000000000000682e+01 1.984741210937500000e+01
-7.417000000000000171e+01 1.984521484375000000e+01
-7.415999999999999659e+01 1.983276367187500000e+01
-7.415000000000000568e+01 1.985119628906250000e+01
-7.414000000000000057e+01 1.983190917968750000e+01
-7.412999999999999545e+01 1.985327148437500000e+01
-7.412000000000000455e+01 1.984252929687500000e+01
-7.410999999999999943e+01 1.983532714843750000e+01
-7.409999999999999432e+01 1.984912109375000000e+01
-7.409000000000000341e+01 1.982104492187500000e+01
-7.407999999999999829e+01 1.985180664062500000e+01
-7.406999999999999318e+01 1.983166503906250000e+01
-7.406000000000000227e+01 1.984191894531250000e+01
-7.404999999999999716e+01 1.985253906250000000e+01
-7.403999999999999204e+01 1.982556152343750000e+01
-7.403000000000000114e+01 1.986486816406250000e+01
-7.401999999999999602e+01 1.982983398437500000e+01
-7.401000000000000512e+01 1.985302734375000000e+01
-7.400000000000000000e+01 1.984704589843750000e+01
-7.398999999999999488e+01 1.983374023437500000e+01
-7.398000000000000398e+01 1.986022949218750000e+01
-7.396999999999999886e+01 1.982763671875000000e+01
-7.396000000000000796e+01 1.984948730468750000e+01
-7.395000000000000284e+01 1.983178710937500000e+01
-7.393999999999999773e+01 1.983288574218750000e+01
-7.393000000000000682e+01 1.984570312500000000e+01
-7.392000000000000171e+01 1.982971191406250000e+01
-7.390999999999999659e+01 1.984521484375000000e+01
-7.390000000000000568e+01 1.983142089843750000e+01
-7.389000000000000057e+01 1.983679199218750000e+01
-7.387999999999999545e+01 1.984106445312500000e+01
-7.387000000000000455e+01 1.983679199218750000e+01
-7.385999999999999943e+01 1.985461425781250000e+01
-7.384999999999999432e+01 1.984350585937500000e+01
-7.384000000000000341e+01 1.985192871093750000e+01
-7.382999999999999829e+01 1.984558105468750000e+01
-7.381999999999999318e+01 1.983422851562500000e+01
-7.381000000000000227e+01 1.984240722656250000e+01
-7.379999999999999716e+01 1.982458496093750000e+01
-7.378999999999999204e+01 1.984045410156250000e+01
-7.378000000000000114e+01 1.983361816406250000e+01
-7.376999999999999602e+01 1.983764648437500000e+01
-7.376000000000000512e+01 1.984851074218750000e+01
-7.375000000000000000e+01 1.982861328125000000e+01
-7.373999999999999488e+01 1.984814453125000000e+01
-7.373000000000000398e+01 1.983203125000000000e+01
-7.371999999999999886e+01 1.984289550781250000e+01
-7.371000000000000796e+01 1.984570312500000000e+01
-7.370000000000000284e+01 1.982617187500000000e+01
-7.368999999999999773e+01 1.984497070312500000e+01
-7.368000000000000682e+01 1.981604003906250000e+01
-7.367000000000000171e+01 1.983593750000000000e+01
-7.365999999999999659e+01 1.982934570312500000e+01
-7.365000000000000568e+01 1.982019042968750000e+01
-7.364000000000000057e+01 1.984252929687500000e+01
-7.362999999999999545e+01 1.981494140625000000e+01
-7.362000000000000455e+01 1.984301757812500000e+01
-7.360999999999999943e+01 1.982434082031250000e+01
-7.359999999999999432e+01 1.982702636718750000e+01
-7.359000000000000341e+01 1.984033203125000000e+01
-7.357999999999999829e+01 1.981726074218750000e+01
-7.356999999999999318e+01 1.984741210937500000e+01
-7.356000000000000227e+01 1.982324218750000000e+01
-7.354999999999999716e+01 1.983459472656250000e+01
-7.353999999999999204e+01 1.983422851562500000e+01
-7.353000000000000114e+01 1.981518554687500000e+01
-7.351999999999999602e+01 1.983728027343750000e+01
-7.351000000000000512e+01 1.981420898437500000e+01
-7.350000000000000000e+01 1.983630371093750000e+01
-7.348999999999999488e+01 1.982983398437500000e+01
-7.348000000000000398e+01 1.982238769531250000e+01
-7.346999999999999886e+01 1.983471679687500000e+01
-7.346000000000000796e+01 1.981201171875000000e+01
-7.345000000000000284e+01 1.983483886718750000e+01
-7.343999999999999773e+01 1.982373046875000000e+01
-7.343000000000000682e+01 1.982409667968750000e+01
-7.342000000000000171e+01 1.982983398437500000e+01
-7.340999999999999659e+01 1.981457519531250000e+01
-7.340000000000000568e+01 1.983508300781250000e+01
-7.339000000000000057e+01 1.981933593750000000e+01
-7.337999999999999545e+01 1.982995605468750000e+01
-7.337000000000000455e+01 1.983496093750000000e+01
-7.335999999999999943e+01 1.982690429687500000e+01
-7.334999999999999432e+01 1.984582519531250000e+01
-7.334000000000000341e+01 1.982763671875000000e+01
-7.332999999999999829e+01 1.984143066406250000e+01
-7.331999999999999318e+01 1.983300781250000000e+01
-7.331000000000000227e+01 1.982238769531250000e+01
-7.329999999999999716e+01 1.983520507812500000e+01
-7.328999999999999204e+01 1.980615234375000000e+01
-7.328000000000000114e+01 1.982812500000000000e+01
-7.326999999999999602e+01 1.981152343750000000e+01
-7.326000000000000512e+01 1.981494140625000000e+01
-7.325000000000000000e+01 1.983251953125000000e+01
-7.323999999999999488e+01 1.980346679687500000e+01
-7.323000000000000398e+01 1.983862304687500000e+01
-7.321999999999999886e+01 1.980566406250000000e+01
-7.321000000000000796e+01 1.982202148437500000e+01
-7.320000000000000284e+01 1.982739257812500000e+01
-7.318999999999999773e+01 1.980822753906250000e+01
-7.318000000000000682e+01 1.984448242187500000e+01
-7.317000000000000171e+01 1.981286621093750000e+01
-7.315999999999999659e+01 1.983349609375000000e+01
-7.315000000000000568e+01 1.981970214843750000e+01
-7.314000000000000057e+01 1.981005859375000000e+01
-7.312999999999999545e+01 1.983056640625000000e+01
-7.312000000000000455e+01 1.981188964843750000e+01
-7.310999999999999943e+01 1.983288574218750000e+01
-7.309999999999999432e+01 1.981933593750000000e+01
-7.309000000000000341e+01 1.981884765625000000e+01
-7.307999999999999829e+01 1.982580566406250000e+01
-7.306999999999999318e+01 1.980932617187500000e+01
-7.306000000000000227e+01 1.982946777343750000e+01
-7.304999999999999716e+01 1.981860351562500000e+01
-7.303999999999999204e+01 1.982568359375000000e+01
-7.303000000000000114e+01 1.982751464843750000e+01
-7.301999999999999602e+01 1.981298828125000000e+01
-7.301000000000000512e+01 1.982446289062500000e+01
-7.300000000000000000e+01 1.980529785156250000e+01
-7.298999999999999488e+01 1.981457519531250000e+01
-7.298000000000000398e+01 1.981347656250000000e+01
-7.296999999999999886e+01 1.980969238281250000e+01
-7.296000000000000796e+01 1.982946777343750000e+01
-7.295000000000000284e+01 1.980664062500000000e+01
-7.293999999999999773e+01 1.982531738281250000e+01
-7.293000000000000682e+01 1.981140136718750000e+01
-7.292000000000000171e+01 1.980310058593750000e+01
-7.290999999999999659e+01 1.982019042968750000e+01
-7.290000000000000568e+01 1.979187011718750000e+01
-7.289000000000000057e+01 1.982641601562500000e+01
-7.287999999999999545e+01 1.980505371093750000e+01
-7.287000000000000455e+01 1.981311035156250000e+01
-7.285999999999999943e+01 1.982495117187500000e+01
-7.284999999999999432e+01 1.979833984375000000e+01
-7.284000000000000341e+01 1.983483886718750000e+01
-7.282999999999999829e+01 1.980578613281250000e+01
-7.281999999999999318e+01 1.982373046875000000e+01
-7.281000000000000227e+01 1.982336425781250000e+01
-7.279999999999999716e+01 1.980554199218750000e+01
-7.278999999999999204e+01 1.983068847656250000e+01
-7.278000000000000114e+01 1.980053710937500000e+01
-7.276999999999999602e+01 1.982055664062500000e+01
-7.276000000000000512e+01 1.981274414062500000e+01
-7.275000000000000000e+01 1.980712890625000000e+01
-7.273999999999999488e+01 1.982434082031250000e+01
-7.273000000000000398e+01 1.979821777343750000e+01
-7.271999999999999886e+01 1.981958007812500000e+01
-7.271000000000000796e+01 1.980249023437500000e+01
-7.270000000000000284e+01 1.980566406250000000e+01
-7.268999999999999773e+01 1.981848144531250000e+01
-7.268000000000000682e+01 1.979614257812500000e+01
-7.267000000000000171e+01 1.981823730468750000e+01
-7.265999999999999659e+01 1.979711914062500000e+01
-7.265000000000000568e+01 1.980737304687500000e+01
-7.264000000000000057e+01 1.981152343750000000e+01
-7.262999999999999545e+01 1.979370117187500000e+01
-7.262000000000000455e+01 1.981628417968750000e+01
-7.260999999999999943e+01 1.979394531250000000e+01
-7.259999999999999432e+01 1.981262207031250000e+01
-7.259000000000000341e+01 1.980957031250000000e+01
-7.257999999999999829e+01 1.979577636718750000e+01
-7.256999999999999318e+01 1.981237792968750000e+01
-7.256000000000000227e+01 1.978723144531250000e+01
-7.254999999999999716e+01 1.981225585937500000e+01
-7.253999999999999204e+01 1.980554199218750000e+01
-7.253000000000000114e+01 1.980749511718750000e+01
-7.251999999999999602e+01 1.982519531250000000e+01
-7.251000000000000512e+01 1.979626464843750000e+01
-7.250000000000000000e+01 1.981982421875000000e+01
-7.248999999999999488e+01 1.979943847656250000e+01
-7.248000000000000398e+01 1.980676269531250000e+01
-7.246999999999999886e+01 1.981835937500000000e+01
-7.246000000000000796e+01 1.979821777343750000e+01
-7.245000000000000284e+01 1.982592773437500000e+01
-7.243999999999999773e+01 1.979626464843750000e+01
-7.243000000000000682e+01 1.980541992187500000e+01
-7.242000000000000171e+01 1.980322265625000000e+01
-7.240999999999999659e+01 1.978991699218750000e+01
-7.240000000000000568e+01 1.981738281250000000e+01
-7.239000000000000057e+01 1.979321289062500000e+01
-7.237999999999999545e+01 1.981274414062500000e+01
-7.237000000000000455e+01 1.980505371093750000e+01
-7.235999999999999943e+01 1.979638671875000000e+01
-7.234999999999999432e+01 1.981115722656250000e+01
-7.234000000000000341e+01 1.978869628906250000e+01
-7.232999999999999829e+01 1.980883789062500000e+01
-7.231999999999999318e+01 1.979675292968750000e+01
-7.231000000000000227e+01 1.979650878906250000e+01
-7.229999999999999716e+01 1.980603027343750000e+01
-7.228999999999999204e+01 1.978869628906250000e+01
-7.228000000000000114e+01 1.980517578125000000e+01
-7.226999999999999602e+01 1.979040527343750000e+01
-7.226000000000000512e+01 1.979492187500000000e+01
-7.225000000000000000e+01 1.979919433593750000e+01
-7.223999999999999488e+01 1.978857421875000000e+01
-7.223000000000000398e+01 1.980749511718750000e+01
-7.221999999999999886e+01 1.979248046875000000e+01
-7.221000000000000796e+01 1.980065917968750000e+01
-7.220000000000000284e+01 1.979565429687500000e+01
-7.218999999999999773e+01 1.978283691406250000e+01
-7.218000000000000682e+01 1.980273437500000000e+01
-7.217000000000000171e+01 1.978308105468750000e+01
-7.215999999999999659e+01 1.980285644531250000e+01
-7.215000000000000568e+01 1.979565429687500000e+01
-7.214000000000000057e+01 1.978796386718750000e+01
-7.212999999999999545e+01 1.981091308593750000e+01
-7.212000000000000455e+01 1.977917480468750000e+01
-7.210999999999999943e+01 1.981237792968750000e+01
-7.209999999999999432e+01 1.979284667968750000e+01
-7.209000000000000341e+01 1.979931640625000000e+01
-7.207999999999999829e+01 1.981896972656250000e+01
-7.206999999999999318e+01 1.978588867187500000e+01
-7.206000000000000227e+01 1.981921386718750000e+01
-7.204999999999999716e+01 1.978613281250000000e+01
-7.203999999999999204e+01 1.979882812500000000e+01
-7.203000000000000114e+01 1.980407714843750000e+01
-7.201999999999999602e+01 1.978320312500000000e+01
-7.201000000000000512e+01 1.980664062500000000e+01
-7.200000000000000000e+01 1.977929687500000000e+01
-7.198999999999999488e+01 1.979174804687500000e+01
-7.198000000000000398e+01 1.978796386718750000e+01
-7.196999999999999886e+01 1.977954101562500000e+01
-7.196000000000000796e+01 1.979797363281250000e+01
-7.195000000000000284e+01 1.977807617187500000e+01
-7.193999999999999773e+01 1.979248046875000000e+01
-7.193000000000000682e+01 1.978564453125000000e+01
-7.192000000000000171e+01 1.978283691406250000e+01
-7.190999999999999659e+01 1.979602050781250000e+01
-7.190000000000000568e+01 1.977758789062500000e+01
-7.189000000000000057e+01 1.979797363281250000e+01
-7.187999999999999545e+01 1.978942871093750000e+01
-7.187000000000000455e+01 1.979064941406250000e+01
-7.185999999999999943e+01 1.979821777343750000e+01
-7.184999999999999432e+01 1.977917480468750000e+01
-7.184000000000000341e+01 1.979846191406250000e+01
-7.182999999999999829e+01 1.978076171875000000e+01
-7.181999999999999318e+01 1.979089355468750000e+01
-7.181000000000000227e+01 1.979882812500000000e+01
-7.179999999999999716e+01 1.978283691406250000e+01
-7.178999999999999204e+01 1.980651855468750000e+01
-7.178000000000000114e+01 1.978112792968750000e+01
-7.176999999999999602e+01 1.979345703125000000e+01
-7.176000000000000512e+01 1.978833007812500000e+01
-7.175000000000000000e+01 1.977416992187500000e+01
-7.173999999999999488e+01 1.980139160156250000e+01
-7.173000000000000398e+01 1.977636718750000000e+01
-7.171999999999999886e+01 1.979858398437500000e+01
-7.171000000000000796e+01 1.978771972656250000e+01
-7.170000000000000284e+01 1.977783203125000000e+01
-7.168999999999999773e+01 1.979663085937500000e+01
-7.168000000000000682e+01 1.977087402343750000e+01
-7.167000000000000171e+01 1.979687500000000000e+01
-7.165999999999999659e+01 1.977709960937500000e+01
-7.165000000000000568e+01 1.977270507812500000e+01
-7.164000000000000057e+01 1.978356933593750000e+01
-7.162999999999999545e+01 1.976135253906250000e+01
-7.162000000000000455e+01 1.978967285156250000e+01
-7.160999999999999943e+01 1.977502441406250000e+01
-7.159999999999999432e+01 1.978601074218750000e+01
-7.159000000000000341e+01 1.979211425781250000e+01
-7.157999999999999829e+01 1.977221679687500000e+01
-7.156999999999999318e+01 1.979174804687500000e+01
-7.156000000000000227e+01 1.977294921875000000e+01
-7.154999999999999716e+01 1.978710937500000000e+01
-7.153999999999999204e+01 1.978820800781250000e+01
-7.153000000000000114e+01 1.977612304687500000e+01
-7.151999999999999602e+01 1.978930664062500000e+01
-7.151000000000000512e+01 1.976770019531250000e+01
-7.150000000000000000e+01 1.978112792968750000e+01
-7.148999999999999488e+01 1.977954101562500000e+01
-7.148000000000000398e+01 1.977587890625000000e+01
-7.146999999999999886e+01 1.978747558593750000e+01
-7.146000000000000796e+01 1.977062988281250000e+01
-7.145000000000000284e+01 1.978137207031250000e+01
-7.143999999999999773e+01 1.977307128906250000e+01
-7.143000000000000682e+01 1.977343750000000000e+01
-7.142000000000000171e+01 1.978369140625000000e+01
-7.140999999999999659e+01 1.977246093750000000e+01
-7.140000000000000568e+01 1.978918457031250000e+01
-7.139000000000000057e+01 1.978088378906250000e+01
-7.137999999999999545e+01 1.978149414062500000e+01
-7.137000000000000455e+01 1.978906250000000000e+01
-7.135999999999999943e+01 1.977478027343750000e+01
-7.134999999999999432e+01 1.979406738281250000e+01
-7.134000000000000341e+01 1.977612304687500000e+01
-7.132999999999999829e+01 1.978308105468750000e+01
-7.131999999999999318e+01 1.978637695312500000e+01
-7.131000000000000227e+01 1.976477050781250000e+01
-7.129999999999999716e+01 1.979125976562500000e+01
-7.128999999999999204e+01 1.975842285156250000e+01
-7.128000000000000114e+01 1.977539062500000000e+01
-7.126999999999999602e+01 1.977453613281250000e+01
-7.126000000000000512e+01 1.976013183593750000e+01
-7.125000000000000000e+01 1.979357910156250000e+01
-7.123999999999999488e+01 1.975793457031250000e+01
-7.123000000000000398e+01 1.978393554687500000e+01
-7.121999999999999886e+01 1.977014160156250000e+01
-7.121000000000000796e+01 1.976123046875000000e+01
-7.120000000000000284e+01 1.978100585937500000e+01
-7.118999999999999773e+01 1.975073242187500000e+01
-7.118000000000000682e+01 1.977697753906250000e+01
-7.117000000000000171e+01 1.976562500000000000e+01
-7.115999999999999659e+01 1.976904296875000000e+01
-7.115000000000000568e+01 1.978308105468750000e+01
-7.114000000000000057e+01 1.976513671875000000e+01
-7.112999999999999545e+01 1.978381347656250000e+01
-7.112000000000000455e+01 1.976733398437500000e+01
-7.110999999999999943e+01 1.976989746093750000e+01
-7.109999999999999432e+01 1.977832031250000000e+01
-7.109000000000000341e+01 1.976782226562500000e+01
-7.107999999999999829e+01 1.978674316406250000e+01
-7.106999999999999318e+01 1.976977539062500000e+01
-7.106000000000000227e+01 1.977490234375000000e+01
-7.104999999999999716e+01 1.977587890625000000e+01
-7.103999999999999204e+01 1.976171875000000000e+01
-7.103000000000000114e+01 1.977856445312500000e+01
-7.101999999999999602e+01 1.975988769531250000e+01
-7.101000000000000512e+01 1.977319335937500000e+01
-7.100000000000000000e+01 1.977148437500000000e+01
-7.098999999999999488e+01 1.975830078125000000e+01
-7.098000000000000398e+01 1.977600097656250000e+01
-7.096999999999999886e+01 1.975036621093750000e+01
-7.096000000000000796e+01 1.977221679687500000e+01
-7.095000000000000284e+01 1.976452636718750000e+01
-7.093999999999999773e+01 1.975402832031250000e+01
-7.093000000000000682e+01 1.977893066406250000e+01
-7.092000000000000171e+01 1.974291992187500000e+01
-7.090999999999999659e+01 1.977734375000000000e+01
-7.090000000000000568e+01 1.976135253906250000e+01
-7.089000000000000057e+01 1.976098632812500000e+01
-7.087999999999999545e+01 1.978466796875000000e+01
-7.087000000000000455e+01 1.975024414062500000e+01
-7.085999999999999943e+01 1.978344726562500000e+01
-7.084999999999999432e+01 1.975512695312500000e+01
-7.084000000000000341e+01 1.976220703125000000e+01
-7.082999999999999829e+01 1.976892089843750000e+01
-7.081999999999999318e+01 1.975402832031250000e+01
-7.081000000000000227e+01 1.977185058593750000e+01
-7.079999999999999716e+01 1.975976562500000000e+01
-7.078999999999999204e+01 1.976562500000000000e+01
-7.078000000000000114e+01 1.976684570312500000e+01
-7.076999999999999602e+01 1.975756835937500000e+01
-7.076000000000000512e+01 1.976586914062500000e+01
-7.075000000000000000e+01 1.975366210937500000e+01
-7.073999999999999488e+01 1.976013183593750000e+01
-7.073000000000000398e+01 1.975891113281250000e+01
-7.071999999999999886e+01 1.975366210937500000e+01
-7.071000000000000796e+01 1.976806640625000000e+01
-7.070000000000000284e+01 1.975866699218750000e+01
-7.068999999999999773e+01 1.976867675781250000e+01
-7.068000000000000682e+01 1.976403808593750000e+01
-7.067000000000000171e+01 1.975769042968750000e+01
-7.065999999999999659e+01 1.976867675781250000e+01
-7.065000000000000568e+01 1.975048828125000000e+01
-7.064000000000000057e+01 1.976538085937500000e+01
-7.062999999999999545e+01 1.975512695312500000e+01
-7.062000000000000455e+01 1.975085449218750000e+01
-7.060999999999999943e+01 1.976660156250000000e+01
-7.059999999999999432e+01 1.974145507812500000e+01
-7.059000000000000341e+01 1.976843261718750000e+01
-7.057999999999999829e+01 1.975244140625000000e+01
-7.056999999999999318e+01 1.975659179687500000e+01
-7.056000000000000227e+01 1.977197265625000000e+01
-7.054999999999999716e+01 1.974340820312500000e+01
-7.053999999999999204e+01 1.977612304687500000e+01
-7.053000000000000114e+01 1.974792480468750000e+01
-7.051999999999999602e+01 1.975805664062500000e+01
-7.051000000000000512e+01 1.976745605468750000e+01
-7.050000000000000000e+01 1.974243164062500000e+01
-7.048999999999999488e+01 1.976940917968750000e+01
-7.048000000000000398e+01 1.974365234375000000e+01
-7.046999999999999886e+01 1.975878906250000000e+01
-7.046000000000000796e+01 1.975854492187500000e+01
-7.045000000000000284e+01 1.974304199218750000e+01
-7.043999999999999773e+01 1.976513671875000000e+01
-7.043000000000000682e+01 1.974328613281250000e+01
-7.042000000000000171e+01 1.975805664062500000e+01
-7.040999999999999659e+01 1.975744628906250000e+01
-7.040000000000000568e+01 1.974768066406250000e+01
-7.039000000000000057e+01 1.976135253906250000e+01
-7.037999999999999545e+01 1.974169921875000000e+01
-7.037000000000000455e+01 1.975598144531250000e+01
-7.035999999999999943e+01 1.975122070312500000e+01
-7.034999999999999432e+01 1.974951171875000000e+01
-7.034000000000000341e+01 1.976623535156250000e+01
-7.032999999999999829e+01 1.975036621093750000e+01
-7.031999999999999318e+01 1.976647949218750000e+01
-7.031000000000000227e+01 1.975378417968750000e+01
-7.029999999999999716e+01 1.974902343750000000e+01
-7.028999999999999204e+01 1.976342773437500000e+01
-7.028000000000000114e+01 1.974279785156250000e+01
-7.026999999999999602e+01 1.976550292968750000e+01
-7.026000000000000512e+01 1.974890136718750000e+01
-7.025000000000000000e+01 1.974841308593750000e+01
-7.023999999999999488e+01 1.976489257812500000e+01
-7.023000000000000398e+01 1.973181152343750000e+01
-7.021999999999999886e+01 1.977355957031250000e+01
-7.021000000000000796e+01 1.974182128906250000e+01
-7.020000000000000284e+01 1.975549316406250000e+01
-7.018999999999999773e+01 1.976635742187500000e+01
-7.018000000000000682e+01 1.973059082031250000e+01
-7.017000000000000171e+01 1.976867675781250000e+01
-7.015999999999999659e+01 1.973181152343750000e+01
-7.015000000000000568e+01 1.974670410156250000e+01
-7.014000000000000057e+01 1.974804687500000000e+01
-7.012999999999999545e+01 1.973266601562500000e+01
-7.012000000000000455e+01 1.975512695312500000e+01
-7.010999999999999943e+01 1.973107910156250000e+01
-7.009999999999999432e+01 1.974414062500000000e+01
-7.009000000000000341e+01 1.974133300781250000e+01
-7.007999999999999829e+01 1.973205566406250000e+01
-7.006999999999999318e+01 1.975305175781250000e+01
-7.006000000000000227e+01 1.973620605468750000e+01
-7.004999999999999716e+01 1.975268554687500000e+01
-7.003999999999999204e+01 1.974853515625000000e+01
-7.003000000000000114e+01 1.974023437500000000e+01
-7.001999999999999602e+01 1.975537109375000000e+01
-7.001000000000000512e+01 1.973730468750000000e+01
-7.000000000000000000e+01 1.975793457031250000e+01
-6.998999999999999488e+01 1.975158691406250000e+01
-6.998000000000000398e+01 1.974621582031250000e+01
-6.996999999999999886e+01 1.975964355468750000e+01
-6.996000000000000796e+01 1.973364257812500000e+01
-6.995000000000000284e+01 1.975439453125000000e+01
-6.993999999999999773e+01 1.974011230468750000e+01
-6.993000000000000682e+01 1.973864746093750000e+01
-6.992000000000000171e+01 1.975720214843750000e+01
-6.990999999999999659e+01 1.973437500000000000e+01
-6.990000000000000568e+01 1.976196289062500000e+01
-6.989000000000000057e+01 1.973803710937500000e+01
-6.987999999999999545e+01 1.974133300781250000e+01
-6.987000000000000455e+01 1.975488281250000000e+01
-6.985999999999999943e+01 1.972900390625000000e+01
-6.984999999999999432e+01 1.975732421875000000e+01
-6.984000000000000341e+01 1.972961425781250000e+01
-6.982999999999999829e+01 1.973840332031250000e+01
-6.981999999999999318e+01 1.974707031250000000e+01
-6.981000000000000227e+01 1.972766113281250000e+01
-6.979999999999999716e+01 1.975585937500000000e+01
-6.978999999999999204e+01 1.973278808593750000e+01
-6.978000000000000114e+01 1.974450683593750000e+01
-6.976999999999999602e+01 1.974353027343750000e+01
-6.976000000000000512e+01 1.972937011718750000e+01
-6.975000000000000000e+01 1.974914550781250000e+01
-6.973999999999999488e+01 1.973376464843750000e+01
-6.973000000000000398e+01 1.974499511718750000e+01
-6.971999999999999886e+01 1.974316406250000000e+01
-6.971000000000000796e+01 1.973620605468750000e+01
-6.970000000000000284e+01 1.975012207031250000e+01
-6.968999999999999773e+01 1.974084472656250000e+01
-6.968000000000000682e+01 1.975390625000000000e+01
-6.967000000000000171e+01 1.975146484375000000e+01
-6.965999999999999659e+01 1.974645996093750000e+01
-6.965000000000000568e+01 1.975134277343750000e+01
-6.964000000000000057e+01 1.973229980468750000e+01
-6.962999999999999545e+01 1.973596191406250000e+01
-6.962000000000000455e+01 1.972998046875000000e+01
-6.960999999999999943e+01 1.972729492187500000e+01
-6.959999999999999432e+01 1.973913574218750000e+01
-6.959000000000000341e+01 1.972607421875000000e+01
-6.957999999999999829e+01 1.973669433593750000e+01
-6.956999999999999318e+01 1.972851562500000000e+01
-6.956000000000000227e+01 1.972509765625000000e+01
-6.954999999999999716e+01 1.974255371093750000e+01
-6.953999999999999204e+01 1.972021484375000000e+01
-6.953000000000000114e+01 1.974853515625000000e+01
-6.951999999999999602e+01 1.972863769531250000e+01
-6.951000000000000512e+01 1.972692871093750000e+01
-6.950000000000000000e+01 1.974511718750000000e+01
-6.948999999999999488e+01 1.971179199218750000e+01
-6.948000000000000398e+01 1.974987792968750000e+01
-6.946999999999999886e+01 1.972399902343750000e+01
-6.946000000000000796e+01 1.973168945312500000e+01
-6.945000000000000284e+01 1.974511718750000000e+01
-6.943999999999999773e+01 1.972070312500000000e+01
-6.943000000000000682e+01 1.975183105468750000e+01
-6.942000000000000171e+01 1.972729492187500000e+01
-6.940999999999999659e+01 1.973645019531250000e+01
-6.940000000000000568e+01 1.973803710937500000e+01
-6.939000000000000057e+01 1.971752929687500000e+01
-6.937999999999999545e+01 1.973950195312500000e+01
-6.937000000000000455e+01 1.971972656250000000e+01
-6.935999999999999943e+01 1.973205566406250000e+01
-6.934999999999999432e+01 1.973547363281250000e+01
-6.934000000000000341e+01 1.972253417968750000e+01
-6.932999999999999829e+01 1.973645019531250000e+01
-6.931999999999999318e+01 1.971704101562500000e+01
-6.931000000000000227e+01 1.973022460937500000e+01
-6.929999999999999716e+01 1.973352050781250000e+01
-6.928999999999999204e+01 1.972509765625000000e+01
-6.928000000000000114e+01 1.974157714843750000e+01
-6.926999999999999602e+01 1.972094726562500000e+01
-6.926000000000000512e+01 1.973327636718750000e+01
-6.925000000000000000e+01 1.972924804687500000e+01
-6.923999999999999488e+01 1.971887207031250000e+01
-6.923000000000000398e+01 1.973925781250000000e+01
-6.921999999999999886e+01 1.971728515625000000e+01
-6.921000000000000796e+01 1.973510742187500000e+01
-6.920000000000000284e+01 1.972717285156250000e+01
-6.918999999999999773e+01 1.971447753906250000e+01
-6.918000000000000682e+01 1.973596191406250000e+01
-6.917000000000000171e+01 1.970446777343750000e+01
-6.915999999999999659e+01 1.973315429687500000e+01
-6.915000000000000568e+01 1.971862792968750000e+01
-6.914000000000000057e+01 1.971081542968750000e+01
-6.912999999999999545e+01 1.973608398437500000e+01
-6.912000000000000455e+01 1.969775390625000000e+01
-6.910999999999999943e+01 1.973010253906250000e+01
-6.909999999999999432e+01 1.971325683593750000e+01
-6.909000000000000341e+01 1.971520996093750000e+01
-6.907999999999999829e+01 1.973400878906250000e+01
-6.906999999999999318e+01 1.970874023437500000e+01
-6.906000000000000227e+01 1.973339843750000000e+01
-6.904999999999999716e+01 1.971752929687500000e+01
-6.903999999999999204e+01 1.972119140625000000e+01
-6.903000000000000114e+01 1.973010253906250000e+01
-6.901999999999999602e+01 1.971472167968750000e+01
-6.901000000000000512e+01 1.972424316406250000e+01
-6.900000000000000000e+01 1.971154785156250000e+01
-6.898999999999999488e+01 1.971423339843750000e+01
-6.898000000000000398e+01 1.971972656250000000e+01
-6.896999999999999886e+01 1.971203613281250000e+01
-6.896000000000000796e+01 1.972583007812500000e+01
-6.895000000000000284e+01 1.971569824218750000e+01
-6.893999999999999773e+01 1.971618652343750000e+01
-6.893000000000000682e+01 1.971777343750000000e+01
-6.892000000000000171e+01 1.970751953125000000e+01
-6.890999999999999659e+01 1.972351074218750000e+01
-6.890000000000000568e+01 1.971594238281250000e+01
-6.889000000000000057e+01 1.972351074218750000e+01
-6.887999999999999545e+01 1.972912597656250000e+01
-6.887000000000000455e+01 1.971777343750000000e+01
-6.885999999999999943e+01 1.973461914062500000e+01
-6.884999999999999432e+01 1.971496582031250000e+01
-6.884000000000000341e+01 1.972058105468750000e+01
-6.882999999999999829e+01 1.972021484375000000e+01
-6.881999999999999318e+01 1.970568847656250000e+01
-6.881000000000000227e+01 1.973120117187500000e+01
-6.879999999999999716e+01 1.970922851562500000e+01
-6.878999999999999204e+01 1.972460937500000000e+01
-6.878000000000000114e+01 1.972009277343750000e+01
-6.876999999999999602e+01 1.970239257812500000e+01
-6.876000000000000512e+01 1.972998046875000000e+01
-6.875000000000000000e+01 1.970141601562500000e+01
-6.873999999999999488e+01 1.972082519531250000e+01
-6.873000000000000398e+01 1.971374511718750000e+01
-6.871999999999999886e+01 1.970019531250000000e+01
-6.871000000000000796e+01 1.972546386718750000e+01
-6.870000000000000284e+01 1.969396972656250000e+01
-6.868999999999999773e+01 1.971496582031250000e+01
-6.868000000000000682e+01 1.970654296875000000e+01
-6.867000000000000171e+01 1.970092773437500000e+01
-6.865999999999999659e+01 1.972473144531250000e+01
-6.865000000000000568e+01 1.969970703125000000e+01
-6.864000000000000057e+01 1.971838378906250000e+01
-6.862999999999999545e+01 1.970727539062500000e+01
-6.862000000000000455e+01 1.970178222656250000e+01
-6.860999999999999943e+01 1.971850585937500000e+01
-6.859999999999999432e+01 1.970275878906250000e+01
-6.859000000000000341e+01 1.972473144531250000e+01
-6.857999999999999829e+01 1.971582031250000000e+01
-6.856999999999999318e+01 1.971179199218750000e+01
-6.856000000000000227e+01 1.972131347656250000e+01
-6.854999999999999716e+01 1.970092773437500000e+01
-6.853999999999999204e+01 1.971679687500000000e+01
-6.853000000000000114e+01 1.970642089843750000e+01
-6.851999999999999602e+01 1.970507812500000000e+01
-6.851000000000000512e+01 1.971435546875000000e+01
-6.850000000000000000e+01 1.969653320312500000e+01
-6.848999999999999488e+01 1.971362304687500000e+01
-6.848000000000000398e+01 1.970349121093750000e+01
-6.846999999999999886e+01 1.970690917968750000e+01
-6.846000000000000796e+01 1.971972656250000000e+01
-6.845000000000000284e+01 1.969714355468750000e+01
-6.843999999999999773e+01 1.972082519531250000e+01
-6.843000000000000682e+01 1.969885253906250000e+01
-6.842000000000000171e+01 1.970214843750000000e+01
-6.840999999999999659e+01 1.971777343750000000e+01
-6.840000000000000568e+01 1.968505859375000000e+01
-6.839000000000000057e+01 1.972583007812500000e+01
-6.837999999999999545e+01 1.969555664062500000e+01
-6.837000000000000455e+01 1.970629882812500000e+01
-6.835999999999999943e+01 1.971411132812500000e+01
-6.834999999999999432e+01 1.968225097656250000e+01
-6.834000000000000341e+01 1.971508789062500000e+01
-6.832999999999999829e+01 1.968518066406250000e+01
-6.831999999999999318e+01 1.969616699218750000e+01
-6.831000000000000227e+01 1.970104980468750000e+01
-6.829999999999999716e+01 1.968469238281250000e+01
-6.828999999999999204e+01 1.970800781250000000e+01
-6.828000000000000114e+01 1.969067382812500000e+01
-6.826999999999999602e+01 1.970068359375000000e+01
-6.826000000000000512e+01 1.970617675781250000e+01
-6.825000000000000000e+01 1.969616699218750000e+01
-6.823999999999999488e+01 1.971386718750000000e+01
-6.823000000000000398e+01 1.969812011718750000e+01
-6.821999999999999886e+01 1.970874023437500000e+01
-6.821000000000000796e+01 1.970971679687500000e+01
-6.820000000000000284e+01 1.969812011718750000e+01
-6.818999999999999773e+01 1.971508789062500000e+01
-6.818000000000000682e+01 1.969885253906250000e+01
-6.817000000000000171e+01 1.970800781250000000e+01
-6.815999999999999659e+01 1.970800781250000000e+01
-6.815000000000000568e+01 1.969555664062500000e+01
-6.814000000000000057e+01 1.971484375000000000e+01
-6.812999999999999545e+01 1.969592285156250000e+01
-6.812000000000000455e+01 1.970849609375000000e+01
-6.810999999999999943e+01 1.970593261718750000e+01
-6.809999999999999432e+01 1.968896484375000000e+01
-6.809000000000000341e+01 1.971130371093750000e+01
-6.807999999999999829e+01 1.968176269531250000e+01
-6.806999999999999318e+01 1.970068359375000000e+01
-6.806000000000000227e+01 1.969677734375000000e+01
-6.804999999999999716e+01 1.968225097656250000e+01
-6.803999999999999204e+01 1.971386718750000000e+01
-6.803000000000000114e+01 1.968481445312500000e+01
-6.801999999999999602e+01 1.970898437500000000e+01
-6.801000000000000512e+01 1.970080566406250000e+01
-6.800000000000000000e+01 1.968688964843750000e+01
-6.799000000000000909e+01 1.970910644531250000e+01
-6.797999999999998977e+01 1.967761230468750000e+01
-6.796999999999999886e+01 1.969836425781250000e+01
-6.796000000000000796e+01 1.968933105468750000e+01
-6.795000000000000284e+01 1.968127441406250000e+01
-6.793999999999999773e+01 1.969995117187500000e+01
-6.793000000000000682e+01 1.968420410156250000e+01
-6.792000000000000171e+01 1.970495605468750000e+01
-6.790999999999999659e+01 1.970031738281250000e+01
-6.790000000000000568e+01 1.969726562500000000e+01
-6.789000000000000057e+01 1.970458984375000000e+01
-6.787999999999999545e+01 1.968994140625000000e+01
-6.787000000000000455e+01 1.970056152343750000e+01
-6.785999999999999943e+01 1.969592285156250000e+01
-6.784999999999999432e+01 1.969287109375000000e+01
-6.784000000000000341e+01 1.969787597656250000e+01
-6.782999999999999829e+01 1.968945312500000000e+01
-6.781999999999999318e+01 1.969812011718750000e+01
-6.781000000000000227e+01 1.969592285156250000e+01
-6.779999999999999716e+01 1.969641113281250000e+01
-6.778999999999999204e+01 1.970166015625000000e+01
-6.778000000000000114e+01 1.968994140625000000e+01
-6.777000000000001023e+01 1.969311523437500000e+01
-6.775999999999999091e+01 1.968701171875000000e+01
-6.775000000000000000e+01 1.968762207031250000e+01
-6.774000000000000909e+01 1.969775390625000000e+01
-6.772999999999998977e+01 1.968395996093750000e+01
-6.771999999999999886e+01 1.969860839843750000e+01
-6.771000000000000796e+01 1.968969726562500000e+01
-6.770000000000000284e+01 1.968920898437500000e+01
-6.768999999999999773e+01 1.970874023437500000e+01
-6.768000000000000682e+01 1.968017578125000000e+01
-6.767000000000000171e+01 1.970971679687500000e+01
-6.765999999999999659e+01 1.968859863281250000e+01
-6.765000000000000568e+01 1.968615722656250000e+01
-6.764000000000000057e+01 1.969836425781250000e+01
-6.762999999999999545e+01 1.965991210937500000e+01
-6.762000000000000455e+01 1.969311523437500000e+01
-6.760999999999999943e+01 1.967309570312500000e+01
-6.759999999999999432e+01 1.967822265625000000e+01
-6.759000000000000341e+01 1.969519042968750000e+01
-6.757999999999999829e+01 1.967004394531250000e+01
-6.756999999999999318e+01 1.969824218750000000e+01
-6.756000000000000227e+01 1.968457031250000000e+01
-6.754999999999999716e+01 1.969079589843750000e+01
-6.753999999999999204e+01 1.969897460937500000e+01
-6.753000000000000114e+01 1.967968750000000000e+01
-6.752000000000001023e+01 1.969738769531250000e+01
-6.750999999999999091e+01 1.968298339843750000e+01
-6.750000000000000000e+01 1.968688964843750000e+01
-6.749000000000000909e+01 1.969372558593750000e+01
-6.747999999999998977e+01 1.967919921875000000e+01
-6.746999999999999886e+01 1.969592285156250000e+01
-6.746000000000000796e+01 1.968310546875000000e+01
-6.745000000000000284e+01 1.968237304687500000e+01
-6.743999999999999773e+01 1.968518066406250000e+01
-6.743000000000000682e+01 1.967138671875000000e+01
-6.742000000000000171e+01 1.969067382812500000e+01
-6.740999999999999659e+01 1.968078613281250000e+01
-6.740000000000000568e+01 1.968688964843750000e+01
-6.739000000000000057e+01 1.969323730468750000e+01
-6.737999999999999545e+01 1.967248535156250000e+01
-6.737000000000000455e+01 1.969238281250000000e+01
-6.735999999999999943e+01 1.967468261718750000e+01
-6.734999999999999432e+01 1.968310546875000000e+01
-6.734000000000000341e+01 1.969714355468750000e+01
-6.732999999999999829e+01 1.967248535156250000e+01
-6.731999999999999318e+01 1.970031738281250000e+01
-6.731000000000000227e+01 1.967126464843750000e+01
-6.729999999999999716e+01 1.967858886718750000e+01
-6.728999999999999204e+01 1.968640136718750000e+01
-6.728000000000000114e+01 1.965954589843750000e+01
-6.727000000000001023e+01 1.969433593750000000e+01
-6.725999999999999091e+01 1.966711425781250000e+01
-6.725000000000000000e+01 1.967761230468750000e+01
-6.724000000000000909e+01 1.968212890625000000e+01
-6.722999999999998977e+01 1.965905761718750000e+01
-6.721999999999999886e+01 1.968786621093750000e+01
-6.721000000000000796e+01 1.966870117187500000e+01
-6.720000000000000284e+01 1.967980957031250000e+01
-6.718999999999999773e+01 1.968676757812500000e+01
-6.718000000000000682e+01 1.967053222656250000e+01
-6.717000000000000171e+01 1.968554687500000000e+01
-6.715999999999999659e+01 1.967114257812500000e+01
-6.715000000000000568e+01 1.968188476562500000e+01
-6.714000000000000057e+01 1.968518066406250000e+01
-6.712999999999999545e+01 1.967382812500000000e+01
-6.712000000000000455e+01 1.968957519531250000e+01
-6.710999999999999943e+01 1.967370605468750000e+01
-6.709999999999999432e+01 1.967736816406250000e+01
-6.709000000000000341e+01 1.968115234375000000e+01
-6.707999999999999829e+01 1.966992187500000000e+01
-6.706999999999999318e+01 1.968395996093750000e+01
-6.706000000000000227e+01 1.967041015625000000e+01
-6.704999999999999716e+01 1.967871093750000000e+01
-6.703999999999999204e+01 1.968103027343750000e+01
-6.703000000000000114e+01 1.966674804687500000e+01
-6.702000000000001023e+01 1.968688964843750000e+01
-6.700999999999999091e+01 1.966821289062500000e+01
-6.700000000000000000e+01 1.967883300781250000e+01
-6.699000000000000909e+01 1.968176269531250000e+01
-6.697999999999998977e+01 1.965881347656250000e+01
-6.696999999999999886e+01 1.968627929687500000e+01
-6.696000000000000796e+01 1.965649414062500000e+01
-6.695000000000000284e+01 1.967456054687500000e+01
-6.693999999999999773e+01 1.968212890625000000e+01
-6.693000000000000682e+01 1.965759277343750000e+01
-6.692000000000000171e+01 1.969201660156250000e+01
-6.690999999999999659e+01 1.965686035156250000e+01
-6.690000000000000568e+01 1.967333984375000000e+01
-6.689000000000000057e+01 1.967529296875000000e+01
-6.687999999999999545e+01 1.965649414062500000e+01
-6.687000000000000455e+01 1.968591308593750000e+01
-6.685999999999999943e+01 1.965893554687500000e+01
-6.684999999999999432e+01 1.967053222656250000e+01
-6.684000000000000341e+01 1.967150878906250000e+01
-6.682999999999999829e+01 1.965698242187500000e+01
-6.681999999999999318e+01 1.968383789062500000e+01
-6.681000000000000227e+01 1.966345214843750000e+01
-6.679999999999999716e+01 1.967504882812500000e+01
-6.678999999999999204e+01 1.967443847656250000e+01
-6.678000000000000114e+01 1.965686035156250000e+01
-6.677000000000001023e+01 1.968054199218750000e+01
-6.675999999999999091e+01 1.966064453125000000e+01
-6.675000000000000000e+01 1.967480468750000000e+01
-6.674000000000000909e+01 1.967736816406250000e+01
-6.672999999999998977e+01 1.966394042968750000e+01
-6.671999999999999886e+01 1.968872070312500000e+01
-6.671000000000000796e+01 1.966821289062500000e+01
-6.670000000000000284e+01 1.967712402343750000e+01
-6.668999999999999773e+01 1.967517089843750000e+01
-6.668000000000000682e+01 1.965637207031250000e+01
-6.667000000000000171e+01 1.967785644531250000e+01
-6.665999999999999659e+01 1.965637207031250000e+01
-6.665000000000000568e+01 1.966650390625000000e+01
-6.664000000000000057e+01 1.966809082031250000e+01
-6.662999999999999545e+01 1.965197753906250000e+01
-6.662000000000000455e+01 1.967639160156250000e+01
-6.660999999999999943e+01 1.965539550781250000e+01
-6.659999999999999432e+01 1.966870117187500000e+01
-6.659000000000000341e+01 1.967199707031250000e+01
-6.657999999999999829e+01 1.965466308593750000e+01
-6.656999999999999318e+01 1.967846679687500000e+01
-6.656000000000000227e+01 1.965393066406250000e+01
-6.654999999999999716e+01 1.966345214843750000e+01
-6.653999999999999204e+01 1.966528320312500000e+01
-6.653000000000000114e+01 1.965002441406250000e+01
-6.652000000000001023e+01 1.967773437500000000e+01
-6.650999999999999091e+01 1.965539550781250000e+01
-6.650000000000000000e+01 1.966845703125000000e+01
-6.649000000000000909e+01 1.967260742187500000e+01
-6.647999999999998977e+01 1.965625000000000000e+01
-6.646999999999999886e+01 1.968115234375000000e+01
-6.646000000000000796e+01 1.965734863281250000e+01
-6.645000000000000284e+01 1.966674804687500000e+01
-6.643999999999999773e+01 1.966589355468750000e+01
-6.643000000000000682e+01 1.964489746093750000e+01
-6.642000000000000171e+01 1.966564941406250000e+01
-6.640999999999999659e+01 1.964611816406250000e+01
-6.640000000000000568e+01 1.965747070312500000e+01
-6.639000000000000057e+01 1.966308593750000000e+01
-6.637999999999999545e+01 1.964953613281250000e+01
-6.637000000000000455e+01 1.967016601562500000e+01
-6.635999999999999943e+01 1.965246582031250000e+01
-6.634999999999999432e+01 1.966455078125000000e+01
-6.634000000000000341e+01 1.967199707031250000e+01
-6.632999999999999829e+01 1.965771484375000000e+01
-6.631999999999999318e+01 1.967590332031250000e+01
-6.631000000000000227e+01 1.965551757812500000e+01
-6.629999999999999716e+01 1.965930175781250000e+01
-6.628999999999999204e+01 1.966162109375000000e+01
-6.628000000000000114e+01 1.964685058593750000e+01
-6.627000000000001023e+01 1.967248535156250000e+01
-6.625999999999999091e+01 1.965649414062500000e+01
-6.625000000000000000e+01 1.966418457031250000e+01
-6.624000000000000909e+01 1.966735839843750000e+01
-6.622999999999998977e+01 1.964746093750000000e+01
-6.621999999999999886e+01 1.967358398437500000e+01
-6.621000000000000796e+01 1.964868164062500000e+01
-6.620000000000000284e+01 1.965856933593750000e+01
-6.618999999999999773e+01 1.966723632812500000e+01
-6.618000000000000682e+01 1.964074707031250000e+01
-6.617000000000000171e+01 1.967309570312500000e+01
-6.615999999999999659e+01 1.964233398437500000e+01
-6.615000000000000568e+01 1.964929199218750000e+01
-6.614000000000000057e+01 1.965734863281250000e+01
-6.612999999999999545e+01 1.963378906250000000e+01
-6.612000000000000455e+01 1.966662597656250000e+01
-6.610999999999999943e+01 1.964147949218750000e+01
-6.609999999999999432e+01 1.965148925781250000e+01
-6.609000000000000341e+01 1.966003417968750000e+01
-6.607999999999999829e+01 1.964245605468750000e+01
-6.606999999999999318e+01 1.966540527343750000e+01
-6.606000000000000227e+01 1.965148925781250000e+01
-6.604999999999999716e+01 1.965808105468750000e+01
-6.603999999999999204e+01 1.966333007812500000e+01
-6.603000000000000114e+01 1.964794921875000000e+01
-6.602000000000001023e+01 1.965942382812500000e+01
-6.600999999999999091e+01 1.964733886718750000e+01
-6.600000000000000000e+01 1.964990234375000000e+01
-6.599000000000000909e+01 1.965612792968750000e+01
-6.597999999999998977e+01 1.964611816406250000e+01
-6.596999999999999886e+01 1.966052246093750000e+01
-6.596000000000000796e+01 1.965087890625000000e+01
-6.595000000000000284e+01 1.965185546875000000e+01
-6.593999999999999773e+01 1.965771484375000000e+01
-6.593000000000000682e+01 1.964306640625000000e+01
-6.592000000000000171e+01 1.965930175781250000e+01
-6.590999999999999659e+01 1.964746093750000000e+01
-6.590000000000000568e+01 1.964758300781250000e+01
-6.589000000000000057e+01 1.965698242187500000e+01
-6.587999999999999545e+01 1.963708496093750000e+01
-6.587000000000000455e+01 1.965637207031250000e+01
-6.585999999999999943e+01 1.963867187500000000e+01
-6.584999999999999432e+01 1.963867187500000000e+01
-6.584000000000000341e+01 1.965380859375000000e+01
-6.582999999999999829e+01 1.962866210937500000e+01
-6.581999999999999318e+01 1.965551757812500000e+01
-6.581000000000000227e+01 1.963354492187500000e+01
-6.579999999999999716e+01 1.963720703125000000e+01
-6.578999999999999204e+01 1.965930175781250000e+01
-6.578000000000000114e+01 1.963525390625000000e+01
-6.577000000000001023e+01 1.966223144531250000e+01
-6.575999999999999091e+01 1.964245605468750000e+01
-6.575000000000000000e+01 1.963891601562500000e+01
-6.574000000000000909e+01 1.965209960937500000e+01
-6.572999999999998977e+01 1.962683105468750000e+01
-6.571999999999999886e+01 1.965429687500000000e+01
-6.571000000000000796e+01 1.964135742187500000e+01
-6.570000000000000284e+01 1.963854980468750000e+01
-6.568999999999999773e+01 1.965051269531250000e+01
-6.568000000000000682e+01 1.962695312500000000e+01
-6.567000000000000171e+01 1.964929199218750000e+01
-6.565999999999999659e+01 1.964111328125000000e+01
-6.565000000000000568e+01 1.964074707031250000e+01
-6.564000000000000057e+01 1.965417480468750000e+01
-6.562999999999999545e+01 1.962927246093750000e+01
-6.562000000000000455e+01 1.964538574218750000e+01
-6.560999999999999943e+01 1.963537597656250000e+01
-6.559999999999999432e+01 1.963159179687500000e+01
-6.559000000000000341e+01 1.964819335937500000e+01
-6.557999999999999829e+01 1.962915039062500000e+01
-6.556999999999999318e+01 1.964599609375000000e+01
-6.556000000000000227e+01 1.963513183593750000e+01
-6.554999999999999716e+01 1.962622070312500000e+01
-6.553999999999999204e+01 1.964404296875000000e+01
-6.553000000000000114e+01 1.962280273437500000e+01
-6.552000000000001023e+01 1.964208984375000000e+01
-6.550999999999999091e+01 1.963708496093750000e+01
-6.550000000000000000e+01 1.962805175781250000e+01
-6.549000000000000909e+01 1.965002441406250000e+01
-6.547999999999998977e+01 1.962170410156250000e+01
-6.546999999999999886e+01 1.964160156250000000e+01
-6.546000000000000796e+01 1.963842773437500000e+01
-6.545000000000000284e+01 1.962829589843750000e+01
-6.543999999999999773e+01 1.966027832031250000e+01
-6.543000000000000682e+01 1.962866210937500000e+01
-6.542000000000000171e+01 1.965234375000000000e+01
-6.540999999999999659e+01 1.964550781250000000e+01
-6.540000000000000568e+01 1.962646484375000000e+01
-6.539000000000000057e+01 1.965576171875000000e+01
-6.537999999999999545e+01 1.962377929687500000e+01
-6.537000000000000455e+01 1.964343261718750000e+01
-6.535999999999999943e+01 1.964013671875000000e+01
-6.534999999999999432e+01 1.962609863281250000e+01
-6.534000000000000341e+01 1.964562988281250000e+01
-6.532999999999999829e+01 1.962390136718750000e+01
-6.531999999999999318e+01 1.963513183593750000e+01
-6.531000000000000227e+01 1.963696289062500000e+01
-6.529999999999999716e+01 1.963159179687500000e+01
-6.528999999999999204e+01 1.964562988281250000e+01
-6.528000000000000114e+01 1.962707519531250000e+01
-6.527000000000001023e+01 1.963146972656250000e+01
-6.525999999999999091e+01 1.963305664062500000e+01
-6.525000000000000000e+01 1.962500000000000000e+01
-6.524000000000000909e+01 1.963732910156250000e+01
-6.522999999999998977e+01 1.962329101562500000e+01
-6.521999999999999886e+01 1.962756347656250000e+01
-6.521000000000000796e+01 1.962951660156250000e+01
-6.520000000000000284e+01 1.961779785156250000e+01
-6.518999999999999773e+01 1.963244628906250000e+01
-6.518000000000000682e+01 1.961877441406250000e+01
-6.517000000000000171e+01 1.962451171875000000e+01
-6.515999999999999659e+01 1.963134765625000000e+01
-6.515000000000000568e+01 1.961376953125000000e+01
-6.514000000000000057e+01 1.963305664062500000e+01
-6.512999999999999545e+01 1.961364746093750000e+01
-6.512000000000000455e+01 1.962133789062500000e+01
-6.510999999999999943e+01 1.963671875000000000e+01
-6.509999999999999432e+01 1.961572265625000000e+01
-6.509000000000000341e+01 1.964733886718750000e+01
-6.507999999999999829e+01 1.962536621093750000e+01
-6.506999999999999318e+01 1.963012695312500000e+01
-6.506000000000000227e+01 1.964196777343750000e+01
-6.504999999999999716e+01 1.961035156250000000e+01
-6.503999999999999204e+01 1.964013671875000000e+01
-6.503000000000000114e+01 1.961828613281250000e+01
-6.502000000000001023e+01 1.961914062500000000e+01
-6.500999999999999091e+01 1.963244628906250000e+01
-6.500000000000000000e+01 1.960620117187500000e+01
-6.499000000000000909e+01 1.963305664062500000e+01
-6.497999999999998977e+01 1.961987304687500000e+01
-6.496999999999999886e+01 1.962341308593750000e+01
-6.496000000000000796e+01 1.963989257812500000e+01
-6.495000000000000284e+01 1.961743164062500000e+01
-6.493999999999999773e+01 1.963549804687500000e+01
-6.493000000000000682e+01 1.961950683593750000e+01
-6.492000000000000171e+01 1.961657714843750000e+01
-6.490999999999999659e+01 1.963269042968750000e+01
-6.490000000000000568e+01 1.961267089843750000e+01
-6.489000000000000057e+01 1.963354492187500000e+01
-6.487999999999999545e+01 1.962487792968750000e+01
-6.487000000000000455e+01 1.961767578125000000e+01
-6.485999999999999943e+01 1.963073730468750000e+01
-6.484999999999999432e+01 1.960668945312500000e+01
-6.484000000000000341e+01 1.962414550781250000e+01
-6.482999999999999829e+01 1.962036132812500000e+01
-6.481999999999999318e+01 1.961474609375000000e+01
-6.481000000000000227e+01 1.963281250000000000e+01
-6.479999999999999716e+01 1.960644531250000000e+01
-6.478999999999999204e+01 1.961999511718750000e+01
-6.478000000000000114e+01 1.961511230468750000e+01
-6.477000000000001023e+01 1.960620117187500000e+01
-6.475999999999999091e+01 1.962890625000000000e+01
-6.475000000000000000e+01 1.960278320312500000e+01
-6.474000000000000909e+01 1.961914062500000000e+01
-6.472999999999998977e+01 1.961962890625000000e+01
-6.471999999999999886e+01 1.960888671875000000e+01
-6.471000000000000796e+01 1.963647460937500000e+01
-6.470000000000000284e+01 1.961096191406250000e+01
-6.468999999999999773e+01 1.962792968750000000e+01
-6.468000000000000682e+01 1.962988281250000000e+01
-6.467000000000000171e+01 1.961425781250000000e+01
-6.465999999999999659e+01 1.963830566406250000e+01
-6.465000000000000568e+01 1.961145019531250000e+01
-6.464000000000000057e+01 1.962561035156250000e+01
-6.462999999999999545e+01 1.962841796875000000e+01
-6.462000000000000455e+01 1.961083984375000000e+01
-6.460999999999999943e+01 1.963183593750000000e+01
-6.459999999999999432e+01 1.961328125000000000e+01
-6.459000000000000341e+01 1.962268066406250000e+01
-6.457999999999999829e+01 1.962670898437500000e+01
-6.456999999999999318e+01 1.961218261718750000e+01
-6.456000000000000227e+01 1.962561035156250000e+01
-6.454999999999999716e+01 1.960827636718750000e+01
-6.453999999999999204e+01 1.960974121093750000e+01
-6.453000000000000114e+01 1.961303710937500000e+01
-6.452000000000001023e+01 1.960351562500000000e+01
-6.450999999999999091e+01 1.961938476562500000e+01
-6.450000000000000000e+01 1.960729980468750000e+01
-6.449000000000000909e+01 1.960998535156250000e+01
-6.447999999999998977e+01 1.961853027343750000e+01
-6.446999999999999886e+01 1.960729980468750000e+01
-6.446000000000000796e+01 1.962097167968750000e+01
-6.445000000000000284e+01 1.961193847656250000e+01
-6.443999999999999773e+01 1.961389160156250000e+01
-6.443000000000000682e+01 1.962377929687500000e+01
-6.442000000000000171e+01 1.960583496093750000e+01
-6.440999999999999659e+01 1.962170410156250000e+01
-6.440000000000000568e+01 1.960485839843750000e+01
-6.439000000000000057e+01 1.959936523437500000e+01
-6.437999999999999545e+01 1.961840820312500000e+01
-6.437000000000000455e+01 1.959277343750000000e+01
-6.435999999999999943e+01 1.962268066406250000e+01
-6.434999999999999432e+01 1.960998535156250000e+01
-6.434000000000000341e+01 1.960339355468750000e+01
-6.432999999999999829e+01 1.962792968750000000e+01
-6.431999999999999318e+01 1.959301757812500000e+01
-6.431000000000000227e+01 1.962048339843750000e+01
-6.429999999999999716e+01 1.960876464843750000e+01
-6.428999999999999204e+01 1.959802246093750000e+01
-6.428000000000000114e+01 1.961962890625000000e+01
-6.427000000000001023e+01 1.958984375000000000e+01
-6.425999999999999091e+01 1.961047363281250000e+01
-6.425000000000000000e+01 1.960717773437500000e+01
-6.424000000000000909e+01 1.960131835937500000e+01
-6.422999999999998977e+01 1.962268066406250000e+01
-6.421999999999999886e+01 1.960278320312500000e+01
-6.421000000000000796e+01 1.961645507812500000e+01
-6.420000000000000284e+01 1.961584472656250000e+01
-6.418999999999999773e+01 1.960620117187500000e+01
-6.418000000000000682e+01 1.962426757812500000e+01
-6.417000000000000171e+01 1.960668945312500000e+01
-6.415999999999999659e+01 1.961328125000000000e+01
-6.415000000000000568e+01 1.961169433593750000e+01
-6.414000000000000057e+01 1.959594726562500000e+01
-6.412999999999999545e+01 1.961169433593750000e+01
-6.412000000000000455e+01 1.959741210937500000e+01
-6.410999999999999943e+01 1.960961914062500000e+01
-6.409999999999999432e+01 1.961621093750000000e+01
-6.409000000000000341e+01 1.959851074218750000e+01
-6.407999999999999829e+01 1.961572265625000000e+01
-6.406999999999999318e+01 1.959704589843750000e+01
-6.406000000000000227e+01 1.960388183593750000e+01
-6.404999999999999716e+01 1.961560058593750000e+01
-6.403999999999999204e+01 1.959570312500000000e+01
-6.403000000000000114e+01 1.961730957031250000e+01
-6.402000000000001023e+01 1.959936523437500000e+01
-6.400999999999999091e+01 1.960046386718750000e+01
-6.400000000000000000e+01 1.961193847656250000e+01
-6.399000000000000199e+01 1.958593750000000000e+01
-6.397999999999999687e+01 1.960827636718750000e+01
-6.396999999999999886e+01 1.959252929687500000e+01
-6.396000000000000085e+01 1.959191894531250000e+01
-6.395000000000000284e+01 1.960815429687500000e+01
-6.393999999999999773e+01 1.958227539062500000e+01
-6.392999999999999972e+01 1.960461425781250000e+01
-6.392000000000000171e+01 1.959545898437500000e+01
-6.390999999999999659e+01 1.959277343750000000e+01
-6.389999999999999858e+01 1.961291503906250000e+01
-6.389000000000000057e+01 1.959057617187500000e+01
-6.388000000000000256e+01 1.961181640625000000e+01
-6.386999999999999744e+01 1.960607910156250000e+01
-6.385999999999999943e+01 1.959765625000000000e+01
-6.385000000000000142e+01 1.961791992187500000e+01
-6.384000000000000341e+01 1.959582519531250000e+01
-6.382999999999999829e+01 1.961169433593750000e+01
-6.382000000000000028e+01 1.960571289062500000e+01
-6.381000000000000227e+01 1.959143066406250000e+01
-6.379999999999999716e+01 1.961389160156250000e+01
-6.378999999999999915e+01 1.959484863281250000e+01
-6.378000000000000114e+01 1.960852050781250000e+01
-6.377000000000000313e+01 1.960693359375000000e+01
-6.375999999999999801e+01 1.958776855468750000e+01
-6.375000000000000000e+01 1.960766601562500000e+01
-6.374000000000000199e+01 1.958947753906250000e+01
-6.372999999999999687e+01 1.960168457031250000e+01
-6.371999999999999886e+01 1.960437011718750000e+01
-6.371000000000000085e+01 1.958398437500000000e+01
-6.370000000000000284e+01 1.960388183593750000e+01
-6.368999999999999773e+01 1.958544921875000000e+01
-6.367999999999999972e+01 1.959313964843750000e+01
-6.367000000000000171e+01 1.960253906250000000e+01
-6.365999999999999659e+01 1.958300781250000000e+01
-6.364999999999999858e+01 1.960803222656250000e+01
-6.364000000000000057e+01 1.958874511718750000e+01
-6.363000000000000256e+01 1.958825683593750000e+01
-6.361999999999999744e+01 1.960266113281250000e+01
-6.360999999999999943e+01 1.958068847656250000e+01
-6.360000000000000142e+01 1.960717773437500000e+01
-6.359000000000000341e+01 1.959533691406250000e+01
-6.357999999999999829e+01 1.959423828125000000e+01
-6.357000000000000028e+01 1.960937500000000000e+01
-6.356000000000000227e+01 1.958068847656250000e+01
-6.354999999999999716e+01 1.960498046875000000e+01
-6.353999999999999915e+01 1.959326171875000000e+01
-6.353000000000000114e+01 1.958728027343750000e+01
-6.352000000000000313e+01 1.960815429687500000e+01
-6.350999999999999801e+01 1.958032226562500000e+01
-6.350000000000000000e+01 1.959826660156250000e+01
-6.349000000000000199e+01 1.958862304687500000e+01
-6.347999999999999687e+01 1.957934570312500000e+01
-6.346999999999999886e+01 1.960217285156250000e+01
-6.346000000000000085e+01 1.958361816406250000e+01
-6.345000000000000284e+01 1.960180664062500000e+01
-6.343999999999999773e+01 1.960180664062500000e+01
-6.342999999999999972e+01 1.959057617187500000e+01
-6.342000000000000171e+01 1.960302734375000000e+01
-6.340999999999999659e+01 1.958081054687500000e+01
-6.339999999999999858e+01 1.958752441406250000e+01
-6.339000000000000057e+01 1.958703613281250000e+01
-6.338000000000000256e+01 1.957641601562500000e+01
-6.336999999999999744e+01 1.959790039062500000e+01
-6.335999999999999943e+01 1.958605957031250000e+01
-6.335000000000000142e+01 1.959326171875000000e+01
-6.334000000000000341e+01 1.959826660156250000e+01
-6.332999999999999829e+01 1.958251953125000000e+01
-6.332000000000000028e+01 1.959863281250000000e+01
-6.331000000000000227e+01 1.958374023437500000e+01
-6.329999999999999716e+01 1.958703613281250000e+01
-6.328999999999999915e+01 1.959655761718750000e+01
-6.328000000000000114e+01 1.957604980468750000e+01
-6.327000000000000313e+01 1.959765625000000000e+01
-6.325999999999999801e+01 1.957995605468750000e+01
-6.325000000000000000e+01 1.957788085937500000e+01
-6.324000000000000199e+01 1.959667968750000000e+01
-6.322999999999999687e+01 1.956799316406250000e+01
-6.321999999999999886e+01 1.959924316406250000e+01
-6.321000000000000085e+01 1.958496093750000000e+01
-6.320000000000000284e+01 1.957995605468750000e+01
-6.318999999999999773e+01 1.960302734375000000e+01
-6.317999999999999972e+01 1.956726074218750000e+01
-6.317000000000000171e+01 1.959643554687500000e+01
-6.315999999999999659e+01 1.958813476562500000e+01
-6.314999999999999858e+01 1.958129882812500000e+01
-6.314000000000000057e+01 1.960339355468750000e+01
-6.313000000000000256e+01 1.957739257812500000e+01
-6.311999999999999744e+01 1.959265136718750000e+01
-6.310999999999999943e+01 1.958557128906250000e+01
-6.310000000000000142e+01 1.957531738281250000e+01
-6.309000000000000341e+01 1.959204101562500000e+01
-6.307999999999999829e+01 1.957812500000000000e+01
-6.307000000000000028e+01 1.958911132812500000e+01
-6.306000000000000227e+01 1.959069824218750000e+01
-6.304999999999999716e+01 1.958117675781250000e+01
-6.303999999999999915e+01 1.959338378906250000e+01
-6.303000000000000114e+01 1.958044433593750000e+01
-6.302000000000000313e+01 1.958435058593750000e+01
-6.300999999999999801e+01 1.958630371093750000e+01
-6.300000000000000000e+01 1.957299804687500000e+01
-6.299000000000000199e+01 1.958642578125000000e+01
-6.297999999999999687e+01 1.957519531250000000e+01
-6.296999999999999886e+01 1.957812500000000000e+01
-6.296000000000000085e+01 1.958459472656250000e+01
-6.295000000000000284e+01 1.956762695312500000e+01
-6.293999999999999773e+01 1.958300781250000000e+01
-6.292999999999999972e+01 1.957092285156250000e+01
-6.292000000000000171e+01 1.957006835937500000e+01
-6.290999999999999659e+01 1.958264160156250000e+01
-6.289999999999999858e+01 1.956433105468750000e+01
-6.289000000000000057e+01 1.958471679687500000e+01
-6.288000000000000256e+01 1.957702636718750000e+01
-6.286999999999999744e+01 1.957287597656250000e+01
-6.285999999999999943e+01 1.959179687500000000e+01
-6.285000000000000142e+01 1.957043457031250000e+01
-6.284000000000000341e+01 1.959033203125000000e+01
-6.282999999999999829e+01 1.958190917968750000e+01
-6.282000000000000028e+01 1.956994628906250000e+01
-6.281000000000000227e+01 1.959362792968750000e+01
-6.279999999999999716e+01 1.956860351562500000e+01
-6.278999999999999915e+01 1.958557128906250000e+01
-6.278000000000000114e+01 1.958239746093750000e+01
-6.277000000000000313e+01 1.956445312500000000e+01
-6.275999999999999801e+01 1.958947753906250000e+01
-6.275000000000000000e+01 1.956652832031250000e+01
-6.274000000000000199e+01 1.958093261718750000e+01
-6.272999999999999687e+01 1.958520507812500000e+01
-6.271999999999999886e+01 1.956652832031250000e+01
-6.271000000000000085e+01 1.958813476562500000e+01
-6.270000000000000284e+01 1.956738281250000000e+01
-6.268999999999999773e+01 1.957482910156250000e+01
-6.267999999999999972e+01 1.958264160156250000e+01
-6.267000000000000171e+01 1.956555175781250000e+01
-6.265999999999999659e+01 1.958654785156250000e+01
-6.264999999999999858e+01 1.956970214843750000e+01
-6.264000000000000057e+01 1.956872558593750000e+01
-6.263000000000000256e+01 1.957861328125000000e+01
-6.261999999999999744e+01 1.956140136718750000e+01
-6.260999999999999943e+01 1.957849121093750000e+01
-6.260000000000000142e+01 1.957067871093750000e+01
-6.259000000000000341e+01 1.956835937500000000e+01
-6.257999999999999829e+01 1.957568359375000000e+01
-6.257000000000000028e+01 1.955871582031250000e+01
-6.256000000000000227e+01 1.956909179687500000e+01
-6.254999999999999716e+01 1.956201171875000000e+01
-6.253999999999999915e+01 1.955908203125000000e+01
-6.253000000000000114e+01 1.957409667968750000e+01
-6.252000000000000313e+01 1.956176757812500000e+01
-6.250999999999999801e+01 1.957055664062500000e+01
-6.250000000000000000e+01 1.956762695312500000e+01
-6.249000000000000199e+01 1.955822753906250000e+01
-6.247999999999999687e+01 1.957263183593750000e+01
-6.246999999999999886e+01 1.955871582031250000e+01
-6.246000000000000085e+01 1.956738281250000000e+01
-6.245000000000000284e+01 1.957067871093750000e+01
-6.243999999999999773e+01 1.955566406250000000e+01
-6.242999999999999972e+01 1.957775878906250000e+01
-6.242000000000000171e+01 1.955676269531250000e+01
-6.240999999999999659e+01 1.956445312500000000e+01
-6.239999999999999858e+01 1.957312011718750000e+01
-6.239000000000000057e+01 1.954541015625000000e+01
-6.238000000000000256e+01 1.957922363281250000e+01
-6.236999999999999744e+01 1.955798339843750000e+01
-6.235999999999999943e+01 1.956445312500000000e+01
-6.235000000000000142e+01 1.958215332031250000e+01
-6.234000000000000341e+01 1.954992675781250000e+01
-6.232999999999999829e+01 1.958093261718750000e+01
-6.232000000000000028e+01 1.956250000000000000e+01
-6.231000000000000227e+01 1.955908203125000000e+01
-6.229999999999999716e+01 1.957812500000000000e+01
-6.228999999999999915e+01 1.955505371093750000e+01
-6.228000000000000114e+01 1.957385253906250000e+01
-6.227000000000000313e+01 1.956286621093750000e+01
-6.225999999999999801e+01 1.955480957031250000e+01
-6.225000000000000000e+01 1.957080078125000000e+01
-6.224000000000000199e+01 1.955285644531250000e+01
-6.222999999999999687e+01 1.956604003906250000e+01
-6.221999999999999886e+01 1.956420898437500000e+01
-6.221000000000000085e+01 1.955590820312500000e+01
-6.220000000000000284e+01 1.957287597656250000e+01
-6.218999999999999773e+01 1.955725097656250000e+01
-6.217999999999999972e+01 1.956323242187500000e+01
-6.217000000000000171e+01 1.956518554687500000e+01
-6.215999999999999659e+01 1.955285644531250000e+01
-6.214999999999999858e+01 1.956933593750000000e+01
-6.214000000000000057e+01 1.955444335937500000e+01
-6.213000000000000256e+01 1.955932617187500000e+01
-6.211999999999999744e+01 1.956896972656250000e+01
-6.210999999999999943e+01 1.955322265625000000e+01
-6.210000000000000142e+01 1.957458496093750000e+01
-6.209000000000000341e+01 1.956262207031250000e+01
-6.207999999999999829e+01 1.956237792968750000e+01
-6.207000000000000028e+01 1.957617187500000000e+01
-6.206000000000000227e+01 1.954980468750000000e+01
-6.204999999999999716e+01 1.956921386718750000e+01
-6.203999999999999915e+01 1.955468750000000000e+01
-6.203000000000000114e+01 1.954321289062500000e+01
-6.202000000000000313e+01 1.956433105468750000e+01
-6.200999999999999801e+01 1.953564453125000000e+01
-6.200000000000000000e+01 1.955737304687500000e+01
-6.199000000000000199e+01 1.955688476562500000e+01
-6.197999999999999687e+01 1.954870605468750000e+01
-6.196999999999999886e+01 1.957702636718750000e+01
-6.196000000000000085e+01 1.955334472656250000e+01
-6.195000000000000284e+01 1.957092285156250000e+01
-6.193999999999999773e+01 1.957189941406250000e+01
-6.192999999999999972e+01 1.954992675781250000e+01
-6.192000000000000171e+01 1.957043457031250000e+01
-6.190999999999999659e+01 1.954504394531250000e+01
-6.189999999999999858e+01 1.954797363281250000e+01
-6.189000000000000057e+01 1.955200195312500000e+01
-6.188000000000000256e+01 1.952832031250000000e+01
-6.186999999999999744e+01 1.955004882812500000e+01
-6.185999999999999943e+01 1.953845214843750000e+01
-6.185000000000000142e+01 1.954602050781250000e+01
-6.184000000000000341e+01 1.956396484375000000e+01
-6.182999999999999829e+01 1.954443359375000000e+01
-6.182000000000000028e+01 1.956359863281250000e+01
-6.181000000000000227e+01 1.954943847656250000e+01
-6.179999999999999716e+01 1.954272460937500000e+01
-6.178999999999999915e+01 1.956201171875000000e+01
-6.178000000000000114e+01 1.954064941406250000e+01
-6.177000000000000313e+01 1.955664062500000000e+01
-6.175999999999999801e+01 1.955053710937500000e+01
-6.175000000000000000e+01 1.954077148437500000e+01
-6.174000000000000199e+01 1.956420898437500000e+01
-6.172999999999999687e+01 1.954260253906250000e+01
-6.171999999999999886e+01 1.955627441406250000e+01
-6.171000000000000085e+01 1.955908203125000000e+01
-6.170000000000000284e+01 1.954467773437500000e+01
-6.168999999999999773e+01 1.956811523437500000e+01
-6.167999999999999972e+01 1.954736328125000000e+01
-6.167000000000000171e+01 1.955310058593750000e+01
-6.165999999999999659e+01 1.955871582031250000e+01
-6.164999999999999858e+01 1.953588867187500000e+01
-6.164000000000000057e+01 1.955871582031250000e+01
-6.163000000000000256e+01 1.954455566406250000e+01
-6.161999999999999744e+01 1.954895019531250000e+01
-6.160999999999999943e+01 1.956384277343750000e+01
-6.160000000000000142e+01 1.953857421875000000e+01
-6.159000000000000341e+01 1.955664062500000000e+01
-6.157999999999999829e+01 1.954504394531250000e+01
-6.157000000000000028e+01 1.954272460937500000e+01
-6.156000000000000227e+01 1.955932617187500000e+01
-6.154999999999999716e+01 1.953479003906250000e+01
-6.153999999999999915e+01 1.955163574218750000e+01
-6.153000000000000114e+01 1.954748535156250000e+01
-6.152000000000000313e+01 1.953967285156250000e+01
-6.150999999999999801e+01 1.956042480468750000e+01
-6.150000000000000000e+01 1.954272460937500000e+01
-6.149000000000000199e+01 1.955615234375000000e+01
-6.147999999999999687e+01 1.955493164062500000e+01
-6.146999999999999886e+01 1.953625488281250000e+01
-6.146000000000000085e+01 1.955358886718750000e+01
-6.145000000000000284e+01 1.953442382812500000e+01
-6.143999999999999773e+01 1.954125976562500000e+01
-6.142999999999999972e+01 1.954821777343750000e+01
-6.142000000000000171e+01 1.952990722656250000e+01
-6.140999999999999659e+01 1.955004882812500000e+01
-6.139999999999999858e+01 1.953332519531250000e+01
-6.139000000000000057e+01 1.953503417968750000e+01
-6.138000000000000256e+01 1.955053710937500000e+01
-6.136999999999999744e+01 1.953027343750000000e+01
-6.135999999999999943e+01 1.955395507812500000e+01
-6.135000000000000142e+01 1.954309082031250000e+01
-6.134000000000000341e+01 1.953710937500000000e+01
-6.132999999999999829e+01 1.955615234375000000e+01
-6.132000000000000028e+01 1.953149414062500000e+01
-6.131000000000000227e+01 1.955468750000000000e+01
-6.129999999999999716e+01 1.955212402343750000e+01
-6.128999999999999915e+01 1.953857421875000000e+01
-6.128000000000000114e+01 1.956323242187500000e+01
-6.127000000000000313e+01 1.953588867187500000e+01
-6.125999999999999801e+01 1.954467773437500000e+01
-6.125000000000000000e+01 1.954345703125000000e+01
-6.124000000000000199e+01 1.952563476562500000e+01
-6.122999999999999687e+01 1.955346679687500000e+01
-6.121999999999999886e+01 1.953649902343750000e+01
-6.121000000000000085e+01 1.954370117187500000e+01
-6.120000000000000284e+01 1.954968261718750000e+01
-6.118999999999999773e+01 1.952722167968750000e+01
-6.117999999999999972e+01 1.954516601562500000e+01
-6.117000000000000171e+01 1.953259277343750000e+01
-6.115999999999999659e+01 1.953259277343750000e+01
-6.114999999999999858e+01 1.954528808593750000e+01
-6.114000000000000057e+01 1.952893066406250000e+01
-6.113000000000000256e+01 1.954150390625000000e+01
-6.111999999999999744e+01 1.953503417968750000e+01
-6.110999999999999943e+01 1.952880859375000000e+01
-6.110000000000000142e+01 1.954077148437500000e+01
-6.109000000000000341e+01 1.952685546875000000e+01
-6.107999999999999829e+01 1.953930664062500000e+01
-6.107000000000000028e+01 1.953942871093750000e+01
-6.106000000000000227e+01 1.952783203125000000e+01
-6.104999999999999716e+01 1.954040527343750000e+01
-6.103999999999999915e+01 1.952478027343750000e+01
-6.103000000000000114e+01 1.953234863281250000e+01
-6.102000000000000313e+01 1.953930664062500000e+01
-6.100999999999999801e+01 1.952416992187500000e+01
-6.100000000000000000e+01 1.954699707031250000e+01
-6.099000000000000199e+01 1.953125000000000000e+01
-6.097999999999999687e+01 1.953149414062500000e+01
-6.096999999999999886e+01 1.954858398437500000e+01
-6.096000000000000085e+01 1.952038574218750000e+01
-6.095000000000000284e+01 1.954931640625000000e+01
-6.093999999999999773e+01 1.953173828125000000e+01
-6.092999999999999972e+01 1.952490234375000000e+01
-6.092000000000000171e+01 1.955371093750000000e+01
-6.090999999999999659e+01 1.952099609375000000e+01
-6.089999999999999858e+01 1.955163574218750000e+01
-6.089000000000000057e+01 1.954370117187500000e+01
-6.088000000000000256e+01 1.952600097656250000e+01
-6.086999999999999744e+01 1.954614257812500000e+01
-6.085999999999999943e+01 1.951892089843750000e+01
-6.085000000000000142e+01 1.953454589843750000e+01
-6.084000000000000341e+01 1.953747558593750000e+01
-6.082999999999999829e+01 1.952368164062500000e+01
-6.082000000000000028e+01 1.954467773437500000e+01
-6.081000000000000227e+01 1.952893066406250000e+01
-6.079999999999999716e+01 1.953198242187500000e+01
-6.078999999999999915e+01 1.953845214843750000e+01
-6.078000000000000114e+01 1.952294921875000000e+01
-6.077000000000000313e+01 1.954077148437500000e+01
-6.075999999999999801e+01 1.953210449218750000e+01
-6.075000000000000000e+01 1.953063964843750000e+01
-6.074000000000000199e+01 1.954223632812500000e+01
-6.072999999999999687e+01 1.952380371093750000e+01
-6.071999999999999886e+01 1.953991699218750000e+01
-6.071000000000000085e+01 1.953637695312500000e+01
-6.070000000000000284e+01 1.952978515625000000e+01
-6.068999999999999773e+01 1.954724121093750000e+01
-6.067999999999999972e+01 1.952624511718750000e+01
-6.067000000000000171e+01 1.953759765625000000e+01
-6.065999999999999659e+01 1.953845214843750000e+01
-6.064999999999999858e+01 1.952221679687500000e+01
-6.064000000000000057e+01 1.954321289062500000e+01
-6.063000000000000256e+01 1.952111816406250000e+01
-6.061999999999999744e+01 1.952807617187500000e+01
-6.060999999999999943e+01 1.953564453125000000e+01
-6.060000000000000142e+01 1.951257324218750000e+01
-6.059000000000000341e+01 1.953686523437500000e+01
-6.057999999999999829e+01 1.951953125000000000e+01
-6.057000000000000028e+01 1.951940917968750000e+01
-6.056000000000000227e+01 1.953540039062500000e+01
-6.054999999999999716e+01 1.950903320312500000e+01
-6.053999999999999915e+01 1.952990722656250000e+01
-6.053000000000000114e+01 1.952001953125000000e+01
-6.052000000000000313e+01 1.951452636718750000e+01
-6.050999999999999801e+01 1.953503417968750000e+01
-6.050000000000000000e+01 1.951184082031250000e+01
-6.049000000000000199e+01 1.952868652343750000e+01
-6.047999999999999687e+01 1.952722167968750000e+01
-6.046999999999999886e+01 1.951721191406250000e+01
-6.046000000000000085e+01 1.953735351562500000e+01
-6.045000000000000284e+01 1.951989746093750000e+01
-6.043999999999999773e+01 1.952600097656250000e+01
-6.042999999999999972e+01 1.952795410156250000e+01
-6.042000000000000171e+01 1.951635742187500000e+01
-6.040999999999999659e+01 1.952917480468750000e+01
-6.039999999999999858e+01 1.952087402343750000e+01
-6.039000000000000057e+01 1.952331542968750000e+01
-6.038000000000000256e+01 1.952990722656250000e+01
-6.036999999999999744e+01 1.952478027343750000e+01
-6.035999999999999943e+01 1.953576660156250000e+01
-6.035000000000000142e+01 1.953271484375000000e+01
-6.034000000000000341e+01 1.953210449218750000e+01
-6.032999999999999829e+01 1.953833007812500000e+01
-6.032000000000000028e+01 1.952758789062500000e+01
-6.031000000000000227e+01 1.952758789062500000e+01
-6.029999999999999716e+01 1.952270507812500000e+01
-6.028999999999999915e+01 1.951599121093750000e+01
-6.028000000000000114e+01 1.952282714843750000e+01
-6.027000000000000313e+01 1.951135253906250000e+01
-6.025999999999999801e+01 1.951232910156250000e+01
-6.025000000000000000e+01 1.951635742187500000e+01
-6.024000000000000199e+01 1.950805664062500000e+01
-6.022999999999999687e+01 1.952368164062500000e+01
-6.021999999999999886e+01 1.951525878906250000e+01
-6.021000000000000085e+01 1.951513671875000000e+01
-6.020000000000000284e+01 1.952368164062500000e+01
-6.018999999999999773e+01 1.950268554687500000e+01
-6.017999999999999972e+01 1.952490234375000000e+01
-6.017000000000000171e+01 1.951696777343750000e+01
-6.015999999999999659e+01 1.951086425781250000e+01
-6.014999999999999858e+01 1.953100585937500000e+01
-6.014000000000000057e+01 1.950512695312500000e+01
-6.013000000000000256e+01 1.952429199218750000e+01
-6.011999999999999744e+01 1.951965332031250000e+01
-6.010999999999999943e+01 1.950366210937500000e+01
-6.010000000000000142e+01 1.952978515625000000e+01
-6.009000000000000341e+01 1.950866699218750000e+01
-6.007999999999999829e+01 1.952355957031250000e+01
-6.007000000000000028e+01 1.952978515625000000e+01
-6.006000000000000227e+01 1.950817871093750000e+01
-6.004999999999999716e+01 1.953015136718750000e+01
-6.003999999999999915e+01 1.951135253906250000e+01
-6.003000000000000114e+01 1.951293945312500000e+01
-6.002000000000000313e+01 1.952209472656250000e+01
-6.000999999999999801e+01 1.950085449218750000e+01
-6.000000000000000000e+01 1.952294921875000000e+01
-5.999000000000000199e+01 1.951635742187500000e+01
-5.997999999999999687e+01 1.951245117187500000e+01
-5.996999999999999886e+01 1.952722167968750000e+01
-5.996000000000000085e+01 1.950585937500000000e+01
-5.995000000000000284e+01 1.951562500000000000e+01
-5.993999999999999773e+01 1.951171875000000000e+01
-5.992999999999999972e+01 1.950256347656250000e+01
-5.992000000000000171e+01 1.952001953125000000e+01
-5.990999999999999659e+01 1.950366210937500000e+01
-5.989999999999999858e+01 1.951086425781250000e+01
-5.989000000000000057e+01 1.951574707031250000e+01
-5.988000000000000256e+01 1.950061035156250000e+01
-5.986999999999999744e+01 1.951916503906250000e+01
-5.985999999999999943e+01 1.950537109375000000e+01
-5.985000000000000142e+01 1.950402832031250000e+01
-5.984000000000000341e+01 1.951696777343750000e+01
-5.982999999999999829e+01 1.949597167968750000e+01
-5.982000000000000028e+01 1.951696777343750000e+01
-5.981000000000000227e+01 1.950903320312500000e+01
-5.979999999999999716e+01 1.950073242187500000e+01
-5.978999999999999915e+01 1.952722167968750000e+01
-5.978000000000000114e+01 1.949719238281250000e+01
-5.977000000000000313e+01 1.951794433593750000e+01
-5.975999999999999801e+01 1.951745605468750000e+01
-5.975000000000000000e+01 1.949462890625000000e+01
-5.974000000000000199e+01 1.952868652343750000e+01
-5.972999999999999687e+01 1.949707031250000000e+01
-5.971999999999999886e+01 1.950988769531250000e+01
-5.971000000000000085e+01 1.951794433593750000e+01
-5.970000000000000284e+01 1.949523925781250000e+01
-5.968999999999999773e+01 1.952258300781250000e+01
-5.967999999999999972e+01 1.950537109375000000e+01
-5.967000000000000171e+01 1.950500488281250000e+01
-5.965999999999999659e+01 1.951452636718750000e+01
-5.964999999999999858e+01 1.949511718750000000e+01
-5.964000000000000057e+01 1.950683593750000000e+01
-5.963000000000000256e+01 1.949975585937500000e+01
-5.961999999999999744e+01 1.949267578125000000e+01
-5.960999999999999943e+01 1.950573730468750000e+01
-5.960000000000000142e+01 1.949523925781250000e+01
-5.959000000000000341e+01 1.950524902343750000e+01
-5.957999999999999829e+01 1.950793457031250000e+01
-5.957000000000000028e+01 1.949877929687500000e+01
-5.956000000000000227e+01 1.951184082031250000e+01
-5.954999999999999716e+01 1.950036621093750000e+01
-5.953999999999999915e+01 1.950378417968750000e+01
-5.953000000000000114e+01 1.950939941406250000e+01
-5.952000000000000313e+01 1.949426269531250000e+01
-5.950999999999999801e+01 1.951000976562500000e+01
-5.950000000000000000e+01 1.950256347656250000e+01
-5.949000000000000199e+01 1.950268554687500000e+01
-5.947999999999999687e+01 1.952038574218750000e+01
-5.946999999999999886e+01 1.949963378906250000e+01
-5.946000000000000085e+01 1.951293945312500000e+01
-5.945000000000000284e+01 1.950891113281250000e+01
-5.943999999999999773e+01 1.949645996093750000e+01
-5.942999999999999972e+01 1.951904296875000000e+01
-5.942000000000000171e+01 1.949572753906250000e+01
-5.940999999999999659e+01 1.950598144531250000e+01
-5.939999999999999858e+01 1.951318359375000000e+01
-5.939000000000000057e+01 1.949426269531250000e+01
-5.938000000000000256e+01 1.952111816406250000e+01
-5.936999999999999744e+01 1.949938964843750000e+01
-5.935999999999999943e+01 1.949694824218750000e+01
-5.935000000000000142e+01 1.950781250000000000e+01
-5.934000000000000341e+01 1.948132324218750000e+01
-5.932999999999999829e+01 1.950463867187500000e+01
-5.932000000000000028e+01 1.949462890625000000e+01
-5.931000000000000227e+01 1.948889160156250000e+01
-5.929999999999999716e+01 1.950903320312500000e+01
-5.928999999999999915e+01 1.948632812500000000e+01
-5.928000000000000114e+01 1.950097656250000000e+01
-5.927000000000000313e+01 1.950109863281250000e+01
-5.925999999999999801e+01 1.948889160156250000e+01
-5.925000000000000000e+01 1.950976562500000000e+01
-5.924000000000000199e+01 1.949438476562500000e+01
-5.922999999999999687e+01 1.950036621093750000e+01
-5.921999999999999886e+01 1.950585937500000000e+01
-5.921000000000000085e+01 1.948669433593750000e+01
-5.920000000000000284e+01 1.950109863281250000e+01
-5.918999999999999773e+01 1.949084472656250000e+01
-5.917999999999999972e+01 1.949267578125000000e+01
-5.917000000000000171e+01 1.950866699218750000e+01
-5.915999999999999659e+01 1.949243164062500000e+01
-5.914999999999999858e+01 1.950708007812500000e+01
-5.914000000000000057e+01 1.950183105468750000e+01
-5.913000000000000256e+01 1.949023437500000000e+01
-5.911999999999999744e+01 1.950537109375000000e+01
-5.910999999999999943e+01 1.948388671875000000e+01
-5.910000000000000142e+01 1.949511718750000000e+01
-5.909000000000000341e+01 1.950415039062500000e+01
-5.907999999999999829e+01 1.948608398437500000e+01
-5.907000000000000028e+01 1.951269531250000000e+01
-5.906000000000000227e+01 1.948730468750000000e+01
-5.904999999999999716e+01 1.948828125000000000e+01
-5.903999999999999915e+01 1.950659179687500000e+01
-5.903000000000000114e+01 1.947888183593750000e+01
-5.902000000000000313e+01 1.951232910156250000e+01
-5.900999999999999801e+01 1.949536132812500000e+01
-5.900000000000000000e+01 1.948498535156250000e+01
-5.899000000000000199e+01 1.950683593750000000e+01
-5.897999999999999687e+01 1.947497558593750000e+01
-5.896999999999999886e+01 1.949267578125000000e+01
-5.896000000000000085e+01 1.949291992187500000e+01
-5.895000000000000284e+01 1.948193359375000000e+01
-5.893999999999999773e+01 1.950390625000000000e+01
-5.892999999999999972e+01 1.948791503906250000e+01
-5.892000000000000171e+01 1.949536132812500000e+01
-5.890999999999999659e+01 1.949768066406250000e+01
-5.889999999999999858e+01 1.947985839843750000e+01
-5.889000000000000057e+01 1.949169921875000000e+01
-5.888000000000000256e+01 1.948095703125000000e+01
-5.886999999999999744e+01 1.948083496093750000e+01
-5.885999999999999943e+01 1.949096679687500000e+01
-5.885000000000000142e+01 1.947558593750000000e+01
-5.884000000000000341e+01 1.948693847656250000e+01
-5.882999999999999829e+01 1.948779296875000000e+01
-5.882000000000000028e+01 1.948425292968750000e+01
-5.881000000000000227e+01 1.950085449218750000e+01
-5.879999999999999716e+01 1.948632812500000000e+01
-5.878999999999999915e+01 1.949365234375000000e+01
-5.878000000000000114e+01 1.949475097656250000e+01
-5.877000000000000313e+01 1.947668457031250000e+01
-5.875999999999999801e+01 1.949523925781250000e+01
-5.875000000000000000e+01 1.948266601562500000e+01
-5.874000000000000199e+01 1.949011230468750000e+01
-5.872999999999999687e+01 1.950598144531250000e+01
-5.871999999999999886e+01 1.947741699218750000e+01
-5.871000000000000085e+01 1.950024414062500000e+01
-5.870000000000000284e+01 1.948693847656250000e+01
-5.868999999999999773e+01 1.947827148437500000e+01
-5.867999999999999972e+01 1.950549316406250000e+01
-5.867000000000000171e+01 1.947460937500000000e+01
-5.865999999999999659e+01 1.949255371093750000e+01
-5.864999999999999858e+01 1.948828125000000000e+01
-5.864000000000000057e+01 1.946850585937500000e+01
-5.863000000000000256e+01 1.949670410156250000e+01
-5.861999999999999744e+01 1.947668457031250000e+01
-5.860999999999999943e+01 1.948718261718750000e+01
-5.860000000000000142e+01 1.949658203125000000e+01
-5.859000000000000341e+01 1.947412109375000000e+01
-5.857999999999999829e+01 1.949096679687500000e+01
-5.857000000000000028e+01 1.947888183593750000e+01
-5.856000000000000227e+01 1.947631835937500000e+01
-5.854999999999999716e+01 1.948999023437500000e+01
-5.853999999999999915e+01 1.947253417968750000e+01
-5.853000000000000114e+01 1.948535156250000000e+01
-5.852000000000000313e+01 1.948486328125000000e+01
-5.850999999999999801e+01 1.947546386718750000e+01
-5.850000000000000000e+01 1.949169921875000000e+01
-5.849000000000000199e+01 1.947485351562500000e+01
-5.847999999999999687e+01 1.948083496093750000e+01
-5.846999999999999886e+01 1.948522949218750000e+01
-5.846000000000000085e+01 1.946838378906250000e+01
-5.845000000000000284e+01 1.948583984375000000e+01
-5.843999999999999773e+01 1.947509765625000000e+01
-5.842999999999999972e+01 1.947265625000000000e+01
-5.842000000000000171e+01 1.948522949218750000e+01
-5.840999999999999659e+01 1.946582031250000000e+01
-5.839999999999999858e+01 1.948242187500000000e+01
-5.839000000000000057e+01 1.947790527343750000e+01
-5.838000000000000256e+01 1.946826171875000000e+01
-5.836999999999999744e+01 1.949011230468750000e+01
-5.835999999999999943e+01 1.947155761718750000e+01
-5.835000000000000142e+01 1.948449707031250000e+01
-5.834000000000000341e+01 1.949023437500000000e+01
-5.832999999999999829e+01 1.947058105468750000e+01
-5.832000000000000028e+01 1.949291992187500000e+01
-5.831000000000000227e+01 1.947387695312500000e+01
-5.829999999999999716e+01 1.947363281250000000e+01
-5.828999999999999915e+01 1.948669433593750000e+01
-5.828000000000000114e+01 1.945996093750000000e+01
-5.827000000000000313e+01 1.948144531250000000e+01
-5.825999999999999801e+01 1.947204589843750000e+01
-5.825000000000000000e+01 1.946166992187500000e+01
-5.824000000000000199e+01 1.948510742187500000e+01
-5.822999999999999687e+01 1.946325683593750000e+01
-5.821999999999999886e+01 1.947570800781250000e+01
-5.821000000000000085e+01 1.947753906250000000e+01
-5.820000000000000284e+01 1.946142578125000000e+01
-5.818999999999999773e+01 1.948303222656250000e+01
-5.817999999999999972e+01 1.946911621093750000e+01
-5.817000000000000171e+01 1.947216796875000000e+01
-5.815999999999999659e+01 1.948022460937500000e+01
-5.814999999999999858e+01 1.946215820312500000e+01
-5.814000000000000057e+01 1.947619628906250000e+01
-5.813000000000000256e+01 1.947131347656250000e+01
-5.811999999999999744e+01 1.946887207031250000e+01
-5.810999999999999943e+01 1.948388671875000000e+01
-5.810000000000000142e+01 1.946972656250000000e+01
-5.809000000000000341e+01 1.947534179687500000e+01
-5.807999999999999829e+01 1.947277832031250000e+01
-5.807000000000000028e+01 1.946154785156250000e+01
-5.806000000000000227e+01 1.947448730468750000e+01
-5.804999999999999716e+01 1.946643066406250000e+01
-5.803999999999999915e+01 1.947070312500000000e+01
-5.803000000000000114e+01 1.947827148437500000e+01
-5.802000000000000313e+01 1.946618652343750000e+01
-5.800999999999999801e+01 1.947937011718750000e+01
-5.800000000000000000e+01 1.947216796875000000e+01
-5.799000000000000199e+01 1.946557617187500000e+01
-5.797999999999999687e+01 1.948095703125000000e+01
-5.796999999999999886e+01 1.946081542968750000e+01
-5.796000000000000085e+01 1.947314453125000000e+01
-5.795000000000000284e+01 1.947583007812500000e+01
-5.793999999999999773e+01 1.945727539062500000e+01
-5.792999999999999972e+01 1.948645019531250000e+01
-5.792000000000000171e+01 1.946264648437500000e+01
-5.790999999999999659e+01 1.947021484375000000e+01
-5.789999999999999858e+01 1.948437500000000000e+01
-5.789000000000000057e+01 1.944873046875000000e+01
-5.788000000000000256e+01 1.947607421875000000e+01
-5.786999999999999744e+01 1.945886230468750000e+01
-5.785999999999999943e+01 1.945629882812500000e+01
-5.785000000000000142e+01 1.948498535156250000e+01
-5.784000000000000341e+01 1.945910644531250000e+01
-5.782999999999999829e+01 1.947473144531250000e+01
-5.782000000000000028e+01 1.946972656250000000e+01
-5.781000000000000227e+01 1.945336914062500000e+01
-5.779999999999999716e+01 1.947058105468750000e+01
-5.778999999999999915e+01 1.945361328125000000e+01
-5.778000000000000114e+01 1.946008300781250000e+01
-5.777000000000000313e+01 1.947045898437500000e+01
-5.775999999999999801e+01 1.945690917968750000e+01
-5.775000000000000000e+01 1.947326660156250000e+01
-5.774000000000000199e+01 1.946398925781250000e+01
-5.772999999999999687e+01 1.946020507812500000e+01
-5.771999999999999886e+01 1.947546386718750000e+01
-5.771000000000000085e+01 1.946057128906250000e+01
-5.770000000000000284e+01 1.947326660156250000e+01
-5.768999999999999773e+01 1.947082519531250000e+01
-5.767999999999999972e+01 1.945336914062500000e+01
-5.767000000000000171e+01 1.946936035156250000e+01
-5.765999999999999659e+01 1.945654296875000000e+01
-5.764999999999999858e+01 1.946337890625000000e+01
-5.764000000000000057e+01 1.947363281250000000e+01
-5.763000000000000256e+01 1.945227050781250000e+01
-5.761999999999999744e+01 1.946984863281250000e+01
-5.760999999999999943e+01 1.945690917968750000e+01
-5.760000000000000142e+01 1.944812011718750000e+01
-5.759000000000000341e+01 1.946704101562500000e+01
-5.757999999999999829e+01 1.944311523437500000e+01
-5.757000000000000028e+01 1.945922851562500000e+01
-5.756000000000000227e+01 1.946032714843750000e+01
-5.754999999999999716e+01 1.944458007812500000e+01
-5.753999999999999915e+01 1.947351074218750000e+01
-5.753000000000000114e+01 1.945288085937500000e+01
-5.752000000000000313e+01 1.945776367187500000e+01
-5.750999999999999801e+01 1.946862792968750000e+01
-5.750000000000000000e+01 1.944470214843750000e+01
-5.749000000000000199e+01 1.946923828125000000e+01
-5.747999999999999687e+01 1.945874023437500000e+01
-5.746999999999999886e+01 1.945373535156250000e+01
-5.746000000000000085e+01 1.947265625000000000e+01
-5.745000000000000284e+01 1.945532226562500000e+01
-5.743999999999999773e+01 1.946936035156250000e+01
-5.742999999999999972e+01 1.946582031250000000e+01
-5.742000000000000171e+01 1.945458984375000000e+01
-5.740999999999999659e+01 1.946484375000000000e+01
-5.739999999999999858e+01 1.945324707031250000e+01
-5.739000000000000057e+01 1.945605468750000000e+01
-5.738000000000000256e+01 1.946057128906250000e+01
-5.736999999999999744e+01 1.945361328125000000e+01
-5.735999999999999943e+01 1.945849609375000000e+01
-5.735000000000000142e+01 1.945239257812500000e+01
-5.734000000000000341e+01 1.944714355468750000e+01
-5.732999999999999829e+01 1.945178222656250000e+01
-5.732000000000000028e+01 1.944641113281250000e+01
-5.731000000000000227e+01 1.945263671875000000e+01
-5.729999999999999716e+01 1.945495605468750000e+01
-5.728999999999999915e+01 1.944934082031250000e+01
-5.728000000000000114e+01 1.945556640625000000e+01
-5.727000000000000313e+01 1.945031738281250000e+01
-5.725999999999999801e+01 1.945239257812500000e+01
-5.725000000000000000e+01 1.945971679687500000e+01
-5.724000000000000199e+01 1.945312500000000000e+01
-5.722999999999999687e+01 1.946203613281250000e+01
-5.721999999999999886e+01 1.945483398437500000e+01
-5.721000000000000085e+01 1.944970703125000000e+01
-5.720000000000000284e+01 1.946215820312500000e+01
-5.718999999999999773e+01 1.944812011718750000e+01
-5.717999999999999972e+01 1.945544433593750000e+01
-5.717000000000000171e+01 1.945874023437500000e+01
-5.715999999999999659e+01 1.944775390625000000e+01
-5.714999999999999858e+01 1.946545410156250000e+01
-5.714000000000000057e+01 1.944946289062500000e+01
-5.713000000000000256e+01 1.944982910156250000e+01
-5.711999999999999744e+01 1.945922851562500000e+01
-5.710999999999999943e+01 1.943444824218750000e+01
-5.710000000000000142e+01 1.945153808593750000e+01
-5.709000000000000341e+01 1.944128417968750000e+01
-5.707999999999999829e+01 1.943249511718750000e+01
-5.707000000000000028e+01 1.945568847656250000e+01
-5.706000000000000227e+01 1.943200683593750000e+01
-5.704999999999999716e+01 1.945092773437500000e+01
-5.703999999999999915e+01 1.945629882812500000e+01
-5.703000000000000114e+01 1.943457031250000000e+01
-5.702000000000000313e+01 1.945874023437500000e+01
-5.700999999999999801e+01 1.943969726562500000e+01
-5.700000000000000000e+01 1.944299316406250000e+01
-5.699000000000000199e+01 1.945800781250000000e+01
-5.697999999999999687e+01 1.943420410156250000e+01
-5.696999999999999886e+01 1.945239257812500000e+01
-5.696000000000000085e+01 1.944628906250000000e+01
-5.695000000000000284e+01 1.944079589843750000e+01
-5.693999999999999773e+01 1.946301269531250000e+01
-5.692999999999999972e+01 1.944580078125000000e+01
-5.692000000000000171e+01 1.945544433593750000e+01
-5.690999999999999659e+01 1.945837402343750000e+01
-5.689999999999999858e+01 1.944201660156250000e+01
-5.689000000000000057e+01 1.945556640625000000e+01
-5.688000000000000256e+01 1.944262695312500000e+01
-5.686999999999999744e+01 1.944262695312500000e+01
-5.685999999999999943e+01 1.945385742187500000e+01
-5.685000000000000142e+01 1.943750000000000000e+01
-5.684000000000000341e+01 1.944689941406250000e+01
-5.682999999999999829e+01 1.944201660156250000e+01
-5.682000000000000028e+01 1.943383789062500000e+01
-5.681000000000000227e+01 1.944812011718750000e+01
-5.679999999999999716e+01 1.943493652343750000e+01
-5.678999999999999915e+01 1.944030761718750000e+01
-5.678000000000000114e+01 1.944689941406250000e+01
-5.677000000000000313e+01 1.943115234375000000e+01
-5.675999999999999801e+01 1.944824218750000000e+01
-5.675000000000000000e+01 1.943444824218750000e+01
-5.674000000000000199e+01 1.942956542968750000e+01
-5.672999999999999687e+01 1.945104980468750000e+01
-5.671999999999999886e+01 1.942382812500000000e+01
-5.671000000000000085e+01 1.944531250000000000e+01
-5.670000000000000284e+01 1.944409179687500000e+01
-5.668999999999999773e+01 1.942333984375000000e+01
-5.667999999999999972e+01 1.945996093750000000e+01
-5.667000000000000171e+01 1.943029785156250000e+01
-5.665999999999999659e+01 1.944042968750000000e+01
-5.664999999999999858e+01 1.945043945312500000e+01
-5.664000000000000057e+01 1.942065429687500000e+01
-5.663000000000000256e+01 1.944738769531250000e+01
-5.661999999999999744e+01 1.943212890625000000e+01
-5.660999999999999943e+01 1.942773437500000000e+01
-5.660000000000000142e+01 1.944750976562500000e+01
-5.659000000000000341e+01 1.942895507812500000e+01
-5.657999999999999829e+01 1.944201660156250000e+01
-5.657000000000000028e+01 1.944091796875000000e+01
-5.656000000000000227e+01 1.942907714843750000e+01
-5.654999999999999716e+01 1.944714355468750000e+01
-5.653999999999999915e+01 1.943530273437500000e+01
-5.653000000000000114e+01 1.944006347656250000e+01
-5.652000000000000313e+01 1.945019531250000000e+01
-5.650999999999999801e+01 1.943493652343750000e+01
-5.650000000000000000e+01 1.944873046875000000e+01
-5.649000000000000199e+01 1.944177246093750000e+01
-5.647999999999999687e+01 1.943225097656250000e+01
-5.646999999999999886e+01 1.944360351562500000e+01
-5.646000000000000085e+01 1.942382812500000000e+01
-5.645000000000000284e+01 1.943286132812500000e+01
-5.643999999999999773e+01 1.943762207031250000e+01
-5.642999999999999972e+01 1.942211914062500000e+01
-5.642000000000000171e+01 1.944177246093750000e+01
-5.640999999999999659e+01 1.942883300781250000e+01
-5.639999999999999858e+01 1.943066406250000000e+01
-5.639000000000000057e+01 1.944628906250000000e+01
-5.638000000000000256e+01 1.942053222656250000e+01
-5.636999999999999744e+01 1.943737792968750000e+01
-5.635999999999999943e+01 1.943249511718750000e+01
-5.635000000000000142e+01 1.942053222656250000e+01
-5.634000000000000341e+01 1.944628906250000000e+01
-5.632999999999999829e+01 1.942346191406250000e+01
-5.632000000000000028e+01 1.943371582031250000e+01
-5.631000000000000227e+01 1.944250488281250000e+01
-5.629999999999999716e+01 1.941857910156250000e+01
-5.628999999999999915e+01 1.944299316406250000e+01
-5.628000000000000114e+01 1.942919921875000000e+01
-5.627000000000000313e+01 1.942712402343750000e+01
-5.625999999999999801e+01 1.944653320312500000e+01
-5.625000000000000000e+01 1.942541503906250000e+01
-5.624000000000000199e+01 1.943872070312500000e+01
-5.622999999999999687e+01 1.943530273437500000e+01
-5.621999999999999886e+01 1.942272949218750000e+01
-5.621000000000000085e+01 1.943798828125000000e+01
-5.620000000000000284e+01 1.942431640625000000e+01
-5.618999999999999773e+01 1.942919921875000000e+01
-5.617999999999999972e+01 1.943481445312500000e+01
-5.617000000000000171e+01 1.942175292968750000e+01
-5.615999999999999659e+01 1.943164062500000000e+01
-5.614999999999999858e+01 1.943090820312500000e+01
-5.614000000000000057e+01 1.942980957031250000e+01
-5.613000000000000256e+01 1.943652343750000000e+01
-5.611999999999999744e+01 1.942858886718750000e+01
-5.610999999999999943e+01 1.943115234375000000e+01
-5.610000000000000142e+01 1.943249511718750000e+01
-5.609000000000000341e+01 1.942712402343750000e+01
-5.607999999999999829e+01 1.943334960937500000e+01
-5.607000000000000028e+01 1.942907714843750000e+01
-5.606000000000000227e+01 1.942797851562500000e+01
-5.604999999999999716e+01 1.943090820312500000e+01
-5.603999999999999915e+01 1.942236328125000000e+01
-5.603000000000000114e+01 1.942651367187500000e+01
-5.602000000000000313e+01 1.942346191406250000e+01
-5.600999999999999801e+01 1.941625976562500000e+01
-5.600000000000000000e+01 1.942529296875000000e+01
-5.599000000000000199e+01 1.941516113281250000e+01
-5.597999999999999687e+01 1.941711425781250000e+01
-5.596999999999999886e+01 1.942297363281250000e+01
-5.596000000000000085e+01 1.941296386718750000e+01
-5.595000000000000284e+01 1.943151855468750000e+01
-5.593999999999999773e+01 1.942761230468750000e+01
-5.592999999999999972e+01 1.942309570312500000e+01
-5.592000000000000171e+01 1.943444824218750000e+01
-5.590999999999999659e+01 1.941235351562500000e+01
-5.589999999999999858e+01 1.942333984375000000e+01
-5.589000000000000057e+01 1.942858886718750000e+01
-5.588000000000000256e+01 1.942028808593750000e+01
-5.586999999999999744e+01 1.944531250000000000e+01
-5.585999999999999943e+01 1.942919921875000000e+01
-5.585000000000000142e+01 1.942846679687500000e+01
-5.584000000000000341e+01 1.943835449218750000e+01
-5.582999999999999829e+01 1.941088867187500000e+01
-5.582000000000000028e+01 1.942846679687500000e+01
-5.581000000000000227e+01 1.942016601562500000e+01
-5.579999999999999716e+01 1.940966796875000000e+01
-5.578999999999999915e+01 1.943395996093750000e+01
-5.578000000000000114e+01 1.940930175781250000e+01
-5.577000000000000313e+01 1.941931152343750000e+01
-5.575999999999999801e+01 1.942578125000000000e+01
-5.575000000000000000e+01 1.940661621093750000e+01
-5.574000000000000199e+01 1.943103027343750000e+01
-5.572999999999999687e+01 1.941687011718750000e+01
-5.571999999999999886e+01 1.941674804687500000e+01
-5.571000000000000085e+01 1.943579101562500000e+01
-5.570000000000000284e+01 1.941601562500000000e+01
-5.568999999999999773e+01 1.942944335937500000e+01
-5.567999999999999972e+01 1.942468261718750000e+01
-5.567000000000000171e+01 1.941076660156250000e+01
-5.565999999999999659e+01 1.942919921875000000e+01
-5.564999999999999858e+01 1.941540527343750000e+01
-5.564000000000000057e+01 1.941931152343750000e+01
-5.563000000000000256e+01 1.942578125000000000e+01
-5.561999999999999744e+01 1.940759277343750000e+01
-5.560999999999999943e+01 1.942065429687500000e+01
-5.560000000000000142e+01 1.941613769531250000e+01
-5.559000000000000341e+01 1.941235351562500000e+01
-5.557999999999999829e+01 1.942541503906250000e+01
-5.557000000000000028e+01 1.940881347656250000e+01
-5.556000000000000227e+01 1.941442871093750000e+01
-5.554999999999999716e+01 1.941687011718750000e+01
-5.553999999999999915e+01 1.940270996093750000e+01
-5.553000000000000114e+01 1.942065429687500000e+01
-5.552000000000000313e+01 1.941259765625000000e+01
-5.550999999999999801e+01 1.940954589843750000e+01
-5.550000000000000000e+01 1.942407226562500000e+01
-5.549000000000000199e+01 1.939990234375000000e+01
-5.547999999999999687e+01 1.941992187500000000e+01
-5.546999999999999886e+01 1.942102050781250000e+01
-5.546000000000000085e+01 1.939990234375000000e+01
-5.545000000000000284e+01 1.943212890625000000e+01
-5.543999999999999773e+01 1.940356445312500000e+01
-5.542999999999999972e+01 1.940808105468750000e+01
-5.542000000000000171e+01 1.942553710937500000e+01
-5.540999999999999659e+01 1.939477539062500000e+01
-5.539999999999999858e+01 1.942504882812500000e+01
-5.539000000000000057e+01 1.941394042968750000e+01
-5.538000000000000256e+01 1.940637207031250000e+01
-5.536999999999999744e+01 1.942761230468750000e+01
-5.535999999999999943e+01 1.940551757812500000e+01
-5.535000000000000142e+01 1.941589355468750000e+01
-5.534000000000000341e+01 1.941748046875000000e+01
-5.532999999999999829e+01 1.940295410156250000e+01
-5.532000000000000028e+01 1.942163085937500000e+01
-5.531000000000000227e+01 1.941235351562500000e+01
-5.529999999999999716e+01 1.940966796875000000e+01
-5.528999999999999915e+01 1.941748046875000000e+01
-5.528000000000000114e+01 1.940039062500000000e+01
-5.527000000000000313e+01 1.941455078125000000e+01
-5.525999999999999801e+01 1.941662597656250000e+01
-5.525000000000000000e+01 1.940771484375000000e+01
-5.524000000000000199e+01 1.942248535156250000e+01
-5.522999999999999687e+01 1.940722656250000000e+01
-5.521999999999999886e+01 1.940844726562500000e+01
-5.521000000000000085e+01 1.941613769531250000e+01
-5.520000000000000284e+01 1.939843750000000000e+01
-5.518999999999999773e+01 1.941516113281250000e+01
-5.517999999999999972e+01 1.940869140625000000e+01
-5.517000000000000171e+01 1.940100097656250000e+01
-5.515999999999999659e+01 1.942053222656250000e+01
-5.514999999999999858e+01 1.939978027343750000e+01
-5.514000000000000057e+01 1.940795898437500000e+01
-5.513000000000000256e+01 1.941174316406250000e+01
-5.511999999999999744e+01 1.939501953125000000e+01
-5.510999999999999943e+01 1.942382812500000000e+01
-5.510000000000000142e+01 1.941015625000000000e+01
-5.509000000000000341e+01 1.940686035156250000e+01
-5.507999999999999829e+01 1.942370605468750000e+01
-5.507000000000000028e+01 1.939599609375000000e+01
-5.506000000000000227e+01 1.941247558593750000e+01
-5.504999999999999716e+01 1.940942382812500000e+01
-5.503999999999999915e+01 1.939416503906250000e+01
-5.503000000000000114e+01 1.941906738281250000e+01
-5.502000000000000313e+01 1.940197753906250000e+01
-5.500999999999999801e+01 1.940808105468750000e+01
-5.500000000000000000e+01 1.941552734375000000e+01
-5.499000000000000199e+01 1.939282226562500000e+01
-5.497999999999999687e+01 1.940893554687500000e+01
-5.496999999999999886e+01 1.940002441406250000e+01
-5.496000000000000085e+01 1.939355468750000000e+01
-5.495000000000000284e+01 1.940808105468750000e+01
-5.493999999999999773e+01 1.939294433593750000e+01
-5.492999999999999972e+01 1.940112304687500000e+01
-5.492000000000000171e+01 1.940234375000000000e+01
-5.490999999999999659e+01 1.939233398437500000e+01
-5.489999999999999858e+01 1.940393066406250000e+01
-5.489000000000000057e+01 1.939794921875000000e+01
-5.488000000000000256e+01 1.940002441406250000e+01
-5.486999999999999744e+01 1.940832519531250000e+01
-5.485999999999999943e+01 1.939953613281250000e+01
-5.485000000000000142e+01 1.940319824218750000e+01
-5.484000000000000341e+01 1.940368652343750000e+01
-5.482999999999999829e+01 1.940222167968750000e+01
-5.482000000000000028e+01 1.940979003906250000e+01
-5.481000000000000227e+01 1.940490722656250000e+01
-5.479999999999999716e+01 1.940466308593750000e+01
-5.478999999999999915e+01 1.940551757812500000e+01
-5.478000000000000114e+01 1.939685058593750000e+01
-5.477000000000000313e+01 1.940026855468750000e+01
-5.475999999999999801e+01 1.939672851562500000e+01
-5.475000000000000000e+01 1.939147949218750000e+01
-5.474000000000000199e+01 1.939953613281250000e+01
-5.472999999999999687e+01 1.939086914062500000e+01
-5.471999999999999886e+01 1.939172363281250000e+01
-5.471000000000000085e+01 1.939318847656250000e+01
-5.470000000000000284e+01 1.937792968750000000e+01
-5.468999999999999773e+01 1.939453125000000000e+01
-5.467999999999999972e+01 1.939318847656250000e+01
-5.467000000000000171e+01 1.939624023437500000e+01
-5.465999999999999659e+01 1.941625976562500000e+01
-5.464999999999999858e+01 1.939489746093750000e+01
-5.464000000000000057e+01 1.940368652343750000e+01
-5.463000000000000256e+01 1.940332031250000000e+01
-5.461999999999999744e+01 1.938537597656250000e+01
-5.460999999999999943e+01 1.941125488281250000e+01
-5.460000000000000142e+01 1.939880371093750000e+01
-5.459000000000000341e+01 1.939892578125000000e+01
-5.457999999999999829e+01 1.941247558593750000e+01
-5.457000000000000028e+01 1.938549804687500000e+01
-5.456000000000000227e+01 1.940344238281250000e+01
-5.454999999999999716e+01 1.940148925781250000e+01
-5.453999999999999915e+01 1.938952636718750000e+01
-5.453000000000000114e+01 1.941186523437500000e+01
-5.452000000000000313e+01 1.938696289062500000e+01
-5.450999999999999801e+01 1.938977050781250000e+01
-5.450000000000000000e+01 1.939868164062500000e+01
-5.449000000000000199e+01 1.937731933593750000e+01
-5.447999999999999687e+01 1.939831542968750000e+01
-5.446999999999999886e+01 1.939086914062500000e+01
-5.446000000000000085e+01 1.938208007812500000e+01
-5.445000000000000284e+01 1.939953613281250000e+01
-5.443999999999999773e+01 1.938171386718750000e+01
-5.442999999999999972e+01 1.939294433593750000e+01
-5.442000000000000171e+01 1.940270996093750000e+01
-5.440999999999999659e+01 1.938964843750000000e+01
-5.439999999999999858e+01 1.940649414062500000e+01
-5.439000000000000057e+01 1.939392089843750000e+01
-5.438000000000000256e+01 1.938769531250000000e+01
-5.436999999999999744e+01 1.940039062500000000e+01
-5.435999999999999943e+01 1.938366699218750000e+01
-5.435000000000000142e+01 1.939489746093750000e+01
-5.434000000000000341e+01 1.939392089843750000e+01
-5.432999999999999829e+01 1.937805175781250000e+01
-5.432000000000000028e+01 1.939294433593750000e+01
-5.431000000000000227e+01 1.937817382812500000e+01
-5.429999999999999716e+01 1.937829589843750000e+01
-5.428999999999999915e+01 1.939282226562500000e+01
-5.428000000000000114e+01 1.937170410156250000e+01
-5.427000000000000313e+01 1.939099121093750000e+01
-5.425999999999999801e+01 1.938867187500000000e+01
-5.425000000000000000e+01 1.937280273437500000e+01
-5.424000000000000199e+01 1.939953613281250000e+01
-5.422999999999999687e+01 1.937231445312500000e+01
-5.421999999999999886e+01 1.937731933593750000e+01
-5.421000000000000085e+01 1.939392089843750000e+01
-5.420000000000000284e+01 1.936596679687500000e+01
-5.418999999999999773e+01 1.939416503906250000e+01
-5.417999999999999972e+01 1.938354492187500000e+01
-5.417000000000000171e+01 1.937316894531250000e+01
-5.415999999999999659e+01 1.940014648437500000e+01
-5.414999999999999858e+01 1.937951660156250000e+01
-5.414000000000000057e+01 1.939306640625000000e+01
-5.413000000000000256e+01 1.939770507812500000e+01
-5.411999999999999744e+01 1.937951660156250000e+01
-5.410999999999999943e+01 1.939501953125000000e+01
-5.410000000000000142e+01 1.938525390625000000e+01
-5.409000000000000341e+01 1.938281250000000000e+01
-5.407999999999999829e+01 1.939208984375000000e+01
-5.407000000000000028e+01 1.937719726562500000e+01
-5.406000000000000227e+01 1.938378906250000000e+01
-5.404999999999999716e+01 1.938562011718750000e+01
-5.403999999999999915e+01 1.937609863281250000e+01
-5.403000000000000114e+01 1.938684082031250000e+01
-5.402000000000000313e+01 1.937683105468750000e+01
-5.400999999999999801e+01 1.937548828125000000e+01
-5.400000000000000000e+01 1.938562011718750000e+01
-5.399000000000000199e+01 1.937463378906250000e+01
-5.397999999999999687e+01 1.938525390625000000e+01
-5.396999999999999886e+01 1.938403320312500000e+01
-5.396000000000000085e+01 1.937292480468750000e+01
-5.395000000000000284e+01 1.938586425781250000e+01
-5.393999999999999773e+01 1.937158203125000000e+01
-5.392999999999999972e+01 1.937463378906250000e+01
-5.392000000000000171e+01 1.938488769531250000e+01
-5.390999999999999659e+01 1.936474609375000000e+01
-5.389999999999999858e+01 1.938171386718750000e+01
-5.389000000000000057e+01 1.937731933593750000e+01
-5.388000000000000256e+01 1.937023925781250000e+01
-5.386999999999999744e+01 1.939453125000000000e+01
-5.385999999999999943e+01 1.937548828125000000e+01
-5.385000000000000142e+01 1.938378906250000000e+01
-5.384000000000000341e+01 1.938989257812500000e+01
-5.382999999999999829e+01 1.936596679687500000e+01
-5.382000000000000028e+01 1.938647460937500000e+01
-5.381000000000000227e+01 1.937390136718750000e+01
-5.379999999999999716e+01 1.936682128906250000e+01
-5.378999999999999915e+01 1.938378906250000000e+01
-5.378000000000000114e+01 1.936035156250000000e+01
-5.377000000000000313e+01 1.937500000000000000e+01
-5.375999999999999801e+01 1.938171386718750000e+01
-5.375000000000000000e+01 1.936743164062500000e+01
-5.374000000000000199e+01 1.939306640625000000e+01
-5.372999999999999687e+01 1.938159179687500000e+01
-5.371999999999999886e+01 1.937878417968750000e+01
-5.371000000000000085e+01 1.939270019531250000e+01
-5.370000000000000284e+01 1.937048339843750000e+01
-5.368999999999999773e+01 1.938134765625000000e+01
-5.367999999999999972e+01 1.937915039062500000e+01
-5.367000000000000171e+01 1.936376953125000000e+01
-5.365999999999999659e+01 1.938378906250000000e+01
-5.364999999999999858e+01 1.937036132812500000e+01
-5.364000000000000057e+01 1.937048339843750000e+01
-5.363000000000000256e+01 1.938171386718750000e+01
-5.361999999999999744e+01 1.936169433593750000e+01
-5.360999999999999943e+01 1.937597656250000000e+01
-5.360000000000000142e+01 1.937487792968750000e+01
-5.359000000000000341e+01 1.936608886718750000e+01
-5.357999999999999829e+01 1.938574218750000000e+01
-5.357000000000000028e+01 1.936669921875000000e+01
-5.356000000000000227e+01 1.936914062500000000e+01
-5.354999999999999716e+01 1.938085937500000000e+01
-5.353999999999999915e+01 1.936035156250000000e+01
-5.353000000000000114e+01 1.937817382812500000e+01
-5.352000000000000313e+01 1.937207031250000000e+01
-5.350999999999999801e+01 1.936254882812500000e+01
-5.350000000000000000e+01 1.938806152343750000e+01
-5.349000000000000199e+01 1.936413574218750000e+01
-5.347999999999999687e+01 1.937329101562500000e+01
-5.346999999999999886e+01 1.938452148437500000e+01
-5.346000000000000085e+01 1.935754394531250000e+01
-5.345000000000000284e+01 1.938391113281250000e+01
-5.343999999999999773e+01 1.936840820312500000e+01
-5.342999999999999972e+01 1.935913085937500000e+01
-5.342000000000000171e+01 1.938464355468750000e+01
-5.340999999999999659e+01 1.935998535156250000e+01
-5.339999999999999858e+01 1.937536621093750000e+01
-5.339000000000000057e+01 1.938000488281250000e+01
-5.338000000000000256e+01 1.936267089843750000e+01
-5.336999999999999744e+01 1.938354492187500000e+01
-5.335999999999999943e+01 1.936950683593750000e+01
-5.335000000000000142e+01 1.936694335937500000e+01
-5.334000000000000341e+01 1.937902832031250000e+01
-5.332999999999999829e+01 1.936193847656250000e+01
-5.332000000000000028e+01 1.937097167968750000e+01
-5.331000000000000227e+01 1.937280273437500000e+01
-5.329999999999999716e+01 1.936450195312500000e+01
-5.328999999999999915e+01 1.937902832031250000e+01
-5.328000000000000114e+01 1.937121582031250000e+01
-5.327000000000000313e+01 1.936877441406250000e+01
-5.325999999999999801e+01 1.937353515625000000e+01
-5.325000000000000000e+01 1.935632324218750000e+01
-5.324000000000000199e+01 1.936096191406250000e+01
-5.322999999999999687e+01 1.935913085937500000e+01
-5.321999999999999886e+01 1.935107421875000000e+01
-5.321000000000000085e+01 1.936926269531250000e+01
-5.320000000000000284e+01 1.935791015625000000e+01
-5.318999999999999773e+01 1.935827636718750000e+01
-5.317999999999999972e+01 1.936901855468750000e+01
-5.317000000000000171e+01 1.934753417968750000e+01
-5.315999999999999659e+01 1.936718750000000000e+01
-5.314999999999999858e+01 1.936572265625000000e+01
-5.314000000000000057e+01 1.935083007812500000e+01
-5.313000000000000256e+01 1.937768554687500000e+01
-5.311999999999999744e+01 1.934924316406250000e+01
-5.310999999999999943e+01 1.935107421875000000e+01
-5.310000000000000142e+01 1.936315917968750000e+01
-5.309000000000000341e+01 1.933447265625000000e+01
-5.307999999999999829e+01 1.936474609375000000e+01
-5.307000000000000028e+01 1.936059570312500000e+01
-5.306000000000000227e+01 1.935107421875000000e+01
-5.304999999999999716e+01 1.937536621093750000e+01
-5.303999999999999915e+01 1.935278320312500000e+01
-5.303000000000000114e+01 1.936181640625000000e+01
-5.302000000000000313e+01 1.937036132812500000e+01
-5.300999999999999801e+01 1.935058593750000000e+01
-5.300000000000000000e+01 1.936914062500000000e+01
-5.299000000000000199e+01 1.935998535156250000e+01
-5.297999999999999687e+01 1.935339355468750000e+01
-5.296999999999999886e+01 1.937145996093750000e+01
-5.296000000000000085e+01 1.935473632812500000e+01
-5.295000000000000284e+01 1.936340332031250000e+01
-5.293999999999999773e+01 1.936853027343750000e+01
-5.292999999999999972e+01 1.935217285156250000e+01
-5.292000000000000171e+01 1.937133789062500000e+01
-5.290999999999999659e+01 1.936254882812500000e+01
-5.289999999999999858e+01 1.935534667968750000e+01
-5.289000000000000057e+01 1.936706542968750000e+01
-5.288000000000000256e+01 1.934179687500000000e+01
-5.286999999999999744e+01 1.935034179687500000e+01
-5.285999999999999943e+01 1.935705566406250000e+01
-5.285000000000000142e+01 1.934179687500000000e+01
-5.284000000000000341e+01 1.936315917968750000e+01
-5.282999999999999829e+01 1.935192871093750000e+01
-5.282000000000000028e+01 1.934765625000000000e+01
-5.281000000000000227e+01 1.936474609375000000e+01
-5.279999999999999716e+01 1.934362792968750000e+01
-5.278999999999999915e+01 1.935632324218750000e+01
-5.278000000000000114e+01 1.935876464843750000e+01
-5.277000000000000313e+01 1.934008789062500000e+01
-5.275999999999999801e+01 1.936206054687500000e+01
-5.275000000000000000e+01 1.934692382812500000e+01
-5.274000000000000199e+01 1.934558105468750000e+01
-5.272999999999999687e+01 1.936437988281250000e+01
-5.271999999999999886e+01 1.934143066406250000e+01
-5.271000000000000085e+01 1.935778808593750000e+01
-5.270000000000000284e+01 1.935827636718750000e+01
-5.268999999999999773e+01 1.933984375000000000e+01
-5.267999999999999972e+01 1.935900878906250000e+01
-5.267000000000000171e+01 1.934020996093750000e+01
-5.265999999999999659e+01 1.934118652343750000e+01
-5.264999999999999858e+01 1.935754394531250000e+01
-5.264000000000000057e+01 1.933959960937500000e+01
-5.263000000000000256e+01 1.935498046875000000e+01
-5.261999999999999744e+01 1.935644531250000000e+01
-5.260999999999999943e+01 1.934765625000000000e+01
-5.260000000000000142e+01 1.936328125000000000e+01
-5.259000000000000341e+01 1.935266113281250000e+01
-5.257999999999999829e+01 1.935375976562500000e+01
-5.257000000000000028e+01 1.935961914062500000e+01
-5.256000000000000227e+01 1.934472656250000000e+01
-5.254999999999999716e+01 1.935241699218750000e+01
-5.253999999999999915e+01 1.934960937500000000e+01
-5.253000000000000114e+01 1.934399414062500000e+01
-5.252000000000000313e+01 1.935913085937500000e+01
-5.250999999999999801e+01 1.935083007812500000e+01
-5.250000000000000000e+01 1.935375976562500000e+01
-5.249000000000000199e+01 1.936010742187500000e+01
-5.247999999999999687e+01 1.934472656250000000e+01
-5.246999999999999886e+01 1.935522460937500000e+01
-5.246000000000000085e+01 1.935327148437500000e+01
-5.245000000000000284e+01 1.934350585937500000e+01
-5.243999999999999773e+01 1.936059570312500000e+01
-5.242999999999999972e+01 1.934338378906250000e+01
-5.242000000000000171e+01 1.934265136718750000e+01
-5.240999999999999659e+01 1.935156250000000000e+01
-5.239999999999999858e+01 1.932653808593750000e+01
-5.239000000000000057e+01 1.935046386718750000e+01
-5.238000000000000256e+01 1.934680175781250000e+01
-5.236999999999999744e+01 1.933203125000000000e+01
-5.235999999999999943e+01 1.935839843750000000e+01
-5.235000000000000142e+01 1.932885742187500000e+01
-5.234000000000000341e+01 1.933654785156250000e+01
-5.232999999999999829e+01 1.934985351562500000e+01
-5.232000000000000028e+01 1.932507324218750000e+01
-5.231000000000000227e+01 1.935302734375000000e+01
-5.229999999999999716e+01 1.934729003906250000e+01
-5.228999999999999915e+01 1.933801269531250000e+01
-5.228000000000000114e+01 1.935815429687500000e+01
-5.227000000000000313e+01 1.933764648437500000e+01
-5.225999999999999801e+01 1.934484863281250000e+01
-5.225000000000000000e+01 1.935314941406250000e+01
-5.224000000000000199e+01 1.933557128906250000e+01
-5.222999999999999687e+01 1.935021972656250000e+01
-5.221999999999999886e+01 1.934313964843750000e+01
-5.221000000000000085e+01 1.933618164062500000e+01
-5.220000000000000284e+01 1.935241699218750000e+01
-5.218999999999999773e+01 1.933911132812500000e+01
-5.217999999999999972e+01 1.934899902343750000e+01
-5.217000000000000171e+01 1.935986328125000000e+01
-5.215999999999999659e+01 1.934582519531250000e+01
-5.214999999999999858e+01 1.936010742187500000e+01
-5.214000000000000057e+01 1.934826660156250000e+01
-5.213000000000000256e+01 1.933752441406250000e+01
-5.211999999999999744e+01 1.935205078125000000e+01
-5.210999999999999943e+01 1.933581542968750000e+01
-5.210000000000000142e+01 1.934497070312500000e+01
-5.209000000000000341e+01 1.935266113281250000e+01
-5.207999999999999829e+01 1.933142089843750000e+01
-5.207000000000000028e+01 1.934545898437500000e+01
-5.206000000000000227e+01 1.933544921875000000e+01
-5.204999999999999716e+01 1.932885742187500000e+01
-5.203999999999999915e+01 1.934973144531250000e+01
-5.203000000000000114e+01 1.933093261718750000e+01
-5.202000000000000313e+01 1.934069824218750000e+01
-5.200999999999999801e+01 1.934387207031250000e+01
-5.200000000000000000e+01 1.931958007812500000e+01
-5.199000000000000199e+01 1.934167480468750000e+01
-5.197999999999999687e+01 1.933288574218750000e+01
-5.196999999999999886e+01 1.932897949218750000e+01
-5.196000000000000085e+01 1.935083007812500000e+01
-5.195000000000000284e+01 1.932861328125000000e+01
-5.193999999999999773e+01 1.933728027343750000e+01
-5.192999999999999972e+01 1.934143066406250000e+01
-5.192000000000000171e+01 1.932202148437500000e+01
-5.190999999999999659e+01 1.934460449218750000e+01
-5.189999999999999858e+01 1.933752441406250000e+01
-5.189000000000000057e+01 1.933239746093750000e+01
-5.188000000000000256e+01 1.934655761718750000e+01
-5.186999999999999744e+01 1.932165527343750000e+01
-5.185999999999999943e+01 1.932946777343750000e+01
-5.185000000000000142e+01 1.933581542968750000e+01
-5.184000000000000341e+01 1.931933593750000000e+01
-5.182999999999999829e+01 1.934020996093750000e+01
-5.182000000000000028e+01 1.933300781250000000e+01
-5.181000000000000227e+01 1.933032226562500000e+01
-5.179999999999999716e+01 1.934948730468750000e+01
-5.178999999999999915e+01 1.933044433593750000e+01
-5.178000000000000114e+01 1.933850097656250000e+01
-5.177000000000000313e+01 1.934130859375000000e+01
-5.175999999999999801e+01 1.932189941406250000e+01
-5.175000000000000000e+01 1.934143066406250000e+01
-5.174000000000000199e+01 1.933093261718750000e+01
-5.172999999999999687e+01 1.932556152343750000e+01
-5.171999999999999886e+01 1.934265136718750000e+01
-5.171000000000000085e+01 1.932263183593750000e+01
-5.170000000000000284e+01 1.933471679687500000e+01
-5.168999999999999773e+01 1.934057617187500000e+01
-5.167999999999999972e+01 1.932189941406250000e+01
-5.167000000000000171e+01 1.934118652343750000e+01
-5.165999999999999659e+01 1.933007812500000000e+01
-5.164999999999999858e+01 1.932275390625000000e+01
-5.164000000000000057e+01 1.933911132812500000e+01
-5.163000000000000256e+01 1.931713867187500000e+01
-5.161999999999999744e+01 1.932641601562500000e+01
-5.160999999999999943e+01 1.933178710937500000e+01
-5.160000000000000142e+01 1.931420898437500000e+01
-5.159000000000000341e+01 1.933581542968750000e+01
-5.157999999999999829e+01 1.932507324218750000e+01
-5.157000000000000028e+01 1.931738281250000000e+01
-5.156000000000000227e+01 1.933239746093750000e+01
-5.154999999999999716e+01 1.931066894531250000e+01
-5.153999999999999915e+01 1.932080078125000000e+01
-5.153000000000000114e+01 1.932751464843750000e+01
-5.152000000000000313e+01 1.930969238281250000e+01
-5.150999999999999801e+01 1.932971191406250000e+01
-5.150000000000000000e+01 1.932202148437500000e+01
-5.149000000000000199e+01 1.931945800781250000e+01
-5.147999999999999687e+01 1.933691406250000000e+01
-5.146999999999999886e+01 1.932019042968750000e+01
-5.146000000000000085e+01 1.933105468750000000e+01
-5.145000000000000284e+01 1.933764648437500000e+01
-5.143999999999999773e+01 1.932434082031250000e+01
-5.142999999999999972e+01 1.934033203125000000e+01
-5.142000000000000171e+01 1.933166503906250000e+01
-5.140999999999999659e+01 1.932458496093750000e+01
-5.139999999999999858e+01 1.933349609375000000e+01
-5.139000000000000057e+01 1.931848144531250000e+01
-5.138000000000000256e+01 1.932690429687500000e+01
-5.136999999999999744e+01 1.933276367187500000e+01
-5.135999999999999943e+01 1.932067871093750000e+01
-5.135000000000000142e+01 1.933459472656250000e+01
-5.134000000000000341e+01 1.932836914062500000e+01
-5.132999999999999829e+01 1.932336425781250000e+01
-5.132000000000000028e+01 1.933654785156250000e+01
-5.131000000000000227e+01 1.931835937500000000e+01
-5.129999999999999716e+01 1.932299804687500000e+01
-5.128999999999999915e+01 1.932849121093750000e+01
-5.128000000000000114e+01 1.930993652343750000e+01
-5.127000000000000313e+01 1.932897949218750000e+01
-5.125999999999999801e+01 1.932055664062500000e+01
-5.125000000000000000e+01 1.930944824218750000e+01
-5.124000000000000199e+01 1.933154296875000000e+01
-5.122999999999999687e+01 1.930871582031250000e+01
-5.121999999999999886e+01 1.931994628906250000e+01
-5.121000000000000085e+01 1.933154296875000000e+01
-5.120000000000000284e+01 1.930590820312500000e+01
-5.118999999999999773e+01 1.933190917968750000e+01
-5.117999999999999972e+01 1.931958007812500000e+01
-5.117000000000000171e+01 1.930944824218750000e+01
-5.115999999999999659e+01 1.933593750000000000e+01
-5.114999999999999858e+01 1.931445312500000000e+01
-5.114000000000000057e+01 1.932519531250000000e+01
-5.113000000000000256e+01 1.933300781250000000e+01
-5.111999999999999744e+01 1.931518554687500000e+01
-5.110999999999999943e+01 1.933459472656250000e+01
-5.110000000000000142e+01 1.932836914062500000e+01
-5.109000000000000341e+01 1.932019042968750000e+01
-5.107999999999999829e+01 1.933056640625000000e+01
-5.107000000000000028e+01 1.931225585937500000e+01
-5.106000000000000227e+01 1.931457519531250000e+01
-5.104999999999999716e+01 1.931970214843750000e+01
-5.103999999999999915e+01 1.930883789062500000e+01
-5.103000000000000114e+01 1.932116699218750000e+01
-5.102000000000000313e+01 1.931713867187500000e+01
-5.100999999999999801e+01 1.930993652343750000e+01
-5.100000000000000000e+01 1.932092285156250000e+01
-5.099000000000000199e+01 1.930847167968750000e+01
-5.097999999999999687e+01 1.931542968750000000e+01
-5.096999999999999886e+01 1.932739257812500000e+01
-5.096000000000000085e+01 1.931506347656250000e+01
-5.095000000000000284e+01 1.932910156250000000e+01
-5.093999999999999773e+01 1.932348632812500000e+01
-5.092999999999999972e+01 1.931054687500000000e+01
-5.092000000000000171e+01 1.932714843750000000e+01
-5.090999999999999659e+01 1.930786132812500000e+01
-5.089999999999999858e+01 1.931188964843750000e+01
-5.089000000000000057e+01 1.932421875000000000e+01
-5.088000000000000256e+01 1.929724121093750000e+01
-5.086999999999999744e+01 1.932287597656250000e+01
-5.085999999999999943e+01 1.931970214843750000e+01
-5.085000000000000142e+01 1.930395507812500000e+01
-5.084000000000000341e+01 1.933471679687500000e+01
-5.082999999999999829e+01 1.930834960937500000e+01
-5.082000000000000028e+01 1.931164550781250000e+01
-5.081000000000000227e+01 1.932373046875000000e+01
-5.079999999999999716e+01 1.929821777343750000e+01
-5.078999999999999915e+01 1.932080078125000000e+01
-5.078000000000000114e+01 1.931604003906250000e+01
-5.077000000000000313e+01 1.930310058593750000e+01
-5.075999999999999801e+01 1.932385253906250000e+01
-5.075000000000000000e+01 1.930822753906250000e+01
-5.074000000000000199e+01 1.931250000000000000e+01
-5.072999999999999687e+01 1.932165527343750000e+01
-5.071999999999999886e+01 1.930212402343750000e+01
-5.071000000000000085e+01 1.931591796875000000e+01
-5.070000000000000284e+01 1.931042480468750000e+01
-5.068999999999999773e+01 1.929357910156250000e+01
-5.067999999999999972e+01 1.931103515625000000e+01
-5.067000000000000171e+01 1.930029296875000000e+01
-5.065999999999999659e+01 1.930456542968750000e+01
-5.064999999999999858e+01 1.931994628906250000e+01
-5.064000000000000057e+01 1.930163574218750000e+01
-5.063000000000000256e+01 1.931652832031250000e+01
-5.061999999999999744e+01 1.931640625000000000e+01
-5.060999999999999943e+01 1.930236816406250000e+01
-5.060000000000000142e+01 1.932336425781250000e+01
-5.059000000000000341e+01 1.930822753906250000e+01
-5.057999999999999829e+01 1.930627441406250000e+01
-5.057000000000000028e+01 1.932165527343750000e+01
-5.056000000000000227e+01 1.929919433593750000e+01
-5.054999999999999716e+01 1.931213378906250000e+01
-5.053999999999999915e+01 1.931286621093750000e+01
-5.053000000000000114e+01 1.929650878906250000e+01
-5.052000000000000313e+01 1.931823730468750000e+01
-5.050999999999999801e+01 1.930187988281250000e+01
-5.050000000000000000e+01 1.929919433593750000e+01
-5.049000000000000199e+01 1.931799316406250000e+01
-5.047999999999999687e+01 1.929614257812500000e+01
-5.046999999999999886e+01 1.930993652343750000e+01
-5.046000000000000085e+01 1.931262207031250000e+01
-5.045000000000000284e+01 1.929565429687500000e+01
-5.043999999999999773e+01 1.931823730468750000e+01
-5.042999999999999972e+01 1.930810546875000000e+01
-5.042000000000000171e+01 1.930456542968750000e+01
-5.040999999999999659e+01 1.932104492187500000e+01
-5.039999999999999858e+01 1.930175781250000000e+01
-5.039000000000000057e+01 1.930944824218750000e+01
-5.038000000000000256e+01 1.931176757812500000e+01
-5.036999999999999744e+01 1.929528808593750000e+01
-5.035999999999999943e+01 1.930932617187500000e+01
-5.035000000000000142e+01 1.930102539062500000e+01
-5.034000000000000341e+01 1.929760742187500000e+01
-5.032999999999999829e+01 1.931213378906250000e+01
-5.032000000000000028e+01 1.929809570312500000e+01
-5.031000000000000227e+01 1.930578613281250000e+01
-5.029999999999999716e+01 1.930944824218750000e+01
-5.028999999999999915e+01 1.929125976562500000e+01
-5.028000000000000114e+01 1.930468750000000000e+01
-5.027000000000000313e+01 1.930114746093750000e+01
-5.025999999999999801e+01 1.929553222656250000e+01
-5.025000000000000000e+01 1.931225585937500000e+01
-5.024000000000000199e+01 1.929309082031250000e+01
-5.022999999999999687e+01 1.929650878906250000e+01
-5.021999999999999886e+01 1.930639648437500000e+01
-5.021000000000000085e+01 1.928515625000000000e+01
-5.020000000000000284e+01 1.930810546875000000e+01
-5.018999999999999773e+01 1.930249023437500000e+01
-5.017999999999999972e+01 1.928833007812500000e+01
-5.017000000000000171e+01 1.931555175781250000e+01
-5.015999999999999659e+01 1.928747558593750000e+01
-5.014999999999999858e+01 1.929431152343750000e+01
-5.014000000000000057e+01 1.931262207031250000e+01
-5.013000000000000256e+01 1.928540039062500000e+01
-5.011999999999999744e+01 1.931262207031250000e+01
-5.010999999999999943e+01 1.930737304687500000e+01
-5.010000000000000142e+01 1.929162597656250000e+01
-5.009000000000000341e+01 1.931176757812500000e+01
-5.007999999999999829e+01 1.929321289062500000e+01
-5.007000000000000028e+01 1.929504394531250000e+01
-5.006000000000000227e+01 1.930615234375000000e+01
-5.004999999999999716e+01 1.929113769531250000e+01
-5.003999999999999915e+01 1.930065917968750000e+01
-5.003000000000000114e+01 1.929833984375000000e+01
-5.002000000000000313e+01 1.928881835937500000e+01
-5.000999999999999801e+01 1.930249023437500000e+01
-5.000000000000000000e+01 1.929602050781250000e+01
-4.999000000000000199e+01 1.929675292968750000e+01
-4.997999999999999687e+01 1.930529785156250000e+01
-4.996999999999999886e+01 1.929150390625000000e+01
-4.996000000000000085e+01 1.930053710937500000e+01
-4.995000000000000284e+01 1.930407714843750000e+01
-4.993999999999999773e+01 1.929357910156250000e+01
-4.992999999999999972e+01 1.930615234375000000e+01
-4.992000000000000171e+01 1.929492187500000000e+01
-4.990999999999999659e+01 1.928991699218750000e+01
-4.989999999999999858e+01 1.930456542968750000e+01
-4.989000000000000057e+01 1.928869628906250000e+01
-4.988000000000000256e+01 1.929772949218750000e+01
-4.986999999999999744e+01 1.930163574218750000e+01
-4.985999999999999943e+01 1.928173828125000000e+01
-4.985000000000000142e+01 1.929895019531250000e+01
-4.984000000000000341e+01 1.928735351562500000e+01
-4.982999999999999829e+01 1.927893066406250000e+01
-4.982000000000000028e+01 1.929943847656250000e+01
-4.981000000000000227e+01 1.928015136718750000e+01
-4.979999999999999716e+01 1.928869628906250000e+01
-4.978999999999999915e+01 1.929736328125000000e+01
-4.978000000000000114e+01 1.927661132812500000e+01
-4.977000000000000313e+01 1.929846191406250000e+01
-4.975999999999999801e+01 1.929309082031250000e+01
-4.975000000000000000e+01 1.928381347656250000e+01
-4.974000000000000199e+01 1.930407714843750000e+01
-4.972999999999999687e+01 1.928283691406250000e+01
-4.971999999999999886e+01 1.928869628906250000e+01
-4.971000000000000085e+01 1.930249023437500000e+01
-4.970000000000000284e+01 1.928442382812500000e+01
-4.968999999999999773e+01 1.930224609375000000e+01
-4.967999999999999972e+01 1.929748535156250000e+01
-4.967000000000000171e+01 1.928479003906250000e+01
-4.965999999999999659e+01 1.930175781250000000e+01
-4.964999999999999858e+01 1.928344726562500000e+01
-4.964000000000000057e+01 1.928222656250000000e+01
-4.963000000000000256e+01 1.929394531250000000e+01
-4.961999999999999744e+01 1.927795410156250000e+01
-4.960999999999999943e+01 1.929406738281250000e+01
-4.960000000000000142e+01 1.929321289062500000e+01
-4.959000000000000341e+01 1.927905273437500000e+01
-4.957999999999999829e+01 1.929711914062500000e+01
-4.957000000000000028e+01 1.928576660156250000e+01
-4.956000000000000227e+01 1.928601074218750000e+01
-4.954999999999999716e+01 1.930139160156250000e+01
-4.953999999999999915e+01 1.928076171875000000e+01
-4.953000000000000114e+01 1.928784179687500000e+01
-4.952000000000000313e+01 1.928833007812500000e+01
-4.950999999999999801e+01 1.927209472656250000e+01
-4.950000000000000000e+01 1.929638671875000000e+01
-4.949000000000000199e+01 1.928784179687500000e+01
-4.947999999999999687e+01 1.928283691406250000e+01
-4.946999999999999886e+01 1.930712890625000000e+01
-4.946000000000000085e+01 1.927783203125000000e+01
-4.945000000000000284e+01 1.928967285156250000e+01
-4.943999999999999773e+01 1.929638671875000000e+01
-4.942999999999999972e+01 1.926330566406250000e+01
-4.942000000000000171e+01 1.929479980468750000e+01
-4.940999999999999659e+01 1.928125000000000000e+01
-4.939999999999999858e+01 1.927111816406250000e+01
-4.939000000000000057e+01 1.929479980468750000e+01
-4.938000000000000256e+01 1.926696777343750000e+01
-4.936999999999999744e+01 1.927404785156250000e+01
-4.935999999999999943e+01 1.928161621093750000e+01
-4.935000000000000142e+01 1.926562500000000000e+01
-4.934000000000000341e+01 1.928222656250000000e+01
-4.932999999999999829e+01 1.927832031250000000e+01
-4.932000000000000028e+01 1.927087402343750000e+01
-4.931000000000000227e+01 1.928405761718750000e+01
-4.929999999999999716e+01 1.927148437500000000e+01
-4.928999999999999915e+01 1.927258300781250000e+01
-4.928000000000000114e+01 1.928198242187500000e+01
-4.927000000000000313e+01 1.927392578125000000e+01
-4.925999999999999801e+01 1.928479003906250000e+01
-4.925000000000000000e+01 1.928381347656250000e+01
-4.924000000000000199e+01 1.927465820312500000e+01
-4.922999999999999687e+01 1.929016113281250000e+01
-4.921999999999999886e+01 1.928369140625000000e+01
-4.921000000000000085e+01 1.928308105468750000e+01
-4.920000000000000284e+01 1.929260253906250000e+01
-4.918999999999999773e+01 1.927453613281250000e+01
-4.917999999999999972e+01 1.928442382812500000e+01
-4.917000000000000171e+01 1.928796386718750000e+01
-4.915999999999999659e+01 1.927185058593750000e+01
-4.914999999999999858e+01 1.929296875000000000e+01
-4.914000000000000057e+01 1.928015136718750000e+01
-4.913000000000000256e+01 1.927233886718750000e+01
-4.911999999999999744e+01 1.929357910156250000e+01
-4.910999999999999943e+01 1.926611328125000000e+01
-4.910000000000000142e+01 1.927575683593750000e+01
-4.909000000000000341e+01 1.928259277343750000e+01
-4.907999999999999829e+01 1.925817871093750000e+01
-4.907000000000000028e+01 1.928625488281250000e+01
-4.906000000000000227e+01 1.927600097656250000e+01
-4.904999999999999716e+01 1.926538085937500000e+01
-4.903999999999999915e+01 1.928686523437500000e+01
-4.903000000000000114e+01 1.926550292968750000e+01
-4.902000000000000313e+01 1.927478027343750000e+01
-4.900999999999999801e+01 1.928442382812500000e+01
-4.900000000000000000e+01 1.926562500000000000e+01
-4.899000000000000199e+01 1.928210449218750000e+01
-4.897999999999999687e+01 1.927758789062500000e+01
-4.896999999999999886e+01 1.926965332031250000e+01
-4.896000000000000085e+01 1.928576660156250000e+01
-4.895000000000000284e+01 1.927258300781250000e+01
-4.893999999999999773e+01 1.927600097656250000e+01
-4.892999999999999972e+01 1.928637695312500000e+01
-4.892000000000000171e+01 1.926892089843750000e+01
-4.890999999999999659e+01 1.927807617187500000e+01
-4.889999999999999858e+01 1.927648925781250000e+01
-4.889000000000000057e+01 1.926477050781250000e+01
-4.888000000000000256e+01 1.928186035156250000e+01
-4.886999999999999744e+01 1.927355957031250000e+01
-4.885999999999999943e+01 1.927185058593750000e+01
-4.885000000000000142e+01 1.928295898437500000e+01
-4.884000000000000341e+01 1.926513671875000000e+01
-4.882999999999999829e+01 1.927441406250000000e+01
-4.882000000000000028e+01 1.927770996093750000e+01
-4.881000000000000227e+01 1.926086425781250000e+01
-4.879999999999999716e+01 1.927868652343750000e+01
-4.878999999999999915e+01 1.927160644531250000e+01
-4.878000000000000114e+01 1.926708984375000000e+01
-4.877000000000000313e+01 1.928356933593750000e+01
-4.875999999999999801e+01 1.926428222656250000e+01
-4.875000000000000000e+01 1.927307128906250000e+01
-4.874000000000000199e+01 1.928381347656250000e+01
-4.872999999999999687e+01 1.926428222656250000e+01
-4.871999999999999886e+01 1.928112792968750000e+01
-4.871000000000000085e+01 1.927185058593750000e+01
-4.870000000000000284e+01 1.925695800781250000e+01
-4.868999999999999773e+01 1.927404785156250000e+01
-4.867999999999999972e+01 1.925646972656250000e+01
-4.867000000000000171e+01 1.926416015625000000e+01
-4.865999999999999659e+01 1.927819824218750000e+01
-4.864999999999999858e+01 1.925415039062500000e+01
-4.864000000000000057e+01 1.927075195312500000e+01
-4.863000000000000256e+01 1.926989746093750000e+01
-4.861999999999999744e+01 1.925634765625000000e+01
-4.860999999999999943e+01 1.927893066406250000e+01
-4.860000000000000142e+01 1.926538085937500000e+01
-4.859000000000000341e+01 1.926586914062500000e+01
-4.857999999999999829e+01 1.928198242187500000e+01
-4.857000000000000028e+01 1.926281738281250000e+01
-4.856000000000000227e+01 1.927319335937500000e+01
-4.854999999999999716e+01 1.927294921875000000e+01
-4.853999999999999915e+01 1.925659179687500000e+01
-4.853000000000000114e+01 1.927355957031250000e+01
-4.852000000000000313e+01 1.926733398437500000e+01
-4.850999999999999801e+01 1.926477050781250000e+01
-4.850000000000000000e+01 1.927844238281250000e+01
-4.849000000000000199e+01 1.926135253906250000e+01
-4.847999999999999687e+01 1.926452636718750000e+01
-4.846999999999999886e+01 1.926806640625000000e+01
-4.846000000000000085e+01 1.925476074218750000e+01
-4.845000000000000284e+01 1.926916503906250000e+01
-4.843999999999999773e+01 1.926489257812500000e+01
-4.842999999999999972e+01 1.925695800781250000e+01
-4.842000000000000171e+01 1.927014160156250000e+01
-4.840999999999999659e+01 1.925830078125000000e+01
-4.839999999999999858e+01 1.926049804687500000e+01
-4.839000000000000057e+01 1.927148437500000000e+01
-4.838000000000000256e+01 1.925488281250000000e+01
-4.836999999999999744e+01 1.926879882812500000e+01
-4.835999999999999943e+01 1.926977539062500000e+01
-4.835000000000000142e+01 1.925231933593750000e+01
-4.834000000000000341e+01 1.927160644531250000e+01
-4.832999999999999829e+01 1.925500488281250000e+01
-4.832000000000000028e+01 1.925122070312500000e+01
-4.831000000000000227e+01 1.927368164062500000e+01
-4.829999999999999716e+01 1.924670410156250000e+01
-4.828999999999999915e+01 1.926293945312500000e+01
-4.828000000000000114e+01 1.926647949218750000e+01
-4.827000000000000313e+01 1.923937988281250000e+01
-4.825999999999999801e+01 1.926672363281250000e+01
-4.825000000000000000e+01 1.925402832031250000e+01
-4.824000000000000199e+01 1.924707031250000000e+01
-4.822999999999999687e+01 1.926696777343750000e+01
-4.821999999999999886e+01 1.924414062500000000e+01
-4.821000000000000085e+01 1.925292968750000000e+01
-4.820000000000000284e+01 1.926379394531250000e+01
-4.818999999999999773e+01 1.925024414062500000e+01
-4.817999999999999972e+01 1.926647949218750000e+01
-4.817000000000000171e+01 1.926293945312500000e+01
-4.815999999999999659e+01 1.925402832031250000e+01
-4.814999999999999858e+01 1.926843261718750000e+01
-4.814000000000000057e+01 1.925659179687500000e+01
-4.813000000000000256e+01 1.925488281250000000e+01
-4.811999999999999744e+01 1.926586914062500000e+01
-4.810999999999999943e+01 1.925695800781250000e+01
-4.810000000000000142e+01 1.926635742187500000e+01
-4.809000000000000341e+01 1.926611328125000000e+01
-4.807999999999999829e+01 1.925463867187500000e+01
-4.807000000000000028e+01 1.926708984375000000e+01
-4.806000000000000227e+01 1.925793457031250000e+01
-4.804999999999999716e+01 1.925341796875000000e+01
-4.803999999999999915e+01 1.926623535156250000e+01
-4.803000000000000114e+01 1.924963378906250000e+01
-4.802000000000000313e+01 1.925585937500000000e+01
-4.800999999999999801e+01 1.926147460937500000e+01
-4.800000000000000000e+01 1.924182128906250000e+01
-4.799000000000000199e+01 1.925976562500000000e+01
-4.797999999999999687e+01 1.925610351562500000e+01
-4.796999999999999886e+01 1.924963378906250000e+01
-4.796000000000000085e+01 1.927380371093750000e+01
-4.795000000000000284e+01 1.925549316406250000e+01
-4.793999999999999773e+01 1.925781250000000000e+01
-4.792999999999999972e+01 1.926928710937500000e+01
-4.792000000000000171e+01 1.924487304687500000e+01
-4.790999999999999659e+01 1.926049804687500000e+01
-4.789999999999999858e+01 1.925915527343750000e+01
-4.789000000000000057e+01 1.924169921875000000e+01
-4.788000000000000256e+01 1.926232910156250000e+01
-4.786999999999999744e+01 1.924829101562500000e+01
-4.785999999999999943e+01 1.924707031250000000e+01
-4.785000000000000142e+01 1.926354980468750000e+01
-4.784000000000000341e+01 1.924218750000000000e+01
-4.782999999999999829e+01 1.925354003906250000e+01
-4.782000000000000028e+01 1.925952148437500000e+01
-4.781000000000000227e+01 1.924450683593750000e+01
-4.779999999999999716e+01 1.926379394531250000e+01
-4.778999999999999915e+01 1.925463867187500000e+01
-4.778000000000000114e+01 1.924768066406250000e+01
-4.777000000000000313e+01 1.926452636718750000e+01
-4.775999999999999801e+01 1.924462890625000000e+01
-4.775000000000000000e+01 1.924914550781250000e+01
-4.774000000000000199e+01 1.925915527343750000e+01
-4.772999999999999687e+01 1.923999023437500000e+01
-4.771999999999999886e+01 1.925329589843750000e+01
-4.771000000000000085e+01 1.925073242187500000e+01
-4.770000000000000284e+01 1.923706054687500000e+01
-4.768999999999999773e+01 1.925451660156250000e+01
-4.767999999999999972e+01 1.924182128906250000e+01
-4.767000000000000171e+01 1.924365234375000000e+01
-4.765999999999999659e+01 1.926037597656250000e+01
-4.764999999999999858e+01 1.924108886718750000e+01
-4.764000000000000057e+01 1.925268554687500000e+01
-4.763000000000000256e+01 1.925683593750000000e+01
-4.761999999999999744e+01 1.924047851562500000e+01
-4.760999999999999943e+01 1.926330566406250000e+01
-4.760000000000000142e+01 1.925231933593750000e+01
-4.759000000000000341e+01 1.924230957031250000e+01
-4.757999999999999829e+01 1.926318359375000000e+01
-4.757000000000000028e+01 1.923681640625000000e+01
-4.756000000000000227e+01 1.924267578125000000e+01
-4.754999999999999716e+01 1.925500488281250000e+01
-4.753999999999999915e+01 1.922998046875000000e+01
-4.753000000000000114e+01 1.925524902343750000e+01
-4.752000000000000313e+01 1.925036621093750000e+01
-4.750999999999999801e+01 1.923461914062500000e+01
-4.750000000000000000e+01 1.925805664062500000e+01
-4.749000000000000199e+01 1.923706054687500000e+01
-4.747999999999999687e+01 1.923742675781250000e+01
-4.746999999999999886e+01 1.925061035156250000e+01
-4.746000000000000085e+01 1.923303222656250000e+01
-4.745000000000000284e+01 1.924768066406250000e+01
-4.743999999999999773e+01 1.925036621093750000e+01
-4.742999999999999972e+01 1.923828125000000000e+01
-4.742000000000000171e+01 1.925085449218750000e+01
-4.740999999999999659e+01 1.924157714843750000e+01
-4.739999999999999858e+01 1.923754882812500000e+01
-4.739000000000000057e+01 1.925073242187500000e+01
-4.738000000000000256e+01 1.924047851562500000e+01
-4.736999999999999744e+01 1.924291992187500000e+01
-4.735999999999999943e+01 1.924475097656250000e+01
-4.735000000000000142e+01 1.923071289062500000e+01
-4.734000000000000341e+01 1.923974609375000000e+01
-4.732999999999999829e+01 1.923999023437500000e+01
-4.732000000000000028e+01 1.923522949218750000e+01
-4.731000000000000227e+01 1.925048828125000000e+01
-4.729999999999999716e+01 1.924328613281250000e+01
-4.728999999999999915e+01 1.924487304687500000e+01
-4.728000000000000114e+01 1.925659179687500000e+01
-4.727000000000000313e+01 1.923706054687500000e+01
-4.725999999999999801e+01 1.924621582031250000e+01
-4.725000000000000000e+01 1.924987792968750000e+01
-4.724000000000000199e+01 1.922863769531250000e+01
-4.722999999999999687e+01 1.924975585937500000e+01
-4.721999999999999886e+01 1.923693847656250000e+01
-4.721000000000000085e+01 1.922656250000000000e+01
-4.720000000000000284e+01 1.925476074218750000e+01
-4.718999999999999773e+01 1.923120117187500000e+01
-4.717999999999999972e+01 1.924169921875000000e+01
-4.717000000000000171e+01 1.925415039062500000e+01
-4.715999999999999659e+01 1.922546386718750000e+01
-4.714999999999999858e+01 1.924560546875000000e+01
-4.714000000000000057e+01 1.924145507812500000e+01
-4.713000000000000256e+01 1.922875976562500000e+01
-4.711999999999999744e+01 1.925329589843750000e+01
-4.710999999999999943e+01 1.923754882812500000e+01
-4.710000000000000142e+01 1.923620605468750000e+01
-4.709000000000000341e+01 1.924987792968750000e+01
-4.707999999999999829e+01 1.923022460937500000e+01
-4.707000000000000028e+01 1.924072265625000000e+01
-4.706000000000000227e+01 1.924304199218750000e+01
-4.704999999999999716e+01 1.922827148437500000e+01
-4.703999999999999915e+01 1.924694824218750000e+01
-4.703000000000000114e+01 1.923950195312500000e+01
-4.702000000000000313e+01 1.923229980468750000e+01
-4.700999999999999801e+01 1.924719238281250000e+01
-4.700000000000000000e+01 1.923083496093750000e+01
-4.699000000000000199e+01 1.923535156250000000e+01
-4.697999999999999687e+01 1.924377441406250000e+01
-4.696999999999999886e+01 1.922387695312500000e+01
-4.696000000000000085e+01 1.923657226562500000e+01
-4.695000000000000284e+01 1.923486328125000000e+01
-4.693999999999999773e+01 1.922436523437500000e+01
-4.692999999999999972e+01 1.924499511718750000e+01
-4.692000000000000171e+01 1.923156738281250000e+01
-4.690999999999999659e+01 1.923022460937500000e+01
-4.689999999999999858e+01 1.924707031250000000e+01
-4.689000000000000057e+01 1.922607421875000000e+01
-4.688000000000000256e+01 1.923681640625000000e+01
-4.686999999999999744e+01 1.923986816406250000e+01
-4.685999999999999943e+01 1.921740722656250000e+01
-4.685000000000000142e+01 1.923913574218750000e+01
-4.684000000000000341e+01 1.923352050781250000e+01
-4.682999999999999829e+01 1.922619628906250000e+01
-4.682000000000000028e+01 1.924914550781250000e+01
-4.681000000000000227e+01 1.922985839843750000e+01
-4.679999999999999716e+01 1.923217773437500000e+01
-4.678999999999999915e+01 1.924389648437500000e+01
-4.678000000000000114e+01 1.922473144531250000e+01
-4.677000000000000313e+01 1.924145507812500000e+01
-4.675999999999999801e+01 1.924035644531250000e+01
-4.675000000000000000e+01 1.922680664062500000e+01
-4.674000000000000199e+01 1.924267578125000000e+01
-4.672999999999999687e+01 1.922839355468750000e+01
-4.671999999999999886e+01 1.922473144531250000e+01
-4.671000000000000085e+01 1.923706054687500000e+01
-4.670000000000000284e+01 1.922595214843750000e+01
-4.668999999999999773e+01 1.923779296875000000e+01
-4.667999999999999972e+01 1.924145507812500000e+01
-4.667000000000000171e+01 1.922680664062500000e+01
-4.665999999999999659e+01 1.923498535156250000e+01
-4.664999999999999858e+01 1.922888183593750000e+01
-4.664000000000000057e+01 1.922058105468750000e+01
-4.663000000000000256e+01 1.923193359375000000e+01
-4.661999999999999744e+01 1.922534179687500000e+01
-4.660999999999999943e+01 1.922790527343750000e+01
-4.660000000000000142e+01 1.923583984375000000e+01
-4.659000000000000341e+01 1.922155761718750000e+01
-4.657999999999999829e+01 1.922570800781250000e+01
-4.657000000000000028e+01 1.922631835937500000e+01
-4.656000000000000227e+01 1.921533203125000000e+01
-4.654999999999999716e+01 1.923095703125000000e+01
-4.653999999999999915e+01 1.922436523437500000e+01
-4.653000000000000114e+01 1.921679687500000000e+01
-4.652000000000000313e+01 1.923193359375000000e+01
-4.650999999999999801e+01 1.921191406250000000e+01
-4.650000000000000000e+01 1.921801757812500000e+01
-4.649000000000000199e+01 1.923156738281250000e+01
-4.647999999999999687e+01 1.920849609375000000e+01
-4.646999999999999886e+01 1.923352050781250000e+01
-4.646000000000000085e+01 1.923229980468750000e+01
-4.645000000000000284e+01 1.921520996093750000e+01
-4.643999999999999773e+01 1.924145507812500000e+01
-4.642999999999999972e+01 1.921862792968750000e+01
-4.642000000000000171e+01 1.921643066406250000e+01
-4.640999999999999659e+01 1.923474121093750000e+01
-4.639999999999999858e+01 1.921313476562500000e+01
-4.639000000000000057e+01 1.922961425781250000e+01
-4.638000000000000256e+01 1.923522949218750000e+01
-4.636999999999999744e+01 1.922009277343750000e+01
-4.635999999999999943e+01 1.923852539062500000e+01
-4.635000000000000142e+01 1.922790527343750000e+01
-4.634000000000000341e+01 1.921948242187500000e+01
-4.632999999999999829e+01 1.923474121093750000e+01
-4.632000000000000028e+01 1.921997070312500000e+01
-4.631000000000000227e+01 1.922534179687500000e+01
-4.629999999999999716e+01 1.923559570312500000e+01
-4.628999999999999915e+01 1.921850585937500000e+01
-4.628000000000000114e+01 1.922851562500000000e+01
-4.627000000000000313e+01 1.922790527343750000e+01
-4.625999999999999801e+01 1.921533203125000000e+01
-4.625000000000000000e+01 1.923010253906250000e+01
-4.624000000000000199e+01 1.922216796875000000e+01
-4.622999999999999687e+01 1.921911621093750000e+01
-4.621999999999999886e+01 1.923181152343750000e+01
-4.621000000000000085e+01 1.921166992187500000e+01
-4.620000000000000284e+01 1.921533203125000000e+01
-4.618999999999999773e+01 1.922119140625000000e+01
-4.617999999999999972e+01 1.920373535156250000e+01
-4.617000000000000171e+01 1.922314453125000000e+01
-4.615999999999999659e+01 1.922070312500000000e+01
-4.614999999999999858e+01 1.920751953125000000e+01
-4.614000000000000057e+01 1.922583007812500000e+01
-4.613000000000000256e+01 1.920861816406250000e+01
-4.611999999999999744e+01 1.920776367187500000e+01
-4.610999999999999943e+01 1.922595214843750000e+01
-4.610000000000000142e+01 1.920788574218750000e+01
-4.609000000000000341e+01 1.922302246093750000e+01
-4.607999999999999829e+01 1.922961425781250000e+01
-4.607000000000000028e+01 1.921154785156250000e+01
-4.606000000000000227e+01 1.923022460937500000e+01
-4.604999999999999716e+01 1.921911621093750000e+01
-4.603999999999999915e+01 1.920996093750000000e+01
-4.603000000000000114e+01 1.923022460937500000e+01
-4.602000000000000313e+01 1.921325683593750000e+01
-4.600999999999999801e+01 1.921679687500000000e+01
-4.600000000000000000e+01 1.922900390625000000e+01
-4.599000000000000199e+01 1.920898437500000000e+01
-4.597999999999999687e+01 1.922094726562500000e+01
-4.596999999999999886e+01 1.921813964843750000e+01
-4.596000000000000085e+01 1.920129394531250000e+01
-4.595000000000000284e+01 1.921923828125000000e+01
-4.593999999999999773e+01 1.920947265625000000e+01
-4.592999999999999972e+01 1.920629882812500000e+01
-4.592000000000000171e+01 1.922277832031250000e+01
-4.590999999999999659e+01 1.920300292968750000e+01
-4.589999999999999858e+01 1.920947265625000000e+01
-4.589000000000000057e+01 1.922045898437500000e+01
-4.588000000000000256e+01 1.920471191406250000e+01
-4.586999999999999744e+01 1.922290039062500000e+01
-4.585999999999999943e+01 1.922155761718750000e+01
-4.585000000000000142e+01 1.920751953125000000e+01
-4.584000000000000341e+01 1.922399902343750000e+01
-4.582999999999999829e+01 1.920898437500000000e+01
-4.582000000000000028e+01 1.920703125000000000e+01
-4.581000000000000227e+01 1.922412109375000000e+01
-4.579999999999999716e+01 1.920654296875000000e+01
-4.578999999999999915e+01 1.921582031250000000e+01
-4.578000000000000114e+01 1.922033691406250000e+01
-4.577000000000000313e+01 1.920080566406250000e+01
-4.575999999999999801e+01 1.922045898437500000e+01
-4.575000000000000000e+01 1.921655273437500000e+01
-4.574000000000000199e+01 1.920410156250000000e+01
-4.572999999999999687e+01 1.922119140625000000e+01
-4.571999999999999886e+01 1.920214843750000000e+01
-4.571000000000000085e+01 1.919860839843750000e+01
-4.570000000000000284e+01 1.921093750000000000e+01
-4.568999999999999773e+01 1.919128417968750000e+01
-4.567999999999999972e+01 1.920690917968750000e+01
-4.567000000000000171e+01 1.921264648437500000e+01
-4.565999999999999659e+01 1.919555664062500000e+01
-4.564999999999999858e+01 1.921594238281250000e+01
-4.564000000000000057e+01 1.920715332031250000e+01
-4.563000000000000256e+01 1.919982910156250000e+01
-4.561999999999999744e+01 1.921899414062500000e+01
-4.560999999999999943e+01 1.919934082031250000e+01
-4.560000000000000142e+01 1.920129394531250000e+01
-4.559000000000000341e+01 1.921191406250000000e+01
-4.557999999999999829e+01 1.919360351562500000e+01
-4.557000000000000028e+01 1.920922851562500000e+01
-4.556000000000000227e+01 1.921179199218750000e+01
-4.554999999999999716e+01 1.919799804687500000e+01
-4.553999999999999915e+01 1.921472167968750000e+01
-4.553000000000000114e+01 1.920556640625000000e+01
-4.552000000000000313e+01 1.920080566406250000e+01
-4.550999999999999801e+01 1.921545410156250000e+01
-4.550000000000000000e+01 1.920153808593750000e+01
-4.549000000000000199e+01 1.920739746093750000e+01
-4.547999999999999687e+01 1.921423339843750000e+01
-4.546999999999999886e+01 1.919738769531250000e+01
-4.546000000000000085e+01 1.921154785156250000e+01
-4.545000000000000284e+01 1.920959472656250000e+01
-4.543999999999999773e+01 1.919738769531250000e+01
-4.542999999999999972e+01 1.921496582031250000e+01
-4.542000000000000171e+01 1.920373535156250000e+01
-4.540999999999999659e+01 1.920202636718750000e+01
-4.539999999999999858e+01 1.921777343750000000e+01
-4.539000000000000057e+01 1.919616699218750000e+01
-4.538000000000000256e+01 1.920312500000000000e+01
-4.536999999999999744e+01 1.920947265625000000e+01
-4.535999999999999943e+01 1.918713378906250000e+01
-4.535000000000000142e+01 1.920727539062500000e+01
-4.534000000000000341e+01 1.920153808593750000e+01
-4.532999999999999829e+01 1.918652343750000000e+01
-4.532000000000000028e+01 1.921105957031250000e+01
-4.531000000000000227e+01 1.919238281250000000e+01
-4.529999999999999716e+01 1.919372558593750000e+01
-4.528999999999999915e+01 1.921362304687500000e+01
-4.528000000000000114e+01 1.918981933593750000e+01
-4.527000000000000313e+01 1.920397949218750000e+01
-4.525999999999999801e+01 1.920861816406250000e+01
-4.525000000000000000e+01 1.919140625000000000e+01
-4.524000000000000199e+01 1.921057128906250000e+01
-4.522999999999999687e+01 1.920288085937500000e+01
-4.521999999999999886e+01 1.919470214843750000e+01
-4.521000000000000085e+01 1.920874023437500000e+01
-4.520000000000000284e+01 1.919482421875000000e+01
-4.518999999999999773e+01 1.919653320312500000e+01
-4.517999999999999972e+01 1.920349121093750000e+01
-4.517000000000000171e+01 1.918908691406250000e+01
-4.515999999999999659e+01 1.919567871093750000e+01
-4.514999999999999858e+01 1.919714355468750000e+01
-4.514000000000000057e+01 1.919152832031250000e+01
-4.513000000000000256e+01 1.920556640625000000e+01
-4.511999999999999744e+01 1.920153808593750000e+01
-4.510999999999999943e+01 1.919470214843750000e+01
-4.510000000000000142e+01 1.920092773437500000e+01
-4.509000000000000341e+01 1.918896484375000000e+01
-4.507999999999999829e+01 1.918896484375000000e+01
-4.507000000000000028e+01 1.919714355468750000e+01
-4.506000000000000227e+01 1.918664550781250000e+01
-4.504999999999999716e+01 1.919836425781250000e+01
-4.503999999999999915e+01 1.920190429687500000e+01
-4.503000000000000114e+01 1.918627929687500000e+01
-4.502000000000000313e+01 1.920190429687500000e+01
-4.500999999999999801e+01 1.919067382812500000e+01
-4.500000000000000000e+01 1.918249511718750000e+01
-4.499000000000000199e+01 1.920947265625000000e+01
-4.497999999999999687e+01 1.918493652343750000e+01
-4.496999999999999886e+01 1.919116210937500000e+01
-4.496000000000000085e+01 1.920581054687500000e+01
-4.495000000000000284e+01 1.917712402343750000e+01
-4.493999999999999773e+01 1.920178222656250000e+01
-4.492999999999999972e+01 1.920117187500000000e+01
-4.492000000000000171e+01 1.918225097656250000e+01
-4.490999999999999659e+01 1.920678710937500000e+01
-4.489999999999999858e+01 1.919189453125000000e+01
-4.489000000000000057e+01 1.918786621093750000e+01
-4.488000000000000256e+01 1.920556640625000000e+01
-4.486999999999999744e+01 1.918566894531250000e+01
-4.485999999999999943e+01 1.919262695312500000e+01
-4.485000000000000142e+01 1.919958496093750000e+01
-4.484000000000000341e+01 1.918176269531250000e+01
-4.482999999999999829e+01 1.919567871093750000e+01
-4.482000000000000028e+01 1.919409179687500000e+01
-4.481000000000000227e+01 1.918444824218750000e+01
-4.479999999999999716e+01 1.920190429687500000e+01
-4.478999999999999915e+01 1.919116210937500000e+01
-4.478000000000000114e+01 1.918762207031250000e+01
-4.477000000000000313e+01 1.919921875000000000e+01
-4.475999999999999801e+01 1.918212890625000000e+01
-4.475000000000000000e+01 1.918811035156250000e+01
-4.474000000000000199e+01 1.919702148437500000e+01
-4.472999999999999687e+01 1.918322753906250000e+01
-4.471999999999999886e+01 1.919934082031250000e+01
-4.471000000000000085e+01 1.919982910156250000e+01
-4.470000000000000284e+01 1.918908691406250000e+01
-4.468999999999999773e+01 1.920751953125000000e+01
-4.467999999999999972e+01 1.919189453125000000e+01
-4.467000000000000171e+01 1.918420410156250000e+01
-4.465999999999999659e+01 1.919897460937500000e+01
-4.464999999999999858e+01 1.917651367187500000e+01
-4.464000000000000057e+01 1.918432617187500000e+01
-4.463000000000000256e+01 1.919287109375000000e+01
-4.461999999999999744e+01 1.916979980468750000e+01
-4.460999999999999943e+01 1.919445800781250000e+01
-4.460000000000000142e+01 1.919335937500000000e+01
-4.459000000000000341e+01 1.917761230468750000e+01
-4.457999999999999829e+01 1.920300292968750000e+01
-4.457000000000000028e+01 1.918249511718750000e+01
-4.456000000000000227e+01 1.917846679687500000e+01
-4.454999999999999716e+01 1.919653320312500000e+01
-4.453999999999999915e+01 1.917260742187500000e+01
-4.453000000000000114e+01 1.918225097656250000e+01
-4.452000000000000313e+01 1.918762207031250000e+01
-4.450999999999999801e+01 1.917297363281250000e+01
-4.450000000000000000e+01 1.918884277343750000e+01
-4.449000000000000199e+01 1.918798828125000000e+01
-4.447999999999999687e+01 1.918176269531250000e+01
-4.446999999999999886e+01 1.919042968750000000e+01
-4.446000000000000085e+01 1.917980957031250000e+01
-4.445000000000000284e+01 1.917736816406250000e+01
-4.443999999999999773e+01 1.918493652343750000e+01
-4.442999999999999972e+01 1.917712402343750000e+01
-4.442000000000000171e+01 1.918237304687500000e+01
-4.440999999999999659e+01 1.918237304687500000e+01
-4.439999999999999858e+01 1.917211914062500000e+01
-4.439000000000000057e+01 1.918298339843750000e+01
-4.438000000000000256e+01 1.918408203125000000e+01
-4.436999999999999744e+01 1.917993164062500000e+01
-4.435999999999999943e+01 1.919140625000000000e+01
-4.435000000000000142e+01 1.918066406250000000e+01
-4.434000000000000341e+01 1.917712402343750000e+01
-4.432999999999999829e+01 1.918872070312500000e+01
-4.432000000000000028e+01 1.917431640625000000e+01
-4.431000000000000227e+01 1.918176269531250000e+01
-4.429999999999999716e+01 1.918835449218750000e+01
-4.428999999999999915e+01 1.917089843750000000e+01
-4.428000000000000114e+01 1.918933105468750000e+01
-4.427000000000000313e+01 1.918469238281250000e+01
-4.425999999999999801e+01 1.917260742187500000e+01
-4.425000000000000000e+01 1.919567871093750000e+01
-4.424000000000000199e+01 1.917651367187500000e+01
-4.422999999999999687e+01 1.917431640625000000e+01
-4.421999999999999886e+01 1.919238281250000000e+01
-4.421000000000000085e+01 1.916943359375000000e+01
-4.420000000000000284e+01 1.918395996093750000e+01
-4.418999999999999773e+01 1.918969726562500000e+01
-4.417999999999999972e+01 1.916650390625000000e+01
-4.417000000000000171e+01 1.918627929687500000e+01
-4.415999999999999659e+01 1.918066406250000000e+01
-4.414999999999999858e+01 1.917126464843750000e+01
-4.414000000000000057e+01 1.919421386718750000e+01
-4.413000000000000256e+01 1.918273925781250000e+01
-4.411999999999999744e+01 1.918371582031250000e+01
-4.410999999999999943e+01 1.919592285156250000e+01
-4.410000000000000142e+01 1.917517089843750000e+01
-4.409000000000000341e+01 1.918347167968750000e+01
-4.407999999999999829e+01 1.918798828125000000e+01
-4.407000000000000028e+01 1.917175292968750000e+01
-4.406000000000000227e+01 1.918664550781250000e+01
-4.404999999999999716e+01 1.918029785156250000e+01
-4.403999999999999915e+01 1.916796875000000000e+01
-4.403000000000000114e+01 1.918261718750000000e+01
-4.402000000000000313e+01 1.917004394531250000e+01
-4.400999999999999801e+01 1.917041015625000000e+01
-4.400000000000000000e+01 1.918518066406250000e+01
-4.399000000000000199e+01 1.916833496093750000e+01
-4.397999999999999687e+01 1.917602539062500000e+01
-4.396999999999999886e+01 1.918078613281250000e+01
-4.396000000000000085e+01 1.916223144531250000e+01
-4.395000000000000284e+01 1.918005371093750000e+01
-4.393999999999999773e+01 1.917773437500000000e+01
-4.392999999999999972e+01 1.916564941406250000e+01
-4.392000000000000171e+01 1.918798828125000000e+01
-4.390999999999999659e+01 1.917175292968750000e+01
-4.389999999999999858e+01 1.916735839843750000e+01
-4.389000000000000057e+01 1.918786621093750000e+01
-4.388000000000000256e+01 1.916088867187500000e+01
-4.386999999999999744e+01 1.917199707031250000e+01
-4.385999999999999943e+01 1.918420410156250000e+01
-4.385000000000000142e+01 1.915551757812500000e+01
-4.384000000000000341e+01 1.918261718750000000e+01
-4.382999999999999829e+01 1.917846679687500000e+01
-4.382000000000000028e+01 1.916210937500000000e+01
-4.381000000000000227e+01 1.918872070312500000e+01
-4.379999999999999716e+01 1.916943359375000000e+01
-4.378999999999999915e+01 1.916870117187500000e+01
-4.378000000000000114e+01 1.918347167968750000e+01
-4.377000000000000313e+01 1.916516113281250000e+01
-4.375999999999999801e+01 1.917187500000000000e+01
-4.375000000000000000e+01 1.917370605468750000e+01
-4.374000000000000199e+01 1.916027832031250000e+01
-4.372999999999999687e+01 1.917333984375000000e+01
-4.371999999999999886e+01 1.917395019531250000e+01
-4.371000000000000085e+01 1.916760253906250000e+01
-4.370000000000000284e+01 1.917956542968750000e+01
-4.368999999999999773e+01 1.917248535156250000e+01
-4.367999999999999972e+01 1.917065429687500000e+01
-4.367000000000000171e+01 1.917932128906250000e+01
-4.365999999999999659e+01 1.916711425781250000e+01
-4.364999999999999858e+01 1.917004394531250000e+01
-4.364000000000000057e+01 1.917578125000000000e+01
-4.363000000000000256e+01 1.916467285156250000e+01
-4.361999999999999744e+01 1.917602539062500000e+01
-4.360999999999999943e+01 1.917333984375000000e+01
-4.360000000000000142e+01 1.915783691406250000e+01
-4.359000000000000341e+01 1.917138671875000000e+01
-4.357999999999999829e+01 1.916076660156250000e+01
-4.357000000000000028e+01 1.915563964843750000e+01
-4.356000000000000227e+01 1.917419433593750000e+01
-4.354999999999999716e+01 1.915686035156250000e+01
-4.353999999999999915e+01 1.916674804687500000e+01
-4.353000000000000114e+01 1.918054199218750000e+01
-4.352000000000000313e+01 1.915515136718750000e+01
-4.350999999999999801e+01 1.917126464843750000e+01
-4.350000000000000000e+01 1.916723632812500000e+01
-4.349000000000000199e+01 1.914819335937500000e+01
-4.347999999999999687e+01 1.917687988281250000e+01
-4.346999999999999886e+01 1.916625976562500000e+01
-4.346000000000000085e+01 1.916320800781250000e+01
-4.345000000000000284e+01 1.918237304687500000e+01
-4.343999999999999773e+01 1.915722656250000000e+01
-4.342999999999999972e+01 1.916064453125000000e+01
-4.342000000000000171e+01 1.917089843750000000e+01
-4.340999999999999659e+01 1.915319824218750000e+01
-4.339999999999999858e+01 1.916784667968750000e+01
-4.339000000000000057e+01 1.916760253906250000e+01
-4.338000000000000256e+01 1.915551757812500000e+01
-4.336999999999999744e+01 1.917236328125000000e+01
-4.335999999999999943e+01 1.916320800781250000e+01
-4.335000000000000142e+01 1.915625000000000000e+01
-4.334000000000000341e+01 1.916809082031250000e+01
-4.332999999999999829e+01 1.915588378906250000e+01
-4.332000000000000028e+01 1.916235351562500000e+01
-4.331000000000000227e+01 1.917468261718750000e+01
-4.329999999999999716e+01 1.916027832031250000e+01
-4.328999999999999915e+01 1.917016601562500000e+01
-4.328000000000000114e+01 1.917102050781250000e+01
-4.327000000000000313e+01 1.915637207031250000e+01
-4.325999999999999801e+01 1.916992187500000000e+01
-4.325000000000000000e+01 1.916223144531250000e+01
-4.324000000000000199e+01 1.915600585937500000e+01
-4.322999999999999687e+01 1.917236328125000000e+01
-4.321999999999999886e+01 1.915954589843750000e+01
-4.321000000000000085e+01 1.916259765625000000e+01
-4.320000000000000284e+01 1.917187500000000000e+01
-4.318999999999999773e+01 1.915087890625000000e+01
-4.317999999999999972e+01 1.916198730468750000e+01
-4.317000000000000171e+01 1.916564941406250000e+01
-4.315999999999999659e+01 1.914831542968750000e+01
-4.314999999999999858e+01 1.916430664062500000e+01
-4.314000000000000057e+01 1.915637207031250000e+01
-4.313000000000000256e+01 1.914794921875000000e+01
-4.311999999999999744e+01 1.916931152343750000e+01
-4.310999999999999943e+01 1.915649414062500000e+01
-4.310000000000000142e+01 1.915966796875000000e+01
-4.309000000000000341e+01 1.917407226562500000e+01
-4.307999999999999829e+01 1.915270996093750000e+01
-4.307000000000000028e+01 1.916357421875000000e+01
-4.306000000000000227e+01 1.916979980468750000e+01
-4.304999999999999716e+01 1.914965820312500000e+01
-4.303999999999999915e+01 1.916491699218750000e+01
-4.303000000000000114e+01 1.915734863281250000e+01
-4.302000000000000313e+01 1.914514160156250000e+01
-4.300999999999999801e+01 1.916564941406250000e+01
-4.300000000000000000e+01 1.915234375000000000e+01
-4.299000000000000199e+01 1.915209960937500000e+01
-4.297999999999999687e+01 1.916711425781250000e+01
-4.296999999999999886e+01 1.915002441406250000e+01
-4.296000000000000085e+01 1.915844726562500000e+01
-4.295000000000000284e+01 1.916430664062500000e+01
-4.293999999999999773e+01 1.914697265625000000e+01
-4.292999999999999972e+01 1.916101074218750000e+01
-4.292000000000000171e+01 1.915820312500000000e+01
-4.290999999999999659e+01 1.914599609375000000e+01
-4.289999999999999858e+01 1.915979003906250000e+01
-4.289000000000000057e+01 1.914892578125000000e+01
-4.288000000000000256e+01 1.914599609375000000e+01
-4.286999999999999744e+01 1.915966796875000000e+01
-4.285999999999999943e+01 1.914770507812500000e+01
-4.285000000000000142e+01 1.915490722656250000e+01
-4.284000000000000341e+01 1.916186523437500000e+01
-4.282999999999999829e+01 1.914672851562500000e+01
-4.282000000000000028e+01 1.915905761718750000e+01
-4.281000000000000227e+01 1.916027832031250000e+01
-4.279999999999999716e+01 1.914770507812500000e+01
-4.278999999999999915e+01 1.916052246093750000e+01
-4.278000000000000114e+01 1.914855957031250000e+01
-4.277000000000000313e+01 1.914099121093750000e+01
-4.275999999999999801e+01 1.915966796875000000e+01
-4.275000000000000000e+01 1.914440917968750000e+01
-4.274000000000000199e+01 1.914843750000000000e+01
-4.272999999999999687e+01 1.916101074218750000e+01
-4.271999999999999886e+01 1.913549804687500000e+01
-4.271000000000000085e+01 1.914941406250000000e+01
-4.270000000000000284e+01 1.915319824218750000e+01
-4.268999999999999773e+01 1.913256835937500000e+01
-4.267999999999999972e+01 1.915759277343750000e+01
-4.267000000000000171e+01 1.914587402343750000e+01
-4.265999999999999659e+01 1.913232421875000000e+01
-4.264999999999999858e+01 1.915539550781250000e+01
-4.264000000000000057e+01 1.913684082031250000e+01
-4.263000000000000256e+01 1.914331054687500000e+01
-4.261999999999999744e+01 1.916210937500000000e+01
-4.260999999999999943e+01 1.914379882812500000e+01
-4.260000000000000142e+01 1.915612792968750000e+01
-4.259000000000000341e+01 1.916052246093750000e+01
-4.257999999999999829e+01 1.914331054687500000e+01
-4.257000000000000028e+01 1.915417480468750000e+01
-4.256000000000000227e+01 1.914965820312500000e+01
-4.254999999999999716e+01 1.914465332031250000e+01
-4.253999999999999915e+01 1.915905761718750000e+01
-4.253000000000000114e+01 1.915075683593750000e+01
-4.252000000000000313e+01 1.914916992187500000e+01
-4.250999999999999801e+01 1.915600585937500000e+01
-4.250000000000000000e+01 1.914465332031250000e+01
-4.249000000000000199e+01 1.915051269531250000e+01
-4.247999999999999687e+01 1.915954589843750000e+01
-4.246999999999999886e+01 1.915063476562500000e+01
-4.246000000000000085e+01 1.915991210937500000e+01
-4.245000000000000284e+01 1.915661621093750000e+01
-4.243999999999999773e+01 1.914208984375000000e+01
-4.242999999999999972e+01 1.915185546875000000e+01
-4.242000000000000171e+01 1.914257812500000000e+01
-4.240999999999999659e+01 1.913684082031250000e+01
-4.239999999999999858e+01 1.915539550781250000e+01
-4.239000000000000057e+01 1.913854980468750000e+01
-4.238000000000000256e+01 1.914013671875000000e+01
-4.236999999999999744e+01 1.915478515625000000e+01
-4.235999999999999943e+01 1.912646484375000000e+01
-4.235000000000000142e+01 1.914392089843750000e+01
-4.234000000000000341e+01 1.914892578125000000e+01
-4.232999999999999829e+01 1.912207031250000000e+01
-4.232000000000000028e+01 1.914880371093750000e+01
-4.231000000000000227e+01 1.913610839843750000e+01
-4.229999999999999716e+01 1.912377929687500000e+01
-4.228999999999999915e+01 1.915222167968750000e+01
-4.228000000000000114e+01 1.913647460937500000e+01
-4.227000000000000313e+01 1.914123535156250000e+01
-4.225999999999999801e+01 1.915747070312500000e+01
-4.225000000000000000e+01 1.913464355468750000e+01
-4.224000000000000199e+01 1.914318847656250000e+01
-4.222999999999999687e+01 1.914855957031250000e+01
-4.221999999999999886e+01 1.913000488281250000e+01
-4.221000000000000085e+01 1.914489746093750000e+01
-4.220000000000000284e+01 1.913964843750000000e+01
-4.218999999999999773e+01 1.912548828125000000e+01
-4.217999999999999972e+01 1.914050292968750000e+01
-4.217000000000000171e+01 1.912731933593750000e+01
-4.215999999999999659e+01 1.912475585937500000e+01
-4.214999999999999858e+01 1.914245605468750000e+01
-4.214000000000000057e+01 1.912841796875000000e+01
-4.213000000000000256e+01 1.913696289062500000e+01
-4.211999999999999744e+01 1.914892578125000000e+01
-4.210999999999999943e+01 1.913403320312500000e+01
-4.210000000000000142e+01 1.914868164062500000e+01
-4.209000000000000341e+01 1.914892578125000000e+01
-4.207999999999999829e+01 1.913488769531250000e+01
-4.207000000000000028e+01 1.915332031250000000e+01
-4.206000000000000227e+01 1.914538574218750000e+01
-4.204999999999999716e+01 1.913842773437500000e+01
-4.203999999999999915e+01 1.915368652343750000e+01
-4.203000000000000114e+01 1.913354492187500000e+01
-4.202000000000000313e+01 1.913500976562500000e+01
-4.200999999999999801e+01 1.914660644531250000e+01
-4.200000000000000000e+01 1.912426757812500000e+01
-4.199000000000000199e+01 1.913452148437500000e+01
-4.197999999999999687e+01 1.913952636718750000e+01
-4.196999999999999886e+01 1.912194824218750000e+01
-4.196000000000000085e+01 1.914038085937500000e+01
-4.195000000000000284e+01 1.913281250000000000e+01
-4.193999999999999773e+01 1.911828613281250000e+01
-4.192999999999999972e+01 1.913793945312500000e+01
-4.192000000000000171e+01 1.912414550781250000e+01
-4.190999999999999659e+01 1.912316894531250000e+01
-4.189999999999999858e+01 1.914294433593750000e+01
-4.189000000000000057e+01 1.912670898437500000e+01
-4.188000000000000256e+01 1.913610839843750000e+01
-4.186999999999999744e+01 1.914428710937500000e+01
-4.185999999999999943e+01 1.912548828125000000e+01
-4.185000000000000142e+01 1.913952636718750000e+01
-4.184000000000000341e+01 1.913635253906250000e+01
-4.182999999999999829e+01 1.912133789062500000e+01
-4.182000000000000028e+01 1.913732910156250000e+01
-4.181000000000000227e+01 1.913110351562500000e+01
-4.179999999999999716e+01 1.912695312500000000e+01
-4.178999999999999915e+01 1.914099121093750000e+01
-4.178000000000000114e+01 1.913061523437500000e+01
-4.177000000000000313e+01 1.913574218750000000e+01
-4.175999999999999801e+01 1.914428710937500000e+01
-4.175000000000000000e+01 1.912902832031250000e+01
-4.174000000000000199e+01 1.913452148437500000e+01
-4.172999999999999687e+01 1.913354492187500000e+01
-4.171999999999999886e+01 1.912072753906250000e+01
-4.171000000000000085e+01 1.913415527343750000e+01
-4.170000000000000284e+01 1.913366699218750000e+01
-4.168999999999999773e+01 1.912622070312500000e+01
-4.167999999999999972e+01 1.913806152343750000e+01
-4.167000000000000171e+01 1.912585449218750000e+01
-4.165999999999999659e+01 1.912158203125000000e+01
-4.164999999999999858e+01 1.913537597656250000e+01
-4.164000000000000057e+01 1.911755371093750000e+01
-4.163000000000000256e+01 1.912329101562500000e+01
-4.161999999999999744e+01 1.913256835937500000e+01
-4.160999999999999943e+01 1.911035156250000000e+01
-4.160000000000000142e+01 1.912915039062500000e+01
-4.159000000000000341e+01 1.912780761718750000e+01
-4.157999999999999829e+01 1.910766601562500000e+01
-4.157000000000000028e+01 1.913806152343750000e+01
-4.156000000000000227e+01 1.912463378906250000e+01
-4.154999999999999716e+01 1.911596679687500000e+01
-4.153999999999999915e+01 1.914001464843750000e+01
-4.153000000000000114e+01 1.911462402343750000e+01
-4.152000000000000313e+01 1.911926269531250000e+01
-4.150999999999999801e+01 1.913403320312500000e+01
-4.150000000000000000e+01 1.911694335937500000e+01
-4.149000000000000199e+01 1.913269042968750000e+01
-4.147999999999999687e+01 1.913452148437500000e+01
-4.146999999999999886e+01 1.911718750000000000e+01
-4.146000000000000085e+01 1.912927246093750000e+01
-4.145000000000000284e+01 1.912292480468750000e+01
-4.143999999999999773e+01 1.911682128906250000e+01
-4.142999999999999972e+01 1.913500976562500000e+01
-4.142000000000000171e+01 1.912817382812500000e+01
-4.140999999999999659e+01 1.912646484375000000e+01
-4.139999999999999858e+01 1.913537597656250000e+01
-4.139000000000000057e+01 1.911987304687500000e+01
-4.138000000000000256e+01 1.912475585937500000e+01
-4.136999999999999744e+01 1.913293457031250000e+01
-4.135999999999999943e+01 1.911816406250000000e+01
-4.135000000000000142e+01 1.912622070312500000e+01
-4.134000000000000341e+01 1.912414550781250000e+01
-4.132999999999999829e+01 1.911230468750000000e+01
-4.132000000000000028e+01 1.912768554687500000e+01
-4.131000000000000227e+01 1.911975097656250000e+01
-4.129999999999999716e+01 1.911315917968750000e+01
-4.128999999999999915e+01 1.913012695312500000e+01
-4.128000000000000114e+01 1.911633300781250000e+01
-4.127000000000000313e+01 1.911694335937500000e+01
-4.125999999999999801e+01 1.912707519531250000e+01
-4.125000000000000000e+01 1.910461425781250000e+01
-4.124000000000000199e+01 1.911267089843750000e+01
-4.122999999999999687e+01 1.911755371093750000e+01
-4.121999999999999886e+01 1.909851074218750000e+01
-4.121000000000000085e+01 1.911608886718750000e+01
-4.120000000000000284e+01 1.911303710937500000e+01
-4.118999999999999773e+01 1.910217285156250000e+01
-4.117999999999999972e+01 1.912524414062500000e+01
-4.117000000000000171e+01 1.911181640625000000e+01
-4.115999999999999659e+01 1.910681152343750000e+01
-4.114999999999999858e+01 1.912451171875000000e+01
-4.114000000000000057e+01 1.910766601562500000e+01
-4.113000000000000256e+01 1.911877441406250000e+01
-4.111999999999999744e+01 1.913427734375000000e+01
-4.110999999999999943e+01 1.911779785156250000e+01
-4.110000000000000142e+01 1.913146972656250000e+01
-4.109000000000000341e+01 1.913134765625000000e+01
-4.107999999999999829e+01 1.911315917968750000e+01
-4.107000000000000028e+01 1.912841796875000000e+01
-4.106000000000000227e+01 1.912084960937500000e+01
-4.104999999999999716e+01 1.911071777343750000e+01
-4.103999999999999915e+01 1.912536621093750000e+01
-4.103000000000000114e+01 1.911120605468750000e+01
-4.102000000000000313e+01 1.910986328125000000e+01
-4.100999999999999801e+01 1.912145996093750000e+01
-4.100000000000000000e+01 1.910607910156250000e+01
-4.099000000000000199e+01 1.910949707031250000e+01
-4.097999999999999687e+01 1.911279296875000000e+01
-4.096999999999999886e+01 1.910266113281250000e+01
-4.096000000000000085e+01 1.911779785156250000e+01
-4.095000000000000284e+01 1.911779785156250000e+01
-4.093999999999999773e+01 1.910815429687500000e+01
-4.092999999999999972e+01 1.912048339843750000e+01
-4.092000000000000171e+01 1.911230468750000000e+01
-4.090999999999999659e+01 1.910949707031250000e+01
-4.089999999999999858e+01 1.912377929687500000e+01
-4.089000000000000057e+01 1.911120605468750000e+01
-4.088000000000000256e+01 1.911206054687500000e+01
-4.086999999999999744e+01 1.912158203125000000e+01
-4.085999999999999943e+01 1.910620117187500000e+01
-4.085000000000000142e+01 1.911596679687500000e+01
-4.084000000000000341e+01 1.912219238281250000e+01
-4.082999999999999829e+01 1.910534667968750000e+01
-4.082000000000000028e+01 1.911987304687500000e+01
-4.081000000000000227e+01 1.911572265625000000e+01
-4.079999999999999716e+01 1.910229492187500000e+01
-4.078999999999999915e+01 1.912292480468750000e+01
-4.078000000000000114e+01 1.910485839843750000e+01
-4.077000000000000313e+01 1.909765625000000000e+01
-4.075999999999999801e+01 1.912133789062500000e+01
-4.075000000000000000e+01 1.910034179687500000e+01
-4.074000000000000199e+01 1.910864257812500000e+01
-4.072999999999999687e+01 1.912182617187500000e+01
-4.071999999999999886e+01 1.909472656250000000e+01
-4.071000000000000085e+01 1.910998535156250000e+01
-4.070000000000000284e+01 1.911132812500000000e+01
-4.068999999999999773e+01 1.909509277343750000e+01
-4.067999999999999972e+01 1.911682128906250000e+01
-4.067000000000000171e+01 1.911193847656250000e+01
-4.065999999999999659e+01 1.910375976562500000e+01
-4.064999999999999858e+01 1.911877441406250000e+01
-4.064000000000000057e+01 1.910522460937500000e+01
-4.063000000000000256e+01 1.910253906250000000e+01
-4.061999999999999744e+01 1.911364746093750000e+01
-4.060999999999999943e+01 1.910241699218750000e+01
-4.060000000000000142e+01 1.910803222656250000e+01
-4.059000000000000341e+01 1.911315917968750000e+01
-4.057999999999999829e+01 1.910021972656250000e+01
-4.057000000000000028e+01 1.910852050781250000e+01
-4.056000000000000227e+01 1.910827636718750000e+01
-4.054999999999999716e+01 1.909777832031250000e+01
-4.053999999999999915e+01 1.910949707031250000e+01
-4.053000000000000114e+01 1.910253906250000000e+01
-4.052000000000000313e+01 1.909521484375000000e+01
-4.050999999999999801e+01 1.910742187500000000e+01
-4.050000000000000000e+01 1.909545898437500000e+01
-4.049000000000000199e+01 1.909521484375000000e+01
-4.047999999999999687e+01 1.911145019531250000e+01
-4.046999999999999886e+01 1.909606933593750000e+01
-4.046000000000000085e+01 1.910510253906250000e+01
-4.045000000000000284e+01 1.911706542968750000e+01
-4.043999999999999773e+01 1.909423828125000000e+01
-4.042999999999999972e+01 1.911340332031250000e+01
-4.042000000000000171e+01 1.911242675781250000e+01
-4.040999999999999659e+01 1.909130859375000000e+01
-4.039999999999999858e+01 1.912231445312500000e+01
-4.039000000000000057e+01 1.910717773437500000e+01
-4.038000000000000256e+01 1.910009765625000000e+01
-4.036999999999999744e+01 1.912951660156250000e+01
-4.035999999999999943e+01 1.910681152343750000e+01
-4.035000000000000142e+01 1.910998535156250000e+01
-4.034000000000000341e+01 1.912133789062500000e+01
-4.032999999999999829e+01 1.909606933593750000e+01
-4.032000000000000028e+01 1.910546875000000000e+01
-4.031000000000000227e+01 1.910852050781250000e+01
-4.029999999999999716e+01 1.909020996093750000e+01
-4.028999999999999915e+01 1.910290527343750000e+01
-4.028000000000000114e+01 1.909973144531250000e+01
-4.027000000000000313e+01 1.908972167968750000e+01
-4.025999999999999801e+01 1.910717773437500000e+01
-4.025000000000000000e+01 1.909790039062500000e+01
-4.024000000000000199e+01 1.909179687500000000e+01
-4.022999999999999687e+01 1.910546875000000000e+01
-4.021999999999999886e+01 1.909057617187500000e+01
-4.021000000000000085e+01 1.909313964843750000e+01
-4.020000000000000284e+01 1.910266113281250000e+01
-4.018999999999999773e+01 1.908288574218750000e+01
-4.017999999999999972e+01 1.909118652343750000e+01
-4.017000000000000171e+01 1.909729003906250000e+01
-4.015999999999999659e+01 1.908569335937500000e+01
-4.014999999999999858e+01 1.910534667968750000e+01
-4.014000000000000057e+01 1.910327148437500000e+01
-4.013000000000000256e+01 1.909167480468750000e+01
-4.011999999999999744e+01 1.911083984375000000e+01
-4.010999999999999943e+01 1.909753417968750000e+01
-4.010000000000000142e+01 1.909143066406250000e+01
-4.009000000000000341e+01 1.910913085937500000e+01
-4.007999999999999829e+01 1.908837890625000000e+01
-4.007000000000000028e+01 1.909216308593750000e+01
-4.006000000000000227e+01 1.910742187500000000e+01
-4.004999999999999716e+01 1.908923339843750000e+01
-4.003999999999999915e+01 1.910534667968750000e+01
-4.003000000000000114e+01 1.910986328125000000e+01
-4.002000000000000313e+01 1.908813476562500000e+01
-4.000999999999999801e+01 1.910388183593750000e+01
-4.000000000000000000e+01 1.909643554687500000e+01
-3.999000000000000199e+01 1.908300781250000000e+01
-3.997999999999999687e+01 1.910021972656250000e+01
-3.996999999999999886e+01 1.908557128906250000e+01
-3.996000000000000085e+01 1.908142089843750000e+01
-3.995000000000000284e+01 1.909643554687500000e+01
-3.993999999999999773e+01 1.908508300781250000e+01
-3.992999999999999972e+01 1.909423828125000000e+01
-3.992000000000000171e+01 1.910339355468750000e+01
-3.990999999999999659e+01 1.908715820312500000e+01
-3.989999999999999858e+01 1.909301757812500000e+01
-3.989000000000000057e+01 1.909143066406250000e+01
-3.988000000000000256e+01 1.907946777343750000e+01
-3.986999999999999744e+01 1.909045410156250000e+01
-3.985999999999999943e+01 1.908715820312500000e+01
-3.985000000000000142e+01 1.908154296875000000e+01
-3.984000000000000341e+01 1.909362792968750000e+01
-3.982999999999999829e+01 1.908532714843750000e+01
-3.982000000000000028e+01 1.908166503906250000e+01
-3.981000000000000227e+01 1.909118652343750000e+01
-3.979999999999999716e+01 1.908190917968750000e+01
-3.978999999999999915e+01 1.908605957031250000e+01
-3.978000000000000114e+01 1.909558105468750000e+01
-3.977000000000000313e+01 1.908203125000000000e+01
-3.975999999999999801e+01 1.908813476562500000e+01
-3.975000000000000000e+01 1.908996582031250000e+01
-3.974000000000000199e+01 1.907043457031250000e+01
-3.972999999999999687e+01 1.908654785156250000e+01
-3.971999999999999886e+01 1.908044433593750000e+01
-3.971000000000000085e+01 1.906433105468750000e+01
-3.970000000000000284e+01 1.909570312500000000e+01
-3.968999999999999773e+01 1.908264160156250000e+01
-3.967999999999999972e+01 1.907836914062500000e+01
-3.967000000000000171e+01 1.910339355468750000e+01
-3.965999999999999659e+01 1.907653808593750000e+01
-3.964999999999999858e+01 1.908374023437500000e+01
-3.964000000000000057e+01 1.909777832031250000e+01
-3.963000000000000256e+01 1.907287597656250000e+01
-3.961999999999999744e+01 1.908752441406250000e+01
-3.960999999999999943e+01 1.908911132812500000e+01
-3.960000000000000142e+01 1.907263183593750000e+01
-3.959000000000000341e+01 1.909118652343750000e+01
-3.957999999999999829e+01 1.908532714843750000e+01
-3.957000000000000028e+01 1.907543945312500000e+01
-3.956000000000000227e+01 1.909118652343750000e+01
-3.954999999999999716e+01 1.908276367187500000e+01
-3.953999999999999915e+01 1.908251953125000000e+01
-3.953000000000000114e+01 1.909570312500000000e+01
-3.952000000000000313e+01 1.908325195312500000e+01
-3.950999999999999801e+01 1.908593750000000000e+01
-3.950000000000000000e+01 1.909179687500000000e+01
-3.949000000000000199e+01 1.907470703125000000e+01
-3.947999999999999687e+01 1.908447265625000000e+01
-3.946999999999999886e+01 1.908996582031250000e+01
-3.946000000000000085e+01 1.907690429687500000e+01
-3.945000000000000284e+01 1.909130859375000000e+01
-3.943999999999999773e+01 1.908703613281250000e+01
-3.942999999999999972e+01 1.907434082031250000e+01
-3.942000000000000171e+01 1.908972167968750000e+01
-3.940999999999999659e+01 1.907897949218750000e+01
-3.939999999999999858e+01 1.907507324218750000e+01
-3.939000000000000057e+01 1.909228515625000000e+01
-3.938000000000000256e+01 1.907299804687500000e+01
-3.936999999999999744e+01 1.907409667968750000e+01
-3.935999999999999943e+01 1.908764648437500000e+01
-3.935000000000000142e+01 1.906665039062500000e+01
-3.934000000000000341e+01 1.907910156250000000e+01
-3.932999999999999829e+01 1.908361816406250000e+01
-3.932000000000000028e+01 1.906164550781250000e+01
-3.931000000000000227e+01 1.907995605468750000e+01
-3.929999999999999716e+01 1.907617187500000000e+01
-3.928999999999999915e+01 1.906298828125000000e+01
-3.928000000000000114e+01 1.908557128906250000e+01
-3.927000000000000313e+01 1.907446289062500000e+01
-3.925999999999999801e+01 1.906921386718750000e+01
-3.925000000000000000e+01 1.908544921875000000e+01
-3.924000000000000199e+01 1.906958007812500000e+01
-3.922999999999999687e+01 1.907287597656250000e+01
-3.921999999999999886e+01 1.908471679687500000e+01
-3.921000000000000085e+01 1.907531738281250000e+01
-3.920000000000000284e+01 1.908337402343750000e+01
-3.918999999999999773e+01 1.908544921875000000e+01
-3.917999999999999972e+01 1.907531738281250000e+01
-3.917000000000000171e+01 1.907946777343750000e+01
-3.915999999999999659e+01 1.907678222656250000e+01
-3.914999999999999858e+01 1.907226562500000000e+01
-3.914000000000000057e+01 1.907873535156250000e+01
-3.913000000000000256e+01 1.907470703125000000e+01
-3.911999999999999744e+01 1.906958007812500000e+01
-3.910999999999999943e+01 1.907141113281250000e+01
-3.910000000000000142e+01 1.906628417968750000e+01
-3.909000000000000341e+01 1.906921386718750000e+01
-3.907999999999999829e+01 1.907629394531250000e+01
-3.907000000000000028e+01 1.907373046875000000e+01
-3.906000000000000227e+01 1.907849121093750000e+01
-3.904999999999999716e+01 1.907983398437500000e+01
-3.903999999999999915e+01 1.906750488281250000e+01
-3.903000000000000114e+01 1.907019042968750000e+01
-3.902000000000000313e+01 1.906970214843750000e+01
-3.900999999999999801e+01 1.906457519531250000e+01
-3.900000000000000000e+01 1.907958984375000000e+01
-3.899000000000000199e+01 1.907495117187500000e+01
-3.897999999999999687e+01 1.906689453125000000e+01
-3.896999999999999886e+01 1.908020019531250000e+01
-3.896000000000000085e+01 1.906835937500000000e+01
-3.895000000000000284e+01 1.906835937500000000e+01
-3.893999999999999773e+01 1.908117675781250000e+01
-3.892999999999999972e+01 1.906323242187500000e+01
-3.892000000000000171e+01 1.907153320312500000e+01
-3.890999999999999659e+01 1.907849121093750000e+01
-3.889999999999999858e+01 1.905700683593750000e+01
-3.889000000000000057e+01 1.907055664062500000e+01
-3.888000000000000256e+01 1.906982421875000000e+01
-3.886999999999999744e+01 1.905432128906250000e+01
-3.885999999999999943e+01 1.907580566406250000e+01
-3.885000000000000142e+01 1.906945800781250000e+01
-3.884000000000000341e+01 1.906091308593750000e+01
-3.882999999999999829e+01 1.908276367187500000e+01
-3.882000000000000028e+01 1.906713867187500000e+01
-3.881000000000000227e+01 1.906481933593750000e+01
-3.879999999999999716e+01 1.908129882812500000e+01
-3.878999999999999915e+01 1.906420898437500000e+01
-3.878000000000000114e+01 1.907238769531250000e+01
-3.877000000000000313e+01 1.908142089843750000e+01
-3.875999999999999801e+01 1.906225585937500000e+01
-3.875000000000000000e+01 1.907336425781250000e+01
-3.874000000000000199e+01 1.907470703125000000e+01
-3.872999999999999687e+01 1.906054687500000000e+01
-3.871999999999999886e+01 1.907519531250000000e+01
-3.871000000000000085e+01 1.907189941406250000e+01
-3.870000000000000284e+01 1.906604003906250000e+01
-3.868999999999999773e+01 1.908093261718750000e+01
-3.867999999999999972e+01 1.907165527343750000e+01
-3.867000000000000171e+01 1.906872558593750000e+01
-3.865999999999999659e+01 1.907922363281250000e+01
-3.864999999999999858e+01 1.906591796875000000e+01
-3.864000000000000057e+01 1.907019042968750000e+01
-3.863000000000000256e+01 1.907922363281250000e+01
-3.861999999999999744e+01 1.906250000000000000e+01
-3.860999999999999943e+01 1.906555175781250000e+01
-3.860000000000000142e+01 1.906530761718750000e+01
-3.859000000000000341e+01 1.905126953125000000e+01
-3.857999999999999829e+01 1.906884765625000000e+01
-3.857000000000000028e+01 1.906945800781250000e+01
-3.856000000000000227e+01 1.905603027343750000e+01
-3.854999999999999716e+01 1.907482910156250000e+01
-3.853999999999999915e+01 1.906164550781250000e+01
-3.853000000000000114e+01 1.905114746093750000e+01
-3.852000000000000313e+01 1.907568359375000000e+01
-3.850999999999999801e+01 1.905395507812500000e+01
-3.850000000000000000e+01 1.905639648437500000e+01
-3.849000000000000199e+01 1.907934570312500000e+01
-3.847999999999999687e+01 1.905395507812500000e+01
-3.846999999999999886e+01 1.906811523437500000e+01
-3.846000000000000085e+01 1.907604980468750000e+01
-3.845000000000000284e+01 1.905029296875000000e+01
-3.843999999999999773e+01 1.906738281250000000e+01
-3.842999999999999972e+01 1.906750488281250000e+01
-3.842000000000000171e+01 1.905627441406250000e+01
-3.840999999999999659e+01 1.907653808593750000e+01
-3.839999999999999858e+01 1.907214355468750000e+01
-3.839000000000000057e+01 1.906555175781250000e+01
-3.838000000000000256e+01 1.907519531250000000e+01
-3.836999999999999744e+01 1.906115722656250000e+01
-3.835999999999999943e+01 1.905749511718750000e+01
-3.835000000000000142e+01 1.906665039062500000e+01
-3.834000000000000341e+01 1.905773925781250000e+01
-3.832999999999999829e+01 1.906372070312500000e+01
-3.832000000000000028e+01 1.907067871093750000e+01
-3.831000000000000227e+01 1.905627441406250000e+01
-3.829999999999999716e+01 1.906115722656250000e+01
-3.828999999999999915e+01 1.906176757812500000e+01
-3.828000000000000114e+01 1.905041503906250000e+01
-3.827000000000000313e+01 1.906567382812500000e+01
-3.825999999999999801e+01 1.906652832031250000e+01
-3.825000000000000000e+01 1.905883789062500000e+01
-3.824000000000000199e+01 1.907373046875000000e+01
-3.822999999999999687e+01 1.906237792968750000e+01
-3.821999999999999886e+01 1.905505371093750000e+01
-3.821000000000000085e+01 1.907202148437500000e+01
-3.820000000000000284e+01 1.905773925781250000e+01
-3.818999999999999773e+01 1.905981445312500000e+01
-3.817999999999999972e+01 1.907336425781250000e+01
-3.817000000000000171e+01 1.905126953125000000e+01
-3.815999999999999659e+01 1.905932617187500000e+01
-3.814999999999999858e+01 1.906652832031250000e+01
-3.814000000000000057e+01 1.904589843750000000e+01
-3.813000000000000256e+01 1.906335449218750000e+01
-3.811999999999999744e+01 1.906359863281250000e+01
-3.810999999999999943e+01 1.904638671875000000e+01
-3.810000000000000142e+01 1.906750488281250000e+01
-3.809000000000000341e+01 1.906152343750000000e+01
-3.807999999999999829e+01 1.905139160156250000e+01
-3.807000000000000028e+01 1.906774902343750000e+01
-3.806000000000000227e+01 1.905114746093750000e+01
-3.804999999999999716e+01 1.904650878906250000e+01
-3.803999999999999915e+01 1.906066894531250000e+01
-3.803000000000000114e+01 1.904565429687500000e+01
-3.802000000000000313e+01 1.905285644531250000e+01
-3.800999999999999801e+01 1.906225585937500000e+01
-3.800000000000000000e+01 1.904504394531250000e+01
-3.799000000000000199e+01 1.905725097656250000e+01
-3.797999999999999687e+01 1.906005859375000000e+01
-3.796999999999999886e+01 1.904663085937500000e+01
-3.796000000000000085e+01 1.906311035156250000e+01
-3.795000000000000284e+01 1.905993652343750000e+01
-3.793999999999999773e+01 1.905139160156250000e+01
-3.792999999999999972e+01 1.906982421875000000e+01
-3.792000000000000171e+01 1.906066894531250000e+01
-3.790999999999999659e+01 1.905456542968750000e+01
-3.789999999999999858e+01 1.906872558593750000e+01
-3.789000000000000057e+01 1.905224609375000000e+01
-3.788000000000000256e+01 1.905249023437500000e+01
-3.786999999999999744e+01 1.906494140625000000e+01
-3.785999999999999943e+01 1.904626464843750000e+01
-3.785000000000000142e+01 1.905285644531250000e+01
-3.784000000000000341e+01 1.905834960937500000e+01
-3.782999999999999829e+01 1.903833007812500000e+01
-3.782000000000000028e+01 1.905297851562500000e+01
-3.781000000000000227e+01 1.905456542968750000e+01
-3.779999999999999716e+01 1.904016113281250000e+01
-3.778999999999999915e+01 1.905786132812500000e+01
-3.778000000000000114e+01 1.904968261718750000e+01
-3.777000000000000313e+01 1.904003906250000000e+01
-3.775999999999999801e+01 1.905895996093750000e+01
-3.775000000000000000e+01 1.904602050781250000e+01
-3.774000000000000199e+01 1.904284667968750000e+01
-3.772999999999999687e+01 1.905810546875000000e+01
-3.771999999999999886e+01 1.904248046875000000e+01
-3.771000000000000085e+01 1.905065917968750000e+01
-3.770000000000000284e+01 1.906469726562500000e+01
-3.768999999999999773e+01 1.904663085937500000e+01
-3.767999999999999972e+01 1.905822753906250000e+01
-3.767000000000000171e+01 1.906457519531250000e+01
-3.765999999999999659e+01 1.904809570312500000e+01
-3.764999999999999858e+01 1.906066894531250000e+01
-3.764000000000000057e+01 1.905432128906250000e+01
-3.763000000000000256e+01 1.903735351562500000e+01
-3.761999999999999744e+01 1.905224609375000000e+01
-3.760999999999999943e+01 1.904309082031250000e+01
-3.760000000000000142e+01 1.903625488281250000e+01
-3.759000000000000341e+01 1.905346679687500000e+01
-3.757999999999999829e+01 1.904064941406250000e+01
-3.757000000000000028e+01 1.904125976562500000e+01
-3.756000000000000227e+01 1.905541992187500000e+01
-3.754999999999999716e+01 1.903894042968750000e+01
-3.753999999999999915e+01 1.904602050781250000e+01
-3.753000000000000114e+01 1.905700683593750000e+01
-3.752000000000000313e+01 1.904064941406250000e+01
-3.750999999999999801e+01 1.905566406250000000e+01
-3.750000000000000000e+01 1.905969238281250000e+01
-3.749000000000000199e+01 1.904174804687500000e+01
-3.747999999999999687e+01 1.905615234375000000e+01
-3.746999999999999886e+01 1.905090332031250000e+01
-3.746000000000000085e+01 1.903662109375000000e+01
-3.745000000000000284e+01 1.905529785156250000e+01
-3.743999999999999773e+01 1.904541015625000000e+01
-3.742999999999999972e+01 1.903869628906250000e+01
-3.742000000000000171e+01 1.905603027343750000e+01
-3.740999999999999659e+01 1.903881835937500000e+01
-3.739999999999999858e+01 1.904113769531250000e+01
-3.739000000000000057e+01 1.905554199218750000e+01
-3.738000000000000256e+01 1.903540039062500000e+01
-3.736999999999999744e+01 1.904223632812500000e+01
-3.735999999999999943e+01 1.904821777343750000e+01
-3.735000000000000142e+01 1.903027343750000000e+01
-3.734000000000000341e+01 1.904772949218750000e+01
-3.732999999999999829e+01 1.905139160156250000e+01
-3.732000000000000028e+01 1.903747558593750000e+01
-3.731000000000000227e+01 1.905346679687500000e+01
-3.729999999999999716e+01 1.904565429687500000e+01
-3.728999999999999915e+01 1.903503417968750000e+01
-3.728000000000000114e+01 1.905151367187500000e+01
-3.727000000000000313e+01 1.904150390625000000e+01
-3.725999999999999801e+01 1.903869628906250000e+01
-3.725000000000000000e+01 1.905236816406250000e+01
-3.724000000000000199e+01 1.903662109375000000e+01
-3.722999999999999687e+01 1.903698730468750000e+01
-3.721999999999999886e+01 1.904589843750000000e+01
-3.721000000000000085e+01 1.903076171875000000e+01
-3.720000000000000284e+01 1.903991699218750000e+01
-3.718999999999999773e+01 1.904687500000000000e+01
-3.717999999999999972e+01 1.903186035156250000e+01
-3.717000000000000171e+01 1.904370117187500000e+01
-3.715999999999999659e+01 1.904553222656250000e+01
-3.714999999999999858e+01 1.903308105468750000e+01
-3.714000000000000057e+01 1.904833984375000000e+01
-3.713000000000000256e+01 1.904064941406250000e+01
-3.711999999999999744e+01 1.902941894531250000e+01
-3.710999999999999943e+01 1.904797363281250000e+01
-3.710000000000000142e+01 1.903503417968750000e+01
-3.709000000000000341e+01 1.903149414062500000e+01
-3.707999999999999829e+01 1.905163574218750000e+01
-3.707000000000000028e+01 1.903186035156250000e+01
-3.706000000000000227e+01 1.903906250000000000e+01
-3.704999999999999716e+01 1.905493164062500000e+01
-3.703999999999999915e+01 1.902709960937500000e+01
-3.703000000000000114e+01 1.903930664062500000e+01
-3.702000000000000313e+01 1.904479980468750000e+01
-3.700999999999999801e+01 1.902343750000000000e+01
-3.700000000000000000e+01 1.904284667968750000e+01
-3.699000000000000199e+01 1.904089355468750000e+01
-3.697999999999999687e+01 1.902734375000000000e+01
-3.696999999999999886e+01 1.904248046875000000e+01
-3.696000000000000085e+01 1.903125000000000000e+01
-3.695000000000000284e+01 1.902343750000000000e+01
-3.693999999999999773e+01 1.903637695312500000e+01
-3.692999999999999972e+01 1.902893066406250000e+01
-3.692000000000000171e+01 1.903002929687500000e+01
-3.690999999999999659e+01 1.903942871093750000e+01
-3.689999999999999858e+01 1.902966308593750000e+01
-3.689000000000000057e+01 1.903088378906250000e+01
-3.688000000000000256e+01 1.903637695312500000e+01
-3.686999999999999744e+01 1.902783203125000000e+01
-3.685999999999999943e+01 1.903356933593750000e+01
-3.685000000000000142e+01 1.903479003906250000e+01
-3.684000000000000341e+01 1.902404785156250000e+01
-3.682999999999999829e+01 1.903454589843750000e+01
-3.682000000000000028e+01 1.903649902343750000e+01
-3.681000000000000227e+01 1.902832031250000000e+01
-3.679999999999999716e+01 1.903833007812500000e+01
-3.678999999999999915e+01 1.903125000000000000e+01
-3.678000000000000114e+01 1.902380371093750000e+01
-3.677000000000000313e+01 1.903991699218750000e+01
-3.675999999999999801e+01 1.903063964843750000e+01
-3.675000000000000000e+01 1.902880859375000000e+01
-3.674000000000000199e+01 1.904418945312500000e+01
-3.672999999999999687e+01 1.902502441406250000e+01
-3.671999999999999886e+01 1.902941894531250000e+01
-3.671000000000000085e+01 1.904052734375000000e+01
-3.670000000000000284e+01 1.901635742187500000e+01
-3.668999999999999773e+01 1.902636718750000000e+01
-3.667999999999999972e+01 1.903112792968750000e+01
-3.667000000000000171e+01 1.901171875000000000e+01
-3.665999999999999659e+01 1.903112792968750000e+01
-3.664999999999999858e+01 1.902819824218750000e+01
-3.664000000000000057e+01 1.901184082031250000e+01
-3.663000000000000256e+01 1.903283691406250000e+01
-3.661999999999999744e+01 1.902416992187500000e+01
-3.660999999999999943e+01 1.901550292968750000e+01
-3.660000000000000142e+01 1.903454589843750000e+01
-3.659000000000000341e+01 1.902062988281250000e+01
-3.657999999999999829e+01 1.902001953125000000e+01
-3.657000000000000028e+01 1.903698730468750000e+01
-3.656000000000000227e+01 1.902172851562500000e+01
-3.654999999999999716e+01 1.902478027343750000e+01
-3.653999999999999915e+01 1.903247070312500000e+01
-3.653000000000000114e+01 1.901452636718750000e+01
-3.652000000000000313e+01 1.902331542968750000e+01
-3.650999999999999801e+01 1.903027343750000000e+01
-3.650000000000000000e+01 1.901635742187500000e+01
-3.649000000000000199e+01 1.902941894531250000e+01
-3.647999999999999687e+01 1.902697753906250000e+01
-3.646999999999999886e+01 1.901037597656250000e+01
-3.646000000000000085e+01 1.902490234375000000e+01
-3.645000000000000284e+01 1.902233886718750000e+01
-3.643999999999999773e+01 1.901647949218750000e+01
-3.642999999999999972e+01 1.903295898437500000e+01
-3.642000000000000171e+01 1.902111816406250000e+01
-3.640999999999999659e+01 1.901611328125000000e+01
-3.639999999999999858e+01 1.903063964843750000e+01
-3.639000000000000057e+01 1.901403808593750000e+01
-3.638000000000000256e+01 1.901660156250000000e+01
-3.636999999999999744e+01 1.903173828125000000e+01
-3.635999999999999943e+01 1.901025390625000000e+01
-3.635000000000000142e+01 1.901855468750000000e+01
-3.634000000000000341e+01 1.902819824218750000e+01
-3.632999999999999829e+01 1.900598144531250000e+01
-3.632000000000000028e+01 1.902734375000000000e+01
-3.631000000000000227e+01 1.902954101562500000e+01
-3.629999999999999716e+01 1.901025390625000000e+01
-3.628999999999999915e+01 1.903674316406250000e+01
-3.628000000000000114e+01 1.902734375000000000e+01
-3.627000000000000313e+01 1.901159667968750000e+01
-3.625999999999999801e+01 1.903247070312500000e+01
-3.625000000000000000e+01 1.901879882812500000e+01
-3.624000000000000199e+01 1.901708984375000000e+01
-3.622999999999999687e+01 1.903222656250000000e+01
-3.621999999999999886e+01 1.901696777343750000e+01
-3.621000000000000085e+01 1.901940917968750000e+01
-3.620000000000000284e+01 1.902770996093750000e+01
-3.618999999999999773e+01 1.901489257812500000e+01
-3.617999999999999972e+01 1.902075195312500000e+01
-3.617000000000000171e+01 1.902563476562500000e+01
-3.615999999999999659e+01 1.901501464843750000e+01
-3.614999999999999858e+01 1.902331542968750000e+01
-3.614000000000000057e+01 1.902307128906250000e+01
-3.613000000000000256e+01 1.901367187500000000e+01
-3.611999999999999744e+01 1.902453613281250000e+01
-3.610999999999999943e+01 1.902246093750000000e+01
-3.610000000000000142e+01 1.901354980468750000e+01
-3.609000000000000341e+01 1.902294921875000000e+01
-3.607999999999999829e+01 1.901391601562500000e+01
-3.607000000000000028e+01 1.900830078125000000e+01
-3.606000000000000227e+01 1.902099609375000000e+01
-3.604999999999999716e+01 1.901013183593750000e+01
-3.603999999999999915e+01 1.901025390625000000e+01
-3.603000000000000114e+01 1.902148437500000000e+01
-3.602000000000000313e+01 1.900292968750000000e+01
-3.600999999999999801e+01 1.900964355468750000e+01
-3.600000000000000000e+01 1.902575683593750000e+01
-3.598999999999999488e+01 1.901098632812500000e+01
-3.598000000000000398e+01 1.902575683593750000e+01
-3.596999999999999886e+01 1.902990722656250000e+01
-3.595999999999999375e+01 1.900622558593750000e+01
-3.595000000000000284e+01 1.902209472656250000e+01
-3.593999999999999773e+01 1.901904296875000000e+01
-3.593000000000000682e+01 1.900305175781250000e+01
-3.592000000000000171e+01 1.902514648437500000e+01
-3.590999999999999659e+01 1.901782226562500000e+01
-3.590000000000000568e+01 1.901025390625000000e+01
-3.589000000000000057e+01 1.902893066406250000e+01
-3.587999999999999545e+01 1.901086425781250000e+01
-3.587000000000000455e+01 1.900512695312500000e+01
-3.585999999999999943e+01 1.901818847656250000e+01
-3.584999999999999432e+01 1.900122070312500000e+01
-3.584000000000000341e+01 1.900659179687500000e+01
-3.582999999999999829e+01 1.901940917968750000e+01
-3.581999999999999318e+01 1.900427246093750000e+01
-3.581000000000000227e+01 1.901354980468750000e+01
-3.579999999999999716e+01 1.901782226562500000e+01
-3.579000000000000625e+01 1.900207519531250000e+01
-3.578000000000000114e+01 1.901660156250000000e+01
-3.576999999999999602e+01 1.901965332031250000e+01
-3.576000000000000512e+01 1.900732421875000000e+01
-3.575000000000000000e+01 1.902185058593750000e+01
-3.573999999999999488e+01 1.901293945312500000e+01
-3.573000000000000398e+01 1.899743652343750000e+01
-3.571999999999999886e+01 1.901062011718750000e+01
-3.570999999999999375e+01 1.900195312500000000e+01
-3.570000000000000284e+01 1.900048828125000000e+01
-3.568999999999999773e+01 1.901904296875000000e+01
-3.568000000000000682e+01 1.900585937500000000e+01
-3.567000000000000171e+01 1.900708007812500000e+01
-3.565999999999999659e+01 1.902172851562500000e+01
-3.565000000000000568e+01 1.900549316406250000e+01
-3.564000000000000057e+01 1.901196289062500000e+01
-3.562999999999999545e+01 1.902001953125000000e+01
-3.562000000000000455e+01 1.899926757812500000e+01
-3.560999999999999943e+01 1.901025390625000000e+01
-3.559999999999999432e+01 1.901477050781250000e+01
-3.559000000000000341e+01 1.899816894531250000e+01
-3.557999999999999829e+01 1.901477050781250000e+01
-3.556999999999999318e+01 1.901306152343750000e+01
-3.556000000000000227e+01 1.899853515625000000e+01
-3.554999999999999716e+01 1.901672363281250000e+01
-3.554000000000000625e+01 1.900622558593750000e+01
-3.553000000000000114e+01 1.899511718750000000e+01
-3.551999999999999602e+01 1.901428222656250000e+01
-3.551000000000000512e+01 1.900012207031250000e+01
-3.550000000000000000e+01 1.899523925781250000e+01
-3.548999999999999488e+01 1.901098632812500000e+01
-3.548000000000000398e+01 1.899597167968750000e+01
-3.546999999999999886e+01 1.900256347656250000e+01
-3.545999999999999375e+01 1.901635742187500000e+01
-3.545000000000000284e+01 1.900012207031250000e+01
-3.543999999999999773e+01 1.900878906250000000e+01
-3.543000000000000682e+01 1.901428222656250000e+01
-3.542000000000000171e+01 1.899987792968750000e+01
-3.540999999999999659e+01 1.901135253906250000e+01
-3.540000000000000568e+01 1.901123046875000000e+01
-3.539000000000000057e+01 1.899951171875000000e+01
-3.537999999999999545e+01 1.901037597656250000e+01
-3.537000000000000455e+01 1.900427246093750000e+01
-3.535999999999999943e+01 1.899560546875000000e+01
-3.534999999999999432e+01 1.900964355468750000e+01
-3.534000000000000341e+01 1.900305175781250000e+01
-3.532999999999999829e+01 1.899658203125000000e+01
-3.531999999999999318e+01 1.900708007812500000e+01
-3.531000000000000227e+01 1.899584960937500000e+01
-3.529999999999999716e+01 1.899572753906250000e+01
-3.529000000000000625e+01 1.900927734375000000e+01
-3.528000000000000114e+01 1.899584960937500000e+01
-3.526999999999999602e+01 1.900036621093750000e+01
-3.526000000000000512e+01 1.901086425781250000e+01
-3.525000000000000000e+01 1.899243164062500000e+01
-3.523999999999999488e+01 1.900244140625000000e+01
-3.523000000000000398e+01 1.900878906250000000e+01
-3.521999999999999886e+01 1.898901367187500000e+01
-3.520999999999999375e+01 1.900842285156250000e+01
-3.520000000000000284e+01 1.900866699218750000e+01
-3.518999999999999773e+01 1.899047851562500000e+01
-3.518000000000000682e+01 1.901391601562500000e+01
-3.517000000000000171e+01 1.900341796875000000e+01
-3.515999999999999659e+01 1.898974609375000000e+01
-3.515000000000000568e+01 1.901281738281250000e+01
-3.514000000000000057e+01 1.899780273437500000e+01
-3.512999999999999545e+01 1.899316406250000000e+01
-3.512000000000000455e+01 1.901074218750000000e+01
-3.510999999999999943e+01 1.899450683593750000e+01
-3.509999999999999432e+01 1.899548339843750000e+01
-3.509000000000000341e+01 1.900622558593750000e+01
-3.507999999999999829e+01 1.899157714843750000e+01
-3.506999999999999318e+01 1.899743652343750000e+01
-3.506000000000000227e+01 1.900390625000000000e+01
-3.504999999999999716e+01 1.899316406250000000e+01
-3.504000000000000625e+01 1.900000000000000000e+01
-3.503000000000000114e+01 1.899877929687500000e+01
-3.501999999999999602e+01 1.898620605468750000e+01
-3.501000000000000512e+01 1.899365234375000000e+01
-3.500000000000000000e+01 1.899377441406250000e+01
-3.498999999999999488e+01 1.899011230468750000e+01
-3.498000000000000398e+01 1.900476074218750000e+01
-3.496999999999999886e+01 1.900268554687500000e+01
-3.495999999999999375e+01 1.899633789062500000e+01
-3.495000000000000284e+01 1.900756835937500000e+01
-3.493999999999999773e+01 1.899768066406250000e+01
-3.493000000000000682e+01 1.899182128906250000e+01
-3.492000000000000171e+01 1.900402832031250000e+01
-3.490999999999999659e+01 1.898999023437500000e+01
-3.490000000000000568e+01 1.898999023437500000e+01
-3.489000000000000057e+01 1.900720214843750000e+01
-3.487999999999999545e+01 1.898583984375000000e+01
-3.487000000000000455e+01 1.899194335937500000e+01
-3.485999999999999943e+01 1.900561523437500000e+01
-3.484999999999999432e+01 1.897717285156250000e+01
-3.484000000000000341e+01 1.899353027343750000e+01
-3.482999999999999829e+01 1.899743652343750000e+01
-3.481999999999999318e+01 1.897180175781250000e+01
-3.481000000000000227e+01 1.899743652343750000e+01
-3.479999999999999716e+01 1.899572753906250000e+01
-3.479000000000000625e+01 1.897924804687500000e+01
-3.478000000000000114e+01 1.900231933593750000e+01
-3.476999999999999602e+01 1.899291992187500000e+01
-3.476000000000000512e+01 1.898388671875000000e+01
-3.475000000000000000e+01 1.900488281250000000e+01
-3.473999999999999488e+01 1.899291992187500000e+01
-3.473000000000000398e+01 1.898999023437500000e+01
-3.471999999999999886e+01 1.900537109375000000e+01
-3.470999999999999375e+01 1.898876953125000000e+01
-3.470000000000000284e+01 1.899133300781250000e+01
-3.468999999999999773e+01 1.900585937500000000e+01
-3.468000000000000682e+01 1.899023437500000000e+01
-3.467000000000000171e+01 1.899609375000000000e+01
-3.465999999999999659e+01 1.900183105468750000e+01
-3.465000000000000568e+01 1.898339843750000000e+01
-3.464000000000000057e+01 1.899133300781250000e+01
-3.462999999999999545e+01 1.899401855468750000e+01
-3.462000000000000455e+01 1.898022460937500000e+01
-3.460999999999999943e+01 1.899426269531250000e+01
-3.459999999999999432e+01 1.899328613281250000e+01
-3.459000000000000341e+01 1.898181152343750000e+01
-3.457999999999999829e+01 1.899731445312500000e+01
-3.456999999999999318e+01 1.899267578125000000e+01
-3.456000000000000227e+01 1.898486328125000000e+01
-3.454999999999999716e+01 1.900048828125000000e+01
-3.454000000000000625e+01 1.898803710937500000e+01
-3.453000000000000114e+01 1.898168945312500000e+01
-3.451999999999999602e+01 1.899572753906250000e+01
-3.451000000000000512e+01 1.897900390625000000e+01
-3.450000000000000000e+01 1.897863769531250000e+01
-3.448999999999999488e+01 1.899304199218750000e+01
-3.448000000000000398e+01 1.897387695312500000e+01
-3.446999999999999886e+01 1.898120117187500000e+01
-3.445999999999999375e+01 1.899597167968750000e+01
-3.445000000000000284e+01 1.897973632812500000e+01
-3.443999999999999773e+01 1.899597167968750000e+01
-3.443000000000000682e+01 1.900024414062500000e+01
-3.442000000000000171e+01 1.897485351562500000e+01
-3.440999999999999659e+01 1.899072265625000000e+01
-3.440000000000000568e+01 1.898962402343750000e+01
-3.439000000000000057e+01 1.897363281250000000e+01
-3.437999999999999545e+01 1.899389648437500000e+01
-3.437000000000000455e+01 1.898718261718750000e+01
-3.435999999999999943e+01 1.897827148437500000e+01
-3.434999999999999432e+01 1.899536132812500000e+01
-3.434000000000000341e+01 1.898547363281250000e+01
-3.432999999999999829e+01 1.898364257812500000e+01
-3.431999999999999318e+01 1.899670410156250000e+01
-3.431000000000000227e+01 1.898498535156250000e+01
-3.429999999999999716e+01 1.898144531250000000e+01
-3.429000000000000625e+01 1.898510742187500000e+01
-3.428000000000000114e+01 1.897338867187500000e+01
-3.426999999999999602e+01 1.897668457031250000e+01
-3.426000000000000512e+01 1.898266601562500000e+01
-3.425000000000000000e+01 1.897216796875000000e+01
-3.423999999999999488e+01 1.897717285156250000e+01
-3.423000000000000398e+01 1.898010253906250000e+01
-3.421999999999999886e+01 1.897119140625000000e+01
-3.420999999999999375e+01 1.897753906250000000e+01
-3.420000000000000284e+01 1.897753906250000000e+01
-3.418999999999999773e+01 1.897082519531250000e+01
-3.418000000000000682e+01 1.898266601562500000e+01
-3.417000000000000171e+01 1.898205566406250000e+01
-3.415999999999999659e+01 1.897485351562500000e+01
-3.415000000000000568e+01 1.898986816406250000e+01
-3.414000000000000057e+01 1.898266601562500000e+01
-3.412999999999999545e+01 1.897253417968750000e+01
-3.412000000000000455e+01 1.898950195312500000e+01
-3.410999999999999943e+01 1.897375488281250000e+01
-3.409999999999999432e+01 1.897485351562500000e+01
-3.409000000000000341e+01 1.899877929687500000e+01
-3.407999999999999829e+01 1.897583007812500000e+01
-3.406999999999999318e+01 1.898156738281250000e+01
-3.406000000000000227e+01 1.899609375000000000e+01
-3.404999999999999716e+01 1.896936035156250000e+01
-3.404000000000000625e+01 1.898352050781250000e+01
-3.403000000000000114e+01 1.899475097656250000e+01
-3.401999999999999602e+01 1.897448730468750000e+01
-3.401000000000000512e+01 1.899023437500000000e+01
-3.400000000000000000e+01 1.898913574218750000e+01
-3.398999999999999488e+01 1.897009277343750000e+01
-3.398000000000000398e+01 1.898742675781250000e+01
-3.396999999999999886e+01 1.898449707031250000e+01
-3.395999999999999375e+01 1.897180175781250000e+01
-3.395000000000000284e+01 1.898718261718750000e+01
-3.393999999999999773e+01 1.898046875000000000e+01
-3.393000000000000682e+01 1.897424316406250000e+01
-3.392000000000000171e+01 1.898828125000000000e+01
-3.390999999999999659e+01 1.897546386718750000e+01
-3.390000000000000568e+01 1.897106933593750000e+01
-3.389000000000000057e+01 1.898400878906250000e+01
-3.387999999999999545e+01 1.897167968750000000e+01
-3.387000000000000455e+01 1.897253417968750000e+01
-3.385999999999999943e+01 1.898205566406250000e+01
-3.384999999999999432e+01 1.896691894531250000e+01
-3.384000000000000341e+01 1.897155761718750000e+01
-3.382999999999999829e+01 1.898022460937500000e+01
-3.381999999999999318e+01 1.896606445312500000e+01
-3.381000000000000227e+01 1.897668457031250000e+01
-3.379999999999999716e+01 1.898034667968750000e+01
-3.379000000000000625e+01 1.896276855468750000e+01
-3.378000000000000114e+01 1.897692871093750000e+01
-3.376999999999999602e+01 1.897863769531250000e+01
-3.376000000000000512e+01 1.896423339843750000e+01
-3.375000000000000000e+01 1.898315429687500000e+01
-3.373999999999999488e+01 1.897570800781250000e+01
-3.373000000000000398e+01 1.896044921875000000e+01
-3.371999999999999886e+01 1.898046875000000000e+01
-3.370999999999999375e+01 1.896411132812500000e+01
-3.370000000000000284e+01 1.895544433593750000e+01
-3.368999999999999773e+01 1.898144531250000000e+01
-3.368000000000000682e+01 1.896337890625000000e+01
-3.367000000000000171e+01 1.896252441406250000e+01
-3.365999999999999659e+01 1.898107910156250000e+01
-3.365000000000000568e+01 1.896032714843750000e+01
-3.364000000000000057e+01 1.896765136718750000e+01
-3.362999999999999545e+01 1.898071289062500000e+01
-3.362000000000000455e+01 1.896630859375000000e+01
-3.360999999999999943e+01 1.897656250000000000e+01
-3.359999999999999432e+01 1.898010253906250000e+01
-3.359000000000000341e+01 1.896557617187500000e+01
-3.357999999999999829e+01 1.897302246093750000e+01
-3.356999999999999318e+01 1.897521972656250000e+01
-3.356000000000000227e+01 1.896801757812500000e+01
-3.354999999999999716e+01 1.897778320312500000e+01
-3.354000000000000625e+01 1.897619628906250000e+01
-3.353000000000000114e+01 1.896667480468750000e+01
-3.351999999999999602e+01 1.897131347656250000e+01
-3.351000000000000512e+01 1.896557617187500000e+01
-3.350000000000000000e+01 1.896081542968750000e+01
-3.348999999999999488e+01 1.897143554687500000e+01
-3.348000000000000398e+01 1.896789550781250000e+01
-3.346999999999999886e+01 1.896520996093750000e+01
-3.345999999999999375e+01 1.897412109375000000e+01
-3.345000000000000284e+01 1.896142578125000000e+01
-3.343999999999999773e+01 1.896008300781250000e+01
-3.343000000000000682e+01 1.897375488281250000e+01
-3.342000000000000171e+01 1.896203613281250000e+01
-3.340999999999999659e+01 1.896606445312500000e+01
-3.340000000000000568e+01 1.897656250000000000e+01
-3.339000000000000057e+01 1.895910644531250000e+01
-3.337999999999999545e+01 1.896826171875000000e+01
-3.337000000000000455e+01 1.897314453125000000e+01
-3.335999999999999943e+01 1.895178222656250000e+01
-3.334999999999999432e+01 1.896972656250000000e+01
-3.334000000000000341e+01 1.897375488281250000e+01
-3.332999999999999829e+01 1.895642089843750000e+01
-3.331999999999999318e+01 1.897521972656250000e+01
-3.331000000000000227e+01 1.896752929687500000e+01
-3.329999999999999716e+01 1.895117187500000000e+01
-3.329000000000000625e+01 1.896972656250000000e+01
-3.328000000000000114e+01 1.895971679687500000e+01
-3.326999999999999602e+01 1.895227050781250000e+01
-3.326000000000000512e+01 1.897119140625000000e+01
-3.325000000000000000e+01 1.895825195312500000e+01
-3.323999999999999488e+01 1.895520019531250000e+01
-3.323000000000000398e+01 1.897058105468750000e+01
-3.321999999999999886e+01 1.895336914062500000e+01
-3.320999999999999375e+01 1.895251464843750000e+01
-3.320000000000000284e+01 1.896313476562500000e+01
-3.318999999999999773e+01 1.895007324218750000e+01
-3.318000000000000682e+01 1.895947265625000000e+01
-3.317000000000000171e+01 1.896960449218750000e+01
-3.315999999999999659e+01 1.895483398437500000e+01
-3.315000000000000568e+01 1.896264648437500000e+01
-3.314000000000000057e+01 1.896655273437500000e+01
-3.312999999999999545e+01 1.895312500000000000e+01
-3.312000000000000455e+01 1.896582031250000000e+01
-3.310999999999999943e+01 1.896533203125000000e+01
-3.309999999999999432e+01 1.895056152343750000e+01
-3.309000000000000341e+01 1.896362304687500000e+01
-3.307999999999999829e+01 1.896044921875000000e+01
-3.306999999999999318e+01 1.895153808593750000e+01
-3.306000000000000227e+01 1.896960449218750000e+01
-3.304999999999999716e+01 1.896166992187500000e+01
-3.304000000000000625e+01 1.895007324218750000e+01
-3.303000000000000114e+01 1.896606445312500000e+01
-3.301999999999999602e+01 1.895178222656250000e+01
-3.301000000000000512e+01 1.894628906250000000e+01
-3.300000000000000000e+01 1.896716308593750000e+01
-3.298999999999999488e+01 1.894458007812500000e+01
-3.298000000000000398e+01 1.894372558593750000e+01
-3.296999999999999886e+01 1.896630859375000000e+01
-3.295999999999999375e+01 1.894079589843750000e+01
-3.295000000000000284e+01 1.895312500000000000e+01
-3.293999999999999773e+01 1.897155761718750000e+01
-3.293000000000000682e+01 1.894531250000000000e+01
-3.292000000000000171e+01 1.895898437500000000e+01
-3.290999999999999659e+01 1.896264648437500000e+01
-3.290000000000000568e+01 1.894421386718750000e+01
-3.289000000000000057e+01 1.896203613281250000e+01
-3.287999999999999545e+01 1.896557617187500000e+01
-3.287000000000000455e+01 1.895422363281250000e+01
-3.285999999999999943e+01 1.896569824218750000e+01
-3.284999999999999432e+01 1.896350097656250000e+01
-3.284000000000000341e+01 1.895764160156250000e+01
-3.282999999999999829e+01 1.896875000000000000e+01
-3.281999999999999318e+01 1.896166992187500000e+01
-3.281000000000000227e+01 1.895507812500000000e+01
-3.279999999999999716e+01 1.896362304687500000e+01
-3.279000000000000625e+01 1.895263671875000000e+01
-3.278000000000000114e+01 1.894689941406250000e+01
-3.276999999999999602e+01 1.895507812500000000e+01
-3.276000000000000512e+01 1.894543457031250000e+01
-3.275000000000000000e+01 1.894604492187500000e+01
-3.273999999999999488e+01 1.895605468750000000e+01
-3.273000000000000398e+01 1.894274902343750000e+01
-3.271999999999999886e+01 1.894458007812500000e+01
-3.270999999999999375e+01 1.895446777343750000e+01
-3.270000000000000284e+01 1.894140625000000000e+01
-3.268999999999999773e+01 1.895092773437500000e+01
-3.268000000000000682e+01 1.895898437500000000e+01
-3.267000000000000171e+01 1.893969726562500000e+01
-3.265999999999999659e+01 1.895361328125000000e+01
-3.265000000000000568e+01 1.895910644531250000e+01
-3.264000000000000057e+01 1.894128417968750000e+01
-3.262999999999999545e+01 1.896264648437500000e+01
-3.262000000000000455e+01 1.896252441406250000e+01
-3.260999999999999943e+01 1.894702148437500000e+01
-3.259999999999999432e+01 1.896679687500000000e+01
-3.259000000000000341e+01 1.895361328125000000e+01
-3.257999999999999829e+01 1.894104003906250000e+01
-3.256999999999999318e+01 1.896166992187500000e+01
-3.256000000000000227e+01 1.894787597656250000e+01
-3.254999999999999716e+01 1.894348144531250000e+01
-3.254000000000000625e+01 1.896252441406250000e+01
-3.253000000000000114e+01 1.894934082031250000e+01
-3.251999999999999602e+01 1.894873046875000000e+01
-3.251000000000000512e+01 1.896093750000000000e+01
-3.250000000000000000e+01 1.894750976562500000e+01
-3.248999999999999488e+01 1.895141601562500000e+01
-3.248000000000000398e+01 1.895947265625000000e+01
-3.246999999999999886e+01 1.894250488281250000e+01
-3.245999999999999375e+01 1.894543457031250000e+01
-3.245000000000000284e+01 1.894970703125000000e+01
-3.243999999999999773e+01 1.893542480468750000e+01
-3.243000000000000682e+01 1.894274902343750000e+01
-3.242000000000000171e+01 1.894445800781250000e+01
-3.240999999999999659e+01 1.893164062500000000e+01
-3.240000000000000568e+01 1.894396972656250000e+01
-3.239000000000000057e+01 1.894555664062500000e+01
-3.237999999999999545e+01 1.893493652343750000e+01
-3.237000000000000455e+01 1.895104980468750000e+01
-3.235999999999999943e+01 1.894824218750000000e+01
-3.234999999999999432e+01 1.893676757812500000e+01
-3.234000000000000341e+01 1.895275878906250000e+01
-3.232999999999999829e+01 1.894519042968750000e+01
-3.231999999999999318e+01 1.893811035156250000e+01
-3.231000000000000227e+01 1.895874023437500000e+01
-3.229999999999999716e+01 1.894604492187500000e+01
-3.229000000000000625e+01 1.894055175781250000e+01
-3.228000000000000114e+01 1.896020507812500000e+01
-3.226999999999999602e+01 1.893994140625000000e+01
-3.226000000000000512e+01 1.893981933593750000e+01
-3.225000000000000000e+01 1.896179199218750000e+01
-3.223999999999999488e+01 1.893334960937500000e+01
-3.223000000000000398e+01 1.894213867187500000e+01
-3.221999999999999886e+01 1.896386718750000000e+01
-3.220999999999999375e+01 1.893151855468750000e+01
-3.220000000000000284e+01 1.895178222656250000e+01
-3.218999999999999773e+01 1.896044921875000000e+01
-3.218000000000000682e+01 1.893188476562500000e+01
-3.217000000000000171e+01 1.894738769531250000e+01
-3.215999999999999659e+01 1.894470214843750000e+01
-3.215000000000000568e+01 1.892895507812500000e+01
-3.214000000000000057e+01 1.894348144531250000e+01
-3.212999999999999545e+01 1.894250488281250000e+01
-3.212000000000000455e+01 1.893518066406250000e+01
-3.210999999999999943e+01 1.894714355468750000e+01
-3.209999999999999432e+01 1.894213867187500000e+01
-3.209000000000000341e+01 1.893481445312500000e+01
-3.207999999999999829e+01 1.894335937500000000e+01
-3.206999999999999318e+01 1.893591308593750000e+01
-3.206000000000000227e+01 1.893334960937500000e+01
-3.204999999999999716e+01 1.894519042968750000e+01
-3.204000000000000625e+01 1.893737792968750000e+01
-3.203000000000000114e+01 1.893591308593750000e+01
-3.201999999999999602e+01 1.894567871093750000e+01
-3.201000000000000512e+01 1.893615722656250000e+01
-3.200000000000000000e+01 1.893652343750000000e+01
-3.198999999999999488e+01 1.894421386718750000e+01
-3.198000000000000398e+01 1.893151855468750000e+01
-3.196999999999999886e+01 1.893762207031250000e+01
-3.195999999999999375e+01 1.894934082031250000e+01
-3.195000000000000284e+01 1.893237304687500000e+01
-3.193999999999999773e+01 1.893908691406250000e+01
-3.193000000000000682e+01 1.894555664062500000e+01
-3.192000000000000171e+01 1.892529296875000000e+01
-3.190999999999999659e+01 1.894079589843750000e+01
-3.190000000000000568e+01 1.894482421875000000e+01
-3.189000000000000057e+01 1.892651367187500000e+01
-3.187999999999999545e+01 1.894921875000000000e+01
-3.187000000000000455e+01 1.894592285156250000e+01
-3.185999999999999943e+01 1.892492675781250000e+01
-3.184999999999999432e+01 1.894458007812500000e+01
-3.184000000000000341e+01 1.893615722656250000e+01
-3.182999999999999829e+01 1.892712402343750000e+01
-3.181999999999999318e+01 1.894946289062500000e+01
-3.181000000000000227e+01 1.893945312500000000e+01
-3.179999999999999716e+01 1.893359375000000000e+01
-3.179000000000000625e+01 1.894787597656250000e+01
-3.178000000000000114e+01 1.893444824218750000e+01
-3.176999999999999602e+01 1.893176269531250000e+01
-3.176000000000000512e+01 1.894201660156250000e+01
-3.175000000000000000e+01 1.893017578125000000e+01
-3.173999999999999488e+01 1.893383789062500000e+01
-3.173000000000000398e+01 1.894458007812500000e+01
-3.171999999999999886e+01 1.893225097656250000e+01
-3.170999999999999375e+01 1.893591308593750000e+01
-3.170000000000000284e+01 1.894299316406250000e+01
-3.168999999999999773e+01 1.893103027343750000e+01
-3.168000000000000682e+01 1.893542480468750000e+01
-3.167000000000000171e+01 1.893713378906250000e+01
-3.165999999999999659e+01 1.892443847656250000e+01
-3.165000000000000568e+01 1.893286132812500000e+01
-3.164000000000000057e+01 1.893469238281250000e+01
-3.162999999999999545e+01 1.892126464843750000e+01
-3.162000000000000455e+01 1.893395996093750000e+01
-3.160999999999999943e+01 1.893579101562500000e+01
-3.159999999999999432e+01 1.892248535156250000e+01
-3.159000000000000341e+01 1.893945312500000000e+01
-3.157999999999999829e+01 1.893493652343750000e+01
-3.156999999999999318e+01 1.891992187500000000e+01
-3.156000000000000227e+01 1.894421386718750000e+01
-3.154999999999999716e+01 1.893212890625000000e+01
-3.154000000000000625e+01 1.891784667968750000e+01
-3.153000000000000114e+01 1.894360351562500000e+01
-3.151999999999999602e+01 1.892211914062500000e+01
-3.151000000000000512e+01 1.891918945312500000e+01
-3.150000000000000000e+01 1.894519042968750000e+01
-3.148999999999999488e+01 1.892492675781250000e+01
-3.148000000000000398e+01 1.892944335937500000e+01
-3.146999999999999886e+01 1.894396972656250000e+01
-3.145999999999999375e+01 1.892395019531250000e+01
-3.145000000000000284e+01 1.892736816406250000e+01
-3.143999999999999773e+01 1.893493652343750000e+01
-3.143000000000000682e+01 1.891955566406250000e+01
-3.142000000000000171e+01 1.892761230468750000e+01
-3.140999999999999659e+01 1.893664550781250000e+01
-3.140000000000000568e+01 1.892541503906250000e+01
-3.139000000000000057e+01 1.893261718750000000e+01
-3.137999999999999545e+01 1.893542480468750000e+01
-3.137000000000000455e+01 1.892370605468750000e+01
-3.135999999999999943e+01 1.893432617187500000e+01
-3.134999999999999432e+01 1.893615722656250000e+01
-3.134000000000000341e+01 1.892663574218750000e+01
-3.132999999999999829e+01 1.894006347656250000e+01
-3.131999999999999318e+01 1.893591308593750000e+01
-3.131000000000000227e+01 1.892285156250000000e+01
-3.129999999999999716e+01 1.893505859375000000e+01
-3.129000000000000625e+01 1.892565917968750000e+01
-3.128000000000000114e+01 1.891699218750000000e+01
-3.126999999999999602e+01 1.893579101562500000e+01
-3.126000000000000512e+01 1.892553710937500000e+01
-3.125000000000000000e+01 1.891906738281250000e+01
-3.123999999999999488e+01 1.893896484375000000e+01
-3.123000000000000398e+01 1.892553710937500000e+01
-3.121999999999999886e+01 1.892382812500000000e+01
-3.120999999999999375e+01 1.894226074218750000e+01
-3.120000000000000284e+01 1.892260742187500000e+01
-3.118999999999999773e+01 1.892456054687500000e+01
-3.118000000000000682e+01 1.893920898437500000e+01
-3.117000000000000171e+01 1.891674804687500000e+01
-3.115999999999999659e+01 1.892260742187500000e+01
-3.115000000000000568e+01 1.893383789062500000e+01
-3.114000000000000057e+01 1.891540527343750000e+01
-3.112999999999999545e+01 1.892517089843750000e+01
-3.112000000000000455e+01 1.892919921875000000e+01
-3.110999999999999943e+01 1.891076660156250000e+01
-3.109999999999999432e+01 1.892077636718750000e+01
-3.109000000000000341e+01 1.892199707031250000e+01
-3.107999999999999829e+01 1.891113281250000000e+01
-3.106999999999999318e+01 1.892675781250000000e+01
-3.106000000000000227e+01 1.892773437500000000e+01
-3.104999999999999716e+01 1.891784667968750000e+01
-3.104000000000000625e+01 1.892675781250000000e+01
-3.103000000000000114e+01 1.892358398437500000e+01
-3.101999999999999602e+01 1.891967773437500000e+01
-3.101000000000000512e+01 1.893383789062500000e+01
-3.100000000000000000e+01 1.893078613281250000e+01
-3.098999999999999488e+01 1.892639160156250000e+01
-3.098000000000000398e+01 1.893408203125000000e+01
-3.096999999999999886e+01 1.892272949218750000e+01
-3.095999999999999375e+01 1.891699218750000000e+01
-3.095000000000000284e+01 1.892761230468750000e+01
-3.093999999999999773e+01 1.891931152343750000e+01
-3.093000000000000682e+01 1.891796875000000000e+01
-3.092000000000000171e+01 1.892944335937500000e+01
-3.090999999999999659e+01 1.891516113281250000e+01
-3.090000000000000568e+01 1.891748046875000000e+01
-3.089000000000000057e+01 1.893273925781250000e+01
-3.087999999999999545e+01 1.891003417968750000e+01
-3.087000000000000455e+01 1.891723632812500000e+01
-3.085999999999999943e+01 1.893103027343750000e+01
-3.084999999999999432e+01 1.890197753906250000e+01
-3.084000000000000341e+01 1.891760253906250000e+01
-3.082999999999999829e+01 1.892578125000000000e+01
-3.081999999999999318e+01 1.890100097656250000e+01
-3.081000000000000227e+01 1.892260742187500000e+01
-3.079999999999999716e+01 1.892553710937500000e+01
-3.079000000000000625e+01 1.890795898437500000e+01
-3.078000000000000114e+01 1.892736816406250000e+01
-3.076999999999999602e+01 1.892504882812500000e+01
-3.076000000000000512e+01 1.891149902343750000e+01
-3.075000000000000000e+01 1.892626953125000000e+01
-3.073999999999999488e+01 1.892089843750000000e+01
-3.073000000000000398e+01 1.891345214843750000e+01
-3.071999999999999886e+01 1.892846679687500000e+01
-3.070999999999999375e+01 1.892028808593750000e+01
-3.070000000000000284e+01 1.891381835937500000e+01
-3.068999999999999773e+01 1.892565917968750000e+01
-3.068000000000000682e+01 1.891357421875000000e+01
-3.067000000000000171e+01 1.890942382812500000e+01
-3.065999999999999659e+01 1.892272949218750000e+01
-3.065000000000000568e+01 1.891052246093750000e+01
-3.064000000000000057e+01 1.890917968750000000e+01
-3.062999999999999545e+01 1.891906738281250000e+01
-3.062000000000000455e+01 1.890466308593750000e+01
-3.060999999999999943e+01 1.890600585937500000e+01
-3.059999999999999432e+01 1.891711425781250000e+01
-3.059000000000000341e+01 1.890332031250000000e+01
-3.057999999999999829e+01 1.891137695312500000e+01
-3.056999999999999318e+01 1.892187500000000000e+01
-3.056000000000000227e+01 1.890405273437500000e+01
-3.054999999999999716e+01 1.891284179687500000e+01
-3.054000000000000625e+01 1.891967773437500000e+01
-3.053000000000000114e+01 1.890002441406250000e+01
-3.051999999999999602e+01 1.891296386718750000e+01
-3.051000000000000512e+01 1.891516113281250000e+01
-3.050000000000000000e+01 1.889575195312500000e+01
-3.048999999999999488e+01 1.891418457031250000e+01
-3.048000000000000398e+01 1.891308593750000000e+01
-3.046999999999999886e+01 1.889575195312500000e+01
-3.045999999999999375e+01 1.891577148437500000e+01
-3.045000000000000284e+01 1.890942382812500000e+01
-3.043999999999999773e+01 1.889636230468750000e+01
-3.043000000000000682e+01 1.891687011718750000e+01
-3.042000000000000171e+01 1.891064453125000000e+01
-3.040999999999999659e+01 1.890490722656250000e+01
-3.040000000000000568e+01 1.892150878906250000e+01
-3.039000000000000057e+01 1.891345214843750000e+01
-3.037999999999999545e+01 1.891088867187500000e+01
-3.037000000000000455e+01 1.892065429687500000e+01
-3.035999999999999943e+01 1.891223144531250000e+01
-3.034999999999999432e+01 1.891162109375000000e+01
-3.034000000000000341e+01 1.891857910156250000e+01
-3.032999999999999829e+01 1.890942382812500000e+01
-3.031999999999999318e+01 1.890710449218750000e+01
-3.031000000000000227e+01 1.891186523437500000e+01
-3.029999999999999716e+01 1.890515136718750000e+01
-3.029000000000000625e+01 1.890698242187500000e+01
-3.028000000000000114e+01 1.891162109375000000e+01
-3.026999999999999602e+01 1.890258789062500000e+01
-3.026000000000000512e+01 1.890417480468750000e+01
-3.025000000000000000e+01 1.890856933593750000e+01
-3.023999999999999488e+01 1.890197753906250000e+01
-3.023000000000000398e+01 1.890820312500000000e+01
-3.021999999999999886e+01 1.891210937500000000e+01
-3.020999999999999375e+01 1.890014648437500000e+01
-3.020000000000000284e+01 1.890515136718750000e+01
-3.018999999999999773e+01 1.890686035156250000e+01
-3.018000000000000682e+01 1.889636230468750000e+01
-3.017000000000000171e+01 1.891015625000000000e+01
-3.015999999999999659e+01 1.891027832031250000e+01
-3.015000000000000568e+01 1.889599609375000000e+01
-3.014000000000000057e+01 1.891357421875000000e+01
-3.012999999999999545e+01 1.890930175781250000e+01
-3.012000000000000455e+01 1.889794921875000000e+01
-3.010999999999999943e+01 1.891833496093750000e+01
-3.009999999999999432e+01 1.890991210937500000e+01
-3.009000000000000341e+01 1.889990234375000000e+01
-3.007999999999999829e+01 1.891760253906250000e+01
-3.006999999999999318e+01 1.890295410156250000e+01
-3.006000000000000227e+01 1.889526367187500000e+01
-3.004999999999999716e+01 1.891345214843750000e+01
-3.004000000000000625e+01 1.890039062500000000e+01
-3.003000000000000114e+01 1.889904785156250000e+01
-3.001999999999999602e+01 1.891284179687500000e+01
-3.001000000000000512e+01 1.889685058593750000e+01
-3.000000000000000000e+01 1.889868164062500000e+01
-2.998999999999999488e+01 1.890954589843750000e+01
-2.998000000000000398e+01 1.889379882812500000e+01
-2.996999999999999886e+01 1.889758300781250000e+01
-2.995999999999999375e+01 1.890576171875000000e+01
-2.995000000000000284e+01 1.889135742187500000e+01
-2.993999999999999773e+01 1.889965820312500000e+01
-2.993000000000000682e+01 1.890710449218750000e+01
-2.992000000000000171e+01 1.889343261718750000e+01
-2.990999999999999659e+01 1.890258789062500000e+01
-2.990000000000000568e+01 1.890783691406250000e+01
-2.989000000000000057e+01 1.889587402343750000e+01
-2.987999999999999545e+01 1.890588378906250000e+01
-2.987000000000000455e+01 1.890563964843750000e+01
-2.985999999999999943e+01 1.889099121093750000e+01
-2.984999999999999432e+01 1.890173339843750000e+01
-2.984000000000000341e+01 1.889953613281250000e+01
-2.982999999999999829e+01 1.888623046875000000e+01
-2.981999999999999318e+01 1.890246582031250000e+01
-2.981000000000000227e+01 1.889978027343750000e+01
-2.979999999999999716e+01 1.888757324218750000e+01
-2.979000000000000625e+01 1.890625000000000000e+01
-2.978000000000000114e+01 1.889685058593750000e+01
-2.976999999999999602e+01 1.888537597656250000e+01
-2.976000000000000512e+01 1.891345214843750000e+01
-2.975000000000000000e+01 1.890161132812500000e+01
-2.973999999999999488e+01 1.889465332031250000e+01
-2.973000000000000398e+01 1.892175292968750000e+01
-2.971999999999999886e+01 1.890161132812500000e+01
-2.970999999999999375e+01 1.889685058593750000e+01
-2.970000000000000284e+01 1.891552734375000000e+01
-2.968999999999999773e+01 1.889318847656250000e+01
-2.968000000000000682e+01 1.889404296875000000e+01
-2.967000000000000171e+01 1.890820312500000000e+01
-2.965999999999999659e+01 1.889257812500000000e+01
-2.965000000000000568e+01 1.889660644531250000e+01
-2.964000000000000057e+01 1.890454101562500000e+01
-2.962999999999999545e+01 1.888916015625000000e+01
-2.962000000000000455e+01 1.889196777343750000e+01
-2.960999999999999943e+01 1.889916992187500000e+01
-2.959999999999999432e+01 1.889013671875000000e+01
-2.959000000000000341e+01 1.889477539062500000e+01
-2.957999999999999829e+01 1.889746093750000000e+01
-2.956999999999999318e+01 1.888696289062500000e+01
-2.956000000000000227e+01 1.889440917968750000e+01
-2.954999999999999716e+01 1.889843750000000000e+01
-2.954000000000000625e+01 1.889013671875000000e+01
-2.953000000000000114e+01 1.889941406250000000e+01
-2.951999999999999602e+01 1.890026855468750000e+01
-2.951000000000000512e+01 1.888757324218750000e+01
-2.950000000000000000e+01 1.889489746093750000e+01
-2.948999999999999488e+01 1.889062500000000000e+01
-2.948000000000000398e+01 1.888085937500000000e+01
-2.946999999999999886e+01 1.889880371093750000e+01
-2.945999999999999375e+01 1.889782714843750000e+01
-2.945000000000000284e+01 1.888964843750000000e+01
-2.943999999999999773e+01 1.890625000000000000e+01
-2.943000000000000682e+01 1.889489746093750000e+01
-2.942000000000000171e+01 1.888366699218750000e+01
-2.940999999999999659e+01 1.890332031250000000e+01
-2.940000000000000568e+01 1.889282226562500000e+01
-2.939000000000000057e+01 1.888891601562500000e+01
-2.937999999999999545e+01 1.890795898437500000e+01
-2.937000000000000455e+01 1.888928222656250000e+01
-2.935999999999999943e+01 1.888354492187500000e+01
-2.934999999999999432e+01 1.889782714843750000e+01
-2.934000000000000341e+01 1.887902832031250000e+01
-2.932999999999999829e+01 1.888098144531250000e+01
-2.931999999999999318e+01 1.889611816406250000e+01
-2.931000000000000227e+01 1.887915039062500000e+01
-2.929999999999999716e+01 1.888305664062500000e+01
-2.929000000000000625e+01 1.889257812500000000e+01
-2.928000000000000114e+01 1.887597656250000000e+01
-2.926999999999999602e+01 1.888562011718750000e+01
-2.926000000000000512e+01 1.889794921875000000e+01
-2.925000000000000000e+01 1.888281250000000000e+01
-2.923999999999999488e+01 1.888928222656250000e+01
-2.923000000000000398e+01 1.889318847656250000e+01
-2.921999999999999886e+01 1.887622070312500000e+01
-2.920999999999999375e+01 1.888586425781250000e+01
-2.920000000000000284e+01 1.889331054687500000e+01
-2.918999999999999773e+01 1.888171386718750000e+01
-2.918000000000000682e+01 1.889270019531250000e+01
-2.917000000000000171e+01 1.889184570312500000e+01
-2.915999999999999659e+01 1.887670898437500000e+01
-2.915000000000000568e+01 1.888977050781250000e+01
-2.914000000000000057e+01 1.888842773437500000e+01
-2.912999999999999545e+01 1.887561035156250000e+01
-2.912000000000000455e+01 1.888964843750000000e+01
-2.910999999999999943e+01 1.888378906250000000e+01
-2.909999999999999432e+01 1.887072753906250000e+01
-2.909000000000000341e+01 1.888598632812500000e+01
-2.907999999999999829e+01 1.888061523437500000e+01
-2.906999999999999318e+01 1.887292480468750000e+01
-2.906000000000000227e+01 1.888867187500000000e+01
-2.904999999999999716e+01 1.887902832031250000e+01
-2.904000000000000625e+01 1.887304687500000000e+01
-2.903000000000000114e+01 1.888867187500000000e+01
-2.901999999999999602e+01 1.887683105468750000e+01
-2.901000000000000512e+01 1.887414550781250000e+01
-2.900000000000000000e+01 1.889025878906250000e+01
-2.898999999999999488e+01 1.887854003906250000e+01
-2.898000000000000398e+01 1.887902832031250000e+01
-2.896999999999999886e+01 1.889099121093750000e+01
-2.895999999999999375e+01 1.887207031250000000e+01
-2.895000000000000284e+01 1.887353515625000000e+01
-2.893999999999999773e+01 1.888793945312500000e+01
-2.893000000000000682e+01 1.887377929687500000e+01
-2.892000000000000171e+01 1.887988281250000000e+01
-2.890999999999999659e+01 1.889013671875000000e+01
-2.890000000000000568e+01 1.887255859375000000e+01
-2.889000000000000057e+01 1.888012695312500000e+01
-2.887999999999999545e+01 1.888757324218750000e+01
-2.887000000000000455e+01 1.886926269531250000e+01
-2.885999999999999943e+01 1.887768554687500000e+01
-2.884999999999999432e+01 1.888171386718750000e+01
-2.884000000000000341e+01 1.886376953125000000e+01
-2.882999999999999829e+01 1.887585449218750000e+01
-2.881999999999999318e+01 1.888000488281250000e+01
-2.881000000000000227e+01 1.886743164062500000e+01
-2.879999999999999716e+01 1.888391113281250000e+01
-2.879000000000000625e+01 1.888464355468750000e+01
-2.878000000000000114e+01 1.886987304687500000e+01
-2.876999999999999602e+01 1.888476562500000000e+01
-2.876000000000000512e+01 1.888415527343750000e+01
-2.875000000000000000e+01 1.887536621093750000e+01
-2.873999999999999488e+01 1.889123535156250000e+01
-2.873000000000000398e+01 1.888293457031250000e+01
-2.871999999999999886e+01 1.886950683593750000e+01
-2.870999999999999375e+01 1.888244628906250000e+01
-2.870000000000000284e+01 1.887475585937500000e+01
-2.868999999999999773e+01 1.886914062500000000e+01
-2.868000000000000682e+01 1.888476562500000000e+01
-2.867000000000000171e+01 1.887109375000000000e+01
-2.865999999999999659e+01 1.886340332031250000e+01
-2.865000000000000568e+01 1.887890625000000000e+01
-2.864000000000000057e+01 1.886743164062500000e+01
-2.862999999999999545e+01 1.886511230468750000e+01
-2.862000000000000455e+01 1.888134765625000000e+01
-2.860999999999999943e+01 1.886889648437500000e+01
-2.859999999999999432e+01 1.886901855468750000e+01
-2.859000000000000341e+01 1.888549804687500000e+01
-2.857999999999999829e+01 1.887268066406250000e+01
-2.856999999999999318e+01 1.887451171875000000e+01
-2.856000000000000227e+01 1.888452148437500000e+01
-2.854999999999999716e+01 1.886437988281250000e+01
-2.854000000000000625e+01 1.886535644531250000e+01
-2.853000000000000114e+01 1.887731933593750000e+01
-2.851999999999999602e+01 1.886425781250000000e+01
-2.851000000000000512e+01 1.887377929687500000e+01
-2.850000000000000000e+01 1.888562011718750000e+01
-2.848999999999999488e+01 1.887084960937500000e+01
-2.848000000000000398e+01 1.888098144531250000e+01
-2.846999999999999886e+01 1.888708496093750000e+01
-2.845999999999999375e+01 1.886889648437500000e+01
-2.845000000000000284e+01 1.887963867187500000e+01
-2.843999999999999773e+01 1.888195800781250000e+01
-2.843000000000000682e+01 1.886425781250000000e+01
-2.842000000000000171e+01 1.887548828125000000e+01
-2.840999999999999659e+01 1.887597656250000000e+01
-2.840000000000000568e+01 1.886254882812500000e+01
-2.839000000000000057e+01 1.887695312500000000e+01
-2.837999999999999545e+01 1.887658691406250000e+01
-2.837000000000000455e+01 1.886633300781250000e+01
-2.835999999999999943e+01 1.888134765625000000e+01
-2.834999999999999432e+01 1.887744140625000000e+01
-2.834000000000000341e+01 1.886645507812500000e+01
-2.832999999999999829e+01 1.887792968750000000e+01
-2.831999999999999318e+01 1.887145996093750000e+01
-2.831000000000000227e+01 1.886267089843750000e+01
-2.829999999999999716e+01 1.887426757812500000e+01
-2.829000000000000625e+01 1.886608886718750000e+01
-2.828000000000000114e+01 1.886132812500000000e+01
-2.826999999999999602e+01 1.887878417968750000e+01
-2.826000000000000512e+01 1.887194824218750000e+01
-2.825000000000000000e+01 1.886669921875000000e+01
-2.823999999999999488e+01 1.887902832031250000e+01
-2.823000000000000398e+01 1.886560058593750000e+01
-2.821999999999999886e+01 1.886157226562500000e+01
-2.820999999999999375e+01 1.887902832031250000e+01
-2.820000000000000284e+01 1.886840820312500000e+01
-2.818999999999999773e+01 1.886669921875000000e+01
-2.818000000000000682e+01 1.887988281250000000e+01
-2.817000000000000171e+01 1.885900878906250000e+01
-2.815999999999999659e+01 1.885791015625000000e+01
-2.815000000000000568e+01 1.887719726562500000e+01
-2.814000000000000057e+01 1.886108398437500000e+01
-2.812999999999999545e+01 1.886865234375000000e+01
-2.812000000000000455e+01 1.888293457031250000e+01
-2.810999999999999943e+01 1.885632324218750000e+01
-2.809999999999999432e+01 1.886169433593750000e+01
-2.809000000000000341e+01 1.887500000000000000e+01
-2.807999999999999829e+01 1.885827636718750000e+01
-2.806999999999999318e+01 1.887341308593750000e+01
-2.806000000000000227e+01 1.888281250000000000e+01
-2.804999999999999716e+01 1.886389160156250000e+01
-2.804000000000000625e+01 1.886938476562500000e+01
-2.803000000000000114e+01 1.886889648437500000e+01
-2.801999999999999602e+01 1.885424804687500000e+01
-2.801000000000000512e+01 1.886450195312500000e+01
-2.800000000000000000e+01 1.886804199218750000e+01
-2.798999999999999488e+01 1.885839843750000000e+01
-2.798000000000000398e+01 1.886572265625000000e+01
-2.796999999999999886e+01 1.886499023437500000e+01
-2.795999999999999375e+01 1.885607910156250000e+01
-2.795000000000000284e+01 1.886560058593750000e+01
-2.793999999999999773e+01 1.886694335937500000e+01
-2.793000000000000682e+01 1.886071777343750000e+01
-2.792000000000000171e+01 1.887072753906250000e+01
-2.790999999999999659e+01 1.886767578125000000e+01
-2.790000000000000568e+01 1.885791015625000000e+01
-2.789000000000000057e+01 1.886669921875000000e+01
-2.787999999999999545e+01 1.886364746093750000e+01
-2.787000000000000455e+01 1.885693359375000000e+01
-2.785999999999999943e+01 1.886999511718750000e+01
-2.784999999999999432e+01 1.886413574218750000e+01
-2.784000000000000341e+01 1.885437011718750000e+01
-2.782999999999999829e+01 1.887011718750000000e+01
-2.781999999999999318e+01 1.886059570312500000e+01
-2.781000000000000227e+01 1.885070800781250000e+01
-2.779999999999999716e+01 1.887023925781250000e+01
-2.779000000000000625e+01 1.885498046875000000e+01
-2.778000000000000114e+01 1.884570312500000000e+01
-2.776999999999999602e+01 1.886535644531250000e+01
-2.776000000000000512e+01 1.885180664062500000e+01
-2.775000000000000000e+01 1.885498046875000000e+01
-2.773999999999999488e+01 1.887890625000000000e+01
-2.773000000000000398e+01 1.886181640625000000e+01
-2.771999999999999886e+01 1.886059570312500000e+01
-2.770999999999999375e+01 1.887438964843750000e+01
-2.770000000000000284e+01 1.885498046875000000e+01
-2.768999999999999773e+01 1.885693359375000000e+01
-2.768000000000000682e+01 1.887036132812500000e+01
-2.767000000000000171e+01 1.885363769531250000e+01
-2.765999999999999659e+01 1.885815429687500000e+01
-2.765000000000000568e+01 1.886743164062500000e+01
-2.764000000000000057e+01 1.885107421875000000e+01
-2.762999999999999545e+01 1.885827636718750000e+01
-2.762000000000000455e+01 1.886755371093750000e+01
-2.760999999999999943e+01 1.885363769531250000e+01
-2.759999999999999432e+01 1.886047363281250000e+01
-2.759000000000000341e+01 1.886450195312500000e+01
-2.757999999999999829e+01 1.884838867187500000e+01
-2.756999999999999318e+01 1.885681152343750000e+01
-2.756000000000000227e+01 1.886242675781250000e+01
-2.754999999999999716e+01 1.885131835937500000e+01
-2.754000000000000625e+01 1.886352539062500000e+01
-2.753000000000000114e+01 1.886682128906250000e+01
-2.751999999999999602e+01 1.885107421875000000e+01
-2.751000000000000512e+01 1.886169433593750000e+01
-2.750000000000000000e+01 1.886352539062500000e+01
-2.748999999999999488e+01 1.885058593750000000e+01
-2.748000000000000398e+01 1.886584472656250000e+01
-2.746999999999999886e+01 1.886584472656250000e+01
-2.745999999999999375e+01 1.884973144531250000e+01
-2.745000000000000284e+01 1.886340332031250000e+01
-2.743999999999999773e+01 1.885815429687500000e+01
-2.743000000000000682e+01 1.884228515625000000e+01
-2.742000000000000171e+01 1.886206054687500000e+01
-2.740999999999999659e+01 1.885742187500000000e+01
-2.740000000000000568e+01 1.884436035156250000e+01
-2.739000000000000057e+01 1.886560058593750000e+01
-2.737999999999999545e+01 1.885485839843750000e+01
-2.737000000000000455e+01 1.884179687500000000e+01
-2.735999999999999943e+01 1.886279296875000000e+01
-2.734999999999999432e+01 1.884985351562500000e+01
-2.734000000000000341e+01 1.884082031250000000e+01
-2.732999999999999829e+01 1.885876464843750000e+01
-2.731999999999999318e+01 1.884582519531250000e+01
-2.731000000000000227e+01 1.884155273437500000e+01
-2.729999999999999716e+01 1.885485839843750000e+01
-2.729000000000000625e+01 1.884155273437500000e+01
-2.728000000000000114e+01 1.883850097656250000e+01
-2.726999999999999602e+01 1.885046386718750000e+01
-2.726000000000000512e+01 1.884362792968750000e+01
-2.725000000000000000e+01 1.884375000000000000e+01
-2.723999999999999488e+01 1.885266113281250000e+01
-2.723000000000000398e+01 1.884643554687500000e+01
-2.721999999999999886e+01 1.884863281250000000e+01
-2.720999999999999375e+01 1.885473632812500000e+01
-2.720000000000000284e+01 1.884472656250000000e+01
-2.718999999999999773e+01 1.884448242187500000e+01
-2.718000000000000682e+01 1.885131835937500000e+01
-2.717000000000000171e+01 1.884423828125000000e+01
-2.715999999999999659e+01 1.884863281250000000e+01
-2.715000000000000568e+01 1.885705566406250000e+01
-2.714000000000000057e+01 1.884631347656250000e+01
-2.712999999999999545e+01 1.884790039062500000e+01
-2.712000000000000455e+01 1.885363769531250000e+01
-2.710999999999999943e+01 1.883898925781250000e+01
-2.709999999999999432e+01 1.884399414062500000e+01
-2.709000000000000341e+01 1.885290527343750000e+01
-2.707999999999999829e+01 1.883715820312500000e+01
-2.706999999999999318e+01 1.884704589843750000e+01
-2.706000000000000227e+01 1.885546875000000000e+01
-2.704999999999999716e+01 1.883666992187500000e+01
-2.704000000000000625e+01 1.885339355468750000e+01
-2.703000000000000114e+01 1.886022949218750000e+01
-2.701999999999999602e+01 1.883642578125000000e+01
-2.701000000000000512e+01 1.884948730468750000e+01
-2.700000000000000000e+01 1.885034179687500000e+01
-2.698999999999999488e+01 1.883129882812500000e+01
-2.698000000000000398e+01 1.884899902343750000e+01
-2.696999999999999886e+01 1.884838867187500000e+01
-2.695999999999999375e+01 1.883105468750000000e+01
-2.695000000000000284e+01 1.884582519531250000e+01
-2.693999999999999773e+01 1.884143066406250000e+01
-2.693000000000000682e+01 1.882824707031250000e+01
-2.692000000000000171e+01 1.884509277343750000e+01
-2.690999999999999659e+01 1.884289550781250000e+01
-2.690000000000000568e+01 1.883544921875000000e+01
-2.689000000000000057e+01 1.885351562500000000e+01
-2.687999999999999545e+01 1.884802246093750000e+01
-2.687000000000000455e+01 1.883666992187500000e+01
-2.685999999999999943e+01 1.884948730468750000e+01
-2.684999999999999432e+01 1.884216308593750000e+01
-2.684000000000000341e+01 1.883496093750000000e+01
-2.682999999999999829e+01 1.885070800781250000e+01
-2.681999999999999318e+01 1.884387207031250000e+01
-2.681000000000000227e+01 1.883520507812500000e+01
-2.679999999999999716e+01 1.884729003906250000e+01
-2.679000000000000625e+01 1.883789062500000000e+01
-2.678000000000000114e+01 1.883325195312500000e+01
-2.676999999999999602e+01 1.884924316406250000e+01
-2.676000000000000512e+01 1.883898925781250000e+01
-2.675000000000000000e+01 1.883349609375000000e+01
-2.673999999999999488e+01 1.884533691406250000e+01
-2.673000000000000398e+01 1.883020019531250000e+01
-2.671999999999999886e+01 1.882824707031250000e+01
-2.670999999999999375e+01 1.884643554687500000e+01
-2.670000000000000284e+01 1.883032226562500000e+01
-2.668999999999999773e+01 1.882727050781250000e+01
-2.668000000000000682e+01 1.884399414062500000e+01
-2.667000000000000171e+01 1.882617187500000000e+01
-2.665999999999999659e+01 1.882775878906250000e+01
-2.665000000000000568e+01 1.884619140625000000e+01
-2.664000000000000057e+01 1.882507324218750000e+01
-2.662999999999999545e+01 1.882946777343750000e+01
-2.662000000000000455e+01 1.884692382812500000e+01
-2.660999999999999943e+01 1.882666015625000000e+01
-2.659999999999999432e+01 1.883654785156250000e+01
-2.659000000000000341e+01 1.885168457031250000e+01
-2.657999999999999829e+01 1.883239746093750000e+01
-2.656999999999999318e+01 1.884033203125000000e+01
-2.656000000000000227e+01 1.884912109375000000e+01
-2.654999999999999716e+01 1.883483886718750000e+01
-2.654000000000000625e+01 1.884338378906250000e+01
-2.653000000000000114e+01 1.884912109375000000e+01
-2.651999999999999602e+01 1.883776855468750000e+01
-2.651000000000000512e+01 1.884484863281250000e+01
-2.650000000000000000e+01 1.884997558593750000e+01
-2.648999999999999488e+01 1.884057617187500000e+01
-2.648000000000000398e+01 1.884484863281250000e+01
-2.646999999999999886e+01 1.884606933593750000e+01
-2.645999999999999375e+01 1.883666992187500000e+01
-2.645000000000000284e+01 1.884277343750000000e+01
-2.643999999999999773e+01 1.884399414062500000e+01
-2.643000000000000682e+01 1.883337402343750000e+01
-2.642000000000000171e+01 1.883911132812500000e+01
-2.640999999999999659e+01 1.883947753906250000e+01
-2.640000000000000568e+01 1.883081054687500000e+01
-2.639000000000000057e+01 1.884155273437500000e+01
-2.637999999999999545e+01 1.884338378906250000e+01
-2.637000000000000455e+01 1.883215332031250000e+01
-2.635999999999999943e+01 1.884301757812500000e+01
-2.634999999999999432e+01 1.883935546875000000e+01
-2.634000000000000341e+01 1.882153320312500000e+01
-2.632999999999999829e+01 1.883435058593750000e+01
-2.631999999999999318e+01 1.882934570312500000e+01
-2.631000000000000227e+01 1.881555175781250000e+01
-2.629999999999999716e+01 1.883728027343750000e+01
-2.629000000000000625e+01 1.883166503906250000e+01
-2.628000000000000114e+01 1.881738281250000000e+01
-2.626999999999999602e+01 1.884020996093750000e+01
-2.626000000000000512e+01 1.883227539062500000e+01
-2.625000000000000000e+01 1.882116699218750000e+01
-2.623999999999999488e+01 1.884289550781250000e+01
-2.623000000000000398e+01 1.883276367187500000e+01
-2.621999999999999886e+01 1.882238769531250000e+01
-2.620999999999999375e+01 1.883996582031250000e+01
-2.620000000000000284e+01 1.883081054687500000e+01
-2.618999999999999773e+01 1.882629394531250000e+01
-2.618000000000000682e+01 1.884387207031250000e+01
-2.617000000000000171e+01 1.883557128906250000e+01
-2.615999999999999659e+01 1.883154296875000000e+01
-2.615000000000000568e+01 1.884301757812500000e+01
-2.614000000000000057e+01 1.882763671875000000e+01
-2.612999999999999545e+01 1.882043457031250000e+01
-2.612000000000000455e+01 1.883129882812500000e+01
-2.610999999999999943e+01 1.881921386718750000e+01
-2.609999999999999432e+01 1.881750488281250000e+01
-2.609000000000000341e+01 1.883068847656250000e+01
-2.607999999999999829e+01 1.882043457031250000e+01
-2.606999999999999318e+01 1.882275390625000000e+01
-2.606000000000000227e+01 1.883728027343750000e+01
-2.604999999999999716e+01 1.882470703125000000e+01
-2.604000000000000625e+01 1.882385253906250000e+01
-2.603000000000000114e+01 1.883447265625000000e+01
-2.601999999999999602e+01 1.881909179687500000e+01
-2.601000000000000512e+01 1.882031250000000000e+01
-2.600000000000000000e+01 1.883190917968750000e+01
-2.598999999999999488e+01 1.881604003906250000e+01
-2.598000000000000398e+01 1.881921386718750000e+01
-2.596999999999999886e+01 1.883129882812500000e+01
-2.595999999999999375e+01 1.881616210937500000e+01
-2.595000000000000284e+01 1.882177734375000000e+01
-2.593999999999999773e+01 1.883190917968750000e+01
-2.593000000000000682e+01 1.881311035156250000e+01
-2.592000000000000171e+01 1.881958007812500000e+01
-2.590999999999999659e+01 1.882873535156250000e+01
-2.590000000000000568e+01 1.880957031250000000e+01
-2.589000000000000057e+01 1.881701660156250000e+01
-2.587999999999999545e+01 1.882775878906250000e+01
-2.587000000000000455e+01 1.881579589843750000e+01
-2.585999999999999943e+01 1.882788085937500000e+01
-2.584999999999999432e+01 1.883459472656250000e+01
-2.584000000000000341e+01 1.881616210937500000e+01
-2.582999999999999829e+01 1.882275390625000000e+01
-2.581999999999999318e+01 1.882531738281250000e+01
-2.581000000000000227e+01 1.881091308593750000e+01
-2.579999999999999716e+01 1.882299804687500000e+01
-2.579000000000000625e+01 1.882824707031250000e+01
-2.578000000000000114e+01 1.881884765625000000e+01
-2.576999999999999602e+01 1.882641601562500000e+01
-2.576000000000000512e+01 1.882446289062500000e+01
-2.575000000000000000e+01 1.881347656250000000e+01
-2.573999999999999488e+01 1.882019042968750000e+01
-2.573000000000000398e+01 1.882092285156250000e+01
-2.571999999999999886e+01 1.881591796875000000e+01
-2.570999999999999375e+01 1.882373046875000000e+01
-2.570000000000000284e+01 1.882336425781250000e+01
-2.568999999999999773e+01 1.881652832031250000e+01
-2.568000000000000682e+01 1.882250976562500000e+01
-2.567000000000000171e+01 1.882263183593750000e+01
-2.565999999999999659e+01 1.881835937500000000e+01
-2.565000000000000568e+01 1.882666015625000000e+01
-2.564000000000000057e+01 1.882629394531250000e+01
-2.562999999999999545e+01 1.881835937500000000e+01
-2.562000000000000455e+01 1.882519531250000000e+01
-2.560999999999999943e+01 1.882287597656250000e+01
-2.559999999999999432e+01 1.881372070312500000e+01
-2.559000000000000341e+01 1.882348632812500000e+01
-2.557999999999999829e+01 1.881933593750000000e+01
-2.556999999999999318e+01 1.880847167968750000e+01
-2.556000000000000227e+01 1.882324218750000000e+01
-2.554999999999999716e+01 1.881823730468750000e+01
-2.554000000000000625e+01 1.880859375000000000e+01
-2.553000000000000114e+01 1.882812500000000000e+01
-2.551999999999999602e+01 1.881860351562500000e+01
-2.551000000000000512e+01 1.880725097656250000e+01
-2.550000000000000000e+01 1.882653808593750000e+01
-2.548999999999999488e+01 1.881408691406250000e+01
-2.548000000000000398e+01 1.880578613281250000e+01
-2.546999999999999886e+01 1.882739257812500000e+01
-2.545999999999999375e+01 1.881359863281250000e+01
-2.545000000000000284e+01 1.880627441406250000e+01
-2.543999999999999773e+01 1.882482910156250000e+01
-2.543000000000000682e+01 1.881152343750000000e+01
-2.542000000000000171e+01 1.880798339843750000e+01
-2.540999999999999659e+01 1.882360839843750000e+01
-2.540000000000000568e+01 1.881201171875000000e+01
-2.539000000000000057e+01 1.881127929687500000e+01
-2.537999999999999545e+01 1.882495117187500000e+01
-2.537000000000000455e+01 1.881262207031250000e+01
-2.535999999999999943e+01 1.880981445312500000e+01
-2.534999999999999432e+01 1.882226562500000000e+01
-2.534000000000000341e+01 1.881591796875000000e+01
-2.532999999999999829e+01 1.881811523437500000e+01
-2.531999999999999318e+01 1.882873535156250000e+01
-2.531000000000000227e+01 1.881677246093750000e+01
-2.529999999999999716e+01 1.881616210937500000e+01
-2.529000000000000625e+01 1.882543945312500000e+01
-2.528000000000000114e+01 1.881384277343750000e+01
-2.526999999999999602e+01 1.881396484375000000e+01
-2.526000000000000512e+01 1.882250976562500000e+01
-2.525000000000000000e+01 1.880895996093750000e+01
-2.523999999999999488e+01 1.880798339843750000e+01
-2.523000000000000398e+01 1.881762695312500000e+01
-2.521999999999999886e+01 1.880224609375000000e+01
-2.520999999999999375e+01 1.880529785156250000e+01
-2.520000000000000284e+01 1.882128906250000000e+01
-2.518999999999999773e+01 1.880090332031250000e+01
-2.518000000000000682e+01 1.880615234375000000e+01
-2.517000000000000171e+01 1.882592773437500000e+01
-2.515999999999999659e+01 1.880029296875000000e+01
-2.515000000000000568e+01 1.881262207031250000e+01
-2.514000000000000057e+01 1.883044433593750000e+01
-2.512999999999999545e+01 1.880151367187500000e+01
-2.512000000000000455e+01 1.881335449218750000e+01
-2.510999999999999943e+01 1.882446289062500000e+01
-2.509999999999999432e+01 1.880432128906250000e+01
-2.509000000000000341e+01 1.881567382812500000e+01
-2.507999999999999829e+01 1.882141113281250000e+01
-2.506999999999999318e+01 1.880493164062500000e+01
-2.506000000000000227e+01 1.881237792968750000e+01
-2.504999999999999716e+01 1.881884765625000000e+01
-2.504000000000000625e+01 1.880969238281250000e+01
-2.503000000000000114e+01 1.881701660156250000e+01
-2.501999999999999602e+01 1.881799316406250000e+01
-2.501000000000000512e+01 1.880432128906250000e+01
-2.500000000000000000e+01 1.880895996093750000e+01
-2.498999999999999488e+01 1.880895996093750000e+01
-2.498000000000000398e+01 1.879577636718750000e+01
-2.496999999999999886e+01 1.880261230468750000e+01
-2.495999999999999375e+01 1.880615234375000000e+01
-2.495000000000000284e+01 1.879626464843750000e+01
-2.493999999999999773e+01 1.880810546875000000e+01
-2.493000000000000682e+01 1.881372070312500000e+01
-2.492000000000000171e+01 1.880273437500000000e+01
-2.490999999999999659e+01 1.881408691406250000e+01
-2.490000000000000568e+01 1.881420898437500000e+01
-2.489000000000000057e+01 1.879614257812500000e+01
-2.487999999999999545e+01 1.880505371093750000e+01
-2.487000000000000455e+01 1.880407714843750000e+01
-2.485999999999999943e+01 1.878930664062500000e+01
-2.484999999999999432e+01 1.880871582031250000e+01
-2.484000000000000341e+01 1.881079101562500000e+01
-2.482999999999999829e+01 1.879284667968750000e+01
-2.481999999999999318e+01 1.880944824218750000e+01
-2.481000000000000227e+01 1.880859375000000000e+01
-2.479999999999999716e+01 1.879406738281250000e+01
-2.479000000000000625e+01 1.881408691406250000e+01
-2.478000000000000114e+01 1.881005859375000000e+01
-2.476999999999999602e+01 1.879345703125000000e+01
-2.476000000000000512e+01 1.881042480468750000e+01
-2.475000000000000000e+01 1.880712890625000000e+01
-2.473999999999999488e+01 1.879748535156250000e+01
-2.473000000000000398e+01 1.881323242187500000e+01
-2.471999999999999886e+01 1.880798339843750000e+01
-2.470999999999999375e+01 1.879895019531250000e+01
-2.470000000000000284e+01 1.881188964843750000e+01
-2.468999999999999773e+01 1.880834960937500000e+01
-2.468000000000000682e+01 1.880175781250000000e+01
-2.467000000000000171e+01 1.881042480468750000e+01
-2.465999999999999659e+01 1.880603027343750000e+01
-2.465000000000000568e+01 1.879980468750000000e+01
-2.464000000000000057e+01 1.880639648437500000e+01
-2.462999999999999545e+01 1.880261230468750000e+01
-2.462000000000000455e+01 1.879968261718750000e+01
-2.460999999999999943e+01 1.880688476562500000e+01
-2.459999999999999432e+01 1.880126953125000000e+01
-2.459000000000000341e+01 1.879577636718750000e+01
-2.457999999999999829e+01 1.880175781250000000e+01
-2.456999999999999318e+01 1.879736328125000000e+01
-2.456000000000000227e+01 1.879370117187500000e+01
-2.454999999999999716e+01 1.880224609375000000e+01
-2.454000000000000625e+01 1.879821777343750000e+01
-2.453000000000000114e+01 1.879479980468750000e+01
-2.451999999999999602e+01 1.880725097656250000e+01
-2.451000000000000512e+01 1.880102539062500000e+01
-2.450000000000000000e+01 1.879553222656250000e+01
-2.448999999999999488e+01 1.881604003906250000e+01
-2.448000000000000398e+01 1.880688476562500000e+01
-2.446999999999999886e+01 1.880004882812500000e+01
-2.445999999999999375e+01 1.882263183593750000e+01
-2.445000000000000284e+01 1.880358886718750000e+01
-2.443999999999999773e+01 1.879467773437500000e+01
-2.443000000000000682e+01 1.881677246093750000e+01
-2.442000000000000171e+01 1.879833984375000000e+01
-2.440999999999999659e+01 1.879516601562500000e+01
-2.440000000000000568e+01 1.881372070312500000e+01
-2.439000000000000057e+01 1.879309082031250000e+01
-2.437999999999999545e+01 1.878674316406250000e+01
-2.437000000000000455e+01 1.879846191406250000e+01
-2.435999999999999943e+01 1.878442382812500000e+01
-2.434999999999999432e+01 1.878674316406250000e+01
-2.434000000000000341e+01 1.880078125000000000e+01
-2.432999999999999829e+01 1.878759765625000000e+01
-2.431999999999999318e+01 1.878588867187500000e+01
-2.431000000000000227e+01 1.879724121093750000e+01
-2.429999999999999716e+01 1.878942871093750000e+01
-2.429000000000000625e+01 1.879321289062500000e+01
-2.428000000000000114e+01 1.880529785156250000e+01
-2.426999999999999602e+01 1.879602050781250000e+01
-2.426000000000000512e+01 1.879675292968750000e+01
-2.425000000000000000e+01 1.880578613281250000e+01
-2.423999999999999488e+01 1.879736328125000000e+01
-2.423000000000000398e+01 1.880078125000000000e+01
-2.421999999999999886e+01 1.881091308593750000e+01
-2.420999999999999375e+01 1.879736328125000000e+01
-2.420000000000000284e+01 1.879504394531250000e+01
-2.418999999999999773e+01 1.880297851562500000e+01
-2.418000000000000682e+01 1.878955078125000000e+01
-2.417000000000000171e+01 1.879321289062500000e+01
-2.415999999999999659e+01 1.880725097656250000e+01
-2.415000000000000568e+01 1.879077148437500000e+01
-2.414000000000000057e+01 1.879357910156250000e+01
-2.412999999999999545e+01 1.880627441406250000e+01
-2.412000000000000455e+01 1.878503417968750000e+01
-2.410999999999999943e+01 1.878955078125000000e+01
-2.409999999999999432e+01 1.880493164062500000e+01
-2.409000000000000341e+01 1.878405761718750000e+01
-2.407999999999999829e+01 1.879309082031250000e+01
-2.406999999999999318e+01 1.880749511718750000e+01
-2.406000000000000227e+01 1.878686523437500000e+01
-2.404999999999999716e+01 1.879589843750000000e+01
-2.404000000000000625e+01 1.880651855468750000e+01
-2.403000000000000114e+01 1.879052734375000000e+01
-2.401999999999999602e+01 1.880175781250000000e+01
-2.401000000000000512e+01 1.880981445312500000e+01
-2.400000000000000000e+01 1.879541015625000000e+01
-2.398999999999999488e+01 1.879846191406250000e+01
-2.398000000000000398e+01 1.879870605468750000e+01
-2.396999999999999886e+01 1.878466796875000000e+01
-2.395999999999999375e+01 1.878723144531250000e+01
-2.395000000000000284e+01 1.879223632812500000e+01
-2.393999999999999773e+01 1.878674316406250000e+01
-2.393000000000000682e+01 1.879113769531250000e+01
-2.392000000000000171e+01 1.879174804687500000e+01
-2.390999999999999659e+01 1.878039550781250000e+01
-2.390000000000000568e+01 1.878198242187500000e+01
-2.389000000000000057e+01 1.878552246093750000e+01
-2.387999999999999545e+01 1.877978515625000000e+01
-2.387000000000000455e+01 1.878686523437500000e+01
-2.385999999999999943e+01 1.879040527343750000e+01
-2.384999999999999432e+01 1.877917480468750000e+01
-2.384000000000000341e+01 1.878247070312500000e+01
-2.382999999999999829e+01 1.878491210937500000e+01
-2.381999999999999318e+01 1.877673339843750000e+01
-2.381000000000000227e+01 1.878845214843750000e+01
-2.379999999999999716e+01 1.879528808593750000e+01
-2.379000000000000625e+01 1.878430175781250000e+01
-2.378000000000000114e+01 1.879284667968750000e+01
-2.376999999999999602e+01 1.879504394531250000e+01
-2.376000000000000512e+01 1.877978515625000000e+01
-2.375000000000000000e+01 1.879040527343750000e+01
-2.373999999999999488e+01 1.879626464843750000e+01
-2.373000000000000398e+01 1.878295898437500000e+01
-2.371999999999999886e+01 1.879711914062500000e+01
-2.370999999999999375e+01 1.880114746093750000e+01
-2.370000000000000284e+01 1.878417968750000000e+01
-2.368999999999999773e+01 1.879772949218750000e+01
-2.368000000000000682e+01 1.879833984375000000e+01
-2.367000000000000171e+01 1.877954101562500000e+01
-2.365999999999999659e+01 1.879479980468750000e+01
-2.365000000000000568e+01 1.879589843750000000e+01
-2.364000000000000057e+01 1.877758789062500000e+01
-2.362999999999999545e+01 1.879162597656250000e+01
-2.362000000000000455e+01 1.879040527343750000e+01
-2.360999999999999943e+01 1.877343750000000000e+01
-2.359999999999999432e+01 1.878869628906250000e+01
-2.359000000000000341e+01 1.878845214843750000e+01
-2.357999999999999829e+01 1.877429199218750000e+01
-2.356999999999999318e+01 1.878771972656250000e+01
-2.356000000000000227e+01 1.878649902343750000e+01
-2.354999999999999716e+01 1.877490234375000000e+01
-2.354000000000000625e+01 1.878710937500000000e+01
-2.353000000000000114e+01 1.878625488281250000e+01
-2.351999999999999602e+01 1.877453613281250000e+01
-2.351000000000000512e+01 1.878430175781250000e+01
-2.350000000000000000e+01 1.878210449218750000e+01
-2.348999999999999488e+01 1.877294921875000000e+01
-2.348000000000000398e+01 1.878283691406250000e+01
-2.346999999999999886e+01 1.878198242187500000e+01
-2.345999999999999375e+01 1.877563476562500000e+01
-2.345000000000000284e+01 1.878466796875000000e+01
-2.343999999999999773e+01 1.878173828125000000e+01
-2.343000000000000682e+01 1.877490234375000000e+01
-2.342000000000000171e+01 1.878234863281250000e+01
-2.340999999999999659e+01 1.877905273437500000e+01
-2.340000000000000568e+01 1.877111816406250000e+01
-2.339000000000000057e+01 1.877941894531250000e+01
-2.337999999999999545e+01 1.877819824218750000e+01
-2.337000000000000455e+01 1.877026367187500000e+01
-2.335999999999999943e+01 1.878039550781250000e+01
-2.334999999999999432e+01 1.877734375000000000e+01
-2.334000000000000341e+01 1.876635742187500000e+01
-2.332999999999999829e+01 1.878100585937500000e+01
-2.331999999999999318e+01 1.878027343750000000e+01
-2.331000000000000227e+01 1.876977539062500000e+01
-2.329999999999999716e+01 1.879028320312500000e+01
-2.329000000000000625e+01 1.878332519531250000e+01
-2.328000000000000114e+01 1.876647949218750000e+01
-2.326999999999999602e+01 1.878771972656250000e+01
-2.326000000000000512e+01 1.877819824218750000e+01
-2.325000000000000000e+01 1.876354980468750000e+01
-2.323999999999999488e+01 1.878833007812500000e+01
-2.323000000000000398e+01 1.878137207031250000e+01
-2.321999999999999886e+01 1.876794433593750000e+01
-2.320999999999999375e+01 1.878369140625000000e+01
-2.320000000000000284e+01 1.877502441406250000e+01
-2.318999999999999773e+01 1.876757812500000000e+01
-2.318000000000000682e+01 1.878271484375000000e+01
-2.317000000000000171e+01 1.877368164062500000e+01
-2.315999999999999659e+01 1.876574707031250000e+01
-2.315000000000000568e+01 1.877819824218750000e+01
-2.314000000000000057e+01 1.877233886718750000e+01
-2.312999999999999545e+01 1.876831054687500000e+01
-2.312000000000000455e+01 1.878076171875000000e+01
-2.310999999999999943e+01 1.877404785156250000e+01
-2.309999999999999432e+01 1.876770019531250000e+01
-2.309000000000000341e+01 1.877758789062500000e+01
-2.307999999999999829e+01 1.877331542968750000e+01
-2.306999999999999318e+01 1.876904296875000000e+01
-2.306000000000000227e+01 1.877929687500000000e+01
-2.304999999999999716e+01 1.877416992187500000e+01
-2.304000000000000625e+01 1.876879882812500000e+01
-2.303000000000000114e+01 1.877917480468750000e+01
-2.301999999999999602e+01 1.877368164062500000e+01
-2.301000000000000512e+01 1.876904296875000000e+01
-2.300000000000000000e+01 1.878369140625000000e+01
-2.298999999999999488e+01 1.877661132812500000e+01
-2.298000000000000398e+01 1.876892089843750000e+01
-2.296999999999999886e+01 1.878686523437500000e+01
-2.295999999999999375e+01 1.877783203125000000e+01
-2.295000000000000284e+01 1.876806640625000000e+01
-2.293999999999999773e+01 1.878564453125000000e+01
-2.293000000000000682e+01 1.877075195312500000e+01
-2.292000000000000171e+01 1.875891113281250000e+01
-2.290999999999999659e+01 1.878100585937500000e+01
-2.290000000000000568e+01 1.876892089843750000e+01
-2.289000000000000057e+01 1.876074218750000000e+01
-2.287999999999999545e+01 1.878332519531250000e+01
-2.287000000000000455e+01 1.877221679687500000e+01
-2.285999999999999943e+01 1.876623535156250000e+01
-2.284999999999999432e+01 1.878344726562500000e+01
-2.284000000000000341e+01 1.877062988281250000e+01
-2.282999999999999829e+01 1.876477050781250000e+01
-2.281999999999999318e+01 1.877661132812500000e+01
-2.281000000000000227e+01 1.876904296875000000e+01
-2.279999999999999716e+01 1.876538085937500000e+01
-2.279000000000000625e+01 1.877148437500000000e+01
-2.278000000000000114e+01 1.876562500000000000e+01
-2.276999999999999602e+01 1.876379394531250000e+01
-2.276000000000000512e+01 1.877124023437500000e+01
-2.275000000000000000e+01 1.876855468750000000e+01
-2.273999999999999488e+01 1.876586914062500000e+01
-2.273000000000000398e+01 1.876916503906250000e+01
-2.271999999999999886e+01 1.876330566406250000e+01
-2.270999999999999375e+01 1.875903320312500000e+01
-2.270000000000000284e+01 1.876562500000000000e+01
-2.268999999999999773e+01 1.876232910156250000e+01
-2.268000000000000682e+01 1.876025390625000000e+01
-2.267000000000000171e+01 1.876794433593750000e+01
-2.265999999999999659e+01 1.876269531250000000e+01
-2.265000000000000568e+01 1.875878906250000000e+01
-2.264000000000000057e+01 1.876782226562500000e+01
-2.262999999999999545e+01 1.876342773437500000e+01
-2.262000000000000455e+01 1.876110839843750000e+01
-2.260999999999999943e+01 1.877294921875000000e+01
-2.259999999999999432e+01 1.876391601562500000e+01
-2.259000000000000341e+01 1.875793457031250000e+01
-2.257999999999999829e+01 1.877368164062500000e+01
-2.256999999999999318e+01 1.876550292968750000e+01
-2.256000000000000227e+01 1.875866699218750000e+01
-2.254999999999999716e+01 1.877282714843750000e+01
-2.254000000000000625e+01 1.875891113281250000e+01
-2.253000000000000114e+01 1.875158691406250000e+01
-2.251999999999999602e+01 1.877111816406250000e+01
-2.251000000000000512e+01 1.876123046875000000e+01
-2.250000000000000000e+01 1.875817871093750000e+01
-2.248999999999999488e+01 1.877905273437500000e+01
-2.248000000000000398e+01 1.876477050781250000e+01
-2.246999999999999886e+01 1.875732421875000000e+01
-2.245999999999999375e+01 1.877416992187500000e+01
-2.245000000000000284e+01 1.876135253906250000e+01
-2.243999999999999773e+01 1.875708007812500000e+01
-2.243000000000000682e+01 1.877136230468750000e+01
-2.242000000000000171e+01 1.875598144531250000e+01
-2.240999999999999659e+01 1.874816894531250000e+01
-2.240000000000000568e+01 1.875952148437500000e+01
-2.239000000000000057e+01 1.875036621093750000e+01
-2.237999999999999545e+01 1.875024414062500000e+01
-2.237000000000000455e+01 1.876562500000000000e+01
-2.235999999999999943e+01 1.875805664062500000e+01
-2.234999999999999432e+01 1.875390625000000000e+01
-2.234000000000000341e+01 1.876367187500000000e+01
-2.232999999999999829e+01 1.875683593750000000e+01
-2.231999999999999318e+01 1.875573730468750000e+01
-2.231000000000000227e+01 1.876757812500000000e+01
-2.229999999999999716e+01 1.876184082031250000e+01
-2.229000000000000625e+01 1.875805664062500000e+01
-2.228000000000000114e+01 1.876745605468750000e+01
-2.226999999999999602e+01 1.875878906250000000e+01
-2.226000000000000512e+01 1.875439453125000000e+01
-2.225000000000000000e+01 1.876550292968750000e+01
-2.223999999999999488e+01 1.875646972656250000e+01
-2.223000000000000398e+01 1.875219726562500000e+01
-2.221999999999999886e+01 1.876867675781250000e+01
-2.220999999999999375e+01 1.875708007812500000e+01
-2.220000000000000284e+01 1.874743652343750000e+01
-2.218999999999999773e+01 1.876733398437500000e+01
-2.218000000000000682e+01 1.875231933593750000e+01
-2.217000000000000171e+01 1.874414062500000000e+01
-2.215999999999999659e+01 1.876843261718750000e+01
-2.215000000000000568e+01 1.874768066406250000e+01
-2.214000000000000057e+01 1.874145507812500000e+01
-2.212999999999999545e+01 1.876831054687500000e+01
-2.212000000000000455e+01 1.875280761718750000e+01
-2.210999999999999943e+01 1.874975585937500000e+01
-2.209999999999999432e+01 1.877050781250000000e+01
-2.209000000000000341e+01 1.875915527343750000e+01
-2.207999999999999829e+01 1.875524902343750000e+01
-2.206999999999999318e+01 1.876806640625000000e+01
-2.206000000000000227e+01 1.875610351562500000e+01
-2.204999999999999716e+01 1.875219726562500000e+01
-2.204000000000000625e+01 1.876464843750000000e+01
-2.203000000000000114e+01 1.875585937500000000e+01
-2.201999999999999602e+01 1.874987792968750000e+01
-2.201000000000000512e+01 1.875805664062500000e+01
-2.200000000000000000e+01 1.874877929687500000e+01
-2.198999999999999488e+01 1.874401855468750000e+01
-2.198000000000000398e+01 1.875402832031250000e+01
-2.196999999999999886e+01 1.874462890625000000e+01
-2.195999999999999375e+01 1.873974609375000000e+01
-2.195000000000000284e+01 1.875231933593750000e+01
-2.193999999999999773e+01 1.874450683593750000e+01
-2.193000000000000682e+01 1.874023437500000000e+01
-2.192000000000000171e+01 1.875354003906250000e+01
-2.190999999999999659e+01 1.874694824218750000e+01
-2.190000000000000568e+01 1.874487304687500000e+01
-2.189000000000000057e+01 1.876098632812500000e+01
-2.187999999999999545e+01 1.875244140625000000e+01
-2.187000000000000455e+01 1.874914550781250000e+01
-2.185999999999999943e+01 1.876733398437500000e+01
-2.184999999999999432e+01 1.875512695312500000e+01
-2.184000000000000341e+01 1.874792480468750000e+01
-2.182999999999999829e+01 1.876586914062500000e+01
-2.181999999999999318e+01 1.875439453125000000e+01
-2.181000000000000227e+01 1.874963378906250000e+01
-2.179999999999999716e+01 1.877050781250000000e+01
-2.179000000000000625e+01 1.875939941406250000e+01
-2.178000000000000114e+01 1.875268554687500000e+01
-2.176999999999999602e+01 1.876867675781250000e+01
-2.176000000000000512e+01 1.875537109375000000e+01
-2.175000000000000000e+01 1.874890136718750000e+01
-2.173999999999999488e+01 1.876245117187500000e+01
-2.173000000000000398e+01 1.874926757812500000e+01
-2.171999999999999886e+01 1.874255371093750000e+01
-2.170999999999999375e+01 1.875231933593750000e+01
-2.170000000000000284e+01 1.874353027343750000e+01
-2.168999999999999773e+01 1.874035644531250000e+01
-2.168000000000000682e+01 1.874914550781250000e+01
-2.167000000000000171e+01 1.874401855468750000e+01
-2.165999999999999659e+01 1.874194335937500000e+01
-2.165000000000000568e+01 1.874926757812500000e+01
-2.164000000000000057e+01 1.874597167968750000e+01
-2.162999999999999545e+01 1.874536132812500000e+01
-2.162000000000000455e+01 1.875463867187500000e+01
-2.160999999999999943e+01 1.875329589843750000e+01
-2.159999999999999432e+01 1.875073242187500000e+01
-2.159000000000000341e+01 1.875390625000000000e+01
-2.157999999999999829e+01 1.874658203125000000e+01
-2.156999999999999318e+01 1.874157714843750000e+01
[truncated: 15,110,007 more chars]
