# Supplementary material for: Microscopic mechanisms of pressure-induced amorphous-amorphous transitions and crystallisation in silicon
Source: Nat Commun. 2024 Jan 16;15:368. doi: 10.1038/s41467-023-44332-6 (PMC10792069; doi:10.1038/s41467-023-44332-6)
Supplement: Supplementary file 5 — Source Data [file 41467_2023_44332_MOESM5_ESM.zip › Source Data Combined Final/NCOMMS-23-21448B Source Data/SourceData/source_data_Main/Fig1a_15GPa.txt]

-9.998999999999999488e+01 2.055993652343750000e+01
-9.998000000000000398e+01 2.056799316406250000e+01
-9.996999999999999886e+01 2.055310058593750000e+01
-9.995999999999999375e+01 2.057885742187500000e+01
-9.995000000000000284e+01 2.055554199218750000e+01
-9.993999999999999773e+01 2.058691406250000000e+01
-9.993000000000000682e+01 2.055566406250000000e+01
-9.992000000000000171e+01 2.058081054687500000e+01
-9.990999999999999659e+01 2.054687500000000000e+01
-9.990000000000000568e+01 2.056713867187500000e+01
-9.989000000000000057e+01 2.054418945312500000e+01
-9.987999999999999545e+01 2.055920410156250000e+01
-9.987000000000000455e+01 2.055908203125000000e+01
-9.985999999999999943e+01 2.055651855468750000e+01
-9.984999999999999432e+01 2.057031250000000000e+01
-9.984000000000000341e+01 2.054260253906250000e+01
-9.982999999999999829e+01 2.057702636718750000e+01
-9.981999999999999318e+01 2.053393554687500000e+01
-9.981000000000000227e+01 2.058154296875000000e+01
-9.979999999999999716e+01 2.053234863281250000e+01
-9.979000000000000625e+01 2.058117675781250000e+01
-9.978000000000000114e+01 2.053991699218750000e+01
-9.976999999999999602e+01 2.057482910156250000e+01
-9.976000000000000512e+01 2.054406738281250000e+01
-9.975000000000000000e+01 2.055297851562500000e+01
-9.973999999999999488e+01 2.054431152343750000e+01
-9.973000000000000398e+01 2.054333496093750000e+01
-9.971999999999999886e+01 2.055468750000000000e+01
-9.970999999999999375e+01 2.054260253906250000e+01
-9.970000000000000284e+01 2.055737304687500000e+01
-9.968999999999999773e+01 2.053808593750000000e+01
-9.968000000000000682e+01 2.055969238281250000e+01
-9.967000000000000171e+01 2.054431152343750000e+01
-9.965999999999999659e+01 2.056201171875000000e+01
-9.965000000000000568e+01 2.054357910156250000e+01
-9.964000000000000057e+01 2.055590820312500000e+01
-9.962999999999999545e+01 2.054541015625000000e+01
-9.962000000000000455e+01 2.054809570312500000e+01
-9.960999999999999943e+01 2.054357910156250000e+01
-9.959999999999999432e+01 2.054101562500000000e+01
-9.959000000000000341e+01 2.055285644531250000e+01
-9.957999999999999829e+01 2.054321289062500000e+01
-9.956999999999999318e+01 2.056433105468750000e+01
-9.956000000000000227e+01 2.054235839843750000e+01
-9.954999999999999716e+01 2.056726074218750000e+01
-9.954000000000000625e+01 2.054101562500000000e+01
-9.953000000000000114e+01 2.056628417968750000e+01
-9.951999999999999602e+01 2.053759765625000000e+01
-9.951000000000000512e+01 2.055395507812500000e+01
-9.950000000000000000e+01 2.053137207031250000e+01
-9.948999999999999488e+01 2.053332519531250000e+01
-9.948000000000000398e+01 2.053576660156250000e+01
-9.946999999999999886e+01 2.052587890625000000e+01
-9.945999999999999375e+01 2.054858398437500000e+01
-9.945000000000000284e+01 2.051818847656250000e+01
-9.943999999999999773e+01 2.055688476562500000e+01
-9.943000000000000682e+01 2.051989746093750000e+01
-9.942000000000000171e+01 2.056530761718750000e+01
-9.940999999999999659e+01 2.052526855468750000e+01
-9.940000000000000568e+01 2.055847167968750000e+01
-9.939000000000000057e+01 2.052526855468750000e+01
-9.937999999999999545e+01 2.054309082031250000e+01
-9.937000000000000455e+01 2.053173828125000000e+01
-9.935999999999999943e+01 2.053344726562500000e+01
-9.934999999999999432e+01 2.053759765625000000e+01
-9.934000000000000341e+01 2.052136230468750000e+01
-9.932999999999999829e+01 2.054040527343750000e+01
-9.931999999999999318e+01 2.051513671875000000e+01
-9.931000000000000227e+01 2.054675292968750000e+01
-9.929999999999999716e+01 2.052038574218750000e+01
-9.929000000000000625e+01 2.055578613281250000e+01
-9.928000000000000114e+01 2.052978515625000000e+01
-9.926999999999999602e+01 2.055139160156250000e+01
-9.926000000000000512e+01 2.053002929687500000e+01
-9.925000000000000000e+01 2.053698730468750000e+01
-9.923999999999999488e+01 2.052783203125000000e+01
-9.923000000000000398e+01 2.051977539062500000e+01
-9.921999999999999886e+01 2.052661132812500000e+01
-9.920999999999999375e+01 2.050866699218750000e+01
-9.920000000000000284e+01 2.053332519531250000e+01
-9.918999999999999773e+01 2.050756835937500000e+01
-9.918000000000000682e+01 2.054211425781250000e+01
-9.917000000000000171e+01 2.051196289062500000e+01
-9.915999999999999659e+01 2.054248046875000000e+01
-9.915000000000000568e+01 2.051062011718750000e+01
-9.914000000000000057e+01 2.052819824218750000e+01
-9.912999999999999545e+01 2.050927734375000000e+01
-9.912000000000000455e+01 2.051794433593750000e+01
-9.910999999999999943e+01 2.052453613281250000e+01
-9.909999999999999432e+01 2.051196289062500000e+01
-9.909000000000000341e+01 2.053698730468750000e+01
-9.907999999999999829e+01 2.050280761718750000e+01
-9.906999999999999318e+01 2.055041503906250000e+01
-9.906000000000000227e+01 2.049816894531250000e+01
-9.904999999999999716e+01 2.055200195312500000e+01
-9.904000000000000625e+01 2.049780273437500000e+01
-9.903000000000000114e+01 2.054394531250000000e+01
-9.901999999999999602e+01 2.050402832031250000e+01
-9.901000000000000512e+01 2.052844238281250000e+01
-9.900000000000000000e+01 2.051220703125000000e+01
-9.898999999999999488e+01 2.051354980468750000e+01
-9.898000000000000398e+01 2.051916503906250000e+01
-9.896999999999999886e+01 2.050585937500000000e+01
-9.895999999999999375e+01 2.052343750000000000e+01
-9.895000000000000284e+01 2.049987792968750000e+01
-9.893999999999999773e+01 2.052343750000000000e+01
-9.893000000000000682e+01 2.050170898437500000e+01
-9.892000000000000171e+01 2.052233886718750000e+01
-9.890999999999999659e+01 2.050305175781250000e+01
-9.890000000000000568e+01 2.051757812500000000e+01
-9.889000000000000057e+01 2.050695800781250000e+01
-9.887999999999999545e+01 2.051477050781250000e+01
-9.887000000000000455e+01 2.051342773437500000e+01
-9.885999999999999943e+01 2.051037597656250000e+01
-9.884999999999999432e+01 2.051977539062500000e+01
-9.884000000000000341e+01 2.050549316406250000e+01
-9.882999999999999829e+01 2.052282714843750000e+01
-9.881999999999999318e+01 2.049719238281250000e+01
-9.881000000000000227e+01 2.051647949218750000e+01
-9.879999999999999716e+01 2.048278808593750000e+01
-9.879000000000000625e+01 2.050476074218750000e+01
-9.878000000000000114e+01 2.048242187500000000e+01
-9.876999999999999602e+01 2.050439453125000000e+01
-9.876000000000000512e+01 2.049792480468750000e+01
-9.875000000000000000e+01 2.050671386718750000e+01
-9.873999999999999488e+01 2.051892089843750000e+01
-9.873000000000000398e+01 2.050610351562500000e+01
-9.871999999999999886e+01 2.053356933593750000e+01
-9.870999999999999375e+01 2.049279785156250000e+01
-9.870000000000000284e+01 2.053100585937500000e+01
-9.868999999999999773e+01 2.048535156250000000e+01
-9.868000000000000682e+01 2.053112792968750000e+01
-9.867000000000000171e+01 2.049194335937500000e+01
-9.865999999999999659e+01 2.052600097656250000e+01
-9.865000000000000568e+01 2.049987792968750000e+01
-9.864000000000000057e+01 2.050976562500000000e+01
-9.862999999999999545e+01 2.050134277343750000e+01
-9.862000000000000455e+01 2.049255371093750000e+01
-9.860999999999999943e+01 2.050378417968750000e+01
-9.859999999999999432e+01 2.048522949218750000e+01
-9.859000000000000341e+01 2.050915527343750000e+01
-9.857999999999999829e+01 2.048205566406250000e+01
-9.856999999999999318e+01 2.050817871093750000e+01
-9.856000000000000227e+01 2.048254394531250000e+01
-9.854999999999999716e+01 2.050549316406250000e+01
-9.854000000000000625e+01 2.048754882812500000e+01
-9.853000000000000114e+01 2.050109863281250000e+01
-9.851999999999999602e+01 2.049536132812500000e+01
-9.851000000000000512e+01 2.050000000000000000e+01
-9.850000000000000000e+01 2.050878906250000000e+01
-9.848999999999999488e+01 2.049560546875000000e+01
-9.848000000000000398e+01 2.050903320312500000e+01
-9.846999999999999886e+01 2.048352050781250000e+01
-9.845999999999999375e+01 2.050817871093750000e+01
-9.845000000000000284e+01 2.048010253906250000e+01
-9.843999999999999773e+01 2.050756835937500000e+01
-9.843000000000000682e+01 2.047912597656250000e+01
-9.842000000000000171e+01 2.049743652343750000e+01
-9.840999999999999659e+01 2.048229980468750000e+01
-9.840000000000000568e+01 2.048840332031250000e+01
-9.839000000000000057e+01 2.049072265625000000e+01
-9.837999999999999545e+01 2.048095703125000000e+01
-9.837000000000000455e+01 2.050561523437500000e+01
-9.835999999999999943e+01 2.047631835937500000e+01
-9.834999999999999432e+01 2.050500488281250000e+01
-9.834000000000000341e+01 2.046508789062500000e+01
-9.832999999999999829e+01 2.049938964843750000e+01
-9.831999999999999318e+01 2.046630859375000000e+01
-9.831000000000000227e+01 2.049536132812500000e+01
-9.829999999999999716e+01 2.047448730468750000e+01
-9.829000000000000625e+01 2.048608398437500000e+01
-9.828000000000000114e+01 2.048132324218750000e+01
-9.826999999999999602e+01 2.047241210937500000e+01
-9.826000000000000512e+01 2.048596191406250000e+01
-9.825000000000000000e+01 2.046484375000000000e+01
-9.823999999999999488e+01 2.049340820312500000e+01
-9.823000000000000398e+01 2.046130371093750000e+01
-9.821999999999999886e+01 2.049304199218750000e+01
-9.820999999999999375e+01 2.046374511718750000e+01
-9.820000000000000284e+01 2.049365234375000000e+01
-9.818999999999999773e+01 2.047119140625000000e+01
-9.818000000000000682e+01 2.048413085937500000e+01
-9.817000000000000171e+01 2.047753906250000000e+01
-9.815999999999999659e+01 2.047900390625000000e+01
-9.815000000000000568e+01 2.049023437500000000e+01
-9.814000000000000057e+01 2.046911621093750000e+01
-9.812999999999999545e+01 2.048754882812500000e+01
-9.812000000000000455e+01 2.045788574218750000e+01
-9.810999999999999943e+01 2.048693847656250000e+01
-9.809999999999999432e+01 2.045532226562500000e+01
-9.809000000000000341e+01 2.048388671875000000e+01
-9.807999999999999829e+01 2.045922851562500000e+01
-9.806999999999999318e+01 2.047924804687500000e+01
-9.806000000000000227e+01 2.047155761718750000e+01
-9.804999999999999716e+01 2.047497558593750000e+01
-9.804000000000000625e+01 2.048071289062500000e+01
-9.803000000000000114e+01 2.046435546875000000e+01
-9.801999999999999602e+01 2.049279785156250000e+01
-9.801000000000000512e+01 2.045788574218750000e+01
-9.800000000000000000e+01 2.048913574218750000e+01
-9.798999999999999488e+01 2.044824218750000000e+01
-9.798000000000000398e+01 2.048352050781250000e+01
-9.796999999999999886e+01 2.044812011718750000e+01
-9.795999999999999375e+01 2.047790527343750000e+01
-9.795000000000000284e+01 2.046630859375000000e+01
-9.793999999999999773e+01 2.047741699218750000e+01
-9.793000000000000682e+01 2.047851562500000000e+01
-9.792000000000000171e+01 2.046264648437500000e+01
-9.790999999999999659e+01 2.048022460937500000e+01
-9.790000000000000568e+01 2.044897460937500000e+01
-9.789000000000000057e+01 2.047961425781250000e+01
-9.787999999999999545e+01 2.044909667968750000e+01
-9.787000000000000455e+01 2.048071289062500000e+01
-9.785999999999999943e+01 2.045654296875000000e+01
-9.784999999999999432e+01 2.047729492187500000e+01
-9.784000000000000341e+01 2.045886230468750000e+01
-9.782999999999999829e+01 2.046020507812500000e+01
-9.781999999999999318e+01 2.045703125000000000e+01
-9.781000000000000227e+01 2.045166015625000000e+01
-9.779999999999999716e+01 2.046606445312500000e+01
-9.779000000000000625e+01 2.045239257812500000e+01
-9.778000000000000114e+01 2.047082519531250000e+01
-9.776999999999999602e+01 2.045080566406250000e+01
-9.776000000000000512e+01 2.046997070312500000e+01
-9.775000000000000000e+01 2.045153808593750000e+01
-9.773999999999999488e+01 2.046545410156250000e+01
-9.773000000000000398e+01 2.045642089843750000e+01
-9.771999999999999886e+01 2.046301269531250000e+01
-9.770999999999999375e+01 2.046069335937500000e+01
-9.770000000000000284e+01 2.045056152343750000e+01
-9.768999999999999773e+01 2.046508789062500000e+01
-9.768000000000000682e+01 2.044421386718750000e+01
-9.767000000000000171e+01 2.047106933593750000e+01
-9.765999999999999659e+01 2.043554687500000000e+01
-9.765000000000000568e+01 2.046997070312500000e+01
-9.764000000000000057e+01 2.042846679687500000e+01
-9.762999999999999545e+01 2.046203613281250000e+01
-9.762000000000000455e+01 2.043640136718750000e+01
-9.760999999999999943e+01 2.045642089843750000e+01
-9.759999999999999432e+01 2.045410156250000000e+01
-9.759000000000000341e+01 2.044396972656250000e+01
-9.757999999999999829e+01 2.046838378906250000e+01
-9.756999999999999318e+01 2.043701171875000000e+01
-9.756000000000000227e+01 2.047460937500000000e+01
-9.754999999999999716e+01 2.043029785156250000e+01
-9.754000000000000625e+01 2.046545410156250000e+01
-9.753000000000000114e+01 2.042761230468750000e+01
-9.751999999999999602e+01 2.045825195312500000e+01
-9.751000000000000512e+01 2.044299316406250000e+01
-9.750000000000000000e+01 2.045483398437500000e+01
-9.748999999999999488e+01 2.044873046875000000e+01
-9.748000000000000398e+01 2.044116210937500000e+01
-9.746999999999999886e+01 2.045629882812500000e+01
-9.745999999999999375e+01 2.043994140625000000e+01
-9.745000000000000284e+01 2.046411132812500000e+01
-9.743999999999999773e+01 2.043737792968750000e+01
-9.743000000000000682e+01 2.046118164062500000e+01
-9.742000000000000171e+01 2.043212890625000000e+01
-9.740999999999999659e+01 2.045019531250000000e+01
-9.740000000000000568e+01 2.043420410156250000e+01
-9.739000000000000057e+01 2.043994140625000000e+01
-9.737999999999999545e+01 2.043640136718750000e+01
-9.737000000000000455e+01 2.042968750000000000e+01
-9.735999999999999943e+01 2.044604492187500000e+01
-9.734999999999999432e+01 2.042468261718750000e+01
-9.734000000000000341e+01 2.045324707031250000e+01
-9.732999999999999829e+01 2.042114257812500000e+01
-9.731999999999999318e+01 2.045349121093750000e+01
-9.731000000000000227e+01 2.042321777343750000e+01
-9.729999999999999716e+01 2.045153808593750000e+01
-9.729000000000000625e+01 2.043176269531250000e+01
-9.728000000000000114e+01 2.044543457031250000e+01
-9.726999999999999602e+01 2.044372558593750000e+01
-9.726000000000000512e+01 2.043164062500000000e+01
-9.725000000000000000e+01 2.044714355468750000e+01
-9.723999999999999488e+01 2.041625976562500000e+01
-9.723000000000000398e+01 2.045202636718750000e+01
-9.721999999999999886e+01 2.041992187500000000e+01
-9.720999999999999375e+01 2.046215820312500000e+01
-9.720000000000000284e+01 2.042675781250000000e+01
-9.718999999999999773e+01 2.044750976562500000e+01
-9.718000000000000682e+01 2.042480468750000000e+01
-9.717000000000000171e+01 2.043188476562500000e+01
-9.715999999999999659e+01 2.042993164062500000e+01
-9.715000000000000568e+01 2.042285156250000000e+01
-9.714000000000000057e+01 2.043725585937500000e+01
-9.712999999999999545e+01 2.041760253906250000e+01
-9.712000000000000455e+01 2.043554687500000000e+01
-9.710999999999999943e+01 2.041882324218750000e+01
-9.709999999999999432e+01 2.043969726562500000e+01
-9.709000000000000341e+01 2.042590332031250000e+01
-9.707999999999999829e+01 2.043518066406250000e+01
-9.706999999999999318e+01 2.042834472656250000e+01
-9.706000000000000227e+01 2.042980957031250000e+01
-9.704999999999999716e+01 2.042858886718750000e+01
-9.704000000000000625e+01 2.042517089843750000e+01
-9.703000000000000114e+01 2.043200683593750000e+01
-9.701999999999999602e+01 2.042236328125000000e+01
-9.701000000000000512e+01 2.043371582031250000e+01
-9.700000000000000000e+01 2.041979980468750000e+01
-9.698999999999999488e+01 2.043090820312500000e+01
-9.698000000000000398e+01 2.041931152343750000e+01
-9.696999999999999886e+01 2.042785644531250000e+01
-9.695999999999999375e+01 2.042163085937500000e+01
-9.695000000000000284e+01 2.042333984375000000e+01
-9.693999999999999773e+01 2.042944335937500000e+01
-9.693000000000000682e+01 2.041882324218750000e+01
-9.692000000000000171e+01 2.043432617187500000e+01
-9.690999999999999659e+01 2.041247558593750000e+01
-9.690000000000000568e+01 2.043420410156250000e+01
-9.689000000000000057e+01 2.040344238281250000e+01
-9.687999999999999545e+01 2.043200683593750000e+01
-9.687000000000000455e+01 2.040795898437500000e+01
-9.685999999999999943e+01 2.042590332031250000e+01
-9.684999999999999432e+01 2.041271972656250000e+01
-9.684000000000000341e+01 2.041149902343750000e+01
-9.682999999999999829e+01 2.042077636718750000e+01
-9.681999999999999318e+01 2.040478515625000000e+01
-9.681000000000000227e+01 2.043359375000000000e+01
-9.679999999999999716e+01 2.039868164062500000e+01
-9.679000000000000625e+01 2.043261718750000000e+01
-9.678000000000000114e+01 2.039562988281250000e+01
-9.676999999999999602e+01 2.042810058593750000e+01
-9.676000000000000512e+01 2.040307617187500000e+01
-9.675000000000000000e+01 2.042175292968750000e+01
-9.673999999999999488e+01 2.041687011718750000e+01
-9.673000000000000398e+01 2.041674804687500000e+01
-9.671999999999999886e+01 2.043237304687500000e+01
-9.670999999999999375e+01 2.041003417968750000e+01
-9.670000000000000284e+01 2.043469238281250000e+01
-9.668999999999999773e+01 2.040270996093750000e+01
-9.668000000000000682e+01 2.043249511718750000e+01
-9.667000000000000171e+01 2.040209960937500000e+01
-9.665999999999999659e+01 2.042419433593750000e+01
-9.665000000000000568e+01 2.040454101562500000e+01
-9.664000000000000057e+01 2.041101074218750000e+01
-9.662999999999999545e+01 2.041137695312500000e+01
-9.662000000000000455e+01 2.040295410156250000e+01
-9.660999999999999943e+01 2.041516113281250000e+01
-9.659999999999999432e+01 2.039453125000000000e+01
-9.659000000000000341e+01 2.041821289062500000e+01
-9.657999999999999829e+01 2.039086914062500000e+01
-9.656999999999999318e+01 2.041577148437500000e+01
-9.656000000000000227e+01 2.039355468750000000e+01
-9.654999999999999716e+01 2.041308593750000000e+01
-9.654000000000000625e+01 2.040234375000000000e+01
-9.653000000000000114e+01 2.040649414062500000e+01
-9.651999999999999602e+01 2.041381835937500000e+01
-9.651000000000000512e+01 2.040039062500000000e+01
-9.650000000000000000e+01 2.042492675781250000e+01
-9.648999999999999488e+01 2.039025878906250000e+01
-9.648000000000000398e+01 2.042541503906250000e+01
-9.646999999999999886e+01 2.038366699218750000e+01
-9.645999999999999375e+01 2.042517089843750000e+01
-9.645000000000000284e+01 2.038940429687500000e+01
-9.643999999999999773e+01 2.041113281250000000e+01
-9.643000000000000682e+01 2.039807128906250000e+01
-9.642000000000000171e+01 2.039611816406250000e+01
-9.640999999999999659e+01 2.041198730468750000e+01
-9.640000000000000568e+01 2.038513183593750000e+01
-9.639000000000000057e+01 2.041955566406250000e+01
-9.637999999999999545e+01 2.038122558593750000e+01
-9.637000000000000455e+01 2.041589355468750000e+01
-9.635999999999999943e+01 2.038146972656250000e+01
-9.634999999999999432e+01 2.040490722656250000e+01
-9.634000000000000341e+01 2.038732910156250000e+01
-9.632999999999999829e+01 2.039648437500000000e+01
-9.631999999999999318e+01 2.039416503906250000e+01
-9.631000000000000227e+01 2.038879394531250000e+01
-9.629999999999999716e+01 2.040234375000000000e+01
-9.629000000000000625e+01 2.038928222656250000e+01
-9.628000000000000114e+01 2.041027832031250000e+01
-9.626999999999999602e+01 2.038830566406250000e+01
-9.626000000000000512e+01 2.040527343750000000e+01
-9.625000000000000000e+01 2.038610839843750000e+01
-9.623999999999999488e+01 2.039611816406250000e+01
-9.623000000000000398e+01 2.038842773437500000e+01
-9.621999999999999886e+01 2.039172363281250000e+01
-9.620999999999999375e+01 2.040283203125000000e+01
-9.620000000000000284e+01 2.039147949218750000e+01
-9.618999999999999773e+01 2.040783691406250000e+01
-9.618000000000000682e+01 2.037939453125000000e+01
-9.617000000000000171e+01 2.040393066406250000e+01
-9.615999999999999659e+01 2.037756347656250000e+01
-9.615000000000000568e+01 2.040539550781250000e+01
-9.614000000000000057e+01 2.038476562500000000e+01
-9.612999999999999545e+01 2.039392089843750000e+01
-9.612000000000000455e+01 2.038781738281250000e+01
-9.610999999999999943e+01 2.037817382812500000e+01
-9.609999999999999432e+01 2.039453125000000000e+01
-9.609000000000000341e+01 2.036755371093750000e+01
-9.607999999999999829e+01 2.040625000000000000e+01
-9.606999999999999318e+01 2.037268066406250000e+01
-9.606000000000000227e+01 2.041198730468750000e+01
-9.604999999999999716e+01 2.037634277343750000e+01
-9.604000000000000625e+01 2.039660644531250000e+01
-9.603000000000000114e+01 2.037402343750000000e+01
-9.601999999999999602e+01 2.037817382812500000e+01
-9.601000000000000512e+01 2.038354492187500000e+01
-9.600000000000000000e+01 2.036828613281250000e+01
-9.598999999999999488e+01 2.039160156250000000e+01
-9.598000000000000398e+01 2.036413574218750000e+01
-9.596999999999999886e+01 2.039611816406250000e+01
-9.595999999999999375e+01 2.036218261718750000e+01
-9.595000000000000284e+01 2.038830566406250000e+01
-9.593999999999999773e+01 2.036376953125000000e+01
-9.593000000000000682e+01 2.037866210937500000e+01
-9.592000000000000171e+01 2.037744140625000000e+01
-9.590999999999999659e+01 2.037207031250000000e+01
-9.590000000000000568e+01 2.038269042968750000e+01
-9.589000000000000057e+01 2.036193847656250000e+01
-9.587999999999999545e+01 2.039025878906250000e+01
-9.587000000000000455e+01 2.035961914062500000e+01
-9.585999999999999943e+01 2.038891601562500000e+01
-9.584999999999999432e+01 2.036340332031250000e+01
-9.584000000000000341e+01 2.038037109375000000e+01
-9.582999999999999829e+01 2.036547851562500000e+01
-9.581999999999999318e+01 2.036767578125000000e+01
-9.581000000000000227e+01 2.037402343750000000e+01
-9.579999999999999716e+01 2.035925292968750000e+01
-9.579000000000000625e+01 2.038623046875000000e+01
-9.578000000000000114e+01 2.036022949218750000e+01
-9.576999999999999602e+01 2.039257812500000000e+01
-9.576000000000000512e+01 2.035864257812500000e+01
-9.575000000000000000e+01 2.038635253906250000e+01
-9.573999999999999488e+01 2.036291503906250000e+01
-9.573000000000000398e+01 2.037585449218750000e+01
-9.571999999999999886e+01 2.037426757812500000e+01
-9.570999999999999375e+01 2.036340332031250000e+01
-9.570000000000000284e+01 2.038232421875000000e+01
-9.568999999999999773e+01 2.035253906250000000e+01
-9.568000000000000682e+01 2.038793945312500000e+01
-9.567000000000000171e+01 2.035095214843750000e+01
-9.565999999999999659e+01 2.038696289062500000e+01
-9.565000000000000568e+01 2.035693359375000000e+01
-9.564000000000000057e+01 2.038000488281250000e+01
-9.562999999999999545e+01 2.036682128906250000e+01
-9.562000000000000455e+01 2.036511230468750000e+01
-9.560999999999999943e+01 2.037329101562500000e+01
-9.559999999999999432e+01 2.034960937500000000e+01
-9.559000000000000341e+01 2.037500000000000000e+01
-9.557999999999999829e+01 2.034582519531250000e+01
-9.556999999999999318e+01 2.037768554687500000e+01
-9.556000000000000227e+01 2.035156250000000000e+01
-9.554999999999999716e+01 2.037512207031250000e+01
-9.554000000000000625e+01 2.036230468750000000e+01
-9.553000000000000114e+01 2.037060546875000000e+01
-9.551999999999999602e+01 2.037316894531250000e+01
-9.551000000000000512e+01 2.036584472656250000e+01
-9.550000000000000000e+01 2.037890625000000000e+01
-9.548999999999999488e+01 2.035437011718750000e+01
-9.548000000000000398e+01 2.037292480468750000e+01
-9.546999999999999886e+01 2.034667968750000000e+01
-9.545999999999999375e+01 2.036645507812500000e+01
-9.545000000000000284e+01 2.035424804687500000e+01
-9.543999999999999773e+01 2.036730957031250000e+01
-9.543000000000000682e+01 2.036181640625000000e+01
-9.542000000000000171e+01 2.035485839843750000e+01
-9.540999999999999659e+01 2.036877441406250000e+01
-9.540000000000000568e+01 2.034643554687500000e+01
-9.539000000000000057e+01 2.036669921875000000e+01
-9.537999999999999545e+01 2.033178710937500000e+01
-9.537000000000000455e+01 2.036145019531250000e+01
-9.535999999999999943e+01 2.033422851562500000e+01
-9.534999999999999432e+01 2.035888671875000000e+01
-9.534000000000000341e+01 2.034533691406250000e+01
-9.532999999999999829e+01 2.034753417968750000e+01
-9.531999999999999318e+01 2.035766601562500000e+01
-9.531000000000000227e+01 2.033398437500000000e+01
-9.529999999999999716e+01 2.037084960937500000e+01
-9.529000000000000625e+01 2.033154296875000000e+01
-9.528000000000000114e+01 2.037731933593750000e+01
-9.526999999999999602e+01 2.033569335937500000e+01
-9.526000000000000512e+01 2.036608886718750000e+01
-9.525000000000000000e+01 2.033911132812500000e+01
-9.523999999999999488e+01 2.034729003906250000e+01
-9.523000000000000398e+01 2.034765625000000000e+01
-9.521999999999999886e+01 2.033935546875000000e+01
-9.520999999999999375e+01 2.036132812500000000e+01
-9.520000000000000284e+01 2.033947753906250000e+01
-9.518999999999999773e+01 2.036254882812500000e+01
-9.518000000000000682e+01 2.033850097656250000e+01
-9.517000000000000171e+01 2.035717773437500000e+01
-9.515999999999999659e+01 2.034094238281250000e+01
-9.515000000000000568e+01 2.034790039062500000e+01
-9.514000000000000057e+01 2.034265136718750000e+01
-9.512999999999999545e+01 2.033972167968750000e+01
-9.512000000000000455e+01 2.035070800781250000e+01
-9.510999999999999943e+01 2.033374023437500000e+01
-9.509999999999999432e+01 2.034875488281250000e+01
-9.509000000000000341e+01 2.032800292968750000e+01
-9.507999999999999829e+01 2.034619140625000000e+01
-9.506999999999999318e+01 2.033032226562500000e+01
-9.506000000000000227e+01 2.034191894531250000e+01
-9.504999999999999716e+01 2.033837890625000000e+01
-9.504000000000000625e+01 2.033703613281250000e+01
-9.503000000000000114e+01 2.034411621093750000e+01
-9.501999999999999602e+01 2.032397460937500000e+01
-9.501000000000000512e+01 2.035144042968750000e+01
-9.500000000000000000e+01 2.032226562500000000e+01
-9.498999999999999488e+01 2.035705566406250000e+01
-9.498000000000000398e+01 2.032434082031250000e+01
-9.496999999999999886e+01 2.035205078125000000e+01
-9.495999999999999375e+01 2.033337402343750000e+01
-9.495000000000000284e+01 2.033764648437500000e+01
-9.493999999999999773e+01 2.034289550781250000e+01
-9.493000000000000682e+01 2.032116699218750000e+01
-9.492000000000000171e+01 2.035095214843750000e+01
-9.490999999999999659e+01 2.031250000000000000e+01
-9.490000000000000568e+01 2.034875488281250000e+01
-9.489000000000000057e+01 2.031079101562500000e+01
-9.487999999999999545e+01 2.034240722656250000e+01
-9.487000000000000455e+01 2.032226562500000000e+01
-9.485999999999999943e+01 2.033361816406250000e+01
-9.484999999999999432e+01 2.033251953125000000e+01
-9.484000000000000341e+01 2.031958007812500000e+01
-9.482999999999999829e+01 2.034179687500000000e+01
-9.481999999999999318e+01 2.031530761718750000e+01
-9.481000000000000227e+01 2.034484863281250000e+01
-9.479999999999999716e+01 2.031555175781250000e+01
-9.479000000000000625e+01 2.034216308593750000e+01
-9.478000000000000114e+01 2.032421875000000000e+01
-9.476999999999999602e+01 2.033764648437500000e+01
-9.476000000000000512e+01 2.033630371093750000e+01
-9.475000000000000000e+01 2.033044433593750000e+01
-9.473999999999999488e+01 2.034240722656250000e+01
-9.473000000000000398e+01 2.031848144531250000e+01
-9.471999999999999886e+01 2.033801269531250000e+01
-9.470999999999999375e+01 2.030957031250000000e+01
-9.470000000000000284e+01 2.033227539062500000e+01
-9.468999999999999773e+01 2.031127929687500000e+01
-9.468000000000000682e+01 2.032556152343750000e+01
-9.467000000000000171e+01 2.032092285156250000e+01
-9.465999999999999659e+01 2.031726074218750000e+01
-9.465000000000000568e+01 2.033154296875000000e+01
-9.464000000000000057e+01 2.030859375000000000e+01
-9.462999999999999545e+01 2.033752441406250000e+01
-9.462000000000000455e+01 2.030297851562500000e+01
-9.460999999999999943e+01 2.033715820312500000e+01
-9.459999999999999432e+01 2.030847167968750000e+01
-9.459000000000000341e+01 2.032922363281250000e+01
-9.457999999999999829e+01 2.031933593750000000e+01
-9.456999999999999318e+01 2.031579589843750000e+01
-9.456000000000000227e+01 2.033361816406250000e+01
-9.454999999999999716e+01 2.030554199218750000e+01
-9.454000000000000625e+01 2.034313964843750000e+01
-9.453000000000000114e+01 2.030175781250000000e+01
-9.451999999999999602e+01 2.034082031250000000e+01
-9.451000000000000512e+01 2.030249023437500000e+01
-9.450000000000000000e+01 2.032397460937500000e+01
-9.448999999999999488e+01 2.030725097656250000e+01
-9.448000000000000398e+01 2.031176757812500000e+01
-9.446999999999999886e+01 2.032397460937500000e+01
-9.445999999999999375e+01 2.031347656250000000e+01
-9.445000000000000284e+01 2.033459472656250000e+01
-9.443999999999999773e+01 2.031323242187500000e+01
-9.443000000000000682e+01 2.033007812500000000e+01
-9.442000000000000171e+01 2.031042480468750000e+01
-9.440999999999999659e+01 2.032116699218750000e+01
-9.440000000000000568e+01 2.030908203125000000e+01
-9.439000000000000057e+01 2.030676269531250000e+01
-9.437999999999999545e+01 2.031103515625000000e+01
-9.437000000000000455e+01 2.030187988281250000e+01
-9.435999999999999943e+01 2.031286621093750000e+01
-9.434999999999999432e+01 2.029797363281250000e+01
-9.434000000000000341e+01 2.031555175781250000e+01
-9.432999999999999829e+01 2.030163574218750000e+01
-9.431999999999999318e+01 2.031713867187500000e+01
-9.431000000000000227e+01 2.031054687500000000e+01
-9.429999999999999716e+01 2.031066894531250000e+01
-9.429000000000000625e+01 2.031201171875000000e+01
-9.428000000000000114e+01 2.029455566406250000e+01
-9.426999999999999602e+01 2.031469726562500000e+01
-9.426000000000000512e+01 2.028796386718750000e+01
-9.425000000000000000e+01 2.032238769531250000e+01
-9.423999999999999488e+01 2.029052734375000000e+01
-9.423000000000000398e+01 2.031726074218750000e+01
-9.421999999999999886e+01 2.030029296875000000e+01
-9.420999999999999375e+01 2.030834960937500000e+01
-9.420000000000000284e+01 2.031469726562500000e+01
-9.418999999999999773e+01 2.029174804687500000e+01
-9.418000000000000682e+01 2.031872558593750000e+01
-9.417000000000000171e+01 2.027978515625000000e+01
-9.415999999999999659e+01 2.031640625000000000e+01
-9.415000000000000568e+01 2.027954101562500000e+01
-9.414000000000000057e+01 2.030676269531250000e+01
-9.412999999999999545e+01 2.028723144531250000e+01
-9.412000000000000455e+01 2.029431152343750000e+01
-9.410999999999999943e+01 2.030065917968750000e+01
-9.409999999999999432e+01 2.028503417968750000e+01
-9.409000000000000341e+01 2.030822753906250000e+01
-9.407999999999999829e+01 2.028002929687500000e+01
-9.406999999999999318e+01 2.031311035156250000e+01
-9.406000000000000227e+01 2.029101562500000000e+01
-9.404999999999999716e+01 2.031506347656250000e+01
-9.404000000000000625e+01 2.030029296875000000e+01
-9.403000000000000114e+01 2.030468750000000000e+01
-9.401999999999999602e+01 2.030688476562500000e+01
-9.401000000000000512e+01 2.028955078125000000e+01
-9.400000000000000000e+01 2.030798339843750000e+01
-9.398999999999999488e+01 2.028247070312500000e+01
-9.398000000000000398e+01 2.030651855468750000e+01
-9.396999999999999886e+01 2.028198242187500000e+01
-9.395999999999999375e+01 2.030261230468750000e+01
-9.395000000000000284e+01 2.028710937500000000e+01
-9.393999999999999773e+01 2.028784179687500000e+01
-9.393000000000000682e+01 2.029235839843750000e+01
-9.392000000000000171e+01 2.028088378906250000e+01
-9.390999999999999659e+01 2.030664062500000000e+01
-9.390000000000000568e+01 2.027563476562500000e+01
-9.389000000000000057e+01 2.030664062500000000e+01
-9.387999999999999545e+01 2.027441406250000000e+01
-9.387000000000000455e+01 2.030346679687500000e+01
-9.385999999999999943e+01 2.028576660156250000e+01
-9.384999999999999432e+01 2.028955078125000000e+01
-9.384000000000000341e+01 2.029589843750000000e+01
-9.382999999999999829e+01 2.027246093750000000e+01
-9.381999999999999318e+01 2.031005859375000000e+01
-9.381000000000000227e+01 2.026757812500000000e+01
-9.379999999999999716e+01 2.031225585937500000e+01
-9.379000000000000625e+01 2.026647949218750000e+01
-9.378000000000000114e+01 2.029541015625000000e+01
-9.376999999999999602e+01 2.027514648437500000e+01
-9.376000000000000512e+01 2.028076171875000000e+01
-9.375000000000000000e+01 2.028710937500000000e+01
-9.373999999999999488e+01 2.027246093750000000e+01
-9.373000000000000398e+01 2.029296875000000000e+01
-9.371999999999999886e+01 2.026599121093750000e+01
-9.370999999999999375e+01 2.028564453125000000e+01
-9.370000000000000284e+01 2.026782226562500000e+01
-9.368999999999999773e+01 2.028405761718750000e+01
-9.368000000000000682e+01 2.027868652343750000e+01
-9.367000000000000171e+01 2.028393554687500000e+01
-9.365999999999999659e+01 2.029052734375000000e+01
-9.365000000000000568e+01 2.027917480468750000e+01
-9.364000000000000057e+01 2.028894042968750000e+01
-9.362999999999999545e+01 2.026538085937500000e+01
-9.362000000000000455e+01 2.027795410156250000e+01
-9.360999999999999943e+01 2.026501464843750000e+01
-9.359999999999999432e+01 2.028295898437500000e+01
-9.359000000000000341e+01 2.028210449218750000e+01
-9.357999999999999829e+01 2.028271484375000000e+01
-9.356999999999999318e+01 2.028625488281250000e+01
-9.356000000000000227e+01 2.026477050781250000e+01
-9.354999999999999716e+01 2.028356933593750000e+01
-9.354000000000000625e+01 2.025769042968750000e+01
-9.353000000000000114e+01 2.028698730468750000e+01
-9.351999999999999602e+01 2.026733398437500000e+01
-9.351000000000000512e+01 2.029016113281250000e+01
-9.350000000000000000e+01 2.028161621093750000e+01
-9.348999999999999488e+01 2.027770996093750000e+01
-9.348000000000000398e+01 2.029089355468750000e+01
-9.346999999999999886e+01 2.026171875000000000e+01
-9.345999999999999375e+01 2.029321289062500000e+01
-9.345000000000000284e+01 2.025476074218750000e+01
-9.343999999999999773e+01 2.029052734375000000e+01
-9.343000000000000682e+01 2.026123046875000000e+01
-9.342000000000000171e+01 2.027709960937500000e+01
-9.340999999999999659e+01 2.026428222656250000e+01
-9.340000000000000568e+01 2.025549316406250000e+01
-9.339000000000000057e+01 2.027160644531250000e+01
-9.337999999999999545e+01 2.024938964843750000e+01
-9.337000000000000455e+01 2.028430175781250000e+01
-9.335999999999999943e+01 2.025329589843750000e+01
-9.334999999999999432e+01 2.027783203125000000e+01
-9.334000000000000341e+01 2.025061035156250000e+01
-9.332999999999999829e+01 2.026013183593750000e+01
-9.331999999999999318e+01 2.025634765625000000e+01
-9.331000000000000227e+01 2.025012207031250000e+01
-9.329999999999999716e+01 2.027038574218750000e+01
-9.329000000000000625e+01 2.024914550781250000e+01
-9.328000000000000114e+01 2.027770996093750000e+01
-9.326999999999999602e+01 2.025158691406250000e+01
-9.326000000000000512e+01 2.027404785156250000e+01
-9.325000000000000000e+01 2.025549316406250000e+01
-9.323999999999999488e+01 2.026452636718750000e+01
-9.323000000000000398e+01 2.027148437500000000e+01
-9.321999999999999886e+01 2.026220703125000000e+01
-9.320999999999999375e+01 2.028295898437500000e+01
-9.320000000000000284e+01 2.025500488281250000e+01
-9.318999999999999773e+01 2.028149414062500000e+01
-9.318000000000000682e+01 2.024865722656250000e+01
-9.317000000000000171e+01 2.026635742187500000e+01
-9.315999999999999659e+01 2.024511718750000000e+01
-9.315000000000000568e+01 2.024890136718750000e+01
-9.314000000000000057e+01 2.026428222656250000e+01
-9.312999999999999545e+01 2.025146484375000000e+01
-9.312000000000000455e+01 2.028271484375000000e+01
-9.310999999999999943e+01 2.024108886718750000e+01
-9.309999999999999432e+01 2.027917480468750000e+01
-9.309000000000000341e+01 2.023791503906250000e+01
-9.307999999999999829e+01 2.026794433593750000e+01
-9.306999999999999318e+01 2.025012207031250000e+01
-9.306000000000000227e+01 2.024938964843750000e+01
-9.304999999999999716e+01 2.026440429687500000e+01
-9.304000000000000625e+01 2.023669433593750000e+01
-9.303000000000000114e+01 2.027636718750000000e+01
-9.301999999999999602e+01 2.023364257812500000e+01
-9.301000000000000512e+01 2.027160644531250000e+01
-9.300000000000000000e+01 2.024584960937500000e+01
-9.298999999999999488e+01 2.026586914062500000e+01
-9.298000000000000398e+01 2.025781250000000000e+01
-9.296999999999999886e+01 2.025427246093750000e+01
-9.295999999999999375e+01 2.026147460937500000e+01
-9.295000000000000284e+01 2.023962402343750000e+01
-9.293999999999999773e+01 2.025537109375000000e+01
-9.293000000000000682e+01 2.023571777343750000e+01
-9.292000000000000171e+01 2.025183105468750000e+01
-9.290999999999999659e+01 2.023876953125000000e+01
-9.290000000000000568e+01 2.024536132812500000e+01
-9.289000000000000057e+01 2.024804687500000000e+01
-9.287999999999999545e+01 2.024475097656250000e+01
-9.287000000000000455e+01 2.025744628906250000e+01
-9.285999999999999943e+01 2.023852539062500000e+01
-9.284999999999999432e+01 2.025756835937500000e+01
-9.284000000000000341e+01 2.023742675781250000e+01
-9.282999999999999829e+01 2.025305175781250000e+01
-9.281999999999999318e+01 2.023876953125000000e+01
-9.281000000000000227e+01 2.024023437500000000e+01
-9.279999999999999716e+01 2.024438476562500000e+01
-9.279000000000000625e+01 2.022998046875000000e+01
-9.278000000000000114e+01 2.026025390625000000e+01
-9.276999999999999602e+01 2.022961425781250000e+01
-9.276000000000000512e+01 2.026245117187500000e+01
-9.275000000000000000e+01 2.022912597656250000e+01
-9.273999999999999488e+01 2.025573730468750000e+01
-9.273000000000000398e+01 2.024353027343750000e+01
-9.271999999999999886e+01 2.024182128906250000e+01
-9.270999999999999375e+01 2.025732421875000000e+01
-9.270000000000000284e+01 2.022644042968750000e+01
-9.268999999999999773e+01 2.026025390625000000e+01
-9.268000000000000682e+01 2.021887207031250000e+01
-9.267000000000000171e+01 2.025488281250000000e+01
-9.265999999999999659e+01 2.022827148437500000e+01
-9.265000000000000568e+01 2.024914550781250000e+01
-9.264000000000000057e+01 2.024279785156250000e+01
-9.262999999999999545e+01 2.023364257812500000e+01
-9.262000000000000455e+01 2.024975585937500000e+01
-9.260999999999999943e+01 2.022668457031250000e+01
-9.259999999999999432e+01 2.025195312500000000e+01
-9.259000000000000341e+01 2.022375488281250000e+01
-9.257999999999999829e+01 2.024291992187500000e+01
-9.256999999999999318e+01 2.022656250000000000e+01
-9.256000000000000227e+01 2.023486328125000000e+01
-9.254999999999999716e+01 2.023645019531250000e+01
-9.254000000000000625e+01 2.022216796875000000e+01
-9.253000000000000114e+01 2.023815917968750000e+01
-9.251999999999999602e+01 2.021374511718750000e+01
-9.251000000000000512e+01 2.023986816406250000e+01
-9.250000000000000000e+01 2.021972656250000000e+01
-9.248999999999999488e+01 2.023889160156250000e+01
-9.248000000000000398e+01 2.022680664062500000e+01
-9.246999999999999886e+01 2.022277832031250000e+01
-9.245999999999999375e+01 2.022912597656250000e+01
-9.245000000000000284e+01 2.021008300781250000e+01
-9.243999999999999773e+01 2.023486328125000000e+01
-9.243000000000000682e+01 2.021032714843750000e+01
-9.242000000000000171e+01 2.024304199218750000e+01
-9.240999999999999659e+01 2.022412109375000000e+01
-9.240000000000000568e+01 2.024279785156250000e+01
-9.239000000000000057e+01 2.023632812500000000e+01
-9.237999999999999545e+01 2.022485351562500000e+01
-9.237000000000000455e+01 2.023913574218750000e+01
-9.235999999999999943e+01 2.021398925781250000e+01
-9.234999999999999432e+01 2.024621582031250000e+01
-9.234000000000000341e+01 2.021435546875000000e+01
-9.232999999999999829e+01 2.024035644531250000e+01
-9.231999999999999318e+01 2.021752929687500000e+01
-9.231000000000000227e+01 2.022119140625000000e+01
-9.229999999999999716e+01 2.022241210937500000e+01
-9.229000000000000625e+01 2.020764160156250000e+01
-9.228000000000000114e+01 2.023498535156250000e+01
-9.226999999999999602e+01 2.020666503906250000e+01
-9.226000000000000512e+01 2.023718261718750000e+01
-9.225000000000000000e+01 2.020983886718750000e+01
-9.223999999999999488e+01 2.022851562500000000e+01
-9.223000000000000398e+01 2.021606445312500000e+01
-9.221999999999999886e+01 2.021252441406250000e+01
-9.220999999999999375e+01 2.022668457031250000e+01
-9.220000000000000284e+01 2.020935058593750000e+01
-9.218999999999999773e+01 2.023608398437500000e+01
-9.218000000000000682e+01 2.020629882812500000e+01
-9.217000000000000171e+01 2.023120117187500000e+01
-9.215999999999999659e+01 2.020971679687500000e+01
-9.215000000000000568e+01 2.022277832031250000e+01
-9.214000000000000057e+01 2.022082519531250000e+01
-9.212999999999999545e+01 2.021081542968750000e+01
-9.212000000000000455e+01 2.022949218750000000e+01
-9.210999999999999943e+01 2.020495605468750000e+01
-9.209999999999999432e+01 2.023193359375000000e+01
-9.209000000000000341e+01 2.020080566406250000e+01
-9.207999999999999829e+01 2.021948242187500000e+01
-9.206999999999999318e+01 2.020410156250000000e+01
-9.206000000000000227e+01 2.020605468750000000e+01
-9.204999999999999716e+01 2.021569824218750000e+01
-9.204000000000000625e+01 2.019702148437500000e+01
-9.203000000000000114e+01 2.022412109375000000e+01
-9.201999999999999602e+01 2.019238281250000000e+01
-9.201000000000000512e+01 2.022253417968750000e+01
-9.200000000000000000e+01 2.019458007812500000e+01
-9.198999999999999488e+01 2.021350097656250000e+01
-9.198000000000000398e+01 2.020825195312500000e+01
-9.196999999999999886e+01 2.020031738281250000e+01
-9.196000000000000796e+01 2.022204589843750000e+01
-9.195000000000000284e+01 2.019421386718750000e+01
-9.193999999999999773e+01 2.022741699218750000e+01
-9.193000000000000682e+01 2.018933105468750000e+01
-9.192000000000000171e+01 2.021850585937500000e+01
-9.190999999999999659e+01 2.019958496093750000e+01
-9.190000000000000568e+01 2.020983886718750000e+01
-9.189000000000000057e+01 2.021557617187500000e+01
-9.187999999999999545e+01 2.019775390625000000e+01
-9.187000000000000455e+01 2.022009277343750000e+01
-9.185999999999999943e+01 2.019531250000000000e+01
-9.184999999999999432e+01 2.022583007812500000e+01
-9.184000000000000341e+01 2.020288085937500000e+01
-9.182999999999999829e+01 2.021716308593750000e+01
-9.181999999999999318e+01 2.020703125000000000e+01
-9.181000000000000227e+01 2.019995117187500000e+01
-9.179999999999999716e+01 2.021081542968750000e+01
-9.178999999999999204e+01 2.019641113281250000e+01
-9.178000000000000114e+01 2.021630859375000000e+01
-9.176999999999999602e+01 2.019433593750000000e+01
-9.176000000000000512e+01 2.021142578125000000e+01
-9.175000000000000000e+01 2.019653320312500000e+01
-9.173999999999999488e+01 2.019689941406250000e+01
-9.173000000000000398e+01 2.019763183593750000e+01
-9.171999999999999886e+01 2.018750000000000000e+01
-9.171000000000000796e+01 2.020788574218750000e+01
-9.170000000000000284e+01 2.018762207031250000e+01
-9.168999999999999773e+01 2.021191406250000000e+01
-9.168000000000000682e+01 2.018688964843750000e+01
-9.167000000000000171e+01 2.020092773437500000e+01
-9.165999999999999659e+01 2.019555664062500000e+01
-9.165000000000000568e+01 2.018920898437500000e+01
-9.164000000000000057e+01 2.020886230468750000e+01
-9.162999999999999545e+01 2.017797851562500000e+01
-9.162000000000000455e+01 2.021984863281250000e+01
-9.160999999999999943e+01 2.017602539062500000e+01
-9.159999999999999432e+01 2.021374511718750000e+01
-9.159000000000000341e+01 2.018408203125000000e+01
-9.157999999999999829e+01 2.019665527343750000e+01
-9.156999999999999318e+01 2.020178222656250000e+01
-9.156000000000000227e+01 2.018017578125000000e+01
-9.154999999999999716e+01 2.020812988281250000e+01
-9.153999999999999204e+01 2.017028808593750000e+01
-9.153000000000000114e+01 2.020361328125000000e+01
-9.151999999999999602e+01 2.017529296875000000e+01
-9.151000000000000512e+01 2.019494628906250000e+01
-9.150000000000000000e+01 2.018811035156250000e+01
-9.148999999999999488e+01 2.018750000000000000e+01
-9.148000000000000398e+01 2.020068359375000000e+01
-9.146999999999999886e+01 2.018164062500000000e+01
-9.146000000000000796e+01 2.019982910156250000e+01
-9.145000000000000284e+01 2.017553710937500000e+01
-9.143999999999999773e+01 2.019409179687500000e+01
-9.143000000000000682e+01 2.017871093750000000e+01
-9.142000000000000171e+01 2.018249511718750000e+01
-9.140999999999999659e+01 2.018640136718750000e+01
-9.140000000000000568e+01 2.017529296875000000e+01
-9.139000000000000057e+01 2.019580078125000000e+01
-9.137999999999999545e+01 2.017272949218750000e+01
-9.137000000000000455e+01 2.019567871093750000e+01
-9.135999999999999943e+01 2.017431640625000000e+01
-9.134999999999999432e+01 2.019030761718750000e+01
-9.134000000000000341e+01 2.018786621093750000e+01
-9.132999999999999829e+01 2.017932128906250000e+01
-9.131999999999999318e+01 2.019189453125000000e+01
-9.131000000000000227e+01 2.016381835937500000e+01
-9.129999999999999716e+01 2.019445800781250000e+01
-9.128999999999999204e+01 2.016564941406250000e+01
-9.128000000000000114e+01 2.019470214843750000e+01
-9.126999999999999602e+01 2.017907714843750000e+01
-9.126000000000000512e+01 2.018395996093750000e+01
-9.125000000000000000e+01 2.019128417968750000e+01
-9.123999999999999488e+01 2.016882324218750000e+01
-9.123000000000000398e+01 2.019506835937500000e+01
-9.121999999999999886e+01 2.015759277343750000e+01
-9.121000000000000796e+01 2.019018554687500000e+01
-9.120000000000000284e+01 2.016613769531250000e+01
-9.118999999999999773e+01 2.018212890625000000e+01
-9.118000000000000682e+01 2.017956542968750000e+01
-9.117000000000000171e+01 2.016943359375000000e+01
-9.115999999999999659e+01 2.018847656250000000e+01
-9.115000000000000568e+01 2.015930175781250000e+01
-9.114000000000000057e+01 2.018530273437500000e+01
-9.112999999999999545e+01 2.016015625000000000e+01
-9.112000000000000455e+01 2.018041992187500000e+01
-9.110999999999999943e+01 2.017358398437500000e+01
-9.109999999999999432e+01 2.017431640625000000e+01
-9.109000000000000341e+01 2.017810058593750000e+01
-9.107999999999999829e+01 2.016333007812500000e+01
-9.106999999999999318e+01 2.017932128906250000e+01
-9.106000000000000227e+01 2.016052246093750000e+01
-9.104999999999999716e+01 2.017431640625000000e+01
-9.103999999999999204e+01 2.016516113281250000e+01
-9.103000000000000114e+01 2.016955566406250000e+01
-9.101999999999999602e+01 2.016809082031250000e+01
-9.101000000000000512e+01 2.016296386718750000e+01
-9.100000000000000000e+01 2.016943359375000000e+01
-9.098999999999999488e+01 2.015917968750000000e+01
-9.098000000000000398e+01 2.016955566406250000e+01
-9.096999999999999886e+01 2.016015625000000000e+01
-9.096000000000000796e+01 2.016430664062500000e+01
-9.095000000000000284e+01 2.016223144531250000e+01
-9.093999999999999773e+01 2.016149902343750000e+01
-9.093000000000000682e+01 2.016796875000000000e+01
-9.092000000000000171e+01 2.015917968750000000e+01
-9.090999999999999659e+01 2.017260742187500000e+01
-9.090000000000000568e+01 2.015747070312500000e+01
-9.089000000000000057e+01 2.016809082031250000e+01
-9.087999999999999545e+01 2.015625000000000000e+01
-9.087000000000000455e+01 2.015576171875000000e+01
-9.085999999999999943e+01 2.016687011718750000e+01
-9.084999999999999432e+01 2.015466308593750000e+01
-9.084000000000000341e+01 2.018493652343750000e+01
-9.082999999999999829e+01 2.015319824218750000e+01
-9.081999999999999318e+01 2.018176269531250000e+01
-9.081000000000000227e+01 2.015136718750000000e+01
-9.079999999999999716e+01 2.016223144531250000e+01
-9.078999999999999204e+01 2.015649414062500000e+01
-9.078000000000000114e+01 2.014172363281250000e+01
-9.076999999999999602e+01 2.016821289062500000e+01
-9.076000000000000512e+01 2.013854980468750000e+01
-9.075000000000000000e+01 2.017773437500000000e+01
-9.073999999999999488e+01 2.014575195312500000e+01
-9.073000000000000398e+01 2.016906738281250000e+01
-9.071999999999999886e+01 2.015795898437500000e+01
-9.071000000000000796e+01 2.015661621093750000e+01
-9.070000000000000284e+01 2.017065429687500000e+01
-9.068999999999999773e+01 2.014660644531250000e+01
-9.068000000000000682e+01 2.017175292968750000e+01
-9.067000000000000171e+01 2.014050292968750000e+01
-9.065999999999999659e+01 2.015991210937500000e+01
-9.065000000000000568e+01 2.014074707031250000e+01
-9.064000000000000057e+01 2.014147949218750000e+01
-9.062999999999999545e+01 2.014575195312500000e+01
-9.062000000000000455e+01 2.013464355468750000e+01
-9.060999999999999943e+01 2.016235351562500000e+01
-9.059999999999999432e+01 2.014428710937500000e+01
-9.059000000000000341e+01 2.016369628906250000e+01
-9.057999999999999829e+01 2.014184570312500000e+01
-9.056999999999999318e+01 2.014916992187500000e+01
-9.056000000000000227e+01 2.015002441406250000e+01
-9.054999999999999716e+01 2.014392089843750000e+01
-9.053999999999999204e+01 2.016284179687500000e+01
-9.053000000000000114e+01 2.013854980468750000e+01
-9.051999999999999602e+01 2.016271972656250000e+01
-9.051000000000000512e+01 2.013940429687500000e+01
-9.050000000000000000e+01 2.015832519531250000e+01
-9.048999999999999488e+01 2.015258789062500000e+01
-9.048000000000000398e+01 2.014538574218750000e+01
-9.046999999999999886e+01 2.016210937500000000e+01
-9.046000000000000796e+01 2.012744140625000000e+01
-9.045000000000000284e+01 2.016381835937500000e+01
-9.043999999999999773e+01 2.012207031250000000e+01
-9.043000000000000682e+01 2.016040039062500000e+01
-9.042000000000000171e+01 2.014135742187500000e+01
-9.040999999999999659e+01 2.014440917968750000e+01
-9.040000000000000568e+01 2.015527343750000000e+01
-9.039000000000000057e+01 2.012731933593750000e+01
-9.037999999999999545e+01 2.016552734375000000e+01
-9.037000000000000455e+01 2.012524414062500000e+01
-9.035999999999999943e+01 2.015502929687500000e+01
-9.034999999999999432e+01 2.012915039062500000e+01
-9.034000000000000341e+01 2.013891601562500000e+01
-9.032999999999999829e+01 2.013879394531250000e+01
-9.031999999999999318e+01 2.013085937500000000e+01
-9.031000000000000227e+01 2.014733886718750000e+01
-9.029999999999999716e+01 2.012890625000000000e+01
-9.028999999999999204e+01 2.014526367187500000e+01
-9.028000000000000114e+01 2.012951660156250000e+01
-9.026999999999999602e+01 2.014038085937500000e+01
-9.026000000000000512e+01 2.013696289062500000e+01
-9.025000000000000000e+01 2.013366699218750000e+01
-9.023999999999999488e+01 2.014379882812500000e+01
-9.023000000000000398e+01 2.012878417968750000e+01
-9.021999999999999886e+01 2.014599609375000000e+01
-9.021000000000000796e+01 2.012951660156250000e+01
-9.020000000000000284e+01 2.014196777343750000e+01
-9.018999999999999773e+01 2.013269042968750000e+01
-9.018000000000000682e+01 2.012988281250000000e+01
-9.017000000000000171e+01 2.014099121093750000e+01
-9.015999999999999659e+01 2.012329101562500000e+01
-9.015000000000000568e+01 2.014685058593750000e+01
-9.014000000000000057e+01 2.012377929687500000e+01
-9.012999999999999545e+01 2.014770507812500000e+01
-9.012000000000000455e+01 2.013378906250000000e+01
-9.010999999999999943e+01 2.013671875000000000e+01
-9.009999999999999432e+01 2.014270019531250000e+01
-9.009000000000000341e+01 2.012158203125000000e+01
-9.007999999999999829e+01 2.014978027343750000e+01
-9.006999999999999318e+01 2.011791992187500000e+01
-9.006000000000000227e+01 2.014831542968750000e+01
-9.004999999999999716e+01 2.012268066406250000e+01
-9.003999999999999204e+01 2.013256835937500000e+01
-9.003000000000000114e+01 2.013037109375000000e+01
-9.001999999999999602e+01 2.011499023437500000e+01
-9.001000000000000512e+01 2.014196777343750000e+01
-9.000000000000000000e+01 2.011071777343750000e+01
-8.998999999999999488e+01 2.014257812500000000e+01
-8.998000000000000398e+01 2.011352539062500000e+01
-8.996999999999999886e+01 2.012988281250000000e+01
-8.996000000000000796e+01 2.012207031250000000e+01
-8.995000000000000284e+01 2.011462402343750000e+01
-8.993999999999999773e+01 2.013403320312500000e+01
-8.993000000000000682e+01 2.010949707031250000e+01
-8.992000000000000171e+01 2.013586425781250000e+01
-8.990999999999999659e+01 2.010937500000000000e+01
-8.990000000000000568e+01 2.012438964843750000e+01
-8.989000000000000057e+01 2.011315917968750000e+01
-8.987999999999999545e+01 2.011035156250000000e+01
-8.987000000000000455e+01 2.012609863281250000e+01
-8.985999999999999943e+01 2.011303710937500000e+01
-8.984999999999999432e+01 2.013891601562500000e+01
-8.984000000000000341e+01 2.011450195312500000e+01
-8.982999999999999829e+01 2.013122558593750000e+01
-8.981999999999999318e+01 2.011621093750000000e+01
-8.981000000000000227e+01 2.011389160156250000e+01
-8.979999999999999716e+01 2.011987304687500000e+01
-8.978999999999999204e+01 2.010302734375000000e+01
-8.978000000000000114e+01 2.012609863281250000e+01
-8.976999999999999602e+01 2.010266113281250000e+01
-8.976000000000000512e+01 2.012731933593750000e+01
-8.975000000000000000e+01 2.011450195312500000e+01
-8.973999999999999488e+01 2.012109375000000000e+01
-8.973000000000000398e+01 2.012744140625000000e+01
-8.971999999999999886e+01 2.010327148437500000e+01
-8.971000000000000796e+01 2.012963867187500000e+01
-8.970000000000000284e+01 2.009533691406250000e+01
-8.968999999999999773e+01 2.013439941406250000e+01
-8.968000000000000682e+01 2.010766601562500000e+01
-8.967000000000000171e+01 2.012036132812500000e+01
-8.965999999999999659e+01 2.011877441406250000e+01
-8.965000000000000568e+01 2.009619140625000000e+01
-8.964000000000000057e+01 2.012768554687500000e+01
-8.962999999999999545e+01 2.009204101562500000e+01
-8.962000000000000455e+01 2.012915039062500000e+01
-8.960999999999999943e+01 2.009484863281250000e+01
-8.959999999999999432e+01 2.010876464843750000e+01
-8.959000000000000341e+01 2.010473632812500000e+01
-8.957999999999999829e+01 2.009753417968750000e+01
-8.956999999999999318e+01 2.011975097656250000e+01
-8.956000000000000227e+01 2.009875488281250000e+01
-8.954999999999999716e+01 2.012316894531250000e+01
-8.953999999999999204e+01 2.010632324218750000e+01
-8.953000000000000114e+01 2.012121582031250000e+01
-8.951999999999999602e+01 2.011608886718750000e+01
-8.951000000000000512e+01 2.010839843750000000e+01
-8.950000000000000000e+01 2.011755371093750000e+01
-8.948999999999999488e+01 2.009973144531250000e+01
-8.948000000000000398e+01 2.011743164062500000e+01
-8.946999999999999886e+01 2.009704589843750000e+01
-8.946000000000000796e+01 2.010827636718750000e+01
-8.945000000000000284e+01 2.010119628906250000e+01
-8.943999999999999773e+01 2.009692382812500000e+01
-8.943000000000000682e+01 2.010876464843750000e+01
-8.942000000000000171e+01 2.009191894531250000e+01
-8.940999999999999659e+01 2.011694335937500000e+01
-8.940000000000000568e+01 2.009545898437500000e+01
-8.939000000000000057e+01 2.011364746093750000e+01
-8.937999999999999545e+01 2.010205078125000000e+01
-8.937000000000000455e+01 2.009826660156250000e+01
-8.935999999999999943e+01 2.011035156250000000e+01
-8.934999999999999432e+01 2.007702636718750000e+01
-8.934000000000000341e+01 2.011254882812500000e+01
-8.932999999999999829e+01 2.007360839843750000e+01
-8.931999999999999318e+01 2.011132812500000000e+01
-8.931000000000000227e+01 2.009326171875000000e+01
-8.929999999999999716e+01 2.009777832031250000e+01
-8.928999999999999204e+01 2.010974121093750000e+01
-8.928000000000000114e+01 2.008129882812500000e+01
-8.926999999999999602e+01 2.011804199218750000e+01
-8.926000000000000512e+01 2.008337402343750000e+01
-8.925000000000000000e+01 2.011486816406250000e+01
-8.923999999999999488e+01 2.009240722656250000e+01
-8.923000000000000398e+01 2.009460449218750000e+01
-8.921999999999999886e+01 2.009838867187500000e+01
-8.921000000000000796e+01 2.008239746093750000e+01
-8.920000000000000284e+01 2.010095214843750000e+01
-8.918999999999999773e+01 2.007824707031250000e+01
-8.918000000000000682e+01 2.009777832031250000e+01
-8.917000000000000171e+01 2.008581542968750000e+01
-8.915999999999999659e+01 2.009338378906250000e+01
-8.915000000000000568e+01 2.009741210937500000e+01
-8.914000000000000057e+01 2.008642578125000000e+01
-8.912999999999999545e+01 2.010449218750000000e+01
-8.912000000000000455e+01 2.008496093750000000e+01
-8.910999999999999943e+01 2.010229492187500000e+01
-8.909999999999999432e+01 2.008435058593750000e+01
-8.909000000000000341e+01 2.008825683593750000e+01
-8.907999999999999829e+01 2.008874511718750000e+01
-8.906999999999999318e+01 2.007824707031250000e+01
-8.906000000000000227e+01 2.010070800781250000e+01
-8.904999999999999716e+01 2.007922363281250000e+01
-8.903999999999999204e+01 2.010327148437500000e+01
-8.903000000000000114e+01 2.008557128906250000e+01
-8.901999999999999602e+01 2.009509277343750000e+01
-8.901000000000000512e+01 2.009423828125000000e+01
-8.900000000000000000e+01 2.008142089843750000e+01
-8.898999999999999488e+01 2.010388183593750000e+01
-8.898000000000000398e+01 2.007397460937500000e+01
-8.896999999999999886e+01 2.010412597656250000e+01
-8.896000000000000796e+01 2.007263183593750000e+01
-8.895000000000000284e+01 2.008532714843750000e+01
-8.893999999999999773e+01 2.008117675781250000e+01
-8.893000000000000682e+01 2.006640625000000000e+01
-8.892000000000000171e+01 2.009289550781250000e+01
-8.890999999999999659e+01 2.005981445312500000e+01
-8.890000000000000568e+01 2.009558105468750000e+01
-8.889000000000000057e+01 2.006616210937500000e+01
-8.887999999999999545e+01 2.008361816406250000e+01
-8.887000000000000455e+01 2.007861328125000000e+01
-8.885999999999999943e+01 2.006884765625000000e+01
-8.884999999999999432e+01 2.009045410156250000e+01
-8.884000000000000341e+01 2.006396484375000000e+01
-8.882999999999999829e+01 2.009094238281250000e+01
-8.881999999999999318e+01 2.007055664062500000e+01
-8.881000000000000227e+01 2.008496093750000000e+01
-8.879999999999999716e+01 2.008044433593750000e+01
-8.878999999999999204e+01 2.006994628906250000e+01
-8.878000000000000114e+01 2.008325195312500000e+01
-8.876999999999999602e+01 2.006774902343750000e+01
-8.876000000000000512e+01 2.009033203125000000e+01
-8.875000000000000000e+01 2.007666015625000000e+01
-8.873999999999999488e+01 2.008593750000000000e+01
-8.873000000000000398e+01 2.008129882812500000e+01
-8.871999999999999886e+01 2.007641601562500000e+01
-8.871000000000000796e+01 2.008764648437500000e+01
-8.870000000000000284e+01 2.007141113281250000e+01
-8.868999999999999773e+01 2.008691406250000000e+01
-8.868000000000000682e+01 2.006762695312500000e+01
-8.867000000000000171e+01 2.007836914062500000e+01
-8.865999999999999659e+01 2.007336425781250000e+01
-8.865000000000000568e+01 2.006677246093750000e+01
-8.864000000000000057e+01 2.008410644531250000e+01
-8.862999999999999545e+01 2.005712890625000000e+01
-8.862000000000000455e+01 2.008544921875000000e+01
-8.860999999999999943e+01 2.005285644531250000e+01
-8.859999999999999432e+01 2.007678222656250000e+01
-8.859000000000000341e+01 2.007006835937500000e+01
-8.857999999999999829e+01 2.006079101562500000e+01
-8.856999999999999318e+01 2.008618164062500000e+01
-8.856000000000000227e+01 2.004260253906250000e+01
-8.854999999999999716e+01 2.008935546875000000e+01
-8.853999999999999204e+01 2.004858398437500000e+01
-8.853000000000000114e+01 2.008007812500000000e+01
-8.851999999999999602e+01 2.006872558593750000e+01
-8.851000000000000512e+01 2.006518554687500000e+01
-8.850000000000000000e+01 2.008276367187500000e+01
-8.848999999999999488e+01 2.005468750000000000e+01
-8.848000000000000398e+01 2.008081054687500000e+01
-8.846999999999999886e+01 2.005480957031250000e+01
-8.846000000000000796e+01 2.007202148437500000e+01
-8.845000000000000284e+01 2.006506347656250000e+01
-8.843999999999999773e+01 2.006164550781250000e+01
-8.843000000000000682e+01 2.007385253906250000e+01
-8.842000000000000171e+01 2.005310058593750000e+01
-8.840999999999999659e+01 2.007568359375000000e+01
-8.840000000000000568e+01 2.005456542968750000e+01
-8.839000000000000057e+01 2.006555175781250000e+01
-8.837999999999999545e+01 2.005847167968750000e+01
-8.837000000000000455e+01 2.005676269531250000e+01
-8.835999999999999943e+01 2.007189941406250000e+01
-8.834999999999999432e+01 2.005200195312500000e+01
-8.834000000000000341e+01 2.007775878906250000e+01
-8.832999999999999829e+01 2.005529785156250000e+01
-8.831999999999999318e+01 2.006799316406250000e+01
-8.831000000000000227e+01 2.006030273437500000e+01
-8.829999999999999716e+01 2.005261230468750000e+01
-8.828999999999999204e+01 2.007116699218750000e+01
-8.828000000000000114e+01 2.004370117187500000e+01
-8.826999999999999602e+01 2.007336425781250000e+01
-8.826000000000000512e+01 2.004382324218750000e+01
-8.825000000000000000e+01 2.006604003906250000e+01
-8.823999999999999488e+01 2.006311035156250000e+01
-8.823000000000000398e+01 2.005346679687500000e+01
-8.821999999999999886e+01 2.007348632812500000e+01
-8.821000000000000796e+01 2.003735351562500000e+01
-8.820000000000000284e+01 2.007238769531250000e+01
-8.818999999999999773e+01 2.004211425781250000e+01
-8.818000000000000682e+01 2.006445312500000000e+01
-8.817000000000000171e+01 2.005920410156250000e+01
-8.815999999999999659e+01 2.005175781250000000e+01
-8.815000000000000568e+01 2.006860351562500000e+01
-8.814000000000000057e+01 2.003894042968750000e+01
-8.812999999999999545e+01 2.006237792968750000e+01
-8.812000000000000455e+01 2.004211425781250000e+01
-8.810999999999999943e+01 2.005627441406250000e+01
-8.809999999999999432e+01 2.005444335937500000e+01
-8.809000000000000341e+01 2.005139160156250000e+01
-8.807999999999999829e+01 2.006103515625000000e+01
-8.806999999999999318e+01 2.004760742187500000e+01
-8.806000000000000227e+01 2.005541992187500000e+01
-8.804999999999999716e+01 2.004321289062500000e+01
-8.803999999999999204e+01 2.004748535156250000e+01
-8.803000000000000114e+01 2.004577636718750000e+01
-8.801999999999999602e+01 2.004113769531250000e+01
-8.801000000000000512e+01 2.004931640625000000e+01
-8.800000000000000000e+01 2.004077148437500000e+01
-8.798999999999999488e+01 2.005273437500000000e+01
-8.798000000000000398e+01 2.004235839843750000e+01
-8.796999999999999886e+01 2.004602050781250000e+01
-8.796000000000000796e+01 2.004406738281250000e+01
-8.795000000000000284e+01 2.003540039062500000e+01
-8.793999999999999773e+01 2.004553222656250000e+01
-8.793000000000000682e+01 2.002880859375000000e+01
-8.792000000000000171e+01 2.004748535156250000e+01
-8.790999999999999659e+01 2.003430175781250000e+01
-8.790000000000000568e+01 2.004260253906250000e+01
-8.789000000000000057e+01 2.004479980468750000e+01
-8.787999999999999545e+01 2.003430175781250000e+01
-8.787000000000000455e+01 2.005847167968750000e+01
-8.785999999999999943e+01 2.003649902343750000e+01
-8.784999999999999432e+01 2.006225585937500000e+01
-8.784000000000000341e+01 2.004174804687500000e+01
-8.782999999999999829e+01 2.004956054687500000e+01
-8.781999999999999318e+01 2.004931640625000000e+01
-8.781000000000000227e+01 2.002966308593750000e+01
-8.779999999999999716e+01 2.005419921875000000e+01
-8.778999999999999204e+01 2.002185058593750000e+01
-8.778000000000000114e+01 2.004809570312500000e+01
-8.776999999999999602e+01 2.002600097656250000e+01
-8.776000000000000512e+01 2.003405761718750000e+01
-8.775000000000000000e+01 2.004089355468750000e+01
-8.773999999999999488e+01 2.002050781250000000e+01
-8.773000000000000398e+01 2.004760742187500000e+01
-8.771999999999999886e+01 2.001818847656250000e+01
-8.771000000000000796e+01 2.004687500000000000e+01
-8.770000000000000284e+01 2.002990722656250000e+01
-8.768999999999999773e+01 2.003515625000000000e+01
-8.768000000000000682e+01 2.004516601562500000e+01
-8.767000000000000171e+01 2.002746582031250000e+01
-8.765999999999999659e+01 2.005126953125000000e+01
-8.765000000000000568e+01 2.002282714843750000e+01
-8.764000000000000057e+01 2.004443359375000000e+01
-8.762999999999999545e+01 2.003332519531250000e+01
-8.762000000000000455e+01 2.003698730468750000e+01
-8.760999999999999943e+01 2.004431152343750000e+01
-8.759999999999999432e+01 2.002246093750000000e+01
-8.759000000000000341e+01 2.004260253906250000e+01
-8.757999999999999829e+01 2.002087402343750000e+01
-8.756999999999999318e+01 2.003906250000000000e+01
-8.756000000000000227e+01 2.003039550781250000e+01
-8.754999999999999716e+01 2.003039550781250000e+01
-8.753999999999999204e+01 2.004223632812500000e+01
-8.753000000000000114e+01 2.002233886718750000e+01
-8.751999999999999602e+01 2.004113769531250000e+01
-8.751000000000000512e+01 2.001843261718750000e+01
-8.750000000000000000e+01 2.003393554687500000e+01
-8.748999999999999488e+01 2.002966308593750000e+01
-8.748000000000000398e+01 2.002490234375000000e+01
-8.746999999999999886e+01 2.003930664062500000e+01
-8.746000000000000796e+01 2.001013183593750000e+01
-8.745000000000000284e+01 2.003491210937500000e+01
-8.743999999999999773e+01 2.000561523437500000e+01
-8.743000000000000682e+01 2.002551269531250000e+01
-8.742000000000000171e+01 2.002258300781250000e+01
-8.740999999999999659e+01 2.001147460937500000e+01
-8.740000000000000568e+01 2.003710937500000000e+01
-8.739000000000000057e+01 1.999609375000000000e+01
-8.737999999999999545e+01 2.003503417968750000e+01
-8.737000000000000455e+01 1.999926757812500000e+01
-8.735999999999999943e+01 2.002026367187500000e+01
-8.734999999999999432e+01 2.002233886718750000e+01
-8.734000000000000341e+01 2.001110839843750000e+01
-8.732999999999999829e+01 2.003918457031250000e+01
-8.731999999999999318e+01 2.000610351562500000e+01
-8.731000000000000227e+01 2.003369140625000000e+01
-8.729999999999999716e+01 2.000866699218750000e+01
-8.728999999999999204e+01 2.001745605468750000e+01
-8.728000000000000114e+01 2.002087402343750000e+01
-8.726999999999999602e+01 2.001452636718750000e+01
-8.726000000000000512e+01 2.003466796875000000e+01
-8.725000000000000000e+01 2.001379394531250000e+01
-8.723999999999999488e+01 2.002795410156250000e+01
-8.723000000000000398e+01 2.001538085937500000e+01
-8.721999999999999886e+01 2.001782226562500000e+01
-8.721000000000000796e+01 2.002185058593750000e+01
-8.720000000000000284e+01 2.001062011718750000e+01
-8.718999999999999773e+01 2.002551269531250000e+01
-8.718000000000000682e+01 2.000378417968750000e+01
-8.717000000000000171e+01 2.001757812500000000e+01
-8.715999999999999659e+01 2.000903320312500000e+01
-8.715000000000000568e+01 2.001220703125000000e+01
-8.714000000000000057e+01 2.002221679687500000e+01
-8.712999999999999545e+01 2.000427246093750000e+01
-8.712000000000000455e+01 2.002563476562500000e+01
-8.710999999999999943e+01 2.000073242187500000e+01
-8.709999999999999432e+01 2.001953125000000000e+01
-8.709000000000000341e+01 2.001074218750000000e+01
-8.707999999999999829e+01 2.000769042968750000e+01
-8.706999999999999318e+01 2.002429199218750000e+01
-8.706000000000000227e+01 1.999645996093750000e+01
-8.704999999999999716e+01 2.002746582031250000e+01
-8.703999999999999204e+01 1.999377441406250000e+01
-8.703000000000000114e+01 2.001525878906250000e+01
-8.701999999999999602e+01 2.000817871093750000e+01
-8.701000000000000512e+01 2.000024414062500000e+01
-8.700000000000000000e+01 2.002087402343750000e+01
-8.698999999999999488e+01 1.998950195312500000e+01
-8.698000000000000398e+01 2.002343750000000000e+01
-8.696999999999999886e+01 1.999707031250000000e+01
-8.696000000000000796e+01 2.001135253906250000e+01
-8.695000000000000284e+01 2.000695800781250000e+01
-8.693999999999999773e+01 1.999194335937500000e+01
-8.693000000000000682e+01 2.001416015625000000e+01
-8.692000000000000171e+01 1.998828125000000000e+01
-8.690999999999999659e+01 2.001782226562500000e+01
-8.690000000000000568e+01 1.999914550781250000e+01
-8.689000000000000057e+01 2.000488281250000000e+01
-8.687999999999999545e+01 2.000573730468750000e+01
-8.687000000000000455e+01 1.998681640625000000e+01
-8.685999999999999943e+01 2.000659179687500000e+01
-8.684999999999999432e+01 1.998022460937500000e+01
-8.684000000000000341e+01 2.000573730468750000e+01
-8.682999999999999829e+01 1.999426269531250000e+01
-8.681999999999999318e+01 2.000061035156250000e+01
-8.681000000000000227e+01 2.000866699218750000e+01
-8.679999999999999716e+01 1.998779296875000000e+01
-8.678999999999999204e+01 2.001538085937500000e+01
-8.678000000000000114e+01 1.999267578125000000e+01
-8.676999999999999602e+01 2.001257324218750000e+01
-8.676000000000000512e+01 1.999780273437500000e+01
-8.675000000000000000e+01 1.999365234375000000e+01
-8.673999999999999488e+01 2.000610351562500000e+01
-8.673000000000000398e+01 1.998168945312500000e+01
-8.671999999999999886e+01 2.001000976562500000e+01
-8.671000000000000796e+01 1.998657226562500000e+01
-8.670000000000000284e+01 2.000695800781250000e+01
-8.668999999999999773e+01 2.000268554687500000e+01
-8.668000000000000682e+01 1.999084472656250000e+01
-8.667000000000000171e+01 2.000891113281250000e+01
-8.665999999999999659e+01 1.997448730468750000e+01
-8.665000000000000568e+01 2.000451660156250000e+01
-8.664000000000000057e+01 1.997509765625000000e+01
-8.662999999999999545e+01 1.998779296875000000e+01
-8.662000000000000455e+01 1.998901367187500000e+01
-8.660999999999999943e+01 1.996972656250000000e+01
-8.659999999999999432e+01 2.000158691406250000e+01
-8.659000000000000341e+01 1.996777343750000000e+01
-8.657999999999999829e+01 2.000317382812500000e+01
-8.656999999999999318e+01 1.998278808593750000e+01
-8.656000000000000227e+01 1.999243164062500000e+01
-8.654999999999999716e+01 2.000097656250000000e+01
-8.653999999999999204e+01 1.998168945312500000e+01
-8.653000000000000114e+01 2.000744628906250000e+01
-8.651999999999999602e+01 1.998291015625000000e+01
-8.651000000000000512e+01 2.000207519531250000e+01
-8.650000000000000000e+01 1.999328613281250000e+01
-8.648999999999999488e+01 1.999243164062500000e+01
-8.648000000000000398e+01 1.999951171875000000e+01
-8.646999999999999886e+01 1.998083496093750000e+01
-8.646000000000000796e+01 1.999499511718750000e+01
-8.645000000000000284e+01 1.997521972656250000e+01
-8.643999999999999773e+01 1.998706054687500000e+01
-8.643000000000000682e+01 1.998413085937500000e+01
-8.642000000000000171e+01 1.998181152343750000e+01
-8.640999999999999659e+01 1.999633789062500000e+01
-8.640000000000000568e+01 1.998242187500000000e+01
-8.639000000000000057e+01 1.999890136718750000e+01
-8.637999999999999545e+01 1.998278808593750000e+01
-8.637000000000000455e+01 1.999047851562500000e+01
-8.635999999999999943e+01 1.998999023437500000e+01
-8.634999999999999432e+01 1.997814941406250000e+01
-8.634000000000000341e+01 1.999682617187500000e+01
-8.632999999999999829e+01 1.996801757812500000e+01
-8.631999999999999318e+01 1.998962402343750000e+01
-8.631000000000000227e+01 1.997192382812500000e+01
-8.629999999999999716e+01 1.997814941406250000e+01
-8.628999999999999204e+01 1.999121093750000000e+01
-8.628000000000000114e+01 1.996569824218750000e+01
-8.626999999999999602e+01 2.000195312500000000e+01
-8.626000000000000512e+01 1.996032714843750000e+01
-8.625000000000000000e+01 1.998779296875000000e+01
-8.623999999999999488e+01 1.996740722656250000e+01
-8.623000000000000398e+01 1.996228027343750000e+01
-8.621999999999999886e+01 1.998071289062500000e+01
-8.621000000000000796e+01 1.995190429687500000e+01
-8.620000000000000284e+01 1.998425292968750000e+01
-8.618999999999999773e+01 1.995361328125000000e+01
-8.618000000000000682e+01 1.997253417968750000e+01
-8.617000000000000171e+01 1.996997070312500000e+01
-8.615999999999999659e+01 1.996374511718750000e+01
-8.615000000000000568e+01 1.998596191406250000e+01
-8.614000000000000057e+01 1.996240234375000000e+01
-8.612999999999999545e+01 1.998657226562500000e+01
-8.612000000000000455e+01 1.996972656250000000e+01
-8.610999999999999943e+01 1.997802734375000000e+01
-8.609999999999999432e+01 1.997937011718750000e+01
-8.609000000000000341e+01 1.996398925781250000e+01
-8.607999999999999829e+01 1.998303222656250000e+01
-8.606999999999999318e+01 1.995629882812500000e+01
-8.606000000000000227e+01 1.997631835937500000e+01
-8.604999999999999716e+01 1.996850585937500000e+01
-8.603999999999999204e+01 1.997082519531250000e+01
-8.603000000000000114e+01 1.998095703125000000e+01
-8.601999999999999602e+01 1.996228027343750000e+01
-8.601000000000000512e+01 1.998742675781250000e+01
-8.600000000000000000e+01 1.996215820312500000e+01
-8.598999999999999488e+01 1.997766113281250000e+01
-8.598000000000000398e+01 1.996887207031250000e+01
-8.596999999999999886e+01 1.995837402343750000e+01
-8.596000000000000796e+01 1.997595214843750000e+01
-8.595000000000000284e+01 1.994677734375000000e+01
-8.593999999999999773e+01 1.997302246093750000e+01
-8.593000000000000682e+01 1.995117187500000000e+01
-8.592000000000000171e+01 1.996545410156250000e+01
-8.590999999999999659e+01 1.996777343750000000e+01
-8.590000000000000568e+01 1.995214843750000000e+01
-8.589000000000000057e+01 1.997998046875000000e+01
-8.587999999999999545e+01 1.995080566406250000e+01
-8.587000000000000455e+01 1.997973632812500000e+01
-8.585999999999999943e+01 1.996447753906250000e+01
-8.584999999999999432e+01 1.996667480468750000e+01
-8.584000000000000341e+01 1.997766113281250000e+01
-8.582999999999999829e+01 1.995544433593750000e+01
-8.581999999999999318e+01 1.998022460937500000e+01
-8.581000000000000227e+01 1.995080566406250000e+01
-8.579999999999999716e+01 1.997021484375000000e+01
-8.578999999999999204e+01 1.996289062500000000e+01
-8.578000000000000114e+01 1.995971679687500000e+01
-8.576999999999999602e+01 1.997143554687500000e+01
-8.576000000000000512e+01 1.994458007812500000e+01
-8.575000000000000000e+01 1.995812988281250000e+01
-8.573999999999999488e+01 1.994250488281250000e+01
-8.573000000000000398e+01 1.995483398437500000e+01
-8.571999999999999886e+01 1.995849609375000000e+01
-8.571000000000000796e+01 1.995385742187500000e+01
-8.570000000000000284e+01 1.996435546875000000e+01
-8.568999999999999773e+01 1.994775390625000000e+01
-8.568000000000000682e+01 1.995642089843750000e+01
-8.567000000000000171e+01 1.994702148437500000e+01
-8.565999999999999659e+01 1.995019531250000000e+01
-8.565000000000000568e+01 1.995751953125000000e+01
-8.564000000000000057e+01 1.995031738281250000e+01
-8.562999999999999545e+01 1.996423339843750000e+01
-8.562000000000000455e+01 1.995410156250000000e+01
-8.560999999999999943e+01 1.996325683593750000e+01
-8.559999999999999432e+01 1.995898437500000000e+01
-8.559000000000000341e+01 1.995385742187500000e+01
-8.557999999999999829e+01 1.996301269531250000e+01
-8.556999999999999318e+01 1.994409179687500000e+01
-8.556000000000000227e+01 1.996166992187500000e+01
-8.554999999999999716e+01 1.994104003906250000e+01
-8.553999999999999204e+01 1.994543457031250000e+01
-8.553000000000000114e+01 1.994836425781250000e+01
-8.551999999999999602e+01 1.993225097656250000e+01
-8.551000000000000512e+01 1.996166992187500000e+01
-8.550000000000000000e+01 1.993334960937500000e+01
-8.548999999999999488e+01 1.997033691406250000e+01
-8.548000000000000398e+01 1.995373535156250000e+01
-8.546999999999999886e+01 1.995593261718750000e+01
-8.546000000000000796e+01 1.996716308593750000e+01
-8.545000000000000284e+01 1.993432617187500000e+01
-8.543999999999999773e+01 1.996667480468750000e+01
-8.543000000000000682e+01 1.993481445312500000e+01
-8.542000000000000171e+01 1.995739746093750000e+01
-8.540999999999999659e+01 1.994836425781250000e+01
-8.540000000000000568e+01 1.993884277343750000e+01
-8.539000000000000057e+01 1.995678710937500000e+01
-8.537999999999999545e+01 1.992968750000000000e+01
-8.537000000000000455e+01 1.995458984375000000e+01
-8.535999999999999943e+01 1.993688964843750000e+01
-8.534999999999999432e+01 1.994812011718750000e+01
-8.534000000000000341e+01 1.995104980468750000e+01
-8.532999999999999829e+01 1.993566894531250000e+01
-8.531999999999999318e+01 1.995349121093750000e+01
-8.531000000000000227e+01 1.993090820312500000e+01
-8.529999999999999716e+01 1.994848632812500000e+01
-8.528999999999999204e+01 1.994128417968750000e+01
-8.528000000000000114e+01 1.994311523437500000e+01
-8.526999999999999602e+01 1.995275878906250000e+01
-8.526000000000000512e+01 1.992944335937500000e+01
-8.525000000000000000e+01 1.994738769531250000e+01
-8.523999999999999488e+01 1.992761230468750000e+01
-8.523000000000000398e+01 1.994299316406250000e+01
-8.521999999999999886e+01 1.994348144531250000e+01
-8.521000000000000796e+01 1.993334960937500000e+01
-8.520000000000000284e+01 1.995288085937500000e+01
-8.518999999999999773e+01 1.992260742187500000e+01
-8.518000000000000682e+01 1.994689941406250000e+01
-8.517000000000000171e+01 1.992712402343750000e+01
-8.515999999999999659e+01 1.993505859375000000e+01
-8.515000000000000568e+01 1.995410156250000000e+01
-8.514000000000000057e+01 1.992468261718750000e+01
-8.512999999999999545e+01 1.996655273437500000e+01
-8.512000000000000455e+01 1.991687011718750000e+01
-8.510999999999999943e+01 1.994763183593750000e+01
-8.509999999999999432e+01 1.993359375000000000e+01
-8.509000000000000341e+01 1.992578125000000000e+01
-8.507999999999999829e+01 1.995312500000000000e+01
-8.506999999999999318e+01 1.992041015625000000e+01
-8.506000000000000227e+01 1.995642089843750000e+01
-8.504999999999999716e+01 1.993103027343750000e+01
-8.503999999999999204e+01 1.993957519531250000e+01
-8.503000000000000114e+01 1.993762207031250000e+01
-8.501999999999999602e+01 1.992431640625000000e+01
-8.501000000000000512e+01 1.994079589843750000e+01
-8.500000000000000000e+01 1.992187500000000000e+01
-8.498999999999999488e+01 1.993432617187500000e+01
-8.498000000000000398e+01 1.992309570312500000e+01
-8.496999999999999886e+01 1.991870117187500000e+01
-8.496000000000000796e+01 1.992639160156250000e+01
-8.495000000000000284e+01 1.991040039062500000e+01
-8.493999999999999773e+01 1.993200683593750000e+01
-8.493000000000000682e+01 1.991918945312500000e+01
-8.492000000000000171e+01 1.993176269531250000e+01
-8.490999999999999659e+01 1.993103027343750000e+01
-8.490000000000000568e+01 1.991821289062500000e+01
-8.489000000000000057e+01 1.993505859375000000e+01
-8.487999999999999545e+01 1.991162109375000000e+01
-8.487000000000000455e+01 1.993432617187500000e+01
-8.485999999999999943e+01 1.992004394531250000e+01
-8.484999999999999432e+01 1.992138671875000000e+01
-8.484000000000000341e+01 1.992956542968750000e+01
-8.482999999999999829e+01 1.990393066406250000e+01
-8.481999999999999318e+01 1.993408203125000000e+01
-8.481000000000000227e+01 1.990490722656250000e+01
-8.479999999999999716e+01 1.992797851562500000e+01
-8.478999999999999204e+01 1.992370605468750000e+01
-8.478000000000000114e+01 1.991296386718750000e+01
-8.476999999999999602e+01 1.993859863281250000e+01
-8.476000000000000512e+01 1.990490722656250000e+01
-8.475000000000000000e+01 1.993762207031250000e+01
-8.473999999999999488e+01 1.991491699218750000e+01
-8.473000000000000398e+01 1.992639160156250000e+01
-8.471999999999999886e+01 1.993444824218750000e+01
-8.471000000000000796e+01 1.991369628906250000e+01
-8.470000000000000284e+01 1.993774414062500000e+01
-8.468999999999999773e+01 1.991125488281250000e+01
-8.468000000000000682e+01 1.992895507812500000e+01
-8.467000000000000171e+01 1.992236328125000000e+01
-8.465999999999999659e+01 1.992016601562500000e+01
-8.465000000000000568e+01 1.993322753906250000e+01
-8.464000000000000057e+01 1.991430664062500000e+01
-8.462999999999999545e+01 1.992858886718750000e+01
-8.462000000000000455e+01 1.991308593750000000e+01
-8.460999999999999943e+01 1.991723632812500000e+01
-8.459999999999999432e+01 1.991601562500000000e+01
-8.459000000000000341e+01 1.990881347656250000e+01
-8.457999999999999829e+01 1.992529296875000000e+01
-8.456999999999999318e+01 1.991052246093750000e+01
-8.456000000000000227e+01 1.991589355468750000e+01
-8.454999999999999716e+01 1.990612792968750000e+01
-8.453999999999999204e+01 1.990258789062500000e+01
-8.453000000000000114e+01 1.991088867187500000e+01
-8.451999999999999602e+01 1.990026855468750000e+01
-8.451000000000000512e+01 1.991247558593750000e+01
-8.450000000000000000e+01 1.990209960937500000e+01
-8.448999999999999488e+01 1.990905761718750000e+01
-8.448000000000000398e+01 1.991235351562500000e+01
-8.446999999999999886e+01 1.990502929687500000e+01
-8.446000000000000796e+01 1.992150878906250000e+01
-8.445000000000000284e+01 1.989904785156250000e+01
-8.443999999999999773e+01 1.991479492187500000e+01
-8.443000000000000682e+01 1.990344238281250000e+01
-8.442000000000000171e+01 1.990112304687500000e+01
-8.440999999999999659e+01 1.992114257812500000e+01
-8.440000000000000568e+01 1.989306640625000000e+01
-8.439000000000000057e+01 1.993249511718750000e+01
-8.437999999999999545e+01 1.989868164062500000e+01
-8.437000000000000455e+01 1.991418457031250000e+01
-8.435999999999999943e+01 1.990930175781250000e+01
-8.434999999999999432e+01 1.988891601562500000e+01
-8.434000000000000341e+01 1.992004394531250000e+01
-8.432999999999999829e+01 1.988415527343750000e+01
-8.431999999999999318e+01 1.991284179687500000e+01
-8.431000000000000227e+01 1.989562988281250000e+01
-8.429999999999999716e+01 1.989587402343750000e+01
-8.428999999999999204e+01 1.990649414062500000e+01
-8.428000000000000114e+01 1.988513183593750000e+01
-8.426999999999999602e+01 1.991003417968750000e+01
-8.426000000000000512e+01 1.988977050781250000e+01
-8.425000000000000000e+01 1.990222167968750000e+01
-8.423999999999999488e+01 1.990136718750000000e+01
-8.423000000000000398e+01 1.989062500000000000e+01
-8.421999999999999886e+01 1.990771484375000000e+01
-8.421000000000000796e+01 1.989257812500000000e+01
-8.420000000000000284e+01 1.991320800781250000e+01
-8.418999999999999773e+01 1.990673828125000000e+01
-8.418000000000000682e+01 1.990673828125000000e+01
-8.417000000000000171e+01 1.991333007812500000e+01
-8.415999999999999659e+01 1.989404296875000000e+01
-8.415000000000000568e+01 1.990942382812500000e+01
-8.414000000000000057e+01 1.989123535156250000e+01
-8.412999999999999545e+01 1.990026855468750000e+01
-8.412000000000000455e+01 1.990087890625000000e+01
-8.410999999999999943e+01 1.988916015625000000e+01
-8.409999999999999432e+01 1.991027832031250000e+01
-8.409000000000000341e+01 1.988391113281250000e+01
-8.407999999999999829e+01 1.990710449218750000e+01
-8.406999999999999318e+01 1.989099121093750000e+01
-8.406000000000000227e+01 1.988720703125000000e+01
-8.404999999999999716e+01 1.990686035156250000e+01
-8.403999999999999204e+01 1.987731933593750000e+01
-8.403000000000000114e+01 1.991589355468750000e+01
-8.401999999999999602e+01 1.988037109375000000e+01
-8.401000000000000512e+01 1.989782714843750000e+01
-8.400000000000000000e+01 1.989465332031250000e+01
-8.398999999999999488e+01 1.987133789062500000e+01
-8.398000000000000398e+01 1.990124511718750000e+01
-8.396999999999999886e+01 1.986877441406250000e+01
-8.396000000000000796e+01 1.989978027343750000e+01
-8.395000000000000284e+01 1.988549804687500000e+01
-8.393999999999999773e+01 1.988452148437500000e+01
-8.393000000000000682e+01 1.989514160156250000e+01
-8.392000000000000171e+01 1.987512207031250000e+01
-8.390999999999999659e+01 1.989770507812500000e+01
-8.390000000000000568e+01 1.988208007812500000e+01
-8.389000000000000057e+01 1.989379882812500000e+01
-8.387999999999999545e+01 1.989611816406250000e+01
-8.387000000000000455e+01 1.988488769531250000e+01
-8.385999999999999943e+01 1.989733886718750000e+01
-8.384999999999999432e+01 1.987768554687500000e+01
-8.384000000000000341e+01 1.989294433593750000e+01
-8.382999999999999829e+01 1.988720703125000000e+01
-8.381999999999999318e+01 1.988720703125000000e+01
-8.381000000000000227e+01 1.989465332031250000e+01
-8.379999999999999716e+01 1.987255859375000000e+01
-8.378999999999999204e+01 1.988769531250000000e+01
-8.378000000000000114e+01 1.987011718750000000e+01
-8.376999999999999602e+01 1.987902832031250000e+01
-8.376000000000000512e+01 1.988305664062500000e+01
-8.375000000000000000e+01 1.987463378906250000e+01
-8.373999999999999488e+01 1.989758300781250000e+01
-8.373000000000000398e+01 1.986828613281250000e+01
-8.371999999999999886e+01 1.987902832031250000e+01
-8.371000000000000796e+01 1.986608886718750000e+01
-8.370000000000000284e+01 1.986352539062500000e+01
-8.368999999999999773e+01 1.988354492187500000e+01
-8.368000000000000682e+01 1.986059570312500000e+01
-8.367000000000000171e+01 1.989343261718750000e+01
-8.365999999999999659e+01 1.987084960937500000e+01
-8.365000000000000568e+01 1.988256835937500000e+01
-8.364000000000000057e+01 1.988916015625000000e+01
-8.362999999999999545e+01 1.986767578125000000e+01
-8.362000000000000455e+01 1.989758300781250000e+01
-8.360999999999999943e+01 1.986560058593750000e+01
-8.359999999999999432e+01 1.989111328125000000e+01
-8.359000000000000341e+01 1.988134765625000000e+01
-8.357999999999999829e+01 1.987634277343750000e+01
-8.356999999999999318e+01 1.989440917968750000e+01
-8.356000000000000227e+01 1.986633300781250000e+01
-8.354999999999999716e+01 1.989282226562500000e+01
-8.353999999999999204e+01 1.987243652343750000e+01
-8.353000000000000114e+01 1.987841796875000000e+01
-8.351999999999999602e+01 1.988085937500000000e+01
-8.351000000000000512e+01 1.986218261718750000e+01
-8.350000000000000000e+01 1.988049316406250000e+01
-8.348999999999999488e+01 1.986267089843750000e+01
-8.348000000000000398e+01 1.987658691406250000e+01
-8.346999999999999886e+01 1.987084960937500000e+01
-8.346000000000000796e+01 1.986450195312500000e+01
-8.345000000000000284e+01 1.987438964843750000e+01
-8.343999999999999773e+01 1.985729980468750000e+01
-8.343000000000000682e+01 1.987133789062500000e+01
-8.342000000000000171e+01 1.986340332031250000e+01
-8.340999999999999659e+01 1.986621093750000000e+01
-8.340000000000000568e+01 1.987207031250000000e+01
-8.339000000000000057e+01 1.985986328125000000e+01
-8.337999999999999545e+01 1.987622070312500000e+01
-8.337000000000000455e+01 1.986340332031250000e+01
-8.335999999999999943e+01 1.987756347656250000e+01
-8.334999999999999432e+01 1.988012695312500000e+01
-8.334000000000000341e+01 1.986816406250000000e+01
-8.332999999999999829e+01 1.988562011718750000e+01
-8.331999999999999318e+01 1.985400390625000000e+01
-8.331000000000000227e+01 1.987390136718750000e+01
-8.329999999999999716e+01 1.985766601562500000e+01
-8.328999999999999204e+01 1.985607910156250000e+01
-8.328000000000000114e+01 1.987988281250000000e+01
-8.326999999999999602e+01 1.984484863281250000e+01
-8.326000000000000512e+01 1.988537597656250000e+01
-8.325000000000000000e+01 1.984765625000000000e+01
-8.323999999999999488e+01 1.986169433593750000e+01
-8.323000000000000398e+01 1.986169433593750000e+01
-8.321999999999999886e+01 1.984240722656250000e+01
-8.321000000000000796e+01 1.987597656250000000e+01
-8.320000000000000284e+01 1.984790039062500000e+01
-8.318999999999999773e+01 1.987451171875000000e+01
-8.318000000000000682e+01 1.986364746093750000e+01
-8.317000000000000171e+01 1.985510253906250000e+01
-8.315999999999999659e+01 1.986608886718750000e+01
-8.315000000000000568e+01 1.984155273437500000e+01
-8.314000000000000057e+01 1.986450195312500000e+01
-8.312999999999999545e+01 1.985437011718750000e+01
-8.312000000000000455e+01 1.986401367187500000e+01
-8.310999999999999943e+01 1.987170410156250000e+01
-8.309999999999999432e+01 1.985742187500000000e+01
-8.309000000000000341e+01 1.987536621093750000e+01
-8.307999999999999829e+01 1.985302734375000000e+01
-8.306999999999999318e+01 1.986120605468750000e+01
-8.306000000000000227e+01 1.985754394531250000e+01
-8.304999999999999716e+01 1.984924316406250000e+01
-8.303999999999999204e+01 1.986547851562500000e+01
-8.303000000000000114e+01 1.984362792968750000e+01
-8.301999999999999602e+01 1.986389160156250000e+01
-8.301000000000000512e+01 1.985498046875000000e+01
-8.300000000000000000e+01 1.985656738281250000e+01
-8.298999999999999488e+01 1.987194824218750000e+01
-8.298000000000000398e+01 1.984643554687500000e+01
-8.296999999999999886e+01 1.987304687500000000e+01
-8.296000000000000796e+01 1.985009765625000000e+01
-8.295000000000000284e+01 1.986022949218750000e+01
-8.293999999999999773e+01 1.986499023437500000e+01
-8.293000000000000682e+01 1.984130859375000000e+01
-8.292000000000000171e+01 1.987182617187500000e+01
-8.290999999999999659e+01 1.983593750000000000e+01
-8.290000000000000568e+01 1.986132812500000000e+01
-8.289000000000000057e+01 1.985278320312500000e+01
-8.287999999999999545e+01 1.984350585937500000e+01
-8.287000000000000455e+01 1.986706542968750000e+01
-8.285999999999999943e+01 1.983447265625000000e+01
-8.284999999999999432e+01 1.985925292968750000e+01
-8.284000000000000341e+01 1.983911132812500000e+01
-8.282999999999999829e+01 1.984484863281250000e+01
-8.281999999999999318e+01 1.985302734375000000e+01
-8.281000000000000227e+01 1.984057617187500000e+01
-8.279999999999999716e+01 1.985803222656250000e+01
-8.278999999999999204e+01 1.984387207031250000e+01
-8.278000000000000114e+01 1.984814453125000000e+01
-8.276999999999999602e+01 1.984826660156250000e+01
-8.276000000000000512e+01 1.984570312500000000e+01
-8.275000000000000000e+01 1.985864257812500000e+01
-8.273999999999999488e+01 1.984948730468750000e+01
-8.273000000000000398e+01 1.985644531250000000e+01
-8.271999999999999886e+01 1.984692382812500000e+01
-8.271000000000000796e+01 1.983996582031250000e+01
-8.270000000000000284e+01 1.984497070312500000e+01
-8.268999999999999773e+01 1.983361816406250000e+01
-8.268000000000000682e+01 1.984436035156250000e+01
-8.267000000000000171e+01 1.983679199218750000e+01
-8.265999999999999659e+01 1.984045410156250000e+01
-8.265000000000000568e+01 1.984558105468750000e+01
-8.264000000000000057e+01 1.983288574218750000e+01
-8.262999999999999545e+01 1.984851074218750000e+01
-8.262000000000000455e+01 1.982946777343750000e+01
-8.260999999999999943e+01 1.984033203125000000e+01
-8.259999999999999432e+01 1.984167480468750000e+01
-8.259000000000000341e+01 1.983288574218750000e+01
-8.257999999999999829e+01 1.985156250000000000e+01
-8.256999999999999318e+01 1.982421875000000000e+01
-8.256000000000000227e+01 1.984326171875000000e+01
-8.254999999999999716e+01 1.982995605468750000e+01
-8.253999999999999204e+01 1.982946777343750000e+01
-8.253000000000000114e+01 1.984667968750000000e+01
-8.251999999999999602e+01 1.981994628906250000e+01
-8.251000000000000512e+01 1.984729003906250000e+01
-8.250000000000000000e+01 1.982287597656250000e+01
-8.248999999999999488e+01 1.983056640625000000e+01
-8.248000000000000398e+01 1.983715820312500000e+01
-8.246999999999999886e+01 1.981530761718750000e+01
-8.246000000000000796e+01 1.984362792968750000e+01
-8.245000000000000284e+01 1.981713867187500000e+01
-8.243999999999999773e+01 1.983740234375000000e+01
-8.243000000000000682e+01 1.983300781250000000e+01
-8.242000000000000171e+01 1.982226562500000000e+01
-8.240999999999999659e+01 1.984350585937500000e+01
-8.240000000000000568e+01 1.981726074218750000e+01
-8.239000000000000057e+01 1.984191894531250000e+01
-8.237999999999999545e+01 1.983068847656250000e+01
-8.237000000000000455e+01 1.983276367187500000e+01
-8.235999999999999943e+01 1.984826660156250000e+01
-8.234999999999999432e+01 1.982824707031250000e+01
-8.234000000000000341e+01 1.984716796875000000e+01
-8.232999999999999829e+01 1.982531738281250000e+01
-8.231999999999999318e+01 1.983093261718750000e+01
-8.231000000000000227e+01 1.983557128906250000e+01
-8.229999999999999716e+01 1.982202148437500000e+01
-8.228999999999999204e+01 1.984155273437500000e+01
-8.228000000000000114e+01 1.982189941406250000e+01
-8.226999999999999602e+01 1.983422851562500000e+01
-8.226000000000000512e+01 1.983105468750000000e+01
-8.225000000000000000e+01 1.982214355468750000e+01
-8.223999999999999488e+01 1.983618164062500000e+01
-8.223000000000000398e+01 1.981335449218750000e+01
-8.221999999999999886e+01 1.983288574218750000e+01
-8.221000000000000796e+01 1.982446289062500000e+01
-8.220000000000000284e+01 1.982287597656250000e+01
-8.218999999999999773e+01 1.983618164062500000e+01
-8.218000000000000682e+01 1.980920410156250000e+01
-8.217000000000000171e+01 1.983764648437500000e+01
-8.215999999999999659e+01 1.981494140625000000e+01
-8.215000000000000568e+01 1.982592773437500000e+01
-8.214000000000000057e+01 1.983581542968750000e+01
-8.212999999999999545e+01 1.981005859375000000e+01
-8.212000000000000455e+01 1.984851074218750000e+01
-8.210999999999999943e+01 1.981176757812500000e+01
-8.209999999999999432e+01 1.983471679687500000e+01
-8.209000000000000341e+01 1.982617187500000000e+01
-8.207999999999999829e+01 1.981091308593750000e+01
-8.206999999999999318e+01 1.983764648437500000e+01
-8.206000000000000227e+01 1.980505371093750000e+01
-8.204999999999999716e+01 1.983020019531250000e+01
-8.203999999999999204e+01 1.981640625000000000e+01
-8.203000000000000114e+01 1.981433105468750000e+01
-8.201999999999999602e+01 1.982458496093750000e+01
-8.201000000000000512e+01 1.980383300781250000e+01
-8.200000000000000000e+01 1.982177734375000000e+01
-8.198999999999999488e+01 1.980676269531250000e+01
-8.198000000000000398e+01 1.981445312500000000e+01
-8.196999999999999886e+01 1.982299804687500000e+01
-8.196000000000000796e+01 1.980895996093750000e+01
-8.195000000000000284e+01 1.982214355468750000e+01
-8.193999999999999773e+01 1.980273437500000000e+01
-8.193000000000000682e+01 1.980786132812500000e+01
-8.192000000000000171e+01 1.980834960937500000e+01
-8.190999999999999659e+01 1.980249023437500000e+01
-8.190000000000000568e+01 1.982299804687500000e+01
-8.189000000000000057e+01 1.980639648437500000e+01
-8.187999999999999545e+01 1.982092285156250000e+01
-8.187000000000000455e+01 1.981127929687500000e+01
-8.185999999999999943e+01 1.980065917968750000e+01
-8.184999999999999432e+01 1.981506347656250000e+01
-8.184000000000000341e+01 1.979333496093750000e+01
-8.182999999999999829e+01 1.982165527343750000e+01
-8.181999999999999318e+01 1.980700683593750000e+01
-8.181000000000000227e+01 1.981054687500000000e+01
-8.179999999999999716e+01 1.982299804687500000e+01
-8.178999999999999204e+01 1.979333496093750000e+01
-8.178000000000000114e+01 1.982666015625000000e+01
-8.176999999999999602e+01 1.980065917968750000e+01
-8.176000000000000512e+01 1.981811523437500000e+01
-8.175000000000000000e+01 1.982043457031250000e+01
-8.173999999999999488e+01 1.979760742187500000e+01
-8.173000000000000398e+01 1.982580566406250000e+01
-8.171999999999999886e+01 1.979199218750000000e+01
-8.171000000000000796e+01 1.981445312500000000e+01
-8.170000000000000284e+01 1.980834960937500000e+01
-8.168999999999999773e+01 1.980041503906250000e+01
-8.168000000000000682e+01 1.982092285156250000e+01
-8.167000000000000171e+01 1.978881835937500000e+01
-8.165999999999999659e+01 1.980554199218750000e+01
-8.165000000000000568e+01 1.978881835937500000e+01
-8.164000000000000057e+01 1.978894042968750000e+01
-8.162999999999999545e+01 1.980480957031250000e+01
-8.162000000000000455e+01 1.978381347656250000e+01
-8.160999999999999943e+01 1.980895996093750000e+01
-8.159999999999999432e+01 1.979235839843750000e+01
-8.159000000000000341e+01 1.980029296875000000e+01
-8.157999999999999829e+01 1.981018066406250000e+01
-8.156999999999999318e+01 1.979248046875000000e+01
-8.156000000000000227e+01 1.981799316406250000e+01
-8.154999999999999716e+01 1.979699707031250000e+01
-8.153999999999999204e+01 1.981115722656250000e+01
-8.153000000000000114e+01 1.981030273437500000e+01
-8.151999999999999602e+01 1.979553222656250000e+01
-8.151000000000000512e+01 1.981506347656250000e+01
-8.150000000000000000e+01 1.978771972656250000e+01
-8.148999999999999488e+01 1.980737304687500000e+01
-8.148000000000000398e+01 1.979772949218750000e+01
-8.146999999999999886e+01 1.979162597656250000e+01
-8.146000000000000796e+01 1.980932617187500000e+01
-8.145000000000000284e+01 1.978222656250000000e+01
-8.143999999999999773e+01 1.980529785156250000e+01
-8.143000000000000682e+01 1.978857421875000000e+01
-8.142000000000000171e+01 1.978967285156250000e+01
-8.140999999999999659e+01 1.980187988281250000e+01
-8.140000000000000568e+01 1.977819824218750000e+01
-8.139000000000000057e+01 1.980639648437500000e+01
-8.137999999999999545e+01 1.978649902343750000e+01
-8.137000000000000455e+01 1.979565429687500000e+01
-8.135999999999999943e+01 1.979882812500000000e+01
-8.134999999999999432e+01 1.977624511718750000e+01
-8.134000000000000341e+01 1.980212402343750000e+01
-8.132999999999999829e+01 1.977587890625000000e+01
-8.131999999999999318e+01 1.979296875000000000e+01
-8.131000000000000227e+01 1.979333496093750000e+01
-8.129999999999999716e+01 1.978210449218750000e+01
-8.128999999999999204e+01 1.980566406250000000e+01
-8.128000000000000114e+01 1.978161621093750000e+01
-8.126999999999999602e+01 1.980139160156250000e+01
-8.126000000000000512e+01 1.979199218750000000e+01
-8.125000000000000000e+01 1.978662109375000000e+01
-8.123999999999999488e+01 1.980358886718750000e+01
-8.123000000000000398e+01 1.978161621093750000e+01
-8.121999999999999886e+01 1.980065917968750000e+01
-8.121000000000000796e+01 1.978735351562500000e+01
-8.120000000000000284e+01 1.978857421875000000e+01
-8.118999999999999773e+01 1.979882812500000000e+01
-8.118000000000000682e+01 1.977954101562500000e+01
-8.117000000000000171e+01 1.979431152343750000e+01
-8.115999999999999659e+01 1.977661132812500000e+01
-8.115000000000000568e+01 1.978381347656250000e+01
-8.114000000000000057e+01 1.979174804687500000e+01
-8.112999999999999545e+01 1.977783203125000000e+01
-8.112000000000000455e+01 1.979443359375000000e+01
-8.110999999999999943e+01 1.977221679687500000e+01
-8.109999999999999432e+01 1.977978515625000000e+01
-8.109000000000000341e+01 1.977905273437500000e+01
-8.107999999999999829e+01 1.976586914062500000e+01
-8.106999999999999318e+01 1.978906250000000000e+01
-8.106000000000000227e+01 1.976403808593750000e+01
-8.104999999999999716e+01 1.978332519531250000e+01
-8.103999999999999204e+01 1.977709960937500000e+01
-8.103000000000000114e+01 1.976672363281250000e+01
-8.101999999999999602e+01 1.979553222656250000e+01
-8.101000000000000512e+01 1.976391601562500000e+01
-8.100000000000000000e+01 1.979809570312500000e+01
-8.098999999999999488e+01 1.978259277343750000e+01
-8.098000000000000398e+01 1.978112792968750000e+01
-8.096999999999999886e+01 1.980175781250000000e+01
-8.096000000000000796e+01 1.976525878906250000e+01
-8.095000000000000284e+01 1.979333496093750000e+01
-8.093999999999999773e+01 1.976513671875000000e+01
-8.093000000000000682e+01 1.977172851562500000e+01
-8.092000000000000171e+01 1.978210449218750000e+01
-8.090999999999999659e+01 1.976049804687500000e+01
-8.090000000000000568e+01 1.978247070312500000e+01
-8.089000000000000057e+01 1.976391601562500000e+01
-8.087999999999999545e+01 1.977343750000000000e+01
-8.087000000000000455e+01 1.977612304687500000e+01
-8.085999999999999943e+01 1.976660156250000000e+01
-8.084999999999999432e+01 1.978466796875000000e+01
-8.084000000000000341e+01 1.977209472656250000e+01
-8.082999999999999829e+01 1.978198242187500000e+01
-8.081999999999999318e+01 1.977734375000000000e+01
-8.081000000000000227e+01 1.976538085937500000e+01
-8.079999999999999716e+01 1.977514648437500000e+01
-8.078999999999999204e+01 1.975830078125000000e+01
-8.078000000000000114e+01 1.977355957031250000e+01
-8.076999999999999602e+01 1.977087402343750000e+01
-8.076000000000000512e+01 1.976879882812500000e+01
-8.075000000000000000e+01 1.978295898437500000e+01
-8.073999999999999488e+01 1.976330566406250000e+01
-8.073000000000000398e+01 1.977770996093750000e+01
-8.071999999999999886e+01 1.976647949218750000e+01
-8.071000000000000796e+01 1.976696777343750000e+01
-8.070000000000000284e+01 1.977783203125000000e+01
-8.068999999999999773e+01 1.975549316406250000e+01
-8.068000000000000682e+01 1.977905273437500000e+01
-8.067000000000000171e+01 1.976049804687500000e+01
-8.065999999999999659e+01 1.976367187500000000e+01
-8.065000000000000568e+01 1.977172851562500000e+01
-8.064000000000000057e+01 1.975024414062500000e+01
-8.062999999999999545e+01 1.977636718750000000e+01
-8.062000000000000455e+01 1.975500488281250000e+01
-8.060999999999999943e+01 1.976977539062500000e+01
-8.059999999999999432e+01 1.977429199218750000e+01
-8.059000000000000341e+01 1.975793457031250000e+01
-8.057999999999999829e+01 1.978417968750000000e+01
-8.056999999999999318e+01 1.975549316406250000e+01
-8.056000000000000227e+01 1.977087402343750000e+01
-8.054999999999999716e+01 1.976647949218750000e+01
-8.053999999999999204e+01 1.975427246093750000e+01
-8.053000000000000114e+01 1.977856445312500000e+01
-8.051999999999999602e+01 1.975451660156250000e+01
-8.051000000000000512e+01 1.977551269531250000e+01
-8.050000000000000000e+01 1.976489257812500000e+01
-8.048999999999999488e+01 1.975573730468750000e+01
-8.048000000000000398e+01 1.977136230468750000e+01
-8.046999999999999886e+01 1.974645996093750000e+01
-8.046000000000000796e+01 1.976757812500000000e+01
-8.045000000000000284e+01 1.975708007812500000e+01
-8.043999999999999773e+01 1.975842285156250000e+01
-8.043000000000000682e+01 1.977319335937500000e+01
-8.042000000000000171e+01 1.975463867187500000e+01
-8.040999999999999659e+01 1.977624511718750000e+01
-8.040000000000000568e+01 1.975988769531250000e+01
-8.039000000000000057e+01 1.976159667968750000e+01
-8.037999999999999545e+01 1.976940917968750000e+01
-8.037000000000000455e+01 1.974987792968750000e+01
-8.035999999999999943e+01 1.976977539062500000e+01
-8.034999999999999432e+01 1.975097656250000000e+01
-8.034000000000000341e+01 1.975915527343750000e+01
-8.032999999999999829e+01 1.976623535156250000e+01
-8.031999999999999318e+01 1.974841308593750000e+01
-8.031000000000000227e+01 1.977282714843750000e+01
-8.029999999999999716e+01 1.974621582031250000e+01
-8.028999999999999204e+01 1.975781250000000000e+01
-8.028000000000000114e+01 1.975854492187500000e+01
-8.026999999999999602e+01 1.973669433593750000e+01
-8.026000000000000512e+01 1.976916503906250000e+01
-8.025000000000000000e+01 1.973254394531250000e+01
-8.023999999999999488e+01 1.975744628906250000e+01
-8.023000000000000398e+01 1.975231933593750000e+01
-8.021999999999999886e+01 1.973779296875000000e+01
-8.021000000000000796e+01 1.977136230468750000e+01
-8.020000000000000284e+01 1.973693847656250000e+01
-8.018999999999999773e+01 1.976147460937500000e+01
-8.018000000000000682e+01 1.974731445312500000e+01
-8.017000000000000171e+01 1.973901367187500000e+01
-8.015999999999999659e+01 1.975744628906250000e+01
-8.015000000000000568e+01 1.973742675781250000e+01
-8.014000000000000057e+01 1.975939941406250000e+01
-8.012999999999999545e+01 1.974755859375000000e+01
-8.012000000000000455e+01 1.974328613281250000e+01
-8.010999999999999943e+01 1.975231933593750000e+01
-8.009999999999999432e+01 1.973657226562500000e+01
-8.009000000000000341e+01 1.975402832031250000e+01
-8.007999999999999829e+01 1.974645996093750000e+01
-8.006999999999999318e+01 1.974865722656250000e+01
-8.006000000000000227e+01 1.975598144531250000e+01
-8.004999999999999716e+01 1.974133300781250000e+01
-8.003999999999999204e+01 1.975683593750000000e+01
-8.003000000000000114e+01 1.974365234375000000e+01
-8.001999999999999602e+01 1.974597167968750000e+01
-8.001000000000000512e+01 1.974975585937500000e+01
-8.000000000000000000e+01 1.973400878906250000e+01
-7.998999999999999488e+01 1.975305175781250000e+01
-7.998000000000000398e+01 1.973596191406250000e+01
-7.996999999999999886e+01 1.974206542968750000e+01
-7.996000000000000796e+01 1.974645996093750000e+01
-7.995000000000000284e+01 1.972875976562500000e+01
-7.993999999999999773e+01 1.975415039062500000e+01
-7.993000000000000682e+01 1.972863769531250000e+01
-7.992000000000000171e+01 1.974291992187500000e+01
-7.990999999999999659e+01 1.974267578125000000e+01
-7.990000000000000568e+01 1.972509765625000000e+01
-7.989000000000000057e+01 1.975708007812500000e+01
-7.987999999999999545e+01 1.972546386718750000e+01
-7.987000000000000455e+01 1.974353027343750000e+01
-7.985999999999999943e+01 1.973413085937500000e+01
-7.984999999999999432e+01 1.972033691406250000e+01
-7.984000000000000341e+01 1.974963378906250000e+01
-7.982999999999999829e+01 1.972521972656250000e+01
-7.981999999999999318e+01 1.975183105468750000e+01
-7.981000000000000227e+01 1.974365234375000000e+01
-7.979999999999999716e+01 1.973547363281250000e+01
-7.978999999999999204e+01 1.975341796875000000e+01
-7.978000000000000114e+01 1.972363281250000000e+01
-7.976999999999999602e+01 1.974304199218750000e+01
-7.976000000000000512e+01 1.973388671875000000e+01
-7.975000000000000000e+01 1.973291015625000000e+01
-7.973999999999999488e+01 1.975000000000000000e+01
-7.973000000000000398e+01 1.972595214843750000e+01
-7.971999999999999886e+01 1.974719238281250000e+01
-7.971000000000000796e+01 1.973181152343750000e+01
-7.970000000000000284e+01 1.973156738281250000e+01
-7.968999999999999773e+01 1.974755859375000000e+01
-7.968000000000000682e+01 1.972644042968750000e+01
-7.967000000000000171e+01 1.974816894531250000e+01
-7.965999999999999659e+01 1.973254394531250000e+01
-7.965000000000000568e+01 1.973474121093750000e+01
-7.964000000000000057e+01 1.974194335937500000e+01
-7.962999999999999545e+01 1.971850585937500000e+01
-7.962000000000000455e+01 1.974316406250000000e+01
-7.960999999999999943e+01 1.972485351562500000e+01
-7.959999999999999432e+01 1.973339843750000000e+01
-7.959000000000000341e+01 1.974353027343750000e+01
-7.957999999999999829e+01 1.972668457031250000e+01
-7.956999999999999318e+01 1.975061035156250000e+01
-7.956000000000000227e+01 1.972412109375000000e+01
-7.954999999999999716e+01 1.972985839843750000e+01
-7.953999999999999204e+01 1.972998046875000000e+01
-7.953000000000000114e+01 1.971093750000000000e+01
-7.951999999999999602e+01 1.973449707031250000e+01
-7.951000000000000512e+01 1.970971679687500000e+01
-7.950000000000000000e+01 1.972619628906250000e+01
-7.948999999999999488e+01 1.972900390625000000e+01
-7.948000000000000398e+01 1.971411132812500000e+01
-7.946999999999999886e+01 1.973840332031250000e+01
-7.946000000000000796e+01 1.971228027343750000e+01
-7.945000000000000284e+01 1.972863769531250000e+01
-7.943999999999999773e+01 1.972583007812500000e+01
-7.943000000000000682e+01 1.971057128906250000e+01
-7.942000000000000171e+01 1.973107910156250000e+01
-7.940999999999999659e+01 1.970678710937500000e+01
-7.940000000000000568e+01 1.972851562500000000e+01
-7.939000000000000057e+01 1.972375488281250000e+01
-7.937999999999999545e+01 1.971520996093750000e+01
-7.937000000000000455e+01 1.973718261718750000e+01
-7.935999999999999943e+01 1.971557617187500000e+01
-7.934999999999999432e+01 1.973693847656250000e+01
-7.934000000000000341e+01 1.972875976562500000e+01
-7.932999999999999829e+01 1.972106933593750000e+01
-7.931999999999999318e+01 1.973461914062500000e+01
-7.931000000000000227e+01 1.970837402343750000e+01
-7.929999999999999716e+01 1.972570800781250000e+01
-7.928999999999999204e+01 1.971679687500000000e+01
-7.928000000000000114e+01 1.971350097656250000e+01
-7.926999999999999602e+01 1.972790527343750000e+01
-7.926000000000000512e+01 1.970690917968750000e+01
-7.925000000000000000e+01 1.972778320312500000e+01
-7.923999999999999488e+01 1.971606445312500000e+01
-7.923000000000000398e+01 1.971386718750000000e+01
-7.921999999999999886e+01 1.972753906250000000e+01
-7.921000000000000796e+01 1.970532226562500000e+01
-7.920000000000000284e+01 1.973168945312500000e+01
-7.918999999999999773e+01 1.971777343750000000e+01
-7.918000000000000682e+01 1.971862792968750000e+01
-7.917000000000000171e+01 1.972900390625000000e+01
-7.915999999999999659e+01 1.970092773437500000e+01
-7.915000000000000568e+01 1.972558593750000000e+01
-7.914000000000000057e+01 1.970373535156250000e+01
-7.912999999999999545e+01 1.970825195312500000e+01
-7.912000000000000455e+01 1.972204589843750000e+01
-7.910999999999999943e+01 1.969970703125000000e+01
-7.909999999999999432e+01 1.973242187500000000e+01
-7.909000000000000341e+01 1.970581054687500000e+01
-7.907999999999999829e+01 1.970874023437500000e+01
-7.906999999999999318e+01 1.971691894531250000e+01
-7.906000000000000227e+01 1.969360351562500000e+01
-7.904999999999999716e+01 1.972131347656250000e+01
-7.903999999999999204e+01 1.969897460937500000e+01
-7.903000000000000114e+01 1.970788574218750000e+01
-7.901999999999999602e+01 1.971057128906250000e+01
-7.901000000000000512e+01 1.969372558593750000e+01
-7.900000000000000000e+01 1.971643066406250000e+01
-7.898999999999999488e+01 1.970483398437500000e+01
-7.898000000000000398e+01 1.971643066406250000e+01
-7.896999999999999886e+01 1.971936035156250000e+01
-7.896000000000000796e+01 1.970825195312500000e+01
-7.895000000000000284e+01 1.972119140625000000e+01
-7.893999999999999773e+01 1.970593261718750000e+01
-7.893000000000000682e+01 1.971118164062500000e+01
-7.892000000000000171e+01 1.970898437500000000e+01
-7.890999999999999659e+01 1.969812011718750000e+01
-7.890000000000000568e+01 1.971130371093750000e+01
-7.889000000000000057e+01 1.969982910156250000e+01
-7.887999999999999545e+01 1.970861816406250000e+01
-7.887000000000000455e+01 1.970874023437500000e+01
-7.885999999999999943e+01 1.969787597656250000e+01
-7.884999999999999432e+01 1.971118164062500000e+01
-7.884000000000000341e+01 1.969177246093750000e+01
-7.882999999999999829e+01 1.970227050781250000e+01
-7.881999999999999318e+01 1.970239257812500000e+01
-7.881000000000000227e+01 1.969104003906250000e+01
-7.879999999999999716e+01 1.972009277343750000e+01
-7.878999999999999204e+01 1.968969726562500000e+01
-7.878000000000000114e+01 1.971264648437500000e+01
-7.876999999999999602e+01 1.970324707031250000e+01
-7.876000000000000512e+01 1.968615722656250000e+01
-7.875000000000000000e+01 1.972119140625000000e+01
-7.873999999999999488e+01 1.968298339843750000e+01
-7.873000000000000398e+01 1.971142578125000000e+01
-7.871999999999999886e+01 1.970288085937500000e+01
-7.871000000000000796e+01 1.969226074218750000e+01
-7.870000000000000284e+01 1.971520996093750000e+01
-7.868999999999999773e+01 1.968298339843750000e+01
-7.868000000000000682e+01 1.970422363281250000e+01
-7.867000000000000171e+01 1.969384765625000000e+01
-7.865999999999999659e+01 1.968701171875000000e+01
-7.865000000000000568e+01 1.970605468750000000e+01
-7.864000000000000057e+01 1.968286132812500000e+01
-7.862999999999999545e+01 1.970092773437500000e+01
-7.862000000000000455e+01 1.969165039062500000e+01
-7.860999999999999943e+01 1.968933105468750000e+01
-7.859999999999999432e+01 1.970800781250000000e+01
-7.859000000000000341e+01 1.969140625000000000e+01
-7.857999999999999829e+01 1.971020507812500000e+01
-7.856999999999999318e+01 1.969726562500000000e+01
-7.856000000000000227e+01 1.968994140625000000e+01
-7.854999999999999716e+01 1.970178222656250000e+01
-7.853999999999999204e+01 1.967993164062500000e+01
-7.853000000000000114e+01 1.969860839843750000e+01
-7.851999999999999602e+01 1.968884277343750000e+01
-7.851000000000000512e+01 1.968481445312500000e+01
-7.850000000000000000e+01 1.969885253906250000e+01
-7.848999999999999488e+01 1.967517089843750000e+01
-7.848000000000000398e+01 1.969958496093750000e+01
-7.846999999999999886e+01 1.968774414062500000e+01
-7.846000000000000796e+01 1.968420410156250000e+01
-7.845000000000000284e+01 1.969921875000000000e+01
-7.843999999999999773e+01 1.967126464843750000e+01
-7.843000000000000682e+01 1.969873046875000000e+01
-7.842000000000000171e+01 1.968310546875000000e+01
-7.840999999999999659e+01 1.968041992187500000e+01
-7.840000000000000568e+01 1.969787597656250000e+01
-7.839000000000000057e+01 1.966882324218750000e+01
-7.837999999999999545e+01 1.969921875000000000e+01
-7.837000000000000455e+01 1.968017578125000000e+01
-7.835999999999999943e+01 1.967785644531250000e+01
-7.834999999999999432e+01 1.969152832031250000e+01
-7.834000000000000341e+01 1.966552734375000000e+01
-7.832999999999999829e+01 1.969592285156250000e+01
-7.831999999999999318e+01 1.968286132812500000e+01
-7.831000000000000227e+01 1.968859863281250000e+01
-7.829999999999999716e+01 1.970104980468750000e+01
-7.828999999999999204e+01 1.968359375000000000e+01
-7.828000000000000114e+01 1.970019531250000000e+01
-7.826999999999999602e+01 1.968493652343750000e+01
-7.826000000000000512e+01 1.968530273437500000e+01
-7.825000000000000000e+01 1.969116210937500000e+01
-7.823999999999999488e+01 1.967822265625000000e+01
-7.823000000000000398e+01 1.969201660156250000e+01
-7.821999999999999886e+01 1.968310546875000000e+01
-7.821000000000000796e+01 1.968408203125000000e+01
-7.820000000000000284e+01 1.968823242187500000e+01
-7.818999999999999773e+01 1.967590332031250000e+01
-7.818000000000000682e+01 1.968505859375000000e+01
-7.817000000000000171e+01 1.967431640625000000e+01
-7.815999999999999659e+01 1.967492675781250000e+01
-7.815000000000000568e+01 1.968151855468750000e+01
-7.814000000000000057e+01 1.966967773437500000e+01
-7.812999999999999545e+01 1.968383789062500000e+01
-7.812000000000000455e+01 1.966943359375000000e+01
-7.810999999999999943e+01 1.967016601562500000e+01
-7.809999999999999432e+01 1.967932128906250000e+01
-7.809000000000000341e+01 1.966125488281250000e+01
-7.807999999999999829e+01 1.968896484375000000e+01
-7.806999999999999318e+01 1.967126464843750000e+01
-7.806000000000000227e+01 1.967565917968750000e+01
-7.804999999999999716e+01 1.968579101562500000e+01
-7.803999999999999204e+01 1.965625000000000000e+01
-7.803000000000000114e+01 1.968554687500000000e+01
-7.801999999999999602e+01 1.965783691406250000e+01
-7.801000000000000512e+01 1.966638183593750000e+01
-7.800000000000000000e+01 1.968066406250000000e+01
-7.798999999999999488e+01 1.965991210937500000e+01
-7.798000000000000398e+01 1.969616699218750000e+01
-7.796999999999999886e+01 1.967382812500000000e+01
-7.796000000000000796e+01 1.968017578125000000e+01
-7.795000000000000284e+01 1.968847656250000000e+01
-7.793999999999999773e+01 1.966613769531250000e+01
-7.793000000000000682e+01 1.968884277343750000e+01
-7.792000000000000171e+01 1.966748046875000000e+01
-7.790999999999999659e+01 1.967333984375000000e+01
-7.790000000000000568e+01 1.967883300781250000e+01
-7.789000000000000057e+01 1.965979003906250000e+01
-7.787999999999999545e+01 1.968151855468750000e+01
-7.787000000000000455e+01 1.966259765625000000e+01
-7.785999999999999943e+01 1.966735839843750000e+01
-7.784999999999999432e+01 1.967480468750000000e+01
-7.784000000000000341e+01 1.965966796875000000e+01
-7.782999999999999829e+01 1.968225097656250000e+01
-7.781999999999999318e+01 1.966674804687500000e+01
-7.781000000000000227e+01 1.967016601562500000e+01
-7.779999999999999716e+01 1.967456054687500000e+01
-7.778999999999999204e+01 1.965576171875000000e+01
-7.778000000000000114e+01 1.967712402343750000e+01
-7.776999999999999602e+01 1.966076660156250000e+01
-7.776000000000000512e+01 1.966809082031250000e+01
-7.775000000000000000e+01 1.967687988281250000e+01
-7.773999999999999488e+01 1.965625000000000000e+01
-7.773000000000000398e+01 1.967797851562500000e+01
-7.771999999999999886e+01 1.965356445312500000e+01
-7.771000000000000796e+01 1.965649414062500000e+01
-7.770000000000000284e+01 1.966516113281250000e+01
-7.768999999999999773e+01 1.964233398437500000e+01
-7.768000000000000682e+01 1.967370605468750000e+01
-7.767000000000000171e+01 1.965063476562500000e+01
-7.765999999999999659e+01 1.965966796875000000e+01
-7.765000000000000568e+01 1.967248535156250000e+01
-7.764000000000000057e+01 1.964306640625000000e+01
-7.762999999999999545e+01 1.967871093750000000e+01
-7.762000000000000455e+01 1.965161132812500000e+01
-7.760999999999999943e+01 1.966320800781250000e+01
-7.759999999999999432e+01 1.967895507812500000e+01
-7.759000000000000341e+01 1.965234375000000000e+01
-7.757999999999999829e+01 1.968408203125000000e+01
-7.756999999999999318e+01 1.965783691406250000e+01
-7.756000000000000227e+01 1.966149902343750000e+01
-7.754999999999999716e+01 1.966821289062500000e+01
-7.753999999999999204e+01 1.965014648437500000e+01
-7.753000000000000114e+01 1.966845703125000000e+01
-7.751999999999999602e+01 1.965209960937500000e+01
-7.751000000000000512e+01 1.965527343750000000e+01
-7.750000000000000000e+01 1.966052246093750000e+01
-7.748999999999999488e+01 1.964770507812500000e+01
-7.748000000000000398e+01 1.966247558593750000e+01
-7.746999999999999886e+01 1.965173339843750000e+01
-7.746000000000000796e+01 1.965673828125000000e+01
-7.745000000000000284e+01 1.966467285156250000e+01
-7.743999999999999773e+01 1.965112304687500000e+01
-7.743000000000000682e+01 1.966223144531250000e+01
-7.742000000000000171e+01 1.965002441406250000e+01
-7.740999999999999659e+01 1.965209960937500000e+01
-7.740000000000000568e+01 1.966345214843750000e+01
-7.739000000000000057e+01 1.965222167968750000e+01
-7.737999999999999545e+01 1.966857910156250000e+01
-7.737000000000000455e+01 1.965209960937500000e+01
-7.735999999999999943e+01 1.964843750000000000e+01
-7.734999999999999432e+01 1.965478515625000000e+01
-7.734000000000000341e+01 1.962988281250000000e+01
-7.732999999999999829e+01 1.965783691406250000e+01
-7.731999999999999318e+01 1.964489746093750000e+01
-7.731000000000000227e+01 1.964648437500000000e+01
-7.729999999999999716e+01 1.966137695312500000e+01
-7.728999999999999204e+01 1.962731933593750000e+01
-7.728000000000000114e+01 1.965563964843750000e+01
-7.726999999999999602e+01 1.963452148437500000e+01
-7.726000000000000512e+01 1.963952636718750000e+01
-7.725000000000000000e+01 1.966503906250000000e+01
-7.723999999999999488e+01 1.963891601562500000e+01
-7.723000000000000398e+01 1.966418457031250000e+01
-7.721999999999999886e+01 1.963989257812500000e+01
-7.721000000000000796e+01 1.963525390625000000e+01
-7.720000000000000284e+01 1.965002441406250000e+01
-7.718999999999999773e+01 1.963024902343750000e+01
-7.718000000000000682e+01 1.965673828125000000e+01
-7.717000000000000171e+01 1.964624023437500000e+01
-7.715999999999999659e+01 1.964367675781250000e+01
-7.715000000000000568e+01 1.965222167968750000e+01
-7.714000000000000057e+01 1.963037109375000000e+01
-7.712999999999999545e+01 1.964709472656250000e+01
-7.712000000000000455e+01 1.963623046875000000e+01
-7.710999999999999943e+01 1.963305664062500000e+01
-7.709999999999999432e+01 1.964831542968750000e+01
-7.709000000000000341e+01 1.963305664062500000e+01
-7.707999999999999829e+01 1.965087890625000000e+01
-7.706999999999999318e+01 1.964245605468750000e+01
-7.706000000000000227e+01 1.963659667968750000e+01
-7.704999999999999716e+01 1.965124511718750000e+01
-7.703999999999999204e+01 1.963171386718750000e+01
-7.703000000000000114e+01 1.965124511718750000e+01
-7.701999999999999602e+01 1.964453125000000000e+01
-7.701000000000000512e+01 1.963854980468750000e+01
-7.700000000000000000e+01 1.965539550781250000e+01
-7.698999999999999488e+01 1.963122558593750000e+01
-7.698000000000000398e+01 1.964782714843750000e+01
-7.696999999999999886e+01 1.964074707031250000e+01
-7.696000000000000796e+01 1.963256835937500000e+01
-7.695000000000000284e+01 1.965393066406250000e+01
-7.693999999999999773e+01 1.963171386718750000e+01
-7.693000000000000682e+01 1.965173339843750000e+01
-7.692000000000000171e+01 1.964465332031250000e+01
-7.690999999999999659e+01 1.962902832031250000e+01
-7.690000000000000568e+01 1.964709472656250000e+01
-7.689000000000000057e+01 1.961877441406250000e+01
-7.687999999999999545e+01 1.963146972656250000e+01
-7.687000000000000455e+01 1.962646484375000000e+01
-7.685999999999999943e+01 1.961401367187500000e+01
-7.684999999999999432e+01 1.963806152343750000e+01
-7.684000000000000341e+01 1.961706542968750000e+01
-7.682999999999999829e+01 1.963500976562500000e+01
-7.681999999999999318e+01 1.963366699218750000e+01
-7.681000000000000227e+01 1.961694335937500000e+01
-7.679999999999999716e+01 1.963818359375000000e+01
-7.678999999999999204e+01 1.961511230468750000e+01
-7.678000000000000114e+01 1.962707519531250000e+01
-7.676999999999999602e+01 1.962731933593750000e+01
-7.676000000000000512e+01 1.961181640625000000e+01
-7.675000000000000000e+01 1.963732910156250000e+01
-7.673999999999999488e+01 1.962170410156250000e+01
-7.673000000000000398e+01 1.963281250000000000e+01
-7.671999999999999886e+01 1.963647460937500000e+01
-7.671000000000000796e+01 1.962072753906250000e+01
-7.670000000000000284e+01 1.964318847656250000e+01
-7.668999999999999773e+01 1.962854003906250000e+01
-7.668000000000000682e+01 1.963903808593750000e+01
-7.667000000000000171e+01 1.964343261718750000e+01
-7.665999999999999659e+01 1.962536621093750000e+01
-7.665000000000000568e+01 1.964453125000000000e+01
-7.664000000000000057e+01 1.962927246093750000e+01
-7.662999999999999545e+01 1.963513183593750000e+01
-7.662000000000000455e+01 1.964208984375000000e+01
-7.660999999999999943e+01 1.962194824218750000e+01
-7.659999999999999432e+01 1.963854980468750000e+01
-7.659000000000000341e+01 1.961914062500000000e+01
-7.657999999999999829e+01 1.962060546875000000e+01
-7.656999999999999318e+01 1.963171386718750000e+01
-7.656000000000000227e+01 1.961145019531250000e+01
-7.654999999999999716e+01 1.963378906250000000e+01
-7.653999999999999204e+01 1.961511230468750000e+01
-7.653000000000000114e+01 1.961401367187500000e+01
-7.651999999999999602e+01 1.962683105468750000e+01
-7.651000000000000512e+01 1.960168457031250000e+01
-7.650000000000000000e+01 1.963378906250000000e+01
-7.648999999999999488e+01 1.962170410156250000e+01
-7.648000000000000398e+01 1.962158203125000000e+01
-7.646999999999999886e+01 1.963757324218750000e+01
-7.646000000000000796e+01 1.960778808593750000e+01
-7.645000000000000284e+01 1.963659667968750000e+01
-7.643999999999999773e+01 1.962341308593750000e+01
-7.643000000000000682e+01 1.961950683593750000e+01
-7.642000000000000171e+01 1.963647460937500000e+01
-7.640999999999999659e+01 1.960717773437500000e+01
-7.640000000000000568e+01 1.962390136718750000e+01
-7.639000000000000057e+01 1.961328125000000000e+01
-7.637999999999999545e+01 1.961022949218750000e+01
-7.637000000000000455e+01 1.962878417968750000e+01
-7.635999999999999943e+01 1.960717773437500000e+01
-7.634999999999999432e+01 1.961901855468750000e+01
-7.634000000000000341e+01 1.961303710937500000e+01
-7.632999999999999829e+01 1.960681152343750000e+01
-7.631999999999999318e+01 1.962121582031250000e+01
-7.631000000000000227e+01 1.960815429687500000e+01
-7.629999999999999716e+01 1.962329101562500000e+01
-7.628999999999999204e+01 1.962341308593750000e+01
-7.628000000000000114e+01 1.961682128906250000e+01
-7.626999999999999602e+01 1.963134765625000000e+01
-7.626000000000000512e+01 1.961499023437500000e+01
-7.625000000000000000e+01 1.962170410156250000e+01
-7.623999999999999488e+01 1.962109375000000000e+01
-7.623000000000000398e+01 1.960998535156250000e+01
-7.621999999999999886e+01 1.962463378906250000e+01
-7.621000000000000796e+01 1.960449218750000000e+01
-7.620000000000000284e+01 1.961279296875000000e+01
-7.618999999999999773e+01 1.961523437500000000e+01
-7.618000000000000682e+01 1.959362792968750000e+01
-7.617000000000000171e+01 1.962011718750000000e+01
-7.615999999999999659e+01 1.959411621093750000e+01
-7.615000000000000568e+01 1.960595703125000000e+01
-7.614000000000000057e+01 1.961816406250000000e+01
-7.612999999999999545e+01 1.958776855468750000e+01
-7.612000000000000455e+01 1.962512207031250000e+01
-7.610999999999999943e+01 1.959265136718750000e+01
-7.609999999999999432e+01 1.960021972656250000e+01
-7.609000000000000341e+01 1.961279296875000000e+01
-7.607999999999999829e+01 1.958642578125000000e+01
-7.606999999999999318e+01 1.962060546875000000e+01
-7.606000000000000227e+01 1.960302734375000000e+01
-7.604999999999999716e+01 1.960815429687500000e+01
-7.603999999999999204e+01 1.961791992187500000e+01
-7.603000000000000114e+01 1.959277343750000000e+01
-7.601999999999999602e+01 1.961315917968750000e+01
-7.601000000000000512e+01 1.960070800781250000e+01
-7.600000000000000000e+01 1.960131835937500000e+01
-7.598999999999999488e+01 1.961401367187500000e+01
-7.598000000000000398e+01 1.959460449218750000e+01
-7.596999999999999886e+01 1.961181640625000000e+01
-7.596000000000000796e+01 1.960290527343750000e+01
-7.595000000000000284e+01 1.959826660156250000e+01
-7.593999999999999773e+01 1.961254882812500000e+01
-7.593000000000000682e+01 1.959326171875000000e+01
-7.592000000000000171e+01 1.960864257812500000e+01
-7.590999999999999659e+01 1.960205078125000000e+01
-7.590000000000000568e+01 1.959155273437500000e+01
-7.589000000000000057e+01 1.960778808593750000e+01
-7.587999999999999545e+01 1.958618164062500000e+01
-7.587000000000000455e+01 1.960229492187500000e+01
-7.585999999999999943e+01 1.960009765625000000e+01
-7.584999999999999432e+01 1.958703613281250000e+01
-7.584000000000000341e+01 1.961035156250000000e+01
-7.582999999999999829e+01 1.958520507812500000e+01
-7.581999999999999318e+01 1.959838867187500000e+01
-7.581000000000000227e+01 1.960107421875000000e+01
-7.579999999999999716e+01 1.958410644531250000e+01
-7.578999999999999204e+01 1.961267089843750000e+01
-7.578000000000000114e+01 1.959045410156250000e+01
-7.576999999999999602e+01 1.960412597656250000e+01
-7.576000000000000512e+01 1.960864257812500000e+01
-7.575000000000000000e+01 1.958483886718750000e+01
-7.573999999999999488e+01 1.960998535156250000e+01
-7.573000000000000398e+01 1.958654785156250000e+01
-7.571999999999999886e+01 1.959228515625000000e+01
-7.571000000000000796e+01 1.959948730468750000e+01
-7.570000000000000284e+01 1.957824707031250000e+01
-7.568999999999999773e+01 1.960156250000000000e+01
-7.568000000000000682e+01 1.958715820312500000e+01
-7.567000000000000171e+01 1.959204101562500000e+01
-7.565999999999999659e+01 1.960217285156250000e+01
-7.565000000000000568e+01 1.958703613281250000e+01
-7.564000000000000057e+01 1.960156250000000000e+01
-7.562999999999999545e+01 1.959289550781250000e+01
-7.562000000000000455e+01 1.959313964843750000e+01
-7.560999999999999943e+01 1.960095214843750000e+01
-7.559999999999999432e+01 1.958825683593750000e+01
-7.559000000000000341e+01 1.959692382812500000e+01
-7.557999999999999829e+01 1.959240722656250000e+01
-7.556999999999999318e+01 1.958874511718750000e+01
-7.556000000000000227e+01 1.959594726562500000e+01
-7.554999999999999716e+01 1.958288574218750000e+01
-7.553999999999999204e+01 1.958789062500000000e+01
-7.553000000000000114e+01 1.958471679687500000e+01
-7.551999999999999602e+01 1.957995605468750000e+01
-7.551000000000000512e+01 1.958972167968750000e+01
-7.550000000000000000e+01 1.957800292968750000e+01
-7.548999999999999488e+01 1.958679199218750000e+01
-7.548000000000000398e+01 1.958874511718750000e+01
-7.546999999999999886e+01 1.957727050781250000e+01
-7.546000000000000796e+01 1.959484863281250000e+01
-7.545000000000000284e+01 1.957519531250000000e+01
-7.543999999999999773e+01 1.958276367187500000e+01
-7.543000000000000682e+01 1.958874511718750000e+01
-7.542000000000000171e+01 1.956799316406250000e+01
-7.540999999999999659e+01 1.959680175781250000e+01
-7.540000000000000568e+01 1.957446289062500000e+01
-7.539000000000000057e+01 1.958544921875000000e+01
-7.537999999999999545e+01 1.959667968750000000e+01
-7.537000000000000455e+01 1.956713867187500000e+01
-7.535999999999999943e+01 1.959704589843750000e+01
-7.534999999999999432e+01 1.957812500000000000e+01
-7.534000000000000341e+01 1.958422851562500000e+01
-7.532999999999999829e+01 1.959973144531250000e+01
-7.531999999999999318e+01 1.957250976562500000e+01
-7.531000000000000227e+01 1.959216308593750000e+01
-7.529999999999999716e+01 1.957360839843750000e+01
-7.528999999999999204e+01 1.956909179687500000e+01
-7.528000000000000114e+01 1.958361816406250000e+01
-7.526999999999999602e+01 1.956335449218750000e+01
-7.526000000000000512e+01 1.958312988281250000e+01
-7.525000000000000000e+01 1.957702636718750000e+01
-7.523999999999999488e+01 1.957043457031250000e+01
-7.523000000000000398e+01 1.958459472656250000e+01
-7.521999999999999886e+01 1.956738281250000000e+01
-7.521000000000000796e+01 1.958276367187500000e+01
-7.520000000000000284e+01 1.958215332031250000e+01
-7.518999999999999773e+01 1.957434082031250000e+01
-7.518000000000000682e+01 1.959020996093750000e+01
-7.517000000000000171e+01 1.957214355468750000e+01
-7.515999999999999659e+01 1.958190917968750000e+01
-7.515000000000000568e+01 1.958410644531250000e+01
-7.514000000000000057e+01 1.957226562500000000e+01
-7.512999999999999545e+01 1.959484863281250000e+01
-7.512000000000000455e+01 1.957629394531250000e+01
-7.510999999999999943e+01 1.958105468750000000e+01
-7.509999999999999432e+01 1.958642578125000000e+01
-7.509000000000000341e+01 1.956079101562500000e+01
-7.507999999999999829e+01 1.958483886718750000e+01
-7.506999999999999318e+01 1.956555175781250000e+01
-7.506000000000000227e+01 1.956958007812500000e+01
-7.504999999999999716e+01 1.958911132812500000e+01
-7.503999999999999204e+01 1.955334472656250000e+01
-7.503000000000000114e+01 1.958447265625000000e+01
-7.501999999999999602e+01 1.956286621093750000e+01
-7.501000000000000512e+01 1.955895996093750000e+01
-7.500000000000000000e+01 1.958215332031250000e+01
-7.498999999999999488e+01 1.954833984375000000e+01
-7.498000000000000398e+01 1.957629394531250000e+01
-7.496999999999999886e+01 1.956262207031250000e+01
-7.496000000000000796e+01 1.955517578125000000e+01
-7.495000000000000284e+01 1.957263183593750000e+01
-7.493999999999999773e+01 1.955334472656250000e+01
-7.493000000000000682e+01 1.957006835937500000e+01
-7.492000000000000171e+01 1.957250976562500000e+01
-7.490999999999999659e+01 1.956896972656250000e+01
-7.490000000000000568e+01 1.958544921875000000e+01
-7.489000000000000057e+01 1.957543945312500000e+01
-7.487999999999999545e+01 1.958105468750000000e+01
-7.487000000000000455e+01 1.957763671875000000e+01
-7.485999999999999943e+01 1.956372070312500000e+01
-7.484999999999999432e+01 1.957214355468750000e+01
-7.484000000000000341e+01 1.955908203125000000e+01
-7.482999999999999829e+01 1.956237792968750000e+01
-7.481999999999999318e+01 1.956762695312500000e+01
-7.481000000000000227e+01 1.955627441406250000e+01
-7.479999999999999716e+01 1.957202148437500000e+01
-7.478999999999999204e+01 1.956066894531250000e+01
-7.478000000000000114e+01 1.956054687500000000e+01
-7.476999999999999602e+01 1.957238769531250000e+01
-7.476000000000000512e+01 1.955395507812500000e+01
-7.475000000000000000e+01 1.957299804687500000e+01
-7.473999999999999488e+01 1.956237792968750000e+01
-7.473000000000000398e+01 1.955249023437500000e+01
-7.471999999999999886e+01 1.956567382812500000e+01
-7.471000000000000796e+01 1.953771972656250000e+01
-7.470000000000000284e+01 1.956030273437500000e+01
-7.468999999999999773e+01 1.955700683593750000e+01
-7.468000000000000682e+01 1.954614257812500000e+01
-7.467000000000000171e+01 1.957226562500000000e+01
-7.465999999999999659e+01 1.954516601562500000e+01
-7.465000000000000568e+01 1.956347656250000000e+01
-7.464000000000000057e+01 1.956457519531250000e+01
-7.462999999999999545e+01 1.954650878906250000e+01
-7.462000000000000455e+01 1.957238769531250000e+01
-7.460999999999999943e+01 1.954968261718750000e+01
-7.459999999999999432e+01 1.956152343750000000e+01
-7.459000000000000341e+01 1.956872558593750000e+01
-7.457999999999999829e+01 1.954980468750000000e+01
-7.456999999999999318e+01 1.957067871093750000e+01
-7.456000000000000227e+01 1.955102539062500000e+01
-7.454999999999999716e+01 1.955297851562500000e+01
-7.453999999999999204e+01 1.956457519531250000e+01
-7.453000000000000114e+01 1.954785156250000000e+01
-7.451999999999999602e+01 1.956762695312500000e+01
-7.451000000000000512e+01 1.955810546875000000e+01
-7.450000000000000000e+01 1.955261230468750000e+01
-7.448999999999999488e+01 1.956115722656250000e+01
-7.448000000000000398e+01 1.954187011718750000e+01
-7.446999999999999886e+01 1.955639648437500000e+01
-7.446000000000000796e+01 1.955383300781250000e+01
-7.445000000000000284e+01 1.954785156250000000e+01
-7.443999999999999773e+01 1.956201171875000000e+01
-7.443000000000000682e+01 1.954382324218750000e+01
-7.442000000000000171e+01 1.955236816406250000e+01
-7.440999999999999659e+01 1.955212402343750000e+01
-7.440000000000000568e+01 1.953735351562500000e+01
-7.439000000000000057e+01 1.955773925781250000e+01
-7.437999999999999545e+01 1.953869628906250000e+01
-7.437000000000000455e+01 1.954528808593750000e+01
-7.435999999999999943e+01 1.955480957031250000e+01
-7.434999999999999432e+01 1.952941894531250000e+01
-7.434000000000000341e+01 1.956225585937500000e+01
-7.432999999999999829e+01 1.953942871093750000e+01
-7.431999999999999318e+01 1.954370117187500000e+01
-7.431000000000000227e+01 1.956384277343750000e+01
-7.429999999999999716e+01 1.952941894531250000e+01
-7.428999999999999204e+01 1.956408691406250000e+01
-7.428000000000000114e+01 1.954504394531250000e+01
-7.426999999999999602e+01 1.954052734375000000e+01
-7.426000000000000512e+01 1.956079101562500000e+01
-7.425000000000000000e+01 1.953271484375000000e+01
-7.423999999999999488e+01 1.955346679687500000e+01
-7.423000000000000398e+01 1.954821777343750000e+01
-7.421999999999999886e+01 1.953894042968750000e+01
-7.421000000000000796e+01 1.955541992187500000e+01
-7.420000000000000284e+01 1.953881835937500000e+01
-7.418999999999999773e+01 1.954956054687500000e+01
-7.418000000000000682e+01 1.955053710937500000e+01
-7.417000000000000171e+01 1.953942871093750000e+01
-7.415999999999999659e+01 1.955480957031250000e+01
-7.415000000000000568e+01 1.954101562500000000e+01
-7.414000000000000057e+01 1.954431152343750000e+01
-7.412999999999999545e+01 1.954760742187500000e+01
-7.412000000000000455e+01 1.953271484375000000e+01
-7.410999999999999943e+01 1.954772949218750000e+01
-7.409999999999999432e+01 1.953686523437500000e+01
-7.409000000000000341e+01 1.953564453125000000e+01
-7.407999999999999829e+01 1.954736328125000000e+01
-7.406999999999999318e+01 1.953027343750000000e+01
-7.406000000000000227e+01 1.954553222656250000e+01
-7.404999999999999716e+01 1.953576660156250000e+01
-7.403999999999999204e+01 1.952648925781250000e+01
-7.403000000000000114e+01 1.954199218750000000e+01
-7.401999999999999602e+01 1.951416015625000000e+01
-7.401000000000000512e+01 1.953430175781250000e+01
-7.400000000000000000e+01 1.953625488281250000e+01
-7.398999999999999488e+01 1.952258300781250000e+01
-7.398000000000000398e+01 1.955297851562500000e+01
-7.396999999999999886e+01 1.952416992187500000e+01
-7.396000000000000796e+01 1.953881835937500000e+01
-7.395000000000000284e+01 1.954406738281250000e+01
-7.393999999999999773e+01 1.952124023437500000e+01
-7.393000000000000682e+01 1.955346679687500000e+01
-7.392000000000000171e+01 1.953039550781250000e+01
-7.390999999999999659e+01 1.953381347656250000e+01
-7.390000000000000568e+01 1.954077148437500000e+01
-7.389000000000000057e+01 1.951635742187500000e+01
-7.387999999999999545e+01 1.953833007812500000e+01
-7.387000000000000455e+01 1.952636718750000000e+01
-7.385999999999999943e+01 1.952392578125000000e+01
-7.384999999999999432e+01 1.953625488281250000e+01
-7.384000000000000341e+01 1.951953125000000000e+01
-7.382999999999999829e+01 1.953332519531250000e+01
-7.381999999999999318e+01 1.953137207031250000e+01
-7.381000000000000227e+01 1.952697753906250000e+01
-7.379999999999999716e+01 1.953869628906250000e+01
-7.378999999999999204e+01 1.952246093750000000e+01
-7.378000000000000114e+01 1.952868652343750000e+01
-7.376999999999999602e+01 1.953039550781250000e+01
-7.376000000000000512e+01 1.952136230468750000e+01
-7.375000000000000000e+01 1.953625488281250000e+01
-7.373999999999999488e+01 1.952612304687500000e+01
-7.373000000000000398e+01 1.952893066406250000e+01
-7.371999999999999886e+01 1.953869628906250000e+01
-7.371000000000000796e+01 1.952380371093750000e+01
-7.370000000000000284e+01 1.954333496093750000e+01
-7.368999999999999773e+01 1.953015136718750000e+01
-7.368000000000000682e+01 1.952246093750000000e+01
-7.367000000000000171e+01 1.954943847656250000e+01
-7.365999999999999659e+01 1.950341796875000000e+01
-7.365000000000000568e+01 1.954272460937500000e+01
-7.364000000000000057e+01 1.952868652343750000e+01
-7.362999999999999545e+01 1.951281738281250000e+01
-7.362000000000000455e+01 1.955102539062500000e+01
-7.360999999999999943e+01 1.951245117187500000e+01
-7.359999999999999432e+01 1.953503417968750000e+01
-7.359000000000000341e+01 1.953271484375000000e+01
-7.357999999999999829e+01 1.951354980468750000e+01
-7.356999999999999318e+01 1.953686523437500000e+01
-7.356000000000000227e+01 1.951611328125000000e+01
-7.354999999999999716e+01 1.952148437500000000e+01
-7.353999999999999204e+01 1.952624511718750000e+01
-7.353000000000000114e+01 1.950817871093750000e+01
-7.351999999999999602e+01 1.952478027343750000e+01
-7.351000000000000512e+01 1.951184082031250000e+01
-7.350000000000000000e+01 1.951220703125000000e+01
-7.348999999999999488e+01 1.952453613281250000e+01
-7.348000000000000398e+01 1.951049804687500000e+01
-7.346999999999999886e+01 1.952722167968750000e+01
-7.346000000000000796e+01 1.952185058593750000e+01
-7.345000000000000284e+01 1.951318359375000000e+01
-7.343999999999999773e+01 1.952648925781250000e+01
-7.343000000000000682e+01 1.951025390625000000e+01
-7.342000000000000171e+01 1.952026367187500000e+01
-7.340999999999999659e+01 1.952124023437500000e+01
-7.340000000000000568e+01 1.950598144531250000e+01
-7.339000000000000057e+01 1.952075195312500000e+01
-7.337999999999999545e+01 1.950073242187500000e+01
-7.337000000000000455e+01 1.950793457031250000e+01
-7.335999999999999943e+01 1.951977539062500000e+01
-7.334999999999999432e+01 1.950000000000000000e+01
-7.334000000000000341e+01 1.952587890625000000e+01
-7.332999999999999829e+01 1.951062011718750000e+01
-7.331999999999999318e+01 1.950866699218750000e+01
-7.331000000000000227e+01 1.952697753906250000e+01
-7.329999999999999716e+01 1.949450683593750000e+01
-7.328999999999999204e+01 1.952050781250000000e+01
-7.328000000000000114e+01 1.951293945312500000e+01
-7.326999999999999602e+01 1.950256347656250000e+01
-7.326000000000000512e+01 1.953051757812500000e+01
-7.325000000000000000e+01 1.950280761718750000e+01
-7.323999999999999488e+01 1.951770019531250000e+01
-7.323000000000000398e+01 1.951818847656250000e+01
-7.321999999999999886e+01 1.950207519531250000e+01
-7.321000000000000796e+01 1.952465820312500000e+01
-7.320000000000000284e+01 1.950561523437500000e+01
-7.318999999999999773e+01 1.950988769531250000e+01
-7.318000000000000682e+01 1.951599121093750000e+01
-7.317000000000000171e+01 1.949987792968750000e+01
-7.315999999999999659e+01 1.951416015625000000e+01
-7.315000000000000568e+01 1.950549316406250000e+01
-7.314000000000000057e+01 1.950451660156250000e+01
-7.312999999999999545e+01 1.951293945312500000e+01
-7.312000000000000455e+01 1.949768066406250000e+01
-7.310999999999999943e+01 1.950695800781250000e+01
-7.309999999999999432e+01 1.950292968750000000e+01
-7.309000000000000341e+01 1.949645996093750000e+01
-7.307999999999999829e+01 1.950927734375000000e+01
-7.306999999999999318e+01 1.949707031250000000e+01
-7.306000000000000227e+01 1.950439453125000000e+01
-7.304999999999999716e+01 1.950683593750000000e+01
-7.303999999999999204e+01 1.949340820312500000e+01
-7.303000000000000114e+01 1.951135253906250000e+01
-7.301999999999999602e+01 1.949926757812500000e+01
-7.301000000000000512e+01 1.949963378906250000e+01
-7.300000000000000000e+01 1.951245117187500000e+01
-7.298999999999999488e+01 1.948315429687500000e+01
-7.298000000000000398e+01 1.950952148437500000e+01
-7.296999999999999886e+01 1.949707031250000000e+01
-7.296000000000000796e+01 1.948779296875000000e+01
-7.295000000000000284e+01 1.952050781250000000e+01
-7.293999999999999773e+01 1.948144531250000000e+01
-7.293000000000000682e+01 1.950622558593750000e+01
-7.292000000000000171e+01 1.950183105468750000e+01
-7.290999999999999659e+01 1.948266601562500000e+01
-7.290000000000000568e+01 1.951586914062500000e+01
-7.289000000000000057e+01 1.949047851562500000e+01
-7.287999999999999545e+01 1.950207519531250000e+01
-7.287000000000000455e+01 1.951013183593750000e+01
-7.285999999999999943e+01 1.948596191406250000e+01
-7.284999999999999432e+01 1.950756835937500000e+01
-7.284000000000000341e+01 1.949291992187500000e+01
-7.282999999999999829e+01 1.949511718750000000e+01
-7.281999999999999318e+01 1.950817871093750000e+01
-7.281000000000000227e+01 1.948559570312500000e+01
-7.279999999999999716e+01 1.950195312500000000e+01
-7.278999999999999204e+01 1.949658203125000000e+01
-7.278000000000000114e+01 1.949145507812500000e+01
-7.276999999999999602e+01 1.951037597656250000e+01
-7.276000000000000512e+01 1.949243164062500000e+01
-7.275000000000000000e+01 1.950207519531250000e+01
-7.273999999999999488e+01 1.950170898437500000e+01
-7.273000000000000398e+01 1.948559570312500000e+01
-7.271999999999999886e+01 1.950219726562500000e+01
-7.271000000000000796e+01 1.948596191406250000e+01
-7.270000000000000284e+01 1.949133300781250000e+01
-7.268999999999999773e+01 1.950329589843750000e+01
-7.268000000000000682e+01 1.948425292968750000e+01
-7.267000000000000171e+01 1.950207519531250000e+01
-7.265999999999999659e+01 1.949023437500000000e+01
-7.265000000000000568e+01 1.948498535156250000e+01
-7.264000000000000057e+01 1.950354003906250000e+01
-7.262999999999999545e+01 1.947924804687500000e+01
-7.262000000000000455e+01 1.949475097656250000e+01
-7.260999999999999943e+01 1.949060058593750000e+01
-7.259999999999999432e+01 1.947314453125000000e+01
-7.259000000000000341e+01 1.950048828125000000e+01
-7.257999999999999829e+01 1.947448730468750000e+01
-7.256999999999999318e+01 1.948559570312500000e+01
-7.256000000000000227e+01 1.949560546875000000e+01
-7.254999999999999716e+01 1.947265625000000000e+01
-7.253999999999999204e+01 1.950415039062500000e+01
-7.253000000000000114e+01 1.948559570312500000e+01
-7.251999999999999602e+01 1.948278808593750000e+01
-7.251000000000000512e+01 1.949792480468750000e+01
-7.250000000000000000e+01 1.947375488281250000e+01
-7.248999999999999488e+01 1.949121093750000000e+01
-7.248000000000000398e+01 1.948608398437500000e+01
-7.246999999999999886e+01 1.947875976562500000e+01
-7.246000000000000796e+01 1.949157714843750000e+01
-7.245000000000000284e+01 1.947412109375000000e+01
-7.243999999999999773e+01 1.948046875000000000e+01
-7.243000000000000682e+01 1.948193359375000000e+01
-7.242000000000000171e+01 1.947399902343750000e+01
-7.240999999999999659e+01 1.948803710937500000e+01
-7.240000000000000568e+01 1.947961425781250000e+01
-7.239000000000000057e+01 1.948095703125000000e+01
-7.237999999999999545e+01 1.948901367187500000e+01
-7.237000000000000455e+01 1.947814941406250000e+01
-7.235999999999999943e+01 1.948620605468750000e+01
-7.234999999999999432e+01 1.948095703125000000e+01
-7.234000000000000341e+01 1.947668457031250000e+01
-7.232999999999999829e+01 1.948815917968750000e+01
-7.231999999999999318e+01 1.947412109375000000e+01
-7.231000000000000227e+01 1.947912597656250000e+01
-7.229999999999999716e+01 1.948034667968750000e+01
-7.228999999999999204e+01 1.946850585937500000e+01
-7.228000000000000114e+01 1.948718261718750000e+01
-7.226999999999999602e+01 1.947326660156250000e+01
-7.226000000000000512e+01 1.947778320312500000e+01
-7.225000000000000000e+01 1.949121093750000000e+01
-7.223999999999999488e+01 1.946496582031250000e+01
-7.223000000000000398e+01 1.949035644531250000e+01
-7.221999999999999886e+01 1.947485351562500000e+01
-7.221000000000000796e+01 1.946643066406250000e+01
-7.220000000000000284e+01 1.949182128906250000e+01
-7.218999999999999773e+01 1.946203613281250000e+01
-7.218000000000000682e+01 1.948254394531250000e+01
-7.217000000000000171e+01 1.947985839843750000e+01
-7.215999999999999659e+01 1.945910644531250000e+01
-7.215000000000000568e+01 1.948254394531250000e+01
-7.214000000000000057e+01 1.945629882812500000e+01
-7.212999999999999545e+01 1.946350097656250000e+01
-7.212000000000000455e+01 1.947338867187500000e+01
-7.210999999999999943e+01 1.945532226562500000e+01
-7.209999999999999432e+01 1.947814941406250000e+01
-7.209000000000000341e+01 1.946752929687500000e+01
-7.207999999999999829e+01 1.946716308593750000e+01
-7.206999999999999318e+01 1.948315429687500000e+01
-7.206000000000000227e+01 1.946472167968750000e+01
-7.204999999999999716e+01 1.947778320312500000e+01
-7.203999999999999204e+01 1.947241210937500000e+01
-7.203000000000000114e+01 1.946057128906250000e+01
-7.201999999999999602e+01 1.947827148437500000e+01
-7.201000000000000512e+01 1.946203613281250000e+01
-7.200000000000000000e+01 1.946875000000000000e+01
-7.198999999999999488e+01 1.947827148437500000e+01
-7.198000000000000398e+01 1.946472167968750000e+01
-7.196999999999999886e+01 1.948156738281250000e+01
-7.196000000000000796e+01 1.946679687500000000e+01
-7.195000000000000284e+01 1.945935058593750000e+01
-7.193999999999999773e+01 1.947094726562500000e+01
-7.193000000000000682e+01 1.944982910156250000e+01
-7.192000000000000171e+01 1.946850585937500000e+01
-7.190999999999999659e+01 1.946691894531250000e+01
-7.190000000000000568e+01 1.945336914062500000e+01
-7.189000000000000057e+01 1.947680664062500000e+01
-7.187999999999999545e+01 1.945068359375000000e+01
-7.187000000000000455e+01 1.946362304687500000e+01
-7.185999999999999943e+01 1.947778320312500000e+01
-7.184999999999999432e+01 1.945202636718750000e+01
-7.184000000000000341e+01 1.948486328125000000e+01
-7.182999999999999829e+01 1.946154785156250000e+01
-7.181999999999999318e+01 1.945788574218750000e+01
-7.181000000000000227e+01 1.947827148437500000e+01
-7.179999999999999716e+01 1.944714355468750000e+01
-7.178999999999999204e+01 1.947155761718750000e+01
-7.178000000000000114e+01 1.946350097656250000e+01
-7.176999999999999602e+01 1.945178222656250000e+01
-7.176000000000000512e+01 1.946972656250000000e+01
-7.175000000000000000e+01 1.945068359375000000e+01
-7.173999999999999488e+01 1.945727539062500000e+01
-7.173000000000000398e+01 1.945898437500000000e+01
-7.171999999999999886e+01 1.944787597656250000e+01
-7.171000000000000796e+01 1.946154785156250000e+01
-7.170000000000000284e+01 1.945507812500000000e+01
-7.168999999999999773e+01 1.945532226562500000e+01
-7.168000000000000682e+01 1.946093750000000000e+01
-7.167000000000000171e+01 1.944665527343750000e+01
-7.165999999999999659e+01 1.945593261718750000e+01
-7.165000000000000568e+01 1.945434570312500000e+01
-7.164000000000000057e+01 1.944885253906250000e+01
-7.162999999999999545e+01 1.945947265625000000e+01
-7.162000000000000455e+01 1.944470214843750000e+01
-7.160999999999999943e+01 1.944958496093750000e+01
-7.159999999999999432e+01 1.945483398437500000e+01
-7.159000000000000341e+01 1.944177246093750000e+01
-7.157999999999999829e+01 1.945935058593750000e+01
-7.156999999999999318e+01 1.945007324218750000e+01
-7.156000000000000227e+01 1.944848632812500000e+01
-7.154999999999999716e+01 1.946362304687500000e+01
-7.153999999999999204e+01 1.943969726562500000e+01
-7.153000000000000114e+01 1.945544433593750000e+01
-7.151999999999999602e+01 1.945336914062500000e+01
-7.151000000000000512e+01 1.944274902343750000e+01
-7.150000000000000000e+01 1.947070312500000000e+01
-7.148999999999999488e+01 1.944799804687500000e+01
-7.148000000000000398e+01 1.945593261718750000e+01
-7.146999999999999886e+01 1.946166992187500000e+01
-7.146000000000000796e+01 1.943505859375000000e+01
-7.145000000000000284e+01 1.945922851562500000e+01
-7.143999999999999773e+01 1.944360351562500000e+01
-7.143000000000000682e+01 1.944177246093750000e+01
-7.142000000000000171e+01 1.946020507812500000e+01
-7.140999999999999659e+01 1.943493652343750000e+01
-7.140000000000000568e+01 1.945080566406250000e+01
-7.139000000000000057e+01 1.944885253906250000e+01
-7.137999999999999545e+01 1.943920898437500000e+01
-7.137000000000000455e+01 1.946337890625000000e+01
-7.135999999999999943e+01 1.944836425781250000e+01
-7.134999999999999432e+01 1.945520019531250000e+01
-7.134000000000000341e+01 1.945983886718750000e+01
-7.132999999999999829e+01 1.943823242187500000e+01
-7.131999999999999318e+01 1.945410156250000000e+01
-7.131000000000000227e+01 1.944396972656250000e+01
-7.129999999999999716e+01 1.944116210937500000e+01
-7.128999999999999204e+01 1.945690917968750000e+01
-7.128000000000000114e+01 1.943798828125000000e+01
-7.126999999999999602e+01 1.944934082031250000e+01
-7.126000000000000512e+01 1.944738769531250000e+01
-7.125000000000000000e+01 1.943310546875000000e+01
-7.123999999999999488e+01 1.944934082031250000e+01
-7.123000000000000398e+01 1.942846679687500000e+01
-7.121999999999999886e+01 1.942944335937500000e+01
-7.121000000000000796e+01 1.943981933593750000e+01
-7.120000000000000284e+01 1.942041015625000000e+01
-7.118999999999999773e+01 1.944470214843750000e+01
-7.118000000000000682e+01 1.943457031250000000e+01
-7.117000000000000171e+01 1.942211914062500000e+01
-7.115999999999999659e+01 1.945410156250000000e+01
-7.115000000000000568e+01 1.942382812500000000e+01
-7.114000000000000057e+01 1.944641113281250000e+01
-7.112999999999999545e+01 1.945080566406250000e+01
-7.112000000000000455e+01 1.941894531250000000e+01
-7.110999999999999943e+01 1.945861816406250000e+01
-7.109999999999999432e+01 1.942907714843750000e+01
-7.109000000000000341e+01 1.943566894531250000e+01
-7.107999999999999829e+01 1.945129394531250000e+01
-7.106999999999999318e+01 1.942736816406250000e+01
-7.106000000000000227e+01 1.945275878906250000e+01
-7.104999999999999716e+01 1.944274902343750000e+01
-7.103999999999999204e+01 1.943322753906250000e+01
-7.103000000000000114e+01 1.944836425781250000e+01
-7.101999999999999602e+01 1.943176269531250000e+01
-7.101000000000000512e+01 1.943908691406250000e+01
-7.100000000000000000e+01 1.943969726562500000e+01
-7.098999999999999488e+01 1.942382812500000000e+01
-7.098000000000000398e+01 1.943701171875000000e+01
-7.096999999999999886e+01 1.942712402343750000e+01
-7.096000000000000796e+01 1.942846679687500000e+01
-7.095000000000000284e+01 1.944030761718750000e+01
-7.093999999999999773e+01 1.942517089843750000e+01
-7.093000000000000682e+01 1.943725585937500000e+01
-7.092000000000000171e+01 1.943371582031250000e+01
-7.090999999999999659e+01 1.942248535156250000e+01
-7.090000000000000568e+01 1.943811035156250000e+01
-7.089000000000000057e+01 1.942260742187500000e+01
-7.087999999999999545e+01 1.943066406250000000e+01
-7.087000000000000455e+01 1.943945312500000000e+01
-7.085999999999999943e+01 1.941809082031250000e+01
-7.084999999999999432e+01 1.943981933593750000e+01
-7.084000000000000341e+01 1.942785644531250000e+01
-7.082999999999999829e+01 1.942346191406250000e+01
-7.081999999999999318e+01 1.944665527343750000e+01
-7.081000000000000227e+01 1.942041015625000000e+01
-7.079999999999999716e+01 1.944189453125000000e+01
-7.078999999999999204e+01 1.943859863281250000e+01
-7.078000000000000114e+01 1.941418457031250000e+01
-7.076999999999999602e+01 1.943835449218750000e+01
-7.076000000000000512e+01 1.941381835937500000e+01
-7.075000000000000000e+01 1.942163085937500000e+01
-7.073999999999999488e+01 1.943627929687500000e+01
-7.073000000000000398e+01 1.941357421875000000e+01
-7.071999999999999886e+01 1.943395996093750000e+01
-7.071000000000000796e+01 1.942346191406250000e+01
-7.070000000000000284e+01 1.941711425781250000e+01
-7.068999999999999773e+01 1.943566894531250000e+01
-7.068000000000000682e+01 1.942468261718750000e+01
-7.067000000000000171e+01 1.943786621093750000e+01
-7.065999999999999659e+01 1.943847656250000000e+01
-7.065000000000000568e+01 1.942272949218750000e+01
-7.064000000000000057e+01 1.943103027343750000e+01
-7.062999999999999545e+01 1.941894531250000000e+01
-7.062000000000000455e+01 1.941845703125000000e+01
-7.060999999999999943e+01 1.942736816406250000e+01
-7.059999999999999432e+01 1.941857910156250000e+01
-7.059000000000000341e+01 1.943005371093750000e+01
-7.057999999999999829e+01 1.942834472656250000e+01
-7.056999999999999318e+01 1.942028808593750000e+01
-7.056000000000000227e+01 1.942700195312500000e+01
-7.054999999999999716e+01 1.941015625000000000e+01
-7.053999999999999204e+01 1.941088867187500000e+01
-7.053000000000000114e+01 1.941870117187500000e+01
-7.051999999999999602e+01 1.940515136718750000e+01
-7.051000000000000512e+01 1.942358398437500000e+01
-7.050000000000000000e+01 1.941699218750000000e+01
-7.048999999999999488e+01 1.940832519531250000e+01
-7.048000000000000398e+01 1.943432617187500000e+01
-7.046999999999999886e+01 1.940197753906250000e+01
-7.046000000000000796e+01 1.942407226562500000e+01
-7.045000000000000284e+01 1.942932128906250000e+01
-7.043999999999999773e+01 1.940478515625000000e+01
-7.043000000000000682e+01 1.944055175781250000e+01
-7.042000000000000171e+01 1.941027832031250000e+01
-7.040999999999999659e+01 1.941394042968750000e+01
-7.040000000000000568e+01 1.943054199218750000e+01
-7.039000000000000057e+01 1.940466308593750000e+01
-7.037999999999999545e+01 1.942944335937500000e+01
-7.037000000000000455e+01 1.942321777343750000e+01
-7.035999999999999943e+01 1.941235351562500000e+01
-7.034999999999999432e+01 1.942639160156250000e+01
-7.034000000000000341e+01 1.940344238281250000e+01
-7.032999999999999829e+01 1.940979003906250000e+01
-7.031999999999999318e+01 1.941662597656250000e+01
-7.031000000000000227e+01 1.940307617187500000e+01
-7.029999999999999716e+01 1.941906738281250000e+01
-7.028999999999999204e+01 1.940783691406250000e+01
-7.028000000000000114e+01 1.940026855468750000e+01
-7.026999999999999602e+01 1.941186523437500000e+01
-7.026000000000000512e+01 1.939941406250000000e+01
-7.025000000000000000e+01 1.941247558593750000e+01
-7.023999999999999488e+01 1.941552734375000000e+01
-7.023000000000000398e+01 1.940441894531250000e+01
-7.021999999999999886e+01 1.941967773437500000e+01
-7.021000000000000796e+01 1.940283203125000000e+01
-7.020000000000000284e+01 1.940234375000000000e+01
-7.018999999999999773e+01 1.941564941406250000e+01
-7.018000000000000682e+01 1.939819335937500000e+01
-7.017000000000000171e+01 1.941784667968750000e+01
-7.015999999999999659e+01 1.941418457031250000e+01
-7.015000000000000568e+01 1.940270996093750000e+01
-7.014000000000000057e+01 1.942663574218750000e+01
-7.012999999999999545e+01 1.940332031250000000e+01
-7.012000000000000455e+01 1.941467285156250000e+01
-7.010999999999999943e+01 1.942468261718750000e+01
-7.009999999999999432e+01 1.939575195312500000e+01
-7.009000000000000341e+01 1.941967773437500000e+01
-7.007999999999999829e+01 1.940002441406250000e+01
-7.006999999999999318e+01 1.939233398437500000e+01
-7.006000000000000227e+01 1.941613769531250000e+01
-7.004999999999999716e+01 1.939111328125000000e+01
-7.003999999999999204e+01 1.940942382812500000e+01
-7.003000000000000114e+01 1.940893554687500000e+01
-7.001999999999999602e+01 1.939038085937500000e+01
-7.001000000000000512e+01 1.940771484375000000e+01
-7.000000000000000000e+01 1.939221191406250000e+01
-6.998999999999999488e+01 1.939624023437500000e+01
-6.998000000000000398e+01 1.940527343750000000e+01
-6.996999999999999886e+01 1.939099121093750000e+01
-6.996000000000000796e+01 1.940136718750000000e+01
-6.995000000000000284e+01 1.939746093750000000e+01
-6.993999999999999773e+01 1.939184570312500000e+01
-6.993000000000000682e+01 1.940234375000000000e+01
-6.992000000000000171e+01 1.939270019531250000e+01
-6.990999999999999659e+01 1.939587402343750000e+01
-6.990000000000000568e+01 1.939965820312500000e+01
-6.989000000000000057e+01 1.938806152343750000e+01
-6.987999999999999545e+01 1.939697265625000000e+01
-6.987000000000000455e+01 1.939392089843750000e+01
-6.985999999999999943e+01 1.939404296875000000e+01
-6.984999999999999432e+01 1.940661621093750000e+01
-6.984000000000000341e+01 1.939758300781250000e+01
-6.982999999999999829e+01 1.940588378906250000e+01
-6.981999999999999318e+01 1.940673828125000000e+01
-6.981000000000000227e+01 1.939440917968750000e+01
-6.979999999999999716e+01 1.941040039062500000e+01
-6.978999999999999204e+01 1.939965820312500000e+01
-6.978000000000000114e+01 1.939709472656250000e+01
-6.976999999999999602e+01 1.940612792968750000e+01
-6.976000000000000512e+01 1.938476562500000000e+01
-6.975000000000000000e+01 1.939733886718750000e+01
-6.973999999999999488e+01 1.939379882812500000e+01
-6.973000000000000398e+01 1.938366699218750000e+01
-6.971999999999999886e+01 1.940539550781250000e+01
-6.971000000000000796e+01 1.939050292968750000e+01
-6.970000000000000284e+01 1.939770507812500000e+01
-6.968999999999999773e+01 1.940649414062500000e+01
-6.968000000000000682e+01 1.938110351562500000e+01
-6.967000000000000171e+01 1.939855957031250000e+01
-6.965999999999999659e+01 1.938793945312500000e+01
-6.965000000000000568e+01 1.937951660156250000e+01
-6.964000000000000057e+01 1.940063476562500000e+01
-6.962999999999999545e+01 1.937854003906250000e+01
-6.962000000000000455e+01 1.939294433593750000e+01
-6.960999999999999943e+01 1.940417480468750000e+01
-6.959999999999999432e+01 1.938684082031250000e+01
-6.959000000000000341e+01 1.940820312500000000e+01
-6.957999999999999829e+01 1.939038085937500000e+01
-6.956999999999999318e+01 1.938232421875000000e+01
-6.956000000000000227e+01 1.939587402343750000e+01
-6.954999999999999716e+01 1.937121582031250000e+01
-6.953999999999999204e+01 1.938269042968750000e+01
-6.953000000000000114e+01 1.938354492187500000e+01
-6.951999999999999602e+01 1.937023925781250000e+01
-6.951000000000000512e+01 1.938964843750000000e+01
-6.950000000000000000e+01 1.937548828125000000e+01
-6.948999999999999488e+01 1.937792968750000000e+01
-6.948000000000000398e+01 1.939172363281250000e+01
-6.946999999999999886e+01 1.937646484375000000e+01
-6.946000000000000796e+01 1.939233398437500000e+01
-6.945000000000000284e+01 1.939099121093750000e+01
-6.943999999999999773e+01 1.938232421875000000e+01
-6.943000000000000682e+01 1.939672851562500000e+01
-6.942000000000000171e+01 1.938061523437500000e+01
-6.940999999999999659e+01 1.938183593750000000e+01
-6.940000000000000568e+01 1.939038085937500000e+01
-6.939000000000000057e+01 1.937719726562500000e+01
-6.937999999999999545e+01 1.939172363281250000e+01
-6.937000000000000455e+01 1.938500976562500000e+01
-6.935999999999999943e+01 1.937561035156250000e+01
-6.934999999999999432e+01 1.939111328125000000e+01
-6.934000000000000341e+01 1.937316894531250000e+01
-6.932999999999999829e+01 1.938000488281250000e+01
-6.931999999999999318e+01 1.938696289062500000e+01
-6.931000000000000227e+01 1.936547851562500000e+01
-6.929999999999999716e+01 1.939013671875000000e+01
-6.928999999999999204e+01 1.937634277343750000e+01
-6.928000000000000114e+01 1.936804199218750000e+01
-6.926999999999999602e+01 1.939355468750000000e+01
-6.926000000000000512e+01 1.936389160156250000e+01
-6.925000000000000000e+01 1.938500976562500000e+01
-6.923999999999999488e+01 1.938964843750000000e+01
-6.923000000000000398e+01 1.936523437500000000e+01
-6.921999999999999886e+01 1.939331054687500000e+01
-6.921000000000000796e+01 1.937243652343750000e+01
-6.920000000000000284e+01 1.937365722656250000e+01
-6.918999999999999773e+01 1.939172363281250000e+01
-6.918000000000000682e+01 1.936914062500000000e+01
-6.917000000000000171e+01 1.938085937500000000e+01
-6.915999999999999659e+01 1.937646484375000000e+01
-6.915000000000000568e+01 1.936645507812500000e+01
-6.914000000000000057e+01 1.938073730468750000e+01
-6.912999999999999545e+01 1.936694335937500000e+01
-6.912000000000000455e+01 1.937072753906250000e+01
-6.910999999999999943e+01 1.937829589843750000e+01
-6.909999999999999432e+01 1.936474609375000000e+01
-6.909000000000000341e+01 1.937878417968750000e+01
-6.907999999999999829e+01 1.937817382812500000e+01
-6.906999999999999318e+01 1.937414550781250000e+01
-6.906000000000000227e+01 1.938854980468750000e+01
-6.904999999999999716e+01 1.937414550781250000e+01
-6.903999999999999204e+01 1.937707519531250000e+01
-6.903000000000000114e+01 1.938220214843750000e+01
-6.901999999999999602e+01 1.936511230468750000e+01
-6.901000000000000512e+01 1.938012695312500000e+01
-6.900000000000000000e+01 1.937451171875000000e+01
-6.898999999999999488e+01 1.936596679687500000e+01
-6.898000000000000398e+01 1.938061523437500000e+01
-6.896999999999999886e+01 1.935961914062500000e+01
-6.896000000000000796e+01 1.936547851562500000e+01
-6.895000000000000284e+01 1.936987304687500000e+01
-6.893999999999999773e+01 1.935034179687500000e+01
-6.893000000000000682e+01 1.937194824218750000e+01
-6.892000000000000171e+01 1.936108398437500000e+01
-6.890999999999999659e+01 1.935424804687500000e+01
-6.890000000000000568e+01 1.936987304687500000e+01
-6.889000000000000057e+01 1.934362792968750000e+01
-6.887999999999999545e+01 1.935827636718750000e+01
-6.887000000000000455e+01 1.936462402343750000e+01
-6.885999999999999943e+01 1.934765625000000000e+01
-6.884999999999999432e+01 1.937377929687500000e+01
-6.884000000000000341e+01 1.935961914062500000e+01
-6.882999999999999829e+01 1.935632324218750000e+01
-6.881999999999999318e+01 1.937475585937500000e+01
-6.881000000000000227e+01 1.935412597656250000e+01
-6.879999999999999716e+01 1.936962890625000000e+01
-6.878999999999999204e+01 1.937158203125000000e+01
-6.878000000000000114e+01 1.935803222656250000e+01
-6.876999999999999602e+01 1.938000488281250000e+01
-6.876000000000000512e+01 1.936376953125000000e+01
-6.875000000000000000e+01 1.936083984375000000e+01
-6.873999999999999488e+01 1.937194824218750000e+01
-6.873000000000000398e+01 1.935253906250000000e+01
-6.871999999999999886e+01 1.936901855468750000e+01
-6.871000000000000796e+01 1.937011718750000000e+01
-6.870000000000000284e+01 1.935827636718750000e+01
-6.868999999999999773e+01 1.937524414062500000e+01
-6.868000000000000682e+01 1.935693359375000000e+01
-6.867000000000000171e+01 1.935595703125000000e+01
-6.865999999999999659e+01 1.936706542968750000e+01
-6.865000000000000568e+01 1.934985351562500000e+01
-6.864000000000000057e+01 1.936962890625000000e+01
-6.862999999999999545e+01 1.936865234375000000e+01
-6.862000000000000455e+01 1.935449218750000000e+01
-6.860999999999999943e+01 1.937048339843750000e+01
-6.859999999999999432e+01 1.934912109375000000e+01
-6.859000000000000341e+01 1.935302734375000000e+01
-6.857999999999999829e+01 1.936437988281250000e+01
-6.856999999999999318e+01 1.934204101562500000e+01
-6.856000000000000227e+01 1.936145019531250000e+01
-6.854999999999999716e+01 1.935375976562500000e+01
-6.853999999999999204e+01 1.934130859375000000e+01
-6.853000000000000114e+01 1.936743164062500000e+01
-6.851999999999999602e+01 1.934289550781250000e+01
-6.851000000000000512e+01 1.935083007812500000e+01
-6.850000000000000000e+01 1.936523437500000000e+01
-6.848999999999999488e+01 1.933972167968750000e+01
-6.848000000000000398e+01 1.936889648437500000e+01
-6.846999999999999886e+01 1.935595703125000000e+01
-6.846000000000000796e+01 1.934191894531250000e+01
-6.845000000000000284e+01 1.936450195312500000e+01
-6.843999999999999773e+01 1.934106445312500000e+01
-6.843000000000000682e+01 1.935339355468750000e+01
-6.842000000000000171e+01 1.936083984375000000e+01
-6.840999999999999659e+01 1.934240722656250000e+01
-6.840000000000000568e+01 1.935974121093750000e+01
-6.839000000000000057e+01 1.935083007812500000e+01
-6.837999999999999545e+01 1.934716796875000000e+01
-6.837000000000000455e+01 1.936071777343750000e+01
-6.835999999999999943e+01 1.934509277343750000e+01
-6.834999999999999432e+01 1.935095214843750000e+01
-6.834000000000000341e+01 1.935290527343750000e+01
-6.832999999999999829e+01 1.933923339843750000e+01
-6.831999999999999318e+01 1.935034179687500000e+01
-6.831000000000000227e+01 1.934472656250000000e+01
-6.829999999999999716e+01 1.934252929687500000e+01
-6.828999999999999204e+01 1.935400390625000000e+01
-6.828000000000000114e+01 1.934057617187500000e+01
-6.826999999999999602e+01 1.934716796875000000e+01
-6.826000000000000512e+01 1.935046386718750000e+01
-6.825000000000000000e+01 1.933996582031250000e+01
-6.823999999999999488e+01 1.935681152343750000e+01
-6.823000000000000398e+01 1.934814453125000000e+01
-6.821999999999999886e+01 1.934497070312500000e+01
-6.821000000000000796e+01 1.935876464843750000e+01
-6.820000000000000284e+01 1.933227539062500000e+01
-6.818999999999999773e+01 1.934289550781250000e+01
-6.818000000000000682e+01 1.934631347656250000e+01
-6.817000000000000171e+01 1.932495117187500000e+01
-6.815999999999999659e+01 1.935461425781250000e+01
-6.815000000000000568e+01 1.933764648437500000e+01
-6.814000000000000057e+01 1.933654785156250000e+01
-6.812999999999999545e+01 1.936157226562500000e+01
-6.812000000000000455e+01 1.933276367187500000e+01
-6.810999999999999943e+01 1.935217285156250000e+01
-6.809999999999999432e+01 1.935473632812500000e+01
-6.809000000000000341e+01 1.933386230468750000e+01
-6.807999999999999829e+01 1.935559082031250000e+01
-6.806999999999999318e+01 1.933764648437500000e+01
-6.806000000000000227e+01 1.933508300781250000e+01
-6.804999999999999716e+01 1.934851074218750000e+01
-6.803999999999999204e+01 1.932788085937500000e+01
-6.803000000000000114e+01 1.933935546875000000e+01
-6.801999999999999602e+01 1.934008789062500000e+01
-6.801000000000000512e+01 1.932861328125000000e+01
-6.800000000000000000e+01 1.934631347656250000e+01
-6.799000000000000909e+01 1.933520507812500000e+01
-6.797999999999998977e+01 1.933569335937500000e+01
-6.796999999999999886e+01 1.934570312500000000e+01
-6.796000000000000796e+01 1.932458496093750000e+01
-6.795000000000000284e+01 1.933349609375000000e+01
-6.793999999999999773e+01 1.933532714843750000e+01
-6.793000000000000682e+01 1.932836914062500000e+01
-6.792000000000000171e+01 1.934899902343750000e+01
-6.790999999999999659e+01 1.933532714843750000e+01
-6.790000000000000568e+01 1.933398437500000000e+01
-6.789000000000000057e+01 1.934643554687500000e+01
-6.787999999999999545e+01 1.932666015625000000e+01
-6.787000000000000455e+01 1.934143066406250000e+01
-6.785999999999999943e+01 1.934338378906250000e+01
-6.784999999999999432e+01 1.933032226562500000e+01
-6.784000000000000341e+01 1.934863281250000000e+01
-6.782999999999999829e+01 1.933056640625000000e+01
-6.781999999999999318e+01 1.932958984375000000e+01
-6.781000000000000227e+01 1.934399414062500000e+01
-6.779999999999999716e+01 1.932141113281250000e+01
-6.778999999999999204e+01 1.933679199218750000e+01
-6.778000000000000114e+01 1.933447265625000000e+01
-6.777000000000001023e+01 1.931872558593750000e+01
-6.775999999999999091e+01 1.934118652343750000e+01
-6.775000000000000000e+01 1.932409667968750000e+01
-6.774000000000000909e+01 1.932604980468750000e+01
-6.772999999999998977e+01 1.934118652343750000e+01
-6.771999999999999886e+01 1.931823730468750000e+01
-6.771000000000000796e+01 1.933581542968750000e+01
-6.770000000000000284e+01 1.933312988281250000e+01
-6.768999999999999773e+01 1.931774902343750000e+01
-6.768000000000000682e+01 1.934045410156250000e+01
-6.767000000000000171e+01 1.932641601562500000e+01
-6.765999999999999659e+01 1.932543945312500000e+01
-6.765000000000000568e+01 1.933508300781250000e+01
-6.764000000000000057e+01 1.931555175781250000e+01
-6.762999999999999545e+01 1.932812500000000000e+01
-6.762000000000000455e+01 1.932751464843750000e+01
-6.760999999999999943e+01 1.931787109375000000e+01
-6.759999999999999432e+01 1.933325195312500000e+01
-6.759000000000000341e+01 1.932092285156250000e+01
-6.757999999999999829e+01 1.932141113281250000e+01
-6.756999999999999318e+01 1.933032226562500000e+01
-6.756000000000000227e+01 1.931884765625000000e+01
-6.754999999999999716e+01 1.932946777343750000e+01
-6.753999999999999204e+01 1.933117675781250000e+01
-6.753000000000000114e+01 1.932507324218750000e+01
-6.752000000000001023e+01 1.933288574218750000e+01
-6.750999999999999091e+01 1.932031250000000000e+01
-6.750000000000000000e+01 1.931689453125000000e+01
-6.749000000000000909e+01 1.932263183593750000e+01
-6.747999999999998977e+01 1.931372070312500000e+01
-6.746999999999999886e+01 1.932360839843750000e+01
-6.746000000000000796e+01 1.932189941406250000e+01
-6.745000000000000284e+01 1.930932617187500000e+01
-6.743999999999999773e+01 1.932299804687500000e+01
-6.743000000000000682e+01 1.931445312500000000e+01
-6.742000000000000171e+01 1.931506347656250000e+01
-6.740999999999999659e+01 1.933020019531250000e+01
-6.740000000000000568e+01 1.930981445312500000e+01
-6.739000000000000057e+01 1.932434082031250000e+01
-6.737999999999999545e+01 1.932592773437500000e+01
-6.737000000000000455e+01 1.930468750000000000e+01
-6.735999999999999943e+01 1.933068847656250000e+01
-6.734999999999999432e+01 1.931201171875000000e+01
-6.734000000000000341e+01 1.931298828125000000e+01
-6.732999999999999829e+01 1.933337402343750000e+01
-6.731999999999999318e+01 1.930383300781250000e+01
-6.731000000000000227e+01 1.932397460937500000e+01
-6.729999999999999716e+01 1.932470703125000000e+01
-6.728999999999999204e+01 1.930664062500000000e+01
-6.728000000000000114e+01 1.932910156250000000e+01
-6.727000000000001023e+01 1.931042480468750000e+01
-6.725999999999999091e+01 1.931188964843750000e+01
-6.725000000000000000e+01 1.932788085937500000e+01
-6.724000000000000909e+01 1.930615234375000000e+01
-6.722999999999998977e+01 1.931750488281250000e+01
-6.721999999999999886e+01 1.931469726562500000e+01
-6.721000000000000796e+01 1.929772949218750000e+01
-6.720000000000000284e+01 1.931384277343750000e+01
-6.718999999999999773e+01 1.930480957031250000e+01
-6.718000000000000682e+01 1.930603027343750000e+01
-6.717000000000000171e+01 1.932226562500000000e+01
-6.715999999999999659e+01 1.930834960937500000e+01
-6.715000000000000568e+01 1.931884765625000000e+01
-6.714000000000000057e+01 1.932202148437500000e+01
-6.712999999999999545e+01 1.931054687500000000e+01
-6.712000000000000455e+01 1.932727050781250000e+01
-6.710999999999999943e+01 1.931677246093750000e+01
-6.709999999999999432e+01 1.931262207031250000e+01
-6.709000000000000341e+01 1.932446289062500000e+01
-6.707999999999999829e+01 1.930444335937500000e+01
-6.706999999999999318e+01 1.931506347656250000e+01
-6.706000000000000227e+01 1.931994628906250000e+01
-6.704999999999999716e+01 1.930285644531250000e+01
-6.703999999999999204e+01 1.932385253906250000e+01
-6.703000000000000114e+01 1.930908203125000000e+01
-6.702000000000001023e+01 1.930200195312500000e+01
-6.700999999999999091e+01 1.932287597656250000e+01
-6.700000000000000000e+01 1.929479980468750000e+01
-6.699000000000000909e+01 1.930786132812500000e+01
-6.697999999999998977e+01 1.931481933593750000e+01
-6.696999999999999886e+01 1.928894042968750000e+01
-6.696000000000000796e+01 1.931823730468750000e+01
-6.695000000000000284e+01 1.930126953125000000e+01
-6.693999999999999773e+01 1.929272460937500000e+01
-6.693000000000000682e+01 1.931933593750000000e+01
-6.692000000000000171e+01 1.929504394531250000e+01
-6.690999999999999659e+01 1.931079101562500000e+01
-6.690000000000000568e+01 1.931689453125000000e+01
-6.689000000000000057e+01 1.929772949218750000e+01
-6.687999999999999545e+01 1.931115722656250000e+01
-6.687000000000000455e+01 1.930187988281250000e+01
-6.685999999999999943e+01 1.929919433593750000e+01
-6.684999999999999432e+01 1.931066894531250000e+01
-6.684000000000000341e+01 1.929614257812500000e+01
-6.682999999999999829e+01 1.929760742187500000e+01
-6.681999999999999318e+01 1.929846191406250000e+01
-6.681000000000000227e+01 1.928869628906250000e+01
-6.679999999999999716e+01 1.930249023437500000e+01
-6.678999999999999204e+01 1.930187988281250000e+01
-6.678000000000000114e+01 1.929846191406250000e+01
-6.677000000000001023e+01 1.930944824218750000e+01
-6.675999999999999091e+01 1.929882812500000000e+01
-6.675000000000000000e+01 1.930163574218750000e+01
-6.674000000000000909e+01 1.930859375000000000e+01
-6.672999999999998977e+01 1.929650878906250000e+01
-6.671999999999999886e+01 1.930957031250000000e+01
-6.671000000000000796e+01 1.930627441406250000e+01
-6.670000000000000284e+01 1.929345703125000000e+01
-6.668999999999999773e+01 1.930627441406250000e+01
-6.668000000000000682e+01 1.928747558593750000e+01
-6.667000000000000171e+01 1.928955078125000000e+01
-6.665999999999999659e+01 1.930505371093750000e+01
-6.665000000000000568e+01 1.928393554687500000e+01
-6.664000000000000057e+01 1.930529785156250000e+01
-6.662999999999999545e+01 1.930017089843750000e+01
-6.662000000000000455e+01 1.928076171875000000e+01
-6.660999999999999943e+01 1.930810546875000000e+01
-6.659999999999999432e+01 1.928686523437500000e+01
-6.659000000000000341e+01 1.929064941406250000e+01
-6.657999999999999829e+01 1.931054687500000000e+01
-6.656999999999999318e+01 1.928503417968750000e+01
-6.656000000000000227e+01 1.930187988281250000e+01
-6.654999999999999716e+01 1.930065917968750000e+01
-6.653999999999999204e+01 1.928588867187500000e+01
-6.653000000000000114e+01 1.930798339843750000e+01
-6.652000000000001023e+01 1.929528808593750000e+01
-6.650999999999999091e+01 1.929382324218750000e+01
-6.650000000000000000e+01 1.930603027343750000e+01
-6.649000000000000909e+01 1.928881835937500000e+01
-6.647999999999998977e+01 1.930029296875000000e+01
-6.646999999999999886e+01 1.930236816406250000e+01
-6.646000000000000796e+01 1.928857421875000000e+01
-6.645000000000000284e+01 1.930261230468750000e+01
-6.643999999999999773e+01 1.929272460937500000e+01
-6.643000000000000682e+01 1.928735351562500000e+01
-6.642000000000000171e+01 1.929760742187500000e+01
-6.640999999999999659e+01 1.927795410156250000e+01
-6.640000000000000568e+01 1.928332519531250000e+01
-6.639000000000000057e+01 1.928955078125000000e+01
-6.637999999999999545e+01 1.927795410156250000e+01
-6.637000000000000455e+01 1.929602050781250000e+01
-6.635999999999999943e+01 1.928979492187500000e+01
-6.634999999999999432e+01 1.928112792968750000e+01
-6.634000000000000341e+01 1.929870605468750000e+01
-6.632999999999999829e+01 1.928002929687500000e+01
-6.631999999999999318e+01 1.928527832031250000e+01
-6.631000000000000227e+01 1.929577636718750000e+01
-6.629999999999999716e+01 1.927087402343750000e+01
-6.628999999999999204e+01 1.929321289062500000e+01
-6.628000000000000114e+01 1.928710937500000000e+01
-6.627000000000001023e+01 1.926818847656250000e+01
-6.625999999999999091e+01 1.930371093750000000e+01
-6.625000000000000000e+01 1.927526855468750000e+01
-6.624000000000000909e+01 1.928234863281250000e+01
-6.622999999999998977e+01 1.930773925781250000e+01
-6.621999999999999886e+01 1.926623535156250000e+01
-6.621000000000000796e+01 1.929040527343750000e+01
-6.620000000000000284e+01 1.928247070312500000e+01
-6.618999999999999773e+01 1.926562500000000000e+01
-6.618000000000000682e+01 1.928674316406250000e+01
-6.617000000000000171e+01 1.927380371093750000e+01
-6.615999999999999659e+01 1.927722167968750000e+01
-6.615000000000000568e+01 1.928967285156250000e+01
-6.614000000000000057e+01 1.927441406250000000e+01
-6.612999999999999545e+01 1.927746582031250000e+01
-6.612000000000000455e+01 1.927221679687500000e+01
-6.610999999999999943e+01 1.926196289062500000e+01
-6.609999999999999432e+01 1.927685546875000000e+01
-6.609000000000000341e+01 1.927368164062500000e+01
-6.607999999999999829e+01 1.927514648437500000e+01
-6.606999999999999318e+01 1.928601074218750000e+01
-6.606000000000000227e+01 1.927124023437500000e+01
-6.604999999999999716e+01 1.927429199218750000e+01
-6.603999999999999204e+01 1.927697753906250000e+01
-6.603000000000000114e+01 1.926403808593750000e+01
-6.602000000000001023e+01 1.928125000000000000e+01
-6.600999999999999091e+01 1.927905273437500000e+01
-6.600000000000000000e+01 1.927246093750000000e+01
-6.599000000000000909e+01 1.928759765625000000e+01
-6.597999999999998977e+01 1.926696777343750000e+01
-6.596999999999999886e+01 1.927416992187500000e+01
-6.596000000000000796e+01 1.929089355468750000e+01
-6.595000000000000284e+01 1.926708984375000000e+01
-6.593999999999999773e+01 1.928771972656250000e+01
-6.593000000000000682e+01 1.928417968750000000e+01
-6.592000000000000171e+01 1.926623535156250000e+01
-6.590999999999999659e+01 1.928979492187500000e+01
-6.590000000000000568e+01 1.926513671875000000e+01
-6.589000000000000057e+01 1.926708984375000000e+01
-6.587999999999999545e+01 1.928393554687500000e+01
-6.587000000000000455e+01 1.925891113281250000e+01
-6.585999999999999943e+01 1.927685546875000000e+01
-6.584999999999999432e+01 1.927746582031250000e+01
-6.584000000000000341e+01 1.926513671875000000e+01
-6.582999999999999829e+01 1.928747558593750000e+01
-6.581999999999999318e+01 1.927429199218750000e+01
-6.581000000000000227e+01 1.927148437500000000e+01
-6.579999999999999716e+01 1.928369140625000000e+01
-6.578999999999999204e+01 1.926660156250000000e+01
-6.578000000000000114e+01 1.927478027343750000e+01
-6.577000000000001023e+01 1.927709960937500000e+01
-6.575999999999999091e+01 1.926208496093750000e+01
-6.575000000000000000e+01 1.927172851562500000e+01
-6.574000000000000909e+01 1.926293945312500000e+01
-6.572999999999998977e+01 1.925842285156250000e+01
-6.571999999999999886e+01 1.927221679687500000e+01
-6.571000000000000796e+01 1.926025390625000000e+01
-6.570000000000000284e+01 1.926562500000000000e+01
-6.568999999999999773e+01 1.927062988281250000e+01
-6.568000000000000682e+01 1.925183105468750000e+01
-6.567000000000000171e+01 1.926062011718750000e+01
-6.565999999999999659e+01 1.925622558593750000e+01
-6.565000000000000568e+01 1.924584960937500000e+01
-6.564000000000000057e+01 1.926647949218750000e+01
-6.562999999999999545e+01 1.925561523437500000e+01
-6.562000000000000455e+01 1.925891113281250000e+01
-6.560999999999999943e+01 1.927954101562500000e+01
-6.559999999999999432e+01 1.925109863281250000e+01
-6.559000000000000341e+01 1.927246093750000000e+01
-6.557999999999999829e+01 1.927490234375000000e+01
-6.556999999999999318e+01 1.925000000000000000e+01
-6.556000000000000227e+01 1.928747558593750000e+01
-6.554999999999999716e+01 1.926269531250000000e+01
-6.553999999999999204e+01 1.925695800781250000e+01
-6.553000000000000114e+01 1.927734375000000000e+01
-6.552000000000001023e+01 1.924719238281250000e+01
-6.550999999999999091e+01 1.926123046875000000e+01
-6.550000000000000000e+01 1.926440429687500000e+01
-6.549000000000000909e+01 1.924768066406250000e+01
-6.547999999999998977e+01 1.926928710937500000e+01
-6.546999999999999886e+01 1.926086425781250000e+01
-6.546000000000000796e+01 1.925231933593750000e+01
-6.545000000000000284e+01 1.926647949218750000e+01
-6.543999999999999773e+01 1.924694824218750000e+01
-6.543000000000000682e+01 1.925134277343750000e+01
-6.542000000000000171e+01 1.926110839843750000e+01
-6.540999999999999659e+01 1.924621582031250000e+01
-6.540000000000000568e+01 1.926354980468750000e+01
-6.539000000000000057e+01 1.926257324218750000e+01
-6.537999999999999545e+01 1.925292968750000000e+01
-6.537000000000000455e+01 1.927099609375000000e+01
-6.535999999999999943e+01 1.925610351562500000e+01
-6.534999999999999432e+01 1.925207519531250000e+01
-6.534000000000000341e+01 1.926196289062500000e+01
-6.532999999999999829e+01 1.924047851562500000e+01
-6.531999999999999318e+01 1.925134277343750000e+01
-6.531000000000000227e+01 1.925366210937500000e+01
-6.529999999999999716e+01 1.923681640625000000e+01
-6.528999999999999204e+01 1.925842285156250000e+01
-6.528000000000000114e+01 1.924975585937500000e+01
-6.527000000000001023e+01 1.924658203125000000e+01
-6.525999999999999091e+01 1.926867675781250000e+01
-6.525000000000000000e+01 1.924902343750000000e+01
-6.524000000000000909e+01 1.925903320312500000e+01
-6.522999999999998977e+01 1.926782226562500000e+01
-6.521999999999999886e+01 1.924377441406250000e+01
-6.521000000000000796e+01 1.925976562500000000e+01
-6.520000000000000284e+01 1.924975585937500000e+01
-6.518999999999999773e+01 1.923742675781250000e+01
-6.518000000000000682e+01 1.925915527343750000e+01
-6.517000000000000171e+01 1.924121093750000000e+01
-6.515999999999999659e+01 1.924340820312500000e+01
-6.515000000000000568e+01 1.925634765625000000e+01
-6.514000000000000057e+01 1.923937988281250000e+01
-6.512999999999999545e+01 1.925683593750000000e+01
-6.512000000000000455e+01 1.925903320312500000e+01
-6.510999999999999943e+01 1.924572753906250000e+01
-6.509999999999999432e+01 1.926049804687500000e+01
-6.509000000000000341e+01 1.924890136718750000e+01
-6.507999999999999829e+01 1.924560546875000000e+01
-6.506999999999999318e+01 1.925610351562500000e+01
-6.506000000000000227e+01 1.923925781250000000e+01
-6.504999999999999716e+01 1.924438476562500000e+01
-6.503999999999999204e+01 1.924804687500000000e+01
-6.503000000000000114e+01 1.923376464843750000e+01
-6.502000000000001023e+01 1.924218750000000000e+01
-6.500999999999999091e+01 1.923852539062500000e+01
-6.500000000000000000e+01 1.923474121093750000e+01
-6.499000000000000909e+01 1.924853515625000000e+01
-6.497999999999998977e+01 1.923803710937500000e+01
-6.496999999999999886e+01 1.924035644531250000e+01
-6.496000000000000796e+01 1.924987792968750000e+01
-6.495000000000000284e+01 1.923547363281250000e+01
-6.493999999999999773e+01 1.924841308593750000e+01
-6.493000000000000682e+01 1.925146484375000000e+01
-6.492000000000000171e+01 1.923522949218750000e+01
-6.490999999999999659e+01 1.925256347656250000e+01
-6.490000000000000568e+01 1.923754882812500000e+01
-6.489000000000000057e+01 1.923266601562500000e+01
-6.487999999999999545e+01 1.925903320312500000e+01
-6.487000000000000455e+01 1.923352050781250000e+01
-6.485999999999999943e+01 1.925036621093750000e+01
-6.484999999999999432e+01 1.925756835937500000e+01
-6.484000000000000341e+01 1.922338867187500000e+01
-6.482999999999999829e+01 1.924572753906250000e+01
-6.481999999999999318e+01 1.923242187500000000e+01
-6.481000000000000227e+01 1.922216796875000000e+01
-6.479999999999999716e+01 1.924707031250000000e+01
-6.478999999999999204e+01 1.922595214843750000e+01
-6.478000000000000114e+01 1.923010253906250000e+01
-6.477000000000001023e+01 1.923999023437500000e+01
-6.475999999999999091e+01 1.922277832031250000e+01
-6.475000000000000000e+01 1.923852539062500000e+01
-6.474000000000000909e+01 1.923791503906250000e+01
-6.472999999999998977e+01 1.922827148437500000e+01
-6.471999999999999886e+01 1.924487304687500000e+01
-6.471000000000000796e+01 1.923608398437500000e+01
-6.470000000000000284e+01 1.923486328125000000e+01
-6.468999999999999773e+01 1.924621582031250000e+01
-6.468000000000000682e+01 1.923059082031250000e+01
-6.467000000000000171e+01 1.923681640625000000e+01
-6.465999999999999659e+01 1.923937988281250000e+01
-6.465000000000000568e+01 1.922424316406250000e+01
-6.464000000000000057e+01 1.923876953125000000e+01
-6.462999999999999545e+01 1.923498535156250000e+01
-6.462000000000000455e+01 1.922839355468750000e+01
-6.460999999999999943e+01 1.924621582031250000e+01
-6.459999999999999432e+01 1.922863769531250000e+01
-6.459000000000000341e+01 1.922912597656250000e+01
-6.457999999999999829e+01 1.924023437500000000e+01
-6.456999999999999318e+01 1.921972656250000000e+01
-6.456000000000000227e+01 1.923376464843750000e+01
-6.454999999999999716e+01 1.923400878906250000e+01
-6.453999999999999204e+01 1.921765136718750000e+01
-6.453000000000000114e+01 1.923962402343750000e+01
-6.452000000000001023e+01 1.922595214843750000e+01
-6.450999999999999091e+01 1.922167968750000000e+01
-6.450000000000000000e+01 1.924206542968750000e+01
-6.449000000000000909e+01 1.922192382812500000e+01
-6.447999999999998977e+01 1.923291015625000000e+01
-6.446999999999999886e+01 1.924084472656250000e+01
-6.446000000000000796e+01 1.921826171875000000e+01
-6.445000000000000284e+01 1.923754882812500000e+01
-6.443999999999999773e+01 1.923168945312500000e+01
-6.443000000000000682e+01 1.922119140625000000e+01
-6.442000000000000171e+01 1.924096679687500000e+01
-6.440999999999999659e+01 1.922302246093750000e+01
-6.440000000000000568e+01 1.922302246093750000e+01
-6.439000000000000057e+01 1.923376464843750000e+01
-6.437999999999999545e+01 1.921643066406250000e+01
-6.437000000000000455e+01 1.922729492187500000e+01
-6.435999999999999943e+01 1.922961425781250000e+01
-6.434999999999999432e+01 1.922021484375000000e+01
-6.434000000000000341e+01 1.922851562500000000e+01
-6.432999999999999829e+01 1.921801757812500000e+01
-6.431999999999999318e+01 1.921435546875000000e+01
-6.431000000000000227e+01 1.922167968750000000e+01
-6.429999999999999716e+01 1.921630859375000000e+01
-6.428999999999999204e+01 1.922338867187500000e+01
-6.428000000000000114e+01 1.923010253906250000e+01
-6.427000000000001023e+01 1.922595214843750000e+01
-6.425999999999999091e+01 1.923107910156250000e+01
-6.425000000000000000e+01 1.922802734375000000e+01
-6.424000000000000909e+01 1.922399902343750000e+01
-6.422999999999998977e+01 1.922851562500000000e+01
-6.421999999999999886e+01 1.922241210937500000e+01
-6.421000000000000796e+01 1.922143554687500000e+01
-6.420000000000000284e+01 1.922692871093750000e+01
-6.418999999999999773e+01 1.921875000000000000e+01
-6.418000000000000682e+01 1.922143554687500000e+01
-6.417000000000000171e+01 1.922229003906250000e+01
-6.415999999999999659e+01 1.921411132812500000e+01
-6.415000000000000568e+01 1.922326660156250000e+01
-6.414000000000000057e+01 1.922021484375000000e+01
-6.412999999999999545e+01 1.921423339843750000e+01
-6.412000000000000455e+01 1.922448730468750000e+01
-6.410999999999999943e+01 1.921301269531250000e+01
-6.409999999999999432e+01 1.921472167968750000e+01
-6.409000000000000341e+01 1.922460937500000000e+01
-6.407999999999999829e+01 1.920861816406250000e+01
-6.406999999999999318e+01 1.922094726562500000e+01
-6.406000000000000227e+01 1.922436523437500000e+01
-6.404999999999999716e+01 1.921337890625000000e+01
-6.403999999999999204e+01 1.923217773437500000e+01
-6.403000000000000114e+01 1.921862792968750000e+01
-6.402000000000001023e+01 1.920947265625000000e+01
-6.400999999999999091e+01 1.922412109375000000e+01
-6.400000000000000000e+01 1.920178222656250000e+01
-6.399000000000000199e+01 1.921081542968750000e+01
-6.397999999999999687e+01 1.922277832031250000e+01
-6.396999999999999886e+01 1.920239257812500000e+01
-6.396000000000000085e+01 1.922277832031250000e+01
-6.395000000000000284e+01 1.921801757812500000e+01
-6.393999999999999773e+01 1.920397949218750000e+01
-6.392999999999999972e+01 1.922790527343750000e+01
-6.392000000000000171e+01 1.921203613281250000e+01
-6.390999999999999659e+01 1.920910644531250000e+01
-6.389999999999999858e+01 1.922167968750000000e+01
-6.389000000000000057e+01 1.919934082031250000e+01
-6.388000000000000256e+01 1.921166992187500000e+01
-6.386999999999999744e+01 1.921679687500000000e+01
-6.385999999999999943e+01 1.920104980468750000e+01
-6.385000000000000142e+01 1.921826171875000000e+01
-6.384000000000000341e+01 1.921264648437500000e+01
-6.382999999999999829e+01 1.920434570312500000e+01
-6.382000000000000028e+01 1.921777343750000000e+01
-6.381000000000000227e+01 1.920336914062500000e+01
-6.379999999999999716e+01 1.920593261718750000e+01
-6.378999999999999915e+01 1.921704101562500000e+01
-6.378000000000000114e+01 1.920275878906250000e+01
-6.377000000000000313e+01 1.921020507812500000e+01
-6.375999999999999801e+01 1.920922851562500000e+01
-6.375000000000000000e+01 1.919689941406250000e+01
-6.374000000000000199e+01 1.921240234375000000e+01
-6.372999999999999687e+01 1.920812988281250000e+01
-6.371999999999999886e+01 1.920397949218750000e+01
-6.371000000000000085e+01 1.921716308593750000e+01
-6.370000000000000284e+01 1.920007324218750000e+01
-6.368999999999999773e+01 1.920007324218750000e+01
-6.367999999999999972e+01 1.920922851562500000e+01
-6.367000000000000171e+01 1.919274902343750000e+01
-6.365999999999999659e+01 1.921325683593750000e+01
-6.364999999999999858e+01 1.921582031250000000e+01
-6.364000000000000057e+01 1.919763183593750000e+01
-6.363000000000000256e+01 1.922106933593750000e+01
-6.361999999999999744e+01 1.919799804687500000e+01
-6.360999999999999943e+01 1.918994140625000000e+01
-6.360000000000000142e+01 1.921826171875000000e+01
-6.359000000000000341e+01 1.919018554687500000e+01
-6.357999999999999829e+01 1.920300292968750000e+01
-6.357000000000000028e+01 1.921252441406250000e+01
-6.356000000000000227e+01 1.918530273437500000e+01
-6.354999999999999716e+01 1.920605468750000000e+01
-6.353999999999999915e+01 1.920043945312500000e+01
-6.353000000000000114e+01 1.918969726562500000e+01
-6.352000000000000313e+01 1.920983886718750000e+01
-6.350999999999999801e+01 1.919946289062500000e+01
-6.350000000000000000e+01 1.919995117187500000e+01
-6.349000000000000199e+01 1.921093750000000000e+01
-6.347999999999999687e+01 1.919494628906250000e+01
-6.346999999999999886e+01 1.919970703125000000e+01
-6.346000000000000085e+01 1.920288085937500000e+01
-6.345000000000000284e+01 1.919262695312500000e+01
-6.343999999999999773e+01 1.920617675781250000e+01
-6.342999999999999972e+01 1.920410156250000000e+01
-6.342000000000000171e+01 1.919787597656250000e+01
-6.340999999999999659e+01 1.920947265625000000e+01
-6.339999999999999858e+01 1.919750976562500000e+01
-6.339000000000000057e+01 1.919799804687500000e+01
-6.338000000000000256e+01 1.920837402343750000e+01
-6.336999999999999744e+01 1.919079589843750000e+01
-6.335999999999999943e+01 1.919543457031250000e+01
-6.335000000000000142e+01 1.919677734375000000e+01
-6.334000000000000341e+01 1.918139648437500000e+01
-6.332999999999999829e+01 1.919873046875000000e+01
-6.332000000000000028e+01 1.919409179687500000e+01
-6.331000000000000227e+01 1.918566894531250000e+01
-6.329999999999999716e+01 1.920532226562500000e+01
-6.328999999999999915e+01 1.919018554687500000e+01
-6.328000000000000114e+01 1.919335937500000000e+01
-6.327000000000000313e+01 1.920849609375000000e+01
-6.325999999999999801e+01 1.918566894531250000e+01
-6.325000000000000000e+01 1.919787597656250000e+01
-6.324000000000000199e+01 1.919934082031250000e+01
-6.322999999999999687e+01 1.917907714843750000e+01
-6.321999999999999886e+01 1.919812011718750000e+01
-6.321000000000000085e+01 1.918750000000000000e+01
-6.320000000000000284e+01 1.918005371093750000e+01
-6.318999999999999773e+01 1.919958496093750000e+01
-6.317999999999999972e+01 1.918041992187500000e+01
-6.317000000000000171e+01 1.918395996093750000e+01
-6.315999999999999659e+01 1.919555664062500000e+01
-6.314999999999999858e+01 1.917639160156250000e+01
-6.314000000000000057e+01 1.919238281250000000e+01
-6.313000000000000256e+01 1.919494628906250000e+01
-6.311999999999999744e+01 1.918273925781250000e+01
-6.310999999999999943e+01 1.920227050781250000e+01
-6.310000000000000142e+01 1.919531250000000000e+01
-6.309000000000000341e+01 1.919079589843750000e+01
-6.307999999999999829e+01 1.920483398437500000e+01
-6.307000000000000028e+01 1.918798828125000000e+01
-6.306000000000000227e+01 1.918969726562500000e+01
-6.304999999999999716e+01 1.919592285156250000e+01
-6.303999999999999915e+01 1.918103027343750000e+01
-6.303000000000000114e+01 1.919140625000000000e+01
-6.302000000000000313e+01 1.918884277343750000e+01
-6.300999999999999801e+01 1.917675781250000000e+01
-6.300000000000000000e+01 1.918859863281250000e+01
-6.299000000000000199e+01 1.917944335937500000e+01
-6.297999999999999687e+01 1.917712402343750000e+01
-6.296999999999999886e+01 1.919067382812500000e+01
-6.296000000000000085e+01 1.917883300781250000e+01
-6.295000000000000284e+01 1.918225097656250000e+01
-6.293999999999999773e+01 1.918847656250000000e+01
-6.292999999999999972e+01 1.917175292968750000e+01
-6.292000000000000171e+01 1.918151855468750000e+01
-6.290999999999999659e+01 1.918139648437500000e+01
-6.289999999999999858e+01 1.916943359375000000e+01
-6.289000000000000057e+01 1.919201660156250000e+01
-6.288000000000000256e+01 1.918530273437500000e+01
-6.286999999999999744e+01 1.918200683593750000e+01
-6.285999999999999943e+01 1.920202636718750000e+01
-6.285000000000000142e+01 1.917663574218750000e+01
-6.284000000000000341e+01 1.918066406250000000e+01
-6.282999999999999829e+01 1.919445800781250000e+01
-6.282000000000000028e+01 1.917065429687500000e+01
-6.281000000000000227e+01 1.919189453125000000e+01
-6.279999999999999716e+01 1.918969726562500000e+01
-6.278999999999999915e+01 1.916699218750000000e+01
-6.278000000000000114e+01 1.918994140625000000e+01
-6.277000000000000313e+01 1.917419433593750000e+01
-6.275999999999999801e+01 1.916918945312500000e+01
-6.275000000000000000e+01 1.918896484375000000e+01
-6.274000000000000199e+01 1.917089843750000000e+01
-6.272999999999999687e+01 1.917956542968750000e+01
-6.271999999999999886e+01 1.918750000000000000e+01
-6.271000000000000085e+01 1.916979980468750000e+01
-6.270000000000000284e+01 1.918151855468750000e+01
-6.268999999999999773e+01 1.917993164062500000e+01
-6.267999999999999972e+01 1.917016601562500000e+01
-6.267000000000000171e+01 1.918505859375000000e+01
-6.265999999999999659e+01 1.917956542968750000e+01
-6.264999999999999858e+01 1.917565917968750000e+01
-6.264000000000000057e+01 1.918371582031250000e+01
-6.263000000000000256e+01 1.917199707031250000e+01
-6.261999999999999744e+01 1.917541503906250000e+01
-6.260999999999999943e+01 1.917858886718750000e+01
-6.260000000000000142e+01 1.916552734375000000e+01
-6.259000000000000341e+01 1.917687988281250000e+01
-6.257999999999999829e+01 1.917810058593750000e+01
-6.257000000000000028e+01 1.916809082031250000e+01
-6.256000000000000227e+01 1.918139648437500000e+01
-6.254999999999999716e+01 1.917114257812500000e+01
-6.253999999999999915e+01 1.916601562500000000e+01
-6.253000000000000114e+01 1.918408203125000000e+01
-6.252000000000000313e+01 1.916491699218750000e+01
-6.250999999999999801e+01 1.916857910156250000e+01
-6.250000000000000000e+01 1.918139648437500000e+01
-6.249000000000000199e+01 1.915319824218750000e+01
-6.247999999999999687e+01 1.917321777343750000e+01
-6.246999999999999886e+01 1.917236328125000000e+01
-6.246000000000000085e+01 1.914880371093750000e+01
-6.245000000000000284e+01 1.917590332031250000e+01
-6.243999999999999773e+01 1.915808105468750000e+01
-6.242999999999999972e+01 1.915209960937500000e+01
-6.242000000000000171e+01 1.917736816406250000e+01
-6.240999999999999659e+01 1.915466308593750000e+01
-6.239999999999999858e+01 1.916101074218750000e+01
-6.239000000000000057e+01 1.917321777343750000e+01
-6.238000000000000256e+01 1.915380859375000000e+01
-6.236999999999999744e+01 1.916992187500000000e+01
-6.235999999999999943e+01 1.917175292968750000e+01
-6.235000000000000142e+01 1.915625000000000000e+01
-6.234000000000000341e+01 1.917248535156250000e+01
-6.232999999999999829e+01 1.916491699218750000e+01
-6.232000000000000028e+01 1.915991210937500000e+01
-6.231000000000000227e+01 1.917663574218750000e+01
-6.229999999999999716e+01 1.916162109375000000e+01
-6.228999999999999915e+01 1.916357421875000000e+01
-6.228000000000000114e+01 1.917321777343750000e+01
-6.227000000000000313e+01 1.915417480468750000e+01
-6.225999999999999801e+01 1.916455078125000000e+01
-6.225000000000000000e+01 1.916735839843750000e+01
-6.224000000000000199e+01 1.915295410156250000e+01
-6.222999999999999687e+01 1.917199707031250000e+01
-6.221999999999999886e+01 1.916735839843750000e+01
-6.221000000000000085e+01 1.915869140625000000e+01
-6.220000000000000284e+01 1.917651367187500000e+01
-6.218999999999999773e+01 1.915979003906250000e+01
-6.217999999999999972e+01 1.916003417968750000e+01
-6.217000000000000171e+01 1.917211914062500000e+01
-6.215999999999999659e+01 1.915063476562500000e+01
-6.214999999999999858e+01 1.916223144531250000e+01
-6.214000000000000057e+01 1.916650390625000000e+01
-6.213000000000000256e+01 1.914611816406250000e+01
-6.211999999999999744e+01 1.916345214843750000e+01
-6.210999999999999943e+01 1.915527343750000000e+01
-6.210000000000000142e+01 1.914367675781250000e+01
-6.209000000000000341e+01 1.916638183593750000e+01
-6.207999999999999829e+01 1.914843750000000000e+01
-6.207000000000000028e+01 1.914660644531250000e+01
-6.206000000000000227e+01 1.916174316406250000e+01
-6.204999999999999716e+01 1.914172363281250000e+01
-6.203999999999999915e+01 1.915319824218750000e+01
-6.203000000000000114e+01 1.916015625000000000e+01
-6.202000000000000313e+01 1.914379882812500000e+01
-6.200999999999999801e+01 1.916015625000000000e+01
-6.200000000000000000e+01 1.915710449218750000e+01
-6.199000000000000199e+01 1.914709472656250000e+01
-6.197999999999999687e+01 1.916174316406250000e+01
-6.196999999999999886e+01 1.915197753906250000e+01
-6.196000000000000085e+01 1.915051269531250000e+01
-6.195000000000000284e+01 1.916271972656250000e+01
-6.193999999999999773e+01 1.915161132812500000e+01
-6.192999999999999972e+01 1.915502929687500000e+01
-6.192000000000000171e+01 1.915759277343750000e+01
-6.190999999999999659e+01 1.914624023437500000e+01
-6.189999999999999858e+01 1.915625000000000000e+01
-6.189000000000000057e+01 1.915576171875000000e+01
-6.188000000000000256e+01 1.914672851562500000e+01
-6.186999999999999744e+01 1.915490722656250000e+01
-6.185999999999999943e+01 1.914672851562500000e+01
-6.185000000000000142e+01 1.914331054687500000e+01
-6.184000000000000341e+01 1.915637207031250000e+01
-6.182999999999999829e+01 1.914685058593750000e+01
-6.182000000000000028e+01 1.915100097656250000e+01
-6.181000000000000227e+01 1.916235351562500000e+01
-6.179999999999999716e+01 1.914550781250000000e+01
-6.178999999999999915e+01 1.915881347656250000e+01
-6.178000000000000114e+01 1.916223144531250000e+01
-6.177000000000000313e+01 1.914123535156250000e+01
-6.175999999999999801e+01 1.916259765625000000e+01
-6.175000000000000000e+01 1.914929199218750000e+01
-6.174000000000000199e+01 1.913684082031250000e+01
-6.172999999999999687e+01 1.916357421875000000e+01
-6.171999999999999886e+01 1.913964843750000000e+01
-6.171000000000000085e+01 1.914514160156250000e+01
-6.170000000000000284e+01 1.916284179687500000e+01
-6.168999999999999773e+01 1.913232421875000000e+01
-6.167999999999999972e+01 1.914379882812500000e+01
-6.167000000000000171e+01 1.914660644531250000e+01
-6.165999999999999659e+01 1.912719726562500000e+01
-6.164999999999999858e+01 1.914599609375000000e+01
-6.164000000000000057e+01 1.913891601562500000e+01
-6.163000000000000256e+01 1.912744140625000000e+01
-6.161999999999999744e+01 1.914367675781250000e+01
-6.160999999999999943e+01 1.913317871093750000e+01
-6.160000000000000142e+01 1.913293457031250000e+01
-6.159000000000000341e+01 1.914526367187500000e+01
-6.157999999999999829e+01 1.913391113281250000e+01
-6.157000000000000028e+01 1.914404296875000000e+01
-6.156000000000000227e+01 1.915112304687500000e+01
-6.154999999999999716e+01 1.913598632812500000e+01
-6.153999999999999915e+01 1.914721679687500000e+01
-6.153000000000000114e+01 1.914379882812500000e+01
-6.152000000000000313e+01 1.913085937500000000e+01
-6.150999999999999801e+01 1.914355468750000000e+01
-6.150000000000000000e+01 1.913195800781250000e+01
-6.149000000000000199e+01 1.912646484375000000e+01
-6.147999999999999687e+01 1.914086914062500000e+01
-6.146999999999999886e+01 1.912597656250000000e+01
-6.146000000000000085e+01 1.913159179687500000e+01
-6.145000000000000284e+01 1.914270019531250000e+01
-6.143999999999999773e+01 1.912194824218750000e+01
-6.142999999999999972e+01 1.913464355468750000e+01
-6.142000000000000171e+01 1.913598632812500000e+01
-6.140999999999999659e+01 1.911791992187500000e+01
-6.139999999999999858e+01 1.913781738281250000e+01
-6.139000000000000057e+01 1.913122558593750000e+01
-6.138000000000000256e+01 1.912390136718750000e+01
-6.136999999999999744e+01 1.914648437500000000e+01
-6.135999999999999943e+01 1.912939453125000000e+01
-6.135000000000000142e+01 1.912963867187500000e+01
-6.134000000000000341e+01 1.914404296875000000e+01
-6.132999999999999829e+01 1.912109375000000000e+01
-6.132000000000000028e+01 1.913146972656250000e+01
-6.131000000000000227e+01 1.913891601562500000e+01
-6.129999999999999716e+01 1.912280273437500000e+01
-6.128999999999999915e+01 1.914172363281250000e+01
-6.128000000000000114e+01 1.913684082031250000e+01
-6.127000000000000313e+01 1.912353515625000000e+01
-6.125999999999999801e+01 1.913928222656250000e+01
-6.125000000000000000e+01 1.912890625000000000e+01
-6.124000000000000199e+01 1.912854003906250000e+01
-6.122999999999999687e+01 1.914172363281250000e+01
-6.121999999999999886e+01 1.912658691406250000e+01
-6.121000000000000085e+01 1.913049316406250000e+01
-6.120000000000000284e+01 1.913476562500000000e+01
-6.118999999999999773e+01 1.912414550781250000e+01
-6.117999999999999972e+01 1.913171386718750000e+01
-6.117000000000000171e+01 1.913122558593750000e+01
-6.115999999999999659e+01 1.912573242187500000e+01
-6.114999999999999858e+01 1.913195800781250000e+01
-6.114000000000000057e+01 1.912634277343750000e+01
-6.113000000000000256e+01 1.912182617187500000e+01
-6.111999999999999744e+01 1.912646484375000000e+01
-6.110999999999999943e+01 1.912316894531250000e+01
-6.110000000000000142e+01 1.912622070312500000e+01
-6.109000000000000341e+01 1.913342285156250000e+01
-6.107999999999999829e+01 1.912854003906250000e+01
-6.107000000000000028e+01 1.913122558593750000e+01
-6.106000000000000227e+01 1.913244628906250000e+01
-6.104999999999999716e+01 1.912341308593750000e+01
-6.103999999999999915e+01 1.912768554687500000e+01
-6.103000000000000114e+01 1.912731933593750000e+01
-6.102000000000000313e+01 1.912292480468750000e+01
-6.100999999999999801e+01 1.913452148437500000e+01
-6.100000000000000000e+01 1.912915039062500000e+01
-6.099000000000000199e+01 1.912353515625000000e+01
-6.097999999999999687e+01 1.913000488281250000e+01
-6.096999999999999886e+01 1.911462402343750000e+01
-6.096000000000000085e+01 1.911791992187500000e+01
-6.095000000000000284e+01 1.912573242187500000e+01
-6.093999999999999773e+01 1.910839843750000000e+01
-6.092999999999999972e+01 1.912072753906250000e+01
-6.092000000000000171e+01 1.912084960937500000e+01
-6.090999999999999659e+01 1.910400390625000000e+01
-6.089999999999999858e+01 1.912438964843750000e+01
-6.089000000000000057e+01 1.911547851562500000e+01
-6.088000000000000256e+01 1.910705566406250000e+01
-6.086999999999999744e+01 1.913049316406250000e+01
-6.085999999999999943e+01 1.911352539062500000e+01
-6.085000000000000142e+01 1.911401367187500000e+01
-6.084000000000000341e+01 1.912939453125000000e+01
-6.082999999999999829e+01 1.910656738281250000e+01
-6.082000000000000028e+01 1.911608886718750000e+01
-6.081000000000000227e+01 1.912402343750000000e+01
-6.079999999999999716e+01 1.910778808593750000e+01
-6.078999999999999915e+01 1.912854003906250000e+01
-6.078000000000000114e+01 1.912609863281250000e+01
-6.077000000000000313e+01 1.911120605468750000e+01
-6.075999999999999801e+01 1.912597656250000000e+01
-6.075000000000000000e+01 1.911279296875000000e+01
-6.074000000000000199e+01 1.910668945312500000e+01
-6.072999999999999687e+01 1.912084960937500000e+01
-6.071999999999999886e+01 1.910754394531250000e+01
-6.071000000000000085e+01 1.911193847656250000e+01
-6.070000000000000284e+01 1.911999511718750000e+01
-6.068999999999999773e+01 1.910351562500000000e+01
-6.067999999999999972e+01 1.911120605468750000e+01
-6.067000000000000171e+01 1.911218261718750000e+01
-6.065999999999999659e+01 1.910241699218750000e+01
-6.064999999999999858e+01 1.911889648437500000e+01
-6.064000000000000057e+01 1.911474609375000000e+01
-6.063000000000000256e+01 1.910583496093750000e+01
-6.061999999999999744e+01 1.911840820312500000e+01
-6.060999999999999943e+01 1.910485839843750000e+01
-6.060000000000000142e+01 1.910095214843750000e+01
-6.059000000000000341e+01 1.911425781250000000e+01
-6.057999999999999829e+01 1.909997558593750000e+01
-6.057000000000000028e+01 1.910839843750000000e+01
-6.056000000000000227e+01 1.912060546875000000e+01
-6.054999999999999716e+01 1.909887695312500000e+01
-6.053999999999999915e+01 1.911511230468750000e+01
-6.053000000000000114e+01 1.911840820312500000e+01
-6.052000000000000313e+01 1.909753417968750000e+01
-6.050999999999999801e+01 1.912658691406250000e+01
-6.050000000000000000e+01 1.911474609375000000e+01
-6.049000000000000199e+01 1.910168457031250000e+01
-6.047999999999999687e+01 1.912707519531250000e+01
-6.046999999999999886e+01 1.910070800781250000e+01
-6.046000000000000085e+01 1.910278320312500000e+01
-6.045000000000000284e+01 1.911987304687500000e+01
-6.043999999999999773e+01 1.909692382812500000e+01
-6.042999999999999972e+01 1.910803222656250000e+01
-6.042000000000000171e+01 1.911059570312500000e+01
-6.040999999999999659e+01 1.909204101562500000e+01
-6.039999999999999858e+01 1.910375976562500000e+01
-6.039000000000000057e+01 1.910021972656250000e+01
-6.038000000000000256e+01 1.909216308593750000e+01
-6.036999999999999744e+01 1.910729980468750000e+01
-6.035999999999999943e+01 1.910107421875000000e+01
-6.035000000000000142e+01 1.909863281250000000e+01
-6.034000000000000341e+01 1.911254882812500000e+01
-6.032999999999999829e+01 1.910339355468750000e+01
-6.032000000000000028e+01 1.910314941406250000e+01
-6.031000000000000227e+01 1.910766601562500000e+01
-6.029999999999999716e+01 1.909106445312500000e+01
-6.028999999999999915e+01 1.909716796875000000e+01
-6.028000000000000114e+01 1.910278320312500000e+01
-6.027000000000000313e+01 1.909252929687500000e+01
-6.025999999999999801e+01 1.910913085937500000e+01
-6.025000000000000000e+01 1.910595703125000000e+01
-6.024000000000000199e+01 1.909228515625000000e+01
-6.022999999999999687e+01 1.910876464843750000e+01
-6.021999999999999886e+01 1.909899902343750000e+01
-6.021000000000000085e+01 1.909423828125000000e+01
-6.020000000000000284e+01 1.911218261718750000e+01
-6.018999999999999773e+01 1.909350585937500000e+01
-6.017999999999999972e+01 1.909582519531250000e+01
-6.017000000000000171e+01 1.910937500000000000e+01
-6.015999999999999659e+01 1.908642578125000000e+01
-6.014999999999999858e+01 1.909741210937500000e+01
-6.014000000000000057e+01 1.910058593750000000e+01
-6.013000000000000256e+01 1.908068847656250000e+01
-6.011999999999999744e+01 1.910217285156250000e+01
-6.010999999999999943e+01 1.909716796875000000e+01
-6.010000000000000142e+01 1.908422851562500000e+01
-6.009000000000000341e+01 1.910522460937500000e+01
-6.007999999999999829e+01 1.909228515625000000e+01
-6.007000000000000028e+01 1.908813476562500000e+01
-6.006000000000000227e+01 1.910314941406250000e+01
-6.004999999999999716e+01 1.908569335937500000e+01
-6.003999999999999915e+01 1.909057617187500000e+01
-6.003000000000000114e+01 1.909851074218750000e+01
-6.002000000000000313e+01 1.908044433593750000e+01
-6.000999999999999801e+01 1.908837890625000000e+01
-6.000000000000000000e+01 1.909069824218750000e+01
-5.999000000000000199e+01 1.908300781250000000e+01
-5.997999999999999687e+01 1.909777832031250000e+01
-5.996999999999999886e+01 1.909619140625000000e+01
-5.996000000000000085e+01 1.909130859375000000e+01
-5.995000000000000284e+01 1.909924316406250000e+01
-5.993999999999999773e+01 1.909082031250000000e+01
-5.992999999999999972e+01 1.908825683593750000e+01
-5.992000000000000171e+01 1.909423828125000000e+01
-5.990999999999999659e+01 1.908898925781250000e+01
-5.989999999999999858e+01 1.909045410156250000e+01
-5.989000000000000057e+01 1.909191894531250000e+01
-5.988000000000000256e+01 1.908471679687500000e+01
-5.986999999999999744e+01 1.908642578125000000e+01
-5.985999999999999943e+01 1.908789062500000000e+01
-5.985000000000000142e+01 1.908605957031250000e+01
-5.984000000000000341e+01 1.909191894531250000e+01
-5.982999999999999829e+01 1.909082031250000000e+01
-5.982000000000000028e+01 1.908544921875000000e+01
-5.981000000000000227e+01 1.908923339843750000e+01
-5.979999999999999716e+01 1.908361816406250000e+01
-5.978999999999999915e+01 1.908081054687500000e+01
-5.978000000000000114e+01 1.908886718750000000e+01
-5.977000000000000313e+01 1.908251953125000000e+01
-5.975999999999999801e+01 1.908483886718750000e+01
-5.975000000000000000e+01 1.909301757812500000e+01
-5.974000000000000199e+01 1.908105468750000000e+01
-5.972999999999999687e+01 1.908923339843750000e+01
-5.971999999999999886e+01 1.909399414062500000e+01
-5.971000000000000085e+01 1.908215332031250000e+01
-5.970000000000000284e+01 1.909814453125000000e+01
-5.968999999999999773e+01 1.909350585937500000e+01
-5.967999999999999972e+01 1.908398437500000000e+01
-5.967000000000000171e+01 1.910375976562500000e+01
-5.965999999999999659e+01 1.908898925781250000e+01
-5.964999999999999858e+01 1.908251953125000000e+01
-5.964000000000000057e+01 1.909631347656250000e+01
-5.963000000000000256e+01 1.907507324218750000e+01
-5.961999999999999744e+01 1.908117675781250000e+01
-5.960999999999999943e+01 1.909338378906250000e+01
-5.960000000000000142e+01 1.907153320312500000e+01
-5.959000000000000341e+01 1.908422851562500000e+01
-5.957999999999999829e+01 1.908679199218750000e+01
-5.957000000000000028e+01 1.906945800781250000e+01
-5.956000000000000227e+01 1.908935546875000000e+01
-5.954999999999999716e+01 1.908288574218750000e+01
-5.953999999999999915e+01 1.907055664062500000e+01
-5.953000000000000114e+01 1.908874511718750000e+01
-5.952000000000000313e+01 1.907458496093750000e+01
-5.950999999999999801e+01 1.906958007812500000e+01
-5.950000000000000000e+01 1.908483886718750000e+01
-5.949000000000000199e+01 1.907055664062500000e+01
-5.947999999999999687e+01 1.907702636718750000e+01
-5.946999999999999886e+01 1.908825683593750000e+01
-5.946000000000000085e+01 1.907287597656250000e+01
-5.945000000000000284e+01 1.908166503906250000e+01
-5.943999999999999773e+01 1.908190917968750000e+01
-5.942999999999999972e+01 1.906445312500000000e+01
-5.942000000000000171e+01 1.907299804687500000e+01
-5.940999999999999659e+01 1.907067871093750000e+01
-5.939999999999999858e+01 1.906506347656250000e+01
-5.939000000000000057e+01 1.908422851562500000e+01
-5.938000000000000256e+01 1.907983398437500000e+01
-5.936999999999999744e+01 1.907629394531250000e+01
-5.935999999999999943e+01 1.908679199218750000e+01
-5.935000000000000142e+01 1.906884765625000000e+01
-5.934000000000000341e+01 1.906933593750000000e+01
-5.932999999999999829e+01 1.908227539062500000e+01
-5.932000000000000028e+01 1.906628417968750000e+01
-5.931000000000000227e+01 1.907531738281250000e+01
-5.929999999999999716e+01 1.907617187500000000e+01
-5.928999999999999915e+01 1.904895019531250000e+01
-5.928000000000000114e+01 1.906799316406250000e+01
-5.927000000000000313e+01 1.906970214843750000e+01
-5.925999999999999801e+01 1.905676269531250000e+01
-5.925000000000000000e+01 1.908862304687500000e+01
-5.924000000000000199e+01 1.907397460937500000e+01
-5.922999999999999687e+01 1.906018066406250000e+01
-5.921999999999999886e+01 1.908056640625000000e+01
-5.921000000000000085e+01 1.905664062500000000e+01
-5.920000000000000284e+01 1.906042480468750000e+01
-5.918999999999999773e+01 1.907751464843750000e+01
-5.917999999999999972e+01 1.905810546875000000e+01
-5.917000000000000171e+01 1.906591796875000000e+01
-5.915999999999999659e+01 1.906860351562500000e+01
-5.914999999999999858e+01 1.905407714843750000e+01
-5.914000000000000057e+01 1.906787109375000000e+01
-5.913000000000000256e+01 1.907055664062500000e+01
-5.911999999999999744e+01 1.906433105468750000e+01
-5.910999999999999943e+01 1.907543945312500000e+01
-5.910000000000000142e+01 1.906884765625000000e+01
-5.909000000000000341e+01 1.906127929687500000e+01
-5.907999999999999829e+01 1.906921386718750000e+01
-5.907000000000000028e+01 1.906188964843750000e+01
-5.906000000000000227e+01 1.906323242187500000e+01
-5.904999999999999716e+01 1.907348632812500000e+01
-5.903999999999999915e+01 1.906188964843750000e+01
-5.903000000000000114e+01 1.906372070312500000e+01
-5.902000000000000313e+01 1.906872558593750000e+01
-5.900999999999999801e+01 1.905627441406250000e+01
-5.900000000000000000e+01 1.906506347656250000e+01
-5.899000000000000199e+01 1.906738281250000000e+01
-5.897999999999999687e+01 1.905627441406250000e+01
-5.896999999999999886e+01 1.906872558593750000e+01
-5.896000000000000085e+01 1.906250000000000000e+01
-5.895000000000000284e+01 1.905224609375000000e+01
-5.893999999999999773e+01 1.906970214843750000e+01
-5.892999999999999972e+01 1.905773925781250000e+01
-5.892000000000000171e+01 1.905187988281250000e+01
-5.890999999999999659e+01 1.906774902343750000e+01
-5.889999999999999858e+01 1.904870605468750000e+01
-5.889000000000000057e+01 1.905273437500000000e+01
-5.888000000000000256e+01 1.906872558593750000e+01
-5.886999999999999744e+01 1.905078125000000000e+01
-5.885999999999999943e+01 1.906652832031250000e+01
-5.885000000000000142e+01 1.907458496093750000e+01
-5.884000000000000341e+01 1.905505371093750000e+01
-5.882999999999999829e+01 1.907153320312500000e+01
-5.882000000000000028e+01 1.906774902343750000e+01
-5.881000000000000227e+01 1.905517578125000000e+01
-5.879999999999999716e+01 1.907531738281250000e+01
-5.878999999999999915e+01 1.906494140625000000e+01
-5.878000000000000114e+01 1.905847167968750000e+01
-5.877000000000000313e+01 1.907409667968750000e+01
-5.875999999999999801e+01 1.905407714843750000e+01
-5.875000000000000000e+01 1.905151367187500000e+01
-5.874000000000000199e+01 1.906396484375000000e+01
-5.872999999999999687e+01 1.904650878906250000e+01
-5.871999999999999886e+01 1.905444335937500000e+01
-5.871000000000000085e+01 1.906140136718750000e+01
-5.870000000000000284e+01 1.904479980468750000e+01
-5.868999999999999773e+01 1.905700683593750000e+01
-5.867999999999999972e+01 1.905725097656250000e+01
-5.867000000000000171e+01 1.904333496093750000e+01
-5.865999999999999659e+01 1.905639648437500000e+01
-5.864999999999999858e+01 1.904968261718750000e+01
-5.864000000000000057e+01 1.904113769531250000e+01
-5.863000000000000256e+01 1.905761718750000000e+01
-5.861999999999999744e+01 1.904919433593750000e+01
-5.860999999999999943e+01 1.904956054687500000e+01
-5.860000000000000142e+01 1.906457519531250000e+01
-5.859000000000000341e+01 1.904858398437500000e+01
-5.857999999999999829e+01 1.905297851562500000e+01
-5.857000000000000028e+01 1.906604003906250000e+01
-5.856000000000000227e+01 1.904736328125000000e+01
-5.854999999999999716e+01 1.906079101562500000e+01
-5.853999999999999915e+01 1.906848144531250000e+01
-5.853000000000000114e+01 1.904650878906250000e+01
-5.852000000000000313e+01 1.906433105468750000e+01
-5.850999999999999801e+01 1.905895996093750000e+01
-5.850000000000000000e+01 1.903747558593750000e+01
-5.849000000000000199e+01 1.906164550781250000e+01
-5.847999999999999687e+01 1.904980468750000000e+01
-5.846999999999999886e+01 1.904199218750000000e+01
-5.846000000000000085e+01 1.906420898437500000e+01
-5.845000000000000284e+01 1.904406738281250000e+01
-5.843999999999999773e+01 1.904479980468750000e+01
-5.842999999999999972e+01 1.905798339843750000e+01
-5.842000000000000171e+01 1.903845214843750000e+01
-5.840999999999999659e+01 1.904650878906250000e+01
-5.839999999999999858e+01 1.905187988281250000e+01
-5.839000000000000057e+01 1.903417968750000000e+01
-5.838000000000000256e+01 1.904125976562500000e+01
-5.836999999999999744e+01 1.904040527343750000e+01
-5.835999999999999943e+01 1.903137207031250000e+01
-5.835000000000000142e+01 1.904479980468750000e+01
-5.834000000000000341e+01 1.904296875000000000e+01
-5.832999999999999829e+01 1.903894042968750000e+01
-5.832000000000000028e+01 1.905151367187500000e+01
-5.831000000000000227e+01 1.904150390625000000e+01
-5.829999999999999716e+01 1.903686523437500000e+01
-5.828999999999999915e+01 1.904895019531250000e+01
-5.828000000000000114e+01 1.903808593750000000e+01
-5.827000000000000313e+01 1.903955078125000000e+01
-5.825999999999999801e+01 1.904992675781250000e+01
-5.825000000000000000e+01 1.903625488281250000e+01
-5.824000000000000199e+01 1.904272460937500000e+01
-5.822999999999999687e+01 1.904956054687500000e+01
-5.821999999999999886e+01 1.903381347656250000e+01
-5.821000000000000085e+01 1.904870605468750000e+01
-5.820000000000000284e+01 1.905090332031250000e+01
-5.818999999999999773e+01 1.903295898437500000e+01
-5.817999999999999972e+01 1.905444335937500000e+01
-5.817000000000000171e+01 1.904565429687500000e+01
-5.815999999999999659e+01 1.902795410156250000e+01
-5.814999999999999858e+01 1.905163574218750000e+01
-5.814000000000000057e+01 1.903417968750000000e+01
-5.813000000000000256e+01 1.903088378906250000e+01
-5.811999999999999744e+01 1.905493164062500000e+01
-5.810999999999999943e+01 1.903320312500000000e+01
-5.810000000000000142e+01 1.903796386718750000e+01
-5.809000000000000341e+01 1.904882812500000000e+01
-5.807999999999999829e+01 1.902539062500000000e+01
-5.807000000000000028e+01 1.903564453125000000e+01
-5.806000000000000227e+01 1.904064941406250000e+01
-5.804999999999999716e+01 1.902648925781250000e+01
-5.803999999999999915e+01 1.904309082031250000e+01
-5.803000000000000114e+01 1.904516601562500000e+01
-5.802000000000000313e+01 1.903515625000000000e+01
-5.800999999999999801e+01 1.904736328125000000e+01
-5.800000000000000000e+01 1.903881835937500000e+01
-5.799000000000000199e+01 1.902917480468750000e+01
-5.797999999999999687e+01 1.904016113281250000e+01
-5.796999999999999886e+01 1.903015136718750000e+01
-5.796000000000000085e+01 1.902746582031250000e+01
-5.795000000000000284e+01 1.903784179687500000e+01
-5.793999999999999773e+01 1.902404785156250000e+01
-5.792999999999999972e+01 1.902734375000000000e+01
-5.792000000000000171e+01 1.903967285156250000e+01
-5.790999999999999659e+01 1.902893066406250000e+01
-5.789999999999999858e+01 1.903991699218750000e+01
-5.789000000000000057e+01 1.904577636718750000e+01
-5.788000000000000256e+01 1.902819824218750000e+01
-5.786999999999999744e+01 1.903759765625000000e+01
-5.785999999999999943e+01 1.903491210937500000e+01
-5.785000000000000142e+01 1.901953125000000000e+01
-5.784000000000000341e+01 1.903540039062500000e+01
-5.782999999999999829e+01 1.902636718750000000e+01
-5.782000000000000028e+01 1.901696777343750000e+01
-5.781000000000000227e+01 1.903979492187500000e+01
-5.779999999999999716e+01 1.902783203125000000e+01
-5.778999999999999915e+01 1.902392578125000000e+01
-5.778000000000000114e+01 1.903979492187500000e+01
-5.777000000000000313e+01 1.901708984375000000e+01
-5.775999999999999801e+01 1.901904296875000000e+01
-5.775000000000000000e+01 1.903247070312500000e+01
-5.774000000000000199e+01 1.901245117187500000e+01
-5.772999999999999687e+01 1.902600097656250000e+01
-5.771999999999999886e+01 1.903576660156250000e+01
-5.771000000000000085e+01 1.901708984375000000e+01
-5.770000000000000284e+01 1.902929687500000000e+01
-5.768999999999999773e+01 1.902587890625000000e+01
-5.767999999999999972e+01 1.901330566406250000e+01
-5.767000000000000171e+01 1.903247070312500000e+01
-5.765999999999999659e+01 1.902856445312500000e+01
-5.764999999999999858e+01 1.902246093750000000e+01
-5.764000000000000057e+01 1.903649902343750000e+01
-5.763000000000000256e+01 1.902673339843750000e+01
-5.761999999999999744e+01 1.902526855468750000e+01
-5.760999999999999943e+01 1.903405761718750000e+01
-5.760000000000000142e+01 1.902099609375000000e+01
-5.759000000000000341e+01 1.902294921875000000e+01
-5.757999999999999829e+01 1.903100585937500000e+01
-5.757000000000000028e+01 1.902062988281250000e+01
-5.756000000000000227e+01 1.902404785156250000e+01
-5.754999999999999716e+01 1.902600097656250000e+01
-5.753999999999999915e+01 1.901733398437500000e+01
-5.753000000000000114e+01 1.902636718750000000e+01
-5.752000000000000313e+01 1.902758789062500000e+01
-5.750999999999999801e+01 1.901794433593750000e+01
-5.750000000000000000e+01 1.902441406250000000e+01
-5.749000000000000199e+01 1.901647949218750000e+01
-5.747999999999999687e+01 1.900561523437500000e+01
-5.746999999999999886e+01 1.901879882812500000e+01
-5.746000000000000085e+01 1.901318359375000000e+01
-5.745000000000000284e+01 1.900939941406250000e+01
-5.743999999999999773e+01 1.902697753906250000e+01
-5.742999999999999972e+01 1.900830078125000000e+01
-5.742000000000000171e+01 1.900683593750000000e+01
-5.740999999999999659e+01 1.902514648437500000e+01
-5.739999999999999858e+01 1.900134277343750000e+01
-5.739000000000000057e+01 1.901477050781250000e+01
-5.738000000000000256e+01 1.902966308593750000e+01
-5.736999999999999744e+01 1.900207519531250000e+01
-5.735999999999999943e+01 1.902026367187500000e+01
-5.735000000000000142e+01 1.902209472656250000e+01
-5.734000000000000341e+01 1.900170898437500000e+01
-5.732999999999999829e+01 1.902416992187500000e+01
-5.732000000000000028e+01 1.901904296875000000e+01
-5.731000000000000227e+01 1.900622558593750000e+01
-5.729999999999999716e+01 1.902575683593750000e+01
-5.728999999999999915e+01 1.901782226562500000e+01
-5.728000000000000114e+01 1.901245117187500000e+01
-5.727000000000000313e+01 1.902673339843750000e+01
-5.725999999999999801e+01 1.901428222656250000e+01
-5.725000000000000000e+01 1.901416015625000000e+01
-5.724000000000000199e+01 1.902624511718750000e+01
-5.722999999999999687e+01 1.901196289062500000e+01
-5.721999999999999886e+01 1.901318359375000000e+01
-5.721000000000000085e+01 1.901940917968750000e+01
-5.720000000000000284e+01 1.900659179687500000e+01
-5.718999999999999773e+01 1.901623535156250000e+01
-5.717999999999999972e+01 1.902111816406250000e+01
-5.717000000000000171e+01 1.900805664062500000e+01
-5.715999999999999659e+01 1.901879882812500000e+01
-5.714999999999999858e+01 1.901574707031250000e+01
-5.714000000000000057e+01 1.900061035156250000e+01
-5.713000000000000256e+01 1.901599121093750000e+01
-5.711999999999999744e+01 1.900976562500000000e+01
-5.710999999999999943e+01 1.899951171875000000e+01
-5.710000000000000142e+01 1.901770019531250000e+01
-5.709000000000000341e+01 1.900451660156250000e+01
-5.707999999999999829e+01 1.899987792968750000e+01
-5.707000000000000028e+01 1.902001953125000000e+01
-5.706000000000000227e+01 1.900549316406250000e+01
-5.704999999999999716e+01 1.901184082031250000e+01
-5.703999999999999915e+01 1.902722167968750000e+01
-5.703000000000000114e+01 1.900219726562500000e+01
-5.702000000000000313e+01 1.900878906250000000e+01
-5.700999999999999801e+01 1.901367187500000000e+01
-5.700000000000000000e+01 1.899133300781250000e+01
-5.699000000000000199e+01 1.901000976562500000e+01
-5.697999999999999687e+01 1.901232910156250000e+01
-5.696999999999999886e+01 1.899621582031250000e+01
-5.696000000000000085e+01 1.901232910156250000e+01
-5.695000000000000284e+01 1.900439453125000000e+01
-5.693999999999999773e+01 1.899316406250000000e+01
-5.692999999999999972e+01 1.900659179687500000e+01
-5.692000000000000171e+01 1.900231933593750000e+01
-5.690999999999999659e+01 1.900329589843750000e+01
-5.689999999999999858e+01 1.901110839843750000e+01
-5.689000000000000057e+01 1.900085449218750000e+01
-5.688000000000000256e+01 1.899853515625000000e+01
-5.686999999999999744e+01 1.900292968750000000e+01
-5.685999999999999943e+01 1.899719238281250000e+01
-5.685000000000000142e+01 1.900109863281250000e+01
-5.684000000000000341e+01 1.900585937500000000e+01
-5.682999999999999829e+01 1.899963378906250000e+01
-5.682000000000000028e+01 1.900415039062500000e+01
-5.681000000000000227e+01 1.900744628906250000e+01
-5.679999999999999716e+01 1.900256347656250000e+01
-5.678999999999999915e+01 1.900988769531250000e+01
-5.678000000000000114e+01 1.900683593750000000e+01
-5.677000000000000313e+01 1.899414062500000000e+01
-5.675999999999999801e+01 1.899853515625000000e+01
-5.675000000000000000e+01 1.899328613281250000e+01
-5.674000000000000199e+01 1.898608398437500000e+01
-5.672999999999999687e+01 1.899951171875000000e+01
-5.671999999999999886e+01 1.899182128906250000e+01
-5.671000000000000085e+01 1.898852539062500000e+01
-5.670000000000000284e+01 1.900671386718750000e+01
-5.668999999999999773e+01 1.899353027343750000e+01
-5.667999999999999972e+01 1.899414062500000000e+01
-5.667000000000000171e+01 1.900756835937500000e+01
-5.665999999999999659e+01 1.898608398437500000e+01
-5.664999999999999858e+01 1.899243164062500000e+01
-5.664000000000000057e+01 1.900439453125000000e+01
-5.663000000000000256e+01 1.898657226562500000e+01
-5.661999999999999744e+01 1.900280761718750000e+01
-5.660999999999999943e+01 1.900842285156250000e+01
-5.660000000000000142e+01 1.899194335937500000e+01
-5.659000000000000341e+01 1.901037597656250000e+01
-5.657999999999999829e+01 1.900512695312500000e+01
-5.657000000000000028e+01 1.898803710937500000e+01
-5.656000000000000227e+01 1.900488281250000000e+01
-5.654999999999999716e+01 1.899694824218750000e+01
-5.653999999999999915e+01 1.899084472656250000e+01
-5.653000000000000114e+01 1.900842285156250000e+01
-5.652000000000000313e+01 1.899426269531250000e+01
-5.650999999999999801e+01 1.898925781250000000e+01
-5.650000000000000000e+01 1.900207519531250000e+01
-5.649000000000000199e+01 1.898791503906250000e+01
-5.647999999999999687e+01 1.898962402343750000e+01
-5.646999999999999886e+01 1.899938964843750000e+01
-5.646000000000000085e+01 1.898461914062500000e+01
-5.645000000000000284e+01 1.898962402343750000e+01
-5.643999999999999773e+01 1.899499511718750000e+01
-5.642999999999999972e+01 1.898095703125000000e+01
-5.642000000000000171e+01 1.898962402343750000e+01
-5.640999999999999659e+01 1.899096679687500000e+01
-5.639999999999999858e+01 1.897912597656250000e+01
-5.639000000000000057e+01 1.899035644531250000e+01
-5.638000000000000256e+01 1.898596191406250000e+01
-5.636999999999999744e+01 1.897302246093750000e+01
-5.635999999999999943e+01 1.898925781250000000e+01
-5.635000000000000142e+01 1.898425292968750000e+01
-5.634000000000000341e+01 1.897753906250000000e+01
-5.632999999999999829e+01 1.899938964843750000e+01
-5.632000000000000028e+01 1.898620605468750000e+01
-5.631000000000000227e+01 1.897790527343750000e+01
-5.629999999999999716e+01 1.900024414062500000e+01
-5.628999999999999915e+01 1.897827148437500000e+01
-5.628000000000000114e+01 1.898352050781250000e+01
-5.627000000000000313e+01 1.900866699218750000e+01
-5.625999999999999801e+01 1.898156738281250000e+01
-5.625000000000000000e+01 1.899328613281250000e+01
-5.624000000000000199e+01 1.900390625000000000e+01
-5.622999999999999687e+01 1.897631835937500000e+01
-5.621999999999999886e+01 1.899084472656250000e+01
-5.621000000000000085e+01 1.899267578125000000e+01
-5.620000000000000284e+01 1.897546386718750000e+01
-5.618999999999999773e+01 1.899157714843750000e+01
-5.617999999999999972e+01 1.898937988281250000e+01
-5.617000000000000171e+01 1.897692871093750000e+01
-5.615999999999999659e+01 1.898815917968750000e+01
-5.614999999999999858e+01 1.898266601562500000e+01
-5.614000000000000057e+01 1.897619628906250000e+01
-5.613000000000000256e+01 1.898669433593750000e+01
-5.611999999999999744e+01 1.897778320312500000e+01
-5.610999999999999943e+01 1.897485351562500000e+01
-5.610000000000000142e+01 1.898632812500000000e+01
-5.609000000000000341e+01 1.897583007812500000e+01
-5.607999999999999829e+01 1.897692871093750000e+01
-5.607000000000000028e+01 1.898815917968750000e+01
-5.606000000000000227e+01 1.897656250000000000e+01
-5.604999999999999716e+01 1.898071289062500000e+01
-5.603999999999999915e+01 1.899096679687500000e+01
-5.603000000000000114e+01 1.897863769531250000e+01
-5.602000000000000313e+01 1.898767089843750000e+01
-5.600999999999999801e+01 1.899121093750000000e+01
-5.600000000000000000e+01 1.897277832031250000e+01
-5.599000000000000199e+01 1.898461914062500000e+01
-5.597999999999999687e+01 1.898571777343750000e+01
-5.596999999999999886e+01 1.897192382812500000e+01
-5.596000000000000085e+01 1.899108886718750000e+01
-5.595000000000000284e+01 1.898474121093750000e+01
-5.593999999999999773e+01 1.897106933593750000e+01
-5.592999999999999972e+01 1.898986816406250000e+01
-5.592000000000000171e+01 1.897546386718750000e+01
-5.590999999999999659e+01 1.896630859375000000e+01
-5.589999999999999858e+01 1.898461914062500000e+01
-5.589000000000000057e+01 1.896704101562500000e+01
-5.588000000000000256e+01 1.896643066406250000e+01
-5.586999999999999744e+01 1.898181152343750000e+01
-5.585999999999999943e+01 1.896191406250000000e+01
-5.585000000000000142e+01 1.896655273437500000e+01
-5.584000000000000341e+01 1.897607421875000000e+01
-5.582999999999999829e+01 1.895983886718750000e+01
-5.582000000000000028e+01 1.896997070312500000e+01
-5.581000000000000227e+01 1.897460937500000000e+01
-5.579999999999999716e+01 1.896032714843750000e+01
-5.578999999999999915e+01 1.897229003906250000e+01
-5.578000000000000114e+01 1.897314453125000000e+01
-5.577000000000000313e+01 1.896166992187500000e+01
-5.575999999999999801e+01 1.897521972656250000e+01
-5.575000000000000000e+01 1.897607421875000000e+01
-5.574000000000000199e+01 1.897216796875000000e+01
-5.572999999999999687e+01 1.898498535156250000e+01
-5.571999999999999886e+01 1.897949218750000000e+01
-5.571000000000000085e+01 1.897473144531250000e+01
-5.570000000000000284e+01 1.897973632812500000e+01
-5.568999999999999773e+01 1.896777343750000000e+01
-5.567999999999999972e+01 1.896533203125000000e+01
-5.567000000000000171e+01 1.897216796875000000e+01
-5.565999999999999659e+01 1.896606445312500000e+01
-5.564999999999999858e+01 1.896801757812500000e+01
-5.564000000000000057e+01 1.897326660156250000e+01
-5.563000000000000256e+01 1.896716308593750000e+01
-5.561999999999999744e+01 1.896667480468750000e+01
-5.560999999999999943e+01 1.896752929687500000e+01
-5.560000000000000142e+01 1.896154785156250000e+01
-5.559000000000000341e+01 1.896520996093750000e+01
-5.557999999999999829e+01 1.896752929687500000e+01
-5.557000000000000028e+01 1.896130371093750000e+01
-5.556000000000000227e+01 1.896362304687500000e+01
-5.554999999999999716e+01 1.896423339843750000e+01
-5.553999999999999915e+01 1.896069335937500000e+01
-5.553000000000000114e+01 1.896972656250000000e+01
-5.552000000000000313e+01 1.896862792968750000e+01
-5.550999999999999801e+01 1.896044921875000000e+01
-5.550000000000000000e+01 1.896838378906250000e+01
-5.549000000000000199e+01 1.896032714843750000e+01
-5.547999999999999687e+01 1.895068359375000000e+01
-5.546999999999999886e+01 1.896484375000000000e+01
-5.546000000000000085e+01 1.895593261718750000e+01
-5.545000000000000284e+01 1.895214843750000000e+01
-5.543999999999999773e+01 1.896911621093750000e+01
-5.542999999999999972e+01 1.895349121093750000e+01
-5.542000000000000171e+01 1.895434570312500000e+01
-5.540999999999999659e+01 1.896887207031250000e+01
-5.539999999999999858e+01 1.894775390625000000e+01
-5.539000000000000057e+01 1.895544433593750000e+01
-5.538000000000000256e+01 1.897033691406250000e+01
-5.536999999999999744e+01 1.894897460937500000e+01
-5.535999999999999943e+01 1.895971679687500000e+01
-5.535000000000000142e+01 1.896411132812500000e+01
-5.534000000000000341e+01 1.894079589843750000e+01
-5.532999999999999829e+01 1.895458984375000000e+01
-5.532000000000000028e+01 1.895617675781250000e+01
-5.531000000000000227e+01 1.894274902343750000e+01
-5.529999999999999716e+01 1.896215820312500000e+01
-5.528999999999999915e+01 1.896191406250000000e+01
-5.528000000000000114e+01 1.895178222656250000e+01
-5.527000000000000313e+01 1.896582031250000000e+01
-5.525999999999999801e+01 1.895849609375000000e+01
-5.525000000000000000e+01 1.895239257812500000e+01
-5.524000000000000199e+01 1.896643066406250000e+01
-5.522999999999999687e+01 1.895654296875000000e+01
-5.521999999999999886e+01 1.895068359375000000e+01
-5.521000000000000085e+01 1.895874023437500000e+01
-5.520000000000000284e+01 1.894665527343750000e+01
-5.518999999999999773e+01 1.894775390625000000e+01
-5.517999999999999972e+01 1.895922851562500000e+01
-5.517000000000000171e+01 1.894799804687500000e+01
-5.515999999999999659e+01 1.895031738281250000e+01
-5.514999999999999858e+01 1.895581054687500000e+01
-5.514000000000000057e+01 1.894067382812500000e+01
-5.513000000000000256e+01 1.894812011718750000e+01
-5.511999999999999744e+01 1.895690917968750000e+01
-5.510999999999999943e+01 1.894311523437500000e+01
-5.510000000000000142e+01 1.895288085937500000e+01
-5.509000000000000341e+01 1.895483398437500000e+01
-5.507999999999999829e+01 1.893664550781250000e+01
-5.507000000000000028e+01 1.895568847656250000e+01
-5.506000000000000227e+01 1.895812988281250000e+01
-5.504999999999999716e+01 1.894067382812500000e+01
-5.503999999999999915e+01 1.896716308593750000e+01
-5.503000000000000114e+01 1.895642089843750000e+01
-5.502000000000000313e+01 1.893750000000000000e+01
-5.500999999999999801e+01 1.896423339843750000e+01
-5.500000000000000000e+01 1.894750976562500000e+01
-5.499000000000000199e+01 1.894116210937500000e+01
-5.497999999999999687e+01 1.896545410156250000e+01
-5.496999999999999886e+01 1.894812011718750000e+01
-5.496000000000000085e+01 1.894665527343750000e+01
-5.495000000000000284e+01 1.895959472656250000e+01
-5.493999999999999773e+01 1.894384765625000000e+01
-5.492999999999999972e+01 1.894616699218750000e+01
-5.492000000000000171e+01 1.895471191406250000e+01
-5.490999999999999659e+01 1.894140625000000000e+01
-5.489999999999999858e+01 1.894616699218750000e+01
-5.489000000000000057e+01 1.895166015625000000e+01
-5.488000000000000256e+01 1.893737792968750000e+01
-5.486999999999999744e+01 1.894335937500000000e+01
-5.485999999999999943e+01 1.894555664062500000e+01
-5.485000000000000142e+01 1.893273925781250000e+01
-5.484000000000000341e+01 1.894287109375000000e+01
-5.482999999999999829e+01 1.894543457031250000e+01
-5.482000000000000028e+01 1.893518066406250000e+01
-5.481000000000000227e+01 1.894592285156250000e+01
-5.479999999999999716e+01 1.894201660156250000e+01
-5.478999999999999915e+01 1.893212890625000000e+01
-5.478000000000000114e+01 1.894848632812500000e+01
-5.477000000000000313e+01 1.894567871093750000e+01
-5.475999999999999801e+01 1.893920898437500000e+01
-5.475000000000000000e+01 1.895581054687500000e+01
-5.474000000000000199e+01 1.894287109375000000e+01
-5.472999999999999687e+01 1.893579101562500000e+01
-5.471999999999999886e+01 1.895422363281250000e+01
-5.471000000000000085e+01 1.893908691406250000e+01
-5.470000000000000284e+01 1.893786621093750000e+01
-5.468999999999999773e+01 1.895275878906250000e+01
-5.467999999999999972e+01 1.893078613281250000e+01
-5.467000000000000171e+01 1.893371582031250000e+01
-5.465999999999999659e+01 1.894604492187500000e+01
-5.464999999999999858e+01 1.892395019531250000e+01
-5.464000000000000057e+01 1.893371582031250000e+01
-5.463000000000000256e+01 1.894250488281250000e+01
-5.461999999999999744e+01 1.892370605468750000e+01
-5.460999999999999943e+01 1.893664550781250000e+01
-5.460000000000000142e+01 1.894006347656250000e+01
-5.459000000000000341e+01 1.892517089843750000e+01
-5.457999999999999829e+01 1.893933105468750000e+01
-5.457000000000000028e+01 1.893994140625000000e+01
-5.456000000000000227e+01 1.893005371093750000e+01
-5.454999999999999716e+01 1.894262695312500000e+01
-5.453999999999999915e+01 1.893920898437500000e+01
-5.453000000000000114e+01 1.893212890625000000e+01
-5.452000000000000313e+01 1.894201660156250000e+01
-5.450999999999999801e+01 1.893798828125000000e+01
-5.450000000000000000e+01 1.893457031250000000e+01
-5.449000000000000199e+01 1.894079589843750000e+01
-5.447999999999999687e+01 1.893237304687500000e+01
-5.446999999999999886e+01 1.892797851562500000e+01
-5.446000000000000085e+01 1.893371582031250000e+01
-5.445000000000000284e+01 1.892919921875000000e+01
-5.443999999999999773e+01 1.892993164062500000e+01
-5.442999999999999972e+01 1.893566894531250000e+01
-5.442000000000000171e+01 1.892968750000000000e+01
-5.440999999999999659e+01 1.893078613281250000e+01
-5.439999999999999858e+01 1.893530273437500000e+01
-5.439000000000000057e+01 1.892614746093750000e+01
-5.438000000000000256e+01 1.892724609375000000e+01
-5.436999999999999744e+01 1.893090820312500000e+01
-5.435999999999999943e+01 1.892089843750000000e+01
-5.435000000000000142e+01 1.892932128906250000e+01
-5.434000000000000341e+01 1.893737792968750000e+01
-5.432999999999999829e+01 1.892382812500000000e+01
-5.432000000000000028e+01 1.893457031250000000e+01
-5.431000000000000227e+01 1.893212890625000000e+01
-5.429999999999999716e+01 1.891210937500000000e+01
-5.428999999999999915e+01 1.893066406250000000e+01
-5.428000000000000114e+01 1.892724609375000000e+01
-5.427000000000000313e+01 1.891137695312500000e+01
-5.425999999999999801e+01 1.893359375000000000e+01
-5.425000000000000000e+01 1.892260742187500000e+01
-5.424000000000000199e+01 1.890856933593750000e+01
-5.422999999999999687e+01 1.893115234375000000e+01
-5.421999999999999886e+01 1.892187500000000000e+01
-5.421000000000000085e+01 1.891931152343750000e+01
-5.420000000000000284e+01 1.894006347656250000e+01
-5.418999999999999773e+01 1.892419433593750000e+01
-5.417999999999999972e+01 1.892150878906250000e+01
-5.417000000000000171e+01 1.893383789062500000e+01
-5.415999999999999659e+01 1.891833496093750000e+01
-5.414999999999999858e+01 1.892187500000000000e+01
-5.414000000000000057e+01 1.893286132812500000e+01
-5.413000000000000256e+01 1.891943359375000000e+01
-5.411999999999999744e+01 1.892358398437500000e+01
-5.410999999999999943e+01 1.893078613281250000e+01
-5.410000000000000142e+01 1.891894531250000000e+01
-5.409000000000000341e+01 1.892639160156250000e+01
-5.407999999999999829e+01 1.893115234375000000e+01
-5.407000000000000028e+01 1.891979980468750000e+01
-5.406000000000000227e+01 1.892834472656250000e+01
-5.404999999999999716e+01 1.893041992187500000e+01
-5.403999999999999915e+01 1.892004394531250000e+01
-5.403000000000000114e+01 1.893005371093750000e+01
-5.402000000000000313e+01 1.892785644531250000e+01
-5.400999999999999801e+01 1.891613769531250000e+01
-5.400000000000000000e+01 1.892932128906250000e+01
-5.399000000000000199e+01 1.892578125000000000e+01
-5.397999999999999687e+01 1.891564941406250000e+01
-5.396999999999999886e+01 1.893261718750000000e+01
-5.396000000000000085e+01 1.892138671875000000e+01
-5.395000000000000284e+01 1.890856933593750000e+01
-5.393999999999999773e+01 1.892919921875000000e+01
-5.392999999999999972e+01 1.891345214843750000e+01
-5.392000000000000171e+01 1.890686035156250000e+01
-5.390999999999999659e+01 1.893115234375000000e+01
-5.389999999999999858e+01 1.891137695312500000e+01
-5.389000000000000057e+01 1.891162109375000000e+01
-5.388000000000000256e+01 1.893115234375000000e+01
-5.386999999999999744e+01 1.890795898437500000e+01
-5.385999999999999943e+01 1.891394042968750000e+01
-5.385000000000000142e+01 1.892785644531250000e+01
-5.384000000000000341e+01 1.890795898437500000e+01
-5.382999999999999829e+01 1.891516113281250000e+01
-5.382000000000000028e+01 1.892065429687500000e+01
-5.381000000000000227e+01 1.890466308593750000e+01
-5.379999999999999716e+01 1.891149902343750000e+01
-5.378999999999999915e+01 1.891491699218750000e+01
-5.378000000000000114e+01 1.890490722656250000e+01
-5.377000000000000313e+01 1.891308593750000000e+01
-5.375999999999999801e+01 1.891394042968750000e+01
-5.375000000000000000e+01 1.890478515625000000e+01
-5.374000000000000199e+01 1.891320800781250000e+01
-5.372999999999999687e+01 1.891296386718750000e+01
-5.371999999999999886e+01 1.890454101562500000e+01
-5.371000000000000085e+01 1.891479492187500000e+01
-5.370000000000000284e+01 1.891345214843750000e+01
-5.368999999999999773e+01 1.890722656250000000e+01
-5.367999999999999972e+01 1.891845703125000000e+01
-5.367000000000000171e+01 1.891284179687500000e+01
-5.365999999999999659e+01 1.890563964843750000e+01
-5.364999999999999858e+01 1.891625976562500000e+01
-5.364000000000000057e+01 1.890295410156250000e+01
-5.363000000000000256e+01 1.889550781250000000e+01
-5.361999999999999744e+01 1.890979003906250000e+01
-5.360999999999999943e+01 1.890014648437500000e+01
-5.360000000000000142e+01 1.890124511718750000e+01
-5.359000000000000341e+01 1.891613769531250000e+01
-5.357999999999999829e+01 1.890185546875000000e+01
-5.357000000000000028e+01 1.890747070312500000e+01
-5.356000000000000227e+01 1.892346191406250000e+01
-5.354999999999999716e+01 1.890332031250000000e+01
-5.353999999999999915e+01 1.890844726562500000e+01
-5.353000000000000114e+01 1.891821289062500000e+01
-5.352000000000000313e+01 1.889648437500000000e+01
-5.350999999999999801e+01 1.890637207031250000e+01
-5.350000000000000000e+01 1.891174316406250000e+01
-5.349000000000000199e+01 1.888977050781250000e+01
-5.347999999999999687e+01 1.890234375000000000e+01
-5.346999999999999886e+01 1.890515136718750000e+01
-5.346000000000000085e+01 1.888781738281250000e+01
-5.345000000000000284e+01 1.890136718750000000e+01
-5.343999999999999773e+01 1.890014648437500000e+01
-5.342999999999999972e+01 1.888818359375000000e+01
-5.342000000000000171e+01 1.890319824218750000e+01
-5.340999999999999659e+01 1.890087890625000000e+01
-5.339999999999999858e+01 1.889440917968750000e+01
-5.339000000000000057e+01 1.890954589843750000e+01
-5.338000000000000256e+01 1.890283203125000000e+01
-5.336999999999999744e+01 1.889489746093750000e+01
-5.335999999999999943e+01 1.890454101562500000e+01
-5.335000000000000142e+01 1.889721679687500000e+01
-5.334000000000000341e+01 1.889440917968750000e+01
-5.332999999999999829e+01 1.890478515625000000e+01
-5.332000000000000028e+01 1.889953613281250000e+01
-5.331000000000000227e+01 1.889892578125000000e+01
-5.329999999999999716e+01 1.890527343750000000e+01
-5.328999999999999915e+01 1.889440917968750000e+01
-5.328000000000000114e+01 1.889184570312500000e+01
-5.327000000000000313e+01 1.889770507812500000e+01
-5.325999999999999801e+01 1.889135742187500000e+01
-5.325000000000000000e+01 1.889660644531250000e+01
-5.324000000000000199e+01 1.890625000000000000e+01
-5.322999999999999687e+01 1.889941406250000000e+01
-5.321999999999999886e+01 1.890185546875000000e+01
-5.321000000000000085e+01 1.890539550781250000e+01
-5.320000000000000284e+01 1.889099121093750000e+01
-5.318999999999999773e+01 1.889392089843750000e+01
-5.317999999999999972e+01 1.890014648437500000e+01
-5.317000000000000171e+01 1.888623046875000000e+01
-5.315999999999999659e+01 1.889843750000000000e+01
-5.314999999999999858e+01 1.890539550781250000e+01
-5.314000000000000057e+01 1.888793945312500000e+01
-5.313000000000000256e+01 1.890515136718750000e+01
-5.311999999999999744e+01 1.890393066406250000e+01
-5.310999999999999943e+01 1.887878417968750000e+01
-5.310000000000000142e+01 1.889831542968750000e+01
-5.309000000000000341e+01 1.889367675781250000e+01
-5.307999999999999829e+01 1.887719726562500000e+01
-5.307000000000000028e+01 1.890185546875000000e+01
-5.306000000000000227e+01 1.889465332031250000e+01
-5.304999999999999716e+01 1.888244628906250000e+01
-5.303999999999999915e+01 1.890234375000000000e+01
-5.303000000000000114e+01 1.889501953125000000e+01
-5.302000000000000313e+01 1.889123535156250000e+01
-5.300999999999999801e+01 1.890747070312500000e+01
-5.300000000000000000e+01 1.889428710937500000e+01
-5.299000000000000199e+01 1.888793945312500000e+01
-5.297999999999999687e+01 1.889746093750000000e+01
-5.296999999999999886e+01 1.888427734375000000e+01
-5.296000000000000085e+01 1.888415527343750000e+01
-5.295000000000000284e+01 1.889599609375000000e+01
-5.293999999999999773e+01 1.888793945312500000e+01
-5.292999999999999972e+01 1.889196777343750000e+01
-5.292000000000000171e+01 1.890124511718750000e+01
-5.290999999999999659e+01 1.888867187500000000e+01
-5.289999999999999858e+01 1.889025878906250000e+01
-5.289000000000000057e+01 1.889587402343750000e+01
-5.288000000000000256e+01 1.888183593750000000e+01
-5.286999999999999744e+01 1.888708496093750000e+01
-5.285999999999999943e+01 1.889489746093750000e+01
-5.285000000000000142e+01 1.888159179687500000e+01
-5.284000000000000341e+01 1.889025878906250000e+01
-5.282999999999999829e+01 1.889416503906250000e+01
-5.282000000000000028e+01 1.887487792968750000e+01
-5.281000000000000227e+01 1.888525390625000000e+01
-5.279999999999999716e+01 1.888940429687500000e+01
-5.278999999999999915e+01 1.887158203125000000e+01
-5.278000000000000114e+01 1.889123535156250000e+01
-5.277000000000000313e+01 1.889453125000000000e+01
-5.275999999999999801e+01 1.887182617187500000e+01
-5.275000000000000000e+01 1.889257812500000000e+01
-5.274000000000000199e+01 1.888708496093750000e+01
-5.272999999999999687e+01 1.886486816406250000e+01
-5.271999999999999886e+01 1.888793945312500000e+01
-5.271000000000000085e+01 1.888098144531250000e+01
-5.270000000000000284e+01 1.886938476562500000e+01
-5.268999999999999773e+01 1.888916015625000000e+01
-5.267999999999999972e+01 1.887976074218750000e+01
-5.267000000000000171e+01 1.887524414062500000e+01
-5.265999999999999659e+01 1.888903808593750000e+01
-5.264999999999999858e+01 1.888085937500000000e+01
-5.264000000000000057e+01 1.887573242187500000e+01
-5.263000000000000256e+01 1.888073730468750000e+01
-5.261999999999999744e+01 1.887219238281250000e+01
-5.260999999999999943e+01 1.886962890625000000e+01
-5.260000000000000142e+01 1.887731933593750000e+01
-5.259000000000000341e+01 1.887329101562500000e+01
-5.257999999999999829e+01 1.887414550781250000e+01
-5.257000000000000028e+01 1.888012695312500000e+01
-5.256000000000000227e+01 1.887280273437500000e+01
-5.254999999999999716e+01 1.887280273437500000e+01
-5.253999999999999915e+01 1.887756347656250000e+01
-5.253000000000000114e+01 1.886889648437500000e+01
-5.252000000000000313e+01 1.887109375000000000e+01
-5.250999999999999801e+01 1.887988281250000000e+01
-5.250000000000000000e+01 1.887145996093750000e+01
-5.249000000000000199e+01 1.887512207031250000e+01
-5.247999999999999687e+01 1.888171386718750000e+01
-5.246999999999999886e+01 1.886914062500000000e+01
-5.246000000000000085e+01 1.887634277343750000e+01
-5.245000000000000284e+01 1.888330078125000000e+01
-5.243999999999999773e+01 1.886523437500000000e+01
-5.242999999999999972e+01 1.887500000000000000e+01
-5.242000000000000171e+01 1.888134765625000000e+01
-5.240999999999999659e+01 1.886315917968750000e+01
-5.239999999999999858e+01 1.887768554687500000e+01
-5.239000000000000057e+01 1.888012695312500000e+01
-5.238000000000000256e+01 1.886157226562500000e+01
-5.236999999999999744e+01 1.888110351562500000e+01
-5.235999999999999943e+01 1.888220214843750000e+01
-5.235000000000000142e+01 1.886645507812500000e+01
-5.234000000000000341e+01 1.888549804687500000e+01
-5.232999999999999829e+01 1.887915039062500000e+01
-5.232000000000000028e+01 1.886401367187500000e+01
-5.231000000000000227e+01 1.888208007812500000e+01
-5.229999999999999716e+01 1.887426757812500000e+01
-5.228999999999999915e+01 1.886279296875000000e+01
-5.228000000000000114e+01 1.887719726562500000e+01
-5.227000000000000313e+01 1.886743164062500000e+01
-5.225999999999999801e+01 1.886206054687500000e+01
-5.225000000000000000e+01 1.887597656250000000e+01
-5.224000000000000199e+01 1.886486816406250000e+01
-5.222999999999999687e+01 1.885998535156250000e+01
-5.221999999999999886e+01 1.887341308593750000e+01
-5.221000000000000085e+01 1.886645507812500000e+01
-5.220000000000000284e+01 1.886718750000000000e+01
-5.218999999999999773e+01 1.887915039062500000e+01
-5.217999999999999972e+01 1.886840820312500000e+01
-5.217000000000000171e+01 1.886694335937500000e+01
-5.215999999999999659e+01 1.887561035156250000e+01
-5.214999999999999858e+01 1.886437988281250000e+01
-5.214000000000000057e+01 1.886572265625000000e+01
-5.213000000000000256e+01 1.887524414062500000e+01
-5.211999999999999744e+01 1.886230468750000000e+01
-5.210999999999999943e+01 1.886462402343750000e+01
-5.210000000000000142e+01 1.887353515625000000e+01
-5.209000000000000341e+01 1.885534667968750000e+01
-5.207999999999999829e+01 1.886169433593750000e+01
-5.207000000000000028e+01 1.887341308593750000e+01
-5.206000000000000227e+01 1.884765625000000000e+01
-5.204999999999999716e+01 1.886267089843750000e+01
-5.203999999999999915e+01 1.887634277343750000e+01
-5.203000000000000114e+01 1.884899902343750000e+01
-5.202000000000000313e+01 1.887023925781250000e+01
-5.200999999999999801e+01 1.887622070312500000e+01
-5.200000000000000000e+01 1.885131835937500000e+01
-5.199000000000000199e+01 1.887121582031250000e+01
-5.197999999999999687e+01 1.887109375000000000e+01
-5.196999999999999886e+01 1.885290527343750000e+01
-5.196000000000000085e+01 1.886938476562500000e+01
-5.195000000000000284e+01 1.886682128906250000e+01
-5.193999999999999773e+01 1.885302734375000000e+01
-5.192999999999999972e+01 1.886511230468750000e+01
-5.192000000000000171e+01 1.886010742187500000e+01
-5.190999999999999659e+01 1.884924316406250000e+01
-5.189999999999999858e+01 1.886254882812500000e+01
-5.189000000000000057e+01 1.886096191406250000e+01
-5.188000000000000256e+01 1.885437011718750000e+01
-5.186999999999999744e+01 1.886645507812500000e+01
-5.185999999999999943e+01 1.886022949218750000e+01
-5.185000000000000142e+01 1.885302734375000000e+01
-5.184000000000000341e+01 1.886560058593750000e+01
-5.182999999999999829e+01 1.885766601562500000e+01
-5.182000000000000028e+01 1.885168457031250000e+01
-5.181000000000000227e+01 1.886560058593750000e+01
-5.179999999999999716e+01 1.885717773437500000e+01
-5.178999999999999915e+01 1.885119628906250000e+01
-5.178000000000000114e+01 1.886462402343750000e+01
-5.177000000000000313e+01 1.885131835937500000e+01
-5.175999999999999801e+01 1.884667968750000000e+01
-5.175000000000000000e+01 1.886291503906250000e+01
-5.174000000000000199e+01 1.884692382812500000e+01
-5.172999999999999687e+01 1.884509277343750000e+01
-5.171999999999999886e+01 1.886145019531250000e+01
-5.171000000000000085e+01 1.884167480468750000e+01
-5.170000000000000284e+01 1.884179687500000000e+01
-5.168999999999999773e+01 1.885681152343750000e+01
-5.167999999999999972e+01 1.883850097656250000e+01
-5.167000000000000171e+01 1.884863281250000000e+01
-5.165999999999999659e+01 1.886718750000000000e+01
-5.164999999999999858e+01 1.884899902343750000e+01
-5.164000000000000057e+01 1.885754394531250000e+01
-5.163000000000000256e+01 1.886718750000000000e+01
-5.161999999999999744e+01 1.884851074218750000e+01
-5.160999999999999943e+01 1.885620117187500000e+01
-5.160000000000000142e+01 1.886022949218750000e+01
-5.159000000000000341e+01 1.884399414062500000e+01
-5.157999999999999829e+01 1.884777832031250000e+01
-5.157000000000000028e+01 1.884863281250000000e+01
-5.156000000000000227e+01 1.884082031250000000e+01
-5.154999999999999716e+01 1.884887695312500000e+01
-5.153999999999999915e+01 1.885205078125000000e+01
-5.153000000000000114e+01 1.884594726562500000e+01
-5.152000000000000313e+01 1.885192871093750000e+01
-5.150999999999999801e+01 1.885290527343750000e+01
-5.150000000000000000e+01 1.884619140625000000e+01
-5.149000000000000199e+01 1.885009765625000000e+01
-5.147999999999999687e+01 1.884838867187500000e+01
-5.146999999999999886e+01 1.884301757812500000e+01
-5.146000000000000085e+01 1.884912109375000000e+01
-5.145000000000000284e+01 1.884692382812500000e+01
-5.143999999999999773e+01 1.883898925781250000e+01
-5.142999999999999972e+01 1.884570312500000000e+01
-5.142000000000000171e+01 1.884558105468750000e+01
-5.140999999999999659e+01 1.884155273437500000e+01
-5.139999999999999858e+01 1.885327148437500000e+01
-5.139000000000000057e+01 1.884899902343750000e+01
-5.138000000000000256e+01 1.883850097656250000e+01
-5.136999999999999744e+01 1.884814453125000000e+01
-5.135999999999999943e+01 1.883996582031250000e+01
-5.135000000000000142e+01 1.883215332031250000e+01
-5.134000000000000341e+01 1.884887695312500000e+01
-5.132999999999999829e+01 1.884399414062500000e+01
-5.132000000000000028e+01 1.884387207031250000e+01
-5.131000000000000227e+01 1.886340332031250000e+01
-5.129999999999999716e+01 1.885205078125000000e+01
-5.128999999999999915e+01 1.884619140625000000e+01
-5.128000000000000114e+01 1.885937500000000000e+01
-5.127000000000000313e+01 1.884313964843750000e+01
-5.125999999999999801e+01 1.883801269531250000e+01
-5.125000000000000000e+01 1.885314941406250000e+01
-5.124000000000000199e+01 1.883959960937500000e+01
-5.122999999999999687e+01 1.883935546875000000e+01
-5.121999999999999886e+01 1.885339355468750000e+01
-5.121000000000000085e+01 1.883776855468750000e+01
-5.120000000000000284e+01 1.884082031250000000e+01
-5.118999999999999773e+01 1.885632324218750000e+01
-5.117999999999999972e+01 1.884057617187500000e+01
-5.117000000000000171e+01 1.884228515625000000e+01
-5.115999999999999659e+01 1.885046386718750000e+01
-5.114999999999999858e+01 1.883251953125000000e+01
-5.114000000000000057e+01 1.883532714843750000e+01
-5.113000000000000256e+01 1.884338378906250000e+01
-5.111999999999999744e+01 1.882739257812500000e+01
-5.110999999999999943e+01 1.883361816406250000e+01
-5.110000000000000142e+01 1.884167480468750000e+01
-5.109000000000000341e+01 1.882873535156250000e+01
-5.107999999999999829e+01 1.883569335937500000e+01
-5.107000000000000028e+01 1.883935546875000000e+01
-5.106000000000000227e+01 1.882446289062500000e+01
-5.104999999999999716e+01 1.883105468750000000e+01
-5.103999999999999915e+01 1.883447265625000000e+01
-5.103000000000000114e+01 1.882080078125000000e+01
-5.102000000000000313e+01 1.883020019531250000e+01
-5.100999999999999801e+01 1.883593750000000000e+01
-5.100000000000000000e+01 1.882531738281250000e+01
-5.099000000000000199e+01 1.883923339843750000e+01
-5.097999999999999687e+01 1.884301757812500000e+01
-5.096999999999999886e+01 1.882666015625000000e+01
-5.096000000000000085e+01 1.883996582031250000e+01
-5.095000000000000284e+01 1.884301757812500000e+01
-5.093999999999999773e+01 1.882702636718750000e+01
-5.092999999999999972e+01 1.884301757812500000e+01
-5.092000000000000171e+01 1.884204101562500000e+01
-5.090999999999999659e+01 1.882250976562500000e+01
-5.089999999999999858e+01 1.884143066406250000e+01
-5.089000000000000057e+01 1.883959960937500000e+01
-5.088000000000000256e+01 1.882348632812500000e+01
-5.086999999999999744e+01 1.884545898437500000e+01
-5.085999999999999943e+01 1.883508300781250000e+01
-5.085000000000000142e+01 1.881494140625000000e+01
-5.084000000000000341e+01 1.883361816406250000e+01
-5.082999999999999829e+01 1.882617187500000000e+01
-5.082000000000000028e+01 1.881762695312500000e+01
-5.081000000000000227e+01 1.883679199218750000e+01
-5.079999999999999716e+01 1.882849121093750000e+01
-5.078999999999999915e+01 1.881921386718750000e+01
-5.078000000000000114e+01 1.883056640625000000e+01
-5.077000000000000313e+01 1.882336425781250000e+01
-5.075999999999999801e+01 1.881945800781250000e+01
-5.075000000000000000e+01 1.882995605468750000e+01
-5.074000000000000199e+01 1.882153320312500000e+01
-5.072999999999999687e+01 1.881677246093750000e+01
-5.071999999999999886e+01 1.882604980468750000e+01
-5.071000000000000085e+01 1.882067871093750000e+01
-5.070000000000000284e+01 1.881982421875000000e+01
-5.068999999999999773e+01 1.883032226562500000e+01
-5.067999999999999972e+01 1.882507324218750000e+01
-5.067000000000000171e+01 1.882519531250000000e+01
-5.065999999999999659e+01 1.883386230468750000e+01
-5.064999999999999858e+01 1.882360839843750000e+01
-5.064000000000000057e+01 1.882031250000000000e+01
-5.063000000000000256e+01 1.883020019531250000e+01
-5.061999999999999744e+01 1.881896972656250000e+01
-5.060999999999999943e+01 1.881738281250000000e+01
-5.060000000000000142e+01 1.882995605468750000e+01
-5.059000000000000341e+01 1.881726074218750000e+01
-5.057999999999999829e+01 1.881823730468750000e+01
-5.057000000000000028e+01 1.883374023437500000e+01
-5.056000000000000227e+01 1.881750488281250000e+01
-5.054999999999999716e+01 1.881896972656250000e+01
-5.053999999999999915e+01 1.883276367187500000e+01
-5.053000000000000114e+01 1.881384277343750000e+01
-5.052000000000000313e+01 1.881835937500000000e+01
-5.050999999999999801e+01 1.883032226562500000e+01
-5.050000000000000000e+01 1.880932617187500000e+01
-5.049000000000000199e+01 1.881457519531250000e+01
-5.047999999999999687e+01 1.882543945312500000e+01
-5.046999999999999886e+01 1.880590820312500000e+01
-5.046000000000000085e+01 1.881494140625000000e+01
-5.045000000000000284e+01 1.882458496093750000e+01
-5.043999999999999773e+01 1.880798339843750000e+01
-5.042999999999999972e+01 1.881860351562500000e+01
-5.042000000000000171e+01 1.882507324218750000e+01
-5.040999999999999659e+01 1.880676269531250000e+01
-5.039999999999999858e+01 1.881481933593750000e+01
-5.039000000000000057e+01 1.882189941406250000e+01
-5.038000000000000256e+01 1.880957031250000000e+01
-5.036999999999999744e+01 1.882226562500000000e+01
-5.035999999999999943e+01 1.882910156250000000e+01
-5.035000000000000142e+01 1.881518554687500000e+01
-5.034000000000000341e+01 1.882263183593750000e+01
-5.032999999999999829e+01 1.882214355468750000e+01
-5.032000000000000028e+01 1.880554199218750000e+01
-5.031000000000000227e+01 1.881652832031250000e+01
-5.029999999999999716e+01 1.882226562500000000e+01
-5.028999999999999915e+01 1.881042480468750000e+01
-5.028000000000000114e+01 1.881982421875000000e+01
-5.027000000000000313e+01 1.881738281250000000e+01
-5.025999999999999801e+01 1.880102539062500000e+01
-5.025000000000000000e+01 1.881420898437500000e+01
-5.024000000000000199e+01 1.881713867187500000e+01
-5.022999999999999687e+01 1.880432128906250000e+01
-5.021999999999999886e+01 1.881884765625000000e+01
-5.021000000000000085e+01 1.881640625000000000e+01
-5.020000000000000284e+01 1.879895019531250000e+01
-5.018999999999999773e+01 1.881384277343750000e+01
-5.017999999999999972e+01 1.881115722656250000e+01
-5.017000000000000171e+01 1.879650878906250000e+01
-5.015999999999999659e+01 1.881848144531250000e+01
-5.014999999999999858e+01 1.881762695312500000e+01
-5.014000000000000057e+01 1.880236816406250000e+01
-5.013000000000000256e+01 1.882312011718750000e+01
-5.011999999999999744e+01 1.881518554687500000e+01
-5.010999999999999943e+01 1.880065917968750000e+01
-5.010000000000000142e+01 1.882165527343750000e+01
-5.009000000000000341e+01 1.881311035156250000e+01
-5.007999999999999829e+01 1.880175781250000000e+01
-5.007000000000000028e+01 1.881896972656250000e+01
-5.006000000000000227e+01 1.881274414062500000e+01
-5.004999999999999716e+01 1.880676269531250000e+01
-5.003999999999999915e+01 1.882080078125000000e+01
-5.003000000000000114e+01 1.881481933593750000e+01
-5.002000000000000313e+01 1.881091308593750000e+01
-5.000999999999999801e+01 1.882116699218750000e+01
-5.000000000000000000e+01 1.881286621093750000e+01
-4.999000000000000199e+01 1.880566406250000000e+01
-4.997999999999999687e+01 1.881188964843750000e+01
-4.996999999999999886e+01 1.880212402343750000e+01
-4.996000000000000085e+01 1.879614257812500000e+01
-4.995000000000000284e+01 1.880407714843750000e+01
-4.993999999999999773e+01 1.879956054687500000e+01
-4.992999999999999972e+01 1.880078125000000000e+01
-4.992000000000000171e+01 1.881457519531250000e+01
-4.990999999999999659e+01 1.880773925781250000e+01
-4.989999999999999858e+01 1.880200195312500000e+01
-4.989000000000000057e+01 1.881103515625000000e+01
-4.988000000000000256e+01 1.880114746093750000e+01
-4.986999999999999744e+01 1.879748535156250000e+01
-4.985999999999999943e+01 1.881103515625000000e+01
-4.985000000000000142e+01 1.880004882812500000e+01
-4.984000000000000341e+01 1.879699707031250000e+01
-4.982999999999999829e+01 1.881298828125000000e+01
-4.982000000000000028e+01 1.879711914062500000e+01
-4.981000000000000227e+01 1.879455566406250000e+01
-4.979999999999999716e+01 1.881665039062500000e+01
-4.978999999999999915e+01 1.880041503906250000e+01
-4.978000000000000114e+01 1.879833984375000000e+01
-4.977000000000000313e+01 1.881481933593750000e+01
-4.975999999999999801e+01 1.879199218750000000e+01
-4.975000000000000000e+01 1.878918457031250000e+01
-4.974000000000000199e+01 1.880480957031250000e+01
-4.972999999999999687e+01 1.878808593750000000e+01
-4.971999999999999886e+01 1.879296875000000000e+01
-4.971000000000000085e+01 1.881030273437500000e+01
-4.970000000000000284e+01 1.879650878906250000e+01
-4.968999999999999773e+01 1.880126953125000000e+01
-4.967999999999999972e+01 1.881567382812500000e+01
-4.967000000000000171e+01 1.880187988281250000e+01
-4.965999999999999659e+01 1.880505371093750000e+01
-4.964999999999999858e+01 1.881250000000000000e+01
-4.964000000000000057e+01 1.879443359375000000e+01
-4.963000000000000256e+01 1.879711914062500000e+01
-4.961999999999999744e+01 1.880786132812500000e+01
-4.960999999999999943e+01 1.879565429687500000e+01
-4.960000000000000142e+01 1.880151367187500000e+01
-4.959000000000000341e+01 1.881127929687500000e+01
-4.957999999999999829e+01 1.879614257812500000e+01
-4.957000000000000028e+01 1.879772949218750000e+01
-4.956000000000000227e+01 1.880249023437500000e+01
-4.954999999999999716e+01 1.878503417968750000e+01
-4.953999999999999915e+01 1.878906250000000000e+01
-4.953000000000000114e+01 1.879699707031250000e+01
-4.952000000000000313e+01 1.878295898437500000e+01
-4.950999999999999801e+01 1.879125976562500000e+01
-4.950000000000000000e+01 1.880102539062500000e+01
-4.949000000000000199e+01 1.878625488281250000e+01
-4.947999999999999687e+01 1.879467773437500000e+01
-4.946999999999999886e+01 1.880395507812500000e+01
-4.946000000000000085e+01 1.878747558593750000e+01
-4.945000000000000284e+01 1.879443359375000000e+01
-4.943999999999999773e+01 1.880126953125000000e+01
-4.942999999999999972e+01 1.878405761718750000e+01
-4.942000000000000171e+01 1.879443359375000000e+01
-4.940999999999999659e+01 1.880212402343750000e+01
-4.939999999999999858e+01 1.878479003906250000e+01
-4.939000000000000057e+01 1.879577636718750000e+01
-4.938000000000000256e+01 1.879968261718750000e+01
-4.936999999999999744e+01 1.877954101562500000e+01
-4.935999999999999943e+01 1.879150390625000000e+01
-4.935000000000000142e+01 1.879736328125000000e+01
-4.934000000000000341e+01 1.878137207031250000e+01
-4.932999999999999829e+01 1.879113769531250000e+01
-4.932000000000000028e+01 1.879052734375000000e+01
-4.931000000000000227e+01 1.877368164062500000e+01
-4.929999999999999716e+01 1.878515625000000000e+01
-4.928999999999999915e+01 1.879016113281250000e+01
-4.928000000000000114e+01 1.878137207031250000e+01
-4.927000000000000313e+01 1.879248046875000000e+01
-4.925999999999999801e+01 1.879602050781250000e+01
-4.925000000000000000e+01 1.878686523437500000e+01
-4.924000000000000199e+01 1.879528808593750000e+01
-4.922999999999999687e+01 1.879675292968750000e+01
-4.921999999999999886e+01 1.878710937500000000e+01
-4.921000000000000085e+01 1.879235839843750000e+01
-4.920000000000000284e+01 1.879138183593750000e+01
-4.918999999999999773e+01 1.878234863281250000e+01
-4.917999999999999972e+01 1.879101562500000000e+01
-4.917000000000000171e+01 1.879321289062500000e+01
-4.915999999999999659e+01 1.878393554687500000e+01
-4.914999999999999858e+01 1.879284667968750000e+01
-4.914000000000000057e+01 1.879357910156250000e+01
-4.913000000000000256e+01 1.878088378906250000e+01
-4.911999999999999744e+01 1.879016113281250000e+01
-4.910999999999999943e+01 1.878967285156250000e+01
-4.910000000000000142e+01 1.877416992187500000e+01
-4.909000000000000341e+01 1.878479003906250000e+01
-4.907999999999999829e+01 1.878149414062500000e+01
-4.907000000000000028e+01 1.876245117187500000e+01
-4.906000000000000227e+01 1.877941894531250000e+01
-4.904999999999999716e+01 1.877893066406250000e+01
-4.903999999999999915e+01 1.876110839843750000e+01
-4.903000000000000114e+01 1.878271484375000000e+01
-4.902000000000000313e+01 1.878076171875000000e+01
-4.900999999999999801e+01 1.876330566406250000e+01
-4.900000000000000000e+01 1.878295898437500000e+01
-4.899000000000000199e+01 1.877844238281250000e+01
-4.897999999999999687e+01 1.876428222656250000e+01
-4.896999999999999886e+01 1.878491210937500000e+01
-4.896000000000000085e+01 1.878308105468750000e+01
-4.895000000000000284e+01 1.877124023437500000e+01
-4.893999999999999773e+01 1.878588867187500000e+01
-4.892999999999999972e+01 1.878125000000000000e+01
-4.892000000000000171e+01 1.877136230468750000e+01
-4.890999999999999659e+01 1.878479003906250000e+01
-4.889999999999999858e+01 1.878125000000000000e+01
-4.889000000000000057e+01 1.877136230468750000e+01
-4.888000000000000256e+01 1.878088378906250000e+01
-4.886999999999999744e+01 1.877404785156250000e+01
-4.885999999999999943e+01 1.876379394531250000e+01
-4.885000000000000142e+01 1.877661132812500000e+01
-4.884000000000000341e+01 1.877526855468750000e+01
-4.882999999999999829e+01 1.876782226562500000e+01
-4.882000000000000028e+01 1.877844238281250000e+01
-4.881000000000000227e+01 1.877099609375000000e+01
-4.879999999999999716e+01 1.876098632812500000e+01
-4.878999999999999915e+01 1.877648925781250000e+01
-4.878000000000000114e+01 1.877478027343750000e+01
-4.877000000000000313e+01 1.876660156250000000e+01
-4.875999999999999801e+01 1.878173828125000000e+01
-4.875000000000000000e+01 1.877893066406250000e+01
-4.874000000000000199e+01 1.877221679687500000e+01
-4.872999999999999687e+01 1.878698730468750000e+01
-4.871999999999999886e+01 1.877856445312500000e+01
-4.871000000000000085e+01 1.876696777343750000e+01
-4.870000000000000284e+01 1.878186035156250000e+01
-4.868999999999999773e+01 1.877404785156250000e+01
-4.867999999999999972e+01 1.876342773437500000e+01
-4.867000000000000171e+01 1.877917480468750000e+01
-4.865999999999999659e+01 1.877160644531250000e+01
-4.864999999999999858e+01 1.876306152343750000e+01
-4.864000000000000057e+01 1.878015136718750000e+01
-4.863000000000000256e+01 1.877038574218750000e+01
-4.861999999999999744e+01 1.875915527343750000e+01
-4.860999999999999943e+01 1.877453613281250000e+01
-4.860000000000000142e+01 1.876672363281250000e+01
-4.859000000000000341e+01 1.875854492187500000e+01
-4.857999999999999829e+01 1.877404785156250000e+01
-4.857000000000000028e+01 1.876538085937500000e+01
-4.856000000000000227e+01 1.875671386718750000e+01
-4.854999999999999716e+01 1.877209472656250000e+01
-4.853999999999999915e+01 1.876403808593750000e+01
-4.853000000000000114e+01 1.875512695312500000e+01
-4.852000000000000313e+01 1.876879882812500000e+01
-4.850999999999999801e+01 1.876208496093750000e+01
-4.850000000000000000e+01 1.875671386718750000e+01
-4.849000000000000199e+01 1.877526855468750000e+01
-4.847999999999999687e+01 1.877001953125000000e+01
-4.846999999999999886e+01 1.876403808593750000e+01
-4.846000000000000085e+01 1.877929687500000000e+01
-4.845000000000000284e+01 1.876965332031250000e+01
-4.843999999999999773e+01 1.875988769531250000e+01
-4.842999999999999972e+01 1.877185058593750000e+01
-4.842000000000000171e+01 1.876147460937500000e+01
-4.840999999999999659e+01 1.875146484375000000e+01
-4.839999999999999858e+01 1.876464843750000000e+01
-4.839000000000000057e+01 1.875610351562500000e+01
-4.838000000000000256e+01 1.874926757812500000e+01
-4.836999999999999744e+01 1.876770019531250000e+01
-4.835999999999999943e+01 1.876110839843750000e+01
-4.835000000000000142e+01 1.875402832031250000e+01
-4.834000000000000341e+01 1.877307128906250000e+01
-4.832999999999999829e+01 1.876135253906250000e+01
-4.832000000000000028e+01 1.874987792968750000e+01
-4.831000000000000227e+01 1.877001953125000000e+01
-4.829999999999999716e+01 1.875842285156250000e+01
-4.828999999999999915e+01 1.874951171875000000e+01
-4.828000000000000114e+01 1.877478027343750000e+01
-4.827000000000000313e+01 1.876867675781250000e+01
-4.825999999999999801e+01 1.876159667968750000e+01
-4.825000000000000000e+01 1.877917480468750000e+01
-4.824000000000000199e+01 1.876391601562500000e+01
-4.822999999999999687e+01 1.875341796875000000e+01
-4.821999999999999886e+01 1.876867675781250000e+01
-4.821000000000000085e+01 1.875854492187500000e+01
-4.820000000000000284e+01 1.875354003906250000e+01
-4.818999999999999773e+01 1.876831054687500000e+01
-4.817999999999999972e+01 1.875866699218750000e+01
-4.817000000000000171e+01 1.875231933593750000e+01
-4.815999999999999659e+01 1.876416015625000000e+01
-4.814999999999999858e+01 1.875866699218750000e+01
-4.814000000000000057e+01 1.875500488281250000e+01
-4.813000000000000256e+01 1.876440429687500000e+01
-4.811999999999999744e+01 1.875500488281250000e+01
-4.810999999999999943e+01 1.874816894531250000e+01
-4.810000000000000142e+01 1.875720214843750000e+01
-4.809000000000000341e+01 1.875170898437500000e+01
-4.807999999999999829e+01 1.874926757812500000e+01
-4.807000000000000028e+01 1.876098632812500000e+01
-4.806000000000000227e+01 1.875256347656250000e+01
-4.804999999999999716e+01 1.874487304687500000e+01
-4.803999999999999915e+01 1.875476074218750000e+01
-4.803000000000000114e+01 1.874694824218750000e+01
-4.802000000000000313e+01 1.874157714843750000e+01
-4.800999999999999801e+01 1.875671386718750000e+01
-4.800000000000000000e+01 1.874743652343750000e+01
-4.799000000000000199e+01 1.873840332031250000e+01
-4.797999999999999687e+01 1.875573730468750000e+01
-4.796999999999999886e+01 1.874426269531250000e+01
-4.796000000000000085e+01 1.873559570312500000e+01
-4.795000000000000284e+01 1.875756835937500000e+01
-4.793999999999999773e+01 1.874499511718750000e+01
-4.792999999999999972e+01 1.873791503906250000e+01
-4.792000000000000171e+01 1.876391601562500000e+01
-4.790999999999999659e+01 1.875097656250000000e+01
-4.789999999999999858e+01 1.874255371093750000e+01
-4.789000000000000057e+01 1.876135253906250000e+01
-4.788000000000000256e+01 1.874890136718750000e+01
-4.786999999999999744e+01 1.874523925781250000e+01
-4.785999999999999943e+01 1.876330566406250000e+01
-4.785000000000000142e+01 1.875231933593750000e+01
-4.784000000000000341e+01 1.874487304687500000e+01
-4.782999999999999829e+01 1.875585937500000000e+01
-4.782000000000000028e+01 1.874645996093750000e+01
-4.781000000000000227e+01 1.874084472656250000e+01
-4.779999999999999716e+01 1.875183105468750000e+01
-4.778999999999999915e+01 1.874499511718750000e+01
-4.778000000000000114e+01 1.874169921875000000e+01
-4.777000000000000313e+01 1.875427246093750000e+01
-4.775999999999999801e+01 1.874597167968750000e+01
-4.775000000000000000e+01 1.873876953125000000e+01
-4.774000000000000199e+01 1.875061035156250000e+01
-4.772999999999999687e+01 1.874377441406250000e+01
-4.771999999999999886e+01 1.873742675781250000e+01
-4.771000000000000085e+01 1.875048828125000000e+01
-4.770000000000000284e+01 1.874194335937500000e+01
-4.768999999999999773e+01 1.873327636718750000e+01
-4.767999999999999972e+01 1.874768066406250000e+01
-4.767000000000000171e+01 1.874255371093750000e+01
-4.765999999999999659e+01 1.873596191406250000e+01
-4.764999999999999858e+01 1.874890136718750000e+01
-4.764000000000000057e+01 1.873901367187500000e+01
-4.763000000000000256e+01 1.872998046875000000e+01
-4.761999999999999744e+01 1.874511718750000000e+01
-4.760999999999999943e+01 1.873693847656250000e+01
-4.760000000000000142e+01 1.872875976562500000e+01
-4.759000000000000341e+01 1.874682617187500000e+01
-4.757999999999999829e+01 1.873950195312500000e+01
-4.757000000000000028e+01 1.873071289062500000e+01
-4.756000000000000227e+01 1.874780273437500000e+01
-4.754999999999999716e+01 1.873864746093750000e+01
-4.753999999999999915e+01 1.872937011718750000e+01
-4.753000000000000114e+01 1.874597167968750000e+01
-4.752000000000000313e+01 1.873522949218750000e+01
-4.750999999999999801e+01 1.872607421875000000e+01
-4.750000000000000000e+01 1.874462890625000000e+01
-4.749000000000000199e+01 1.873876953125000000e+01
-4.747999999999999687e+01 1.873046875000000000e+01
-4.746999999999999886e+01 1.874365234375000000e+01
-4.746000000000000085e+01 1.873632812500000000e+01
-4.745000000000000284e+01 1.872912597656250000e+01
-4.743999999999999773e+01 1.874230957031250000e+01
-4.742999999999999972e+01 1.873864746093750000e+01
-4.742000000000000171e+01 1.873278808593750000e+01
-4.740999999999999659e+01 1.874096679687500000e+01
-4.739999999999999858e+01 1.873559570312500000e+01
-4.739000000000000057e+01 1.873144531250000000e+01
-4.738000000000000256e+01 1.874169921875000000e+01
-4.736999999999999744e+01 1.873999023437500000e+01
-4.735999999999999943e+01 1.873559570312500000e+01
-4.735000000000000142e+01 1.874206542968750000e+01
-4.734000000000000341e+01 1.873742675781250000e+01
-4.732999999999999829e+01 1.872900390625000000e+01
-4.732000000000000028e+01 1.873266601562500000e+01
-4.731000000000000227e+01 1.872753906250000000e+01
-4.729999999999999716e+01 1.872033691406250000e+01
-4.728999999999999915e+01 1.872839355468750000e+01
-4.728000000000000114e+01 1.873022460937500000e+01
-4.727000000000000313e+01 1.872619628906250000e+01
-4.725999999999999801e+01 1.873413085937500000e+01
-4.725000000000000000e+01 1.873071289062500000e+01
-4.724000000000000199e+01 1.871984863281250000e+01
-4.722999999999999687e+01 1.873120117187500000e+01
-4.721999999999999886e+01 1.873303222656250000e+01
-4.721000000000000085e+01 1.872412109375000000e+01
-4.720000000000000284e+01 1.874108886718750000e+01
-4.718999999999999773e+01 1.873718261718750000e+01
-4.717999999999999972e+01 1.871777343750000000e+01
-4.717000000000000171e+01 1.873315429687500000e+01
-4.715999999999999659e+01 1.872949218750000000e+01
-4.714999999999999858e+01 1.871557617187500000e+01
-4.714000000000000057e+01 1.873852539062500000e+01
-4.713000000000000256e+01 1.873620605468750000e+01
-4.711999999999999744e+01 1.871923828125000000e+01
-4.710999999999999943e+01 1.873608398437500000e+01
-4.710000000000000142e+01 1.873205566406250000e+01
-4.709000000000000341e+01 1.871655273437500000e+01
-4.707999999999999829e+01 1.872998046875000000e+01
-4.707000000000000028e+01 1.872656250000000000e+01
-4.706000000000000227e+01 1.871435546875000000e+01
-4.704999999999999716e+01 1.872778320312500000e+01
-4.703999999999999915e+01 1.872607421875000000e+01
-4.703000000000000114e+01 1.871289062500000000e+01
-4.702000000000000313e+01 1.872192382812500000e+01
-4.700999999999999801e+01 1.872192382812500000e+01
-4.700000000000000000e+01 1.871350097656250000e+01
-4.699000000000000199e+01 1.872583007812500000e+01
-4.697999999999999687e+01 1.872680664062500000e+01
-4.696999999999999886e+01 1.871496582031250000e+01
-4.696000000000000085e+01 1.872253417968750000e+01
-4.695000000000000284e+01 1.872399902343750000e+01
-4.693999999999999773e+01 1.871533203125000000e+01
-4.692999999999999972e+01 1.872631835937500000e+01
-4.692000000000000171e+01 1.872851562500000000e+01
-4.690999999999999659e+01 1.871630859375000000e+01
-4.689999999999999858e+01 1.872595214843750000e+01
-4.689000000000000057e+01 1.872827148437500000e+01
-4.688000000000000256e+01 1.871301269531250000e+01
-4.686999999999999744e+01 1.872412109375000000e+01
-4.685999999999999943e+01 1.873046875000000000e+01
-4.685000000000000142e+01 1.871594238281250000e+01
-4.684000000000000341e+01 1.873010253906250000e+01
-4.682999999999999829e+01 1.873620605468750000e+01
-4.682000000000000028e+01 1.871362304687500000e+01
-4.681000000000000227e+01 1.872851562500000000e+01
-4.679999999999999716e+01 1.873742675781250000e+01
-4.678999999999999915e+01 1.871386718750000000e+01
-4.678000000000000114e+01 1.873071289062500000e+01
-4.677000000000000313e+01 1.873657226562500000e+01
-4.675999999999999801e+01 1.871179199218750000e+01
-4.675000000000000000e+01 1.872570800781250000e+01
-4.674000000000000199e+01 1.873168945312500000e+01
-4.672999999999999687e+01 1.871740722656250000e+01
-4.671999999999999886e+01 1.872692871093750000e+01
-4.671000000000000085e+01 1.873010253906250000e+01
-4.670000000000000284e+01 1.871728515625000000e+01
-4.668999999999999773e+01 1.871936035156250000e+01
-4.667999999999999972e+01 1.871887207031250000e+01
-4.667000000000000171e+01 1.870764160156250000e+01
-4.665999999999999659e+01 1.871203613281250000e+01
-4.664999999999999858e+01 1.871618652343750000e+01
-4.664000000000000057e+01 1.870861816406250000e+01
-4.663000000000000256e+01 1.871386718750000000e+01
-4.661999999999999744e+01 1.871984863281250000e+01
-4.660999999999999943e+01 1.871313476562500000e+01
-4.660000000000000142e+01 1.871752929687500000e+01
-4.659000000000000341e+01 1.872216796875000000e+01
-4.657999999999999829e+01 1.871008300781250000e+01
-4.657000000000000028e+01 1.871252441406250000e+01
-4.656000000000000227e+01 1.872094726562500000e+01
-4.654999999999999716e+01 1.871118164062500000e+01
-4.653999999999999915e+01 1.871301269531250000e+01
-4.653000000000000114e+01 1.872082519531250000e+01
-4.652000000000000313e+01 1.870617675781250000e+01
-4.650999999999999801e+01 1.870764160156250000e+01
-4.650000000000000000e+01 1.872070312500000000e+01
-4.649000000000000199e+01 1.870568847656250000e+01
-4.647999999999999687e+01 1.870715332031250000e+01
-4.646999999999999886e+01 1.872009277343750000e+01
-4.646000000000000085e+01 1.870031738281250000e+01
-4.645000000000000284e+01 1.870117187500000000e+01
-4.643999999999999773e+01 1.871704101562500000e+01
-4.642999999999999972e+01 1.869934082031250000e+01
-4.642000000000000171e+01 1.870007324218750000e+01
-4.640999999999999659e+01 1.871533203125000000e+01
-4.639999999999999858e+01 1.869946289062500000e+01
-4.639000000000000057e+01 1.869946289062500000e+01
-4.638000000000000256e+01 1.871398925781250000e+01
-4.636999999999999744e+01 1.870117187500000000e+01
-4.635999999999999943e+01 1.870068359375000000e+01
-4.635000000000000142e+01 1.871313476562500000e+01
-4.634000000000000341e+01 1.870080566406250000e+01
-4.632999999999999829e+01 1.869689941406250000e+01
-4.632000000000000028e+01 1.870678710937500000e+01
-4.631000000000000227e+01 1.869543457031250000e+01
-4.629999999999999716e+01 1.869238281250000000e+01
-4.628999999999999915e+01 1.870251464843750000e+01
-4.628000000000000114e+01 1.869348144531250000e+01
-4.627000000000000313e+01 1.869055175781250000e+01
-4.625999999999999801e+01 1.870239257812500000e+01
-4.625000000000000000e+01 1.869665527343750000e+01
-4.624000000000000199e+01 1.869531250000000000e+01
-4.622999999999999687e+01 1.870959472656250000e+01
-4.621999999999999886e+01 1.870397949218750000e+01
-4.621000000000000085e+01 1.869873046875000000e+01
-4.620000000000000284e+01 1.870996093750000000e+01
-4.618999999999999773e+01 1.870178222656250000e+01
-4.617999999999999972e+01 1.869311523437500000e+01
-4.617000000000000171e+01 1.870971679687500000e+01
-4.615999999999999659e+01 1.870312500000000000e+01
-4.614999999999999858e+01 1.869152832031250000e+01
-4.614000000000000057e+01 1.871789550781250000e+01
-4.613000000000000256e+01 1.870776367187500000e+01
-4.611999999999999744e+01 1.868847656250000000e+01
-4.610999999999999943e+01 1.871496582031250000e+01
-4.610000000000000142e+01 1.870068359375000000e+01
-4.609000000000000341e+01 1.868395996093750000e+01
-4.607999999999999829e+01 1.870959472656250000e+01
-4.607000000000000028e+01 1.869750976562500000e+01
-4.606000000000000227e+01 1.867968750000000000e+01
-4.604999999999999716e+01 1.869543457031250000e+01
-4.603999999999999915e+01 1.869177246093750000e+01
-4.603000000000000114e+01 1.868310546875000000e+01
-4.602000000000000313e+01 1.869702148437500000e+01
-4.600999999999999801e+01 1.869311523437500000e+01
-4.600000000000000000e+01 1.868188476562500000e+01
-4.599000000000000199e+01 1.869116210937500000e+01
-4.597999999999999687e+01 1.868933105468750000e+01
-4.596999999999999886e+01 1.868090820312500000e+01
-4.596000000000000085e+01 1.869287109375000000e+01
-4.595000000000000284e+01 1.869470214843750000e+01
-4.593999999999999773e+01 1.868554687500000000e+01
-4.592999999999999972e+01 1.869531250000000000e+01
-4.592000000000000171e+01 1.869787597656250000e+01
-4.590999999999999659e+01 1.868872070312500000e+01
-4.589999999999999858e+01 1.869873046875000000e+01
-4.589000000000000057e+01 1.870019531250000000e+01
-4.588000000000000256e+01 1.868566894531250000e+01
-4.586999999999999744e+01 1.869311523437500000e+01
-4.585999999999999943e+01 1.869396972656250000e+01
-4.585000000000000142e+01 1.867858886718750000e+01
-4.584000000000000341e+01 1.868884277343750000e+01
-4.582999999999999829e+01 1.869458007812500000e+01
-4.582000000000000028e+01 1.867761230468750000e+01
-4.581000000000000227e+01 1.868859863281250000e+01
-4.579999999999999716e+01 1.869470214843750000e+01
-4.578999999999999915e+01 1.867321777343750000e+01
-4.578000000000000114e+01 1.868493652343750000e+01
-4.577000000000000313e+01 1.869714355468750000e+01
-4.575999999999999801e+01 1.867993164062500000e+01
-4.575000000000000000e+01 1.869299316406250000e+01
-4.574000000000000199e+01 1.870312500000000000e+01
-4.572999999999999687e+01 1.868139648437500000e+01
-4.571999999999999886e+01 1.868762207031250000e+01
-4.571000000000000085e+01 1.869787597656250000e+01
-4.570000000000000284e+01 1.868432617187500000e+01
-4.568999999999999773e+01 1.869274902343750000e+01
-4.567999999999999972e+01 1.870178222656250000e+01
-4.567000000000000171e+01 1.868725585937500000e+01
-4.565999999999999659e+01 1.868835449218750000e+01
-4.564999999999999858e+01 1.869201660156250000e+01
-4.564000000000000057e+01 1.868103027343750000e+01
-4.563000000000000256e+01 1.868469238281250000e+01
-4.561999999999999744e+01 1.869372558593750000e+01
-4.560999999999999943e+01 1.868847656250000000e+01
-4.560000000000000142e+01 1.869104003906250000e+01
-4.559000000000000341e+01 1.869702148437500000e+01
-4.557999999999999829e+01 1.868945312500000000e+01
-4.557000000000000028e+01 1.869006347656250000e+01
-4.556000000000000227e+01 1.869653320312500000e+01
-4.554999999999999716e+01 1.868835449218750000e+01
-4.553999999999999915e+01 1.868591308593750000e+01
-4.553000000000000114e+01 1.869165039062500000e+01
-4.552000000000000313e+01 1.868359375000000000e+01
-4.550999999999999801e+01 1.868103027343750000e+01
-4.550000000000000000e+01 1.869006347656250000e+01
-4.549000000000000199e+01 1.867919921875000000e+01
-4.547999999999999687e+01 1.867138671875000000e+01
-4.546999999999999886e+01 1.868383789062500000e+01
-4.546000000000000085e+01 1.867285156250000000e+01
-4.545000000000000284e+01 1.866430664062500000e+01
-4.543999999999999773e+01 1.868457031250000000e+01
-4.542999999999999972e+01 1.867053222656250000e+01
-4.542000000000000171e+01 1.865991210937500000e+01
-4.540999999999999659e+01 1.868310546875000000e+01
-4.539999999999999858e+01 1.867395019531250000e+01
-4.539000000000000057e+01 1.866772460937500000e+01
-4.538000000000000256e+01 1.869067382812500000e+01
-4.536999999999999744e+01 1.868225097656250000e+01
-4.535999999999999943e+01 1.867309570312500000e+01
-4.535000000000000142e+01 1.869287109375000000e+01
-4.534000000000000341e+01 1.868640136718750000e+01
-4.532999999999999829e+01 1.867541503906250000e+01
-4.532000000000000028e+01 1.868933105468750000e+01
-4.531000000000000227e+01 1.868249511718750000e+01
-4.529999999999999716e+01 1.867065429687500000e+01
-4.528999999999999915e+01 1.868249511718750000e+01
-4.528000000000000114e+01 1.867956542968750000e+01
-4.527000000000000313e+01 1.866918945312500000e+01
-4.525999999999999801e+01 1.868005371093750000e+01
-4.525000000000000000e+01 1.867980957031250000e+01
-4.524000000000000199e+01 1.867028808593750000e+01
-4.522999999999999687e+01 1.867932128906250000e+01
-4.521999999999999886e+01 1.867773437500000000e+01
-4.521000000000000085e+01 1.866467285156250000e+01
-4.520000000000000284e+01 1.867163085937500000e+01
-4.518999999999999773e+01 1.867260742187500000e+01
-4.517999999999999972e+01 1.866223144531250000e+01
-4.517000000000000171e+01 1.867248535156250000e+01
-4.515999999999999659e+01 1.867651367187500000e+01
-4.514999999999999858e+01 1.866320800781250000e+01
-4.514000000000000057e+01 1.867150878906250000e+01
-4.513000000000000256e+01 1.867663574218750000e+01
-4.511999999999999744e+01 1.866052246093750000e+01
-4.510999999999999943e+01 1.867041015625000000e+01
-4.510000000000000142e+01 1.868139648437500000e+01
-4.509000000000000341e+01 1.866540527343750000e+01
-4.507999999999999829e+01 1.867431640625000000e+01
-4.507000000000000028e+01 1.868395996093750000e+01
-4.506000000000000227e+01 1.866027832031250000e+01
-4.504999999999999716e+01 1.866699218750000000e+01
-4.503999999999999915e+01 1.868139648437500000e+01
-4.503000000000000114e+01 1.866455078125000000e+01
-4.502000000000000313e+01 1.867382812500000000e+01
-4.500999999999999801e+01 1.868627929687500000e+01
-4.500000000000000000e+01 1.866381835937500000e+01
-4.499000000000000199e+01 1.866381835937500000e+01
-4.497999999999999687e+01 1.867431640625000000e+01
-4.496999999999999886e+01 1.866235351562500000e+01
-4.496000000000000085e+01 1.866748046875000000e+01
-4.495000000000000284e+01 1.867749023437500000e+01
-4.493999999999999773e+01 1.866699218750000000e+01
-4.492999999999999972e+01 1.866503906250000000e+01
-4.492000000000000171e+01 1.866943359375000000e+01
-4.490999999999999659e+01 1.866101074218750000e+01
-4.489999999999999858e+01 1.866027832031250000e+01
-4.489000000000000057e+01 1.866711425781250000e+01
-4.488000000000000256e+01 1.865979003906250000e+01
-4.486999999999999744e+01 1.865478515625000000e+01
-4.485999999999999943e+01 1.865856933593750000e+01
-4.485000000000000142e+01 1.865234375000000000e+01
-4.484000000000000341e+01 1.865209960937500000e+01
-4.482999999999999829e+01 1.866369628906250000e+01
-4.482000000000000028e+01 1.866113281250000000e+01
-4.481000000000000227e+01 1.865722656250000000e+01
-4.479999999999999716e+01 1.866394042968750000e+01
-4.478999999999999915e+01 1.865734863281250000e+01
-4.478000000000000114e+01 1.865124511718750000e+01
-4.477000000000000313e+01 1.866308593750000000e+01
-4.475999999999999801e+01 1.865954589843750000e+01
-4.475000000000000000e+01 1.865136718750000000e+01
-4.474000000000000199e+01 1.866345214843750000e+01
-4.472999999999999687e+01 1.866101074218750000e+01
-4.471999999999999886e+01 1.865197753906250000e+01
-4.471000000000000085e+01 1.866723632812500000e+01
-4.470000000000000284e+01 1.866735839843750000e+01
-4.468999999999999773e+01 1.865551757812500000e+01
-4.467999999999999972e+01 1.866735839843750000e+01
-4.467000000000000171e+01 1.866552734375000000e+01
-4.465999999999999659e+01 1.865161132812500000e+01
-4.464999999999999858e+01 1.866552734375000000e+01
-4.464000000000000057e+01 1.866613769531250000e+01
-4.463000000000000256e+01 1.864831542968750000e+01
-4.461999999999999744e+01 1.865759277343750000e+01
-4.460999999999999943e+01 1.866040039062500000e+01
-4.460000000000000142e+01 1.864611816406250000e+01
-4.459000000000000341e+01 1.865856933593750000e+01
-4.457999999999999829e+01 1.866381835937500000e+01
-4.457000000000000028e+01 1.864636230468750000e+01
-4.456000000000000227e+01 1.865234375000000000e+01
-4.454999999999999716e+01 1.865771484375000000e+01
-4.453999999999999915e+01 1.864514160156250000e+01
-4.453000000000000114e+01 1.865600585937500000e+01
-4.452000000000000313e+01 1.866638183593750000e+01
-4.450999999999999801e+01 1.865270996093750000e+01
-4.450000000000000000e+01 1.865441894531250000e+01
-4.449000000000000199e+01 1.865808105468750000e+01
-4.447999999999999687e+01 1.864208984375000000e+01
-4.446999999999999886e+01 1.864550781250000000e+01
-4.446000000000000085e+01 1.865576171875000000e+01
-4.445000000000000284e+01 1.864465332031250000e+01
-4.443999999999999773e+01 1.864624023437500000e+01
-4.442999999999999972e+01 1.865600585937500000e+01
-4.442000000000000171e+01 1.864611816406250000e+01
-4.440999999999999659e+01 1.864770507812500000e+01
-4.439999999999999858e+01 1.865917968750000000e+01
-4.439000000000000057e+01 1.865100097656250000e+01
-4.438000000000000256e+01 1.864978027343750000e+01
-4.436999999999999744e+01 1.866052246093750000e+01
-4.435999999999999943e+01 1.865112304687500000e+01
-4.435000000000000142e+01 1.864636230468750000e+01
-4.434000000000000341e+01 1.865917968750000000e+01
-4.432999999999999829e+01 1.865356445312500000e+01
-4.432000000000000028e+01 1.864941406250000000e+01
-4.431000000000000227e+01 1.866625976562500000e+01
-4.429999999999999716e+01 1.865881347656250000e+01
-4.428999999999999915e+01 1.864746093750000000e+01
-4.428000000000000114e+01 1.866516113281250000e+01
-4.427000000000000313e+01 1.865954589843750000e+01
-4.425999999999999801e+01 1.864636230468750000e+01
-4.425000000000000000e+01 1.866369628906250000e+01
-4.424000000000000199e+01 1.865380859375000000e+01
-4.422999999999999687e+01 1.863464355468750000e+01
-4.421999999999999886e+01 1.865026855468750000e+01
-4.421000000000000085e+01 1.864428710937500000e+01
-4.420000000000000284e+01 1.862902832031250000e+01
-4.418999999999999773e+01 1.864550781250000000e+01
-4.417999999999999972e+01 1.864465332031250000e+01
-4.417000000000000171e+01 1.863171386718750000e+01
-4.415999999999999659e+01 1.864196777343750000e+01
-4.414999999999999858e+01 1.864184570312500000e+01
-4.414000000000000057e+01 1.863159179687500000e+01
-4.413000000000000256e+01 1.864074707031250000e+01
-4.411999999999999744e+01 1.864514160156250000e+01
-4.410999999999999943e+01 1.863635253906250000e+01
-4.410000000000000142e+01 1.864160156250000000e+01
-4.409000000000000341e+01 1.864392089843750000e+01
-4.407999999999999829e+01 1.863464355468750000e+01
-4.407000000000000028e+01 1.864013671875000000e+01
-4.406000000000000227e+01 1.864636230468750000e+01
-4.404999999999999716e+01 1.863891601562500000e+01
-4.403999999999999915e+01 1.864331054687500000e+01
-4.403000000000000114e+01 1.865087890625000000e+01
-4.402000000000000313e+01 1.864135742187500000e+01
-4.400999999999999801e+01 1.864367675781250000e+01
-4.400000000000000000e+01 1.865197753906250000e+01
-4.399000000000000199e+01 1.864074707031250000e+01
-4.397999999999999687e+01 1.864099121093750000e+01
-4.396999999999999886e+01 1.865222167968750000e+01
-4.396000000000000085e+01 1.863818359375000000e+01
-4.395000000000000284e+01 1.863452148437500000e+01
-4.393999999999999773e+01 1.864904785156250000e+01
-4.392999999999999972e+01 1.863342285156250000e+01
-4.392000000000000171e+01 1.862939453125000000e+01
-4.390999999999999659e+01 1.865051269531250000e+01
-4.389999999999999858e+01 1.863610839843750000e+01
-4.389000000000000057e+01 1.862951660156250000e+01
-4.388000000000000256e+01 1.864892578125000000e+01
-4.386999999999999744e+01 1.863476562500000000e+01
-4.385999999999999943e+01 1.862756347656250000e+01
-4.385000000000000142e+01 1.864758300781250000e+01
-4.384000000000000341e+01 1.863732910156250000e+01
-4.382999999999999829e+01 1.862670898437500000e+01
-4.382000000000000028e+01 1.864160156250000000e+01
-4.381000000000000227e+01 1.863269042968750000e+01
-4.379999999999999716e+01 1.861962890625000000e+01
-4.378999999999999915e+01 1.863354492187500000e+01
-4.378000000000000114e+01 1.862780761718750000e+01
-4.377000000000000313e+01 1.861584472656250000e+01
-4.375999999999999801e+01 1.863317871093750000e+01
-4.375000000000000000e+01 1.863476562500000000e+01
-4.374000000000000199e+01 1.862304687500000000e+01
-4.372999999999999687e+01 1.863525390625000000e+01
-4.371999999999999886e+01 1.863647460937500000e+01
-4.371000000000000085e+01 1.862304687500000000e+01
-4.370000000000000284e+01 1.863354492187500000e+01
-4.368999999999999773e+01 1.863806152343750000e+01
-4.367999999999999972e+01 1.862475585937500000e+01
-4.367000000000000171e+01 1.863256835937500000e+01
-4.365999999999999659e+01 1.863818359375000000e+01
-4.364999999999999858e+01 1.862451171875000000e+01
-4.364000000000000057e+01 1.863012695312500000e+01
-4.363000000000000256e+01 1.863635253906250000e+01
-4.361999999999999744e+01 1.862011718750000000e+01
-4.360999999999999943e+01 1.862402343750000000e+01
-4.360000000000000142e+01 1.863586425781250000e+01
-4.359000000000000341e+01 1.862268066406250000e+01
-4.357999999999999829e+01 1.862609863281250000e+01
-4.357000000000000028e+01 1.863842773437500000e+01
-4.356000000000000227e+01 1.862414550781250000e+01
-4.354999999999999716e+01 1.862329101562500000e+01
-4.353999999999999915e+01 1.863635253906250000e+01
-4.353000000000000114e+01 1.862329101562500000e+01
-4.352000000000000313e+01 1.862329101562500000e+01
-4.350999999999999801e+01 1.864160156250000000e+01
-4.350000000000000000e+01 1.862792968750000000e+01
-4.349000000000000199e+01 1.862084960937500000e+01
-4.347999999999999687e+01 1.863586425781250000e+01
-4.346999999999999886e+01 1.862414550781250000e+01
-4.346000000000000085e+01 1.861828613281250000e+01
-4.345000000000000284e+01 1.863757324218750000e+01
-4.343999999999999773e+01 1.863037109375000000e+01
-4.342999999999999972e+01 1.862097167968750000e+01
-4.342000000000000171e+01 1.863464355468750000e+01
-4.340999999999999659e+01 1.862634277343750000e+01
-4.339999999999999858e+01 1.861499023437500000e+01
-4.339000000000000057e+01 1.862487792968750000e+01
-4.338000000000000256e+01 1.862097167968750000e+01
-4.336999999999999744e+01 1.861218261718750000e+01
-4.335999999999999943e+01 1.862158203125000000e+01
-4.335000000000000142e+01 1.861865234375000000e+01
-4.334000000000000341e+01 1.860900878906250000e+01
-4.332999999999999829e+01 1.861804199218750000e+01
-4.332000000000000028e+01 1.862133789062500000e+01
-4.331000000000000227e+01 1.861572265625000000e+01
-4.329999999999999716e+01 1.862414550781250000e+01
-4.328999999999999915e+01 1.862756347656250000e+01
-4.328000000000000114e+01 1.861987304687500000e+01
-4.327000000000000313e+01 1.862512207031250000e+01
-4.325999999999999801e+01 1.862780761718750000e+01
-4.325000000000000000e+01 1.861633300781250000e+01
-4.324000000000000199e+01 1.861914062500000000e+01
-4.322999999999999687e+01 1.862536621093750000e+01
-4.321999999999999886e+01 1.861352539062500000e+01
-4.321000000000000085e+01 1.861486816406250000e+01
-4.320000000000000284e+01 1.862487792968750000e+01
-4.318999999999999773e+01 1.861169433593750000e+01
-4.317999999999999972e+01 1.861267089843750000e+01
-4.317000000000000171e+01 1.862695312500000000e+01
-4.315999999999999659e+01 1.860876464843750000e+01
-4.314999999999999858e+01 1.860339355468750000e+01
-4.314000000000000057e+01 1.862072753906250000e+01
-4.313000000000000256e+01 1.860388183593750000e+01
-4.311999999999999744e+01 1.860083007812500000e+01
-4.310999999999999943e+01 1.862329101562500000e+01
-4.310000000000000142e+01 1.861120605468750000e+01
-4.309000000000000341e+01 1.860510253906250000e+01
-4.307999999999999829e+01 1.862329101562500000e+01
-4.307000000000000028e+01 1.861315917968750000e+01
-4.306000000000000227e+01 1.860424804687500000e+01
-4.304999999999999716e+01 1.861914062500000000e+01
-4.303999999999999915e+01 1.861486816406250000e+01
-4.303000000000000114e+01 1.860705566406250000e+01
-4.302000000000000313e+01 1.862048339843750000e+01
-4.300999999999999801e+01 1.861889648437500000e+01
-4.300000000000000000e+01 1.861145019531250000e+01
-4.299000000000000199e+01 1.862243652343750000e+01
-4.297999999999999687e+01 1.861999511718750000e+01
-4.296999999999999886e+01 1.860668945312500000e+01
-4.296000000000000085e+01 1.861450195312500000e+01
-4.295000000000000284e+01 1.861621093750000000e+01
-4.293999999999999773e+01 1.860571289062500000e+01
-4.292999999999999972e+01 1.861437988281250000e+01
-4.292000000000000171e+01 1.861804199218750000e+01
-4.290999999999999659e+01 1.860461425781250000e+01
-4.289999999999999858e+01 1.860949707031250000e+01
-4.289000000000000057e+01 1.861511230468750000e+01
-4.288000000000000256e+01 1.860095214843750000e+01
-4.286999999999999744e+01 1.860632324218750000e+01
-4.285999999999999943e+01 1.861706542968750000e+01
-4.285000000000000142e+01 1.860388183593750000e+01
-4.284000000000000341e+01 1.860717773437500000e+01
-4.282999999999999829e+01 1.861865234375000000e+01
-4.282000000000000028e+01 1.860290527343750000e+01
-4.281000000000000227e+01 1.860168457031250000e+01
-4.279999999999999716e+01 1.861584472656250000e+01
-4.278999999999999915e+01 1.860327148437500000e+01
-4.278000000000000114e+01 1.860107421875000000e+01
-4.277000000000000313e+01 1.861779785156250000e+01
-4.275999999999999801e+01 1.860583496093750000e+01
-4.275000000000000000e+01 1.859924316406250000e+01
-4.274000000000000199e+01 1.861633300781250000e+01
-4.272999999999999687e+01 1.860693359375000000e+01
-4.271999999999999886e+01 1.859606933593750000e+01
-4.271000000000000085e+01 1.861120605468750000e+01
-4.270000000000000284e+01 1.860668945312500000e+01
-4.268999999999999773e+01 1.860034179687500000e+01
-4.267999999999999972e+01 1.861694335937500000e+01
-4.267000000000000171e+01 1.861425781250000000e+01
-4.265999999999999659e+01 1.860339355468750000e+01
-4.264999999999999858e+01 1.861315917968750000e+01
-4.264000000000000057e+01 1.861328125000000000e+01
-4.263000000000000256e+01 1.860583496093750000e+01
-4.261999999999999744e+01 1.861376953125000000e+01
-4.260999999999999943e+01 1.861413574218750000e+01
-4.260000000000000142e+01 1.860473632812500000e+01
-4.259000000000000341e+01 1.860693359375000000e+01
-4.257999999999999829e+01 1.860571289062500000e+01
-4.257000000000000028e+01 1.859582519531250000e+01
-4.256000000000000227e+01 1.859777832031250000e+01
-4.254999999999999716e+01 1.860034179687500000e+01
-4.253999999999999915e+01 1.859130859375000000e+01
-4.253000000000000114e+01 1.859167480468750000e+01
-4.252000000000000313e+01 1.859631347656250000e+01
-4.250999999999999801e+01 1.859045410156250000e+01
-4.250000000000000000e+01 1.859387207031250000e+01
-4.249000000000000199e+01 1.860461425781250000e+01
-4.247999999999999687e+01 1.859887695312500000e+01
-4.246999999999999886e+01 1.859680175781250000e+01
-4.246000000000000085e+01 1.860644531250000000e+01
-4.245000000000000284e+01 1.859802246093750000e+01
-4.243999999999999773e+01 1.859448242187500000e+01
-4.242999999999999972e+01 1.861096191406250000e+01
-4.242000000000000171e+01 1.860351562500000000e+01
-4.240999999999999659e+01 1.859545898437500000e+01
-4.239999999999999858e+01 1.861193847656250000e+01
-4.239000000000000057e+01 1.860192871093750000e+01
-4.238000000000000256e+01 1.858837890625000000e+01
-4.236999999999999744e+01 1.860546875000000000e+01
-4.235999999999999943e+01 1.859973144531250000e+01
-4.235000000000000142e+01 1.858410644531250000e+01
-4.234000000000000341e+01 1.859899902343750000e+01
-4.232999999999999829e+01 1.859582519531250000e+01
-4.232000000000000028e+01 1.858020019531250000e+01
-4.231000000000000227e+01 1.859338378906250000e+01
-4.229999999999999716e+01 1.859582519531250000e+01
-4.228999999999999915e+01 1.858203125000000000e+01
-4.228000000000000114e+01 1.859338378906250000e+01
-4.227000000000000313e+01 1.859826660156250000e+01
-4.225999999999999801e+01 1.858520507812500000e+01
-4.225000000000000000e+01 1.859216308593750000e+01
-4.224000000000000199e+01 1.859729003906250000e+01
-4.222999999999999687e+01 1.858435058593750000e+01
-4.221999999999999886e+01 1.858801269531250000e+01
-4.221000000000000085e+01 1.859582519531250000e+01
-4.220000000000000284e+01 1.858422851562500000e+01
-4.218999999999999773e+01 1.858593750000000000e+01
-4.217999999999999972e+01 1.859594726562500000e+01
-4.217000000000000171e+01 1.858630371093750000e+01
-4.215999999999999659e+01 1.858569335937500000e+01
-4.214999999999999858e+01 1.859667968750000000e+01
-4.214000000000000057e+01 1.858740234375000000e+01
-4.213000000000000256e+01 1.858496093750000000e+01
-4.211999999999999744e+01 1.859960937500000000e+01
-4.210999999999999943e+01 1.859167480468750000e+01
-4.210000000000000142e+01 1.858374023437500000e+01
-4.209000000000000341e+01 1.860131835937500000e+01
-4.207999999999999829e+01 1.859790039062500000e+01
-4.207000000000000028e+01 1.858703613281250000e+01
-4.206000000000000227e+01 1.860449218750000000e+01
-4.204999999999999716e+01 1.859899902343750000e+01
-4.203999999999999915e+01 1.858007812500000000e+01
-4.203000000000000114e+01 1.859973144531250000e+01
-4.202000000000000313e+01 1.859851074218750000e+01
-4.200999999999999801e+01 1.857214355468750000e+01
-4.200000000000000000e+01 1.858947753906250000e+01
-4.199000000000000199e+01 1.859094238281250000e+01
-4.197999999999999687e+01 1.856884765625000000e+01
-4.196999999999999886e+01 1.858544921875000000e+01
-4.196000000000000085e+01 1.859143066406250000e+01
-4.195000000000000284e+01 1.857592773437500000e+01
-4.193999999999999773e+01 1.858410644531250000e+01
-4.192999999999999972e+01 1.858959960937500000e+01
-4.192000000000000171e+01 1.857861328125000000e+01
-4.190999999999999659e+01 1.858239746093750000e+01
-4.189999999999999858e+01 1.858959960937500000e+01
-4.189000000000000057e+01 1.858166503906250000e+01
-4.188000000000000256e+01 1.858300781250000000e+01
-4.186999999999999744e+01 1.858679199218750000e+01
-4.185999999999999943e+01 1.857617187500000000e+01
-4.185000000000000142e+01 1.857629394531250000e+01
-4.184000000000000341e+01 1.858801269531250000e+01
-4.182999999999999829e+01 1.858459472656250000e+01
-4.182000000000000028e+01 1.858215332031250000e+01
-4.181000000000000227e+01 1.859033203125000000e+01
-4.179999999999999716e+01 1.858215332031250000e+01
-4.178999999999999915e+01 1.857458496093750000e+01
-4.178000000000000114e+01 1.858496093750000000e+01
-4.177000000000000313e+01 1.858056640625000000e+01
-4.175999999999999801e+01 1.857128906250000000e+01
-4.175000000000000000e+01 1.858398437500000000e+01
-4.174000000000000199e+01 1.858142089843750000e+01
-4.172999999999999687e+01 1.856860351562500000e+01
-4.171999999999999886e+01 1.858374023437500000e+01
-4.171000000000000085e+01 1.858642578125000000e+01
-4.170000000000000284e+01 1.856945800781250000e+01
-4.168999999999999773e+01 1.858142089843750000e+01
-4.167999999999999972e+01 1.858483886718750000e+01
-4.167000000000000171e+01 1.856579589843750000e+01
-4.165999999999999659e+01 1.857714843750000000e+01
-4.164999999999999858e+01 1.858679199218750000e+01
-4.164000000000000057e+01 1.856774902343750000e+01
-4.163000000000000256e+01 1.857189941406250000e+01
-4.161999999999999744e+01 1.857910156250000000e+01
-4.160999999999999943e+01 1.856103515625000000e+01
-4.160000000000000142e+01 1.856396484375000000e+01
-4.159000000000000341e+01 1.857690429687500000e+01
-4.157999999999999829e+01 1.856738281250000000e+01
-4.157000000000000028e+01 1.856665039062500000e+01
-4.156000000000000227e+01 1.857495117187500000e+01
-4.154999999999999716e+01 1.856359863281250000e+01
-4.153999999999999915e+01 1.855944824218750000e+01
-4.153000000000000114e+01 1.857141113281250000e+01
-4.152000000000000313e+01 1.856726074218750000e+01
-4.150999999999999801e+01 1.856396484375000000e+01
-4.150000000000000000e+01 1.857568359375000000e+01
-4.149000000000000199e+01 1.857189941406250000e+01
-4.147999999999999687e+01 1.856457519531250000e+01
-4.146999999999999886e+01 1.857434082031250000e+01
-4.146000000000000085e+01 1.857348632812500000e+01
-4.145000000000000284e+01 1.856518554687500000e+01
-4.143999999999999773e+01 1.857458496093750000e+01
-4.142999999999999972e+01 1.857507324218750000e+01
-4.142000000000000171e+01 1.856079101562500000e+01
-4.140999999999999659e+01 1.856750488281250000e+01
-4.139999999999999858e+01 1.857263183593750000e+01
-4.139000000000000057e+01 1.855383300781250000e+01
-4.138000000000000256e+01 1.855883789062500000e+01
-4.136999999999999744e+01 1.857177734375000000e+01
-4.135999999999999943e+01 1.854614257812500000e+01
-4.135000000000000142e+01 1.855419921875000000e+01
-4.134000000000000341e+01 1.857788085937500000e+01
-4.132999999999999829e+01 1.855236816406250000e+01
-4.132000000000000028e+01 1.855737304687500000e+01
-4.131000000000000227e+01 1.857897949218750000e+01
-4.129999999999999716e+01 1.855920410156250000e+01
-4.128999999999999915e+01 1.855920410156250000e+01
-4.128000000000000114e+01 1.857727050781250000e+01
-4.127000000000000313e+01 1.856384277343750000e+01
-4.125999999999999801e+01 1.855664062500000000e+01
-4.125000000000000000e+01 1.857006835937500000e+01
-4.124000000000000199e+01 1.856066894531250000e+01
-4.122999999999999687e+01 1.855139160156250000e+01
-4.121999999999999886e+01 1.856542968750000000e+01
-4.121000000000000085e+01 1.856457519531250000e+01
-4.120000000000000284e+01 1.855664062500000000e+01
-4.118999999999999773e+01 1.856762695312500000e+01
-4.117999999999999972e+01 1.856481933593750000e+01
-4.117000000000000171e+01 1.855041503906250000e+01
-4.115999999999999659e+01 1.855798339843750000e+01
-4.114999999999999858e+01 1.856115722656250000e+01
-4.114000000000000057e+01 1.855139160156250000e+01
-4.113000000000000256e+01 1.855993652343750000e+01
-4.111999999999999744e+01 1.856530761718750000e+01
-4.110999999999999943e+01 1.855249023437500000e+01
-4.110000000000000142e+01 1.855725097656250000e+01
-4.109000000000000341e+01 1.856616210937500000e+01
-4.107999999999999829e+01 1.855358886718750000e+01
-4.107000000000000028e+01 1.855676269531250000e+01
-4.106000000000000227e+01 1.857067871093750000e+01
-4.104999999999999716e+01 1.855761718750000000e+01
-4.103999999999999915e+01 1.855297851562500000e+01
-4.103000000000000114e+01 1.856591796875000000e+01
-4.102000000000000313e+01 1.855322265625000000e+01
-4.100999999999999801e+01 1.854663085937500000e+01
-4.100000000000000000e+01 1.856469726562500000e+01
-4.099000000000000199e+01 1.855639648437500000e+01
-4.097999999999999687e+01 1.854675292968750000e+01
-4.096999999999999886e+01 1.856433105468750000e+01
-4.096000000000000085e+01 1.855725097656250000e+01
-4.095000000000000284e+01 1.854150390625000000e+01
-4.093999999999999773e+01 1.855517578125000000e+01
-4.092999999999999972e+01 1.855322265625000000e+01
-4.092000000000000171e+01 1.854113769531250000e+01
-4.090999999999999659e+01 1.855407714843750000e+01
-4.089999999999999858e+01 1.855676269531250000e+01
-4.089000000000000057e+01 1.854626464843750000e+01
-4.088000000000000256e+01 1.855639648437500000e+01
-4.086999999999999744e+01 1.856079101562500000e+01
-4.085999999999999943e+01 1.854882812500000000e+01
-4.085000000000000142e+01 1.855200195312500000e+01
-4.084000000000000341e+01 1.855590820312500000e+01
-4.082999999999999829e+01 1.854516601562500000e+01
-4.082000000000000028e+01 1.854602050781250000e+01
-4.081000000000000227e+01 1.855175781250000000e+01
-4.079999999999999716e+01 1.854370117187500000e+01
-4.078999999999999915e+01 1.854418945312500000e+01
-4.078000000000000114e+01 1.855175781250000000e+01
-4.077000000000000313e+01 1.854431152343750000e+01
-4.075999999999999801e+01 1.853991699218750000e+01
-4.075000000000000000e+01 1.854833984375000000e+01
-4.074000000000000199e+01 1.854553222656250000e+01
-4.072999999999999687e+01 1.854235839843750000e+01
-4.071999999999999886e+01 1.855322265625000000e+01
-4.071000000000000085e+01 1.855004882812500000e+01
-4.070000000000000284e+01 1.853894042968750000e+01
-4.068999999999999773e+01 1.854956054687500000e+01
-4.067999999999999972e+01 1.854907226562500000e+01
-4.067000000000000171e+01 1.853332519531250000e+01
-4.065999999999999659e+01 1.855065917968750000e+01
-4.064999999999999858e+01 1.855822753906250000e+01
-4.064000000000000057e+01 1.853759765625000000e+01
-4.063000000000000256e+01 1.855139160156250000e+01
-4.061999999999999744e+01 1.855920410156250000e+01
-4.060999999999999943e+01 1.853637695312500000e+01
-4.060000000000000142e+01 1.854821777343750000e+01
-4.059000000000000341e+01 1.856152343750000000e+01
-4.057999999999999829e+01 1.854235839843750000e+01
-4.057000000000000028e+01 1.854345703125000000e+01
-4.056000000000000227e+01 1.855236816406250000e+01
-4.054999999999999716e+01 1.853564453125000000e+01
-4.053999999999999915e+01 1.853540039062500000e+01
-4.053000000000000114e+01 1.854968261718750000e+01
-4.052000000000000313e+01 1.854235839843750000e+01
-4.050999999999999801e+01 1.854138183593750000e+01
-4.050000000000000000e+01 1.855273437500000000e+01
-4.049000000000000199e+01 1.854394531250000000e+01
-4.047999999999999687e+01 1.853601074218750000e+01
-4.046999999999999886e+01 1.854711914062500000e+01
-4.046000000000000085e+01 1.854479980468750000e+01
-4.045000000000000284e+01 1.853747558593750000e+01
-4.043999999999999773e+01 1.854699707031250000e+01
-4.042999999999999972e+01 1.854479980468750000e+01
-4.042000000000000171e+01 1.853369140625000000e+01
-4.040999999999999659e+01 1.854174804687500000e+01
-4.039999999999999858e+01 1.854516601562500000e+01
-4.039000000000000057e+01 1.853527832031250000e+01
-4.038000000000000256e+01 1.854431152343750000e+01
-4.036999999999999744e+01 1.855200195312500000e+01
-4.035999999999999943e+01 1.853686523437500000e+01
-4.035000000000000142e+01 1.853747558593750000e+01
-4.034000000000000341e+01 1.854663085937500000e+01
-4.032999999999999829e+01 1.853381347656250000e+01
-4.032000000000000028e+01 1.853723144531250000e+01
-4.031000000000000227e+01 1.855505371093750000e+01
-4.029999999999999716e+01 1.854150390625000000e+01
-4.028999999999999915e+01 1.853503417968750000e+01
-4.028000000000000114e+01 1.854895019531250000e+01
-4.027000000000000313e+01 1.853247070312500000e+01
-4.025999999999999801e+01 1.852233886718750000e+01
-4.025000000000000000e+01 1.854370117187500000e+01
-4.024000000000000199e+01 1.853820800781250000e+01
-4.022999999999999687e+01 1.852795410156250000e+01
-4.021999999999999886e+01 1.854602050781250000e+01
-4.021000000000000085e+01 1.854174804687500000e+01
-4.020000000000000284e+01 1.852807617187500000e+01
-4.018999999999999773e+01 1.853918457031250000e+01
-4.017999999999999972e+01 1.853906250000000000e+01
-4.017000000000000171e+01 1.853039550781250000e+01
-4.015999999999999659e+01 1.853894042968750000e+01
-4.014999999999999858e+01 1.854113769531250000e+01
-4.014000000000000057e+01 1.853405761718750000e+01
-4.013000000000000256e+01 1.853967285156250000e+01
-4.011999999999999744e+01 1.854382324218750000e+01
-4.010999999999999943e+01 1.853576660156250000e+01
-4.010000000000000142e+01 1.853637695312500000e+01
-4.009000000000000341e+01 1.854113769531250000e+01
-4.007999999999999829e+01 1.853503417968750000e+01
-4.007000000000000028e+01 1.853381347656250000e+01
-4.006000000000000227e+01 1.853857421875000000e+01
-4.004999999999999716e+01 1.853088378906250000e+01
-4.003999999999999915e+01 1.852539062500000000e+01
-4.003000000000000114e+01 1.853125000000000000e+01
-4.002000000000000313e+01 1.852673339843750000e+01
-4.000999999999999801e+01 1.852258300781250000e+01
-4.000000000000000000e+01 1.853308105468750000e+01
-3.999000000000000199e+01 1.853039550781250000e+01
-3.997999999999999687e+01 1.852050781250000000e+01
-3.996999999999999886e+01 1.853198242187500000e+01
-3.996000000000000085e+01 1.853405761718750000e+01
-3.995000000000000284e+01 1.852270507812500000e+01
-3.993999999999999773e+01 1.853479003906250000e+01
-3.992999999999999972e+01 1.853942871093750000e+01
-3.992000000000000171e+01 1.852124023437500000e+01
-3.990999999999999659e+01 1.852636718750000000e+01
-3.989999999999999858e+01 1.853405761718750000e+01
-3.989000000000000057e+01 1.851940917968750000e+01
-3.988000000000000256e+01 1.852807617187500000e+01
-3.986999999999999744e+01 1.854211425781250000e+01
-3.985999999999999943e+01 1.852502441406250000e+01
-3.985000000000000142e+01 1.852282714843750000e+01
-3.984000000000000341e+01 1.853491210937500000e+01
-3.982999999999999829e+01 1.852246093750000000e+01
-3.982000000000000028e+01 1.852014160156250000e+01
-3.981000000000000227e+01 1.853503417968750000e+01
-3.979999999999999716e+01 1.852526855468750000e+01
-3.978999999999999915e+01 1.851623535156250000e+01
-3.978000000000000114e+01 1.852795410156250000e+01
-3.977000000000000313e+01 1.852270507812500000e+01
-3.975999999999999801e+01 1.851416015625000000e+01
-3.975000000000000000e+01 1.852722167968750000e+01
-3.974000000000000199e+01 1.852575683593750000e+01
-3.972999999999999687e+01 1.851293945312500000e+01
-3.971999999999999886e+01 1.852087402343750000e+01
-3.971000000000000085e+01 1.852416992187500000e+01
-3.970000000000000284e+01 1.851452636718750000e+01
-3.968999999999999773e+01 1.852355957031250000e+01
-3.967999999999999972e+01 1.853088378906250000e+01
-3.967000000000000171e+01 1.851806640625000000e+01
-3.965999999999999659e+01 1.851953125000000000e+01
-3.964999999999999858e+01 1.852832031250000000e+01
-3.964000000000000057e+01 1.851806640625000000e+01
-3.963000000000000256e+01 1.851855468750000000e+01
-3.961999999999999744e+01 1.852844238281250000e+01
-3.960999999999999943e+01 1.851367187500000000e+01
-3.960000000000000142e+01 1.850549316406250000e+01
-3.959000000000000341e+01 1.852038574218750000e+01
-3.957999999999999829e+01 1.851489257812500000e+01
-3.957000000000000028e+01 1.851074218750000000e+01
-3.956000000000000227e+01 1.853588867187500000e+01
-3.954999999999999716e+01 1.853137207031250000e+01
-3.953999999999999915e+01 1.851098632812500000e+01
-3.953000000000000114e+01 1.852709960937500000e+01
-3.952000000000000313e+01 1.852368164062500000e+01
-3.950999999999999801e+01 1.850341796875000000e+01
-3.950000000000000000e+01 1.851953125000000000e+01
-3.949000000000000199e+01 1.852441406250000000e+01
-3.947999999999999687e+01 1.850793457031250000e+01
-3.946999999999999886e+01 1.851745605468750000e+01
-3.946000000000000085e+01 1.852355957031250000e+01
-3.945000000000000284e+01 1.851037597656250000e+01
-3.943999999999999773e+01 1.851525878906250000e+01
-3.942999999999999972e+01 1.852368164062500000e+01
-3.942000000000000171e+01 1.851269531250000000e+01
-3.940999999999999659e+01 1.850866699218750000e+01
-3.939999999999999858e+01 1.851403808593750000e+01
-3.939000000000000057e+01 1.850610351562500000e+01
-3.938000000000000256e+01 1.850268554687500000e+01
-3.936999999999999744e+01 1.851269531250000000e+01
-3.935999999999999943e+01 1.851184082031250000e+01
-3.935000000000000142e+01 1.851037597656250000e+01
-3.934000000000000341e+01 1.852209472656250000e+01
-3.932999999999999829e+01 1.852233886718750000e+01
-3.932000000000000028e+01 1.851293945312500000e+01
-3.931000000000000227e+01 1.851721191406250000e+01
-3.929999999999999716e+01 1.851684570312500000e+01
-3.928999999999999915e+01 1.850646972656250000e+01
-3.928000000000000114e+01 1.851428222656250000e+01
-3.927000000000000313e+01 1.851867675781250000e+01
-3.925999999999999801e+01 1.850244140625000000e+01
-3.925000000000000000e+01 1.850402832031250000e+01
-3.924000000000000199e+01 1.851306152343750000e+01
-3.922999999999999687e+01 1.850036621093750000e+01
-3.921999999999999886e+01 1.850610351562500000e+01
-3.921000000000000085e+01 1.852416992187500000e+01
-3.920000000000000284e+01 1.851074218750000000e+01
-3.918999999999999773e+01 1.850549316406250000e+01
-3.917999999999999972e+01 1.851879882812500000e+01
-3.917000000000000171e+01 1.850500488281250000e+01
-3.915999999999999659e+01 1.849707031250000000e+01
-3.914999999999999858e+01 1.851525878906250000e+01
-3.914000000000000057e+01 1.851062011718750000e+01
-3.913000000000000256e+01 1.850122070312500000e+01
-3.911999999999999744e+01 1.851611328125000000e+01
-3.910999999999999943e+01 1.851416015625000000e+01
-3.910000000000000142e+01 1.850329589843750000e+01
-3.909000000000000341e+01 1.851696777343750000e+01
-3.907999999999999829e+01 1.852050781250000000e+01
-3.907000000000000028e+01 1.850891113281250000e+01
-3.906000000000000227e+01 1.851611328125000000e+01
-3.904999999999999716e+01 1.851977539062500000e+01
-3.903999999999999915e+01 1.850646972656250000e+01
-3.903000000000000114e+01 1.850891113281250000e+01
-3.902000000000000313e+01 1.851513671875000000e+01
-3.900999999999999801e+01 1.850207519531250000e+01
-3.900000000000000000e+01 1.850024414062500000e+01
-3.899000000000000199e+01 1.850878906250000000e+01
-3.897999999999999687e+01 1.849926757812500000e+01
-3.896999999999999886e+01 1.849670410156250000e+01
-3.896000000000000085e+01 1.850915527343750000e+01
-3.895000000000000284e+01 1.850268554687500000e+01
-3.893999999999999773e+01 1.849377441406250000e+01
-3.892999999999999972e+01 1.850524902343750000e+01
-3.892000000000000171e+01 1.850329589843750000e+01
-3.890999999999999659e+01 1.849267578125000000e+01
-3.889999999999999858e+01 1.850451660156250000e+01
-3.889000000000000057e+01 1.850781250000000000e+01
-3.888000000000000256e+01 1.849816894531250000e+01
-3.886999999999999744e+01 1.850915527343750000e+01
-3.885999999999999943e+01 1.851647949218750000e+01
-3.885000000000000142e+01 1.850195312500000000e+01
-3.884000000000000341e+01 1.850610351562500000e+01
-3.882999999999999829e+01 1.851318359375000000e+01
-3.882000000000000028e+01 1.849511718750000000e+01
-3.881000000000000227e+01 1.849218750000000000e+01
-3.879999999999999716e+01 1.850476074218750000e+01
-3.878999999999999915e+01 1.849536132812500000e+01
-3.878000000000000114e+01 1.849389648437500000e+01
-3.877000000000000313e+01 1.851025390625000000e+01
-3.875999999999999801e+01 1.850158691406250000e+01
-3.875000000000000000e+01 1.849291992187500000e+01
-3.874000000000000199e+01 1.850708007812500000e+01
-3.872999999999999687e+01 1.850292968750000000e+01
-3.871999999999999886e+01 1.849182128906250000e+01
-3.871000000000000085e+01 1.850549316406250000e+01
-3.870000000000000284e+01 1.850585937500000000e+01
-3.868999999999999773e+01 1.849279785156250000e+01
-3.867999999999999972e+01 1.850195312500000000e+01
-3.867000000000000171e+01 1.850646972656250000e+01
-3.865999999999999659e+01 1.849426269531250000e+01
-3.864999999999999858e+01 1.849865722656250000e+01
-3.864000000000000057e+01 1.850329589843750000e+01
-3.863000000000000256e+01 1.848962402343750000e+01
-3.861999999999999744e+01 1.849023437500000000e+01
-3.860999999999999943e+01 1.849658203125000000e+01
-3.860000000000000142e+01 1.848681640625000000e+01
-3.859000000000000341e+01 1.848547363281250000e+01
-3.857999999999999829e+01 1.849462890625000000e+01
-3.857000000000000028e+01 1.849035644531250000e+01
-3.856000000000000227e+01 1.848815917968750000e+01
-3.854999999999999716e+01 1.849768066406250000e+01
-3.853999999999999915e+01 1.849548339843750000e+01
-3.853000000000000114e+01 1.849047851562500000e+01
-3.852000000000000313e+01 1.849780273437500000e+01
-3.850999999999999801e+01 1.849401855468750000e+01
-3.850000000000000000e+01 1.848352050781250000e+01
-3.849000000000000199e+01 1.849267578125000000e+01
-3.847999999999999687e+01 1.849719238281250000e+01
-3.846999999999999886e+01 1.848608398437500000e+01
-3.846000000000000085e+01 1.849206542968750000e+01
-3.845000000000000284e+01 1.849951171875000000e+01
-3.843999999999999773e+01 1.848303222656250000e+01
-3.842999999999999972e+01 1.848205566406250000e+01
-3.842000000000000171e+01 1.849353027343750000e+01
-3.840999999999999659e+01 1.847790527343750000e+01
-3.839999999999999858e+01 1.847607421875000000e+01
-3.839000000000000057e+01 1.849621582031250000e+01
-3.838000000000000256e+01 1.848400878906250000e+01
-3.836999999999999744e+01 1.847595214843750000e+01
-3.835999999999999943e+01 1.849633789062500000e+01
-3.835000000000000142e+01 1.848937988281250000e+01
-3.834000000000000341e+01 1.847961425781250000e+01
-3.832999999999999829e+01 1.849792480468750000e+01
-3.832000000000000028e+01 1.849621582031250000e+01
-3.831000000000000227e+01 1.848181152343750000e+01
-3.829999999999999716e+01 1.848999023437500000e+01
-3.828999999999999915e+01 1.849084472656250000e+01
-3.828000000000000114e+01 1.847827148437500000e+01
-3.827000000000000313e+01 1.848327636718750000e+01
-3.825999999999999801e+01 1.848767089843750000e+01
-3.825000000000000000e+01 1.847656250000000000e+01
-3.824000000000000199e+01 1.847680664062500000e+01
-3.822999999999999687e+01 1.848278808593750000e+01
-3.821999999999999886e+01 1.847399902343750000e+01
-3.821000000000000085e+01 1.847375488281250000e+01
-3.820000000000000284e+01 1.848681640625000000e+01
-3.818999999999999773e+01 1.848510742187500000e+01
-3.817999999999999972e+01 1.848254394531250000e+01
-3.817000000000000171e+01 1.849169921875000000e+01
-3.815999999999999659e+01 1.848681640625000000e+01
-3.814999999999999858e+01 1.847607421875000000e+01
-3.814000000000000057e+01 1.848498535156250000e+01
-3.813000000000000256e+01 1.848706054687500000e+01
-3.811999999999999744e+01 1.847802734375000000e+01
-3.810999999999999943e+01 1.848901367187500000e+01
-3.810000000000000142e+01 1.849450683593750000e+01
-3.809000000000000341e+01 1.847985839843750000e+01
-3.807999999999999829e+01 1.848315429687500000e+01
-3.807000000000000028e+01 1.848986816406250000e+01
-3.806000000000000227e+01 1.847497558593750000e+01
-3.804999999999999716e+01 1.847717285156250000e+01
-3.803999999999999915e+01 1.848913574218750000e+01
-3.803000000000000114e+01 1.847485351562500000e+01
-3.802000000000000313e+01 1.846948242187500000e+01
-3.800999999999999801e+01 1.848376464843750000e+01
-3.800000000000000000e+01 1.847680664062500000e+01
-3.799000000000000199e+01 1.847094726562500000e+01
-3.797999999999999687e+01 1.848632812500000000e+01
-3.796999999999999886e+01 1.848193359375000000e+01
-3.796000000000000085e+01 1.847033691406250000e+01
-3.795000000000000284e+01 1.848327636718750000e+01
-3.793999999999999773e+01 1.848657226562500000e+01
-3.792999999999999972e+01 1.847473144531250000e+01
-3.792000000000000171e+01 1.848107910156250000e+01
-3.790999999999999659e+01 1.848193359375000000e+01
-3.789999999999999858e+01 1.846301269531250000e+01
-3.789000000000000057e+01 1.846520996093750000e+01
-3.788000000000000256e+01 1.847692871093750000e+01
-3.786999999999999744e+01 1.846875000000000000e+01
-3.785999999999999943e+01 1.847119140625000000e+01
-3.785000000000000142e+01 1.848156738281250000e+01
-3.784000000000000341e+01 1.847033691406250000e+01
-3.782999999999999829e+01 1.846643066406250000e+01
-3.782000000000000028e+01 1.848022460937500000e+01
-3.781000000000000227e+01 1.847583007812500000e+01
-3.779999999999999716e+01 1.846838378906250000e+01
-3.778999999999999915e+01 1.847985839843750000e+01
-3.778000000000000114e+01 1.847668457031250000e+01
-3.777000000000000313e+01 1.846545410156250000e+01
-3.775999999999999801e+01 1.847705078125000000e+01
-3.775000000000000000e+01 1.848132324218750000e+01
-3.774000000000000199e+01 1.846838378906250000e+01
-3.772999999999999687e+01 1.847412109375000000e+01
-3.771999999999999886e+01 1.847839355468750000e+01
-3.771000000000000085e+01 1.846228027343750000e+01
-3.770000000000000284e+01 1.846826171875000000e+01
-3.768999999999999773e+01 1.848474121093750000e+01
-3.767999999999999972e+01 1.847082519531250000e+01
-3.767000000000000171e+01 1.846752929687500000e+01
-3.765999999999999659e+01 1.848242187500000000e+01
-3.764999999999999858e+01 1.846630859375000000e+01
-3.764000000000000057e+01 1.845666503906250000e+01
-3.763000000000000256e+01 1.847619628906250000e+01
-3.761999999999999744e+01 1.847082519531250000e+01
-3.760999999999999943e+01 1.846252441406250000e+01
-3.760000000000000142e+01 1.848193359375000000e+01
-3.759000000000000341e+01 1.848095703125000000e+01
-3.757999999999999829e+01 1.846655273437500000e+01
-3.757000000000000028e+01 1.847534179687500000e+01
-3.756000000000000227e+01 1.847680664062500000e+01
-3.754999999999999716e+01 1.846484375000000000e+01
-3.753999999999999915e+01 1.847253417968750000e+01
-3.753000000000000114e+01 1.847985839843750000e+01
-3.752000000000000313e+01 1.846923828125000000e+01
-3.750999999999999801e+01 1.846899414062500000e+01
-3.750000000000000000e+01 1.847558593750000000e+01
-3.749000000000000199e+01 1.846765136718750000e+01
-3.747999999999999687e+01 1.846447753906250000e+01
-3.746999999999999886e+01 1.847070312500000000e+01
-3.746000000000000085e+01 1.846435546875000000e+01
-3.745000000000000284e+01 1.845764160156250000e+01
-3.743999999999999773e+01 1.846508789062500000e+01
-3.742999999999999972e+01 1.846496582031250000e+01
-3.742000000000000171e+01 1.845886230468750000e+01
-3.740999999999999659e+01 1.846655273437500000e+01
-3.739999999999999858e+01 1.846765136718750000e+01
-3.739000000000000057e+01 1.845617675781250000e+01
-3.738000000000000256e+01 1.846191406250000000e+01
-3.736999999999999744e+01 1.846984863281250000e+01
-3.735999999999999943e+01 1.845800781250000000e+01
-3.735000000000000142e+01 1.846130371093750000e+01
-3.734000000000000341e+01 1.847436523437500000e+01
-3.732999999999999829e+01 1.845983886718750000e+01
-3.732000000000000028e+01 1.845654296875000000e+01
-3.731000000000000227e+01 1.847192382812500000e+01
-3.729999999999999716e+01 1.845739746093750000e+01
-3.728999999999999915e+01 1.844860839843750000e+01
-3.728000000000000114e+01 1.846740722656250000e+01
-3.727000000000000313e+01 1.846105957031250000e+01
-3.725999999999999801e+01 1.845068359375000000e+01
-3.725000000000000000e+01 1.846740722656250000e+01
-3.724000000000000199e+01 1.846362304687500000e+01
-3.722999999999999687e+01 1.844604492187500000e+01
-3.721999999999999886e+01 1.845703125000000000e+01
-3.721000000000000085e+01 1.846508789062500000e+01
-3.720000000000000284e+01 1.845703125000000000e+01
-3.718999999999999773e+01 1.846459960937500000e+01
-3.717999999999999972e+01 1.847033691406250000e+01
-3.717000000000000171e+01 1.845593261718750000e+01
-3.715999999999999659e+01 1.845495605468750000e+01
-3.714999999999999858e+01 1.846423339843750000e+01
-3.714000000000000057e+01 1.845520019531250000e+01
-3.713000000000000256e+01 1.845239257812500000e+01
-3.711999999999999744e+01 1.846325683593750000e+01
-3.710999999999999943e+01 1.845605468750000000e+01
-3.710000000000000142e+01 1.844848632812500000e+01
-3.709000000000000341e+01 1.845971679687500000e+01
-3.707999999999999829e+01 1.845910644531250000e+01
-3.707000000000000028e+01 1.844970703125000000e+01
-3.706000000000000227e+01 1.846069335937500000e+01
-3.704999999999999716e+01 1.846423339843750000e+01
-3.703999999999999915e+01 1.845178222656250000e+01
-3.703000000000000114e+01 1.845764160156250000e+01
-3.702000000000000313e+01 1.846325683593750000e+01
-3.700999999999999801e+01 1.844982910156250000e+01
-3.700000000000000000e+01 1.845397949218750000e+01
-3.699000000000000199e+01 1.846606445312500000e+01
-3.697999999999999687e+01 1.845275878906250000e+01
-3.696999999999999886e+01 1.844665527343750000e+01
-3.696000000000000085e+01 1.845605468750000000e+01
-3.695000000000000284e+01 1.844531250000000000e+01
-3.693999999999999773e+01 1.843981933593750000e+01
-3.692999999999999972e+01 1.845678710937500000e+01
-3.692000000000000171e+01 1.845312500000000000e+01
-3.690999999999999659e+01 1.844348144531250000e+01
-3.689999999999999858e+01 1.845935058593750000e+01
-3.689000000000000057e+01 1.846142578125000000e+01
-3.688000000000000256e+01 1.844714355468750000e+01
-3.686999999999999744e+01 1.845507812500000000e+01
-3.685999999999999943e+01 1.845959472656250000e+01
-3.685000000000000142e+01 1.844543457031250000e+01
-3.684000000000000341e+01 1.844946289062500000e+01
-3.682999999999999829e+01 1.845849609375000000e+01
-3.682000000000000028e+01 1.844934082031250000e+01
-3.681000000000000227e+01 1.844934082031250000e+01
-3.679999999999999716e+01 1.845739746093750000e+01
-3.678999999999999915e+01 1.844934082031250000e+01
-3.678000000000000114e+01 1.844433593750000000e+01
-3.677000000000000313e+01 1.845080566406250000e+01
-3.675999999999999801e+01 1.844738769531250000e+01
-3.675000000000000000e+01 1.844238281250000000e+01
-3.674000000000000199e+01 1.844824218750000000e+01
-3.672999999999999687e+01 1.844726562500000000e+01
-3.671999999999999886e+01 1.844067382812500000e+01
-3.671000000000000085e+01 1.844665527343750000e+01
-3.670000000000000284e+01 1.845031738281250000e+01
-3.668999999999999773e+01 1.844152832031250000e+01
-3.667999999999999972e+01 1.844140625000000000e+01
-3.667000000000000171e+01 1.844531250000000000e+01
-3.665999999999999659e+01 1.843835449218750000e+01
-3.664999999999999858e+01 1.843835449218750000e+01
-3.664000000000000057e+01 1.844873046875000000e+01
-3.663000000000000256e+01 1.844543457031250000e+01
-3.661999999999999744e+01 1.844055175781250000e+01
-3.660999999999999943e+01 1.844897460937500000e+01
-3.660000000000000142e+01 1.844165039062500000e+01
-3.659000000000000341e+01 1.842907714843750000e+01
-3.657999999999999829e+01 1.844104003906250000e+01
-3.657000000000000028e+01 1.844116210937500000e+01
-3.656000000000000227e+01 1.842517089843750000e+01
-3.654999999999999716e+01 1.843786621093750000e+01
-3.653999999999999915e+01 1.844494628906250000e+01
-3.653000000000000114e+01 1.842565917968750000e+01
-3.652000000000000313e+01 1.843249511718750000e+01
-3.650999999999999801e+01 1.844335937500000000e+01
-3.650000000000000000e+01 1.842492675781250000e+01
-3.649000000000000199e+01 1.842578125000000000e+01
-3.647999999999999687e+01 1.844091796875000000e+01
-3.646999999999999886e+01 1.843005371093750000e+01
-3.646000000000000085e+01 1.842663574218750000e+01
-3.645000000000000284e+01 1.843945312500000000e+01
-3.643999999999999773e+01 1.843078613281250000e+01
-3.642999999999999972e+01 1.842114257812500000e+01
-3.642000000000000171e+01 1.843359375000000000e+01
-3.640999999999999659e+01 1.843505859375000000e+01
-3.639999999999999858e+01 1.842712402343750000e+01
-3.639000000000000057e+01 1.843566894531250000e+01
-3.638000000000000256e+01 1.843823242187500000e+01
-3.636999999999999744e+01 1.842602539062500000e+01
-3.635999999999999943e+01 1.842822265625000000e+01
-3.635000000000000142e+01 1.843493652343750000e+01
-3.634000000000000341e+01 1.842736816406250000e+01
-3.632999999999999829e+01 1.842932128906250000e+01
-3.632000000000000028e+01 1.843933105468750000e+01
-3.631000000000000227e+01 1.843017578125000000e+01
-3.629999999999999716e+01 1.842382812500000000e+01
-3.628999999999999915e+01 1.843444824218750000e+01
-3.628000000000000114e+01 1.842993164062500000e+01
-3.627000000000000313e+01 1.842199707031250000e+01
-3.625999999999999801e+01 1.843566894531250000e+01
-3.625000000000000000e+01 1.843737792968750000e+01
-3.624000000000000199e+01 1.842541503906250000e+01
-3.622999999999999687e+01 1.843444824218750000e+01
-3.621999999999999886e+01 1.844006347656250000e+01
-3.621000000000000085e+01 1.842529296875000000e+01
-3.620000000000000284e+01 1.843139648437500000e+01
-3.618999999999999773e+01 1.844238281250000000e+01
-3.617999999999999972e+01 1.842395019531250000e+01
-3.617000000000000171e+01 1.842211914062500000e+01
-3.615999999999999659e+01 1.843750000000000000e+01
-3.614999999999999858e+01 1.842456054687500000e+01
-3.614000000000000057e+01 1.841723632812500000e+01
-3.613000000000000256e+01 1.843542480468750000e+01
-3.611999999999999744e+01 1.843029785156250000e+01
-3.610999999999999943e+01 1.841955566406250000e+01
-3.610000000000000142e+01 1.843359375000000000e+01
-3.609000000000000341e+01 1.843615722656250000e+01
-3.607999999999999829e+01 1.842846679687500000e+01
-3.607000000000000028e+01 1.843640136718750000e+01
-3.606000000000000227e+01 1.843798828125000000e+01
-3.604999999999999716e+01 1.842773437500000000e+01
-3.603999999999999915e+01 1.842907714843750000e+01
-3.603000000000000114e+01 1.843408203125000000e+01
-3.602000000000000313e+01 1.842944335937500000e+01
-3.600999999999999801e+01 1.843237304687500000e+01
-3.600000000000000000e+01 1.844055175781250000e+01
-3.598999999999999488e+01 1.843322753906250000e+01
-3.598000000000000398e+01 1.842492675781250000e+01
-3.596999999999999886e+01 1.842651367187500000e+01
-3.595999999999999375e+01 1.842248535156250000e+01
-3.595000000000000284e+01 1.841589355468750000e+01
-3.593999999999999773e+01 1.842211914062500000e+01
-3.593000000000000682e+01 1.842346191406250000e+01
-3.592000000000000171e+01 1.841479492187500000e+01
-3.590999999999999659e+01 1.841857910156250000e+01
-3.590000000000000568e+01 1.842321777343750000e+01
-3.589000000000000057e+01 1.841223144531250000e+01
-3.587999999999999545e+01 1.841394042968750000e+01
-3.587000000000000455e+01 1.842541503906250000e+01
-3.585999999999999943e+01 1.841711425781250000e+01
-3.584999999999999432e+01 1.841699218750000000e+01
-3.584000000000000341e+01 1.843310546875000000e+01
-3.582999999999999829e+01 1.842285156250000000e+01
-3.581999999999999318e+01 1.841418457031250000e+01
-3.581000000000000227e+01 1.843322753906250000e+01
-3.579999999999999716e+01 1.843017578125000000e+01
-3.579000000000000625e+01 1.841711425781250000e+01
-3.578000000000000114e+01 1.843383789062500000e+01
-3.576999999999999602e+01 1.843566894531250000e+01
-3.576000000000000512e+01 1.841894531250000000e+01
-3.575000000000000000e+01 1.842675781250000000e+01
-3.573999999999999488e+01 1.843212890625000000e+01
-3.573000000000000398e+01 1.841589355468750000e+01
-3.571999999999999886e+01 1.841748046875000000e+01
-3.570999999999999375e+01 1.842602539062500000e+01
-3.570000000000000284e+01 1.841503906250000000e+01
-3.568999999999999773e+01 1.841333007812500000e+01
-3.568000000000000682e+01 1.842529296875000000e+01
-3.567000000000000171e+01 1.842211914062500000e+01
-3.565999999999999659e+01 1.841784667968750000e+01
-3.565000000000000568e+01 1.842712402343750000e+01
-3.564000000000000057e+01 1.842468261718750000e+01
-3.562999999999999545e+01 1.841638183593750000e+01
-3.562000000000000455e+01 1.842492675781250000e+01
-3.560999999999999943e+01 1.842810058593750000e+01
-3.559999999999999432e+01 1.841760253906250000e+01
-3.559000000000000341e+01 1.842126464843750000e+01
-3.557999999999999829e+01 1.842602539062500000e+01
-3.556999999999999318e+01 1.841162109375000000e+01
-3.556000000000000227e+01 1.840869140625000000e+01
-3.554999999999999716e+01 1.841931152343750000e+01
-3.554000000000000625e+01 1.841149902343750000e+01
-3.553000000000000114e+01 1.840881347656250000e+01
-3.551999999999999602e+01 1.842492675781250000e+01
-3.551000000000000512e+01 1.841931152343750000e+01
-3.550000000000000000e+01 1.840515136718750000e+01
-3.548999999999999488e+01 1.841967773437500000e+01
-3.548000000000000398e+01 1.842053222656250000e+01
-3.546999999999999886e+01 1.839831542968750000e+01
-3.545999999999999375e+01 1.841333007812500000e+01
-3.545000000000000284e+01 1.842480468750000000e+01
-3.543999999999999773e+01 1.840087890625000000e+01
-3.543000000000000682e+01 1.841015625000000000e+01
-3.542000000000000171e+01 1.842651367187500000e+01
-3.540999999999999659e+01 1.840856933593750000e+01
-3.540000000000000568e+01 1.841113281250000000e+01
-3.539000000000000057e+01 1.842504882812500000e+01
-3.537999999999999545e+01 1.841613769531250000e+01
-3.537000000000000455e+01 1.841125488281250000e+01
-3.535999999999999943e+01 1.841784667968750000e+01
-3.534999999999999432e+01 1.841137695312500000e+01
-3.534000000000000341e+01 1.840295410156250000e+01
-3.532999999999999829e+01 1.840881347656250000e+01
-3.531999999999999318e+01 1.840771484375000000e+01
-3.531000000000000227e+01 1.839953613281250000e+01
-3.529999999999999716e+01 1.840295410156250000e+01
-3.529000000000000625e+01 1.840661621093750000e+01
-3.528000000000000114e+01 1.839782714843750000e+01
-3.526999999999999602e+01 1.839868164062500000e+01
-3.526000000000000512e+01 1.840576171875000000e+01
-3.525000000000000000e+01 1.839709472656250000e+01
-3.523999999999999488e+01 1.839392089843750000e+01
-3.523000000000000398e+01 1.840527343750000000e+01
-3.521999999999999886e+01 1.840112304687500000e+01
-3.520999999999999375e+01 1.839379882812500000e+01
-3.520000000000000284e+01 1.840686035156250000e+01
-3.518999999999999773e+01 1.840722656250000000e+01
-3.518000000000000682e+01 1.839477539062500000e+01
-3.517000000000000171e+01 1.840625000000000000e+01
-3.515999999999999659e+01 1.841149902343750000e+01
-3.515000000000000568e+01 1.839416503906250000e+01
-3.514000000000000057e+01 1.840136718750000000e+01
-3.512999999999999545e+01 1.841418457031250000e+01
-3.512000000000000455e+01 1.839794921875000000e+01
-3.510999999999999943e+01 1.839807128906250000e+01
-3.509999999999999432e+01 1.841430664062500000e+01
-3.509000000000000341e+01 1.840319824218750000e+01
-3.507999999999999829e+01 1.839636230468750000e+01
-3.506999999999999318e+01 1.841003417968750000e+01
-3.506000000000000227e+01 1.840197753906250000e+01
-3.504999999999999716e+01 1.839025878906250000e+01
-3.504000000000000625e+01 1.840319824218750000e+01
-3.503000000000000114e+01 1.840576171875000000e+01
-3.501999999999999602e+01 1.839514160156250000e+01
-3.501000000000000512e+01 1.840063476562500000e+01
-3.500000000000000000e+01 1.840417480468750000e+01
-3.498999999999999488e+01 1.839294433593750000e+01
-3.498000000000000398e+01 1.839428710937500000e+01
-3.496999999999999886e+01 1.840270996093750000e+01
-3.495999999999999375e+01 1.839685058593750000e+01
-3.495000000000000284e+01 1.839575195312500000e+01
-3.493999999999999773e+01 1.840295410156250000e+01
-3.493000000000000682e+01 1.839550781250000000e+01
-3.492000000000000171e+01 1.838732910156250000e+01
-3.490999999999999659e+01 1.839477539062500000e+01
-3.490000000000000568e+01 1.839624023437500000e+01
-3.489000000000000057e+01 1.839221191406250000e+01
-3.487999999999999545e+01 1.840185546875000000e+01
-3.487000000000000455e+01 1.840698242187500000e+01
-3.485999999999999943e+01 1.839538574218750000e+01
-3.484999999999999432e+01 1.839758300781250000e+01
-3.484000000000000341e+01 1.840881347656250000e+01
-3.482999999999999829e+01 1.839648437500000000e+01
-3.481999999999999318e+01 1.839318847656250000e+01
-3.481000000000000227e+01 1.841052246093750000e+01
-3.479999999999999716e+01 1.839587402343750000e+01
-3.479000000000000625e+01 1.838476562500000000e+01
-3.478000000000000114e+01 1.840979003906250000e+01
-3.476999999999999602e+01 1.840112304687500000e+01
-3.476000000000000512e+01 1.838171386718750000e+01
-3.475000000000000000e+01 1.839978027343750000e+01
-3.473999999999999488e+01 1.840014648437500000e+01
-3.473000000000000398e+01 1.838208007812500000e+01
-3.471999999999999886e+01 1.839086914062500000e+01
-3.470999999999999375e+01 1.839770507812500000e+01
-3.470000000000000284e+01 1.838403320312500000e+01
-3.468999999999999773e+01 1.838671875000000000e+01
-3.468000000000000682e+01 1.839880371093750000e+01
-3.467000000000000171e+01 1.839062500000000000e+01
-3.465999999999999659e+01 1.838806152343750000e+01
-3.465000000000000568e+01 1.839916992187500000e+01
-3.464000000000000057e+01 1.839306640625000000e+01
-3.462999999999999545e+01 1.838464355468750000e+01
-3.462000000000000455e+01 1.839624023437500000e+01
-3.460999999999999943e+01 1.840026855468750000e+01
-3.459999999999999432e+01 1.839294433593750000e+01
-3.459000000000000341e+01 1.839868164062500000e+01
-3.457999999999999829e+01 1.840002441406250000e+01
-3.456999999999999318e+01 1.838488769531250000e+01
-3.456000000000000227e+01 1.838549804687500000e+01
-3.454999999999999716e+01 1.839538574218750000e+01
-3.454000000000000625e+01 1.838781738281250000e+01
-3.453000000000000114e+01 1.838769531250000000e+01
-3.451999999999999602e+01 1.839916992187500000e+01
-3.451000000000000512e+01 1.839013671875000000e+01
-3.450000000000000000e+01 1.838061523437500000e+01
-3.448999999999999488e+01 1.839208984375000000e+01
-3.448000000000000398e+01 1.838952636718750000e+01
-3.446999999999999886e+01 1.837719726562500000e+01
-3.445999999999999375e+01 1.838842773437500000e+01
-3.445000000000000284e+01 1.839306640625000000e+01
-3.443999999999999773e+01 1.837707519531250000e+01
-3.443000000000000682e+01 1.838537597656250000e+01
-3.442000000000000171e+01 1.839685058593750000e+01
-3.440999999999999659e+01 1.838061523437500000e+01
-3.440000000000000568e+01 1.838073730468750000e+01
-3.439000000000000057e+01 1.839465332031250000e+01
-3.437999999999999545e+01 1.838244628906250000e+01
-3.437000000000000455e+01 1.837585449218750000e+01
-3.435999999999999943e+01 1.839074707031250000e+01
-3.434999999999999432e+01 1.838745117187500000e+01
-3.434000000000000341e+01 1.837854003906250000e+01
-3.432999999999999829e+01 1.838916015625000000e+01
-3.431999999999999318e+01 1.838879394531250000e+01
-3.431000000000000227e+01 1.837890625000000000e+01
-3.429999999999999716e+01 1.838708496093750000e+01
-3.429000000000000625e+01 1.839306640625000000e+01
-3.428000000000000114e+01 1.838439941406250000e+01
-3.426999999999999602e+01 1.838574218750000000e+01
-3.426000000000000512e+01 1.839331054687500000e+01
-3.425000000000000000e+01 1.838818359375000000e+01
-3.423999999999999488e+01 1.838537597656250000e+01
-3.423000000000000398e+01 1.839074707031250000e+01
-3.421999999999999886e+01 1.838403320312500000e+01
-3.420999999999999375e+01 1.837609863281250000e+01
-3.420000000000000284e+01 1.838342285156250000e+01
-3.418999999999999773e+01 1.838647460937500000e+01
-3.418000000000000682e+01 1.838159179687500000e+01
-3.417000000000000171e+01 1.838757324218750000e+01
-3.415999999999999659e+01 1.839245605468750000e+01
-3.415000000000000568e+01 1.838305664062500000e+01
-3.414000000000000057e+01 1.838159179687500000e+01
-3.412999999999999545e+01 1.838769531250000000e+01
-3.412000000000000455e+01 1.837890625000000000e+01
-3.410999999999999943e+01 1.837634277343750000e+01
-3.409999999999999432e+01 1.839282226562500000e+01
-3.409000000000000341e+01 1.838598632812500000e+01
-3.407999999999999829e+01 1.837109375000000000e+01
-3.406999999999999318e+01 1.838513183593750000e+01
-3.406000000000000227e+01 1.838171386718750000e+01
-3.404999999999999716e+01 1.836145019531250000e+01
-3.404000000000000625e+01 1.837512207031250000e+01
-3.403000000000000114e+01 1.838354492187500000e+01
-3.401999999999999602e+01 1.836560058593750000e+01
-3.401000000000000512e+01 1.837133789062500000e+01
-3.400000000000000000e+01 1.838317871093750000e+01
-3.398999999999999488e+01 1.836779785156250000e+01
-3.398000000000000398e+01 1.836462402343750000e+01
-3.396999999999999886e+01 1.837683105468750000e+01
-3.395999999999999375e+01 1.836755371093750000e+01
-3.395000000000000284e+01 1.836022949218750000e+01
-3.393999999999999773e+01 1.837219238281250000e+01
-3.393000000000000682e+01 1.837158203125000000e+01
-3.392000000000000171e+01 1.836389160156250000e+01
-3.390999999999999659e+01 1.837414550781250000e+01
-3.390000000000000568e+01 1.837866210937500000e+01
-3.389000000000000057e+01 1.836791992187500000e+01
-3.387999999999999545e+01 1.837158203125000000e+01
-3.387000000000000455e+01 1.837915039062500000e+01
-3.385999999999999943e+01 1.837084960937500000e+01
-3.384999999999999432e+01 1.837072753906250000e+01
-3.384000000000000341e+01 1.838134765625000000e+01
-3.382999999999999829e+01 1.837487792968750000e+01
-3.381999999999999318e+01 1.836730957031250000e+01
-3.381000000000000227e+01 1.837512207031250000e+01
-3.379999999999999716e+01 1.837048339843750000e+01
-3.379000000000000625e+01 1.835839843750000000e+01
-3.378000000000000114e+01 1.836828613281250000e+01
-3.376999999999999602e+01 1.837500000000000000e+01
-3.376000000000000512e+01 1.836413574218750000e+01
-3.375000000000000000e+01 1.836987304687500000e+01
-3.373999999999999488e+01 1.837866210937500000e+01
-3.373000000000000398e+01 1.836328125000000000e+01
-3.371999999999999886e+01 1.836108398437500000e+01
-3.370999999999999375e+01 1.837719726562500000e+01
-3.370000000000000284e+01 1.836718750000000000e+01
-3.368999999999999773e+01 1.835827636718750000e+01
-3.368000000000000682e+01 1.837756347656250000e+01
-3.367000000000000171e+01 1.837475585937500000e+01
-3.365999999999999659e+01 1.836010742187500000e+01
-3.365000000000000568e+01 1.837536621093750000e+01
-3.364000000000000057e+01 1.837878417968750000e+01
-3.362999999999999545e+01 1.836157226562500000e+01
-3.362000000000000455e+01 1.836791992187500000e+01
-3.360999999999999943e+01 1.837524414062500000e+01
-3.359999999999999432e+01 1.836279296875000000e+01
-3.359000000000000341e+01 1.836303710937500000e+01
-3.357999999999999829e+01 1.837121582031250000e+01
-3.356999999999999318e+01 1.836437988281250000e+01
-3.356000000000000227e+01 1.836181640625000000e+01
-3.354999999999999716e+01 1.837023925781250000e+01
-3.354000000000000625e+01 1.836633300781250000e+01
-3.353000000000000114e+01 1.835681152343750000e+01
-3.351999999999999602e+01 1.835949707031250000e+01
-3.351000000000000512e+01 1.835815429687500000e+01
-3.350000000000000000e+01 1.835070800781250000e+01
-3.348999999999999488e+01 1.835266113281250000e+01
-3.348000000000000398e+01 1.835571289062500000e+01
-3.346999999999999886e+01 1.835021972656250000e+01
-3.345999999999999375e+01 1.835327148437500000e+01
-3.345000000000000284e+01 1.836181640625000000e+01
-3.343999999999999773e+01 1.835815429687500000e+01
-3.343000000000000682e+01 1.835534667968750000e+01
-3.342000000000000171e+01 1.836499023437500000e+01
-3.340999999999999659e+01 1.836376953125000000e+01
-3.340000000000000568e+01 1.835424804687500000e+01
-3.339000000000000057e+01 1.836328125000000000e+01
-3.337999999999999545e+01 1.836914062500000000e+01
-3.337000000000000455e+01 1.835815429687500000e+01
-3.335999999999999943e+01 1.836425781250000000e+01
-3.334999999999999432e+01 1.837341308593750000e+01
-3.334000000000000341e+01 1.835559082031250000e+01
-3.332999999999999829e+01 1.835241699218750000e+01
-3.331999999999999318e+01 1.836804199218750000e+01
-3.331000000000000227e+01 1.835766601562500000e+01
-3.329999999999999716e+01 1.834997558593750000e+01
-3.329000000000000625e+01 1.836596679687500000e+01
-3.328000000000000114e+01 1.836145019531250000e+01
-3.326999999999999602e+01 1.834753417968750000e+01
-3.326000000000000512e+01 1.835876464843750000e+01
-3.325000000000000000e+01 1.836108398437500000e+01
-3.323999999999999488e+01 1.834765625000000000e+01
-3.323000000000000398e+01 1.835559082031250000e+01
-3.321999999999999886e+01 1.836535644531250000e+01
-3.320999999999999375e+01 1.835363769531250000e+01
-3.320000000000000284e+01 1.835229492187500000e+01
-3.318999999999999773e+01 1.836132812500000000e+01
-3.318000000000000682e+01 1.835314941406250000e+01
-3.317000000000000171e+01 1.834948730468750000e+01
-3.315999999999999659e+01 1.836206054687500000e+01
-3.315000000000000568e+01 1.836132812500000000e+01
-3.314000000000000057e+01 1.835302734375000000e+01
-3.312999999999999545e+01 1.836096191406250000e+01
-3.312000000000000455e+01 1.836230468750000000e+01
-3.310999999999999943e+01 1.834985351562500000e+01
-3.309999999999999432e+01 1.835351562500000000e+01
-3.309000000000000341e+01 1.836022949218750000e+01
-3.307999999999999829e+01 1.834948730468750000e+01
-3.306999999999999318e+01 1.834924316406250000e+01
-3.306000000000000227e+01 1.836035156250000000e+01
-3.304999999999999716e+01 1.835144042968750000e+01
-3.304000000000000625e+01 1.834301757812500000e+01
-3.303000000000000114e+01 1.835559082031250000e+01
-3.301999999999999602e+01 1.835571289062500000e+01
-3.301000000000000512e+01 1.834399414062500000e+01
-3.300000000000000000e+01 1.835314941406250000e+01
-3.298999999999999488e+01 1.835534667968750000e+01
-3.298000000000000398e+01 1.833679199218750000e+01
-3.296999999999999886e+01 1.834240722656250000e+01
-3.295999999999999375e+01 1.835693359375000000e+01
-3.295000000000000284e+01 1.834216308593750000e+01
-3.293999999999999773e+01 1.834082031250000000e+01
-3.293000000000000682e+01 1.836193847656250000e+01
-3.292000000000000171e+01 1.835180664062500000e+01
-3.290999999999999659e+01 1.834204101562500000e+01
-3.290000000000000568e+01 1.836315917968750000e+01
-3.289000000000000057e+01 1.836230468750000000e+01
-3.287999999999999545e+01 1.834838867187500000e+01
-3.287000000000000455e+01 1.835839843750000000e+01
-3.285999999999999943e+01 1.836047363281250000e+01
-3.284999999999999432e+01 1.834667968750000000e+01
-3.284000000000000341e+01 1.834936523437500000e+01
-3.282999999999999829e+01 1.835546875000000000e+01
-3.281999999999999318e+01 1.834790039062500000e+01
-3.281000000000000227e+01 1.834924316406250000e+01
-3.279999999999999716e+01 1.835778808593750000e+01
-3.279000000000000625e+01 1.835168457031250000e+01
-3.278000000000000114e+01 1.834484863281250000e+01
-3.276999999999999602e+01 1.835046386718750000e+01
-3.276000000000000512e+01 1.834899902343750000e+01
-3.275000000000000000e+01 1.834204101562500000e+01
-3.273999999999999488e+01 1.834887695312500000e+01
-3.273000000000000398e+01 1.835327148437500000e+01
-3.271999999999999886e+01 1.834521484375000000e+01
-3.270999999999999375e+01 1.834558105468750000e+01
-3.270000000000000284e+01 1.835009765625000000e+01
-3.268999999999999773e+01 1.834082031250000000e+01
-3.268000000000000682e+01 1.833654785156250000e+01
-3.267000000000000171e+01 1.834545898437500000e+01
-3.265999999999999659e+01 1.834020996093750000e+01
-3.265000000000000568e+01 1.833129882812500000e+01
-3.264000000000000057e+01 1.834338378906250000e+01
-3.262999999999999545e+01 1.834533691406250000e+01
-3.262000000000000455e+01 1.833007812500000000e+01
-3.260999999999999943e+01 1.833898925781250000e+01
-3.259999999999999432e+01 1.834790039062500000e+01
-3.259000000000000341e+01 1.833056640625000000e+01
-3.257999999999999829e+01 1.833288574218750000e+01
-3.256999999999999318e+01 1.834680175781250000e+01
-3.256000000000000227e+01 1.833288574218750000e+01
-3.254999999999999716e+01 1.832849121093750000e+01
-3.254000000000000625e+01 1.834570312500000000e+01
-3.253000000000000114e+01 1.833886718750000000e+01
-3.251999999999999602e+01 1.832739257812500000e+01
-3.251000000000000512e+01 1.834094238281250000e+01
-3.250000000000000000e+01 1.834350585937500000e+01
-3.248999999999999488e+01 1.833178710937500000e+01
-3.248000000000000398e+01 1.833789062500000000e+01
-3.246999999999999886e+01 1.834277343750000000e+01
-3.245999999999999375e+01 1.832910156250000000e+01
-3.245000000000000284e+01 1.832812500000000000e+01
-3.243999999999999773e+01 1.833703613281250000e+01
-3.243000000000000682e+01 1.833068847656250000e+01
-3.242000000000000171e+01 1.832666015625000000e+01
-3.240999999999999659e+01 1.833557128906250000e+01
-3.240000000000000568e+01 1.833386230468750000e+01
-3.239000000000000057e+01 1.832849121093750000e+01
-3.237999999999999545e+01 1.833801269531250000e+01
-3.237000000000000455e+01 1.834020996093750000e+01
-3.235999999999999943e+01 1.832824707031250000e+01
-3.234999999999999432e+01 1.833007812500000000e+01
-3.234000000000000341e+01 1.833642578125000000e+01
-3.232999999999999829e+01 1.832714843750000000e+01
-3.231999999999999318e+01 1.832714843750000000e+01
-3.231000000000000227e+01 1.833801269531250000e+01
-3.229999999999999716e+01 1.832897949218750000e+01
-3.229000000000000625e+01 1.831958007812500000e+01
-3.228000000000000114e+01 1.833007812500000000e+01
-3.226999999999999602e+01 1.832763671875000000e+01
-3.226000000000000512e+01 1.831628417968750000e+01
-3.225000000000000000e+01 1.832543945312500000e+01
-3.223999999999999488e+01 1.832958984375000000e+01
-3.223000000000000398e+01 1.831640625000000000e+01
-3.221999999999999886e+01 1.832128906250000000e+01
-3.220999999999999375e+01 1.833300781250000000e+01
-3.220000000000000284e+01 1.832287597656250000e+01
-3.218999999999999773e+01 1.832104492187500000e+01
-3.218000000000000682e+01 1.833557128906250000e+01
-3.217000000000000171e+01 1.833068847656250000e+01
-3.215999999999999659e+01 1.832055664062500000e+01
-3.215000000000000568e+01 1.833105468750000000e+01
-3.214000000000000057e+01 1.832983398437500000e+01
-3.212999999999999545e+01 1.831677246093750000e+01
-3.212000000000000455e+01 1.832702636718750000e+01
-3.210999999999999943e+01 1.833715820312500000e+01
-3.209999999999999432e+01 1.832678222656250000e+01
-3.209000000000000341e+01 1.832678222656250000e+01
-3.207999999999999829e+01 1.833544921875000000e+01
-3.206999999999999318e+01 1.832629394531250000e+01
-3.206000000000000227e+01 1.832275390625000000e+01
-3.204999999999999716e+01 1.833471679687500000e+01
-3.204000000000000625e+01 1.833093261718750000e+01
-3.203000000000000114e+01 1.832080078125000000e+01
-3.201999999999999602e+01 1.833020019531250000e+01
-3.201000000000000512e+01 1.833117675781250000e+01
-3.200000000000000000e+01 1.831787109375000000e+01
-3.198999999999999488e+01 1.832287597656250000e+01
-3.198000000000000398e+01 1.833105468750000000e+01
-3.196999999999999886e+01 1.831884765625000000e+01
-3.195999999999999375e+01 1.831457519531250000e+01
-3.195000000000000284e+01 1.832336425781250000e+01
-3.193999999999999773e+01 1.831433105468750000e+01
-3.193000000000000682e+01 1.830822753906250000e+01
-3.192000000000000171e+01 1.832287597656250000e+01
-3.190999999999999659e+01 1.832226562500000000e+01
-3.190000000000000568e+01 1.830798339843750000e+01
-3.189000000000000057e+01 1.831457519531250000e+01
-3.187999999999999545e+01 1.832043457031250000e+01
-3.187000000000000455e+01 1.830822753906250000e+01
-3.185999999999999943e+01 1.831481933593750000e+01
-3.184999999999999432e+01 1.833020019531250000e+01
-3.184000000000000341e+01 1.831872558593750000e+01
-3.182999999999999829e+01 1.831335449218750000e+01
-3.181999999999999318e+01 1.832800292968750000e+01
-3.181000000000000227e+01 1.832189941406250000e+01
-3.179999999999999716e+01 1.831250000000000000e+01
-3.179000000000000625e+01 1.832946777343750000e+01
-3.178000000000000114e+01 1.833410644531250000e+01
-3.176999999999999602e+01 1.832019042968750000e+01
-3.176000000000000512e+01 1.832434082031250000e+01
-3.175000000000000000e+01 1.832763671875000000e+01
-3.173999999999999488e+01 1.831494140625000000e+01
-3.173000000000000398e+01 1.831787109375000000e+01
-3.171999999999999886e+01 1.832849121093750000e+01
-3.170999999999999375e+01 1.832141113281250000e+01
-3.170000000000000284e+01 1.831567382812500000e+01
-3.168999999999999773e+01 1.832031250000000000e+01
-3.168000000000000682e+01 1.831384277343750000e+01
-3.167000000000000171e+01 1.830468750000000000e+01
-3.165999999999999659e+01 1.831237792968750000e+01
-3.165000000000000568e+01 1.831677246093750000e+01
-3.164000000000000057e+01 1.830883789062500000e+01
-3.162999999999999545e+01 1.831005859375000000e+01
-3.162000000000000455e+01 1.831359863281250000e+01
-3.160999999999999943e+01 1.830615234375000000e+01
-3.159999999999999432e+01 1.830541992187500000e+01
-3.159000000000000341e+01 1.831286621093750000e+01
-3.157999999999999829e+01 1.830505371093750000e+01
-3.156999999999999318e+01 1.829443359375000000e+01
-3.156000000000000227e+01 1.830078125000000000e+01
-3.154999999999999716e+01 1.830029296875000000e+01
-3.154000000000000625e+01 1.829077148437500000e+01
-3.153000000000000114e+01 1.830090332031250000e+01
-3.151999999999999602e+01 1.831176757812500000e+01
-3.151000000000000512e+01 1.829846191406250000e+01
-3.150000000000000000e+01 1.830017089843750000e+01
-3.148999999999999488e+01 1.831665039062500000e+01
-3.148000000000000398e+01 1.830358886718750000e+01
-3.146999999999999886e+01 1.829736328125000000e+01
-3.145999999999999375e+01 1.831774902343750000e+01
-3.145000000000000284e+01 1.831311035156250000e+01
-3.143999999999999773e+01 1.829931640625000000e+01
-3.143000000000000682e+01 1.831408691406250000e+01
-3.142000000000000171e+01 1.831823730468750000e+01
-3.140999999999999659e+01 1.830468750000000000e+01
-3.140000000000000568e+01 1.831079101562500000e+01
-3.139000000000000057e+01 1.831884765625000000e+01
-3.137999999999999545e+01 1.830761718750000000e+01
-3.137000000000000455e+01 1.830712890625000000e+01
-3.135999999999999943e+01 1.831835937500000000e+01
-3.134999999999999432e+01 1.831262207031250000e+01
-3.134000000000000341e+01 1.830627441406250000e+01
-3.132999999999999829e+01 1.831640625000000000e+01
-3.131999999999999318e+01 1.831530761718750000e+01
-3.131000000000000227e+01 1.830297851562500000e+01
-3.129999999999999716e+01 1.830627441406250000e+01
-3.129000000000000625e+01 1.831079101562500000e+01
-3.128000000000000114e+01 1.830053710937500000e+01
-3.126999999999999602e+01 1.830090332031250000e+01
-3.126000000000000512e+01 1.830883789062500000e+01
-3.125000000000000000e+01 1.830004882812500000e+01
-3.123999999999999488e+01 1.829638671875000000e+01
-3.123000000000000398e+01 1.831018066406250000e+01
-3.121999999999999886e+01 1.830981445312500000e+01
-3.120999999999999375e+01 1.830053710937500000e+01
-3.120000000000000284e+01 1.830920410156250000e+01
-3.118999999999999773e+01 1.831176757812500000e+01
-3.118000000000000682e+01 1.829821777343750000e+01
-3.117000000000000171e+01 1.830163574218750000e+01
-3.115999999999999659e+01 1.831030273437500000e+01
-3.115000000000000568e+01 1.829858398437500000e+01
-3.114000000000000057e+01 1.829699707031250000e+01
-3.112999999999999545e+01 1.831140136718750000e+01
-3.112000000000000455e+01 1.830310058593750000e+01
-3.110999999999999943e+01 1.829309082031250000e+01
-3.109999999999999432e+01 1.830725097656250000e+01
-3.109000000000000341e+01 1.830810546875000000e+01
-3.107999999999999829e+01 1.829541015625000000e+01
-3.106999999999999318e+01 1.830310058593750000e+01
-3.106000000000000227e+01 1.830712890625000000e+01
-3.104999999999999716e+01 1.829064941406250000e+01
-3.104000000000000625e+01 1.829016113281250000e+01
-3.103000000000000114e+01 1.829931640625000000e+01
-3.101999999999999602e+01 1.828930664062500000e+01
-3.101000000000000512e+01 1.828442382812500000e+01
-3.100000000000000000e+01 1.829260253906250000e+01
-3.098999999999999488e+01 1.828796386718750000e+01
-3.098000000000000398e+01 1.828186035156250000e+01
-3.096999999999999886e+01 1.829064941406250000e+01
-3.095999999999999375e+01 1.829418945312500000e+01
-3.095000000000000284e+01 1.828857421875000000e+01
-3.093999999999999773e+01 1.829394531250000000e+01
-3.093000000000000682e+01 1.830200195312500000e+01
-3.092000000000000171e+01 1.829968261718750000e+01
-3.090999999999999659e+01 1.830139160156250000e+01
-3.090000000000000568e+01 1.830651855468750000e+01
-3.089000000000000057e+01 1.830029296875000000e+01
-3.087999999999999545e+01 1.829382324218750000e+01
-3.087000000000000455e+01 1.829797363281250000e+01
-3.085999999999999943e+01 1.829809570312500000e+01
-3.084999999999999432e+01 1.829309082031250000e+01
-3.084000000000000341e+01 1.829846191406250000e+01
-3.082999999999999829e+01 1.830419921875000000e+01
-3.081999999999999318e+01 1.829516601562500000e+01
-3.081000000000000227e+01 1.829223632812500000e+01
-3.079999999999999716e+01 1.829931640625000000e+01
-3.079000000000000625e+01 1.829174804687500000e+01
-3.078000000000000114e+01 1.828491210937500000e+01
-3.076999999999999602e+01 1.829772949218750000e+01
-3.076000000000000512e+01 1.829528808593750000e+01
-3.075000000000000000e+01 1.828222656250000000e+01
-3.073999999999999488e+01 1.829541015625000000e+01
-3.073000000000000398e+01 1.830273437500000000e+01
-3.071999999999999886e+01 1.828686523437500000e+01
-3.070999999999999375e+01 1.829370117187500000e+01
-3.070000000000000284e+01 1.830749511718750000e+01
-3.068999999999999773e+01 1.829235839843750000e+01
-3.068000000000000682e+01 1.828747558593750000e+01
-3.067000000000000171e+01 1.830236816406250000e+01
-3.065999999999999659e+01 1.829626464843750000e+01
-3.065000000000000568e+01 1.828771972656250000e+01
-3.064000000000000057e+01 1.830322265625000000e+01
-3.062999999999999545e+01 1.830517578125000000e+01
-3.062000000000000455e+01 1.829052734375000000e+01
-3.060999999999999943e+01 1.829492187500000000e+01
-3.059999999999999432e+01 1.830004882812500000e+01
-3.059000000000000341e+01 1.828686523437500000e+01
-3.057999999999999829e+01 1.828442382812500000e+01
-3.056999999999999318e+01 1.829211425781250000e+01
-3.056000000000000227e+01 1.828417968750000000e+01
-3.054999999999999716e+01 1.828002929687500000e+01
-3.054000000000000625e+01 1.829113769531250000e+01
-3.053000000000000114e+01 1.828796386718750000e+01
-3.051999999999999602e+01 1.827502441406250000e+01
-3.051000000000000512e+01 1.828039550781250000e+01
-3.050000000000000000e+01 1.828723144531250000e+01
-3.048999999999999488e+01 1.828027343750000000e+01
-3.048000000000000398e+01 1.828515625000000000e+01
-3.046999999999999886e+01 1.829675292968750000e+01
-3.045999999999999375e+01 1.828942871093750000e+01
-3.045000000000000284e+01 1.828393554687500000e+01
-3.043999999999999773e+01 1.829528808593750000e+01
-3.043000000000000682e+01 1.829174804687500000e+01
-3.042000000000000171e+01 1.827880859375000000e+01
-3.040999999999999659e+01 1.828808593750000000e+01
-3.040000000000000568e+01 1.828942871093750000e+01
-3.039000000000000057e+01 1.827099609375000000e+01
-3.037999999999999545e+01 1.827648925781250000e+01
-3.037000000000000455e+01 1.829211425781250000e+01
-3.035999999999999943e+01 1.827746582031250000e+01
-3.034999999999999432e+01 1.827233886718750000e+01
-3.034000000000000341e+01 1.829040527343750000e+01
-3.032999999999999829e+01 1.827844238281250000e+01
-3.031999999999999318e+01 1.826489257812500000e+01
-3.031000000000000227e+01 1.828344726562500000e+01
-3.029999999999999716e+01 1.828613281250000000e+01
-3.029000000000000625e+01 1.827343750000000000e+01
-3.028000000000000114e+01 1.828076171875000000e+01
-3.026999999999999602e+01 1.828466796875000000e+01
-3.026000000000000512e+01 1.827392578125000000e+01
-3.025000000000000000e+01 1.827526855468750000e+01
-3.023999999999999488e+01 1.828454589843750000e+01
-3.023000000000000398e+01 1.828039550781250000e+01
-3.021999999999999886e+01 1.827624511718750000e+01
-3.020999999999999375e+01 1.828161621093750000e+01
-3.020000000000000284e+01 1.828039550781250000e+01
-3.018999999999999773e+01 1.827514648437500000e+01
-3.018000000000000682e+01 1.828015136718750000e+01
-3.017000000000000171e+01 1.828381347656250000e+01
-3.015999999999999659e+01 1.827563476562500000e+01
-3.015000000000000568e+01 1.827478027343750000e+01
-3.014000000000000057e+01 1.828039550781250000e+01
-3.012999999999999545e+01 1.827453613281250000e+01
-3.012000000000000455e+01 1.827148437500000000e+01
-3.010999999999999943e+01 1.828063964843750000e+01
-3.009999999999999432e+01 1.827905273437500000e+01
-3.009000000000000341e+01 1.827050781250000000e+01
-3.007999999999999829e+01 1.827978515625000000e+01
-3.006999999999999318e+01 1.828430175781250000e+01
-3.006000000000000227e+01 1.827160644531250000e+01
-3.004999999999999716e+01 1.827673339843750000e+01
-3.004000000000000625e+01 1.829064941406250000e+01
-3.003000000000000114e+01 1.828015136718750000e+01
-3.001999999999999602e+01 1.827575683593750000e+01
-3.001000000000000512e+01 1.829040527343750000e+01
-3.000000000000000000e+01 1.828283691406250000e+01
-2.998999999999999488e+01 1.826940917968750000e+01
-2.998000000000000398e+01 1.828149414062500000e+01
-2.996999999999999886e+01 1.828161621093750000e+01
-2.995999999999999375e+01 1.826672363281250000e+01
-2.995000000000000284e+01 1.827380371093750000e+01
-2.993999999999999773e+01 1.828173828125000000e+01
-2.993000000000000682e+01 1.826708984375000000e+01
-2.992000000000000171e+01 1.826416015625000000e+01
-2.990999999999999659e+01 1.827465820312500000e+01
-2.990000000000000568e+01 1.826782226562500000e+01
-2.989000000000000057e+01 1.826184082031250000e+01
-2.987999999999999545e+01 1.827343750000000000e+01
-2.987000000000000455e+01 1.827416992187500000e+01
-2.985999999999999943e+01 1.826269531250000000e+01
-2.984999999999999432e+01 1.826513671875000000e+01
-2.984000000000000341e+01 1.826696777343750000e+01
-2.982999999999999829e+01 1.825659179687500000e+01
-2.981999999999999318e+01 1.826062011718750000e+01
-2.981000000000000227e+01 1.827429199218750000e+01
-2.979999999999999716e+01 1.827075195312500000e+01
-2.979000000000000625e+01 1.826489257812500000e+01
-2.978000000000000114e+01 1.827209472656250000e+01
-2.976999999999999602e+01 1.826989746093750000e+01
-2.976000000000000512e+01 1.826025390625000000e+01
-2.975000000000000000e+01 1.826843261718750000e+01
-2.973999999999999488e+01 1.827587890625000000e+01
-2.973000000000000398e+01 1.826416015625000000e+01
-2.971999999999999886e+01 1.826306152343750000e+01
-2.970999999999999375e+01 1.827416992187500000e+01
-2.970000000000000284e+01 1.826428222656250000e+01
-2.968999999999999773e+01 1.825708007812500000e+01
-2.968000000000000682e+01 1.827868652343750000e+01
-2.967000000000000171e+01 1.827734375000000000e+01
-2.965999999999999659e+01 1.825463867187500000e+01
-2.965000000000000568e+01 1.826928710937500000e+01
-2.964000000000000057e+01 1.827429199218750000e+01
-2.962999999999999545e+01 1.824816894531250000e+01
-2.962000000000000455e+01 1.825793457031250000e+01
-2.960999999999999943e+01 1.827355957031250000e+01
-2.959999999999999432e+01 1.825878906250000000e+01
-2.959000000000000341e+01 1.825695800781250000e+01
-2.957999999999999829e+01 1.826879882812500000e+01
-2.956999999999999318e+01 1.826379394531250000e+01
-2.956000000000000227e+01 1.825573730468750000e+01
-2.954999999999999716e+01 1.826147460937500000e+01
-2.954000000000000625e+01 1.826171875000000000e+01
-2.953000000000000114e+01 1.825219726562500000e+01
-2.951999999999999602e+01 1.825463867187500000e+01
-2.951000000000000512e+01 1.826049804687500000e+01
-2.950000000000000000e+01 1.825329589843750000e+01
-2.948999999999999488e+01 1.825097656250000000e+01
-2.948000000000000398e+01 1.825964355468750000e+01
-2.946999999999999886e+01 1.825732421875000000e+01
-2.945999999999999375e+01 1.825061035156250000e+01
-2.945000000000000284e+01 1.825952148437500000e+01
-2.943999999999999773e+01 1.826403808593750000e+01
-2.943000000000000682e+01 1.825439453125000000e+01
-2.942000000000000171e+01 1.825659179687500000e+01
-2.940999999999999659e+01 1.826330566406250000e+01
-2.940000000000000568e+01 1.825170898437500000e+01
-2.939000000000000057e+01 1.824951171875000000e+01
-2.937999999999999545e+01 1.826379394531250000e+01
-2.937000000000000455e+01 1.825866699218750000e+01
-2.935999999999999943e+01 1.825061035156250000e+01
-2.934999999999999432e+01 1.826611328125000000e+01
-2.934000000000000341e+01 1.826733398437500000e+01
-2.932999999999999829e+01 1.824938964843750000e+01
-2.931999999999999318e+01 1.825524902343750000e+01
-2.931000000000000227e+01 1.826306152343750000e+01
-2.929999999999999716e+01 1.824719238281250000e+01
-2.929000000000000625e+01 1.824841308593750000e+01
-2.928000000000000114e+01 1.826342773437500000e+01
-2.926999999999999602e+01 1.825354003906250000e+01
-2.926000000000000512e+01 1.824438476562500000e+01
-2.925000000000000000e+01 1.825573730468750000e+01
-2.923999999999999488e+01 1.825561523437500000e+01
-2.923000000000000398e+01 1.824670410156250000e+01
-2.921999999999999886e+01 1.825341796875000000e+01
-2.920999999999999375e+01 1.825695800781250000e+01
-2.920000000000000284e+01 1.824731445312500000e+01
-2.918999999999999773e+01 1.824719238281250000e+01
-2.918000000000000682e+01 1.825390625000000000e+01
-2.917000000000000171e+01 1.824755859375000000e+01
-2.915999999999999659e+01 1.824304199218750000e+01
-2.915000000000000568e+01 1.825097656250000000e+01
-2.914000000000000057e+01 1.825207519531250000e+01
-2.912999999999999545e+01 1.824816894531250000e+01
-2.912000000000000455e+01 1.825573730468750000e+01
-2.910999999999999943e+01 1.826074218750000000e+01
-2.909999999999999432e+01 1.825378417968750000e+01
-2.909000000000000341e+01 1.825427246093750000e+01
-2.907999999999999829e+01 1.826159667968750000e+01
-2.906999999999999318e+01 1.825329589843750000e+01
-2.906000000000000227e+01 1.824438476562500000e+01
-2.904999999999999716e+01 1.825390625000000000e+01
-2.904000000000000625e+01 1.825256347656250000e+01
-2.903000000000000114e+01 1.823754882812500000e+01
-2.901999999999999602e+01 1.824755859375000000e+01
-2.901000000000000512e+01 1.825854492187500000e+01
-2.900000000000000000e+01 1.823950195312500000e+01
-2.898999999999999488e+01 1.824084472656250000e+01
-2.898000000000000398e+01 1.825781250000000000e+01
-2.896999999999999886e+01 1.824133300781250000e+01
-2.895999999999999375e+01 1.823413085937500000e+01
-2.895000000000000284e+01 1.825415039062500000e+01
-2.893999999999999773e+01 1.824902343750000000e+01
-2.893000000000000682e+01 1.823498535156250000e+01
-2.892000000000000171e+01 1.824609375000000000e+01
-2.890999999999999659e+01 1.825170898437500000e+01
-2.890000000000000568e+01 1.824011230468750000e+01
-2.889000000000000057e+01 1.824401855468750000e+01
-2.887999999999999545e+01 1.825305175781250000e+01
-2.887000000000000455e+01 1.824182128906250000e+01
-2.885999999999999943e+01 1.823681640625000000e+01
-2.884999999999999432e+01 1.824816894531250000e+01
-2.884000000000000341e+01 1.824487304687500000e+01
-2.882999999999999829e+01 1.823608398437500000e+01
-2.881999999999999318e+01 1.824621582031250000e+01
-2.881000000000000227e+01 1.824902343750000000e+01
-2.879999999999999716e+01 1.823547363281250000e+01
-2.879000000000000625e+01 1.823742675781250000e+01
-2.878000000000000114e+01 1.824731445312500000e+01
-2.876999999999999602e+01 1.823986816406250000e+01
-2.876000000000000512e+01 1.823632812500000000e+01
-2.875000000000000000e+01 1.824780273437500000e+01
-2.873999999999999488e+01 1.824523925781250000e+01
-2.873000000000000398e+01 1.823645019531250000e+01
-2.871999999999999886e+01 1.824511718750000000e+01
-2.870999999999999375e+01 1.824792480468750000e+01
-2.870000000000000284e+01 1.823388671875000000e+01
-2.868999999999999773e+01 1.823449707031250000e+01
-2.868000000000000682e+01 1.824279785156250000e+01
-2.867000000000000171e+01 1.823168945312500000e+01
-2.865999999999999659e+01 1.822924804687500000e+01
-2.865000000000000568e+01 1.824536132812500000e+01
-2.864000000000000057e+01 1.824230957031250000e+01
-2.862999999999999545e+01 1.822998046875000000e+01
-2.862000000000000455e+01 1.824035644531250000e+01
-2.860999999999999943e+01 1.824536132812500000e+01
-2.859999999999999432e+01 1.823266601562500000e+01
-2.859000000000000341e+01 1.824121093750000000e+01
-2.857999999999999829e+01 1.825390625000000000e+01
-2.856999999999999318e+01 1.824169921875000000e+01
-2.856000000000000227e+01 1.823876953125000000e+01
-2.854999999999999716e+01 1.825317382812500000e+01
-2.854000000000000625e+01 1.825207519531250000e+01
-2.853000000000000114e+01 1.824597167968750000e+01
-2.851999999999999602e+01 1.825500488281250000e+01
-2.851000000000000512e+01 1.825268554687500000e+01
-2.850000000000000000e+01 1.823657226562500000e+01
-2.848999999999999488e+01 1.823486328125000000e+01
-2.848000000000000398e+01 1.823986816406250000e+01
-2.846999999999999886e+01 1.823449707031250000e+01
-2.845999999999999375e+01 1.823461914062500000e+01
-2.845000000000000284e+01 1.824206542968750000e+01
-2.843999999999999773e+01 1.823657226562500000e+01
-2.843000000000000682e+01 1.822961425781250000e+01
-2.842000000000000171e+01 1.823498535156250000e+01
-2.840999999999999659e+01 1.823754882812500000e+01
-2.840000000000000568e+01 1.823474121093750000e+01
-2.839000000000000057e+01 1.823925781250000000e+01
-2.837999999999999545e+01 1.824279785156250000e+01
-2.837000000000000455e+01 1.823486328125000000e+01
-2.835999999999999943e+01 1.823254394531250000e+01
-2.834999999999999432e+01 1.824047851562500000e+01
-2.834000000000000341e+01 1.823767089843750000e+01
-2.832999999999999829e+01 1.822985839843750000e+01
-2.831999999999999318e+01 1.823730468750000000e+01
-2.831000000000000227e+01 1.823974609375000000e+01
-2.829999999999999716e+01 1.822314453125000000e+01
-2.829000000000000625e+01 1.822399902343750000e+01
-2.828000000000000114e+01 1.823474121093750000e+01
-2.826999999999999602e+01 1.821984863281250000e+01
-2.826000000000000512e+01 1.821582031250000000e+01
-2.825000000000000000e+01 1.823547363281250000e+01
-2.823999999999999488e+01 1.822778320312500000e+01
-2.823000000000000398e+01 1.821203613281250000e+01
-2.821999999999999886e+01 1.822656250000000000e+01
-2.820999999999999375e+01 1.823120117187500000e+01
-2.820000000000000284e+01 1.821728515625000000e+01
-2.818999999999999773e+01 1.822351074218750000e+01
-2.818000000000000682e+01 1.823315429687500000e+01
-2.817000000000000171e+01 1.822106933593750000e+01
-2.815999999999999659e+01 1.821704101562500000e+01
-2.815000000000000568e+01 1.822875976562500000e+01
-2.814000000000000057e+01 1.822595214843750000e+01
-2.812999999999999545e+01 1.821948242187500000e+01
-2.812000000000000455e+01 1.823010253906250000e+01
-2.810999999999999943e+01 1.823291015625000000e+01
-2.809999999999999432e+01 1.822094726562500000e+01
-2.809000000000000341e+01 1.822131347656250000e+01
-2.807999999999999829e+01 1.822717285156250000e+01
-2.806999999999999318e+01 1.821899414062500000e+01
-2.806000000000000227e+01 1.821447753906250000e+01
-2.804999999999999716e+01 1.822326660156250000e+01
-2.804000000000000625e+01 1.822045898437500000e+01
-2.803000000000000114e+01 1.821240234375000000e+01
-2.801999999999999602e+01 1.822180175781250000e+01
-2.801000000000000512e+01 1.822753906250000000e+01
-2.800000000000000000e+01 1.821667480468750000e+01
-2.798999999999999488e+01 1.821862792968750000e+01
-2.798000000000000398e+01 1.822790527343750000e+01
-2.796999999999999886e+01 1.821667480468750000e+01
-2.795999999999999375e+01 1.821020507812500000e+01
-2.795000000000000284e+01 1.822241210937500000e+01
-2.793999999999999773e+01 1.821923828125000000e+01
-2.793000000000000682e+01 1.820849609375000000e+01
-2.792000000000000171e+01 1.822119140625000000e+01
-2.790999999999999659e+01 1.822851562500000000e+01
-2.790000000000000568e+01 1.821459960937500000e+01
-2.789000000000000057e+01 1.821752929687500000e+01
-2.787999999999999545e+01 1.822985839843750000e+01
-2.787000000000000455e+01 1.821765136718750000e+01
-2.785999999999999943e+01 1.821008300781250000e+01
-2.784999999999999432e+01 1.822033691406250000e+01
-2.784000000000000341e+01 1.821289062500000000e+01
-2.782999999999999829e+01 1.819995117187500000e+01
-2.781999999999999318e+01 1.820849609375000000e+01
-2.781000000000000227e+01 1.821203613281250000e+01
-2.779999999999999716e+01 1.820190429687500000e+01
-2.779000000000000625e+01 1.820556640625000000e+01
-2.778000000000000114e+01 1.821423339843750000e+01
-2.776999999999999602e+01 1.820727539062500000e+01
-2.776000000000000512e+01 1.820275878906250000e+01
-2.775000000000000000e+01 1.820861816406250000e+01
-2.773999999999999488e+01 1.820593261718750000e+01
-2.773000000000000398e+01 1.819921875000000000e+01
-2.771999999999999886e+01 1.820300292968750000e+01
-2.770999999999999375e+01 1.820495605468750000e+01
-2.770000000000000284e+01 1.819958496093750000e+01
-2.768999999999999773e+01 1.820263671875000000e+01
-2.768000000000000682e+01 1.820971679687500000e+01
-2.767000000000000171e+01 1.820751953125000000e+01
-2.765999999999999659e+01 1.820446777343750000e+01
-2.765000000000000568e+01 1.820910644531250000e+01
-2.764000000000000057e+01 1.820727539062500000e+01
-2.762999999999999545e+01 1.819970703125000000e+01
-2.762000000000000455e+01 1.820483398437500000e+01
-2.760999999999999943e+01 1.821142578125000000e+01
-2.759999999999999432e+01 1.820324707031250000e+01
-2.759000000000000341e+01 1.820251464843750000e+01
-2.757999999999999829e+01 1.821411132812500000e+01
-2.756999999999999318e+01 1.820800781250000000e+01
-2.756000000000000227e+01 1.820214843750000000e+01
-2.754999999999999716e+01 1.821765136718750000e+01
-2.754000000000000625e+01 1.821765136718750000e+01
-2.753000000000000114e+01 1.820214843750000000e+01
-2.751999999999999602e+01 1.820812988281250000e+01
-2.751000000000000512e+01 1.821276855468750000e+01
-2.750000000000000000e+01 1.819519042968750000e+01
-2.748999999999999488e+01 1.819531250000000000e+01
-2.748000000000000398e+01 1.821020507812500000e+01
-2.746999999999999886e+01 1.820227050781250000e+01
-2.745999999999999375e+01 1.819482421875000000e+01
-2.745000000000000284e+01 1.820764160156250000e+01
-2.743999999999999773e+01 1.820715332031250000e+01
-2.743000000000000682e+01 1.819543457031250000e+01
-2.742000000000000171e+01 1.820263671875000000e+01
-2.740999999999999659e+01 1.820910644531250000e+01
-2.740000000000000568e+01 1.819653320312500000e+01
-2.739000000000000057e+01 1.819360351562500000e+01
-2.737999999999999545e+01 1.820263671875000000e+01
-2.737000000000000455e+01 1.819714355468750000e+01
-2.735999999999999943e+01 1.819177246093750000e+01
-2.734999999999999432e+01 1.820275878906250000e+01
-2.734000000000000341e+01 1.820349121093750000e+01
-2.732999999999999829e+01 1.819189453125000000e+01
-2.731999999999999318e+01 1.819506835937500000e+01
-2.731000000000000227e+01 1.820129394531250000e+01
-2.729999999999999716e+01 1.819384765625000000e+01
-2.729000000000000625e+01 1.819543457031250000e+01
-2.728000000000000114e+01 1.820837402343750000e+01
-2.726999999999999602e+01 1.820495605468750000e+01
-2.726000000000000512e+01 1.819555664062500000e+01
-2.725000000000000000e+01 1.820178222656250000e+01
-2.723999999999999488e+01 1.820300292968750000e+01
-2.723000000000000398e+01 1.819177246093750000e+01
-2.721999999999999886e+01 1.819714355468750000e+01
-2.720999999999999375e+01 1.820788574218750000e+01
-2.720000000000000284e+01 1.819531250000000000e+01
-2.718999999999999773e+01 1.818811035156250000e+01
-2.718000000000000682e+01 1.820483398437500000e+01
-2.717000000000000171e+01 1.820056152343750000e+01
-2.715999999999999659e+01 1.818420410156250000e+01
-2.715000000000000568e+01 1.820178222656250000e+01
-2.714000000000000057e+01 1.820971679687500000e+01
-2.712999999999999545e+01 1.818847656250000000e+01
-2.712000000000000455e+01 1.819384765625000000e+01
-2.710999999999999943e+01 1.820861816406250000e+01
-2.709999999999999432e+01 1.819470214843750000e+01
-2.709000000000000341e+01 1.819042968750000000e+01
-2.707999999999999829e+01 1.820288085937500000e+01
-2.706999999999999318e+01 1.819970703125000000e+01
-2.706000000000000227e+01 1.819042968750000000e+01
-2.704999999999999716e+01 1.819445800781250000e+01
-2.704000000000000625e+01 1.819555664062500000e+01
-2.703000000000000114e+01 1.818566894531250000e+01
-2.701999999999999602e+01 1.818481445312500000e+01
-2.701000000000000512e+01 1.819067382812500000e+01
-2.700000000000000000e+01 1.818591308593750000e+01
-2.698999999999999488e+01 1.818164062500000000e+01
-2.698000000000000398e+01 1.818688964843750000e+01
-2.696999999999999886e+01 1.818518066406250000e+01
-2.695999999999999375e+01 1.817810058593750000e+01
-2.695000000000000284e+01 1.818395996093750000e+01
-2.693999999999999773e+01 1.819055175781250000e+01
-2.693000000000000682e+01 1.818334960937500000e+01
-2.692000000000000171e+01 1.818310546875000000e+01
-2.690999999999999659e+01 1.819152832031250000e+01
-2.690000000000000568e+01 1.818530273437500000e+01
-2.689000000000000057e+01 1.817822265625000000e+01
-2.687999999999999545e+01 1.819030761718750000e+01
-2.687000000000000455e+01 1.819348144531250000e+01
-2.685999999999999943e+01 1.818188476562500000e+01
-2.684999999999999432e+01 1.818859863281250000e+01
-2.684000000000000341e+01 1.819848632812500000e+01
-2.682999999999999829e+01 1.818481445312500000e+01
-2.681999999999999318e+01 1.818164062500000000e+01
-2.681000000000000227e+01 1.819787597656250000e+01
-2.679999999999999716e+01 1.819165039062500000e+01
-2.679000000000000625e+01 1.817956542968750000e+01
-2.678000000000000114e+01 1.819091796875000000e+01
-2.676999999999999602e+01 1.819262695312500000e+01
-2.676000000000000512e+01 1.817883300781250000e+01
-2.675000000000000000e+01 1.818579101562500000e+01
-2.673999999999999488e+01 1.819763183593750000e+01
-2.673000000000000398e+01 1.818725585937500000e+01
-2.671999999999999886e+01 1.818212890625000000e+01
-2.670999999999999375e+01 1.818994140625000000e+01
-2.670000000000000284e+01 1.818420410156250000e+01
-2.668999999999999773e+01 1.817553710937500000e+01
-2.668000000000000682e+01 1.818310546875000000e+01
-2.667000000000000171e+01 1.818664550781250000e+01
-2.665999999999999659e+01 1.817895507812500000e+01
-2.665000000000000568e+01 1.818127441406250000e+01
-2.664000000000000057e+01 1.818676757812500000e+01
-2.662999999999999545e+01 1.817883300781250000e+01
-2.662000000000000455e+01 1.817492675781250000e+01
-2.660999999999999943e+01 1.818371582031250000e+01
-2.659999999999999432e+01 1.818395996093750000e+01
-2.659000000000000341e+01 1.817700195312500000e+01
-2.657999999999999829e+01 1.818310546875000000e+01
-2.656999999999999318e+01 1.818908691406250000e+01
-2.656000000000000227e+01 1.818115234375000000e+01
-2.654999999999999716e+01 1.818054199218750000e+01
-2.654000000000000625e+01 1.819091796875000000e+01
-2.653000000000000114e+01 1.818261718750000000e+01
-2.651999999999999602e+01 1.817053222656250000e+01
-2.651000000000000512e+01 1.818566894531250000e+01
-2.650000000000000000e+01 1.818615722656250000e+01
-2.648999999999999488e+01 1.816491699218750000e+01
-2.648000000000000398e+01 1.817797851562500000e+01
-2.646999999999999886e+01 1.819018554687500000e+01
-2.645999999999999375e+01 1.816748046875000000e+01
-2.645000000000000284e+01 1.816528320312500000e+01
-2.643999999999999773e+01 1.818078613281250000e+01
-2.643000000000000682e+01 1.817163085937500000e+01
-2.642000000000000171e+01 1.816381835937500000e+01
-2.640999999999999659e+01 1.817687988281250000e+01
-2.640000000000000568e+01 1.817871093750000000e+01
-2.639000000000000057e+01 1.816711425781250000e+01
-2.637999999999999545e+01 1.817224121093750000e+01
-2.637000000000000455e+01 1.818188476562500000e+01
-2.635999999999999943e+01 1.817419433593750000e+01
-2.634999999999999432e+01 1.817102050781250000e+01
-2.634000000000000341e+01 1.817956542968750000e+01
-2.632999999999999829e+01 1.817443847656250000e+01
-2.631999999999999318e+01 1.816491699218750000e+01
-2.631000000000000227e+01 1.817089843750000000e+01
-2.629999999999999716e+01 1.817224121093750000e+01
-2.629000000000000625e+01 1.816174316406250000e+01
-2.628000000000000114e+01 1.816479492187500000e+01
-2.626999999999999602e+01 1.817358398437500000e+01
-2.626000000000000512e+01 1.816564941406250000e+01
-2.625000000000000000e+01 1.815966796875000000e+01
-2.623999999999999488e+01 1.816821289062500000e+01
-2.623000000000000398e+01 1.816674804687500000e+01
-2.621999999999999886e+01 1.815698242187500000e+01
-2.620999999999999375e+01 1.816418457031250000e+01
-2.620000000000000284e+01 1.817077636718750000e+01
-2.618999999999999773e+01 1.815991210937500000e+01
-2.618000000000000682e+01 1.816101074218750000e+01
-2.617000000000000171e+01 1.817578125000000000e+01
-2.615999999999999659e+01 1.816857910156250000e+01
-2.615000000000000568e+01 1.815893554687500000e+01
-2.614000000000000057e+01 1.817272949218750000e+01
-2.612999999999999545e+01 1.817443847656250000e+01
-2.612000000000000455e+01 1.815856933593750000e+01
-2.610999999999999943e+01 1.816516113281250000e+01
-2.609999999999999432e+01 1.817443847656250000e+01
-2.609000000000000341e+01 1.815954589843750000e+01
-2.607999999999999829e+01 1.815686035156250000e+01
-2.606999999999999318e+01 1.816955566406250000e+01
-2.606000000000000227e+01 1.816259765625000000e+01
-2.604999999999999716e+01 1.815344238281250000e+01
-2.604000000000000625e+01 1.816296386718750000e+01
-2.603000000000000114e+01 1.816516113281250000e+01
-2.601999999999999602e+01 1.815710449218750000e+01
-2.601000000000000512e+01 1.816052246093750000e+01
-2.600000000000000000e+01 1.816491699218750000e+01
-2.598999999999999488e+01 1.815673828125000000e+01
-2.598000000000000398e+01 1.815393066406250000e+01
-2.596999999999999886e+01 1.815930175781250000e+01
-2.595999999999999375e+01 1.815637207031250000e+01
-2.595000000000000284e+01 1.815222167968750000e+01
-2.593999999999999773e+01 1.815759277343750000e+01
-2.593000000000000682e+01 1.816174316406250000e+01
-2.592000000000000171e+01 1.815771484375000000e+01
-2.590999999999999659e+01 1.815820312500000000e+01
-2.590000000000000568e+01 1.816369628906250000e+01
-2.589000000000000057e+01 1.816064453125000000e+01
-2.587999999999999545e+01 1.815710449218750000e+01
-2.587000000000000455e+01 1.816418457031250000e+01
-2.585999999999999943e+01 1.816674804687500000e+01
-2.584999999999999432e+01 1.815942382812500000e+01
-2.584000000000000341e+01 1.816467285156250000e+01
-2.582999999999999829e+01 1.817297363281250000e+01
-2.581999999999999318e+01 1.816113281250000000e+01
-2.581000000000000227e+01 1.815661621093750000e+01
-2.579999999999999716e+01 1.817126464843750000e+01
-2.579000000000000625e+01 1.816406250000000000e+01
-2.578000000000000114e+01 1.815002441406250000e+01
-2.576999999999999602e+01 1.816479492187500000e+01
-2.576000000000000512e+01 1.816882324218750000e+01
-2.575000000000000000e+01 1.815270996093750000e+01
-2.573999999999999488e+01 1.815930175781250000e+01
-2.573000000000000398e+01 1.817285156250000000e+01
-2.571999999999999886e+01 1.816186523437500000e+01
-2.570999999999999375e+01 1.815637207031250000e+01
-2.570000000000000284e+01 1.816857910156250000e+01
-2.568999999999999773e+01 1.816564941406250000e+01
-2.568000000000000682e+01 1.815380859375000000e+01
-2.567000000000000171e+01 1.816003417968750000e+01
-2.565999999999999659e+01 1.816455078125000000e+01
-2.565000000000000568e+01 1.815417480468750000e+01
-2.564000000000000057e+01 1.815466308593750000e+01
-2.562999999999999545e+01 1.816418457031250000e+01
-2.562000000000000455e+01 1.815612792968750000e+01
-2.560999999999999943e+01 1.814721679687500000e+01
-2.559999999999999432e+01 1.815478515625000000e+01
-2.559000000000000341e+01 1.815576171875000000e+01
-2.557999999999999829e+01 1.814855957031250000e+01
-2.556999999999999318e+01 1.815527343750000000e+01
-2.556000000000000227e+01 1.816174316406250000e+01
-2.554999999999999716e+01 1.815197753906250000e+01
-2.554000000000000625e+01 1.814892578125000000e+01
-2.553000000000000114e+01 1.815905761718750000e+01
-2.551999999999999602e+01 1.815808105468750000e+01
-2.551000000000000512e+01 1.815246582031250000e+01
-2.550000000000000000e+01 1.816162109375000000e+01
-2.548999999999999488e+01 1.816613769531250000e+01
-2.548000000000000398e+01 1.815478515625000000e+01
-2.546999999999999886e+01 1.815710449218750000e+01
-2.545999999999999375e+01 1.816674804687500000e+01
-2.545000000000000284e+01 1.815490722656250000e+01
-2.543999999999999773e+01 1.814660644531250000e+01
-2.543000000000000682e+01 1.816064453125000000e+01
-2.542000000000000171e+01 1.815832519531250000e+01
-2.540999999999999659e+01 1.814025878906250000e+01
-2.540000000000000568e+01 1.814733886718750000e+01
-2.539000000000000057e+01 1.815429687500000000e+01
-2.537999999999999545e+01 1.813732910156250000e+01
-2.537000000000000455e+01 1.813708496093750000e+01
-2.535999999999999943e+01 1.815051269531250000e+01
-2.534999999999999432e+01 1.814135742187500000e+01
-2.534000000000000341e+01 1.813269042968750000e+01
-2.532999999999999829e+01 1.814257812500000000e+01
-2.531999999999999318e+01 1.814123535156250000e+01
-2.531000000000000227e+01 1.813269042968750000e+01
-2.529999999999999716e+01 1.813781738281250000e+01
-2.529000000000000625e+01 1.814270019531250000e+01
-2.528000000000000114e+01 1.813745117187500000e+01
-2.526999999999999602e+01 1.813745117187500000e+01
-2.526000000000000512e+01 1.814489746093750000e+01
-2.525000000000000000e+01 1.814331054687500000e+01
-2.523999999999999488e+01 1.813806152343750000e+01
-2.523000000000000398e+01 1.814196777343750000e+01
-2.521999999999999886e+01 1.814392089843750000e+01
-2.520999999999999375e+01 1.813720703125000000e+01
-2.520000000000000284e+01 1.813635253906250000e+01
-2.518999999999999773e+01 1.814196777343750000e+01
-2.518000000000000682e+01 1.813928222656250000e+01
-2.517000000000000171e+01 1.813769531250000000e+01
-2.515999999999999659e+01 1.814794921875000000e+01
-2.515000000000000568e+01 1.814941406250000000e+01
-2.514000000000000057e+01 1.814025878906250000e+01
-2.512999999999999545e+01 1.814355468750000000e+01
-2.512000000000000455e+01 1.815075683593750000e+01
-2.510999999999999943e+01 1.814318847656250000e+01
-2.509999999999999432e+01 1.814062500000000000e+01
-2.509000000000000341e+01 1.814990234375000000e+01
-2.507999999999999829e+01 1.814526367187500000e+01
-2.506999999999999318e+01 1.813562011718750000e+01
-2.506000000000000227e+01 1.814392089843750000e+01
-2.504999999999999716e+01 1.814636230468750000e+01
-2.504000000000000625e+01 1.813317871093750000e+01
-2.503000000000000114e+01 1.813708496093750000e+01
-2.501999999999999602e+01 1.814843750000000000e+01
-2.501000000000000512e+01 1.813952636718750000e+01
-2.500000000000000000e+01 1.813586425781250000e+01
-2.498999999999999488e+01 1.814868164062500000e+01
-2.498000000000000398e+01 1.814501953125000000e+01
-2.496999999999999886e+01 1.813159179687500000e+01
-2.495999999999999375e+01 1.813781738281250000e+01
-2.495000000000000284e+01 1.814367675781250000e+01
-2.493999999999999773e+01 1.813146972656250000e+01
-2.493000000000000682e+01 1.813122558593750000e+01
-2.492000000000000171e+01 1.814318847656250000e+01
-2.490999999999999659e+01 1.813745117187500000e+01
-2.490000000000000568e+01 1.812890625000000000e+01
-2.489000000000000057e+01 1.813830566406250000e+01
-2.487999999999999545e+01 1.813989257812500000e+01
-2.487000000000000455e+01 1.812841796875000000e+01
-2.485999999999999943e+01 1.813159179687500000e+01
-2.484999999999999432e+01 1.814050292968750000e+01
-2.484000000000000341e+01 1.813488769531250000e+01
-2.482999999999999829e+01 1.813317871093750000e+01
-2.481999999999999318e+01 1.814221191406250000e+01
-2.481000000000000227e+01 1.813940429687500000e+01
-2.479999999999999716e+01 1.813134765625000000e+01
-2.479000000000000625e+01 1.813696289062500000e+01
-2.478000000000000114e+01 1.814074707031250000e+01
-2.476999999999999602e+01 1.813049316406250000e+01
-2.476000000000000512e+01 1.812927246093750000e+01
-2.475000000000000000e+01 1.813757324218750000e+01
-2.473999999999999488e+01 1.813256835937500000e+01
-2.473000000000000398e+01 1.812707519531250000e+01
-2.471999999999999886e+01 1.813928222656250000e+01
-2.470999999999999375e+01 1.814172363281250000e+01
-2.470000000000000284e+01 1.812866210937500000e+01
-2.468999999999999773e+01 1.813220214843750000e+01
-2.468000000000000682e+01 1.814208984375000000e+01
-2.467000000000000171e+01 1.812963867187500000e+01
-2.465999999999999659e+01 1.812426757812500000e+01
-2.465000000000000568e+01 1.813842773437500000e+01
-2.464000000000000057e+01 1.813378906250000000e+01
-2.462999999999999545e+01 1.812084960937500000e+01
-2.462000000000000455e+01 1.813378906250000000e+01
-2.460999999999999943e+01 1.814147949218750000e+01
-2.459999999999999432e+01 1.812768554687500000e+01
-2.459000000000000341e+01 1.813134765625000000e+01
-2.457999999999999829e+01 1.814367675781250000e+01
-2.456999999999999318e+01 1.813305664062500000e+01
-2.456000000000000227e+01 1.812329101562500000e+01
-2.454999999999999716e+01 1.813244628906250000e+01
-2.454000000000000625e+01 1.813305664062500000e+01
-2.453000000000000114e+01 1.812390136718750000e+01
-2.451999999999999602e+01 1.812841796875000000e+01
-2.451000000000000512e+01 1.813330078125000000e+01
-2.450000000000000000e+01 1.812475585937500000e+01
-2.448999999999999488e+01 1.812377929687500000e+01
-2.448000000000000398e+01 1.813220214843750000e+01
-2.446999999999999886e+01 1.812976074218750000e+01
-2.445999999999999375e+01 1.812207031250000000e+01
-2.445000000000000284e+01 1.812426757812500000e+01
-2.443999999999999773e+01 1.812329101562500000e+01
-2.443000000000000682e+01 1.811474609375000000e+01
-2.442000000000000171e+01 1.811669921875000000e+01
-2.440999999999999659e+01 1.812512207031250000e+01
-2.440000000000000568e+01 1.812255859375000000e+01
-2.439000000000000057e+01 1.811914062500000000e+01
-2.437999999999999545e+01 1.812768554687500000e+01
-2.437000000000000455e+01 1.812939453125000000e+01
-2.435999999999999943e+01 1.811853027343750000e+01
-2.434999999999999432e+01 1.812243652343750000e+01
-2.434000000000000341e+01 1.813244628906250000e+01
-2.432999999999999829e+01 1.812219238281250000e+01
-2.431999999999999318e+01 1.811621093750000000e+01
-2.431000000000000227e+01 1.813000488281250000e+01
-2.429999999999999716e+01 1.812609863281250000e+01
-2.429000000000000625e+01 1.811389160156250000e+01
-2.428000000000000114e+01 1.812890625000000000e+01
-2.426999999999999602e+01 1.813732910156250000e+01
-2.426000000000000512e+01 1.812072753906250000e+01
-2.425000000000000000e+01 1.812182617187500000e+01
-2.423999999999999488e+01 1.813354492187500000e+01
-2.423000000000000398e+01 1.812243652343750000e+01
-2.421999999999999886e+01 1.811596679687500000e+01
-2.420999999999999375e+01 1.812951660156250000e+01
-2.420000000000000284e+01 1.812963867187500000e+01
-2.418999999999999773e+01 1.811718750000000000e+01
-2.418000000000000682e+01 1.812121582031250000e+01
-2.417000000000000171e+01 1.812707519531250000e+01
-2.415999999999999659e+01 1.811706542968750000e+01
-2.415000000000000568e+01 1.811352539062500000e+01
-2.414000000000000057e+01 1.812219238281250000e+01
-2.412999999999999545e+01 1.811938476562500000e+01
-2.412000000000000455e+01 1.811145019531250000e+01
-2.410999999999999943e+01 1.811865234375000000e+01
-2.409999999999999432e+01 1.812329101562500000e+01
-2.409000000000000341e+01 1.811486816406250000e+01
-2.407999999999999829e+01 1.811560058593750000e+01
-2.406999999999999318e+01 1.812292480468750000e+01
-2.406000000000000227e+01 1.811450195312500000e+01
-2.404999999999999716e+01 1.810534667968750000e+01
-2.404000000000000625e+01 1.811303710937500000e+01
-2.403000000000000114e+01 1.811389160156250000e+01
-2.401999999999999602e+01 1.810437011718750000e+01
-2.401000000000000512e+01 1.811181640625000000e+01
-2.400000000000000000e+01 1.812255859375000000e+01
-2.398999999999999488e+01 1.811145019531250000e+01
-2.398000000000000398e+01 1.810534667968750000e+01
-2.396999999999999886e+01 1.811633300781250000e+01
-2.395999999999999375e+01 1.811193847656250000e+01
-2.395000000000000284e+01 1.809985351562500000e+01
-2.393999999999999773e+01 1.810876464843750000e+01
-2.393000000000000682e+01 1.811437988281250000e+01
-2.392000000000000171e+01 1.810009765625000000e+01
-2.390999999999999659e+01 1.809948730468750000e+01
-2.390000000000000568e+01 1.811035156250000000e+01
-2.389000000000000057e+01 1.810217285156250000e+01
-2.387999999999999545e+01 1.809497070312500000e+01
-2.387000000000000455e+01 1.810888671875000000e+01
-2.385999999999999943e+01 1.811083984375000000e+01
-2.384999999999999432e+01 1.809838867187500000e+01
-2.384000000000000341e+01 1.810229492187500000e+01
-2.382999999999999829e+01 1.811071777343750000e+01
-2.381999999999999318e+01 1.810327148437500000e+01
-2.381000000000000227e+01 1.810107421875000000e+01
-2.379999999999999716e+01 1.810913085937500000e+01
-2.379000000000000625e+01 1.810437011718750000e+01
-2.378000000000000114e+01 1.809521484375000000e+01
-2.376999999999999602e+01 1.810217285156250000e+01
-2.376000000000000512e+01 1.810900878906250000e+01
-2.375000000000000000e+01 1.810375976562500000e+01
-2.373999999999999488e+01 1.810583496093750000e+01
-2.373000000000000398e+01 1.811352539062500000e+01
-2.371999999999999886e+01 1.810852050781250000e+01
-2.370999999999999375e+01 1.810119628906250000e+01
-2.370000000000000284e+01 1.810571289062500000e+01
-2.368999999999999773e+01 1.810815429687500000e+01
-2.368000000000000682e+01 1.810205078125000000e+01
-2.367000000000000171e+01 1.810424804687500000e+01
-2.365999999999999659e+01 1.810864257812500000e+01
-2.365000000000000568e+01 1.809912109375000000e+01
-2.364000000000000057e+01 1.809094238281250000e+01
-2.362999999999999545e+01 1.809716796875000000e+01
-2.362000000000000455e+01 1.809826660156250000e+01
-2.360999999999999943e+01 1.809106445312500000e+01
-2.359999999999999432e+01 1.810095214843750000e+01
-2.359000000000000341e+01 1.811157226562500000e+01
-2.357999999999999829e+01 1.809667968750000000e+01
-2.356999999999999318e+01 1.809252929687500000e+01
-2.356000000000000227e+01 1.810937500000000000e+01
-2.354999999999999716e+01 1.810400390625000000e+01
-2.354000000000000625e+01 1.809155273437500000e+01
-2.353000000000000114e+01 1.810571289062500000e+01
-2.351999999999999602e+01 1.811132812500000000e+01
-2.351000000000000512e+01 1.809814453125000000e+01
-2.350000000000000000e+01 1.810546875000000000e+01
-2.348999999999999488e+01 1.811889648437500000e+01
-2.348000000000000398e+01 1.810717773437500000e+01
-2.346999999999999886e+01 1.809851074218750000e+01
-2.345999999999999375e+01 1.810742187500000000e+01
-2.345000000000000284e+01 1.810522460937500000e+01
-2.343999999999999773e+01 1.809448242187500000e+01
-2.343000000000000682e+01 1.809936523437500000e+01
-2.342000000000000171e+01 1.810473632812500000e+01
-2.340999999999999659e+01 1.809399414062500000e+01
-2.340000000000000568e+01 1.808801269531250000e+01
-2.339000000000000057e+01 1.809448242187500000e+01
-2.337999999999999545e+01 1.809155273437500000e+01
-2.337000000000000455e+01 1.808471679687500000e+01
-2.335999999999999943e+01 1.809240722656250000e+01
-2.334999999999999432e+01 1.809545898437500000e+01
-2.334000000000000341e+01 1.808374023437500000e+01
-2.332999999999999829e+01 1.808142089843750000e+01
-2.331999999999999318e+01 1.809033203125000000e+01
-2.331000000000000227e+01 1.808630371093750000e+01
-2.329999999999999716e+01 1.808190917968750000e+01
-2.329000000000000625e+01 1.809228515625000000e+01
-2.328000000000000114e+01 1.809326171875000000e+01
-2.326999999999999602e+01 1.807971191406250000e+01
-2.326000000000000512e+01 1.808361816406250000e+01
-2.325000000000000000e+01 1.809680175781250000e+01
-2.323999999999999488e+01 1.809179687500000000e+01
-2.323000000000000398e+01 1.808972167968750000e+01
-2.321999999999999886e+01 1.810339355468750000e+01
-2.320999999999999375e+01 1.810144042968750000e+01
-2.320000000000000284e+01 1.808911132812500000e+01
-2.318999999999999773e+01 1.809924316406250000e+01
-2.318000000000000682e+01 1.810961914062500000e+01
-2.317000000000000171e+01 1.809851074218750000e+01
-2.315999999999999659e+01 1.809667968750000000e+01
-2.315000000000000568e+01 1.810729980468750000e+01
-2.314000000000000057e+01 1.810034179687500000e+01
-2.312999999999999545e+01 1.809143066406250000e+01
-2.312000000000000455e+01 1.810266113281250000e+01
-2.310999999999999943e+01 1.810583496093750000e+01
-2.309999999999999432e+01 1.809167480468750000e+01
-2.309000000000000341e+01 1.808984375000000000e+01
-2.307999999999999829e+01 1.809594726562500000e+01
-2.306999999999999318e+01 1.808789062500000000e+01
-2.306000000000000227e+01 1.808203125000000000e+01
-2.304999999999999716e+01 1.809143066406250000e+01
-2.304000000000000625e+01 1.809326171875000000e+01
-2.303000000000000114e+01 1.808618164062500000e+01
-2.301999999999999602e+01 1.809204101562500000e+01
-2.301000000000000512e+01 1.809851074218750000e+01
-2.300000000000000000e+01 1.809179687500000000e+01
-2.298999999999999488e+01 1.808935546875000000e+01
-2.298000000000000398e+01 1.809460449218750000e+01
-2.296999999999999886e+01 1.809143066406250000e+01
-2.295999999999999375e+01 1.808593750000000000e+01
-2.295000000000000284e+01 1.808923339843750000e+01
-2.293999999999999773e+01 1.809082031250000000e+01
-2.293000000000000682e+01 1.808703613281250000e+01
-2.292000000000000171e+01 1.808789062500000000e+01
-2.290999999999999659e+01 1.809045410156250000e+01
-2.290000000000000568e+01 1.808447265625000000e+01
-2.289000000000000057e+01 1.807812500000000000e+01
-2.287999999999999545e+01 1.807861328125000000e+01
-2.287000000000000455e+01 1.807812500000000000e+01
-2.285999999999999943e+01 1.807507324218750000e+01
-2.284999999999999432e+01 1.807824707031250000e+01
-2.284000000000000341e+01 1.808361816406250000e+01
-2.282999999999999829e+01 1.808190917968750000e+01
-2.281999999999999318e+01 1.808007812500000000e+01
-2.281000000000000227e+01 1.808483886718750000e+01
-2.279999999999999716e+01 1.808337402343750000e+01
-2.279000000000000625e+01 1.807470703125000000e+01
-2.278000000000000114e+01 1.807702636718750000e+01
-2.276999999999999602e+01 1.808386230468750000e+01
-2.276000000000000512e+01 1.807739257812500000e+01
-2.275000000000000000e+01 1.807678222656250000e+01
-2.273999999999999488e+01 1.808947753906250000e+01
-2.273000000000000398e+01 1.808654785156250000e+01
-2.271999999999999886e+01 1.807470703125000000e+01
-2.270999999999999375e+01 1.808300781250000000e+01
-2.270000000000000284e+01 1.808728027343750000e+01
-2.268999999999999773e+01 1.807299804687500000e+01
-2.268000000000000682e+01 1.807592773437500000e+01
-2.267000000000000171e+01 1.808996582031250000e+01
-2.265999999999999659e+01 1.808178710937500000e+01
-2.265000000000000568e+01 1.807226562500000000e+01
-2.264000000000000057e+01 1.808325195312500000e+01
-2.262999999999999545e+01 1.808300781250000000e+01
-2.262000000000000455e+01 1.806872558593750000e+01
-2.260999999999999943e+01 1.807214355468750000e+01
-2.259999999999999432e+01 1.808056640625000000e+01
-2.259000000000000341e+01 1.807177734375000000e+01
-2.257999999999999829e+01 1.806848144531250000e+01
-2.256999999999999318e+01 1.808105468750000000e+01
-2.256000000000000227e+01 1.808227539062500000e+01
-2.254999999999999716e+01 1.807482910156250000e+01
-2.254000000000000625e+01 1.808068847656250000e+01
-2.253000000000000114e+01 1.808569335937500000e+01
-2.251999999999999602e+01 1.807775878906250000e+01
-2.251000000000000512e+01 1.807641601562500000e+01
-2.250000000000000000e+01 1.808508300781250000e+01
-2.248999999999999488e+01 1.808337402343750000e+01
-2.248000000000000398e+01 1.807812500000000000e+01
-2.246999999999999886e+01 1.808447265625000000e+01
-2.245999999999999375e+01 1.808557128906250000e+01
-2.245000000000000284e+01 1.807495117187500000e+01
-2.243999999999999773e+01 1.807324218750000000e+01
-2.243000000000000682e+01 1.807971191406250000e+01
-2.242000000000000171e+01 1.807287597656250000e+01
-2.240999999999999659e+01 1.806494140625000000e+01
-2.240000000000000568e+01 1.807434082031250000e+01
-2.239000000000000057e+01 1.807666015625000000e+01
-2.237999999999999545e+01 1.806176757812500000e+01
-2.237000000000000455e+01 1.806396484375000000e+01
-2.235999999999999943e+01 1.807690429687500000e+01
-2.234999999999999432e+01 1.806542968750000000e+01
-2.234000000000000341e+01 1.805993652343750000e+01
-2.232999999999999829e+01 1.808093261718750000e+01
-2.231999999999999318e+01 1.807788085937500000e+01
-2.231000000000000227e+01 1.805761718750000000e+01
-2.229999999999999716e+01 1.806591796875000000e+01
-2.229000000000000625e+01 1.807287597656250000e+01
-2.228000000000000114e+01 1.805712890625000000e+01
-2.226999999999999602e+01 1.805615234375000000e+01
-2.226000000000000512e+01 1.806848144531250000e+01
-2.225000000000000000e+01 1.806433105468750000e+01
-2.223999999999999488e+01 1.805725097656250000e+01
-2.223000000000000398e+01 1.806372070312500000e+01
-2.221999999999999886e+01 1.806420898437500000e+01
-2.220999999999999375e+01 1.805322265625000000e+01
-2.220000000000000284e+01 1.805310058593750000e+01
-2.218999999999999773e+01 1.806103515625000000e+01
-2.218000000000000682e+01 1.805737304687500000e+01
-2.217000000000000171e+01 1.805371093750000000e+01
-2.215999999999999659e+01 1.806140136718750000e+01
-2.215000000000000568e+01 1.806152343750000000e+01
-2.214000000000000057e+01 1.805200195312500000e+01
-2.212999999999999545e+01 1.805615234375000000e+01
-2.212000000000000455e+01 1.806604003906250000e+01
-2.210999999999999943e+01 1.806127929687500000e+01
-2.209999999999999432e+01 1.805798339843750000e+01
-2.209000000000000341e+01 1.806823730468750000e+01
-2.207999999999999829e+01 1.806921386718750000e+01
-2.206999999999999318e+01 1.806042480468750000e+01
-2.206000000000000227e+01 1.806665039062500000e+01
-2.204999999999999716e+01 1.807543945312500000e+01
-2.204000000000000625e+01 1.806481933593750000e+01
-2.203000000000000114e+01 1.805969238281250000e+01
-2.201999999999999602e+01 1.807141113281250000e+01
-2.201000000000000512e+01 1.806848144531250000e+01
-2.200000000000000000e+01 1.805761718750000000e+01
-2.198999999999999488e+01 1.806738281250000000e+01
-2.198000000000000398e+01 1.807385253906250000e+01
-2.196999999999999886e+01 1.805969238281250000e+01
-2.195999999999999375e+01 1.805834960937500000e+01
-2.195000000000000284e+01 1.807092285156250000e+01
-2.193999999999999773e+01 1.806433105468750000e+01
-2.193000000000000682e+01 1.805468750000000000e+01
-2.192000000000000171e+01 1.806420898437500000e+01
-2.190999999999999659e+01 1.806457519531250000e+01
-2.190000000000000568e+01 1.805102539062500000e+01
-2.189000000000000057e+01 1.805163574218750000e+01
-2.187999999999999545e+01 1.805981445312500000e+01
-2.187000000000000455e+01 1.805603027343750000e+01
-2.185999999999999943e+01 1.805346679687500000e+01
-2.184999999999999432e+01 1.805908203125000000e+01
-2.184000000000000341e+01 1.805749511718750000e+01
-2.182999999999999829e+01 1.805334472656250000e+01
-2.181999999999999318e+01 1.805871582031250000e+01
-2.181000000000000227e+01 1.806433105468750000e+01
-2.179999999999999716e+01 1.806115722656250000e+01
-2.179000000000000625e+01 1.805920410156250000e+01
-2.178000000000000114e+01 1.806164550781250000e+01
-2.176999999999999602e+01 1.805981445312500000e+01
-2.176000000000000512e+01 1.805407714843750000e+01
-2.175000000000000000e+01 1.805468750000000000e+01
-2.173999999999999488e+01 1.805615234375000000e+01
-2.173000000000000398e+01 1.805102539062500000e+01
-2.171999999999999886e+01 1.804907226562500000e+01
-2.170999999999999375e+01 1.805322265625000000e+01
-2.170000000000000284e+01 1.805053710937500000e+01
-2.168999999999999773e+01 1.804260253906250000e+01
-2.168000000000000682e+01 1.804589843750000000e+01
-2.167000000000000171e+01 1.804931640625000000e+01
-2.165999999999999659e+01 1.803918457031250000e+01
-2.165000000000000568e+01 1.804028320312500000e+01
-2.164000000000000057e+01 1.805383300781250000e+01
-2.162999999999999545e+01 1.804687500000000000e+01
-2.162000000000000455e+01 1.803686523437500000e+01
-2.160999999999999943e+01 1.805041503906250000e+01
-2.159999999999999432e+01 1.805310058593750000e+01
-2.159000000000000341e+01 1.803662109375000000e+01
-2.157999999999999829e+01 1.804174804687500000e+01
-2.156999999999999318e+01 1.805688476562500000e+01
[truncated: 674,257 more chars]
