# Supplementary material for: Microscopic mechanisms of pressure-induced amorphous-amorphous transitions and crystallisation in silicon
Source: Nat Commun. 2024 Jan 16;15:368. doi: 10.1038/s41467-023-44332-6 (PMC10792069; doi:10.1038/s41467-023-44332-6)
Supplement: Supplementary file 5 — Source Data [file 41467_2023_44332_MOESM5_ESM.zip › Source Data Combined Final/NCOMMS-23-21448B Source Data/SourceData/source_data_Main/Fig1b.txt]

# r     LDA     HDA     VHDA
5.000000000000000104e-03 0.000000000000000000e+00 0.000000000000000000e+00 0.000000000000000000e+00
1.499999999999999944e-02 0.000000000000000000e+00 0.000000000000000000e+00 0.000000000000000000e+00
2.500000000000000139e-02 0.000000000000000000e+00 0.000000000000000000e+00 0.000000000000000000e+00
3.500000000000000333e-02 0.000000000000000000e+00 0.000000000000000000e+00 0.000000000000000000e+00
4.499999999999999833e-02 0.000000000000000000e+00 0.000000000000000000e+00 0.000000000000000000e+00
5.500000000000000028e-02 0.000000000000000000e+00 0.000000000000000000e+00 0.000000000000000000e+00
6.500000000000000222e-02 0.000000000000000000e+00 0.000000000000000000e+00 0.000000000000000000e+00
7.499999999999999722e-02 0.000000000000000000e+00 0.000000000000000000e+00 0.000000000000000000e+00
8.500000000000000611e-02 0.000000000000000000e+00 0.000000000000000000e+00 0.000000000000000000e+00
9.500000000000000111e-02 0.000000000000000000e+00 0.000000000000000000e+00 0.000000000000000000e+00
1.049999999999999961e-01 0.000000000000000000e+00 0.000000000000000000e+00 0.000000000000000000e+00
1.150000000000000050e-01 0.000000000000000000e+00 0.000000000000000000e+00 0.000000000000000000e+00
1.250000000000000000e-01 0.000000000000000000e+00 0.000000000000000000e+00 0.000000000000000000e+00
1.350000000000000089e-01 0.000000000000000000e+00 0.000000000000000000e+00 0.000000000000000000e+00
1.449999999999999900e-01 0.000000000000000000e+00 0.000000000000000000e+00 0.000000000000000000e+00
1.549999999999999989e-01 0.000000000000000000e+00 0.000000000000000000e+00 0.000000000000000000e+00
1.650000000000000078e-01 0.000000000000000000e+00 0.000000000000000000e+00 0.000000000000000000e+00
1.749999999999999889e-01 0.000000000000000000e+00 0.000000000000000000e+00 0.000000000000000000e+00
1.849999999999999978e-01 0.000000000000000000e+00 0.000000000000000000e+00 0.000000000000000000e+00
1.950000000000000067e-01 0.000000000000000000e+00 0.000000000000000000e+00 0.000000000000000000e+00
2.049999999999999878e-01 0.000000000000000000e+00 0.000000000000000000e+00 0.000000000000000000e+00
2.149999999999999967e-01 0.000000000000000000e+00 0.000000000000000000e+00 0.000000000000000000e+00
2.250000000000000056e-01 0.000000000000000000e+00 0.000000000000000000e+00 0.000000000000000000e+00
2.349999999999999867e-01 0.000000000000000000e+00 0.000000000000000000e+00 0.000000000000000000e+00
2.449999999999999956e-01 0.000000000000000000e+00 0.000000000000000000e+00 0.000000000000000000e+00
2.550000000000000044e-01 0.000000000000000000e+00 0.000000000000000000e+00 0.000000000000000000e+00
2.650000000000000133e-01 0.000000000000000000e+00 0.000000000000000000e+00 0.000000000000000000e+00
2.750000000000000222e-01 0.000000000000000000e+00 0.000000000000000000e+00 0.000000000000000000e+00
2.849999999999999756e-01 0.000000000000000000e+00 0.000000000000000000e+00 0.000000000000000000e+00
2.949999999999999845e-01 0.000000000000000000e+00 0.000000000000000000e+00 0.000000000000000000e+00
3.049999999999999933e-01 0.000000000000000000e+00 0.000000000000000000e+00 0.000000000000000000e+00
3.150000000000000022e-01 0.000000000000000000e+00 0.000000000000000000e+00 0.000000000000000000e+00
3.250000000000000111e-01 0.000000000000000000e+00 0.000000000000000000e+00 0.000000000000000000e+00
3.350000000000000200e-01 0.000000000000000000e+00 0.000000000000000000e+00 0.000000000000000000e+00
3.449999999999999734e-01 0.000000000000000000e+00 0.000000000000000000e+00 0.000000000000000000e+00
3.549999999999999822e-01 0.000000000000000000e+00 0.000000000000000000e+00 0.000000000000000000e+00
3.649999999999999911e-01 0.000000000000000000e+00 0.000000000000000000e+00 0.000000000000000000e+00
3.750000000000000000e-01 0.000000000000000000e+00 0.000000000000000000e+00 0.000000000000000000e+00
3.850000000000000089e-01 0.000000000000000000e+00 0.000000000000000000e+00 0.000000000000000000e+00
3.950000000000000178e-01 0.000000000000000000e+00 0.000000000000000000e+00 0.000000000000000000e+00
4.050000000000000266e-01 0.000000000000000000e+00 0.000000000000000000e+00 0.000000000000000000e+00
4.149999999999999800e-01 0.000000000000000000e+00 0.000000000000000000e+00 0.000000000000000000e+00
4.249999999999999889e-01 0.000000000000000000e+00 0.000000000000000000e+00 0.000000000000000000e+00
4.349999999999999978e-01 0.000000000000000000e+00 0.000000000000000000e+00 0.000000000000000000e+00
4.450000000000000067e-01 0.000000000000000000e+00 0.000000000000000000e+00 0.000000000000000000e+00
4.550000000000000155e-01 0.000000000000000000e+00 0.000000000000000000e+00 0.000000000000000000e+00
4.650000000000000244e-01 0.000000000000000000e+00 0.000000000000000000e+00 0.000000000000000000e+00
4.749999999999999778e-01 0.000000000000000000e+00 0.000000000000000000e+00 0.000000000000000000e+00
4.849999999999999867e-01 0.000000000000000000e+00 0.000000000000000000e+00 0.000000000000000000e+00
4.949999999999999956e-01 0.000000000000000000e+00 0.000000000000000000e+00 0.000000000000000000e+00
5.050000000000000044e-01 0.000000000000000000e+00 0.000000000000000000e+00 0.000000000000000000e+00
5.150000000000000133e-01 0.000000000000000000e+00 0.000000000000000000e+00 0.000000000000000000e+00
5.250000000000000222e-01 0.000000000000000000e+00 0.000000000000000000e+00 0.000000000000000000e+00
5.350000000000000311e-01 0.000000000000000000e+00 0.000000000000000000e+00 0.000000000000000000e+00
5.450000000000000400e-01 0.000000000000000000e+00 0.000000000000000000e+00 0.000000000000000000e+00
5.550000000000000488e-01 0.000000000000000000e+00 0.000000000000000000e+00 0.000000000000000000e+00
5.649999999999999467e-01 0.000000000000000000e+00 0.000000000000000000e+00 0.000000000000000000e+00
5.749999999999999556e-01 0.000000000000000000e+00 0.000000000000000000e+00 0.000000000000000000e+00
5.849999999999999645e-01 0.000000000000000000e+00 0.000000000000000000e+00 0.000000000000000000e+00
5.949999999999999734e-01 0.000000000000000000e+00 0.000000000000000000e+00 0.000000000000000000e+00
6.049999999999999822e-01 0.000000000000000000e+00 0.000000000000000000e+00 0.000000000000000000e+00
6.149999999999999911e-01 0.000000000000000000e+00 0.000000000000000000e+00 0.000000000000000000e+00
6.250000000000000000e-01 0.000000000000000000e+00 0.000000000000000000e+00 0.000000000000000000e+00
6.350000000000000089e-01 0.000000000000000000e+00 0.000000000000000000e+00 0.000000000000000000e+00
6.450000000000000178e-01 0.000000000000000000e+00 0.000000000000000000e+00 0.000000000000000000e+00
6.550000000000000266e-01 0.000000000000000000e+00 0.000000000000000000e+00 0.000000000000000000e+00
6.650000000000000355e-01 0.000000000000000000e+00 0.000000000000000000e+00 0.000000000000000000e+00
6.750000000000000444e-01 0.000000000000000000e+00 0.000000000000000000e+00 0.000000000000000000e+00
6.850000000000000533e-01 0.000000000000000000e+00 0.000000000000000000e+00 0.000000000000000000e+00
6.949999999999999512e-01 0.000000000000000000e+00 0.000000000000000000e+00 0.000000000000000000e+00
7.049999999999999600e-01 0.000000000000000000e+00 0.000000000000000000e+00 0.000000000000000000e+00
7.149999999999999689e-01 0.000000000000000000e+00 0.000000000000000000e+00 0.000000000000000000e+00
7.249999999999999778e-01 0.000000000000000000e+00 0.000000000000000000e+00 0.000000000000000000e+00
7.349999999999999867e-01 0.000000000000000000e+00 0.000000000000000000e+00 0.000000000000000000e+00
7.449999999999999956e-01 0.000000000000000000e+00 0.000000000000000000e+00 0.000000000000000000e+00
7.550000000000000044e-01 0.000000000000000000e+00 0.000000000000000000e+00 0.000000000000000000e+00
7.650000000000000133e-01 0.000000000000000000e+00 0.000000000000000000e+00 0.000000000000000000e+00
7.750000000000000222e-01 0.000000000000000000e+00 0.000000000000000000e+00 0.000000000000000000e+00
7.850000000000000311e-01 0.000000000000000000e+00 0.000000000000000000e+00 0.000000000000000000e+00
7.950000000000000400e-01 0.000000000000000000e+00 0.000000000000000000e+00 0.000000000000000000e+00
8.050000000000000488e-01 0.000000000000000000e+00 0.000000000000000000e+00 0.000000000000000000e+00
8.149999999999999467e-01 0.000000000000000000e+00 0.000000000000000000e+00 0.000000000000000000e+00
8.249999999999999556e-01 0.000000000000000000e+00 0.000000000000000000e+00 0.000000000000000000e+00
8.349999999999999645e-01 0.000000000000000000e+00 0.000000000000000000e+00 0.000000000000000000e+00
8.449999999999999734e-01 0.000000000000000000e+00 0.000000000000000000e+00 0.000000000000000000e+00
8.549999999999999822e-01 0.000000000000000000e+00 0.000000000000000000e+00 0.000000000000000000e+00
8.649999999999999911e-01 0.000000000000000000e+00 0.000000000000000000e+00 0.000000000000000000e+00
8.750000000000000000e-01 0.000000000000000000e+00 0.000000000000000000e+00 0.000000000000000000e+00
8.850000000000000089e-01 0.000000000000000000e+00 0.000000000000000000e+00 0.000000000000000000e+00
8.950000000000000178e-01 0.000000000000000000e+00 0.000000000000000000e+00 0.000000000000000000e+00
9.050000000000000266e-01 0.000000000000000000e+00 0.000000000000000000e+00 0.000000000000000000e+00
9.150000000000000355e-01 0.000000000000000000e+00 0.000000000000000000e+00 0.000000000000000000e+00
9.250000000000000444e-01 0.000000000000000000e+00 0.000000000000000000e+00 0.000000000000000000e+00
9.350000000000000533e-01 0.000000000000000000e+00 0.000000000000000000e+00 0.000000000000000000e+00
9.449999999999999512e-01 0.000000000000000000e+00 0.000000000000000000e+00 0.000000000000000000e+00
9.549999999999999600e-01 0.000000000000000000e+00 0.000000000000000000e+00 0.000000000000000000e+00
9.649999999999999689e-01 0.000000000000000000e+00 0.000000000000000000e+00 0.000000000000000000e+00
9.749999999999999778e-01 0.000000000000000000e+00 0.000000000000000000e+00 0.000000000000000000e+00
9.849999999999999867e-01 0.000000000000000000e+00 0.000000000000000000e+00 0.000000000000000000e+00
9.949999999999999956e-01 0.000000000000000000e+00 0.000000000000000000e+00 0.000000000000000000e+00
1.004999999999999893e+00 0.000000000000000000e+00 0.000000000000000000e+00 0.000000000000000000e+00
1.014999999999999902e+00 0.000000000000000000e+00 0.000000000000000000e+00 0.000000000000000000e+00
1.024999999999999911e+00 0.000000000000000000e+00 0.000000000000000000e+00 0.000000000000000000e+00
1.034999999999999920e+00 0.000000000000000000e+00 0.000000000000000000e+00 0.000000000000000000e+00
1.044999999999999929e+00 0.000000000000000000e+00 0.000000000000000000e+00 0.000000000000000000e+00
1.054999999999999938e+00 0.000000000000000000e+00 0.000000000000000000e+00 0.000000000000000000e+00
1.064999999999999947e+00 0.000000000000000000e+00 0.000000000000000000e+00 0.000000000000000000e+00
1.074999999999999956e+00 0.000000000000000000e+00 0.000000000000000000e+00 0.000000000000000000e+00
1.084999999999999964e+00 0.000000000000000000e+00 0.000000000000000000e+00 0.000000000000000000e+00
1.094999999999999973e+00 0.000000000000000000e+00 0.000000000000000000e+00 0.000000000000000000e+00
1.104999999999999982e+00 0.000000000000000000e+00 0.000000000000000000e+00 0.000000000000000000e+00
1.114999999999999991e+00 0.000000000000000000e+00 0.000000000000000000e+00 0.000000000000000000e+00
1.125000000000000000e+00 0.000000000000000000e+00 0.000000000000000000e+00 0.000000000000000000e+00
1.135000000000000009e+00 0.000000000000000000e+00 0.000000000000000000e+00 0.000000000000000000e+00
1.145000000000000018e+00 0.000000000000000000e+00 0.000000000000000000e+00 0.000000000000000000e+00
1.155000000000000027e+00 0.000000000000000000e+00 0.000000000000000000e+00 0.000000000000000000e+00
1.165000000000000036e+00 0.000000000000000000e+00 0.000000000000000000e+00 0.000000000000000000e+00
1.175000000000000044e+00 0.000000000000000000e+00 0.000000000000000000e+00 0.000000000000000000e+00
1.185000000000000053e+00 0.000000000000000000e+00 0.000000000000000000e+00 0.000000000000000000e+00
1.195000000000000062e+00 0.000000000000000000e+00 0.000000000000000000e+00 0.000000000000000000e+00
1.205000000000000071e+00 0.000000000000000000e+00 0.000000000000000000e+00 0.000000000000000000e+00
1.215000000000000080e+00 0.000000000000000000e+00 0.000000000000000000e+00 0.000000000000000000e+00
1.225000000000000089e+00 0.000000000000000000e+00 0.000000000000000000e+00 0.000000000000000000e+00
1.235000000000000098e+00 0.000000000000000000e+00 0.000000000000000000e+00 0.000000000000000000e+00
1.245000000000000107e+00 0.000000000000000000e+00 0.000000000000000000e+00 0.000000000000000000e+00
1.254999999999999893e+00 0.000000000000000000e+00 0.000000000000000000e+00 0.000000000000000000e+00
1.264999999999999902e+00 0.000000000000000000e+00 0.000000000000000000e+00 0.000000000000000000e+00
1.274999999999999911e+00 0.000000000000000000e+00 0.000000000000000000e+00 0.000000000000000000e+00
1.284999999999999920e+00 0.000000000000000000e+00 0.000000000000000000e+00 0.000000000000000000e+00
1.294999999999999929e+00 0.000000000000000000e+00 0.000000000000000000e+00 0.000000000000000000e+00
1.304999999999999938e+00 0.000000000000000000e+00 0.000000000000000000e+00 0.000000000000000000e+00
1.314999999999999947e+00 0.000000000000000000e+00 0.000000000000000000e+00 0.000000000000000000e+00
1.324999999999999956e+00 0.000000000000000000e+00 0.000000000000000000e+00 0.000000000000000000e+00
1.334999999999999964e+00 0.000000000000000000e+00 0.000000000000000000e+00 0.000000000000000000e+00
1.344999999999999973e+00 0.000000000000000000e+00 0.000000000000000000e+00 0.000000000000000000e+00
1.354999999999999982e+00 0.000000000000000000e+00 0.000000000000000000e+00 0.000000000000000000e+00
1.364999999999999991e+00 0.000000000000000000e+00 0.000000000000000000e+00 0.000000000000000000e+00
1.375000000000000000e+00 0.000000000000000000e+00 0.000000000000000000e+00 0.000000000000000000e+00
1.385000000000000009e+00 0.000000000000000000e+00 0.000000000000000000e+00 0.000000000000000000e+00
1.395000000000000018e+00 0.000000000000000000e+00 0.000000000000000000e+00 0.000000000000000000e+00
1.405000000000000027e+00 0.000000000000000000e+00 0.000000000000000000e+00 0.000000000000000000e+00
1.415000000000000036e+00 0.000000000000000000e+00 0.000000000000000000e+00 0.000000000000000000e+00
1.425000000000000044e+00 0.000000000000000000e+00 0.000000000000000000e+00 0.000000000000000000e+00
1.435000000000000053e+00 0.000000000000000000e+00 0.000000000000000000e+00 0.000000000000000000e+00
1.445000000000000062e+00 0.000000000000000000e+00 0.000000000000000000e+00 0.000000000000000000e+00
1.455000000000000071e+00 0.000000000000000000e+00 0.000000000000000000e+00 0.000000000000000000e+00
1.465000000000000080e+00 0.000000000000000000e+00 0.000000000000000000e+00 0.000000000000000000e+00
1.475000000000000089e+00 0.000000000000000000e+00 0.000000000000000000e+00 0.000000000000000000e+00
1.485000000000000098e+00 0.000000000000000000e+00 0.000000000000000000e+00 0.000000000000000000e+00
1.495000000000000107e+00 0.000000000000000000e+00 0.000000000000000000e+00 0.000000000000000000e+00
1.504999999999999893e+00 0.000000000000000000e+00 0.000000000000000000e+00 0.000000000000000000e+00
1.514999999999999902e+00 0.000000000000000000e+00 0.000000000000000000e+00 0.000000000000000000e+00
1.524999999999999911e+00 0.000000000000000000e+00 0.000000000000000000e+00 0.000000000000000000e+00
1.534999999999999920e+00 0.000000000000000000e+00 0.000000000000000000e+00 0.000000000000000000e+00
1.544999999999999929e+00 0.000000000000000000e+00 0.000000000000000000e+00 0.000000000000000000e+00
1.554999999999999938e+00 0.000000000000000000e+00 0.000000000000000000e+00 0.000000000000000000e+00
1.564999999999999947e+00 0.000000000000000000e+00 0.000000000000000000e+00 0.000000000000000000e+00
1.574999999999999956e+00 0.000000000000000000e+00 0.000000000000000000e+00 0.000000000000000000e+00
1.584999999999999964e+00 0.000000000000000000e+00 0.000000000000000000e+00 0.000000000000000000e+00
1.594999999999999973e+00 0.000000000000000000e+00 0.000000000000000000e+00 0.000000000000000000e+00
1.604999999999999982e+00 0.000000000000000000e+00 0.000000000000000000e+00 0.000000000000000000e+00
1.614999999999999991e+00 0.000000000000000000e+00 0.000000000000000000e+00 0.000000000000000000e+00
1.625000000000000000e+00 0.000000000000000000e+00 0.000000000000000000e+00 0.000000000000000000e+00
1.635000000000000009e+00 0.000000000000000000e+00 0.000000000000000000e+00 0.000000000000000000e+00
1.645000000000000018e+00 0.000000000000000000e+00 0.000000000000000000e+00 0.000000000000000000e+00
1.655000000000000027e+00 0.000000000000000000e+00 0.000000000000000000e+00 0.000000000000000000e+00
1.665000000000000036e+00 0.000000000000000000e+00 0.000000000000000000e+00 0.000000000000000000e+00
1.675000000000000044e+00 0.000000000000000000e+00 0.000000000000000000e+00 0.000000000000000000e+00
1.685000000000000053e+00 0.000000000000000000e+00 0.000000000000000000e+00 0.000000000000000000e+00
1.695000000000000062e+00 0.000000000000000000e+00 0.000000000000000000e+00 0.000000000000000000e+00
1.705000000000000071e+00 0.000000000000000000e+00 0.000000000000000000e+00 0.000000000000000000e+00
1.715000000000000080e+00 0.000000000000000000e+00 0.000000000000000000e+00 0.000000000000000000e+00
1.725000000000000089e+00 0.000000000000000000e+00 0.000000000000000000e+00 0.000000000000000000e+00
1.735000000000000098e+00 0.000000000000000000e+00 0.000000000000000000e+00 0.000000000000000000e+00
1.745000000000000107e+00 0.000000000000000000e+00 0.000000000000000000e+00 0.000000000000000000e+00
1.754999999999999893e+00 0.000000000000000000e+00 0.000000000000000000e+00 0.000000000000000000e+00
1.764999999999999902e+00 0.000000000000000000e+00 0.000000000000000000e+00 0.000000000000000000e+00
1.774999999999999911e+00 0.000000000000000000e+00 0.000000000000000000e+00 0.000000000000000000e+00
1.784999999999999920e+00 0.000000000000000000e+00 0.000000000000000000e+00 0.000000000000000000e+00
1.794999999999999929e+00 0.000000000000000000e+00 0.000000000000000000e+00 0.000000000000000000e+00
1.804999999999999938e+00 0.000000000000000000e+00 0.000000000000000000e+00 0.000000000000000000e+00
1.814999999999999947e+00 0.000000000000000000e+00 0.000000000000000000e+00 0.000000000000000000e+00
1.824999999999999956e+00 0.000000000000000000e+00 0.000000000000000000e+00 0.000000000000000000e+00
1.834999999999999964e+00 0.000000000000000000e+00 0.000000000000000000e+00 0.000000000000000000e+00
1.844999999999999973e+00 0.000000000000000000e+00 0.000000000000000000e+00 0.000000000000000000e+00
1.854999999999999982e+00 0.000000000000000000e+00 0.000000000000000000e+00 0.000000000000000000e+00
1.864999999999999991e+00 0.000000000000000000e+00 0.000000000000000000e+00 0.000000000000000000e+00
1.875000000000000000e+00 0.000000000000000000e+00 0.000000000000000000e+00 0.000000000000000000e+00
1.885000000000000009e+00 0.000000000000000000e+00 0.000000000000000000e+00 0.000000000000000000e+00
1.895000000000000018e+00 0.000000000000000000e+00 0.000000000000000000e+00 0.000000000000000000e+00
1.905000000000000027e+00 0.000000000000000000e+00 0.000000000000000000e+00 0.000000000000000000e+00
1.915000000000000036e+00 0.000000000000000000e+00 0.000000000000000000e+00 0.000000000000000000e+00
1.925000000000000044e+00 0.000000000000000000e+00 0.000000000000000000e+00 0.000000000000000000e+00
1.935000000000000053e+00 0.000000000000000000e+00 0.000000000000000000e+00 0.000000000000000000e+00
1.945000000000000062e+00 0.000000000000000000e+00 0.000000000000000000e+00 0.000000000000000000e+00
1.955000000000000071e+00 0.000000000000000000e+00 0.000000000000000000e+00 0.000000000000000000e+00
1.965000000000000080e+00 0.000000000000000000e+00 0.000000000000000000e+00 0.000000000000000000e+00
1.975000000000000089e+00 0.000000000000000000e+00 0.000000000000000000e+00 0.000000000000000000e+00
1.985000000000000098e+00 0.000000000000000000e+00 0.000000000000000000e+00 0.000000000000000000e+00
1.995000000000000107e+00 0.000000000000000000e+00 0.000000000000000000e+00 0.000000000000000000e+00
2.004999999999999893e+00 0.000000000000000000e+00 0.000000000000000000e+00 0.000000000000000000e+00
2.015000000000000124e+00 0.000000000000000000e+00 0.000000000000000000e+00 0.000000000000000000e+00
2.024999999999999911e+00 0.000000000000000000e+00 0.000000000000000000e+00 0.000000000000000000e+00
2.035000000000000142e+00 0.000000000000000000e+00 0.000000000000000000e+00 0.000000000000000000e+00
2.044999999999999929e+00 1.192760000000000079e-05 0.000000000000000000e+00 0.000000000000000000e+00
2.055000000000000160e+00 1.686590000000000059e-05 0.000000000000000000e+00 0.000000000000000000e+00
2.064999999999999947e+00 7.015389999999999929e-05 0.000000000000000000e+00 0.000000000000000000e+00
2.075000000000000178e+00 1.803700000000000095e-04 0.000000000000000000e+00 0.000000000000000000e+00
2.084999999999999964e+00 6.358899999999999579e-04 0.000000000000000000e+00 0.000000000000000000e+00
2.095000000000000195e+00 1.930040000000000054e-03 2.216509999999999891e-05 0.000000000000000000e+00
2.104999999999999982e+00 4.887759999999999674e-03 7.366889999999999528e-05 5.944050000000000290e-06
2.115000000000000213e+00 1.182779999999999943e-02 1.561710000000000062e-04 1.414199999999999945e-05
2.125000000000000000e+00 2.667510000000000020e-02 4.678549999999999853e-04 2.682559999999999944e-05
2.134999999999999787e+00 5.665010000000000184e-02 1.087819999999999976e-03 3.697599999999999970e-05
2.145000000000000018e+00 1.134990000000000027e-01 2.401830000000000197e-03 1.373450000000000072e-04
2.154999999999999805e+00 2.117650000000000088e-01 5.372230000000000408e-03 3.413600000000000250e-04
2.165000000000000036e+00 3.735709999999999864e-01 1.085530000000000002e-02 8.280860000000000130e-04
2.174999999999999822e+00 6.266230000000000411e-01 2.179779999999999912e-02 1.793539999999999935e-03
2.185000000000000053e+00 9.917970000000000397e-01 3.960779999999999856e-02 3.436080000000000211e-03
2.194999999999999840e+00 1.489290000000000003e+00 6.902410000000000490e-02 6.585539999999999970e-03
2.205000000000000071e+00 2.125529999999999919e+00 1.151510000000000034e-01 1.193830000000000065e-02
2.214999999999999858e+00 2.882750000000000146e+00 1.821889999999999898e-01 2.075930000000000136e-02
2.225000000000000089e+00 3.746710000000000207e+00 2.744889999999999830e-01 3.615739999999999926e-02
2.234999999999999876e+00 4.659200000000000230e+00 4.025710000000000122e-01 5.903100000000000014e-02
2.245000000000000107e+00 5.558709999999999596e+00 5.678389999999999826e-01 9.243139999999999690e-02
2.254999999999999893e+00 6.377100000000000435e+00 7.710839999999999916e-01 1.420089999999999963e-01
2.265000000000000124e+00 7.032549999999999635e+00 1.017260000000000053e+00 2.085079999999999989e-01
2.274999999999999911e+00 7.487090000000000245e+00 1.299609999999999932e+00 2.951819999999999999e-01
2.285000000000000142e+00 7.707989999999999675e+00 1.608510000000000106e+00 4.089619999999999922e-01
2.294999999999999929e+00 7.658540000000000347e+00 1.944250000000000034e+00 5.514419999999999877e-01
2.305000000000000160e+00 7.382629999999999804e+00 2.292339999999999822e+00 7.241020000000000234e-01
2.314999999999999947e+00 6.918370000000000353e+00 2.637020000000000142e+00 9.266090000000000160e-01
2.325000000000000178e+00 6.299999999999999822e+00 2.963119999999999976e+00 1.161299999999999999e+00
2.334999999999999964e+00 5.585539999999999949e+00 3.270169999999999799e+00 1.421529999999999960e+00
2.345000000000000195e+00 4.840659999999999741e+00 3.545220000000000038e+00 1.701999999999999957e+00
2.354999999999999982e+00 4.103989999999999583e+00 3.766099999999999781e+00 1.991419999999999968e+00
2.365000000000000213e+00 3.402200000000000113e+00 3.957759999999999945e+00 2.286880000000000024e+00
2.375000000000000000e+00 2.778119999999999923e+00 4.082930000000000170e+00 2.591009999999999813e+00
2.384999999999999787e+00 2.228709999999999969e+00 4.168720000000000425e+00 2.871809999999999974e+00
2.395000000000000018e+00 1.768769999999999953e+00 4.196089999999999876e+00 3.143920000000000048e+00
2.404999999999999805e+00 1.379180000000000073e+00 4.186020000000000074e+00 3.394249999999999989e+00
2.415000000000000036e+00 1.063399999999999901e+00 4.125939999999999941e+00 3.615499999999999936e+00
2.424999999999999822e+00 8.158950000000000369e-01 4.020920000000000272e+00 3.801169999999999938e+00
2.435000000000000053e+00 6.269839999999999858e-01 3.889190000000000147e+00 3.952890000000000015e+00
2.444999999999999840e+00 4.803959999999999897e-01 3.740829999999999878e+00 4.070409999999999862e+00
2.455000000000000071e+00 3.675780000000000158e-01 3.577869999999999884e+00 4.149589999999999890e+00
2.464999999999999858e+00 2.846480000000000121e-01 3.396570000000000089e+00 4.193719999999999892e+00
2.475000000000000089e+00 2.208499999999999908e-01 3.206780000000000186e+00 4.204320000000000057e+00
2.484999999999999876e+00 1.750629999999999964e-01 3.019260000000000055e+00 4.186359999999999637e+00
2.495000000000000107e+00 1.403729999999999978e-01 2.823869999999999880e+00 4.141289999999999694e+00
2.504999999999999893e+00 1.133440000000000003e-01 2.640089999999999826e+00 4.068270000000000053e+00
2.515000000000000124e+00 9.428209999999999369e-02 2.463369999999999838e+00 3.985809999999999853e+00
2.524999999999999911e+00 7.854179999999999495e-02 2.287619999999999987e+00 3.870049999999999990e+00
2.535000000000000142e+00 6.724140000000000672e-02 2.122360000000000024e+00 3.753839999999999844e+00
2.544999999999999929e+00 5.765399999999999692e-02 1.967370000000000063e+00 3.624000000000000110e+00
2.555000000000000160e+00 5.108970000000000178e-02 1.824820000000000109e+00 3.495239999999999903e+00
2.564999999999999947e+00 4.637959999999999999e-02 1.691500000000000004e+00 3.358039999999999914e+00
2.575000000000000178e+00 4.108910000000000340e-02 1.569150000000000045e+00 3.216979999999999951e+00
2.584999999999999964e+00 3.714459999999999984e-02 1.459850000000000092e+00 3.081789999999999807e+00
2.595000000000000195e+00 3.376080000000000053e-02 1.360409999999999897e+00 2.940910000000000135e+00
2.604999999999999982e+00 3.116170000000000051e-02 1.269830000000000014e+00 2.803620000000000001e+00
2.615000000000000213e+00 2.924610000000000057e-02 1.185189999999999966e+00 2.669659999999999922e+00
2.625000000000000000e+00 2.661379999999999996e-02 1.109480000000000022e+00 2.540750000000000064e+00
2.634999999999999787e+00 2.536949999999999969e-02 1.039390000000000036e+00 2.415010000000000101e+00
2.645000000000000018e+00 2.373540000000000025e-02 9.803819999999999757e-01 2.299030000000000129e+00
2.654999999999999805e+00 2.221369999999999942e-02 9.237459999999999560e-01 2.183040000000000092e+00
2.665000000000000036e+00 2.142080000000000026e-02 8.767220000000000013e-01 2.072729999999999961e+00
2.674999999999999822e+00 2.043549999999999880e-02 8.280269999999999575e-01 1.971419999999999950e+00
2.685000000000000053e+00 1.972370000000000026e-02 7.899439999999999795e-01 1.876300000000000079e+00
2.694999999999999840e+00 1.857289999999999983e-02 7.531050000000000244e-01 1.786140000000000061e+00
2.705000000000000071e+00 1.857690000000000036e-02 7.180100000000000371e-01 1.700090000000000101e+00
2.714999999999999858e+00 1.851480000000000140e-02 6.902549999999999519e-01 1.624509999999999899e+00
2.725000000000000089e+00 1.837789999999999910e-02 6.666509999999999936e-01 1.546159999999999979e+00
2.734999999999999876e+00 1.765030000000000071e-02 6.411390000000000144e-01 1.473330000000000028e+00
2.745000000000000107e+00 1.748649999999999857e-02 6.239019999999999566e-01 1.406989999999999963e+00
2.754999999999999893e+00 1.723210000000000020e-02 6.050339999999999607e-01 1.343439999999999968e+00
2.765000000000000124e+00 1.734230000000000146e-02 5.937820000000000320e-01 1.286419999999999897e+00
2.774999999999999911e+00 1.790399999999999978e-02 5.823840000000000128e-01 1.232969999999999899e+00
2.785000000000000142e+00 1.801739999999999939e-02 5.712939999999999685e-01 1.183910000000000018e+00
2.794999999999999929e+00 1.834279999999999938e-02 5.617370000000000418e-01 1.137990000000000057e+00
2.805000000000000160e+00 1.862339999999999829e-02 5.550969999999999516e-01 1.097469999999999946e+00
2.814999999999999947e+00 1.896760000000000113e-02 5.481949999999999878e-01 1.056699999999999973e+00
2.825000000000000178e+00 1.984340000000000062e-02 5.449260000000000215e-01 1.017220000000000013e+00
2.834999999999999964e+00 2.056470000000000173e-02 5.408819999999999739e-01 9.853560000000000096e-01
2.845000000000000195e+00 2.131800000000000014e-02 5.400540000000000340e-01 9.505179999999999740e-01
2.854999999999999982e+00 2.218470000000000164e-02 5.385780000000000012e-01 9.236830000000000318e-01
2.865000000000000213e+00 2.261080000000000034e-02 5.379559999999999897e-01 8.945009999999999906e-01
2.875000000000000000e+00 2.431260000000000018e-02 5.397910000000000208e-01 8.675140000000000073e-01
2.884999999999999787e+00 2.569930000000000131e-02 5.417669999999999986e-01 8.474450000000000038e-01
2.895000000000000018e+00 2.736430000000000112e-02 5.471629999999999550e-01 8.248900000000000121e-01
2.904999999999999805e+00 2.848499999999999990e-02 5.493710000000000537e-01 8.037809999999999677e-01
2.915000000000000036e+00 3.067670000000000119e-02 5.524109999999999854e-01 7.863409999999999567e-01
2.924999999999999822e+00 3.268490000000000284e-02 5.572909999999999808e-01 7.692989999999999551e-01
2.935000000000000053e+00 3.479249999999999704e-02 5.633510000000000462e-01 7.526950000000000029e-01
2.944999999999999840e+00 3.657030000000000003e-02 5.724059999999999704e-01 7.409609999999999808e-01
2.955000000000000071e+00 3.837379999999999958e-02 5.810210000000000097e-01 7.290870000000000406e-01
2.964999999999999858e+00 4.108850000000000002e-02 5.877689999999999859e-01 7.147289999999999477e-01
2.975000000000000089e+00 4.432520000000000210e-02 6.012469999999999759e-01 7.043509999999999494e-01
2.984999999999999876e+00 4.840169999999999889e-02 6.130339999999999678e-01 6.933420000000000138e-01
2.995000000000000107e+00 5.135119999999999962e-02 6.246610000000000218e-01 6.870549999999999713e-01
3.004999999999999893e+00 5.619969999999999827e-02 6.369789999999999619e-01 6.790540000000000465e-01
3.015000000000000124e+00 6.082739999999999675e-02 6.519030000000000102e-01 6.710779999999999523e-01
3.024999999999999911e+00 6.570479999999999376e-02 6.679540000000000477e-01 6.664210000000000411e-01
3.035000000000000142e+00 7.215459999999999929e-02 6.806630000000000180e-01 6.611460000000000115e-01
3.044999999999999929e+00 7.827620000000000411e-02 6.932599999999999874e-01 6.580259999999999998e-01
3.055000000000000160e+00 8.590180000000000038e-02 7.097329999999999472e-01 6.532379999999999853e-01
3.064999999999999947e+00 9.354379999999999640e-02 7.256730000000000125e-01 6.498620000000000507e-01
3.075000000000000178e+00 1.005970000000000059e-01 7.429519999999999458e-01 6.471430000000000238e-01
3.084999999999999964e+00 1.090420000000000000e-01 7.581309999999999993e-01 6.468869999999999898e-01
3.095000000000000195e+00 1.187269999999999992e-01 7.764060000000000406e-01 6.455220000000000402e-01
3.104999999999999982e+00 1.297439999999999982e-01 7.963879999999999848e-01 6.449059999999999793e-01
3.115000000000000213e+00 1.410639999999999949e-01 8.157349999999999879e-01 6.453219999999999512e-01
3.125000000000000000e+00 1.544059999999999877e-01 8.371939999999999937e-01 6.494640000000000413e-01
3.134999999999999787e+00 1.701860000000000039e-01 8.606620000000000381e-01 6.527450000000000196e-01
3.145000000000000018e+00 1.869480000000000031e-01 8.819249999999999590e-01 6.521660000000000235e-01
3.154999999999999805e+00 2.021890000000000076e-01 9.025039999999999729e-01 6.551160000000000316e-01
3.165000000000000036e+00 2.202099999999999891e-01 9.244210000000000482e-01 6.599329999999999918e-01
3.174999999999999822e+00 2.403399999999999981e-01 9.449699999999999767e-01 6.629549999999999610e-01
3.185000000000000053e+00 2.637880000000000225e-01 9.647310000000000052e-01 6.666090000000000071e-01
3.194999999999999840e+00 2.872830000000000106e-01 9.888799999999999812e-01 6.715719999999999468e-01
3.205000000000000071e+00 3.109950000000000214e-01 1.007840000000000069e+00 6.764750000000000485e-01
3.214999999999999858e+00 3.363129999999999731e-01 1.029749999999999943e+00 6.816929999999999934e-01
3.225000000000000089e+00 3.657529999999999948e-01 1.052640000000000020e+00 6.883470000000000422e-01
3.234999999999999876e+00 3.968690000000000273e-01 1.076179999999999914e+00 6.936569999999999681e-01
3.245000000000000107e+00 4.281090000000000173e-01 1.099080000000000057e+00 7.010399999999999965e-01
3.254999999999999893e+00 4.612149999999999861e-01 1.121129999999999960e+00 7.102020000000000000e-01
3.265000000000000124e+00 4.929359999999999853e-01 1.143029999999999990e+00 7.183739999999999570e-01
3.274999999999999911e+00 5.296650000000000524e-01 1.162560000000000038e+00 7.240739999999999954e-01
3.285000000000000142e+00 5.699579999999999647e-01 1.183179999999999898e+00 7.313370000000000148e-01
3.294999999999999929e+00 6.114650000000000363e-01 1.203729999999999967e+00 7.387719999999999843e-01
3.305000000000000160e+00 6.521940000000000515e-01 1.223379999999999912e+00 7.464749999999999996e-01
3.314999999999999947e+00 6.943460000000000187e-01 1.241730000000000000e+00 7.552050000000000152e-01
3.325000000000000178e+00 7.398789999999999534e-01 1.261989999999999945e+00 7.653210000000000290e-01
3.334999999999999964e+00 7.873809999999999976e-01 1.279600000000000071e+00 7.749080000000000412e-01
3.345000000000000195e+00 8.328470000000000040e-01 1.294580000000000064e+00 7.807600000000000096e-01
3.354999999999999982e+00 8.796410000000000062e-01 1.309129999999999905e+00 7.916229999999999656e-01
3.365000000000000213e+00 9.299469999999999681e-01 1.324140000000000095e+00 8.012430000000000385e-01
3.375000000000000000e+00 9.825260000000000105e-01 1.334920000000000107e+00 8.091099999999999959e-01
3.384999999999999787e+00 1.031269999999999909e+00 1.349839999999999929e+00 8.185700000000000198e-01
3.395000000000000018e+00 1.082929999999999948e+00 1.364500000000000046e+00 8.313669999999999671e-01
3.404999999999999805e+00 1.138819999999999943e+00 1.375050000000000106e+00 8.411880000000000468e-01
3.415000000000000036e+00 1.191310000000000091e+00 1.381660000000000110e+00 8.506430000000000380e-01
3.424999999999999822e+00 1.243090000000000028e+00 1.393999999999999906e+00 8.578149999999999942e-01
3.435000000000000053e+00 1.298920000000000075e+00 1.400640000000000107e+00 8.666690000000000227e-01
3.444999999999999840e+00 1.352060000000000040e+00 1.403790000000000093e+00 8.777909999999999879e-01
3.455000000000000071e+00 1.405019999999999936e+00 1.411440000000000028e+00 8.871120000000000116e-01
3.464999999999999858e+00 1.456329999999999902e+00 1.413599999999999968e+00 8.947650000000000325e-01
3.475000000000000089e+00 1.506690000000000085e+00 1.419939999999999980e+00 9.021419999999999995e-01
3.484999999999999876e+00 1.561379999999999990e+00 1.425400000000000000e+00 9.130460000000000242e-01
3.495000000000000107e+00 1.609660000000000091e+00 1.429939999999999989e+00 9.196090000000000098e-01
3.504999999999999893e+00 1.658039999999999958e+00 1.431519999999999904e+00 9.279690000000000438e-01
3.515000000000000124e+00 1.702339999999999964e+00 1.433789999999999898e+00 9.324480000000000546e-01
3.524999999999999911e+00 1.749659999999999993e+00 1.434690000000000021e+00 9.379089999999999927e-01
3.535000000000000142e+00 1.797069999999999945e+00 1.434809999999999919e+00 9.449450000000000349e-01
3.544999999999999929e+00 1.840870000000000006e+00 1.432060000000000111e+00 9.511500000000000510e-01
3.555000000000000160e+00 1.877669999999999950e+00 1.430709999999999926e+00 9.571119999999999628e-01
3.564999999999999947e+00 1.922500000000000098e+00 1.422439999999999927e+00 9.620119999999999783e-01
3.575000000000000178e+00 1.959400000000000031e+00 1.418150000000000022e+00 9.645080000000000320e-01
3.584999999999999964e+00 1.996380000000000043e+00 1.412369999999999903e+00 9.674030000000000129e-01
3.595000000000000195e+00 2.028379999999999850e+00 1.408060000000000089e+00 9.702129999999999921e-01
3.604999999999999982e+00 2.060420000000000140e+00 1.403350000000000097e+00 9.737999999999999989e-01
3.615000000000000213e+00 2.087390000000000079e+00 1.391920000000000046e+00 9.791649999999999521e-01
3.625000000000000000e+00 2.112550000000000150e+00 1.388149999999999995e+00 9.772819999999999840e-01
3.634999999999999787e+00 2.134069999999999911e+00 1.380509999999999904e+00 9.767679999999999696e-01
3.645000000000000018e+00 2.154059999999999864e+00 1.371920000000000028e+00 9.752330000000000165e-01
3.654999999999999805e+00 2.173869999999999969e+00 1.360729999999999995e+00 9.761800000000000477e-01
3.665000000000000036e+00 2.184330000000000105e+00 1.350060000000000038e+00 9.767820000000000391e-01
3.674999999999999822e+00 2.199019999999999975e+00 1.341909999999999936e+00 9.736700000000000355e-01
3.685000000000000053e+00 2.210230000000000139e+00 1.330799999999999983e+00 9.719280000000000141e-01
3.694999999999999840e+00 2.214900000000000091e+00 1.320780000000000065e+00 9.715059999999999807e-01
3.705000000000000071e+00 2.219129999999999825e+00 1.309350000000000014e+00 9.672479999999999967e-01
3.714999999999999858e+00 2.222780000000000200e+00 1.296410000000000062e+00 9.632779999999999676e-01
3.725000000000000089e+00 2.219430000000000014e+00 1.285029999999999895e+00 9.595310000000000228e-01
3.734999999999999876e+00 2.212829999999999853e+00 1.275630000000000042e+00 9.576599999999999557e-01
3.745000000000000107e+00 2.204029999999999934e+00 1.262280000000000069e+00 9.532810000000000450e-01
3.754999999999999893e+00 2.195539999999999825e+00 1.251600000000000046e+00 9.479659999999999753e-01
3.765000000000000124e+00 2.182189999999999852e+00 1.237800000000000011e+00 9.419269999999999587e-01
3.774999999999999911e+00 2.167930000000000135e+00 1.228480000000000016e+00 9.360570000000000279e-01
3.785000000000000142e+00 2.149270000000000014e+00 1.216050000000000075e+00 9.305949999999999500e-01
3.794999999999999929e+00 2.132070000000000132e+00 1.201470000000000038e+00 9.214170000000000416e-01
3.805000000000000160e+00 2.108420000000000183e+00 1.188080000000000025e+00 9.157440000000000024e-01
3.814999999999999947e+00 2.084960000000000147e+00 1.175310000000000077e+00 9.076100000000000279e-01
3.825000000000000178e+00 2.060319999999999929e+00 1.162600000000000078e+00 9.001930000000000209e-01
3.834999999999999964e+00 2.032379999999999853e+00 1.148300000000000098e+00 8.921820000000000306e-01
3.845000000000000195e+00 2.000879999999999992e+00 1.135490000000000110e+00 8.857620000000000493e-01
3.854999999999999982e+00 1.975579999999999892e+00 1.120800000000000018e+00 8.800879999999999814e-01
3.865000000000000213e+00 1.939889999999999892e+00 1.109290000000000109e+00 8.691640000000000477e-01
3.875000000000000000e+00 1.904360000000000053e+00 1.094330000000000025e+00 8.607669999999999488e-01
3.884999999999999787e+00 1.869480000000000031e+00 1.078410000000000091e+00 8.544570000000000221e-01
3.895000000000000018e+00 1.835029999999999939e+00 1.066840000000000011e+00 8.438449999999999562e-01
3.904999999999999805e+00 1.798669999999999991e+00 1.054230000000000000e+00 8.374800000000000022e-01
3.915000000000000036e+00 1.762790000000000079e+00 1.037330000000000085e+00 8.267020000000000479e-01
3.924999999999999822e+00 1.726210000000000022e+00 1.024129999999999985e+00 8.189389999999999725e-01
3.935000000000000053e+00 1.688239999999999963e+00 1.009949999999999903e+00 8.126390000000000002e-01
3.944999999999999840e+00 1.650230000000000086e+00 9.949240000000000306e-01 8.014160000000000172e-01
3.955000000000000071e+00 1.611280000000000046e+00 9.776869999999999727e-01 7.954989999999999561e-01
3.964999999999999858e+00 1.572880000000000056e+00 9.651269999999999571e-01 7.869329999999999936e-01
3.975000000000000089e+00 1.533900000000000041e+00 9.508400000000000185e-01 7.783020000000000493e-01
3.984999999999999876e+00 1.493840000000000057e+00 9.321249999999999813e-01 7.715319999999999956e-01
3.995000000000000107e+00 1.457729999999999970e+00 9.173289999999999500e-01 7.644220000000000459e-01
4.004999999999999893e+00 1.424169999999999936e+00 9.006520000000000081e-01 7.560559999999999503e-01
4.014999999999999680e+00 1.388609999999999900e+00 8.851219999999999644e-01 7.474319999999999853e-01
4.025000000000000355e+00 1.354219999999999979e+00 8.690369999999999484e-01 7.389980000000000437e-01
4.035000000000000142e+00 1.320049999999999946e+00 8.521579999999999711e-01 7.321860000000000035e-01
4.044999999999999929e+00 1.286850000000000049e+00 8.371330000000000160e-01 7.247869999999999591e-01
4.054999999999999716e+00 1.252669999999999950e+00 8.214409999999999767e-01 7.164049999999999585e-01
4.065000000000000391e+00 1.224790000000000045e+00 8.062350000000000350e-01 7.110919999999999463e-01
4.075000000000000178e+00 1.197009999999999907e+00 7.926800000000000512e-01 7.058560000000000390e-01
4.084999999999999964e+00 1.167610000000000037e+00 7.776629999999999932e-01 6.984310000000000240e-01
4.094999999999999751e+00 1.145189999999999930e+00 7.628899999999999570e-01 6.933359999999999523e-01
4.105000000000000426e+00 1.119399999999999951e+00 7.477920000000000122e-01 6.884590000000000432e-01
4.115000000000000213e+00 1.096410000000000107e+00 7.335749999999999771e-01 6.825639999999999485e-01
4.125000000000000000e+00 1.073539999999999939e+00 7.194500000000000339e-01 6.787999999999999590e-01
4.134999999999999787e+00 1.055409999999999959e+00 7.076080000000000148e-01 6.758859999999999868e-01
4.144999999999999574e+00 1.033719999999999972e+00 6.946590000000000265e-01 6.722299999999999942e-01
4.155000000000000249e+00 1.018410000000000037e+00 6.829929999999999612e-01 6.697480000000000100e-01
4.165000000000000036e+00 9.996040000000000481e-01 6.690439999999999721e-01 6.650719999999999965e-01
4.174999999999999822e+00 9.835319999999999618e-01 6.570380000000000109e-01 6.654060000000000530e-01
4.184999999999999609e+00 9.692579999999999529e-01 6.457159999999999567e-01 6.636539999999999662e-01
4.195000000000000284e+00 9.531260000000000288e-01 6.326380000000000337e-01 6.644229999999999858e-01
4.205000000000000071e+00 9.390249999999999986e-01 6.238620000000000276e-01 6.627229999999999510e-01
4.214999999999999858e+00 9.261840000000000073e-01 6.125500000000000389e-01 6.627499999999999503e-01
4.224999999999999645e+00 9.162730000000000041e-01 6.028580000000000050e-01 6.625330000000000386e-01
4.235000000000000320e+00 9.079829999999999846e-01 5.933910000000000018e-01 6.631620000000000292e-01
4.245000000000000107e+00 8.977779999999999649e-01 5.855329999999999702e-01 6.632169999999999455e-01
4.254999999999999893e+00 8.910679999999999712e-01 5.766989999999999617e-01 6.650009999999999533e-01
4.264999999999999680e+00 8.792149999999999688e-01 5.680570000000000341e-01 6.673780000000000268e-01
4.275000000000000355e+00 8.723370000000000291e-01 5.607100000000000417e-01 6.693189999999999973e-01
4.285000000000000142e+00 8.651590000000000114e-01 5.533369999999999678e-01 6.698499999999999455e-01
4.294999999999999929e+00 8.594559999999999977e-01 5.468460000000000543e-01 6.739020000000000010e-01
4.304999999999999716e+00 8.538909999999999556e-01 5.410650000000000182e-01 6.776189999999999714e-01
4.315000000000000391e+00 8.477040000000000131e-01 5.355670000000000153e-01 6.813900000000000512e-01
4.325000000000000178e+00 8.416919999999999957e-01 5.333780000000000188e-01 6.844390000000000196e-01
4.334999999999999964e+00 8.353500000000000369e-01 5.273299999999999654e-01 6.884029999999999871e-01
4.344999999999999751e+00 8.328600000000000447e-01 5.223219999999999530e-01 6.964219999999999855e-01
4.355000000000000426e+00 8.275839999999999863e-01 5.175279999999999880e-01 7.009379999999999500e-01
4.365000000000000213e+00 8.231129999999999836e-01 5.161900000000000377e-01 7.069649999999999546e-01
4.375000000000000000e+00 8.198109999999999564e-01 5.140780000000000349e-01 7.118900000000000228e-01
4.384999999999999787e+00 8.162719999999999976e-01 5.111120000000000108e-01 7.190039999999999765e-01
4.394999999999999574e+00 8.123179999999999845e-01 5.097880000000000189e-01 7.225329999999999808e-01
4.405000000000000249e+00 8.079370000000000163e-01 5.101639999999999509e-01 7.288850000000000051e-01
4.415000000000000036e+00 8.049140000000000184e-01 5.111329999999999485e-01 7.372049999999999992e-01
4.424999999999999822e+00 8.017309999999999715e-01 5.104389999999999761e-01 7.436599999999999877e-01
4.434999999999999609e+00 7.974400000000000377e-01 5.122590000000000199e-01 7.519059999999999633e-01
4.445000000000000284e+00 7.943670000000000453e-01 5.126230000000000508e-01 7.585399999999999920e-01
4.455000000000000071e+00 7.884999999999999787e-01 5.137829999999999897e-01 7.686370000000000147e-01
4.464999999999999858e+00 7.850049999999999528e-01 5.174100000000000366e-01 7.767399999999999860e-01
4.474999999999999645e+00 7.816790000000000127e-01 5.203309999999999880e-01 7.834050000000000180e-01
4.485000000000000320e+00 7.778580000000000494e-01 5.240000000000000213e-01 7.928669999999999884e-01
4.495000000000000107e+00 7.756899999999999906e-01 5.280439999999999579e-01 8.042500000000000204e-01
4.504999999999999893e+00 7.726509999999999767e-01 5.343250000000000499e-01 8.158320000000000016e-01
4.514999999999999680e+00 7.682790000000000452e-01 5.409129999999999772e-01 8.265040000000000164e-01
4.525000000000000355e+00 7.636070000000000357e-01 5.474719999999999587e-01 8.360819999999999919e-01
4.535000000000000142e+00 7.599590000000000511e-01 5.536189999999999722e-01 8.475120000000000431e-01
4.544999999999999929e+00 7.552240000000000064e-01 5.622949999999999893e-01 8.629419999999999868e-01
4.554999999999999716e+00 7.527679999999999927e-01 5.714259999999999895e-01 8.762039999999999829e-01
4.565000000000000391e+00 7.493760000000000421e-01 5.815919999999999979e-01 8.901790000000000536e-01
4.575000000000000178e+00 7.438559999999999617e-01 5.923899999999999721e-01 9.045879999999999477e-01
4.584999999999999964e+00 7.400510000000000144e-01 6.045310000000000406e-01 9.205280000000000129e-01
4.594999999999999751e+00 7.370179999999999509e-01 6.157679999999999820e-01 9.393029999999999990e-01
4.605000000000000426e+00 7.358940000000000481e-01 6.266110000000000291e-01 9.587120000000000086e-01
4.615000000000000213e+00 7.310799999999999521e-01 6.409089999999999510e-01 9.768860000000000321e-01
4.625000000000000000e+00 7.263110000000000399e-01 6.556650000000000533e-01 9.955640000000000045e-01
4.634999999999999787e+00 7.241020000000000234e-01 6.703240000000000309e-01 1.015439999999999898e+00
4.644999999999999574e+00 7.214690000000000270e-01 6.880589999999999762e-01 1.035949999999999926e+00
4.655000000000000249e+00 7.193249999999999922e-01 7.042000000000000481e-01 1.059560000000000057e+00
4.665000000000000036e+00 7.181509999999999838e-01 7.213159999999999572e-01 1.082799999999999985e+00
4.674999999999999822e+00 7.156099999999999683e-01 7.383229999999999515e-01 1.106249999999999956e+00
4.684999999999999609e+00 7.140919999999999490e-01 7.558770000000000211e-01 1.131520000000000081e+00
4.695000000000000284e+00 7.131170000000000009e-01 7.766340000000000465e-01 1.155759999999999899e+00
4.705000000000000071e+00 7.110520000000000174e-01 7.930160000000000542e-01 1.179419999999999913e+00
4.714999999999999858e+00 7.090060000000000251e-01 8.129779999999999784e-01 1.206099999999999950e+00
4.724999999999999645e+00 7.084319999999999506e-01 8.311110000000000442e-01 1.232850000000000001e+00
4.735000000000000320e+00 7.065919999999999979e-01 8.487430000000000252e-01 1.257330000000000059e+00
4.745000000000000107e+00 7.033920000000000172e-01 8.669769999999999976e-01 1.282990000000000075e+00
4.754999999999999893e+00 7.018020000000000369e-01 8.855079999999999618e-01 1.305250000000000021e+00
4.764999999999999680e+00 7.030389999999999695e-01 9.033250000000000446e-01 1.329020000000000090e+00
4.775000000000000355e+00 7.039720000000000422e-01 9.197060000000000235e-01 1.350980000000000070e+00
4.785000000000000142e+00 7.029760000000000453e-01 9.358769999999999589e-01 1.374000000000000110e+00
4.794999999999999929e+00 7.012629999999999697e-01 9.494460000000000122e-01 1.396369999999999889e+00
4.804999999999999716e+00 7.013650000000000162e-01 9.621189999999999465e-01 1.418220000000000036e+00
4.815000000000000391e+00 7.022610000000000241e-01 9.758799999999999697e-01 1.435929999999999929e+00
4.825000000000000178e+00 7.022310000000000496e-01 9.868510000000000337e-01 1.455009999999999915e+00
4.834999999999999964e+00 7.018990000000000506e-01 9.985270000000000534e-01 1.470979999999999954e+00
4.844999999999999751e+00 7.032429999999999515e-01 1.009220000000000006e+00 1.481370000000000076e+00
4.855000000000000426e+00 7.053260000000000085e-01 1.016389999999999905e+00 1.493929999999999980e+00
4.865000000000000213e+00 7.053040000000000420e-01 1.023060000000000080e+00 1.504569999999999963e+00
4.875000000000000000e+00 7.054399999999999560e-01 1.029679999999999929e+00 1.514040000000000052e+00
4.884999999999999787e+00 7.068860000000000143e-01 1.034459999999999935e+00 1.520990000000000064e+00
4.894999999999999574e+00 7.085249999999999604e-01 1.041330000000000089e+00 1.524250000000000105e+00
4.905000000000000249e+00 7.089509999999999978e-01 1.045579999999999954e+00 1.526489999999999903e+00
4.915000000000000036e+00 7.092060000000000031e-01 1.048899999999999944e+00 1.529870000000000063e+00
4.924999999999999822e+00 7.099779999999999980e-01 1.054340000000000055e+00 1.528769999999999962e+00
4.934999999999999609e+00 7.119619999999999838e-01 1.057700000000000085e+00 1.525760000000000005e+00
4.945000000000000284e+00 7.137930000000000108e-01 1.061469999999999914e+00 1.522639999999999993e+00
4.955000000000000071e+00 7.138799999999999590e-01 1.064799999999999969e+00 1.516100000000000003e+00
4.964999999999999858e+00 7.172150000000000469e-01 1.067989999999999995e+00 1.509819999999999940e+00
4.974999999999999645e+00 7.165350000000000330e-01 1.071870000000000100e+00 1.502990000000000048e+00
4.985000000000000320e+00 7.181739999999999791e-01 1.075800000000000090e+00 1.495880000000000098e+00
4.995000000000000107e+00 7.195599999999999774e-01 1.079909999999999926e+00 1.485419999999999963e+00
5.004999999999999893e+00 7.200309999999999766e-01 1.082959999999999923e+00 1.476599999999999913e+00
5.014999999999999680e+00 7.198949999999999516e-01 1.088170000000000082e+00 1.466089999999999893e+00
5.025000000000000355e+00 7.201180000000000359e-01 1.091749999999999998e+00 1.454660000000000064e+00
5.035000000000000142e+00 7.219910000000000494e-01 1.098300000000000054e+00 1.442290000000000072e+00
5.044999999999999929e+00 7.231459999999999555e-01 1.103469999999999951e+00 1.429149999999999920e+00
5.054999999999999716e+00 7.270820000000000061e-01 1.108600000000000030e+00 1.413669999999999982e+00
5.065000000000000391e+00 7.293309999999999516e-01 1.115210000000000035e+00 1.399769999999999959e+00
5.075000000000000178e+00 7.332530000000000436e-01 1.119220000000000104e+00 1.384370000000000100e+00
5.084999999999999964e+00 7.367120000000000335e-01 1.124949999999999894e+00 1.371250000000000080e+00
5.094999999999999751e+00 7.392539999999999667e-01 1.132900000000000018e+00 1.358349999999999946e+00
5.105000000000000426e+00 7.444979999999999931e-01 1.141459999999999919e+00 1.344969999999999999e+00
5.115000000000000213e+00 7.491069999999999673e-01 1.146239999999999926e+00 1.331290000000000084e+00
5.125000000000000000e+00 7.524990000000000290e-01 1.153769999999999962e+00 1.318159999999999998e+00
5.134999999999999787e+00 7.596239999999999659e-01 1.163569999999999993e+00 1.303199999999999914e+00
5.144999999999999574e+00 7.637000000000000455e-01 1.170439999999999925e+00 1.290170000000000039e+00
5.155000000000000249e+00 7.714020000000000321e-01 1.179850000000000065e+00 1.279209999999999958e+00
5.165000000000000036e+00 7.775140000000000384e-01 1.189389999999999947e+00 1.265560000000000018e+00
5.174999999999999822e+00 7.836229999999999585e-01 1.197489999999999943e+00 1.253800000000000026e+00
5.184999999999999609e+00 7.919000000000000483e-01 1.208749999999999991e+00 1.243000000000000105e+00
5.195000000000000284e+00 8.000249999999999861e-01 1.216849999999999987e+00 1.229640000000000066e+00
5.205000000000000071e+00 8.066680000000000517e-01 1.225540000000000074e+00 1.218690000000000051e+00
5.214999999999999858e+00 8.161690000000000333e-01 1.235630000000000006e+00 1.207449999999999912e+00
5.224999999999999645e+00 8.244629999999999459e-01 1.247200000000000086e+00 1.198229999999999906e+00
5.235000000000000320e+00 8.351640000000000175e-01 1.258359999999999923e+00 1.189329999999999998e+00
5.245000000000000107e+00 8.460149999999999615e-01 1.266049999999999898e+00 1.180730000000000057e+00
5.254999999999999893e+00 8.573439999999999950e-01 1.275740000000000096e+00 1.171470000000000011e+00
5.264999999999999680e+00 8.657660000000000355e-01 1.284550000000000081e+00 1.163089999999999957e+00
5.275000000000000355e+00 8.770820000000000283e-01 1.292769999999999975e+00 1.155329999999999968e+00
5.285000000000000142e+00 8.882120000000000015e-01 1.301250000000000018e+00 1.145799999999999930e+00
5.294999999999999929e+00 9.007460000000000466e-01 1.311800000000000077e+00 1.138849999999999918e+00
5.304999999999999716e+00 9.121669999999999501e-01 1.319930000000000048e+00 1.130470000000000086e+00
5.315000000000000391e+00 9.255339999999999678e-01 1.327299999999999924e+00 1.121860000000000079e+00
5.325000000000000178e+00 9.389290000000000136e-01 1.333590000000000053e+00 1.114640000000000075e+00
5.334999999999999964e+00 9.538579999999999837e-01 1.341820000000000013e+00 1.109159999999999924e+00
5.344999999999999751e+00 9.699719999999999454e-01 1.347979999999999956e+00 1.102020000000000000e+00
5.355000000000000426e+00 9.855589999999999629e-01 1.356500000000000039e+00 1.096959999999999935e+00
5.365000000000000213e+00 9.984079999999999622e-01 1.365189999999999904e+00 1.089590000000000058e+00
5.375000000000000000e+00 1.014950000000000019e+00 1.372200000000000086e+00 1.082810000000000050e+00
5.384999999999999787e+00 1.029949999999999921e+00 1.378270000000000106e+00 1.076109999999999900e+00
5.394999999999999574e+00 1.044210000000000083e+00 1.382090000000000041e+00 1.071620000000000017e+00
5.405000000000000249e+00 1.059500000000000108e+00 1.384090000000000042e+00 1.065239999999999965e+00
5.415000000000000036e+00 1.075250000000000039e+00 1.388940000000000063e+00 1.059549999999999992e+00
5.424999999999999822e+00 1.091560000000000086e+00 1.393429999999999946e+00 1.053069999999999951e+00
5.434999999999999609e+00 1.106330000000000036e+00 1.396020000000000039e+00 1.047020000000000062e+00
5.445000000000000284e+00 1.121299999999999963e+00 1.399769999999999959e+00 1.041579999999999950e+00
5.455000000000000071e+00 1.131780000000000008e+00 1.402809999999999890e+00 1.036200000000000010e+00
5.464999999999999858e+00 1.146150000000000002e+00 1.403129999999999988e+00 1.030019999999999936e+00
5.474999999999999645e+00 1.159610000000000030e+00 1.404349999999999987e+00 1.024559999999999915e+00
5.485000000000000320e+00 1.172020000000000062e+00 1.402530000000000054e+00 1.017779999999999907e+00
5.495000000000000107e+00 1.186719999999999997e+00 1.400349999999999984e+00 1.011530000000000040e+00
5.504999999999999893e+00 1.198769999999999891e+00 1.400449999999999973e+00 1.006510000000000016e+00
5.514999999999999680e+00 1.209540000000000060e+00 1.398840000000000083e+00 1.000459999999999905e+00
5.525000000000000355e+00 1.218690000000000051e+00 1.398449999999999971e+00 9.930430000000000090e-01
5.535000000000000142e+00 1.227079999999999949e+00 1.394589999999999996e+00 9.879829999999999446e-01
5.544999999999999929e+00 1.236429999999999918e+00 1.391000000000000014e+00 9.829329999999999457e-01
5.554999999999999716e+00 1.245139999999999914e+00 1.386560000000000015e+00 9.770029999999999548e-01
5.565000000000000391e+00 1.250729999999999897e+00 1.381450000000000067e+00 9.714880000000000182e-01
5.575000000000000178e+00 1.251870000000000038e+00 1.375839999999999952e+00 9.677440000000000486e-01
5.584999999999999964e+00 1.257570000000000077e+00 1.369010000000000060e+00 9.644460000000000255e-01
5.594999999999999751e+00 1.259970000000000034e+00 1.364489999999999981e+00 9.586390000000000189e-01
5.605000000000000426e+00 1.260539999999999994e+00 1.355860000000000065e+00 9.518569999999999531e-01
5.615000000000000213e+00 1.259530000000000038e+00 1.349080000000000057e+00 9.452810000000000379e-01
5.625000000000000000e+00 1.259030000000000094e+00 1.341790000000000038e+00 9.402960000000000207e-01
5.634999999999999787e+00 1.258699999999999930e+00 1.331479999999999997e+00 9.341469999999999496e-01
5.644999999999999574e+00 1.257400000000000073e+00 1.323399999999999910e+00 9.290199999999999569e-01
5.655000000000000249e+00 1.251239999999999908e+00 1.313479999999999981e+00 9.247980000000000089e-01
5.665000000000000036e+00 1.246720000000000050e+00 1.303909999999999902e+00 9.185640000000000471e-01
5.674999999999999822e+00 1.239530000000000021e+00 1.293020000000000058e+00 9.135999999999999677e-01
5.684999999999999609e+00 1.231640000000000068e+00 1.284350000000000103e+00 9.073440000000000394e-01
5.695000000000000284e+00 1.223929999999999962e+00 1.272259999999999946e+00 9.023339999999999694e-01
5.705000000000000071e+00 1.214360000000000106e+00 1.261519999999999975e+00 8.960540000000000171e-01
5.714999999999999858e+00 1.203729999999999967e+00 1.250550000000000050e+00 8.923090000000000188e-01
5.724999999999999645e+00 1.193670000000000009e+00 1.238990000000000036e+00 8.867359999999999687e-01
5.735000000000000320e+00 1.181550000000000100e+00 1.226369999999999960e+00 8.828319999999999501e-01
5.745000000000000107e+00 1.170570000000000110e+00 1.211910000000000043e+00 8.776950000000000029e-01
5.754999999999999893e+00 1.157829999999999915e+00 1.200490000000000057e+00 8.732529999999999459e-01
5.764999999999999680e+00 1.143760000000000110e+00 1.187230000000000008e+00 8.694579999999999531e-01
5.775000000000000355e+00 1.130910000000000082e+00 1.175229999999999997e+00 8.631050000000000111e-01
5.785000000000000142e+00 1.115639999999999965e+00 1.164190000000000058e+00 8.586219999999999963e-01
5.794999999999999929e+00 1.102910000000000057e+00 1.150819999999999954e+00 8.544220000000000148e-01
5.804999999999999716e+00 1.088649999999999896e+00 1.136360000000000037e+00 8.510419999999999652e-01
5.815000000000000391e+00 1.075229999999999908e+00 1.122999999999999998e+00 8.471389999999999754e-01
5.825000000000000178e+00 1.059889999999999999e+00 1.110079999999999956e+00 8.428700000000000081e-01
5.834999999999999964e+00 1.045739999999999892e+00 1.095599999999999907e+00 8.385660000000000336e-01
5.844999999999999751e+00 1.032310000000000061e+00 1.083700000000000108e+00 8.353540000000000409e-01
5.855000000000000426e+00 1.020610000000000017e+00 1.070480000000000098e+00 8.312500000000000444e-01
5.865000000000000213e+00 1.008089999999999931e+00 1.057670000000000110e+00 8.274850000000000261e-01
5.875000000000000000e+00 9.950120000000000076e-01 1.045879999999999921e+00 8.248159999999999936e-01
5.884999999999999787e+00 9.838270000000000071e-01 1.033409999999999940e+00 8.206750000000000433e-01
5.894999999999999574e+00 9.710959999999999592e-01 1.020049999999999901e+00 8.175869999999999527e-01
5.905000000000000249e+00 9.601840000000000375e-01 1.008110000000000062e+00 8.141699999999999493e-01
5.915000000000000036e+00 9.498259999999999481e-01 9.960719999999999574e-01 8.119939999999999936e-01
5.924999999999999822e+00 9.396790000000000420e-01 9.843190000000000550e-01 8.092139999999999889e-01
5.934999999999999609e+00 9.300180000000000113e-01 9.726979999999999515e-01 8.062300000000000022e-01
5.945000000000000284e+00 9.214219999999999633e-01 9.614420000000000188e-01 8.047050000000000036e-01
5.955000000000000071e+00 9.117490000000000316e-01 9.486510000000000220e-01 8.025510000000000144e-01
5.964999999999999858e+00 9.035100000000000353e-01 9.382869999999999822e-01 7.999720000000000164e-01
5.974999999999999645e+00 8.980390000000000317e-01 9.261610000000000120e-01 7.971939999999999582e-01
5.985000000000000320e+00 8.921609999999999818e-01 9.161259999999999959e-01 7.950709999999999722e-01
5.995000000000000107e+00 8.875229999999999508e-01 9.067840000000000344e-01 7.926459999999999617e-01
6.004999999999999893e+00 8.828200000000000491e-01 8.961029999999999829e-01 7.917939999999999978e-01
6.014999999999999680e+00 8.768390000000000351e-01 8.872320000000000206e-01 7.903470000000000217e-01
6.025000000000000355e+00 8.724990000000000245e-01 8.783600000000000296e-01 7.879770000000000385e-01
6.035000000000000142e+00 8.692170000000000174e-01 8.717470000000000496e-01 7.886440000000000117e-01
6.044999999999999929e+00 8.658620000000000205e-01 8.642140000000000377e-01 7.874390000000000001e-01
6.054999999999999716e+00 8.635629999999999695e-01 8.562689999999999468e-01 7.877720000000000278e-01
6.065000000000000391e+00 8.625589999999999646e-01 8.466209999999999569e-01 7.872400000000000508e-01
6.075000000000000178e+00 8.602119999999999767e-01 8.393859999999999655e-01 7.873569999999999736e-01
6.084999999999999964e+00 8.607660000000000311e-01 8.336029999999999829e-01 7.863780000000000214e-01
6.094999999999999751e+00 8.616749999999999687e-01 8.264059999999999739e-01 7.847410000000000219e-01
6.105000000000000426e+00 8.606219999999999981e-01 8.197060000000000457e-01 7.845349999999999824e-01
6.115000000000000213e+00 8.622739999999999849e-01 8.125940000000000385e-01 7.832350000000000145e-01
6.125000000000000000e+00 8.629759999999999653e-01 8.074480000000000546e-01 7.829599999999999893e-01
6.134999999999999787e+00 8.651520000000000321e-01 8.011070000000000135e-01 7.831420000000000048e-01
6.144999999999999574e+00 8.666319999999999579e-01 7.973989999999999689e-01 7.829209999999999781e-01
6.155000000000000249e+00 8.677359999999999518e-01 7.923900000000000388e-01 7.840510000000000534e-01
6.165000000000000036e+00 8.710480000000000445e-01 7.876030000000000530e-01 7.850019999999999776e-01
6.174999999999999822e+00 8.731290000000000440e-01 7.822029999999999816e-01 7.860160000000000480e-01
6.184999999999999609e+00 8.772250000000000325e-01 7.776920000000000499e-01 7.858720000000000150e-01
6.195000000000000284e+00 8.816450000000000120e-01 7.748270000000000435e-01 7.876659999999999773e-01
6.205000000000000071e+00 8.836640000000000050e-01 7.716009999999999813e-01 7.894250000000000433e-01
6.214999999999999858e+00 8.868350000000000399e-01 7.689169999999999616e-01 7.893879999999999786e-01
6.224999999999999645e+00 8.885819999999999830e-01 7.665870000000000184e-01 7.903769999999999962e-01
6.235000000000000320e+00 8.919780000000000486e-01 7.634870000000000267e-01 7.922550000000000425e-01
6.245000000000000107e+00 8.973010000000000153e-01 7.615330000000000155e-01 7.926950000000000385e-01
6.254999999999999893e+00 9.009430000000000494e-01 7.596840000000000259e-01 7.954820000000000224e-01
6.264999999999999680e+00 9.043320000000000247e-01 7.585269999999999513e-01 7.977269999999999639e-01
6.275000000000000355e+00 9.081240000000000423e-01 7.560040000000000093e-01 7.989680000000000115e-01
6.285000000000000142e+00 9.134349999999999969e-01 7.540569999999999773e-01 8.015349999999999975e-01
6.294999999999999929e+00 9.175069999999999615e-01 7.537239999999999496e-01 8.026860000000000106e-01
6.304999999999999716e+00 9.221540000000000292e-01 7.542510000000000048e-01 8.061800000000000077e-01
6.315000000000000391e+00 9.264729999999999910e-01 7.540029999999999788e-01 8.079279999999999795e-01
6.325000000000000178e+00 9.302719999999999878e-01 7.521759999999999557e-01 8.118450000000000388e-01
6.334999999999999964e+00 9.335620000000000029e-01 7.531649999999999734e-01 8.145210000000000505e-01
6.344999999999999751e+00 9.389129999999999976e-01 7.523279999999999967e-01 8.164949999999999708e-01
6.355000000000000426e+00 9.426780000000000159e-01 7.534020000000000161e-01 8.189650000000000540e-01
6.365000000000000213e+00 9.457670000000000243e-01 7.545049999999999812e-01 8.216369999999999507e-01
6.375000000000000000e+00 9.520880000000000454e-01 7.549829999999999597e-01 8.248680000000000456e-01
6.384999999999999787e+00 9.552359999999999740e-01 7.556150000000000366e-01 8.270889999999999631e-01
6.394999999999999574e+00 9.613930000000000531e-01 7.572630000000000194e-01 8.300729999999999498e-01
6.405000000000000249e+00 9.661600000000000188e-01 7.579569999999999919e-01 8.343540000000000401e-01
6.415000000000000036e+00 9.694639999999999924e-01 7.601189999999999891e-01 8.380250000000000199e-01
6.424999999999999822e+00 9.739430000000000032e-01 7.616270000000000540e-01 8.419809999999999794e-01
6.434999999999999609e+00 9.789809999999999901e-01 7.637119999999999465e-01 8.459989999999999455e-01
6.445000000000000284e+00 9.825139999999999985e-01 7.670400000000000551e-01 8.499269999999999881e-01
6.455000000000000071e+00 9.864819999999999700e-01 7.697410000000000085e-01 8.539579999999999949e-01
6.464999999999999858e+00 9.908090000000000508e-01 7.702379999999999782e-01 8.587690000000000046e-01
6.474999999999999645e+00 9.937620000000000342e-01 7.727600000000000025e-01 8.628630000000000466e-01
6.485000000000000320e+00 9.974060000000000148e-01 7.771780000000000355e-01 8.672959999999999559e-01
6.495000000000000107e+00 1.000839999999999952e+00 7.801860000000000461e-01 8.716840000000000144e-01
6.504999999999999893e+00 1.004240000000000022e+00 7.835729999999999640e-01 8.778820000000000512e-01
6.514999999999999680e+00 1.006930000000000103e+00 7.862390000000000212e-01 8.823959999999999582e-01
6.525000000000000355e+00 1.011269999999999891e+00 7.899709999999999788e-01 8.870700000000000252e-01
6.535000000000000142e+00 1.014040000000000052e+00 7.931610000000000049e-01 8.919390000000000374e-01
6.544999999999999929e+00 1.015879999999999894e+00 7.966900000000000093e-01 8.983020000000000449e-01
6.554999999999999716e+00 1.018729999999999913e+00 8.012550000000000505e-01 9.048359999999999737e-01
6.565000000000000391e+00 1.022459999999999924e+00 8.041329999999999867e-01 9.111930000000000307e-01
6.575000000000000178e+00 1.023179999999999978e+00 8.082219999999999960e-01 9.174139999999999517e-01
6.584999999999999964e+00 1.027169999999999916e+00 8.119870000000000143e-01 9.222280000000000477e-01
6.594999999999999751e+00 1.029320000000000013e+00 8.157520000000000326e-01 9.283439999999999470e-01
6.605000000000000426e+00 1.030629999999999935e+00 8.212350000000000483e-01 9.347900000000000098e-01
6.615000000000000213e+00 1.031460000000000043e+00 8.262350000000000527e-01 9.401709999999999789e-01
6.625000000000000000e+00 1.034070000000000045e+00 8.310269999999999602e-01 9.478509999999999991e-01
6.634999999999999787e+00 1.036529999999999951e+00 8.352020000000000000e-01 9.547820000000000196e-01
6.644999999999999574e+00 1.037889999999999979e+00 8.406010000000000426e-01 9.619039999999999813e-01
6.655000000000000249e+00 1.040399999999999991e+00 8.444390000000000507e-01 9.683810000000000473e-01
6.665000000000000036e+00 1.042119999999999935e+00 8.492490000000000316e-01 9.734920000000000240e-01
6.674999999999999822e+00 1.043209999999999971e+00 8.533500000000000529e-01 9.811149999999999594e-01
6.684999999999999609e+00 1.045549999999999979e+00 8.584039999999999448e-01 9.871790000000000287e-01
6.695000000000000284e+00 1.045379999999999976e+00 8.634249999999999980e-01 9.931060000000000443e-01
6.705000000000000071e+00 1.047279999999999989e+00 8.680369999999999475e-01 9.999310000000000143e-01
6.714999999999999858e+00 1.050240000000000062e+00 8.726890000000000480e-01 1.007220000000000004e+00
6.724999999999999645e+00 1.050310000000000077e+00 8.788709999999999578e-01 1.015930000000000000e+00
6.735000000000000320e+00 1.051889999999999992e+00 8.831320000000000281e-01 1.023300000000000098e+00
6.745000000000000107e+00 1.052990000000000093e+00 8.892360000000000264e-01 1.029479999999999951e+00
6.754999999999999893e+00 1.056280000000000108e+00 8.935400000000000009e-01 1.037039999999999962e+00
6.764999999999999680e+00 1.057960000000000012e+00 8.994609999999999550e-01 1.043630000000000058e+00
6.775000000000000355e+00 1.060400000000000009e+00 9.037359999999999838e-01 1.052450000000000108e+00
6.785000000000000142e+00 1.062440000000000051e+00 9.098579999999999446e-01 1.059409999999999963e+00
6.794999999999999929e+00 1.063350000000000017e+00 9.153050000000000352e-01 1.066650000000000098e+00
6.804999999999999716e+00 1.065450000000000008e+00 9.209220000000000184e-01 1.072189999999999976e+00
6.815000000000000391e+00 1.067830000000000057e+00 9.257929999999999771e-01 1.080340000000000078e+00
6.825000000000000178e+00 1.070680000000000076e+00 9.318509999999999849e-01 1.089220000000000077e+00
6.834999999999999964e+00 1.071849999999999969e+00 9.373240000000000460e-01 1.094629999999999992e+00
6.844999999999999751e+00 1.073879999999999946e+00 9.420220000000000260e-01 1.100470000000000059e+00
6.855000000000000426e+00 1.077509999999999968e+00 9.486879999999999757e-01 1.105879999999999974e+00
6.865000000000000213e+00 1.079169999999999963e+00 9.541640000000000121e-01 1.113129999999999953e+00
6.875000000000000000e+00 1.082330000000000014e+00 9.603150000000000297e-01 1.118170000000000108e+00
6.884999999999999787e+00 1.085129999999999928e+00 9.657790000000000541e-01 1.125259999999999927e+00
6.894999999999999574e+00 1.087439999999999962e+00 9.708660000000000068e-01 1.133350000000000080e+00
6.905000000000000249e+00 1.088899999999999979e+00 9.766660000000000341e-01 1.140099999999999891e+00
6.915000000000000036e+00 1.092109999999999914e+00 9.826869999999999772e-01 1.145440000000000014e+00
6.924999999999999822e+00 1.094189999999999996e+00 9.885220000000000118e-01 1.151389999999999914e+00
6.934999999999999609e+00 1.095630000000000104e+00 9.935810000000000475e-01 1.156139999999999946e+00
6.945000000000000284e+00 1.096919999999999895e+00 1.000299999999999967e+00 1.162940000000000085e+00
6.955000000000000071e+00 1.100610000000000088e+00 1.005400000000000071e+00 1.167019999999999946e+00
6.964999999999999858e+00 1.103450000000000042e+00 1.010559999999999903e+00 1.173540000000000028e+00
6.974999999999999645e+00 1.104389999999999983e+00 1.016270000000000007e+00 1.177380000000000093e+00
6.985000000000000320e+00 1.106090000000000018e+00 1.020929999999999893e+00 1.182120000000000060e+00
6.995000000000000107e+00 1.108919999999999906e+00 1.027160000000000073e+00 1.187650000000000095e+00
7.004999999999999893e+00 1.111220000000000097e+00 1.033060000000000089e+00 1.192939999999999889e+00
7.014999999999999680e+00 1.113839999999999941e+00 1.038040000000000074e+00 1.196960000000000024e+00
7.025000000000000355e+00 1.116770000000000040e+00 1.043169999999999931e+00 1.200700000000000101e+00
7.035000000000000142e+00 1.117869999999999919e+00 1.049299999999999899e+00 1.204010000000000025e+00
7.044999999999999929e+00 1.118980000000000086e+00 1.054170000000000051e+00 1.207519999999999927e+00
7.054999999999999716e+00 1.121879999999999988e+00 1.059479999999999977e+00 1.210930000000000062e+00
7.065000000000000391e+00 1.122770000000000046e+00 1.066359999999999975e+00 1.214369999999999949e+00
7.075000000000000178e+00 1.125189999999999912e+00 1.070340000000000069e+00 1.216020000000000101e+00
7.084999999999999964e+00 1.126649999999999929e+00 1.075450000000000017e+00 1.219700000000000006e+00
7.094999999999999751e+00 1.129480000000000040e+00 1.078459999999999974e+00 1.220879999999999965e+00
7.105000000000000426e+00 1.131050000000000111e+00 1.082449999999999912e+00 1.223260000000000014e+00
7.115000000000000213e+00 1.131909999999999972e+00 1.086680000000000090e+00 1.225039999999999907e+00
7.125000000000000000e+00 1.132819999999999938e+00 1.090389999999999970e+00 1.226059999999999928e+00
7.134999999999999787e+00 1.132439999999999891e+00 1.094179999999999930e+00 1.226050000000000084e+00
7.144999999999999574e+00 1.132880000000000109e+00 1.096589999999999954e+00 1.227260000000000018e+00
7.155000000000000249e+00 1.133010000000000073e+00 1.100009999999999932e+00 1.224560000000000093e+00
7.165000000000000036e+00 1.134949999999999903e+00 1.103609999999999980e+00 1.224609999999999976e+00
7.174999999999999822e+00 1.134020000000000028e+00 1.106630000000000003e+00 1.225100000000000078e+00
7.184999999999999609e+00 1.133310000000000040e+00 1.109599999999999920e+00 1.223649999999999904e+00
7.195000000000000284e+00 1.134819999999999940e+00 1.110610000000000097e+00 1.224110000000000031e+00
7.205000000000000071e+00 1.134200000000000097e+00 1.114049999999999985e+00 1.223309999999999897e+00
7.214999999999999858e+00 1.132779999999999898e+00 1.115129999999999955e+00 1.220690000000000053e+00
7.224999999999999645e+00 1.131690000000000085e+00 1.118419999999999970e+00 1.218560000000000088e+00
7.235000000000000320e+00 1.131310000000000038e+00 1.121059999999999945e+00 1.217889999999999917e+00
7.245000000000000107e+00 1.130200000000000093e+00 1.122819999999999929e+00 1.215859999999999941e+00
7.254999999999999893e+00 1.129050000000000109e+00 1.123450000000000060e+00 1.213840000000000030e+00
7.264999999999999680e+00 1.127580000000000027e+00 1.125170000000000003e+00 1.210129999999999928e+00
7.275000000000000355e+00 1.127089999999999925e+00 1.125939999999999941e+00 1.206679999999999975e+00
7.285000000000000142e+00 1.124700000000000033e+00 1.125629999999999908e+00 1.202329999999999899e+00
7.294999999999999929e+00 1.122789999999999955e+00 1.127280000000000060e+00 1.198979999999999935e+00
7.304999999999999716e+00 1.121629999999999905e+00 1.127760000000000096e+00 1.194679999999999964e+00
7.315000000000000391e+00 1.118999999999999995e+00 1.126379999999999937e+00 1.191629999999999967e+00
7.325000000000000178e+00 1.115269999999999984e+00 1.125890000000000057e+00 1.186830000000000052e+00
7.334999999999999964e+00 1.113289999999999891e+00 1.126009999999999955e+00 1.182330000000000103e+00
7.344999999999999751e+00 1.109259999999999913e+00 1.125040000000000040e+00 1.177480000000000082e+00
7.355000000000000426e+00 1.106910000000000061e+00 1.124249999999999972e+00 1.171140000000000070e+00
7.365000000000000213e+00 1.104740000000000055e+00 1.123499999999999943e+00 1.166309999999999958e+00
7.375000000000000000e+00 1.100579999999999892e+00 1.122570000000000068e+00 1.160989999999999966e+00
7.384999999999999787e+00 1.097939999999999916e+00 1.121890000000000054e+00 1.154649999999999954e+00
7.394999999999999574e+00 1.093310000000000004e+00 1.119560000000000111e+00 1.150679999999999925e+00
7.405000000000000249e+00 1.091460000000000097e+00 1.118249999999999966e+00 1.144400000000000084e+00
7.415000000000000036e+00 1.088419999999999943e+00 1.116840000000000055e+00 1.139229999999999965e+00
7.424999999999999822e+00 1.084729999999999972e+00 1.116770000000000040e+00 1.132800000000000029e+00
7.434999999999999609e+00 1.082009999999999916e+00 1.114340000000000108e+00 1.126700000000000035e+00
7.445000000000000284e+00 1.077369999999999939e+00 1.112379999999999924e+00 1.121469999999999967e+00
7.455000000000000071e+00 1.072850000000000081e+00 1.109650000000000025e+00 1.115480000000000027e+00
7.464999999999999858e+00 1.070529999999999982e+00 1.107450000000000045e+00 1.108749999999999902e+00
7.474999999999999645e+00 1.066670000000000007e+00 1.105949999999999989e+00 1.102230000000000043e+00
7.485000000000000320e+00 1.063839999999999897e+00 1.104910000000000059e+00 1.096899999999999986e+00
7.495000000000000107e+00 1.058899999999999952e+00 1.101350000000000051e+00 1.090689999999999937e+00
7.504999999999999893e+00 1.054110000000000102e+00 1.099599999999999911e+00 1.083660000000000068e+00
7.514999999999999680e+00 1.049790000000000001e+00 1.097210000000000019e+00 1.078379999999999894e+00
7.525000000000000355e+00 1.046249999999999902e+00 1.094580000000000108e+00 1.071269999999999945e+00
7.535000000000000142e+00 1.042180000000000106e+00 1.092750000000000110e+00 1.063260000000000094e+00
7.544999999999999929e+00 1.036620000000000097e+00 1.090000000000000080e+00 1.056559999999999944e+00
7.554999999999999716e+00 1.033290000000000042e+00 1.088289999999999980e+00 1.050349999999999895e+00
7.565000000000000391e+00 1.027430000000000065e+00 1.086289999999999978e+00 1.044960000000000111e+00
7.575000000000000178e+00 1.023220000000000018e+00 1.082000000000000073e+00 1.038010000000000099e+00
7.584999999999999964e+00 1.017419999999999991e+00 1.080349999999999921e+00 1.031649999999999956e+00
7.594999999999999751e+00 1.011889999999999956e+00 1.077669999999999906e+00 1.026359999999999939e+00
7.605000000000000426e+00 1.008559999999999901e+00 1.074899999999999967e+00 1.021150000000000002e+00
7.615000000000000213e+00 1.003100000000000103e+00 1.072659999999999947e+00 1.015449999999999964e+00
7.625000000000000000e+00 9.986439999999999761e-01 1.070370000000000044e+00 1.010240000000000027e+00
7.634999999999999787e+00 9.925659999999999483e-01 1.068270000000000053e+00 1.003880000000000106e+00
7.644999999999999574e+00 9.892640000000000322e-01 1.065709999999999935e+00 9.978669999999999485e-01
7.655000000000000249e+00 9.853910000000000169e-01 1.063779999999999948e+00 9.929820000000000313e-01
7.665000000000000036e+00 9.803830000000000044e-01 1.060300000000000020e+00 9.878320000000000434e-01
7.674999999999999822e+00 9.747270000000000101e-01 1.058249999999999913e+00 9.829729999999999857e-01
7.684999999999999609e+00 9.695500000000000229e-01 1.056030000000000024e+00 9.786550000000000527e-01
7.695000000000000284e+00 9.656599999999999628e-01 1.054300000000000015e+00 9.730820000000000025e-01
7.705000000000000071e+00 9.603019999999999889e-01 1.052389999999999937e+00 9.684390000000000498e-01
7.714999999999999858e+00 9.555299999999999905e-01 1.049530000000000074e+00 9.635810000000000208e-01
7.724999999999999645e+00 9.532319999999999682e-01 1.046880000000000033e+00 9.586630000000000429e-01
7.735000000000000320e+00 9.484850000000000225e-01 1.044999999999999929e+00 9.535900000000000487e-01
7.745000000000000107e+00 9.448419999999999597e-01 1.042850000000000055e+00 9.487400000000000277e-01
7.754999999999999893e+00 9.419729999999999492e-01 1.040920000000000067e+00 9.452909999999999924e-01
7.764999999999999680e+00 9.393590000000000551e-01 1.038910000000000000e+00 9.403470000000000439e-01
7.775000000000000355e+00 9.343129999999999491e-01 1.036200000000000010e+00 9.371760000000000090e-01
7.785000000000000142e+00 9.316290000000000404e-01 1.032780000000000031e+00 9.333639999999999715e-01
7.794999999999999929e+00 9.279870000000000063e-01 1.030319999999999903e+00 9.297149999999999581e-01
7.804999999999999716e+00 9.243240000000000345e-01 1.027579999999999938e+00 9.268650000000000500e-01
7.815000000000000391e+00 9.225379999999999692e-01 1.025300000000000100e+00 9.238589999999999858e-01
7.825000000000000178e+00 9.193999999999999950e-01 1.023050000000000015e+00 9.202460000000000084e-01
7.834999999999999964e+00 9.167009999999999881e-01 1.021300000000000097e+00 9.169620000000000548e-01
7.844999999999999751e+00 9.160859999999999559e-01 1.019770000000000065e+00 9.141590000000000549e-01
7.855000000000000426e+00 9.142470000000000319e-01 1.018159999999999954e+00 9.127849999999999575e-01
7.865000000000000213e+00 9.110559999999999770e-01 1.015830000000000011e+00 9.093630000000000324e-01
7.875000000000000000e+00 9.093630000000000324e-01 1.014520000000000088e+00 9.067669999999999897e-01
7.884999999999999787e+00 9.067950000000000177e-01 1.012170000000000014e+00 9.039850000000000385e-01
7.894999999999999574e+00 9.067180000000000240e-01 1.010839999999999961e+00 9.022569999999999757e-01
7.905000000000000249e+00 9.055020000000000291e-01 1.008080000000000087e+00 9.000439999999999552e-01
7.915000000000000036e+00 9.029760000000000009e-01 1.005830000000000002e+00 8.985579999999999679e-01
7.924999999999999822e+00 9.023160000000000069e-01 1.004990000000000050e+00 8.965079999999999716e-01
7.934999999999999609e+00 9.012280000000000291e-01 1.003390000000000004e+00 8.946830000000000060e-01
7.945000000000000284e+00 9.002430000000000154e-01 1.001630000000000020e+00 8.929489999999999927e-01
7.955000000000000071e+00 8.992269999999999985e-01 1.000869999999999926e+00 8.919960000000000111e-01
7.964999999999999858e+00 8.981639999999999624e-01 9.994729999999999448e-01 8.916429999999999634e-01
7.974999999999999645e+00 8.974280000000000035e-01 9.981449999999999489e-01 8.902870000000000505e-01
7.985000000000000320e+00 8.967899999999999761e-01 9.955929999999999502e-01 8.889709999999999557e-01
7.995000000000000107e+00 8.968479999999999785e-01 9.939419999999999922e-01 8.889669999999999517e-01
8.005000000000000782e+00 8.971320000000000405e-01 9.937160000000000437e-01 8.872179999999999511e-01
8.015000000000000568e+00 8.977220000000000200e-01 9.928120000000000278e-01 8.869270000000000209e-01
8.025000000000000355e+00 8.968310000000000448e-01 9.925580000000000513e-01 8.864250000000000185e-01
8.035000000000000142e+00 8.973020000000000440e-01 9.902440000000000131e-01 8.865129999999999955e-01
8.044999999999999929e+00 8.979960000000000164e-01 9.894709999999999894e-01 8.876110000000000388e-01
8.054999999999999716e+00 8.987110000000000376e-01 9.882419999999999538e-01 8.872360000000000246e-01
8.064999999999999503e+00 8.981040000000000134e-01 9.859759999999999636e-01 8.865650000000000475e-01
8.074999999999999289e+00 8.994079999999999853e-01 9.850410000000000554e-01 8.872590000000000199e-01
8.085000000000000853e+00 9.002729999999999899e-01 9.834889999999999466e-01 8.878209999999999713e-01
8.095000000000000639e+00 9.020909999999999762e-01 9.838310000000000111e-01 8.887059999999999960e-01
8.105000000000000426e+00 9.030010000000000536e-01 9.824720000000000120e-01 8.887389999999999457e-01
8.115000000000000213e+00 9.033529999999999616e-01 9.818719999999999670e-01 8.896990000000000176e-01
8.125000000000000000e+00 9.030599999999999739e-01 9.818500000000000005e-01 8.911240000000000272e-01
8.134999999999999787e+00 9.050620000000000331e-01 9.808280000000000332e-01 8.915680000000000271e-01
8.144999999999999574e+00 9.075229999999999686e-01 9.798120000000000163e-01 8.921120000000000161e-01
8.154999999999999361e+00 9.097260000000000346e-01 9.796439999999999593e-01 8.926539999999999475e-01
8.164999999999999147e+00 9.089190000000000325e-01 9.796850000000000280e-01 8.933010000000000117e-01
8.175000000000000711e+00 9.107279999999999820e-01 9.783060000000000089e-01 8.945509999999999851e-01
8.185000000000000497e+00 9.129439999999999777e-01 9.780050000000000132e-01 8.946420000000000483e-01
8.195000000000000284e+00 9.136030000000000539e-01 9.778369999999999562e-01 8.961289999999999534e-01
8.205000000000000071e+00 9.149270000000000458e-01 9.783969999999999612e-01 8.969439999999999635e-01
8.214999999999999858e+00 9.168770000000000531e-01 9.777540000000000120e-01 8.988099999999999978e-01
8.224999999999999645e+00 9.180040000000000422e-01 9.785059999999999869e-01 8.995260000000000478e-01
8.234999999999999432e+00 9.196729999999999627e-01 9.771269999999999678e-01 9.014659999999999895e-01
8.244999999999999218e+00 9.214970000000000105e-01 9.779579999999999940e-01 9.031989999999999741e-01
8.255000000000000782e+00 9.231449999999999934e-01 9.778780000000000250e-01 9.048549999999999649e-01
8.265000000000000568e+00 9.247279999999999944e-01 9.777569999999999872e-01 9.056830000000000158e-01
8.275000000000000355e+00 9.268089999999999939e-01 9.782939999999999969e-01 9.079190000000000316e-01
8.285000000000000142e+00 9.285639999999999450e-01 9.782300000000000439e-01 9.084280000000000133e-01
8.294999999999999929e+00 9.308530000000000415e-01 9.775420000000000220e-01 9.097920000000000451e-01
8.304999999999999716e+00 9.311270000000000380e-01 9.786000000000000254e-01 9.119739999999999513e-01
8.314999999999999503e+00 9.335449999999999582e-01 9.796920000000000073e-01 9.127349999999999630e-01
8.324999999999999289e+00 9.361439999999999761e-01 9.789330000000000531e-01 9.152249999999999552e-01
8.335000000000000853e+00 9.370920000000000361e-01 9.804100000000000037e-01 9.164170000000000371e-01
8.345000000000000639e+00 9.392939999999999623e-01 9.816880000000000051e-01 9.176269999999999705e-01
8.355000000000000426e+00 9.416679999999999495e-01 9.813939999999999886e-01 9.190789999999999793e-01
8.365000000000000213e+00 9.424299999999999899e-01 9.822159999999999780e-01 9.209840000000000249e-01
8.375000000000000000e+00 9.445989999999999664e-01 9.828489999999999727e-01 9.223999999999999977e-01
8.384999999999999787e+00 9.472089999999999677e-01 9.834140000000000104e-01 9.241810000000000302e-01
8.394999999999999574e+00 9.497079999999999966e-01 9.840480000000000338e-01 9.252810000000000201e-01
8.404999999999999361e+00 9.514420000000000099e-01 9.853610000000000424e-01 9.272909999999999764e-01
8.414999999999999147e+00 9.533540000000000347e-01 9.852049999999999974e-01 9.285649999999999737e-01
8.425000000000000711e+00 9.552960000000000340e-01 9.854279999999999706e-01 9.305569999999999675e-01
8.435000000000000497e+00 9.574120000000000408e-01 9.875909999999999966e-01 9.334099999999999620e-01
8.445000000000000284e+00 9.600899999999999990e-01 9.877129999999999521e-01 9.348600000000000243e-01
8.455000000000000071e+00 9.622500000000000497e-01 9.907730000000000148e-01 9.356299999999999617e-01
8.464999999999999858e+00 9.631060000000000176e-01 9.909869999999999512e-01 9.368509999999999893e-01
8.474999999999999645e+00 9.647679999999999589e-01 9.912109999999999532e-01 9.383669999999999511e-01
8.484999999999999432e+00 9.657959999999999878e-01 9.922149999999999581e-01 9.407240000000000046e-01
8.494999999999999218e+00 9.673969999999999514e-01 9.938200000000000367e-01 9.419840000000000435e-01
8.505000000000000782e+00 9.697740000000000249e-01 9.952100000000000390e-01 9.442019999999999857e-01
8.515000000000000568e+00 9.706690000000000040e-01 9.963579999999999659e-01 9.456090000000000328e-01
8.525000000000000355e+00 9.725700000000000456e-01 9.962680000000000424e-01 9.462279999999999580e-01
8.535000000000000142e+00 9.741819999999999924e-01 9.973919999999999453e-01 9.483979999999999633e-01
8.544999999999999929e+00 9.767489999999999783e-01 9.977899999999999547e-01 9.499589999999999979e-01
8.554999999999999716e+00 9.779079999999999995e-01 9.987770000000000259e-01 9.515930000000000222e-01
8.564999999999999503e+00 9.801600000000000312e-01 9.997040000000000370e-01 9.547149999999999803e-01
8.574999999999999289e+00 9.810480000000000311e-01 1.000469999999999970e+00 9.553239999999999510e-01
8.585000000000000853e+00 9.829360000000000319e-01 1.000490000000000101e+00 9.576810000000000045e-01
8.595000000000000639e+00 9.840790000000000370e-01 1.001630000000000020e+00 9.591389999999999638e-01
8.605000000000000426e+00 9.849790000000000489e-01 1.002019999999999911e+00 9.608010000000000161e-01
8.615000000000000213e+00 9.857709999999999528e-01 1.002189999999999914e+00 9.618189999999999795e-01
8.625000000000000000e+00 9.877639999999999754e-01 1.003840000000000066e+00 9.643169999999999797e-01
8.634999999999999787e+00 9.887909999999999755e-01 1.004099999999999993e+00 9.660520000000000218e-01
8.644999999999999574e+00 9.914789999999999992e-01 1.003130000000000077e+00 9.676540000000000141e-01
8.654999999999999361e+00 9.928350000000000231e-01 1.003789999999999960e+00 9.697139999999999649e-01
8.664999999999999147e+00 9.934340000000000392e-01 1.003339999999999899e+00 9.713589999999999725e-01
8.675000000000000711e+00 9.958050000000000512e-01 1.003819999999999935e+00 9.721199999999999841e-01
8.685000000000000497e+00 9.970229999999999926e-01 1.003970000000000029e+00 9.741300000000000514e-01
8.695000000000000284e+00 9.979710000000000525e-01 1.002850000000000019e+00 9.748890000000000056e-01
8.705000000000000071e+00 9.995540000000000536e-01 1.003130000000000077e+00 9.775399999999999645e-01
8.714999999999999858e+00 1.000709999999999988e+00 1.002809999999999979e+00 9.784690000000000332e-01
8.724999999999999645e+00 1.001849999999999907e+00 1.002909999999999968e+00 9.795380000000000198e-01
8.734999999999999432e+00 1.003260000000000041e+00 1.003700000000000037e+00 9.816310000000000313e-01
8.744999999999999218e+00 1.004399999999999959e+00 1.004590000000000094e+00 9.827590000000000492e-01
8.755000000000000782e+00 1.003880000000000106e+00 1.003700000000000037e+00 9.838940000000000463e-01
8.765000000000000568e+00 1.002930000000000099e+00 1.003300000000000081e+00 9.850719999999999477e-01
8.775000000000000355e+00 1.004089999999999927e+00 1.002240000000000020e+00 9.866639999999999855e-01
8.785000000000000142e+00 1.005710000000000104e+00 1.002799999999999914e+00 9.885829999999999895e-01
8.794999999999999929e+00 1.008140000000000036e+00 1.002639999999999976e+00 9.900719999999999521e-01
8.804999999999999716e+00 1.009109999999999951e+00 1.001770000000000049e+00 9.914159999999999640e-01
8.814999999999999503e+00 1.009549999999999947e+00 1.000750000000000028e+00 9.928270000000000151e-01
8.824999999999999289e+00 1.009730000000000016e+00 1.000269999999999992e+00 9.941280000000000117e-01
8.835000000000000853e+00 1.010650000000000048e+00 9.995000000000000551e-01 9.956220000000000070e-01
8.845000000000000639e+00 1.011060000000000070e+00 9.985650000000000359e-01 9.975030000000000285e-01
8.855000000000000426e+00 1.011989999999999945e+00 9.985169999999999879e-01 9.998869999999999703e-01
8.865000000000000213e+00 1.012739999999999974e+00 9.978590000000000515e-01 1.001829999999999998e+00
8.875000000000000000e+00 1.013169999999999904e+00 9.967580000000000329e-01 1.002790000000000070e+00
8.884999999999999787e+00 1.013589999999999991e+00 9.952410000000000423e-01 1.004229999999999956e+00
8.894999999999999574e+00 1.014199999999999990e+00 9.937930000000000375e-01 1.005079999999999973e+00
8.904999999999999361e+00 1.014420000000000099e+00 9.929930000000000145e-01 1.005880000000000107e+00
8.914999999999999147e+00 1.015759999999999996e+00 9.917669999999999542e-01 1.007239999999999913e+00
8.925000000000000711e+00 1.016399999999999970e+00 9.922220000000000484e-01 1.008659999999999890e+00
8.935000000000000497e+00 1.015579999999999927e+00 9.908400000000000540e-01 1.011500000000000066e+00
8.945000000000000284e+00 1.015940000000000065e+00 9.892539999999999667e-01 1.012040000000000051e+00
8.955000000000000071e+00 1.016739999999999977e+00 9.894929999999999559e-01 1.013530000000000042e+00
8.964999999999999858e+00 1.016380000000000061e+00 9.875549999999999606e-01 1.015120000000000022e+00
8.974999999999999645e+00 1.017290000000000028e+00 9.865779999999999550e-01 1.016620000000000079e+00
8.984999999999999432e+00 1.018029999999999990e+00 9.860480000000000356e-01 1.018240000000000034e+00
8.994999999999999218e+00 1.019099999999999895e+00 9.838729999999999976e-01 1.018650000000000055e+00
9.005000000000000782e+00 1.019200000000000106e+00 9.836230000000000251e-01 1.019509999999999916e+00
9.015000000000000568e+00 1.019749999999999934e+00 9.830790000000000362e-01 1.022550000000000070e+00
9.025000000000000355e+00 1.018969999999999931e+00 9.820499999999999785e-01 1.024000000000000021e+00
9.035000000000000142e+00 1.019150000000000000e+00 9.804760000000000142e-01 1.026170000000000027e+00
9.044999999999999929e+00 1.020610000000000017e+00 9.795310000000000406e-01 1.026850000000000041e+00
9.054999999999999716e+00 1.021949999999999914e+00 9.771290000000000253e-01 1.028650000000000064e+00
9.064999999999999503e+00 1.021560000000000024e+00 9.767219999999999791e-01 1.030170000000000030e+00
9.074999999999999289e+00 1.022210000000000063e+00 9.759409999999999474e-01 1.032289999999999930e+00
9.085000000000000853e+00 1.021390000000000020e+00 9.745470000000000521e-01 1.034389999999999921e+00
9.095000000000000639e+00 1.020459999999999923e+00 9.738050000000000317e-01 1.036510000000000042e+00
9.105000000000000426e+00 1.020669999999999966e+00 9.728989999999999583e-01 1.037400000000000100e+00
9.115000000000000213e+00 1.020540000000000003e+00 9.720699999999999896e-01 1.038799999999999946e+00
9.125000000000000000e+00 1.021220000000000017e+00 9.705030000000000046e-01 1.040799999999999947e+00
9.134999999999999787e+00 1.020999999999999908e+00 9.694800000000000084e-01 1.043539999999999912e+00
9.144999999999999574e+00 1.021079999999999988e+00 9.678970000000000073e-01 1.044040000000000079e+00
9.154999999999999361e+00 1.020990000000000064e+00 9.679999999999999716e-01 1.045520000000000005e+00
9.164999999999999147e+00 1.021050000000000013e+00 9.675479999999999636e-01 1.047230000000000105e+00
9.175000000000000711e+00 1.021840000000000082e+00 9.656519999999999548e-01 1.048729999999999940e+00
9.185000000000000497e+00 1.021679999999999922e+00 9.650210000000000177e-01 1.050529999999999964e+00
9.195000000000000284e+00 1.021109999999999962e+00 9.650220000000000464e-01 1.052499999999999991e+00
9.205000000000000071e+00 1.021269999999999900e+00 9.648149999999999782e-01 1.053819999999999979e+00
9.214999999999999858e+00 1.021609999999999907e+00 9.637809999999999988e-01 1.055399999999999894e+00
9.224999999999999645e+00 1.021020000000000039e+00 9.625340000000000007e-01 1.057620000000000005e+00
9.234999999999999432e+00 1.020729999999999915e+00 9.616190000000000015e-01 1.059360000000000079e+00
9.244999999999999218e+00 1.020210000000000061e+00 9.610819999999999919e-01 1.060140000000000082e+00
9.255000000000000782e+00 1.019849999999999923e+00 9.604850000000000332e-01 1.061739999999999906e+00
9.265000000000000568e+00 1.019379999999999953e+00 9.600919999999999455e-01 1.062689999999999912e+00
9.275000000000000355e+00 1.019589999999999996e+00 9.599259999999999460e-01 1.064599999999999991e+00
9.285000000000000142e+00 1.017870000000000053e+00 9.584160000000000457e-01 1.065679999999999961e+00
9.294999999999999929e+00 1.018070000000000030e+00 9.589849999999999763e-01 1.065839999999999899e+00
9.304999999999999716e+00 1.018010000000000081e+00 9.582220000000000182e-01 1.067299999999999915e+00
9.314999999999999503e+00 1.017539999999999889e+00 9.569910000000000361e-01 1.067790000000000017e+00
9.324999999999999289e+00 1.016960000000000086e+00 9.567529999999999646e-01 1.069399999999999906e+00
9.335000000000000853e+00 1.016899999999999915e+00 9.578489999999999505e-01 1.071239999999999970e+00
9.345000000000000639e+00 1.017079999999999984e+00 9.570790000000000131e-01 1.072959999999999914e+00
9.355000000000000426e+00 1.015770000000000062e+00 9.577769999999999895e-01 1.073409999999999975e+00
9.365000000000000213e+00 1.015689999999999982e+00 9.576320000000000388e-01 1.073690000000000033e+00
9.375000000000000000e+00 1.014720000000000066e+00 9.576860000000000372e-01 1.074869999999999992e+00
9.384999999999999787e+00 1.013419999999999987e+00 9.565129999999999466e-01 1.074910000000000032e+00
9.394999999999999574e+00 1.013900000000000023e+00 9.572619999999999463e-01 1.075380000000000003e+00
9.404999999999999361e+00 1.012880000000000003e+00 9.580779999999999852e-01 1.075369999999999937e+00
9.414999999999999147e+00 1.012000000000000011e+00 9.578160000000000007e-01 1.075849999999999973e+00
9.425000000000000711e+00 1.010399999999999965e+00 9.580680000000000307e-01 1.075939999999999896e+00
9.435000000000000497e+00 1.009900000000000020e+00 9.576109999999999900e-01 1.076340000000000074e+00
9.445000000000000284e+00 1.010459999999999914e+00 9.577609999999999735e-01 1.076179999999999914e+00
9.455000000000000071e+00 1.009379999999999944e+00 9.569680000000000408e-01 1.075579999999999981e+00
9.464999999999999858e+00 1.008769999999999945e+00 9.582880000000000287e-01 1.075909999999999922e+00
9.474999999999999645e+00 1.008399999999999963e+00 9.586259999999999781e-01 1.075649999999999995e+00
9.484999999999999432e+00 1.007989999999999942e+00 9.589309999999999778e-01 1.074840000000000018e+00
9.494999999999999218e+00 1.007619999999999960e+00 9.593289999999999873e-01 1.074850000000000083e+00
9.505000000000000782e+00 1.006760000000000099e+00 9.593730000000000313e-01 1.073790000000000022e+00
9.515000000000000568e+00 1.006869999999999932e+00 9.606839999999999824e-01 1.074160000000000004e+00
9.525000000000000355e+00 1.006739999999999968e+00 9.610619999999999719e-01 1.073779999999999957e+00
9.535000000000000142e+00 1.005840000000000067e+00 9.614359999999999573e-01 1.073569999999999913e+00
9.544999999999999929e+00 1.005249999999999977e+00 9.618219999999999548e-01 1.072100000000000053e+00
9.554999999999999716e+00 1.005360000000000031e+00 9.627219999999999667e-01 1.072400000000000020e+00
9.564999999999999503e+00 1.006170000000000009e+00 9.638029999999999653e-01 1.071339999999999959e+00
9.574999999999999289e+00 1.006850000000000023e+00 9.633230000000000404e-01 1.069849999999999968e+00
9.585000000000000853e+00 1.006040000000000045e+00 9.649360000000000159e-01 1.068510000000000071e+00
9.595000000000000639e+00 1.004410000000000025e+00 9.656550000000000411e-01 1.067730000000000068e+00
9.605000000000000426e+00 1.005319999999999991e+00 9.673380000000000312e-01 1.067320000000000046e+00
9.615000000000000213e+00 1.005779999999999896e+00 9.688930000000000042e-01 1.065949999999999953e+00
9.625000000000000000e+00 1.006990000000000052e+00 9.693680000000000074e-01 1.064470000000000027e+00
9.634999999999999787e+00 1.007200000000000095e+00 9.708390000000000075e-01 1.062920000000000087e+00
9.644999999999999574e+00 1.007980000000000098e+00 9.716019999999999657e-01 1.060240000000000071e+00
9.654999999999999361e+00 1.006950000000000012e+00 9.733030000000000292e-01 1.058829999999999938e+00
9.664999999999999147e+00 1.006459999999999910e+00 9.742920000000000469e-01 1.057169999999999943e+00
9.675000000000000711e+00 1.007349999999999968e+00 9.748879999999999768e-01 1.056040000000000090e+00
9.685000000000000497e+00 1.007270000000000110e+00 9.763589999999999769e-01 1.054559999999999942e+00
9.695000000000000284e+00 1.007279999999999953e+00 9.777090000000000503e-01 1.052619999999999889e+00
9.705000000000000071e+00 1.007570000000000077e+00 9.788660000000000139e-01 1.051299999999999901e+00
9.714999999999999858e+00 1.007970000000000033e+00 9.801539999999999697e-01 1.050629999999999953e+00
9.724999999999999645e+00 1.009179999999999966e+00 9.809409999999999519e-01 1.047889999999999988e+00
9.734999999999999432e+00 1.009209999999999940e+00 9.819959999999999800e-01 1.046019999999999950e+00
9.744999999999999218e+00 1.009319999999999995e+00 9.836200000000000498e-01 1.044349999999999890e+00
9.755000000000000782e+00 1.008170000000000011e+00 9.854230000000000489e-01 1.041989999999999972e+00
9.765000000000000568e+00 1.009360000000000035e+00 9.873480000000000034e-01 1.040410000000000057e+00
9.775000000000000355e+00 1.009940000000000060e+00 9.883129999999999971e-01 1.038259999999999961e+00
9.785000000000000142e+00 1.010380000000000056e+00 9.893750000000000044e-01 1.035630000000000051e+00
9.794999999999999929e+00 1.009589999999999987e+00 9.912969999999999837e-01 1.033959999999999990e+00
9.804999999999999716e+00 1.008990000000000054e+00 9.928280000000000438e-01 1.031090000000000062e+00
9.814999999999999503e+00 1.009989999999999943e+00 9.937949999999999839e-01 1.029859999999999998e+00
9.824999999999999289e+00 1.010229999999999961e+00 9.944800000000000306e-01 1.028820000000000068e+00
9.835000000000000853e+00 1.009300000000000086e+00 9.966059999999999919e-01 1.026110000000000078e+00
9.845000000000000639e+00 1.010219999999999896e+00 9.971999999999999753e-01 1.024170000000000025e+00
9.855000000000000426e+00 1.011409999999999920e+00 9.999940000000000495e-01 1.022240000000000038e+00
9.865000000000000213e+00 1.012129999999999974e+00 1.002150000000000096e+00 1.020210000000000061e+00
9.875000000000000000e+00 1.011039999999999939e+00 1.002650000000000041e+00 1.018159999999999954e+00
9.884999999999999787e+00 1.010769999999999946e+00 1.003230000000000066e+00 1.015479999999999938e+00
9.894999999999999574e+00 1.011200000000000099e+00 1.005479999999999929e+00 1.014159999999999950e+00
9.904999999999999361e+00 1.011600000000000055e+00 1.007589999999999986e+00 1.011319999999999997e+00
9.914999999999999147e+00 1.011789999999999967e+00 1.008750000000000036e+00 1.010070000000000023e+00
9.925000000000000711e+00 1.010930000000000106e+00 1.010620000000000074e+00 1.006979999999999986e+00
9.935000000000000497e+00 1.011439999999999895e+00 1.012110000000000065e+00 1.005230000000000068e+00
9.945000000000000284e+00 1.011400000000000077e+00 1.013370000000000104e+00 1.003919999999999924e+00
9.955000000000000071e+00 1.011370000000000102e+00 1.015400000000000080e+00 1.001789999999999958e+00
9.964999999999999858e+00 1.011989999999999945e+00 1.016809999999999992e+00 1.000189999999999912e+00
9.974999999999999645e+00 1.013249999999999984e+00 1.018170000000000019e+00 9.981409999999999449e-01
9.984999999999999432e+00 1.013460000000000027e+00 1.018950000000000022e+00 9.970160000000000133e-01
9.994999999999999218e+00 1.013840000000000074e+00 1.020860000000000101e+00 9.952860000000000040e-01
1.000500000000000078e+01 1.014699999999999935e+00 1.021900000000000031e+00 9.930210000000000425e-01
1.001500000000000057e+01 1.015479999999999938e+00 1.024750000000000050e+00 9.911280000000000090e-01
1.002500000000000036e+01 1.016489999999999894e+00 1.026869999999999949e+00 9.889869999999999495e-01
1.003500000000000014e+01 1.015840000000000076e+00 1.028520000000000101e+00 9.877979999999999539e-01
1.004499999999999993e+01 1.016199999999999992e+00 1.029730000000000034e+00 9.858310000000000128e-01
1.005499999999999972e+01 1.017079999999999984e+00 1.030960000000000099e+00 9.848360000000000447e-01
1.006499999999999950e+01 1.017670000000000075e+00 1.032580000000000053e+00 9.832100000000000284e-01
1.007499999999999929e+01 1.017819999999999947e+00 1.033749999999999947e+00 9.822020000000000195e-01
1.008500000000000085e+01 1.018089999999999939e+00 1.034580000000000055e+00 9.810109999999999664e-01
1.009500000000000064e+01 1.018310000000000048e+00 1.036520000000000108e+00 9.791370000000000351e-01
1.010500000000000043e+01 1.018489999999999895e+00 1.038180000000000103e+00 9.768489999999999673e-01
1.011500000000000021e+01 1.018760000000000110e+00 1.039819999999999967e+00 9.755340000000000122e-01
1.012500000000000000e+01 1.019039999999999946e+00 1.041490000000000027e+00 9.748010000000000286e-01
1.013499999999999979e+01 1.019619999999999971e+00 1.042880000000000029e+00 9.730100000000000415e-01
1.014499999999999957e+01 1.019169999999999909e+00 1.044550000000000090e+00 9.717970000000000219e-01
1.015499999999999936e+01 1.019560000000000022e+00 1.045809999999999906e+00 9.704909999999999926e-01
1.016499999999999915e+01 1.021009999999999973e+00 1.046370000000000022e+00 9.694490000000000052e-01
1.017500000000000071e+01 1.019970000000000043e+00 1.048030000000000017e+00 9.682720000000000216e-01
1.018500000000000050e+01 1.020240000000000036e+00 1.049809999999999910e+00 9.669400000000000217e-01
1.019500000000000028e+01 1.019709999999999894e+00 1.050570000000000004e+00 9.655399999999999539e-01
1.020500000000000007e+01 1.020790000000000086e+00 1.051619999999999999e+00 9.651370000000000227e-01
1.021499999999999986e+01 1.021439999999999904e+00 1.052419999999999911e+00 9.643150000000000333e-01
1.022499999999999964e+01 1.022380000000000067e+00 1.053800000000000070e+00 9.639919999999999600e-01
1.023499999999999943e+01 1.021449999999999969e+00 1.053290000000000060e+00 9.633030000000000204e-01
1.024499999999999922e+01 1.021039999999999948e+00 1.054070000000000062e+00 9.625899999999999457e-01
1.025500000000000078e+01 1.020599999999999952e+00 1.054389999999999938e+00 9.615709999999999535e-01
1.026500000000000057e+01 1.019500000000000073e+00 1.056059999999999999e+00 9.604139999999999899e-01
1.027500000000000036e+01 1.019479999999999942e+00 1.056370000000000031e+00 9.603110000000000257e-01
1.028500000000000014e+01 1.019449999999999967e+00 1.056259999999999977e+00 9.597919999999999785e-01
1.029499999999999993e+01 1.019209999999999949e+00 1.056890000000000107e+00 9.593460000000000321e-01
1.030499999999999972e+01 1.019190000000000040e+00 1.057940000000000103e+00 9.585559999999999636e-01
1.031499999999999950e+01 1.018289999999999917e+00 1.057779999999999943e+00 9.580889999999999684e-01
1.032499999999999929e+01 1.018580000000000041e+00 1.056850000000000067e+00 9.580859999999999932e-01
1.033500000000000085e+01 1.018459999999999921e+00 1.056959999999999900e+00 9.577449999999999575e-01
1.034500000000000064e+01 1.018280000000000074e+00 1.056939999999999991e+00 9.582629999999999759e-01
1.035500000000000043e+01 1.018459999999999921e+00 1.057630000000000070e+00 9.580189999999999539e-01
1.036500000000000021e+01 1.018580000000000041e+00 1.057809999999999917e+00 9.576949999999999630e-01
1.037500000000000000e+01 1.018790000000000084e+00 1.057299999999999907e+00 9.566799999999999748e-01
1.038499999999999979e+01 1.017640000000000100e+00 1.057330000000000103e+00 9.579710000000000170e-01
1.039499999999999957e+01 1.018180000000000085e+00 1.057050000000000045e+00 9.572380000000000333e-01
1.040499999999999936e+01 1.018080000000000096e+00 1.057690000000000019e+00 9.566029999999999811e-01
1.041499999999999915e+01 1.018610000000000015e+00 1.057060000000000111e+00 9.573300000000000143e-01
1.042500000000000071e+01 1.017759999999999998e+00 1.056740000000000013e+00 9.573509999999999520e-01
1.043500000000000050e+01 1.017630000000000035e+00 1.056159999999999988e+00 9.565590000000000481e-01
1.044500000000000028e+01 1.016469999999999985e+00 1.054950000000000054e+00 9.571070000000000411e-01
1.045500000000000007e+01 1.016369999999999996e+00 1.054559999999999942e+00 9.573770000000000335e-01
1.046499999999999986e+01 1.016459999999999919e+00 1.054070000000000062e+00 9.567679999999999518e-01
1.047499999999999964e+01 1.017069999999999919e+00 1.053779999999999939e+00 9.571479999999999988e-01
1.048499999999999943e+01 1.015740000000000087e+00 1.052159999999999984e+00 9.576829999999999510e-01
1.049499999999999922e+01 1.016150000000000109e+00 1.051479999999999970e+00 9.571140000000000203e-01
1.050500000000000078e+01 1.015670000000000073e+00 1.051449999999999996e+00 9.560030000000000472e-01
1.051500000000000057e+01 1.015549999999999953e+00 1.050999999999999934e+00 9.563239999999999519e-01
1.052500000000000036e+01 1.015079999999999982e+00 1.050419999999999909e+00 9.562699999999999534e-01
1.053500000000000014e+01 1.016019999999999923e+00 1.049630000000000063e+00 9.570210000000000106e-01
1.054499999999999993e+01 1.015630000000000033e+00 1.048280000000000101e+00 9.568590000000000151e-01
1.055499999999999972e+01 1.014969999999999928e+00 1.047830000000000039e+00 9.570070000000000521e-01
1.056499999999999950e+01 1.015670000000000073e+00 1.047069999999999945e+00 9.569990000000000441e-01
1.057499999999999929e+01 1.015560000000000018e+00 1.045690000000000008e+00 9.574930000000000385e-01
1.058500000000000085e+01 1.015279999999999960e+00 1.044210000000000083e+00 9.572789999999999910e-01
1.059500000000000064e+01 1.015379999999999949e+00 1.043080000000000007e+00 9.570680000000000298e-01
1.060500000000000043e+01 1.015390000000000015e+00 1.042780000000000040e+00 9.578520000000000367e-01
1.061500000000000021e+01 1.014180000000000081e+00 1.040939999999999976e+00 9.575500000000000123e-01
1.062500000000000000e+01 1.013870000000000049e+00 1.038890000000000091e+00 9.582110000000000349e-01
1.063499999999999979e+01 1.013279999999999959e+00 1.037879999999999914e+00 9.589180000000000481e-01
1.064499999999999957e+01 1.012440000000000007e+00 1.036899999999999933e+00 9.592770000000000463e-01
1.065499999999999936e+01 1.012569999999999970e+00 1.035579999999999945e+00 9.589320000000000066e-01
1.066499999999999915e+01 1.012780000000000014e+00 1.034030000000000005e+00 9.592019999999999991e-01
1.067500000000000071e+01 1.012440000000000007e+00 1.032839999999999980e+00 9.595230000000000148e-01
1.068500000000000050e+01 1.011789999999999967e+00 1.030780000000000030e+00 9.591760000000000286e-01
1.069500000000000028e+01 1.011290000000000022e+00 1.029770000000000074e+00 9.602699999999999569e-01
1.070500000000000007e+01 1.010809999999999986e+00 1.028710000000000013e+00 9.600290000000000212e-01
1.071499999999999986e+01 1.010170000000000012e+00 1.027709999999999901e+00 9.606540000000000079e-01
1.072499999999999964e+01 1.009400000000000075e+00 1.026170000000000027e+00 9.609130000000000171e-01
1.073499999999999943e+01 1.009710000000000107e+00 1.025069999999999926e+00 9.612579999999999458e-01
1.074499999999999922e+01 1.008999999999999897e+00 1.024310000000000054e+00 9.616820000000000368e-01
1.075500000000000078e+01 1.009230000000000071e+00 1.021689999999999987e+00 9.617630000000000345e-01
1.076500000000000057e+01 1.009970000000000034e+00 1.020159999999999956e+00 9.618299999999999628e-01
1.077500000000000036e+01 1.008099999999999996e+00 1.019449999999999967e+00 9.623519999999999852e-01
1.078500000000000014e+01 1.007079999999999975e+00 1.017759999999999998e+00 9.624500000000000277e-01
1.079499999999999993e+01 1.005880000000000107e+00 1.015959999999999974e+00 9.627799999999999692e-01
1.080499999999999972e+01 1.004280000000000062e+00 1.014380000000000059e+00 9.627090000000000369e-01
1.081499999999999950e+01 1.004550000000000054e+00 1.013009999999999966e+00 9.646150000000000002e-01
1.082499999999999929e+01 1.004329999999999945e+00 1.011400000000000077e+00 9.649590000000000112e-01
1.083500000000000085e+01 1.003989999999999938e+00 1.009589999999999987e+00 9.656350000000000211e-01
1.084500000000000064e+01 1.002310000000000034e+00 1.007519999999999971e+00 9.656770000000000076e-01
1.085500000000000043e+01 1.001859999999999973e+00 1.006159999999999943e+00 9.671669999999999989e-01
1.086500000000000021e+01 1.001279999999999948e+00 1.004420000000000091e+00 9.671180000000000332e-01
1.087500000000000000e+01 9.995270000000000543e-01 1.002289999999999903e+00 9.674779999999999491e-01
1.088499999999999979e+01 9.988500000000000156e-01 1.000429999999999930e+00 9.686390000000000278e-01
1.089499999999999957e+01 9.984589999999999854e-01 9.990029999999999744e-01 9.695479999999999654e-01
1.090499999999999936e+01 9.972119999999999873e-01 9.969729999999999981e-01 9.700290000000000301e-01
1.091499999999999915e+01 9.965330000000000021e-01 9.955190000000000428e-01 9.699529999999999541e-01
1.092500000000000071e+01 9.966450000000000031e-01 9.943349999999999689e-01 9.703249999999999931e-01
1.093500000000000050e+01 9.952149999999999608e-01 9.927300000000000013e-01 9.711290000000000200e-01
1.094500000000000028e+01 9.943330000000000224e-01 9.913539999999999575e-01 9.719139999999999446e-01
1.095500000000000007e+01 9.937420000000000142e-01 9.891189999999999705e-01 9.722920000000000451e-01
1.096499999999999986e+01 9.926070000000000171e-01 9.880349999999999966e-01 9.733249999999999957e-01
1.097499999999999964e+01 9.927300000000000013e-01 9.862790000000000168e-01 9.742910000000000181e-01
1.098499999999999943e+01 9.915540000000000465e-01 9.846909999999999830e-01 9.748529999999999696e-01
1.099499999999999922e+01 9.910689999999999777e-01 9.828440000000000509e-01 9.746399999999999508e-01
1.100500000000000078e+01 9.902910000000000323e-01 9.819520000000000470e-01 9.765279999999999516e-01
1.101500000000000057e+01 9.894640000000000102e-01 9.801250000000000240e-01 9.764699999999999491e-01
1.102500000000000036e+01 9.887369999999999770e-01 9.785800000000000054e-01 9.770199999999999996e-01
1.103500000000000014e+01 9.878320000000000434e-01 9.758010000000000295e-01 9.786909999999999776e-01
1.104499999999999993e+01 9.876310000000000366e-01 9.756359999999999477e-01 9.793180000000000218e-01
1.105499999999999972e+01 9.859930000000000083e-01 9.739130000000000287e-01 9.797960000000000003e-01
1.106499999999999950e+01 9.847730000000000095e-01 9.722699999999999676e-01 9.812189999999999523e-01
1.107499999999999929e+01 9.847599999999999687e-01 9.719759999999999511e-01 9.822670000000000012e-01
1.108500000000000085e+01 9.843960000000000488e-01 9.713589999999999725e-01 9.829059999999999464e-01
1.109500000000000064e+01 9.837409999999999766e-01 9.696519999999999584e-01 9.841980000000000173e-01
1.110500000000000043e+01 9.829059999999999464e-01 9.689619999999999900e-01 9.851940000000000142e-01
1.111500000000000021e+01 9.826770000000000227e-01 9.669170000000000265e-01 9.862020000000000231e-01
1.112500000000000000e+01 9.820290000000000408e-01 9.658560000000000478e-01 9.863359999999999905e-01
1.113499999999999979e+01 9.818329999999999558e-01 9.652889999999999526e-01 9.880229999999999846e-01
1.114499999999999957e+01 9.813330000000000108e-01 9.645489999999999897e-01 9.894150000000000444e-01
1.115499999999999936e+01 9.807850000000000179e-01 9.624850000000000350e-01 9.900930000000000009e-01
1.116499999999999915e+01 9.802889999999999660e-01 9.611520000000000064e-01 9.913450000000000317e-01
1.117500000000000071e+01 9.799250000000000460e-01 9.610130000000000061e-01 9.923999999999999488e-01
1.118500000000000050e+01 9.782920000000000504e-01 9.602469999999999617e-01 9.942309999999999759e-01
1.119500000000000028e+01 9.770889999999999853e-01 9.596090000000000453e-01 9.951609999999999623e-01
1.120500000000000007e+01 9.776049999999999462e-01 9.578900000000000192e-01 9.973290000000000211e-01
1.121499999999999986e+01 9.770480000000000276e-01 9.576489999999999725e-01 9.982929999999999859e-01
1.122499999999999964e+01 9.770389999999999908e-01 9.569060000000000343e-01 9.992529999999999468e-01
1.123499999999999943e+01 9.773230000000000528e-01 9.556130000000000457e-01 1.000150000000000095e+00
1.124499999999999922e+01 9.775470000000000548e-01 9.546580000000000066e-01 1.000899999999999901e+00
1.125500000000000078e+01 9.775190000000000268e-01 9.539809999999999679e-01 1.002739999999999965e+00
1.126500000000000057e+01 9.763929999999999554e-01 9.531929999999999570e-01 1.004219999999999891e+00
1.127500000000000036e+01 9.769999999999999796e-01 9.525749999999999496e-01 1.005779999999999896e+00
1.128500000000000014e+01 9.762009999999999854e-01 9.523139999999999938e-01 1.006590000000000096e+00
1.129499999999999993e+01 9.761140000000000372e-01 9.513139999999999930e-01 1.006920000000000037e+00
1.130499999999999972e+01 9.766470000000000429e-01 9.512080000000000535e-01 1.008820000000000050e+00
1.131499999999999950e+01 9.762399999999999967e-01 9.509119999999999795e-01 1.010270000000000001e+00
1.132499999999999929e+01 9.765610000000000124e-01 9.506029999999999758e-01 1.012040000000000051e+00
1.133500000000000085e+01 9.765970000000000484e-01 9.496550000000000269e-01 1.013179999999999970e+00
1.134500000000000064e+01 9.761670000000000069e-01 9.495999999999999996e-01 1.014920000000000044e+00
1.135500000000000043e+01 9.775350000000000428e-01 9.498729999999999674e-01 1.016150000000000109e+00
1.136500000000000021e+01 9.764100000000000001e-01 9.496740000000000181e-01 1.017460000000000031e+00
1.137500000000000000e+01 9.767400000000000526e-01 9.491789999999999949e-01 1.018710000000000004e+00
1.138499999999999979e+01 9.774450000000000083e-01 9.488790000000000280e-01 1.020590000000000108e+00
1.139499999999999957e+01 9.776730000000000143e-01 9.489009999999999945e-01 1.022399999999999975e+00
1.140499999999999936e+01 9.771400000000000086e-01 9.487039999999999917e-01 1.023200000000000109e+00
1.141499999999999915e+01 9.769870000000000498e-01 9.484310000000000240e-01 1.023889999999999967e+00
1.142500000000000071e+01 9.772089999999999943e-01 9.489389999999999770e-01 1.025390000000000024e+00
1.143500000000000050e+01 9.785449999999999982e-01 9.492249999999999854e-01 1.026690000000000103e+00
1.144500000000000028e+01 9.783680000000000154e-01 9.496949999999999559e-01 1.027079999999999993e+00
1.145500000000000007e+01 9.781499999999999639e-01 9.502950000000000008e-01 1.028100000000000014e+00
1.146499999999999986e+01 9.775209999999999733e-01 9.505130000000000523e-01 1.029700000000000060e+00
1.147499999999999964e+01 9.780649999999999622e-01 9.507430000000000048e-01 1.031160000000000077e+00
1.148499999999999943e+01 9.790280000000000094e-01 9.517579999999999929e-01 1.031749999999999945e+00
1.149499999999999922e+01 9.789560000000000484e-01 9.514920000000000044e-01 1.032799999999999940e+00
1.150500000000000078e+01 9.780910000000000437e-01 9.517039999999999944e-01 1.034100000000000019e+00
1.151500000000000057e+01 9.785359999999999614e-01 9.520159999999999734e-01 1.034159999999999968e+00
1.152500000000000036e+01 9.787919999999999954e-01 9.530739999999999768e-01 1.035719999999999974e+00
1.153500000000000014e+01 9.788299999999999779e-01 9.536780000000000257e-01 1.036669999999999980e+00
1.154499999999999993e+01 9.781469999999999887e-01 9.548330000000000428e-01 1.037900000000000045e+00
1.155499999999999972e+01 9.784519999999999884e-01 9.555949999999999722e-01 1.038540000000000019e+00
1.156499999999999950e+01 9.784420000000000339e-01 9.560440000000000049e-01 1.040100000000000025e+00
1.157499999999999929e+01 9.778729999999999922e-01 9.573770000000000335e-01 1.040920000000000067e+00
1.158500000000000085e+01 9.781050000000000022e-01 9.583359999999999657e-01 1.041139999999999954e+00
1.159500000000000064e+01 9.779619999999999980e-01 9.592060000000000031e-01 1.041979999999999906e+00
1.160500000000000043e+01 9.788780000000000259e-01 9.604319999999999524e-01 1.042710000000000026e+00
1.161500000000000021e+01 9.788700000000000179e-01 9.610729999999999551e-01 1.043749999999999956e+00
1.162500000000000000e+01 9.793290000000000051e-01 9.627069999999999794e-01 1.044629999999999947e+00
1.163499999999999979e+01 9.793490000000000251e-01 9.642849999999999477e-01 1.045930000000000026e+00
1.164499999999999957e+01 9.797160000000000313e-01 9.662359999999999838e-01 1.046110000000000095e+00
1.165499999999999936e+01 9.801199999999999912e-01 9.676259999999999861e-01 1.046340000000000048e+00
1.166499999999999915e+01 9.796909999999999785e-01 9.683610000000000273e-01 1.047500000000000098e+00
1.167500000000000071e+01 9.809839999999999671e-01 9.695369999999999822e-01 1.047849999999999948e+00
1.168500000000000050e+01 9.810050000000000159e-01 9.703380000000000338e-01 1.047840000000000105e+00
1.169500000000000028e+01 9.808869999999999534e-01 9.713190000000000435e-01 1.048089999999999966e+00
1.170500000000000007e+01 9.812539999999999596e-01 9.732340000000000435e-01 1.048219999999999930e+00
1.171499999999999986e+01 9.816179999999999906e-01 9.742579999999999574e-01 1.048589999999999911e+00
1.172499999999999964e+01 9.822239999999999860e-01 9.753619999999999512e-01 1.048550000000000093e+00
1.173499999999999943e+01 9.823640000000000150e-01 9.768040000000000056e-01 1.048740000000000006e+00
1.174499999999999922e+01 9.824789999999999912e-01 9.782490000000000352e-01 1.048890000000000100e+00
1.175500000000000078e+01 9.824119999999999520e-01 9.796880000000000033e-01 1.049109999999999987e+00
1.176500000000000057e+01 9.828080000000000149e-01 9.806209999999999649e-01 1.049700000000000077e+00
1.177500000000000036e+01 9.835209999999999786e-01 9.823950000000000182e-01 1.048669999999999991e+00
1.178500000000000014e+01 9.847759999999999847e-01 9.845150000000000290e-01 1.048450000000000104e+00
1.179499999999999993e+01 9.853070000000000439e-01 9.853560000000000096e-01 1.048599999999999977e+00
1.180499999999999972e+01 9.848879999999999857e-01 9.867000000000000215e-01 1.048550000000000093e+00
1.181499999999999950e+01 9.860430000000000028e-01 9.877960000000000074e-01 1.047930000000000028e+00
1.182499999999999929e+01 9.866479999999999695e-01 9.894789999999999974e-01 1.047509999999999941e+00
1.183500000000000085e+01 9.870139999999999469e-01 9.912020000000000275e-01 1.047539999999999916e+00
1.184500000000000064e+01 9.876049999999999551e-01 9.925599999999999978e-01 1.047069999999999945e+00
1.185500000000000043e+01 9.880529999999999591e-01 9.928420000000000023e-01 1.046470000000000011e+00
1.186500000000000021e+01 9.891459999999999697e-01 9.946690000000000254e-01 1.046650000000000080e+00
1.187500000000000000e+01 9.895089999999999719e-01 9.957549999999999457e-01 1.045360000000000067e+00
1.188499999999999979e+01 9.896620000000000417e-01 9.974699999999999678e-01 1.043749999999999956e+00
1.189499999999999957e+01 9.897629999999999484e-01 9.986770000000000369e-01 1.043579999999999952e+00
1.190499999999999936e+01 9.902130000000000098e-01 1.000650000000000039e+00 1.042920000000000069e+00
1.191499999999999915e+01 9.920660000000000034e-01 1.000990000000000046e+00 1.041730000000000045e+00
1.192500000000000071e+01 9.924450000000000216e-01 1.002340000000000009e+00 1.040699999999999958e+00
1.193500000000000050e+01 9.938019999999999632e-01 1.003919999999999924e+00 1.040100000000000025e+00
1.194500000000000028e+01 9.942210000000000214e-01 1.004359999999999919e+00 1.039299999999999891e+00
1.195500000000000007e+01 9.940550000000000219e-01 1.005900000000000016e+00 1.038650000000000073e+00
1.196499999999999986e+01 9.947089999999999543e-01 1.006950000000000012e+00 1.037579999999999947e+00
1.197499999999999964e+01 9.942619999999999791e-01 1.008350000000000080e+00 1.037250000000000005e+00
1.198499999999999943e+01 9.955399999999999805e-01 1.009910000000000085e+00 1.036510000000000042e+00
1.199499999999999922e+01 9.965819999999999679e-01 1.009910000000000085e+00 1.034980000000000011e+00
1.200500000000000078e+01 9.970010000000000261e-01 1.011570000000000080e+00 1.033689999999999998e+00
1.201500000000000057e+01 9.965929999999999511e-01 1.012480000000000047e+00 1.032650000000000068e+00
1.202500000000000036e+01 9.971520000000000383e-01 1.013879999999999892e+00 1.032419999999999893e+00
1.203500000000000014e+01 9.970179999999999598e-01 1.014850000000000030e+00 1.030410000000000048e+00
1.204499999999999993e+01 9.976540000000000408e-01 1.017050000000000010e+00 1.029490000000000016e+00
1.205499999999999972e+01 9.986639999999999961e-01 1.017509999999999915e+00 1.028029999999999999e+00
1.206499999999999950e+01 9.998080000000000300e-01 1.019649999999999945e+00 1.027090000000000058e+00
1.207499999999999929e+01 9.999679999999999680e-01 1.021020000000000039e+00 1.026149999999999896e+00
1.208500000000000085e+01 9.998850000000000238e-01 1.021609999999999907e+00 1.024540000000000006e+00
1.209500000000000064e+01 1.000250000000000083e+00 1.022410000000000041e+00 1.023190000000000044e+00
1.210500000000000043e+01 1.000089999999999923e+00 1.023130000000000095e+00 1.022000000000000020e+00
1.211500000000000021e+01 1.000809999999999977e+00 1.023959999999999981e+00 1.020739999999999981e+00
1.212500000000000000e+01 1.001889999999999947e+00 1.024350000000000094e+00 1.018420000000000103e+00
1.213499999999999979e+01 1.001940000000000053e+00 1.025640000000000107e+00 1.017149999999999999e+00
1.214499999999999957e+01 1.002089999999999925e+00 1.026650000000000063e+00 1.015800000000000036e+00
1.215499999999999936e+01 1.002310000000000034e+00 1.027020000000000044e+00 1.014070000000000027e+00
1.216499999999999915e+01 1.002680000000000016e+00 1.027539999999999898e+00 1.013120000000000021e+00
1.217500000000000071e+01 1.002159999999999940e+00 1.027970000000000050e+00 1.011309999999999931e+00
1.218500000000000050e+01 1.003500000000000059e+00 1.029530000000000056e+00 1.010240000000000027e+00
1.219500000000000028e+01 1.003840000000000066e+00 1.029749999999999943e+00 1.008639999999999981e+00
1.220500000000000007e+01 1.004010000000000069e+00 1.030310000000000059e+00 1.006809999999999983e+00
1.221499999999999986e+01 1.004280000000000062e+00 1.030790000000000095e+00 1.005439999999999889e+00
1.222499999999999964e+01 1.004960000000000075e+00 1.031349999999999989e+00 1.003889999999999949e+00
1.223499999999999943e+01 1.004780000000000006e+00 1.031630000000000047e+00 1.002559999999999896e+00
1.224499999999999922e+01 1.004969999999999919e+00 1.031449999999999978e+00 1.001679999999999904e+00
1.225500000000000078e+01 1.004879999999999995e+00 1.032270000000000021e+00 1.000760000000000094e+00
1.226500000000000057e+01 1.004529999999999923e+00 1.031749999999999945e+00 9.998559999999999670e-01
1.227500000000000036e+01 1.004569999999999963e+00 1.031930000000000014e+00 9.985530000000000239e-01
1.228500000000000014e+01 1.005160000000000053e+00 1.032780000000000031e+00 9.973250000000000171e-01
1.229499999999999993e+01 1.005779999999999896e+00 1.033090000000000064e+00 9.958160000000000345e-01
1.230499999999999972e+01 1.005589999999999984e+00 1.033770000000000078e+00 9.936089999999999645e-01
1.231499999999999950e+01 1.006000000000000005e+00 1.034129999999999994e+00 9.927500000000000213e-01
1.232499999999999929e+01 1.006189999999999918e+00 1.033830000000000027e+00 9.915890000000000537e-01
1.233500000000000085e+01 1.006480000000000041e+00 1.035120000000000040e+00 9.901759999999999451e-01
1.234500000000000064e+01 1.006529999999999925e+00 1.034119999999999928e+00 9.892940000000000067e-01
1.235500000000000043e+01 1.006860000000000088e+00 1.033430000000000071e+00 9.882069999999999466e-01
1.236500000000000021e+01 1.006829999999999892e+00 1.033970000000000056e+00 9.872170000000000112e-01
1.237500000000000000e+01 1.007130000000000081e+00 1.034280000000000088e+00 9.861680000000000446e-01
1.238499999999999979e+01 1.008029999999999982e+00 1.033989999999999965e+00 9.845420000000000282e-01
1.239499999999999957e+01 1.008520000000000083e+00 1.033230000000000093e+00 9.827460000000000084e-01
1.240499999999999936e+01 1.008499999999999952e+00 1.032550000000000079e+00 9.815850000000000408e-01
1.241499999999999915e+01 1.008480000000000043e+00 1.031859999999999999e+00 9.807730000000000059e-01
1.242500000000000071e+01 1.008709999999999996e+00 1.032340000000000035e+00 9.804960000000000342e-01
1.243500000000000050e+01 1.009579999999999922e+00 1.032010000000000094e+00 9.793380000000000418e-01
1.244500000000000028e+01 1.009370000000000100e+00 1.032669999999999977e+00 9.785230000000000317e-01
1.245500000000000007e+01 1.009249999999999980e+00 1.032839999999999980e+00 9.780109999999999637e-01
1.246499999999999986e+01 1.009330000000000060e+00 1.032049999999999912e+00 9.771900000000000031e-01
1.247499999999999964e+01 1.009390000000000009e+00 1.031539999999999901e+00 9.770290000000000363e-01
1.248499999999999943e+01 1.009120000000000017e+00 1.031050000000000022e+00 9.753300000000000303e-01
1.249499999999999922e+01 1.009509999999999907e+00 1.030529999999999946e+00 9.738930000000000087e-01
1.250500000000000078e+01 1.009660000000000002e+00 1.031050000000000022e+00 9.729649999999999688e-01
1.251500000000000057e+01 1.009609999999999896e+00 1.030070000000000041e+00 9.724869999999999903e-01
1.252500000000000036e+01 1.008450000000000069e+00 1.029249999999999998e+00 9.717090000000000449e-01
1.253500000000000014e+01 1.008990000000000054e+00 1.028790000000000093e+00 9.704739999999999478e-01
1.254499999999999993e+01 1.009190000000000031e+00 1.028299999999999992e+00 9.710860000000000047e-01
1.255499999999999972e+01 1.008539999999999992e+00 1.027530000000000054e+00 9.706380000000000008e-01
1.256499999999999950e+01 1.008680000000000021e+00 1.027470000000000105e+00 9.698799999999999644e-01
1.257499999999999929e+01 1.008729999999999905e+00 1.027139999999999942e+00 9.696460000000000079e-01
1.258500000000000085e+01 1.008320000000000105e+00 1.027009999999999978e+00 9.688520000000000465e-01
1.259500000000000064e+01 1.008569999999999967e+00 1.026149999999999896e+00 9.680619999999999781e-01
1.260500000000000043e+01 1.008930000000000105e+00 1.024869999999999948e+00 9.679200000000000026e-01
1.261500000000000021e+01 1.008529999999999927e+00 1.024240000000000039e+00 9.678679999999999506e-01
1.262500000000000000e+01 1.008620000000000072e+00 1.023290000000000033e+00 9.678769999999999873e-01
1.263499999999999979e+01 1.008909999999999973e+00 1.022140000000000049e+00 9.679510000000000058e-01
1.264499999999999957e+01 1.009069999999999911e+00 1.021479999999999944e+00 9.673260000000000192e-01
1.265499999999999936e+01 1.009360000000000035e+00 1.020869999999999944e+00 9.663530000000000175e-01
1.266499999999999915e+01 1.009060000000000068e+00 1.020669999999999966e+00 9.659280000000000088e-01
1.267500000000000071e+01 1.008680000000000021e+00 1.019940000000000069e+00 9.654030000000000111e-01
1.268500000000000050e+01 1.008310000000000040e+00 1.018929999999999891e+00 9.654479999999999729e-01
1.269500000000000028e+01 1.009039999999999937e+00 1.017719999999999958e+00 9.658820000000000183e-01
1.270500000000000007e+01 1.009269999999999889e+00 1.016750000000000043e+00 9.661720000000000308e-01
1.271499999999999986e+01 1.009069999999999911e+00 1.016199999999999992e+00 9.654500000000000304e-01
1.272499999999999964e+01 1.008610000000000007e+00 1.015660000000000007e+00 9.654899999999999594e-01
1.273499999999999943e+01 1.009379999999999944e+00 1.014440000000000008e+00 9.657270000000000021e-01
1.274499999999999922e+01 1.009589999999999987e+00 1.014199999999999990e+00 9.652619999999999534e-01
1.275500000000000078e+01 1.009209999999999940e+00 1.012850000000000028e+00 9.657130000000000436e-01
1.276500000000000057e+01 1.009719999999999951e+00 1.012029999999999985e+00 9.654890000000000416e-01
1.277500000000000036e+01 1.010790000000000077e+00 1.012299999999999978e+00 9.653519999999999879e-01
1.278500000000000014e+01 1.009870000000000045e+00 1.010520000000000085e+00 9.662140000000000173e-01
1.279499999999999993e+01 1.010469999999999979e+00 1.009759999999999991e+00 9.658489999999999576e-01
1.280499999999999972e+01 1.009740000000000082e+00 1.009060000000000068e+00 9.663589999999999680e-01
1.281499999999999950e+01 1.010429999999999939e+00 1.007900000000000018e+00 9.662619999999999543e-01
1.282499999999999929e+01 1.010599999999999943e+00 1.006950000000000012e+00 9.656350000000000211e-01
1.283500000000000085e+01 1.010790000000000077e+00 1.006690000000000085e+00 9.663680000000000048e-01
1.284500000000000064e+01 1.010329999999999950e+00 1.006320000000000103e+00 9.667670000000000430e-01
1.285500000000000043e+01 1.010159999999999947e+00 1.005579999999999918e+00 9.661170000000000035e-01
1.286500000000000021e+01 1.010909999999999975e+00 1.004720000000000057e+00 9.670790000000000219e-01
1.287500000000000000e+01 1.010809999999999986e+00 1.004329999999999945e+00 9.680170000000000163e-01
1.288499999999999979e+01 1.010909999999999975e+00 1.003060000000000063e+00 9.680490000000000483e-01
1.289499999999999957e+01 1.011209999999999942e+00 1.002599999999999936e+00 9.687350000000000128e-01
1.290499999999999936e+01 1.012000000000000011e+00 1.001959999999999962e+00 9.685709999999999598e-01
1.291499999999999915e+01 1.011879999999999891e+00 1.000909999999999966e+00 9.689060000000000450e-01
1.292500000000000071e+01 1.011589999999999989e+00 1.000350000000000072e+00 9.695049999999999502e-01
1.293500000000000050e+01 1.011859999999999982e+00 9.996709999999999763e-01 9.699750000000000316e-01
1.294500000000000028e+01 1.011840000000000073e+00 9.990959999999999841e-01 9.705099999999999838e-01
1.295500000000000007e+01 1.011330000000000062e+00 9.986599999999999921e-01 9.703800000000000203e-01
1.296499999999999986e+01 1.011980000000000102e+00 9.975690000000000390e-01 9.710900000000000087e-01
1.297499999999999964e+01 1.012199999999999989e+00 9.968749999999999556e-01 9.713659999999999517e-01
1.298499999999999943e+01 1.011269999999999891e+00 9.964899999999999869e-01 9.726829999999999643e-01
1.299499999999999922e+01 1.011169999999999902e+00 9.962980000000000169e-01 9.733469999999999622e-01
1.300500000000000078e+01 1.011910000000000087e+00 9.962309999999999777e-01 9.734110000000000262e-01
1.301500000000000057e+01 1.011109999999999953e+00 9.954260000000000330e-01 9.737259999999999804e-01
1.302500000000000036e+01 1.011390000000000011e+00 9.950170000000000403e-01 9.743410000000000126e-01
1.303500000000000014e+01 1.011439999999999895e+00 9.941290000000000404e-01 9.743399999999999839e-01
1.304499999999999993e+01 1.010880000000000001e+00 9.933349999999999680e-01 9.748999999999999888e-01
1.305499999999999972e+01 1.010569999999999968e+00 9.928139999999999743e-01 9.758879999999999777e-01
1.306499999999999950e+01 1.010150000000000103e+00 9.925469999999999571e-01 9.770579999999999821e-01
1.307499999999999929e+01 1.009679999999999911e+00 9.926810000000000356e-01 9.771530000000000493e-01
1.308500000000000085e+01 1.010159999999999947e+00 9.918249999999999567e-01 9.774779999999999580e-01
1.309500000000000064e+01 1.009889999999999954e+00 9.905549999999999633e-01 9.781969999999999832e-01
1.310500000000000043e+01 1.009579999999999922e+00 9.907960000000000100e-01 9.784810000000000452e-01
1.311500000000000021e+01 1.009460000000000024e+00 9.900499999999999856e-01 9.786200000000000454e-01
1.312500000000000000e+01 1.009689999999999976e+00 9.900149999999999784e-01 9.801710000000000145e-01
1.313499999999999979e+01 1.009060000000000068e+00 9.899000000000000021e-01 9.808569999999999789e-01
1.314499999999999957e+01 1.009339999999999904e+00 9.897230000000000194e-01 9.817519999999999580e-01
1.315499999999999936e+01 1.009279999999999955e+00 9.897089999999999499e-01 9.822520000000000140e-01
1.316499999999999915e+01 1.009050000000000002e+00 9.894159999999999622e-01 9.827599999999999669e-01
1.317500000000000071e+01 1.009370000000000100e+00 9.887320000000000553e-01 9.841079999999999828e-01
1.318500000000000050e+01 1.009449999999999958e+00 9.878770000000000051e-01 9.847949999999999759e-01
1.319500000000000028e+01 1.009120000000000017e+00 9.874230000000000507e-01 9.855180000000000051e-01
1.320500000000000007e+01 1.008629999999999916e+00 9.877070000000000016e-01 9.862159999999999815e-01
1.321499999999999986e+01 1.008490000000000109e+00 9.875389999999999446e-01 9.869809999999999972e-01
1.322499999999999964e+01 1.007419999999999982e+00 9.876260000000000039e-01 9.883159999999999723e-01
1.323499999999999943e+01 1.007570000000000077e+00 9.871050000000000102e-01 9.893859999999999877e-01
1.324499999999999922e+01 1.006720000000000059e+00 9.871980000000000199e-01 9.895680000000000032e-01
1.325500000000000078e+01 1.006850000000000023e+00 9.866840000000000055e-01 9.914600000000000080e-01
1.326500000000000057e+01 1.006389999999999896e+00 9.864610000000000323e-01 9.919270000000000032e-01
1.327500000000000036e+01 1.006070000000000020e+00 9.862999999999999545e-01 9.923410000000000286e-01
1.328500000000000014e+01 1.006469999999999976e+00 9.864079999999999515e-01 9.931109999999999660e-01
1.329499999999999993e+01 1.006359999999999921e+00 9.868050000000000432e-01 9.936099999999999932e-01
1.330499999999999972e+01 1.005759999999999987e+00 9.870280000000000165e-01 9.945950000000000069e-01
1.331499999999999950e+01 1.005600000000000049e+00 9.868409999999999682e-01 9.958040000000000225e-01
1.332499999999999929e+01 1.005819999999999936e+00 9.865800000000000125e-01 9.973140000000000338e-01
1.333500000000000085e+01 1.004829999999999890e+00 9.868529999999999802e-01 9.972659999999999858e-01
1.334500000000000064e+01 1.005439999999999889e+00 9.868360000000000465e-01 9.983830000000000204e-01
1.335500000000000043e+01 1.005179999999999962e+00 9.869689999999999852e-01 9.992739999999999956e-01
1.336500000000000021e+01 1.005200000000000093e+00 9.867609999999999992e-01 1.000269999999999992e+00
1.337500000000000000e+01 1.005139999999999922e+00 9.866040000000000365e-01 1.001270000000000104e+00
1.338499999999999979e+01 1.004939999999999944e+00 9.861469999999999958e-01 1.002369999999999983e+00
1.339499999999999957e+01 1.004780000000000006e+00 9.862870000000000248e-01 1.003579999999999917e+00
1.340499999999999936e+01 1.004720000000000057e+00 9.865159999999999485e-01 1.003600000000000048e+00
1.341499999999999915e+01 1.004999999999999893e+00 9.865669999999999717e-01 1.004110000000000058e+00
1.342500000000000071e+01 1.005430000000000046e+00 9.862300000000000511e-01 1.005439999999999889e+00
1.343500000000000050e+01 1.004140000000000033e+00 9.865599999999999925e-01 1.006259999999999932e+00
1.344500000000000028e+01 1.003970000000000029e+00 9.867869999999999697e-01 1.006999999999999895e+00
1.345500000000000007e+01 1.003370000000000095e+00 9.864819999999999700e-01 1.007980000000000098e+00
1.346499999999999986e+01 1.002839999999999954e+00 9.864589999999999748e-01 1.008709999999999996e+00
1.347499999999999964e+01 1.002999999999999892e+00 9.864920000000000355e-01 1.009379999999999944e+00
1.348499999999999943e+01 1.002590000000000092e+00 9.867890000000000272e-01 1.010159999999999947e+00
1.349499999999999922e+01 1.002620000000000067e+00 9.869459999999999900e-01 1.010590000000000099e+00
1.350500000000000078e+01 1.002429999999999932e+00 9.871879999999999544e-01 1.010729999999999906e+00
1.351500000000000057e+01 1.001929999999999987e+00 9.873969999999999692e-01 1.011779999999999902e+00
1.352500000000000036e+01 1.001470000000000082e+00 9.877200000000000424e-01 1.012010000000000076e+00
1.353500000000000014e+01 1.001549999999999940e+00 9.877190000000000136e-01 1.012960000000000083e+00
1.354499999999999993e+01 1.000669999999999948e+00 9.880609999999999671e-01 1.014100000000000001e+00
1.355499999999999972e+01 1.000739999999999963e+00 9.883429999999999715e-01 1.014440000000000008e+00
1.356499999999999950e+01 1.001409999999999911e+00 9.886470000000000535e-01 1.015090000000000048e+00
1.357499999999999929e+01 1.000520000000000076e+00 9.889959999999999862e-01 1.015339999999999909e+00
1.358500000000000085e+01 1.000830000000000108e+00 9.890160000000000062e-01 1.016029999999999989e+00
1.359500000000000064e+01 1.000569999999999959e+00 9.888649999999999940e-01 1.016270000000000007e+00
1.360500000000000043e+01 1.000040000000000040e+00 9.894619999999999527e-01 1.016969999999999930e+00
1.361500000000000021e+01 9.999419999999999975e-01 9.901280000000000081e-01 1.017149999999999999e+00
1.362500000000000000e+01 1.000399999999999956e+00 9.897270000000000234e-01 1.018270000000000008e+00
1.363499999999999979e+01 1.000499999999999945e+00 9.904169999999999918e-01 1.018359999999999932e+00
1.364499999999999957e+01 9.997789999999999733e-01 9.910349999999999993e-01 1.017849999999999921e+00
1.365499999999999936e+01 9.995460000000000456e-01 9.907129999999999548e-01 1.018459999999999921e+00
1.366499999999999915e+01 9.995509999999999673e-01 9.913870000000000182e-01 1.019740000000000091e+00
1.367500000000000071e+01 9.997859999999999525e-01 9.915840000000000209e-01 1.020129999999999981e+00
1.368500000000000050e+01 9.995789999999999953e-01 9.918420000000000014e-01 1.021260000000000057e+00
1.369500000000000028e+01 9.998000000000000220e-01 9.917430000000000412e-01 1.021130000000000093e+00
1.370500000000000007e+01 9.999780000000000335e-01 9.915190000000000392e-01 1.021260000000000057e+00
1.371499999999999986e+01 1.000990000000000046e+00 9.919710000000000472e-01 1.021770000000000067e+00
1.372499999999999964e+01 1.000089999999999923e+00 9.928510000000000391e-01 1.022229999999999972e+00
1.373499999999999943e+01 1.000439999999999996e+00 9.930830000000000490e-01 1.021740000000000093e+00
1.374499999999999922e+01 1.000830000000000108e+00 9.932630000000000070e-01 1.022280000000000078e+00
1.375500000000000078e+01 1.001020000000000021e+00 9.936519999999999797e-01 1.022359999999999935e+00
1.376500000000000057e+01 9.997740000000000515e-01 9.946490000000000054e-01 1.022999999999999909e+00
1.377500000000000036e+01 9.999540000000000095e-01 9.943549999999999889e-01 1.023570000000000091e+00
1.378500000000000014e+01 1.000040000000000040e+00 9.940210000000000434e-01 1.023870000000000058e+00
1.379499999999999993e+01 9.998320000000000540e-01 9.940529999999999644e-01 1.024990000000000068e+00
1.380499999999999972e+01 9.996599999999999930e-01 9.940769999999999884e-01 1.024389999999999912e+00
1.381499999999999950e+01 9.993689999999999518e-01 9.941940000000000222e-01 1.024990000000000068e+00
1.382499999999999929e+01 9.998580000000000245e-01 9.946800000000000086e-01 1.024869999999999948e+00
1.383500000000000085e+01 9.996150000000000313e-01 9.950839999999999685e-01 1.025039999999999951e+00
1.384500000000000064e+01 9.996380000000000265e-01 9.950940000000000341e-01 1.025590000000000002e+00
1.385500000000000043e+01 9.990620000000000056e-01 9.956650000000000222e-01 1.025830000000000020e+00
1.386500000000000021e+01 9.990160000000000151e-01 9.965380000000000349e-01 1.025889999999999969e+00
1.387500000000000000e+01 9.990310000000000024e-01 9.966220000000000079e-01 1.025689999999999991e+00
1.388499999999999979e+01 9.982309999999999794e-01 9.971659999999999968e-01 1.025630000000000042e+00
1.389499999999999957e+01 9.980799999999999672e-01 9.974269999999999525e-01 1.025430000000000064e+00
1.390499999999999936e+01 9.984250000000000069e-01 9.981179999999999497e-01 1.025090000000000057e+00
1.391499999999999915e+01 9.984399999999999942e-01 9.984819999999999807e-01 1.024829999999999908e+00
1.392500000000000071e+01 9.976939999999999698e-01 9.983990000000000364e-01 1.024909999999999988e+00
1.393500000000000050e+01 9.973340000000000538e-01 9.984659999999999647e-01 1.024990000000000068e+00
1.394500000000000028e+01 9.973330000000000251e-01 9.988749999999999574e-01 1.024899999999999922e+00
1.395500000000000007e+01 9.978860000000000507e-01 9.987040000000000362e-01 1.025419999999999998e+00
1.396499999999999986e+01 9.980510000000000215e-01 9.984610000000000429e-01 1.025209999999999955e+00
1.397499999999999964e+01 9.977310000000000345e-01 9.989029999999999854e-01 1.025279999999999969e+00
1.398499999999999943e+01 9.976260000000000128e-01 9.990710000000000424e-01 1.024850000000000039e+00
1.399499999999999922e+01 9.975180000000000158e-01 9.991139999999999466e-01 1.023810000000000109e+00
1.400500000000000078e+01 9.977489999999999970e-01 9.993539999999999646e-01 1.024340000000000028e+00
1.401500000000000057e+01 9.979190000000000005e-01 1.000140000000000029e+00 1.024280000000000079e+00
1.402500000000000036e+01 9.983990000000000364e-01 9.994629999999999903e-01 1.023260000000000058e+00
1.403500000000000014e+01 9.976500000000000368e-01 9.989409999999999679e-01 1.023619999999999974e+00
1.404499999999999993e+01 9.968209999999999571e-01 9.989749999999999464e-01 1.023439999999999905e+00
1.405499999999999972e+01 9.963140000000000329e-01 9.992950000000000443e-01 1.023679999999999923e+00
1.406499999999999950e+01 9.962480000000000224e-01 9.992579999999999796e-01 1.022950000000000026e+00
1.407499999999999929e+01 9.963319999999999954e-01 9.997249999999999748e-01 1.022960000000000091e+00
1.408500000000000085e+01 9.967110000000000136e-01 9.997329999999999828e-01 1.022750000000000048e+00
1.409500000000000064e+01 9.966580000000000439e-01 9.998040000000000260e-01 1.022029999999999994e+00
1.410500000000000043e+01 9.967810000000000281e-01 9.991379999999999706e-01 1.021109999999999962e+00
1.411500000000000021e+01 9.972029999999999506e-01 9.992849999999999788e-01 1.021169999999999911e+00
1.412500000000000000e+01 9.966300000000000159e-01 9.998209999999999598e-01 1.020990000000000064e+00
1.413499999999999979e+01 9.968730000000000091e-01 9.995309999999999473e-01 1.020920000000000050e+00
1.414499999999999957e+01 9.964870000000000116e-01 1.000089999999999923e+00 1.020559999999999912e+00
1.415499999999999936e+01 9.970809999999999951e-01 9.998719999999999830e-01 1.019419999999999993e+00
1.416499999999999915e+01 9.970949999999999536e-01 9.995519999999999960e-01 1.019179999999999975e+00
1.417500000000000071e+01 9.961619999999999919e-01 9.999730000000000008e-01 1.019160000000000066e+00
1.418500000000000050e+01 9.967489999999999961e-01 9.995549999999999713e-01 1.018680000000000030e+00
1.419500000000000028e+01 9.966690000000000271e-01 1.000010000000000066e+00 1.017970000000000041e+00
1.420500000000000007e+01 9.967380000000000129e-01 9.997880000000000100e-01 1.017300000000000093e+00
1.421499999999999986e+01 9.973809999999999620e-01 1.000340000000000007e+00 1.016990000000000061e+00
1.422499999999999964e+01 9.973239999999999883e-01 1.000539999999999985e+00 1.016739999999999977e+00
1.423499999999999943e+01 9.972199999999999953e-01 9.996580000000000465e-01 1.015930000000000000e+00
1.424499999999999922e+01 9.974039999999999573e-01 9.991379999999999706e-01 1.015200000000000102e+00
1.425500000000000078e+01 9.978519999999999612e-01 9.996979999999999755e-01 1.014629999999999921e+00
1.426500000000000057e+01 9.974619999999999598e-01 9.994260000000000366e-01 1.013970000000000038e+00
1.427500000000000036e+01 9.984049999999999869e-01 1.000110000000000054e+00 1.012590000000000101e+00
1.428500000000000014e+01 9.975509999999999655e-01 9.994410000000000238e-01 1.012100000000000000e+00
1.429499999999999993e+01 9.976969999999999450e-01 9.988839999999999941e-01 1.011519999999999975e+00
1.430499999999999972e+01 9.976690000000000280e-01 9.989099999999999646e-01 1.011349999999999971e+00
1.431499999999999950e+01 9.976760000000000073e-01 9.983999999999999542e-01 1.011020000000000030e+00
1.432499999999999929e+01 9.977279999999999482e-01 9.980569999999999720e-01 1.009929999999999994e+00
1.433500000000000085e+01 9.978439999999999532e-01 9.981130000000000280e-01 1.008960000000000079e+00
1.434500000000000064e+01 9.973579999999999668e-01 9.985570000000000279e-01 1.008599999999999941e+00
1.435500000000000043e+01 9.970240000000000213e-01 9.983149999999999524e-01 1.008089999999999931e+00
1.436500000000000021e+01 9.963560000000000194e-01 9.982090000000000130e-01 1.007509999999999906e+00
1.437500000000000000e+01 9.959740000000000260e-01 9.979909999999999615e-01 1.006180000000000074e+00
1.438499999999999979e+01 9.953210000000000113e-01 9.984049999999999869e-01 1.005419999999999980e+00
1.439499999999999957e+01 9.946840000000000126e-01 9.983630000000000004e-01 1.004639999999999977e+00
1.440499999999999936e+01 9.956779999999999520e-01 9.981870000000000465e-01 1.003319999999999990e+00
1.441499999999999915e+01 9.957540000000000280e-01 9.994180000000000286e-01 1.003349999999999964e+00
1.442500000000000071e+01 9.953079999999999705e-01 9.983189999999999564e-01 1.002969999999999917e+00
1.443500000000000050e+01 9.954439999999999955e-01 9.986739999999999506e-01 1.002140000000000031e+00
1.444500000000000028e+01 9.950219999999999620e-01 9.980850000000000000e-01 1.001840000000000064e+00
1.445500000000000007e+01 9.940339999999999732e-01 9.978700000000000347e-01 1.001849999999999907e+00
1.446499999999999986e+01 9.936490000000000045e-01 9.983159999999999812e-01 1.000760000000000094e+00
1.447499999999999964e+01 9.941769999999999774e-01 9.979660000000000197e-01 1.000299999999999967e+00
1.448499999999999943e+01 9.941640000000000477e-01 9.979459999999999997e-01 9.993410000000000348e-01
1.449499999999999922e+01 9.935279999999999667e-01 9.985619999999999497e-01 9.986169999999999769e-01
1.450500000000000078e+01 9.931919999999999638e-01 9.983480000000000132e-01 9.982739999999999947e-01
1.451500000000000057e+01 9.932459999999999622e-01 9.992010000000000058e-01 9.973990000000000355e-01
1.452500000000000036e+01 9.931069999999999620e-01 9.993699999999999806e-01 9.964279999999999804e-01
1.453500000000000014e+01 9.925920000000000298e-01 9.994300000000000406e-01 9.963480000000000114e-01
1.454499999999999993e+01 9.929519999999999458e-01 9.998249999999999638e-01 9.953130000000000033e-01
1.455499999999999972e+01 9.925040000000000529e-01 9.998219999999999885e-01 9.947629999999999528e-01
1.456499999999999950e+01 9.929339999999999833e-01 9.996340000000000225e-01 9.943830000000000169e-01
1.457499999999999929e+01 9.928040000000000198e-01 9.996199999999999530e-01 9.936709999999999710e-01
1.458500000000000085e+01 9.925429999999999531e-01 9.997059999999999835e-01 9.927470000000000461e-01
1.459500000000000064e+01 9.921809999999999796e-01 9.998869999999999703e-01 9.917270000000000252e-01
1.460500000000000043e+01 9.922220000000000484e-01 9.998949999999999783e-01 9.915720000000000089e-01
1.461500000000000021e+01 9.924720000000000208e-01 1.000510000000000010e+00 9.903920000000000501e-01
1.462500000000000000e+01 9.926869999999999861e-01 1.000539999999999985e+00 9.901269999999999794e-01
1.463499999999999979e+01 9.924749999999999961e-01 1.000399999999999956e+00 9.894349999999999534e-01
1.464499999999999957e+01 9.937920000000000087e-01 1.000150000000000095e+00 9.888320000000000443e-01
1.465499999999999936e+01 9.939679999999999627e-01 1.000699999999999923e+00 9.880170000000000341e-01
1.466499999999999915e+01 9.937550000000000550e-01 1.000620000000000065e+00 9.873509999999999787e-01
1.467500000000000071e+01 9.947749999999999648e-01 1.000490000000000101e+00 9.867559999999999665e-01
1.468500000000000050e+01 9.946850000000000414e-01 1.000269999999999992e+00 9.867660000000000320e-01
1.469500000000000028e+01 9.932910000000000350e-01 1.000539999999999985e+00 9.867460000000000120e-01
1.470500000000000007e+01 9.930219999999999603e-01 1.000729999999999897e+00 9.862900000000000000e-01
1.471499999999999986e+01 9.935410000000000075e-01 1.000450000000000061e+00 9.859189999999999898e-01
1.472499999999999964e+01 9.936049999999999605e-01 1.001130000000000075e+00 9.854169999999999874e-01
1.473499999999999943e+01 9.938169999999999504e-01 1.001409999999999911e+00 9.847920000000000007e-01
1.474499999999999922e+01 9.938019999999999632e-01 1.001910000000000078e+00 9.847339999999999982e-01
1.475500000000000078e+01 9.930350000000000010e-01 1.001800000000000024e+00 9.845429999999999460e-01
1.476500000000000057e+01 9.933149999999999480e-01 1.002340000000000009e+00 9.848770000000000024e-01
1.477500000000000036e+01 9.931870000000000420e-01 1.002420000000000089e+00 9.845110000000000250e-01
1.478500000000000014e+01 9.936580000000000412e-01 1.002429999999999932e+00 9.845810000000000395e-01
1.479499999999999993e+01 9.931569999999999565e-01 1.002469999999999972e+00 9.839740000000000153e-01
1.480499999999999972e+01 9.930700000000000083e-01 1.002529999999999921e+00 9.835530000000000106e-01
1.481499999999999950e+01 9.934380000000000432e-01 1.003220000000000001e+00 9.832600000000000229e-01
1.482499999999999929e+01 9.936549999999999550e-01 1.003430000000000044e+00 9.827810000000000157e-01
1.483500000000000085e+01 9.939010000000000344e-01 1.003419999999999979e+00 9.829919999999999769e-01
1.484500000000000064e+01 9.941320000000000157e-01 1.004050000000000109e+00 9.828839999999999799e-01
1.485500000000000043e+01 9.935439999999999827e-01 1.004000000000000004e+00 9.831220000000000514e-01
1.486500000000000021e+01 9.927650000000000086e-01 1.003819999999999935e+00 9.834260000000000224e-01
1.487500000000000000e+01 9.930609999999999715e-01 1.004620000000000068e+00 9.834739999999999593e-01
1.488499999999999979e+01 9.932450000000000445e-01 1.004690000000000083e+00 9.831210000000000226e-01
1.489499999999999957e+01 9.935159999999999547e-01 1.005370000000000097e+00 9.831900000000000084e-01
1.490499999999999936e+01 9.940579999999999972e-01 1.004799999999999915e+00 9.830299999999999594e-01
1.491499999999999915e+01 9.929930000000000145e-01 1.004999999999999893e+00 9.830149999999999721e-01
1.492500000000000071e+01 9.935540000000000482e-01 1.005770000000000053e+00 9.828850000000000087e-01
1.493500000000000050e+01 9.939670000000000449e-01 1.005759999999999987e+00 9.828449999999999687e-01
1.494500000000000028e+01 9.939069999999999849e-01 1.004969999999999919e+00 9.831619999999999804e-01
1.495500000000000007e+01 9.939580000000000082e-01 1.004729999999999901e+00 9.824159999999999560e-01
1.496499999999999986e+01 9.940560000000000507e-01 1.005109999999999948e+00 9.823450000000000237e-01
1.497499999999999964e+01 9.945969999999999533e-01 1.005710000000000104e+00 9.822840000000000460e-01
1.498499999999999943e+01 9.942950000000000399e-01 1.004990000000000050e+00 9.823089999999999877e-01
1.499499999999999922e+01 9.947110000000000118e-01 1.005519999999999969e+00 9.826599999999999779e-01
