# Supplementary material for: Microscopic mechanisms of pressure-induced amorphous-amorphous transitions and crystallisation in silicon
Source: Nat Commun. 2024 Jan 16;15:368. doi: 10.1038/s41467-023-44332-6 (PMC10792069; doi:10.1038/s41467-023-44332-6)
Supplement: Supplementary file 5 — Source Data [file 41467_2023_44332_MOESM5_ESM.zip › Source Data Combined Final/NCOMMS-23-21448B Source Data/SourceData/source_data_Main/Fig1c.txt]

#theta      LDA     HDA     VHDA
5.000000000000000000e-01 0.000000000000000000e+00 0.000000000000000000e+00 0.000000000000000000e+00
1.500000000000000000e+00 0.000000000000000000e+00 0.000000000000000000e+00 0.000000000000000000e+00
2.500000000000000000e+00 0.000000000000000000e+00 0.000000000000000000e+00 0.000000000000000000e+00
3.500000000000000000e+00 0.000000000000000000e+00 0.000000000000000000e+00 0.000000000000000000e+00
4.500000000000000000e+00 0.000000000000000000e+00 0.000000000000000000e+00 0.000000000000000000e+00
5.500000000000000000e+00 0.000000000000000000e+00 0.000000000000000000e+00 0.000000000000000000e+00
6.500000000000000000e+00 0.000000000000000000e+00 0.000000000000000000e+00 0.000000000000000000e+00
7.500000000000000000e+00 0.000000000000000000e+00 0.000000000000000000e+00 0.000000000000000000e+00
8.500000000000000000e+00 0.000000000000000000e+00 0.000000000000000000e+00 0.000000000000000000e+00
9.500000000000000000e+00 0.000000000000000000e+00 0.000000000000000000e+00 0.000000000000000000e+00
1.050000000000000000e+01 0.000000000000000000e+00 0.000000000000000000e+00 0.000000000000000000e+00
1.150000000000000000e+01 0.000000000000000000e+00 0.000000000000000000e+00 0.000000000000000000e+00
1.250000000000000000e+01 0.000000000000000000e+00 0.000000000000000000e+00 0.000000000000000000e+00
1.350000000000000000e+01 0.000000000000000000e+00 0.000000000000000000e+00 0.000000000000000000e+00
1.450000000000000000e+01 0.000000000000000000e+00 0.000000000000000000e+00 0.000000000000000000e+00
1.550000000000000000e+01 0.000000000000000000e+00 0.000000000000000000e+00 0.000000000000000000e+00
1.650000000000000000e+01 0.000000000000000000e+00 0.000000000000000000e+00 0.000000000000000000e+00
1.750000000000000000e+01 0.000000000000000000e+00 0.000000000000000000e+00 0.000000000000000000e+00
1.850000000000000000e+01 0.000000000000000000e+00 0.000000000000000000e+00 0.000000000000000000e+00
1.950000000000000000e+01 0.000000000000000000e+00 0.000000000000000000e+00 0.000000000000000000e+00
2.050000000000000000e+01 0.000000000000000000e+00 0.000000000000000000e+00 0.000000000000000000e+00
2.150000000000000000e+01 0.000000000000000000e+00 0.000000000000000000e+00 0.000000000000000000e+00
2.250000000000000000e+01 0.000000000000000000e+00 0.000000000000000000e+00 0.000000000000000000e+00
2.350000000000000000e+01 0.000000000000000000e+00 0.000000000000000000e+00 0.000000000000000000e+00
2.450000000000000000e+01 0.000000000000000000e+00 0.000000000000000000e+00 0.000000000000000000e+00
2.550000000000000000e+01 0.000000000000000000e+00 0.000000000000000000e+00 0.000000000000000000e+00
2.650000000000000000e+01 0.000000000000000000e+00 0.000000000000000000e+00 0.000000000000000000e+00
2.750000000000000000e+01 0.000000000000000000e+00 0.000000000000000000e+00 0.000000000000000000e+00
2.850000000000000000e+01 0.000000000000000000e+00 0.000000000000000000e+00 0.000000000000000000e+00
2.950000000000000000e+01 0.000000000000000000e+00 0.000000000000000000e+00 0.000000000000000000e+00
3.050000000000000000e+01 0.000000000000000000e+00 0.000000000000000000e+00 0.000000000000000000e+00
3.150000000000000000e+01 0.000000000000000000e+00 0.000000000000000000e+00 0.000000000000000000e+00
3.250000000000000000e+01 0.000000000000000000e+00 0.000000000000000000e+00 0.000000000000000000e+00
3.350000000000000000e+01 0.000000000000000000e+00 0.000000000000000000e+00 0.000000000000000000e+00
3.450000000000000000e+01 0.000000000000000000e+00 0.000000000000000000e+00 0.000000000000000000e+00
3.550000000000000000e+01 0.000000000000000000e+00 0.000000000000000000e+00 0.000000000000000000e+00
3.650000000000000000e+01 0.000000000000000000e+00 0.000000000000000000e+00 0.000000000000000000e+00
3.750000000000000000e+01 0.000000000000000000e+00 0.000000000000000000e+00 0.000000000000000000e+00
3.850000000000000000e+01 0.000000000000000000e+00 0.000000000000000000e+00 0.000000000000000000e+00
3.950000000000000000e+01 0.000000000000000000e+00 0.000000000000000000e+00 0.000000000000000000e+00
4.050000000000000000e+01 0.000000000000000000e+00 0.000000000000000000e+00 0.000000000000000000e+00
4.150000000000000000e+01 0.000000000000000000e+00 0.000000000000000000e+00 0.000000000000000000e+00
4.250000000000000000e+01 0.000000000000000000e+00 0.000000000000000000e+00 0.000000000000000000e+00
4.350000000000000000e+01 0.000000000000000000e+00 0.000000000000000000e+00 0.000000000000000000e+00
4.450000000000000000e+01 0.000000000000000000e+00 0.000000000000000000e+00 0.000000000000000000e+00
4.550000000000000000e+01 0.000000000000000000e+00 9.999999999999999547e-07 0.000000000000000000e+00
4.650000000000000000e+01 3.000000000000000076e-06 1.399999999999999979e-05 3.000000000000000076e-06
4.750000000000000000e+01 7.999999999999999638e-06 7.499999999999999343e-05 3.100000000000000135e-05
4.850000000000000000e+01 3.000000000000000076e-05 2.900000000000000017e-04 1.559999999999999972e-04
4.950000000000000000e+01 7.299999999999999903e-05 8.170000000000000179e-04 5.749999999999999903e-04
5.050000000000000000e+01 1.779999999999999898e-04 1.796000000000000070e-03 1.544999999999999932e-03
5.150000000000000000e+01 2.869999999999999830e-04 3.248000000000000019e-03 3.347999999999999848e-03
5.250000000000000000e+01 3.750000000000000078e-04 5.009000000000000431e-03 6.021999999999999575e-03
5.350000000000000000e+01 4.420000000000000101e-04 6.741999999999999729e-03 9.336999999999999814e-03
5.450000000000000000e+01 4.670000000000000214e-04 8.172000000000000444e-03 1.271899999999999940e-02
5.550000000000000000e+01 4.539999999999999765e-04 9.037999999999999159e-03 1.573000000000000093e-02
5.650000000000000000e+01 4.130000000000000099e-04 9.490999999999999437e-03 1.801099999999999923e-02
5.750000000000000000e+01 3.579999999999999741e-04 9.443000000000000005e-03 1.922600000000000003e-02
5.850000000000000000e+01 3.240000000000000150e-04 9.086999999999999592e-03 1.947300000000000073e-02
5.950000000000000000e+01 3.069999999999999812e-04 8.524999999999999592e-03 1.899599999999999900e-02
6.050000000000000000e+01 2.829999999999999942e-04 7.934000000000000080e-03 1.800500000000000017e-02
6.150000000000000000e+01 2.380000000000000117e-04 7.368000000000000417e-03 1.681699999999999862e-02
6.250000000000000000e+01 2.130000000000000003e-04 6.798000000000000223e-03 1.539599999999999996e-02
6.350000000000000000e+01 2.049999999999999956e-04 6.412000000000000165e-03 1.394300000000000053e-02
6.450000000000000000e+01 1.979999999999999881e-04 6.086000000000000264e-03 1.261400000000000021e-02
6.550000000000000000e+01 1.810000000000000085e-04 5.819999999999999653e-03 1.149599999999999927e-02
6.650000000000000000e+01 1.679999999999999907e-04 5.719000000000000125e-03 1.051000000000000024e-02
6.750000000000000000e+01 1.890000000000000133e-04 5.714000000000000329e-03 9.662000000000000449e-03
6.850000000000000000e+01 2.000000000000000096e-04 5.793000000000000406e-03 9.005000000000000851e-03
6.950000000000000000e+01 2.310000000000000042e-04 5.963999999999999684e-03 8.489000000000000018e-03
7.050000000000000000e+01 2.539999999999999940e-04 6.241000000000000020e-03 8.127000000000000543e-03
7.150000000000000000e+01 2.860000000000000129e-04 6.601000000000000097e-03 7.837999999999999481e-03
7.250000000000000000e+01 3.339999999999999870e-04 7.080999999999999621e-03 7.693000000000000185e-03
7.350000000000000000e+01 3.739999999999999835e-04 7.609000000000000312e-03 7.610999999999999710e-03
7.450000000000000000e+01 4.279999999999999950e-04 8.283000000000000432e-03 7.643999999999999753e-03
7.550000000000000000e+01 4.739999999999999747e-04 8.991000000000000728e-03 7.785000000000000253e-03
7.650000000000000000e+01 5.550000000000000462e-04 9.794000000000000622e-03 7.997999999999999901e-03
7.750000000000000000e+01 6.660000000000000338e-04 1.055999999999999994e-02 8.248999999999999388e-03
7.850000000000000000e+01 7.849999999999999990e-04 1.141600000000000080e-02 8.618999999999999925e-03
7.950000000000000000e+01 9.250000000000000409e-04 1.223199999999999982e-02 8.987000000000000197e-03
8.050000000000000000e+01 1.087999999999999991e-03 1.316299999999999935e-02 9.431000000000000147e-03
8.150000000000000000e+01 1.330000000000000019e-03 1.407300000000000044e-02 9.830000000000000196e-03
8.250000000000000000e+01 1.608999999999999970e-03 1.485500000000000015e-02 1.026799999999999935e-02
8.350000000000000000e+01 2.003000000000000006e-03 1.565199999999999925e-02 1.070899999999999977e-02
8.450000000000000000e+01 2.409000000000000117e-03 1.631799999999999917e-02 1.116600000000000058e-02
8.550000000000000000e+01 3.027999999999999876e-03 1.703000000000000000e-02 1.152599999999999979e-02
8.650000000000000000e+01 3.716000000000000119e-03 1.748900000000000107e-02 1.186899999999999934e-02
8.750000000000000000e+01 4.563000000000000216e-03 1.786099999999999841e-02 1.218200000000000012e-02
8.850000000000000000e+01 5.668000000000000295e-03 1.815999999999999906e-02 1.248699999999999984e-02
8.950000000000000000e+01 6.903000000000000282e-03 1.835099999999999926e-02 1.256099999999999925e-02
9.050000000000000000e+01 8.330000000000000598e-03 1.837799999999999850e-02 1.261800000000000074e-02
9.150000000000000000e+01 1.007100000000000009e-02 1.829899999999999929e-02 1.262899999999999960e-02
9.250000000000000000e+01 1.197299999999999927e-02 1.813400000000000081e-02 1.255999999999999998e-02
9.350000000000000000e+01 1.401699999999999995e-02 1.789100000000000065e-02 1.240100000000000056e-02
9.450000000000000000e+01 1.605900000000000036e-02 1.749600000000000113e-02 1.221099999999999963e-02
9.550000000000000000e+01 1.836099999999999885e-02 1.707099999999999937e-02 1.197900000000000006e-02
9.650000000000000000e+01 2.068400000000000100e-02 1.656300000000000133e-02 1.170500000000000013e-02
9.750000000000000000e+01 2.313399999999999831e-02 1.600299999999999986e-02 1.139800000000000015e-02
9.850000000000000000e+01 2.562800000000000147e-02 1.546699999999999985e-02 1.108400000000000010e-02
9.950000000000000000e+01 2.770200000000000093e-02 1.496699999999999940e-02 1.072399999999999916e-02
1.005000000000000000e+02 2.980800000000000116e-02 1.436800000000000056e-02 1.043799999999999936e-02
1.015000000000000000e+02 3.153299999999999853e-02 1.382099999999999995e-02 1.009299999999999954e-02
1.025000000000000000e+02 3.328199999999999908e-02 1.332999999999999984e-02 9.813999999999999807e-03
1.035000000000000000e+02 3.441600000000000215e-02 1.275399999999999971e-02 9.534000000000000807e-03
1.045000000000000000e+02 3.530599999999999711e-02 1.221799999999999969e-02 9.284999999999999851e-03
1.055000000000000000e+02 3.608399999999999802e-02 1.169300000000000027e-02 9.063999999999999141e-03
1.065000000000000000e+02 3.642999999999999711e-02 1.126800000000000024e-02 8.836000000000000104e-03
1.075000000000000000e+02 3.649800000000000266e-02 1.079100000000000024e-02 8.633999999999999314e-03
1.085000000000000000e+02 3.622800000000000326e-02 1.035200000000000009e-02 8.463000000000000037e-03
1.095000000000000000e+02 3.572000000000000175e-02 9.938000000000000653e-03 8.255000000000000185e-03
1.105000000000000000e+02 3.493600000000000178e-02 9.539999999999999869e-03 8.115000000000000685e-03
1.115000000000000000e+02 3.379000000000000059e-02 9.136000000000000024e-03 7.953999999999999265e-03
1.125000000000000000e+02 3.234200000000000269e-02 8.767000000000000487e-03 7.807999999999999836e-03
1.135000000000000000e+02 3.093600000000000169e-02 8.390999999999999154e-03 7.624999999999999833e-03
1.145000000000000000e+02 2.942300000000000124e-02 8.078000000000000111e-03 7.467999999999999812e-03
1.155000000000000000e+02 2.766700000000000062e-02 7.766999999999999599e-03 7.294000000000000136e-03
1.165000000000000000e+02 2.592699999999999866e-02 7.446000000000000361e-03 7.120999999999999726e-03
1.175000000000000000e+02 2.393199999999999841e-02 7.145999999999999575e-03 6.952999999999999979e-03
1.185000000000000000e+02 2.201399999999999885e-02 6.876000000000000167e-03 6.818000000000000276e-03
1.195000000000000000e+02 2.014799999999999924e-02 6.570999999999999584e-03 6.666000000000000050e-03
1.205000000000000000e+02 1.828000000000000111e-02 6.290999999999999717e-03 6.564999999999999655e-03
1.215000000000000000e+02 1.650000000000000078e-02 5.981000000000000205e-03 6.399000000000000174e-03
1.225000000000000000e+02 1.475699999999999928e-02 5.752000000000000168e-03 6.276999999999999594e-03
1.235000000000000000e+02 1.317499999999999921e-02 5.512000000000000406e-03 6.176000000000000066e-03
1.245000000000000000e+02 1.167299999999999935e-02 5.342999999999999659e-03 6.082999999999999866e-03
1.255000000000000000e+02 1.033700000000000070e-02 5.141999999999999869e-03 5.987000000000000134e-03
1.265000000000000000e+02 9.093999999999999653e-03 4.923000000000000292e-03 5.924999999999999711e-03
1.275000000000000000e+02 7.891000000000000444e-03 4.762999999999999873e-03 5.898999999999999730e-03
1.285000000000000000e+02 6.832999999999999664e-03 4.627000000000000036e-03 5.859999999999999758e-03
1.295000000000000000e+02 5.841999999999999971e-03 4.488999999999999935e-03 5.837000000000000174e-03
1.305000000000000000e+02 5.144000000000000135e-03 4.394000000000000336e-03 5.854999999999999961e-03
1.315000000000000000e+02 4.335000000000000311e-03 4.285999999999999879e-03 5.904000000000000394e-03
1.325000000000000000e+02 3.667000000000000121e-03 4.213999999999999864e-03 5.960000000000000020e-03
1.335000000000000000e+02 3.138000000000000164e-03 4.165000000000000299e-03 6.022999999999999708e-03
1.345000000000000000e+02 2.700999999999999842e-03 4.129999999999999991e-03 6.108999999999999847e-03
1.355000000000000000e+02 2.271000000000000015e-03 4.074000000000000364e-03 6.178999999999999597e-03
1.365000000000000000e+02 1.968000000000000131e-03 4.048000000000000383e-03 6.291999999999999850e-03
1.375000000000000000e+02 1.675000000000000057e-03 4.041999999999999586e-03 6.353000000000000140e-03
1.385000000000000000e+02 1.441000000000000007e-03 4.043999999999999852e-03 6.447999999999999739e-03
1.395000000000000000e+02 1.245999999999999929e-03 4.080000000000000293e-03 6.533999999999999878e-03
1.405000000000000000e+02 1.101999999999999898e-03 4.120000000000000398e-03 6.630999999999999742e-03
1.415000000000000000e+02 9.579999999999999757e-04 4.190000000000000148e-03 6.684999999999999970e-03
1.425000000000000000e+02 8.279999999999999600e-04 4.227999999999999987e-03 6.697999999999999961e-03
1.435000000000000000e+02 7.380000000000000492e-04 4.285999999999999879e-03 6.680000000000000174e-03
1.445000000000000000e+02 6.740000000000000114e-04 4.388000000000000407e-03 6.679000000000000041e-03
1.455000000000000000e+02 6.149999999999999868e-04 4.486000000000000404e-03 6.644999999999999865e-03
1.465000000000000000e+02 5.710000000000000015e-04 4.571999999999999675e-03 6.556000000000000195e-03
1.475000000000000000e+02 4.960000000000000216e-04 4.629000000000000302e-03 6.433999999999999615e-03
1.485000000000000000e+02 4.440000000000000045e-04 4.683999999999999796e-03 6.317999999999999831e-03
1.495000000000000000e+02 4.189999999999999931e-04 4.734000000000000360e-03 6.163000000000000075e-03
1.505000000000000000e+02 3.930000000000000117e-04 4.792000000000000252e-03 5.967000000000000082e-03
1.515000000000000000e+02 3.719999999999999891e-04 4.818000000000000234e-03 5.767000000000000424e-03
1.525000000000000000e+02 3.469999999999999777e-04 4.878000000000000391e-03 5.510000000000000141e-03
1.535000000000000000e+02 3.339999999999999870e-04 4.917999999999999629e-03 5.265999999999999848e-03
1.545000000000000000e+02 3.150000000000000131e-04 4.909000000000000169e-03 5.002000000000000370e-03
1.555000000000000000e+02 2.880000000000000073e-04 4.898999999999999709e-03 4.754999999999999678e-03
1.565000000000000000e+02 2.579999999999999828e-04 4.874999999999999993e-03 4.499999999999999660e-03
1.575000000000000000e+02 2.460000000000000164e-04 4.837000000000000154e-03 4.224000000000000324e-03
1.585000000000000000e+02 2.369999999999999874e-04 4.786000000000000323e-03 3.964999999999999775e-03
1.595000000000000000e+02 2.290000000000000098e-04 4.716999999999999839e-03 3.729999999999999809e-03
1.605000000000000000e+02 2.220000000000000022e-04 4.601000000000000055e-03 3.493000000000000011e-03
1.615000000000000000e+02 2.049999999999999956e-04 4.468999999999999882e-03 3.246999999999999886e-03
1.625000000000000000e+02 1.959999999999999937e-04 4.350999999999999833e-03 3.027999999999999876e-03
1.635000000000000000e+02 1.779999999999999898e-04 4.203000000000000139e-03 2.801999999999999803e-03
1.645000000000000000e+02 1.730000000000000038e-04 4.061000000000000373e-03 2.606999999999999942e-03
1.655000000000000000e+02 1.820000000000000057e-04 3.925999999999999802e-03 2.432000000000000134e-03
1.665000000000000000e+02 1.669999999999999935e-04 3.738000000000000003e-03 2.249999999999999830e-03
1.675000000000000000e+02 1.600000000000000131e-04 3.539000000000000045e-03 2.067999999999999960e-03
1.685000000000000000e+02 1.569999999999999944e-04 3.348999999999999980e-03 1.892000000000000019e-03
1.695000000000000000e+02 1.469999999999999953e-04 3.125999999999999873e-03 1.745999999999999939e-03
1.705000000000000000e+02 1.369999999999999961e-04 2.882000000000000013e-03 1.582000000000000073e-03
1.715000000000000000e+02 1.250000000000000026e-04 2.631000000000000092e-03 1.413999999999999892e-03
1.725000000000000000e+02 1.140000000000000063e-04 2.338999999999999933e-03 1.240999999999999916e-03
1.735000000000000000e+02 1.039999999999999936e-04 2.086000000000000180e-03 1.080000000000000014e-03
1.745000000000000000e+02 8.299999999999999815e-05 1.791000000000000057e-03 9.269999999999999811e-04
1.755000000000000000e+02 7.700000000000000139e-05 1.500000000000000031e-03 7.619999999999999820e-04
1.765000000000000000e+02 5.700000000000000314e-05 1.175000000000000046e-03 5.879999999999999810e-04
1.775000000000000000e+02 4.500000000000000283e-05 8.599999999999999789e-04 4.200000000000000174e-04
1.785000000000000000e+02 2.300000000000000002e-05 5.230000000000000274e-04 2.539999999999999940e-04
1.795000000000000000e+02 7.999999999999999638e-06 1.710000000000000094e-04 8.700000000000000051e-05
