# Supplementary material for: Microscopic mechanisms of pressure-induced amorphous-amorphous transitions and crystallisation in silicon
Source: Nat Commun. 2024 Jan 16;15:368. doi: 10.1038/s41467-023-44332-6 (PMC10792069; doi:10.1038/s41467-023-44332-6)
Supplement: Supplementary file 5 — Source Data [file 41467_2023_44332_MOESM5_ESM.zip › Source Data Combined Final/NCOMMS-23-21448B Source Data/SourceData/source_data_Main/Fig1d_hda.txt]

3.000000000000000000e+00 3.999999999999999650e-04
4.000000000000000000e+00 2.222900000000000098e+00
5.000000000000000000e+00 2.491800000000000281e+01
6.000000000000000000e+00 4.294290000000000163e+01
7.000000000000000000e+00 2.267709999999999937e+01
8.000000000000000000e+00 6.211599999999999788e+00
9.000000000000000000e+00 9.487999999999999767e-01
1.000000000000000000e+01 7.570000000000000340e-02
1.100000000000000000e+01 2.599999999999999881e-03
