# Supplementary material for: Microscopic mechanisms of pressure-induced amorphous-amorphous transitions and crystallisation in silicon
Source: Nat Commun. 2024 Jan 16;15:368. doi: 10.1038/s41467-023-44332-6 (PMC10792069; doi:10.1038/s41467-023-44332-6)
Supplement: Supplementary file 5 — Source Data [file 41467_2023_44332_MOESM5_ESM.zip › Source Data Combined Final/NCOMMS-23-21448B Source Data/SourceData/source_data_Main/Fig1d_lda.txt]

3.000000000000000000e+00 2.713999999999999746e-01
4.000000000000000000e+00 9.581359999999999388e+01
5.000000000000000000e+00 3.762299999999999756e+00
6.000000000000000000e+00 1.472999999999999865e-01
7.000000000000000000e+00 5.300000000000000024e-03
