# Supplementary material for: Microscopic mechanisms of pressure-induced amorphous-amorphous transitions and crystallisation in silicon
Source: Nat Commun. 2024 Jan 16;15:368. doi: 10.1038/s41467-023-44332-6 (PMC10792069; doi:10.1038/s41467-023-44332-6)
Supplement: Supplementary file 5 — Source Data [file 41467_2023_44332_MOESM5_ESM.zip › Source Data Combined Final/NCOMMS-23-21448B Source Data/SourceData/source_data_Main/Fig1d_vhda.txt]

4.000000000000000000e+00 1.200000000000000112e-03
5.000000000000000000e+00 2.354000000000000259e-01
6.000000000000000000e+00 5.016199999999999548e+00
7.000000000000000000e+00 2.115619999999999834e+01
8.000000000000000000e+00 3.408279999999999887e+01
9.000000000000000000e+00 2.728499999999999659e+01
1.000000000000000000e+01 1.067099999999999937e+01
1.100000000000000000e+01 1.515000000000000124e+00
1.200000000000000000e+01 3.699999999999999817e-02
1.300000000000000000e+01 0.000000000000000000e+00
