# Supplementary material for: Microscopic mechanisms of pressure-induced amorphous-amorphous transitions and crystallisation in silicon
Source: Nat Commun. 2024 Jan 16;15:368. doi: 10.1038/s41467-023-44332-6 (PMC10792069; doi:10.1038/s41467-023-44332-6)
Supplement: Supplementary file 5 — Source Data [file 41467_2023_44332_MOESM5_ESM.zip › Source Data Combined Final/NCOMMS-23-21448B Source Data/SourceData/source_data_Main/Fig2a.txt]

-1.000000000000000000e+02 5.000000000000000000e+00 3.000000000000000000e+00 8.399994879999999853e+01
-9.900000000000000000e+01 4.000000000000000000e+00 4.000000000000000000e+00 9.500016639999999768e+01
-9.800000000000000000e+01 5.000000000000000000e+00 4.000000000000000000e+00 1.039998975999999971e+02
-9.700000000000000000e+01 4.000000000000000000e+00 3.000000000000000000e+00 9.999974400000000685e+01
-9.600000000000000000e+01 8.000000000000000000e+00 7.000000000000000000e+00 1.120002048000000059e+02
-9.500000000000000000e+01 5.000000000000000000e+00 3.000000000000000000e+00 9.100001279999999326e+01
-9.400000000000000000e+01 4.000000000000000000e+00 3.000000000000000000e+00 9.100001279999999326e+01
-9.300000000000000000e+01 4.000000000000000000e+00 3.000000000000000000e+00 9.699983360000000232e+01
-9.200000000000000000e+01 5.000000000000000000e+00 3.000000000000000000e+00 9.500016639999999768e+01
-9.100000000000000000e+01 7.000000000000000000e+00 4.000000000000000000e+00 9.900032000000000210e+01
-9.000000000000000000e+01 5.000000000000000000e+00 4.000000000000000000e+00 1.050001407999999969e+02
-8.900000000000000000e+01 5.000000000000000000e+00 5.000000000000000000e+00 9.999974400000000685e+01
-8.800000000000000000e+01 3.000000000000000000e+00 3.000000000000000000e+00 9.399992319999999779e+01
-8.700000000000000000e+01 8.000000000000000000e+00 6.000000000000000000e+00 1.090002944000000014e+02
-8.600000000000000000e+01 6.000000000000000000e+00 5.000000000000000000e+00 1.060003839999999968e+02
-8.500000000000000000e+01 6.000000000000000000e+00 4.000000000000000000e+00 9.800007680000000221e+01
-8.400000000000000000e+01 5.000000000000000000e+00 5.000000000000000000e+00 1.129996287999999964e+02
-8.300000000000000000e+01 7.000000000000000000e+00 4.000000000000000000e+00 1.050001407999999969e+02
-8.200000000000000000e+01 6.000000000000000000e+00 4.000000000000000000e+00 1.050001407999999969e+02
-8.100000000000000000e+01 5.000000000000000000e+00 3.000000000000000000e+00 1.039998975999999971e+02
-8.000000000000000000e+01 1.200000000000000000e+01 5.000000000000000000e+00 1.050001407999999969e+02
-7.900000000000000000e+01 6.000000000000000000e+00 4.000000000000000000e+00 1.099997184000000061e+02
-7.800000000000000000e+01 4.000000000000000000e+00 4.000000000000000000e+00 9.800007680000000221e+01
-7.700000000000000000e+01 6.000000000000000000e+00 5.000000000000000000e+00 1.129996287999999964e+02
-7.600000000000000000e+01 5.000000000000000000e+00 4.000000000000000000e+00 1.169997824000000008e+02
-7.500000000000000000e+01 6.000000000000000000e+00 4.000000000000000000e+00 1.150001151999999962e+02
-7.400000000000000000e+01 5.000000000000000000e+00 5.000000000000000000e+00 1.090002944000000014e+02
-7.300000000000000000e+01 4.000000000000000000e+00 4.000000000000000000e+00 1.039998975999999971e+02
-7.200000000000000000e+01 5.000000000000000000e+00 5.000000000000000000e+00 1.029996543999999972e+02
-7.100000000000000000e+01 5.000000000000000000e+00 5.000000000000000000e+00 1.029996543999999972e+02
-7.000000000000000000e+01 6.000000000000000000e+00 4.000000000000000000e+00 9.600040959999999757e+01
-6.900000000000000000e+01 7.000000000000000000e+00 6.000000000000000000e+00 1.080000512000000015e+02
-6.800000000000000000e+01 6.000000000000000000e+00 5.000000000000000000e+00 1.080000512000000015e+02
-6.700000000000000000e+01 9.000000000000000000e+00 6.000000000000000000e+00 1.129996287999999964e+02
-6.600000000000000000e+01 7.000000000000000000e+00 5.000000000000000000e+00 1.299996672000000046e+02
-6.500000000000000000e+01 6.000000000000000000e+00 4.000000000000000000e+00 1.180000256000000007e+02
-6.400000000000000000e+01 6.000000000000000000e+00 6.000000000000000000e+00 1.199996928000000054e+02
-6.300000000000000000e+01 9.000000000000000000e+00 5.000000000000000000e+00 1.129996287999999964e+02
-6.200000000000000000e+01 4.000000000000000000e+00 4.000000000000000000e+00 1.080000512000000015e+02
-6.100000000000000000e+01 8.000000000000000000e+00 7.000000000000000000e+00 1.209999360000000053e+02
-6.000000000000000000e+01 7.000000000000000000e+00 4.000000000000000000e+00 1.239998463999999956e+02
-5.900000000000000000e+01 4.000000000000000000e+00 3.000000000000000000e+00 9.299967999999999790e+01
-5.800000000000000000e+01 5.000000000000000000e+00 4.000000000000000000e+00 9.800007680000000221e+01
-5.700000000000000000e+01 5.000000000000000000e+00 5.000000000000000000e+00 1.039998975999999971e+02
-5.600000000000000000e+01 6.000000000000000000e+00 5.000000000000000000e+00 1.180000256000000007e+02
-5.500000000000000000e+01 5.000000000000000000e+00 4.000000000000000000e+00 9.900032000000000210e+01
-5.400000000000000000e+01 7.000000000000000000e+00 4.000000000000000000e+00 1.250000895999999955e+02
-5.300000000000000000e+01 6.000000000000000000e+00 5.000000000000000000e+00 1.160003583999999961e+02
-5.200000000000000000e+01 7.000000000000000000e+00 3.000000000000000000e+00 1.029996543999999972e+02
-5.100000000000000000e+01 4.000000000000000000e+00 3.000000000000000000e+00 1.099997184000000061e+02
-5.000000000000000000e+01 5.000000000000000000e+00 4.000000000000000000e+00 1.209999360000000053e+02
-4.900000000000000000e+01 6.000000000000000000e+00 4.000000000000000000e+00 1.320001536000000044e+02
-4.800000000000000000e+01 1.000000000000000000e+01 4.000000000000000000e+00 1.120002048000000059e+02
-4.700000000000000000e+01 5.000000000000000000e+00 4.000000000000000000e+00 1.169997824000000008e+02
-4.600000000000000000e+01 5.000000000000000000e+00 5.000000000000000000e+00 1.099997184000000061e+02
-4.500000000000000000e+01 5.000000000000000000e+00 4.000000000000000000e+00 1.069998080000000016e+02
-4.400000000000000000e+01 9.000000000000000000e+00 7.000000000000000000e+00 1.139998719999999963e+02
-4.300000000000000000e+01 6.000000000000000000e+00 5.000000000000000000e+00 1.139998719999999963e+02
-4.200000000000000000e+01 4.000000000000000000e+00 4.000000000000000000e+00 1.209999360000000053e+02
-4.100000000000000000e+01 7.000000000000000000e+00 7.000000000000000000e+00 1.199996928000000054e+02
-4.000000000000000000e+01 7.000000000000000000e+00 5.000000000000000000e+00 1.180000256000000007e+02
-3.900000000000000000e+01 4.000000000000000000e+00 3.000000000000000000e+00 1.169997824000000008e+02
-3.800000000000000000e+01 9.000000000000000000e+00 5.000000000000000000e+00 1.229996031999999957e+02
-3.700000000000000000e+01 6.000000000000000000e+00 5.000000000000000000e+00 1.160003583999999961e+02
-3.600000000000000000e+01 6.000000000000000000e+00 6.000000000000000000e+00 1.169997824000000008e+02
-3.500000000000000000e+01 6.000000000000000000e+00 6.000000000000000000e+00 1.360003072000000088e+02
-3.400000000000000000e+01 5.000000000000000000e+00 5.000000000000000000e+00 1.120002048000000059e+02
-3.300000000000000000e+01 6.000000000000000000e+00 4.000000000000000000e+00 1.269997568000000001e+02
-3.200000000000000000e+01 7.000000000000000000e+00 3.000000000000000000e+00 1.350000640000000089e+02
-3.100000000000000000e+01 9.000000000000000000e+00 5.000000000000000000e+00 1.379999744000000135e+02
-3.000000000000000000e+01 6.000000000000000000e+00 4.000000000000000000e+00 1.060003839999999968e+02
-2.900000000000000000e+01 6.000000000000000000e+00 4.000000000000000000e+00 1.180000256000000007e+02
-2.800000000000000000e+01 4.000000000000000000e+00 4.000000000000000000e+00 1.239998463999999956e+02
-2.700000000000000000e+01 6.000000000000000000e+00 4.000000000000000000e+00 1.199996928000000054e+02
-2.600000000000000000e+01 7.000000000000000000e+00 4.000000000000000000e+00 1.039998975999999971e+02
-2.500000000000000000e+01 5.000000000000000000e+00 4.000000000000000000e+00 1.269997568000000001e+02
-2.400000000000000000e+01 9.000000000000000000e+00 5.000000000000000000e+00 1.390002176000000134e+02
-2.300000000000000000e+01 5.000000000000000000e+00 4.000000000000000000e+00 1.299996672000000046e+02
-2.200000000000000000e+01 8.000000000000000000e+00 6.000000000000000000e+00 1.369997312000000136e+02
-2.100000000000000000e+01 7.000000000000000000e+00 5.000000000000000000e+00 1.199996928000000054e+02
-2.000000000000000000e+01 1.100000000000000000e+01 4.000000000000000000e+00 1.369997312000000136e+02
-1.900000000000000000e+01 7.000000000000000000e+00 7.000000000000000000e+00 1.409998847999999896e+02
-1.800000000000000000e+01 7.000000000000000000e+00 4.000000000000000000e+00 1.139998719999999963e+02
-1.700000000000000000e+01 5.000000000000000000e+00 5.000000000000000000e+00 1.250000895999999955e+02
-1.600000000000000000e+01 4.000000000000000000e+00 4.000000000000000000e+00 1.229996031999999957e+02
-1.500000000000000000e+01 5.000000000000000000e+00 4.000000000000000000e+00 1.229996031999999957e+02
-1.400000000000000000e+01 4.000000000000000000e+00 4.000000000000000000e+00 1.369997312000000136e+02
-1.300000000000000000e+01 8.000000000000000000e+00 6.000000000000000000e+00 1.339998208000000091e+02
-1.200000000000000000e+01 9.000000000000000000e+00 7.000000000000000000e+00 1.409998847999999896e+02
-1.100000000000000000e+01 9.000000000000000000e+00 6.000000000000000000e+00 1.530003456000000028e+02
-1.000000000000000000e+01 1.500000000000000000e+01 7.000000000000000000e+00 1.539997696000000076e+02
-9.000000000000000000e+00 7.000000000000000000e+00 6.000000000000000000e+00 1.579999232000000120e+02
-8.000000000000000000e+00 5.000000000000000000e+00 4.000000000000000000e+00 1.520001024000000029e+02
-7.000000000000000000e+00 8.000000000000000000e+00 5.000000000000000000e+00 1.560002560000000074e+02
-6.000000000000000000e+00 2.700000000000000000e+01 5.000000000000000000e+00 1.639997439999999926e+02
-5.000000000000000000e+00 1.300000000000000000e+01 6.000000000000000000e+00 1.679998975999999971e+02
-4.000000000000000000e+00 6.000000000000000000e+00 5.000000000000000000e+00 1.630003199999999879e+02
-3.000000000000000000e+00 1.200000000000000000e+01 4.000000000000000000e+00 1.530003456000000028e+02
-2.000000000000000000e+00 1.600000000000000000e+01 5.000000000000000000e+00 1.539997696000000076e+02
-1.000000000000000000e+00 6.000000000000000000e+00 6.000000000000000000e+00 1.409998847999999896e+02
0.000000000000000000e+00 1.500000000000000000e+01 1.000000000000000000e+01 1.579999232000000120e+02
1.000000000000000000e+00 1.000000000000000000e+01 9.000000000000000000e+00 1.739997184000000061e+02
2.000000000000000000e+00 2.100000000000000000e+01 8.000000000000000000e+00 1.709998080000000016e+02
3.000000000000000000e+00 1.700000000000000000e+01 5.000000000000000000e+00 1.890000895999999955e+02
4.000000000000000000e+00 1.500000000000000000e+01 5.000000000000000000e+00 1.649999871999999925e+02
5.000000000000000000e+00 1.700000000000000000e+01 7.000000000000000000e+00 1.739997184000000061e+02
6.000000000000000000e+00 2.100000000000000000e+01 8.000000000000000000e+00 1.720000512000000015e+02
7.000000000000000000e+00 1.800000000000000000e+01 1.300000000000000000e+01 1.949999104000000045e+02
8.000000000000000000e+00 2.200000000000000000e+01 7.000000000000000000e+00 1.830002687999999864e+02
9.000000000000000000e+00 1.500000000000000000e+01 7.000000000000000000e+00 1.849999359999999911e+02
1.000000000000000000e+01 1.200000000000000000e+01 7.000000000000000000e+00 1.720000512000000015e+02
1.100000000000000000e+01 6.000000000000000000e+00 6.000000000000000000e+00 1.669996543999999972e+02
1.200000000000000000e+01 2.300000000000000000e+01 9.000000000000000000e+00 1.939996672000000046e+02
1.300000000000000000e+01 1.500000000000000000e+01 8.000000000000000000e+00 1.869996031999999957e+02
1.400000000000000000e+01 2.200000000000000000e+01 8.000000000000000000e+00 1.779998720000000105e+02
1.500000000000000000e+01 2.300000000000000000e+01 1.400000000000000000e+01 2.109997055999999986e+02
1.600000000000000000e+01 9.000000000000000000e+00 8.000000000000000000e+00 1.909997568000000001e+02
1.700000000000000000e+01 1.200000000000000000e+01 1.100000000000000000e+01 1.809997823999999866e+02
1.800000000000000000e+01 2.600000000000000000e+01 1.400000000000000000e+01 2.000003072000000088e+02
1.900000000000000000e+01 7.000000000000000000e+00 5.000000000000000000e+00 1.639997439999999926e+02
2.000000000000000000e+01 2.400000000000000000e+01 1.100000000000000000e+01 2.149998592000000031e+02
2.100000000000000000e+01 1.700000000000000000e+01 1.300000000000000000e+01 2.190000128000000075e+02
2.200000000000000000e+01 8.000000000000000000e+00 8.000000000000000000e+00 1.990000640000000089e+02
2.300000000000000000e+01 3.000000000000000000e+01 9.000000000000000000e+00 2.070003711999999894e+02
2.400000000000000000e+01 8.000000000000000000e+00 6.000000000000000000e+00 1.949999104000000045e+02
2.500000000000000000e+01 8.000000000000000000e+00 8.000000000000000000e+00 2.079997951999999941e+02
2.600000000000000000e+01 2.500000000000000000e+01 5.000000000000000000e+00 1.820000255999999865e+02
2.700000000000000000e+01 1.700000000000000000e+01 9.000000000000000000e+00 1.900003327999999954e+02
2.800000000000000000e+01 8.000000000000000000e+00 7.000000000000000000e+00 2.000003072000000088e+02
2.900000000000000000e+01 1.900000000000000000e+01 9.000000000000000000e+00 1.879998463999999956e+02
3.000000000000000000e+01 1.400000000000000000e+01 1.000000000000000000e+01 2.100002815999999939e+02
3.100000000000000000e+01 1.300000000000000000e+01 1.100000000000000000e+01 2.070003711999999894e+02
3.200000000000000000e+01 1.800000000000000000e+01 1.500000000000000000e+01 2.019999744000000135e+02
3.300000000000000000e+01 1.000000000000000000e+01 7.000000000000000000e+00 1.839996927999999912e+02
3.400000000000000000e+01 9.000000000000000000e+00 8.000000000000000000e+00 2.039996415999999897e+02
3.500000000000000000e+01 1.700000000000000000e+01 9.000000000000000000e+00 1.960001536000000044e+02
3.600000000000000000e+01 9.000000000000000000e+00 7.000000000000000000e+00 1.939996672000000046e+02
3.700000000000000000e+01 2.200000000000000000e+01 9.000000000000000000e+00 2.079997951999999941e+02
3.800000000000000000e+01 9.000000000000000000e+00 8.000000000000000000e+00 2.019999744000000135e+02
3.900000000000000000e+01 1.300000000000000000e+01 1.000000000000000000e+01 1.960001536000000044e+02
4.000000000000000000e+01 1.300000000000000000e+01 8.000000000000000000e+00 2.079997951999999941e+02
4.100000000000000000e+01 1.000000000000000000e+01 9.000000000000000000e+00 2.279997439999999926e+02
4.200000000000000000e+01 1.300000000000000000e+01 8.000000000000000000e+00 2.030002176000000134e+02
4.300000000000000000e+01 2.100000000000000000e+01 1.100000000000000000e+01 1.970003968000000043e+02
4.400000000000000000e+01 1.600000000000000000e+01 1.100000000000000000e+01 2.049998847999999896e+02
4.500000000000000000e+01 1.700000000000000000e+01 1.400000000000000000e+01 2.039996415999999897e+02
4.600000000000000000e+01 7.000000000000000000e+00 7.000000000000000000e+00 2.019999744000000135e+02
4.700000000000000000e+01 2.500000000000000000e+01 1.000000000000000000e+01 2.090000383999999940e+02
4.800000000000000000e+01 1.300000000000000000e+01 1.200000000000000000e+01 2.109997055999999986e+02
4.900000000000000000e+01 1.100000000000000000e+01 9.000000000000000000e+00 2.090000383999999940e+02
5.000000000000000000e+01 1.500000000000000000e+01 1.400000000000000000e+01 2.130001919999999984e+02
5.100000000000000000e+01 2.000000000000000000e+01 1.500000000000000000e+01 2.419998720000000105e+02
5.200000000000000000e+01 2.900000000000000000e+01 2.400000000000000000e+01 2.340003839999999968e+02
5.300000000000000000e+01 4.000000000000000000e+01 1.800000000000000000e+01 2.389999616000000060e+02
5.400000000000000000e+01 2.100000000000000000e+01 1.400000000000000000e+01 2.130001919999999984e+02
5.500000000000000000e+01 4.400000000000000000e+01 1.600000000000000000e+01 2.619998208000000091e+02
5.600000000000000000e+01 6.100000000000000000e+01 1.400000000000000000e+01 2.440003584000000103e+02
5.700000000000000000e+01 6.000000000000000000e+01 2.900000000000000000e+01 2.570002431999999999e+02
5.800000000000000000e+01 4.900000000000000000e+01 2.100000000000000000e+01 2.670002175999999849e+02
5.900000000000000000e+01 6.600000000000000000e+01 2.600000000000000000e+01 2.789998592000000031e+02
6.000000000000000000e+01 4.900000000000000000e+01 2.000000000000000000e+01 2.759999488000000269e+02
6.100000000000000000e+01 7.400000000000000000e+01 1.700000000000000000e+01 2.849996800000000121e+02
6.200000000000000000e+01 9.800000000000000000e+01 1.200000000000000000e+01 3.159998464000000240e+02
6.300000000000000000e+01 7.700000000000000000e+01 1.500000000000000000e+01 2.710003712000000178e+02
6.400000000000000000e+01 1.060000000000000000e+02 1.400000000000000000e+01 2.980003839999999968e+02
6.500000000000000000e+01 1.110000000000000000e+02 1.600000000000000000e+01 3.070001151999999820e+02
6.600000000000000000e+01 1.090000000000000000e+02 1.500000000000000000e+01 3.159998464000000240e+02
6.700000000000000000e+01 1.070000000000000000e+02 1.000000000000000000e+01 3.189997568000000001e+02
6.800000000000000000e+01 1.290000000000000000e+02 1.600000000000000000e+01 3.229999103999999761e+02
6.900000000000000000e+01 1.140000000000000000e+02 9.000000000000000000e+00 3.200000000000000000e+02
7.000000000000000000e+01 1.080000000000000000e+02 2.000000000000000000e+01 3.070001151999999820e+02
7.100000000000000000e+01 1.120000000000000000e+02 1.800000000000000000e+01 3.340001280000000179e+02
7.200000000000000000e+01 1.210000000000000000e+02 1.700000000000000000e+01 3.359997951999999941e+02
7.300000000000000000e+01 1.100000000000000000e+02 1.200000000000000000e+01 3.000000511999999731e+02
7.400000000000000000e+01 1.040000000000000000e+02 1.000000000000000000e+01 3.419996160000000032e+02
7.500000000000000000e+01 1.370000000000000000e+02 1.400000000000000000e+01 3.480002559999999789e+02
7.600000000000000000e+01 1.120000000000000000e+02 2.700000000000000000e+01 3.459997695999999792e+02
7.700000000000000000e+01 1.210000000000000000e+02 1.400000000000000000e+01 3.480002559999999789e+02
7.800000000000000000e+01 1.530000000000000000e+02 2.100000000000000000e+01 3.939999743999999851e+02
7.900000000000000000e+01 1.570000000000000000e+02 1.300000000000000000e+01 3.899998208000000091e+02
8.000000000000000000e+01 1.380000000000000000e+02 2.600000000000000000e+01 3.799998464000000240e+02
8.100000000000000000e+01 1.650000000000000000e+02 1.700000000000000000e+01 3.799998464000000240e+02
8.200000000000000000e+01 1.110000000000000000e+02 1.800000000000000000e+01 3.780001791999999909e+02
8.300000000000000000e+01 1.100000000000000000e+02 3.300000000000000000e+01 3.969998848000000180e+02
8.400000000000000000e+01 1.310000000000000000e+02 1.700000000000000000e+01 3.659997184000000061e+02
8.500000000000000000e+01 1.150000000000000000e+02 1.400000000000000000e+01 3.589996543999999972e+02
8.600000000000000000e+01 1.380000000000000000e+02 1.900000000000000000e+01 4.220002304000000208e+02
8.700000000000000000e+01 1.570000000000000000e+02 2.100000000000000000e+01 4.020002815999999939e+02
8.800000000000000000e+01 1.300000000000000000e+02 1.600000000000000000e+01 3.640000511999999731e+02
8.900000000000000000e+01 1.480000000000000000e+02 1.600000000000000000e+01 3.969998848000000180e+02
9.000000000000000000e+01 1.540000000000000000e+02 1.700000000000000000e+01 3.939999743999999851e+02
9.100000000000000000e+01 1.690000000000000000e+02 1.400000000000000000e+01 3.729997824000000151e+02
9.200000000000000000e+01 1.450000000000000000e+02 2.000000000000000000e+01 3.959996416000000181e+02
9.300000000000000000e+01 1.370000000000000000e+02 1.000000000000000000e+01 3.569999872000000209e+02
9.400000000000000000e+01 1.910000000000000000e+02 1.600000000000000000e+01 4.099997695999999792e+02
9.500000000000000000e+01 1.710000000000000000e+02 1.400000000000000000e+01 4.080001024000000029e+02
9.600000000000000000e+01 1.580000000000000000e+02 2.000000000000000000e+01 3.869999103999999761e+02
9.700000000000000000e+01 1.770000000000000000e+02 1.000000000000000000e+01 4.020002815999999939e+02
9.800000000000000000e+01 1.890000000000000000e+02 1.900000000000000000e+01 4.229996543999999972e+02
9.900000000000000000e+01 1.820000000000000000e+02 2.300000000000000000e+01 4.199997440000000211e+02
1.000000000000000000e+02 1.510000000000000000e+02 2.000000000000000000e+01 3.959996416000000181e+02
1.010000000000000000e+02 2.010000000000000000e+02 1.800000000000000000e+01 4.380000256000000149e+02
1.020000000000000000e+02 1.990000000000000000e+02 1.400000000000000000e+01 4.039999488000000269e+02
1.030000000000000000e+02 1.900000000000000000e+02 1.100000000000000000e+01 4.139999232000000120e+02
1.040000000000000000e+02 1.920000000000000000e+02 1.700000000000000000e+01 4.209999872000000209e+02
1.050000000000000000e+02 1.710000000000000000e+02 2.200000000000000000e+01 4.039999488000000269e+02
1.060000000000000000e+02 1.990000000000000000e+02 1.600000000000000000e+01 4.439998464000000240e+02
1.070000000000000000e+02 1.920000000000000000e+02 2.200000000000000000e+01 4.250001407999999969e+02
1.080000000000000000e+02 1.690000000000000000e+02 1.600000000000000000e+01 3.980001280000000179e+02
1.090000000000000000e+02 1.670000000000000000e+02 1.200000000000000000e+01 4.069998592000000031e+02
1.100000000000000000e+02 2.010000000000000000e+02 1.000000000000000000e+01 4.180000767999999880e+02
1.110000000000000000e+02 1.870000000000000000e+02 2.200000000000000000e+01 4.469997568000000001e+02
1.120000000000000000e+02 1.750000000000000000e+02 9.000000000000000000e+00 4.190003199999999879e+02
1.130000000000000000e+02 2.170000000000000000e+02 1.100000000000000000e+01 4.320002048000000059e+02
1.140000000000000000e+02 1.920000000000000000e+02 1.500000000000000000e+01 4.369997824000000151e+02
1.150000000000000000e+02 2.180000000000000000e+02 1.700000000000000000e+01 4.480000000000000000e+02
1.160000000000000000e+02 2.020000000000000000e+02 1.300000000000000000e+01 4.339998719999999821e+02
1.170000000000000000e+02 1.960000000000000000e+02 1.600000000000000000e+01 4.469997568000000001e+02
1.180000000000000000e+02 2.060000000000000000e+02 1.300000000000000000e+01 4.139999232000000120e+02
1.190000000000000000e+02 1.920000000000000000e+02 1.300000000000000000e+01 4.280000511999999731e+02
1.200000000000000000e+02 2.040000000000000000e+02 2.100000000000000000e+01 4.520001535999999760e+02
1.210000000000000000e+02 2.170000000000000000e+02 1.900000000000000000e+01 4.390002688000000148e+02
1.220000000000000000e+02 2.110000000000000000e+02 2.600000000000000000e+01 4.539998208000000091e+02
1.230000000000000000e+02 2.130000000000000000e+02 1.300000000000000000e+01 4.599996416000000181e+02
1.240000000000000000e+02 2.140000000000000000e+02 1.800000000000000000e+01 4.520001535999999760e+02
1.250000000000000000e+02 2.070000000000000000e+02 1.700000000000000000e+01 4.530003967999999759e+02
1.260000000000000000e+02 2.170000000000000000e+02 1.000000000000000000e+01 4.399996927999999912e+02
1.270000000000000000e+02 2.230000000000000000e+02 2.200000000000000000e+01 4.790001664000000119e+02
1.280000000000000000e+02 2.260000000000000000e+02 1.800000000000000000e+01 4.639997951999999941e+02
1.290000000000000000e+02 1.740000000000000000e+02 1.900000000000000000e+01 4.290002943999999729e+02
1.300000000000000000e+02 2.180000000000000000e+02 1.600000000000000000e+01 4.730003456000000028e+02
1.310000000000000000e+02 2.190000000000000000e+02 1.500000000000000000e+01 4.439998464000000240e+02
1.320000000000000000e+02 2.080000000000000000e+02 1.000000000000000000e+01 4.469997568000000001e+02
1.330000000000000000e+02 2.310000000000000000e+02 1.400000000000000000e+01 4.669997056000000271e+02
1.340000000000000000e+02 2.390000000000000000e+02 1.100000000000000000e+01 4.669997056000000271e+02
1.350000000000000000e+02 2.120000000000000000e+02 2.300000000000000000e+01 4.660002815999999939e+02
1.360000000000000000e+02 2.030000000000000000e+02 1.900000000000000000e+01 4.509999103999999761e+02
1.370000000000000000e+02 2.530000000000000000e+02 1.600000000000000000e+01 5.060001791999999909e+02
1.380000000000000000e+02 2.400000000000000000e+02 1.500000000000000000e+01 4.890001407999999969e+02
1.390000000000000000e+02 2.290000000000000000e+02 1.700000000000000000e+01 4.609998848000000180e+02
1.400000000000000000e+02 2.390000000000000000e+02 1.500000000000000000e+01 4.979998719999999821e+02
1.410000000000000000e+02 2.290000000000000000e+02 1.300000000000000000e+01 4.739997695999999792e+02
1.420000000000000000e+02 2.310000000000000000e+02 1.800000000000000000e+01 5.109997568000000001e+02
1.430000000000000000e+02 2.700000000000000000e+02 1.500000000000000000e+01 5.149999103999999761e+02
1.440000000000000000e+02 2.450000000000000000e+02 1.500000000000000000e+01 4.830003199999999879e+02
1.450000000000000000e+02 2.310000000000000000e+02 2.200000000000000000e+01 4.750000127999999791e+02
1.460000000000000000e+02 2.810000000000000000e+02 2.200000000000000000e+01 5.560000512000000299e+02
1.470000000000000000e+02 2.610000000000000000e+02 1.400000000000000000e+01 4.930002943999999729e+02
1.480000000000000000e+02 3.400000000000000000e+02 1.900000000000000000e+01 5.560000512000000299e+02
1.490000000000000000e+02 3.000000000000000000e+02 1.400000000000000000e+01 5.519998976000000539e+02
1.500000000000000000e+02 2.820000000000000000e+02 1.400000000000000000e+01 5.069996032000000241e+02
1.510000000000000000e+02 2.840000000000000000e+02 1.700000000000000000e+01 5.270003712000000178e+02
1.520000000000000000e+02 3.070000000000000000e+02 1.200000000000000000e+01 5.679996928000000480e+02
1.530000000000000000e+02 3.230000000000000000e+02 2.300000000000000000e+01 5.779996671999999762e+02
1.540000000000000000e+02 3.150000000000000000e+02 1.600000000000000000e+01 5.549998080000000300e+02
1.550000000000000000e+02 3.090000000000000000e+02 1.100000000000000000e+01 5.579997184000000061e+02
1.560000000000000000e+02 3.350000000000000000e+02 2.100000000000000000e+01 5.830000639999999521e+02
1.570000000000000000e+02 3.000000000000000000e+02 1.100000000000000000e+01 5.730000896000000239e+02
1.580000000000000000e+02 2.750000000000000000e+02 2.300000000000000000e+01 5.160001535999999760e+02
1.590000000000000000e+02 3.310000000000000000e+02 2.800000000000000000e+01 5.770002431999999999e+02
1.600000000000000000e+02 3.480000000000000000e+02 1.600000000000000000e+01 6.000001023999999461e+02
1.610000000000000000e+02 3.420000000000000000e+02 1.400000000000000000e+01 5.770002431999999999e+02
1.620000000000000000e+02 3.510000000000000000e+02 2.500000000000000000e+01 6.010003455999999460e+02
1.630000000000000000e+02 3.470000000000000000e+02 2.500000000000000000e+01 5.989998591999999462e+02
1.640000000000000000e+02 3.450000000000000000e+02 4.900000000000000000e+01 6.280003583999999819e+02
1.650000000000000000e+02 3.640000000000000000e+02 2.100000000000000000e+01 5.940002815999999939e+02
1.660000000000000000e+02 4.010000000000000000e+02 1.400000000000000000e+01 6.499999744000000419e+02
1.670000000000000000e+02 3.920000000000000000e+02 9.000000000000000000e+00 5.919997951999999941e+02
1.680000000000000000e+02 4.030000000000000000e+02 2.700000000000000000e+01 6.450003967999999759e+02
1.690000000000000000e+02 4.140000000000000000e+02 1.800000000000000000e+01 6.740000767999999880e+02
1.700000000000000000e+02 3.960000000000000000e+02 1.100000000000000000e+01 6.380003328000000238e+02
1.710000000000000000e+02 4.030000000000000000e+02 1.800000000000000000e+01 6.470000639999999521e+02
1.720000000000000000e+02 3.850000000000000000e+02 2.100000000000000000e+01 6.359998464000000240e+02
1.730000000000000000e+02 4.310000000000000000e+02 1.700000000000000000e+01 6.629998591999999462e+02
1.740000000000000000e+02 4.530000000000000000e+02 1.200000000000000000e+01 6.710001664000000119e+02
1.750000000000000000e+02 3.790000000000000000e+02 4.900000000000000000e+01 6.349996032000000241e+02
1.760000000000000000e+02 3.880000000000000000e+02 2.600000000000000000e+01 6.780002303999999640e+02
1.770000000000000000e+02 3.840000000000000000e+02 2.300000000000000000e+01 6.229999616000000060e+02
1.780000000000000000e+02 4.000000000000000000e+02 3.000000000000000000e+01 6.680002560000000358e+02
1.790000000000000000e+02 4.470000000000000000e+02 1.800000000000000000e+01 6.670000128000000359e+02
1.800000000000000000e+02 4.980000000000000000e+02 9.000000000000000000e+00 6.869999616000000060e+02
1.810000000000000000e+02 4.510000000000000000e+02 2.700000000000000000e+01 6.729998335999999881e+02
1.820000000000000000e+02 4.490000000000000000e+02 2.500000000000000000e+01 6.869999616000000060e+02
1.830000000000000000e+02 4.430000000000000000e+02 1.700000000000000000e+01 6.689996800000000121e+02
1.840000000000000000e+02 4.410000000000000000e+02 2.700000000000000000e+01 6.840000512000000299e+02
1.850000000000000000e+02 5.180000000000000000e+02 1.400000000000000000e+01 7.590002687999999580e+02
1.860000000000000000e+02 5.120000000000000000e+02 1.300000000000000000e+01 7.360004096000000118e+02
1.870000000000000000e+02 4.740000000000000000e+02 2.800000000000000000e+01 7.169998848000000180e+02
1.880000000000000000e+02 4.800000000000000000e+02 2.200000000000000000e+01 7.390003199999999879e+02
1.890000000000000000e+02 4.460000000000000000e+02 1.600000000000000000e+01 6.850002944000000298e+02
1.900000000000000000e+02 5.420000000000000000e+02 2.000000000000000000e+01 7.560003583999999819e+02
1.910000000000000000e+02 4.870000000000000000e+02 2.900000000000000000e+01 7.169998848000000180e+02
1.920000000000000000e+02 5.890000000000000000e+02 2.700000000000000000e+01 8.179998719999999821e+02
1.930000000000000000e+02 5.780000000000000000e+02 2.600000000000000000e+01 7.969996800000000121e+02
1.940000000000000000e+02 5.640000000000000000e+02 3.400000000000000000e+01 8.079998976000000539e+02
1.950000000000000000e+02 5.810000000000000000e+02 2.200000000000000000e+01 8.130002944000000298e+02
1.960000000000000000e+02 5.740000000000000000e+02 1.500000000000000000e+01 7.969996800000000121e+02
1.970000000000000000e+02 5.610000000000000000e+02 2.200000000000000000e+01 8.090001408000000538e+02
1.980000000000000000e+02 6.090000000000000000e+02 2.700000000000000000e+01 8.259993600000000242e+02
1.990000000000000000e+02 5.950000000000000000e+02 1.800000000000000000e+01 8.109998080000000300e+02
2.000000000000000000e+02 6.250000000000000000e+02 2.500000000000000000e+01 8.279982079999999769e+02
2.010000000000000000e+02 5.640000000000000000e+02 1.400000000000000000e+01 8.100003840000000537e+02
2.020000000000000000e+02 5.880000000000000000e+02 3.100000000000000000e+01 7.999995903999999882e+02
2.030000000000000000e+02 6.230000000000000000e+02 2.300000000000000000e+01 8.510013440000000173e+02
2.040000000000000000e+02 6.300000000000000000e+02 1.800000000000000000e+01 8.510013440000000173e+02
2.050000000000000000e+02 5.950000000000000000e+02 7.000000000000000000e+00 7.999995903999999882e+02
2.060000000000000000e+02 6.290000000000000000e+02 2.200000000000000000e+01 8.210022400000000289e+02
2.070000000000000000e+02 6.230000000000000000e+02 1.600000000000000000e+01 8.380006399999999758e+02
2.080000000000000000e+02 6.210000000000000000e+02 1.000000000000000000e+01 8.289976319999999532e+02
2.090000000000000000e+02 6.360000000000000000e+02 1.300000000000000000e+01 8.559984640000000127e+02
2.100000000000000000e+02 6.190000000000000000e+02 1.200000000000000000e+01 8.399994880000000421e+02
2.110000000000000000e+02 6.240000000000000000e+02 1.200000000000000000e+01 8.409989120000000185e+02
2.120000000000000000e+02 6.500000000000000000e+02 2.600000000000000000e+01 8.650014720000000352e+02
2.130000000000000000e+02 6.160000000000000000e+02 1.500000000000000000e+01 8.360017920000000231e+02
2.140000000000000000e+02 5.930000000000000000e+02 1.200000000000000000e+01 8.299970560000000432e+02
2.150000000000000000e+02 5.800000000000000000e+02 1.600000000000000000e+01 8.149999616000000060e+02
2.160000000000000000e+02 6.220000000000000000e+02 1.000000000000000000e+01 8.610037760000000162e+02
2.170000000000000000e+02 6.630000000000000000e+02 1.300000000000000000e+01 8.790016000000000531e+02
2.180000000000000000e+02 6.290000000000000000e+02 1.700000000000000000e+01 8.319959039999999959e+02
2.190000000000000000e+02 6.250000000000000000e+02 9.000000000000000000e+00 8.390000639999999521e+02
2.200000000000000000e+02 6.960000000000000000e+02 2.100000000000000000e+01 9.220014079999999694e+02
2.210000000000000000e+02 7.150000000000000000e+02 2.900000000000000000e+01 9.279979520000000548e+02
2.220000000000000000e+02 6.920000000000000000e+02 1.600000000000000000e+01 9.070018559999999752e+02
2.230000000000000000e+02 7.110000000000000000e+02 2.300000000000000000e+01 9.269985279999999648e+02
2.240000000000000000e+02 6.730000000000000000e+02 3.600000000000000000e+01 8.920023039999999810e+02
2.250000000000000000e+02 7.200000000000000000e+02 1.100000000000000000e+01 9.200025600000000168e+02
2.260000000000000000e+02 7.010000000000000000e+02 2.400000000000000000e+01 9.129983999999999469e+02
2.270000000000000000e+02 7.490000000000000000e+02 1.100000000000000000e+01 9.660006399999999758e+02
2.280000000000000000e+02 7.280000000000000000e+02 1.000000000000000000e+01 9.299968000000000075e+02
2.290000000000000000e+02 7.630000000000000000e+02 1.500000000000000000e+01 9.920020479999999452e+02
2.300000000000000000e+02 7.700000000000000000e+02 1.100000000000000000e+01 9.689989120000000185e+02
2.310000000000000000e+02 7.540000000000000000e+02 1.300000000000000000e+01 9.739960320000000138e+02
2.320000000000000000e+02 7.720000000000000000e+02 1.900000000000000000e+01 9.819996159999999463e+02
2.330000000000000000e+02 8.150000000000000000e+02 1.500000000000000000e+01 1.033003007999999909e+03
2.340000000000000000e+02 7.770000000000000000e+02 3.200000000000000000e+01 9.969991680000000542e+02
2.350000000000000000e+02 8.020000000000000000e+02 1.300000000000000000e+01 1.028997119999999995e+03
2.360000000000000000e+02 8.150000000000000000e+02 1.900000000000000000e+01 1.022001152000000047e+03
2.370000000000000000e+02 8.870000000000000000e+02 1.300000000000000000e+01 1.101996032000000014e+03
2.380000000000000000e+02 8.410000000000000000e+02 2.100000000000000000e+01 1.020002303999999981e+03
2.390000000000000000e+02 8.750000000000000000e+02 1.300000000000000000e+01 1.099997184000000061e+03
2.400000000000000000e+02 8.860000000000000000e+02 2.900000000000000000e+01 1.080999935999999934e+03
2.410000000000000000e+02 8.600000000000000000e+02 1.100000000000000000e+01 1.057996799999999894e+03
2.420000000000000000e+02 9.100000000000000000e+02 1.600000000000000000e+01 1.145004032000000052e+03
2.430000000000000000e+02 9.010000000000000000e+02 1.600000000000000000e+01 1.109999616000000060e+03
2.440000000000000000e+02 8.830000000000000000e+02 1.100000000000000000e+01 1.106001919999999927e+03
2.450000000000000000e+02 8.540000000000000000e+02 1.500000000000000000e+01 1.083998207999999977e+03
2.460000000000000000e+02 9.280000000000000000e+02 1.900000000000000000e+01 1.134002175999999963e+03
2.470000000000000000e+02 9.470000000000000000e+02 2.600000000000000000e+01 1.158995967999999948e+03
2.480000000000000000e+02 9.920000000000000000e+02 2.400000000000000000e+01 1.205002240000000029e+03
2.490000000000000000e+02 9.940000000000000000e+02 2.700000000000000000e+01 1.197998080000000073e+03
2.500000000000000000e+02 1.002000000000000000e+03 2.100000000000000000e+01 1.218002944000000070e+03
2.510000000000000000e+02 9.840000000000000000e+02 1.400000000000000000e+01 1.208999935999999934e+03
2.520000000000000000e+02 9.750000000000000000e+02 1.100000000000000000e+01 1.180999679999999898e+03
2.530000000000000000e+02 1.025000000000000000e+03 1.400000000000000000e+01 1.267998720000000048e+03
2.540000000000000000e+02 1.028000000000000000e+03 1.500000000000000000e+01 1.260003328000000010e+03
2.550000000000000000e+02 1.036000000000000000e+03 1.600000000000000000e+01 1.256996863999999960e+03
2.560000000000000000e+02 1.031000000000000000e+03 2.700000000000000000e+01 1.251999743999999964e+03
2.570000000000000000e+02 1.016000000000000000e+03 1.700000000000000000e+01 1.235001344000000017e+03
2.580000000000000000e+02 1.060000000000000000e+03 1.400000000000000000e+01 1.293000704000000042e+03
2.590000000000000000e+02 1.067000000000000000e+03 1.500000000000000000e+01 1.297997824000000037e+03
2.600000000000000000e+02 1.075000000000000000e+03 1.100000000000000000e+01 1.276002304000000095e+03
2.610000000000000000e+02 1.033000000000000000e+03 1.600000000000000000e+01 1.255997440000000097e+03
2.620000000000000000e+02 1.081000000000000000e+03 1.400000000000000000e+01 1.311997951999999941e+03
2.630000000000000000e+02 1.070000000000000000e+03 1.600000000000000000e+01 1.293000704000000042e+03
2.640000000000000000e+02 1.075000000000000000e+03 1.700000000000000000e+01 1.313996799999999894e+03
2.650000000000000000e+02 1.069000000000000000e+03 2.900000000000000000e+01 1.294000127999999904e+03
2.660000000000000000e+02 1.098000000000000000e+03 1.500000000000000000e+01 1.308999679999999898e+03
2.670000000000000000e+02 1.099000000000000000e+03 1.300000000000000000e+01 1.323999231999999893e+03
2.680000000000000000e+02 1.110000000000000000e+03 1.600000000000000000e+01 1.324998655999999983e+03
2.690000000000000000e+02 1.105000000000000000e+03 1.300000000000000000e+01 1.346002944000000070e+03
2.700000000000000000e+02 1.067000000000000000e+03 1.400000000000000000e+01 1.293000704000000042e+03
2.710000000000000000e+02 1.046000000000000000e+03 2.200000000000000000e+01 1.270996992000000091e+03
2.720000000000000000e+02 1.080000000000000000e+03 1.100000000000000000e+01 1.288003584000000046e+03
2.730000000000000000e+02 1.124000000000000000e+03 1.400000000000000000e+01 1.332002815999999939e+03
2.740000000000000000e+02 1.049000000000000000e+03 3.400000000000000000e+01 1.282998272000000043e+03
2.750000000000000000e+02 1.121000000000000000e+03 1.400000000000000000e+01 1.345003519999999980e+03
2.760000000000000000e+02 1.134000000000000000e+03 1.100000000000000000e+01 1.375002623999999969e+03
2.770000000000000000e+02 1.092000000000000000e+03 2.000000000000000000e+01 1.336000512000000072e+03
2.780000000000000000e+02 1.132000000000000000e+03 2.500000000000000000e+01 1.390002175999999963e+03
2.790000000000000000e+02 1.142000000000000000e+03 1.900000000000000000e+01 1.345003519999999980e+03
2.800000000000000000e+02 1.088000000000000000e+03 4.600000000000000000e+01 1.326997503999999935e+03
2.810000000000000000e+02 1.104000000000000000e+03 1.000000000000000000e+01 1.340997632000000067e+03
2.820000000000000000e+02 1.166000000000000000e+03 2.700000000000000000e+01 1.412997119999999995e+03
2.830000000000000000e+02 1.138000000000000000e+03 3.600000000000000000e+01 1.370996736000000055e+03
2.840000000000000000e+02 1.158000000000000000e+03 2.300000000000000000e+01 1.397997568000000001e+03
2.850000000000000000e+02 1.142000000000000000e+03 2.300000000000000000e+01 1.391001600000000053e+03
2.860000000000000000e+02 1.179000000000000000e+03 2.700000000000000000e+01 1.384996863999999960e+03
2.870000000000000000e+02 1.178000000000000000e+03 2.100000000000000000e+01 1.404002304000000095e+03
2.880000000000000000e+02 1.170000000000000000e+03 3.200000000000000000e+01 1.412997119999999995e+03
2.890000000000000000e+02 1.206000000000000000e+03 2.400000000000000000e+01 1.433001983999999993e+03
2.900000000000000000e+02 1.145000000000000000e+03 3.600000000000000000e+01 1.408000000000000000e+03
2.910000000000000000e+02 1.191000000000000000e+03 1.700000000000000000e+01 1.427996671999999990e+03
2.920000000000000000e+02 1.178000000000000000e+03 1.800000000000000000e+01 1.407000575999999910e+03
2.930000000000000000e+02 1.123000000000000000e+03 1.900000000000000000e+01 1.395998720000000048e+03
2.940000000000000000e+02 1.188000000000000000e+03 2.800000000000000000e+01 1.437999103999999988e+03
2.950000000000000000e+02 1.243000000000000000e+03 1.200000000000000000e+01 1.475002367999999933e+03
2.960000000000000000e+02 1.189000000000000000e+03 4.500000000000000000e+01 1.473003519999999980e+03
2.970000000000000000e+02 1.152000000000000000e+03 3.700000000000000000e+01 1.397997568000000001e+03
2.980000000000000000e+02 1.190000000000000000e+03 1.600000000000000000e+01 1.432002559999999903e+03
2.990000000000000000e+02 1.202000000000000000e+03 2.500000000000000000e+01 1.453998080000000073e+03
3.000000000000000000e+02 1.235000000000000000e+03 1.900000000000000000e+01 1.450000383999999940e+03
3.010000000000000000e+02 1.188000000000000000e+03 3.000000000000000000e+01 1.427996671999999990e+03
3.020000000000000000e+02 1.210000000000000000e+03 3.900000000000000000e+01 1.469997055999999930e+03
3.030000000000000000e+02 1.200000000000000000e+03 2.200000000000000000e+01 1.442996223999999984e+03
3.040000000000000000e+02 1.204000000000000000e+03 4.100000000000000000e+01 1.452998655999999983e+03
3.050000000000000000e+02 1.228000000000000000e+03 3.200000000000000000e+01 1.470996480000000020e+03
3.060000000000000000e+02 1.231000000000000000e+03 1.500000000000000000e+01 1.464000512000000072e+03
3.070000000000000000e+02 1.172000000000000000e+03 2.300000000000000000e+01 1.425997824000000037e+03
3.080000000000000000e+02 1.244000000000000000e+03 3.500000000000000000e+01 1.512996863999999960e+03
3.090000000000000000e+02 1.264000000000000000e+03 3.700000000000000000e+01 1.521999872000000096e+03
3.100000000000000000e+02 1.251000000000000000e+03 4.600000000000000000e+01 1.537998847999999953e+03
3.110000000000000000e+02 1.236000000000000000e+03 4.500000000000000000e+01 1.534001152000000047e+03
3.120000000000000000e+02 1.279000000000000000e+03 3.300000000000000000e+01 1.575002111999999897e+03
3.130000000000000000e+02 1.325000000000000000e+03 2.300000000000000000e+01 1.609998336000000108e+03
3.140000000000000000e+02 1.375000000000000000e+03 1.500000000000000000e+01 1.598996480000000020e+03
3.150000000000000000e+02 1.285000000000000000e+03 3.600000000000000000e+01 1.592000512000000072e+03
3.160000000000000000e+02 1.316000000000000000e+03 2.900000000000000000e+01 1.621000191999999970e+03
3.170000000000000000e+02 1.307000000000000000e+03 1.700000000000000000e+01 1.577000960000000077e+03
3.180000000000000000e+02 1.345000000000000000e+03 2.200000000000000000e+01 1.607000064000000066e+03
3.190000000000000000e+02 1.386000000000000000e+03 3.200000000000000000e+01 1.655996415999999954e+03
3.200000000000000000e+02 1.328000000000000000e+03 3.400000000000000000e+01 1.621000191999999970e+03
3.210000000000000000e+02 1.365000000000000000e+03 3.500000000000000000e+01 1.659002880000000005e+03
3.220000000000000000e+02 1.381000000000000000e+03 3.700000000000000000e+01 1.641996288000000050e+03
3.230000000000000000e+02 1.382000000000000000e+03 2.900000000000000000e+01 1.657004032000000052e+03
3.240000000000000000e+02 1.409000000000000000e+03 3.300000000000000000e+01 1.682997247999999900e+03
3.250000000000000000e+02 1.421000000000000000e+03 4.000000000000000000e+01 1.708998655999999983e+03
3.260000000000000000e+02 1.436000000000000000e+03 3.900000000000000000e+01 1.744003071999999975e+03
3.270000000000000000e+02 1.499000000000000000e+03 1.600000000000000000e+01 1.735999487999999928e+03
3.280000000000000000e+02 1.413000000000000000e+03 2.600000000000000000e+01 1.729003519999999980e+03
3.290000000000000000e+02 1.475000000000000000e+03 4.000000000000000000e+01 1.754996736000000055e+03
3.300000000000000000e+02 1.491000000000000000e+03 3.100000000000000000e+01 1.767997440000000097e+03
3.310000000000000000e+02 1.491000000000000000e+03 3.600000000000000000e+01 1.811996671999999990e+03
3.320000000000000000e+02 1.452000000000000000e+03 2.500000000000000000e+01 1.774002175999999963e+03
3.330000000000000000e+02 1.482000000000000000e+03 2.700000000000000000e+01 1.773002752000000100e+03
3.340000000000000000e+02 1.449000000000000000e+03 3.200000000000000000e+01 1.753997311999999965e+03
3.350000000000000000e+02 1.502000000000000000e+03 4.500000000000000000e+01 1.801003007999999909e+03
3.360000000000000000e+02 1.502000000000000000e+03 3.600000000000000000e+01 1.783996415999999954e+03
3.370000000000000000e+02 1.537000000000000000e+03 5.100000000000000000e+01 1.861001216000000113e+03
3.380000000000000000e+02 1.519000000000000000e+03 4.300000000000000000e+01 1.835999231999999893e+03
3.390000000000000000e+02 1.552000000000000000e+03 4.700000000000000000e+01 1.845002240000000029e+03
3.400000000000000000e+02 1.527000000000000000e+03 3.000000000000000000e+01 1.831002111999999897e+03
3.410000000000000000e+02 1.559000000000000000e+03 2.300000000000000000e+01 1.832001535999999987e+03
3.420000000000000000e+02 1.562000000000000000e+03 2.500000000000000000e+01 1.815003136000000040e+03
3.430000000000000000e+02 1.564000000000000000e+03 3.500000000000000000e+01 1.845002240000000029e+03
3.440000000000000000e+02 1.557000000000000000e+03 3.500000000000000000e+01 1.833000960000000077e+03
3.450000000000000000e+02 1.545000000000000000e+03 3.000000000000000000e+01 1.830002688000000035e+03
3.460000000000000000e+02 1.562000000000000000e+03 5.200000000000000000e+01 1.879998464000000013e+03
3.470000000000000000e+02 1.560000000000000000e+03 2.500000000000000000e+01 1.849999360000000024e+03
3.480000000000000000e+02 1.603000000000000000e+03 2.700000000000000000e+01 1.879998464000000013e+03
3.490000000000000000e+02 1.580000000000000000e+03 3.000000000000000000e+01 1.860001792000000023e+03
3.500000000000000000e+02 1.559000000000000000e+03 2.800000000000000000e+01 1.830002688000000035e+03
3.510000000000000000e+02 1.589000000000000000e+03 4.200000000000000000e+01 1.902002175999999963e+03
3.520000000000000000e+02 1.589000000000000000e+03 2.900000000000000000e+01 1.882996736000000055e+03
3.530000000000000000e+02 1.556000000000000000e+03 3.200000000000000000e+01 1.840996351999999888e+03
3.540000000000000000e+02 1.591000000000000000e+03 3.000000000000000000e+01 1.897996288000000050e+03
3.550000000000000000e+02 1.567000000000000000e+03 3.800000000000000000e+01 1.881997311999999965e+03
3.560000000000000000e+02 1.657000000000000000e+03 2.600000000000000000e+01 1.957003263999999945e+03
3.570000000000000000e+02 1.654000000000000000e+03 3.500000000000000000e+01 1.948000256000000036e+03
3.580000000000000000e+02 1.695000000000000000e+03 2.700000000000000000e+01 1.980997632000000067e+03
3.590000000000000000e+02 1.715000000000000000e+03 2.300000000000000000e+01 1.953996799999999894e+03
3.600000000000000000e+02 1.734000000000000000e+03 3.700000000000000000e+01 2.010996736000000055e+03
3.610000000000000000e+02 1.748000000000000000e+03 2.200000000000000000e+01 1.964998655999999983e+03
3.620000000000000000e+02 1.761000000000000000e+03 2.300000000000000000e+01 2.014003200000000106e+03
3.630000000000000000e+02 1.718000000000000000e+03 4.300000000000000000e+01 2.043002880000000005e+03
3.640000000000000000e+02 1.733000000000000000e+03 2.000000000000000000e+01 2.041004032000000052e+03
3.650000000000000000e+02 1.719000000000000000e+03 3.800000000000000000e+01 2.062000128000000132e+03
3.660000000000000000e+02 1.788000000000000000e+03 3.400000000000000000e+01 2.064998399999999947e+03
3.670000000000000000e+02 1.769000000000000000e+03 2.800000000000000000e+01 2.057003008000000136e+03
3.680000000000000000e+02 1.732000000000000000e+03 3.600000000000000000e+01 2.062999552000000222e+03
3.690000000000000000e+02 1.822000000000000000e+03 2.400000000000000000e+01 2.104000512000000072e+03
3.700000000000000000e+02 1.838000000000000000e+03 3.400000000000000000e+01 2.105999359999999797e+03
3.710000000000000000e+02 1.848000000000000000e+03 5.500000000000000000e+01 2.127003647999999885e+03
3.720000000000000000e+02 1.861000000000000000e+03 4.600000000000000000e+01 2.181996544000000085e+03
3.730000000000000000e+02 1.745000000000000000e+03 2.800000000000000000e+01 2.079997952000000168e+03
3.740000000000000000e+02 1.895000000000000000e+03 4.900000000000000000e+01 2.180997119999999995e+03
3.750000000000000000e+02 1.854000000000000000e+03 6.100000000000000000e+01 2.161999871999999868e+03
3.760000000000000000e+02 1.873000000000000000e+03 7.500000000000000000e+01 2.176999424000000090e+03
3.770000000000000000e+02 1.893000000000000000e+03 6.300000000000000000e+01 2.228002816000000166e+03
3.780000000000000000e+02 1.875000000000000000e+03 6.300000000000000000e+01 2.159001600000000053e+03
3.790000000000000000e+02 1.892000000000000000e+03 7.300000000000000000e+01 2.185003008000000136e+03
3.800000000000000000e+02 1.873000000000000000e+03 6.600000000000000000e+01 2.203000832000000173e+03
3.810000000000000000e+02 2.034000000000000000e+03 7.400000000000000000e+01 2.348998656000000210e+03
3.820000000000000000e+02 1.882000000000000000e+03 1.360000000000000000e+02 2.276999167999999827e+03
3.830000000000000000e+02 1.993000000000000000e+03 6.600000000000000000e+01 2.261000191999999970e+03
3.840000000000000000e+02 2.065000000000000000e+03 7.500000000000000000e+01 2.359001087999999982e+03
3.850000000000000000e+02 2.101000000000000000e+03 6.200000000000000000e+01 2.403999744000000192e+03
3.860000000000000000e+02 1.899000000000000000e+03 2.700000000000000000e+02 2.349998079999999845e+03
3.870000000000000000e+02 2.205000000000000000e+03 7.500000000000000000e+01 2.486001663999999892e+03
3.880000000000000000e+02 2.150000000000000000e+03 8.000000000000000000e+01 2.476998656000000210e+03
3.890000000000000000e+02 2.190000000000000000e+03 7.400000000000000000e+01 2.476998656000000210e+03
3.900000000000000000e+02 2.315000000000000000e+03 3.500000000000000000e+01 2.517000191999999970e+03
3.910000000000000000e+02 2.271000000000000000e+03 7.300000000000000000e+01 2.512003071999999975e+03
3.920000000000000000e+02 2.302000000000000000e+03 2.600000000000000000e+01 2.517000191999999970e+03
3.930000000000000000e+02 2.273000000000000000e+03 6.100000000000000000e+01 2.573000704000000042e+03
3.940000000000000000e+02 2.377000000000000000e+03 6.000000000000000000e+01 2.606997503999999935e+03
3.950000000000000000e+02 2.373000000000000000e+03 3.200000000000000000e+01 2.629001216000000113e+03
3.960000000000000000e+02 2.601000000000000000e+03 1.200000000000000000e+01 2.741002239999999802e+03
3.970000000000000000e+02 2.485000000000000000e+03 5.400000000000000000e+01 2.670002175999999963e+03
3.980000000000000000e+02 2.447000000000000000e+03 6.600000000000000000e+01 2.716000255999999808e+03
3.990000000000000000e+02 2.512000000000000000e+03 7.500000000000000000e+01 2.805997567999999774e+03
4.000000000000000000e+02 2.775000000000000000e+03 3.000000000000000000e+00 2.881003520000000208e+03
4.010000000000000000e+02 2.768000000000000000e+03 2.500000000000000000e+01 2.914000896000000012e+03
4.020000000000000000e+02 2.852000000000000000e+03 7.300000000000000000e+01 3.091996672000000217e+03
4.030000000000000000e+02 2.964000000000000000e+03 2.200000000000000000e+01 3.056001024000000143e+03
4.040000000000000000e+02 2.977000000000000000e+03 7.000000000000000000e+01 3.137003520000000208e+03
4.050000000000000000e+02 3.204000000000000000e+03 1.800000000000000000e+01 3.296002047999999832e+03
4.060000000000000000e+02 3.186000000000000000e+03 1.600000000000000000e+01 3.266002943999999843e+03
4.070000000000000000e+02 3.235000000000000000e+03 1.100000000000000000e+01 3.319996415999999954e+03
4.080000000000000000e+02 3.334000000000000000e+03 1.100000000000000000e+01 3.439001600000000053e+03
4.090000000000000000e+02 3.345000000000000000e+03 7.000000000000000000e+00 3.436003327999999783e+03
4.100000000000000000e+02 3.496000000000000000e+03 1.300000000000000000e+01 3.577004031999999825e+03
4.110000000000000000e+02 3.538000000000000000e+03 1.400000000000000000e+01 3.639001087999999982e+03
4.120000000000000000e+02 3.490000000000000000e+03 1.300000000000000000e+01 3.571998720000000048e+03
4.130000000000000000e+02 3.549000000000000000e+03 5.000000000000000000e+00 3.623002112000000125e+03
4.140000000000000000e+02 3.536000000000000000e+03 1.000000000000000000e+01 3.601997824000000037e+03
4.150000000000000000e+02 3.662000000000000000e+03 8.000000000000000000e+00 3.732996095999999852e+03
4.160000000000000000e+02 3.684000000000000000e+03 1.200000000000000000e+01 3.755999232000000120e+03
4.170000000000000000e+02 3.764000000000000000e+03 5.400000000000000000e+01 3.885998079999999845e+03
4.180000000000000000e+02 3.901000000000000000e+03 8.000000000000000000e+00 3.963002880000000005e+03
4.190000000000000000e+02 3.901000000000000000e+03 7.000000000000000000e+00 3.963002880000000005e+03
4.200000000000000000e+02 3.990000000000000000e+03 1.300000000000000000e+01 4.053000191999999970e+03
4.210000000000000000e+02 4.053000000000000000e+03 1.300000000000000000e+01 4.124000256000000263e+03
4.220000000000000000e+02 4.155000000000000000e+03 5.000000000000000000e+00 4.198998015999999552e+03
4.230000000000000000e+02 4.149000000000000000e+03 1.400000000000000000e+01 4.217004031999999825e+03
4.240000000000000000e+02 4.236000000000000000e+03 1.400000000000000000e+01 4.295999488000000383e+03
4.250000000000000000e+02 4.233000000000000000e+03 7.000000000000000000e+00 4.280999936000000162e+03
4.260000000000000000e+02 4.379000000000000000e+03 8.000000000000000000e+00 4.423999488000000383e+03
4.270000000000000000e+02 4.313000000000000000e+03 1.000000000000000000e+01 4.368998400000000402e+03
4.280000000000000000e+02 4.324000000000000000e+03 4.000000000000000000e+00 4.366999552000000222e+03
4.290000000000000000e+02 4.413000000000000000e+03 3.000000000000000000e+00 4.451999743999999737e+03
4.300000000000000000e+02 4.541000000000000000e+03 3.000000000000000000e+00 4.569997312000000420e+03
4.310000000000000000e+02 4.638000000000000000e+03 2.000000000000000000e+00 4.668997631999999612e+03
4.320000000000000000e+02 4.641000000000000000e+03 3.000000000000000000e+00 4.676001792000000023e+03
4.330000000000000000e+02 4.729000000000000000e+03 3.000000000000000000e+00 4.750000127999999677e+03
4.340000000000000000e+02 4.790000000000000000e+03 2.000000000000000000e+00 4.818001919999999700e+03
4.350000000000000000e+02 4.889000000000000000e+03 1.200000000000000000e+01 4.921999359999999797e+03
4.360000000000000000e+02 4.936000000000000000e+03 4.000000000000000000e+00 4.971003904000000148e+03
4.370000000000000000e+02 5.118000000000000000e+03 2.000000000000000000e+00 5.146001408000000083e+03
4.380000000000000000e+02 5.138000000000000000e+03 4.000000000000000000e+00 5.161000960000000305e+03
4.390000000000000000e+02 5.239000000000000000e+03 3.000000000000000000e+00 5.260001280000000406e+03
4.400000000000000000e+02 5.322000000000000000e+03 3.000000000000000000e+00 5.342003200000000106e+03
4.410000000000000000e+02 5.399000000000000000e+03 2.000000000000000000e+00 5.418999807999999575e+03
4.420000000000000000e+02 5.451000000000000000e+03 3.000000000000000000e+00 5.474000895999999557e+03
4.430000000000000000e+02 5.606000000000000000e+03 2.000000000000000000e+00 5.619998719999999594e+03
4.440000000000000000e+02 5.618000000000000000e+03 2.000000000000000000e+00 5.638995968000000175e+03
4.450000000000000000e+02 5.777000000000000000e+03 3.000000000000000000e+00 5.798002687999999580e+03
4.460000000000000000e+02 5.831000000000000000e+03 3.000000000000000000e+00 5.845999616000000060e+03
4.470000000000000000e+02 5.900000000000000000e+03 2.000000000000000000e+00 5.922996224000000439e+03
4.480000000000000000e+02 6.077000000000000000e+03 2.000000000000000000e+00 6.090997760000000198e+03
4.490000000000000000e+02 6.124000000000000000e+03 2.000000000000000000e+00 6.133997567999999774e+03
4.500000000000000000e+02 6.300000000000000000e+03 3.000000000000000000e+00 6.314000383999999940e+03
4.510000000000000000e+02 6.393000000000000000e+03 2.000000000000000000e+00 6.402998271999999815e+03
4.520000000000000000e+02 6.416000000000000000e+03 2.000000000000000000e+00 6.428000256000000263e+03
4.530000000000000000e+02 6.437000000000000000e+03 1.000000000000000000e+00 6.448996352000000115e+03
4.540000000000000000e+02 6.490000000000000000e+03 1.000000000000000000e+00 6.499999743999999737e+03
4.550000000000000000e+02 6.570000000000000000e+03 2.000000000000000000e+00 6.584000511999999617e+03
4.560000000000000000e+02 6.714000000000000000e+03 1.000000000000000000e+00 6.725001215999999658e+03
4.570000000000000000e+02 6.790000000000000000e+03 2.000000000000000000e+00 6.798999552000000222e+03
4.580000000000000000e+02 6.893000000000000000e+03 1.000000000000000000e+00 6.896001024000000143e+03
4.590000000000000000e+02 6.866000000000000000e+03 1.000000000000000000e+00 6.869000192000000425e+03
4.600000000000000000e+02 7.033000000000000000e+03 2.000000000000000000e+00 7.040000000000000000e+03
4.610000000000000000e+02 7.037000000000000000e+03 1.000000000000000000e+00 7.040000000000000000e+03
4.620000000000000000e+02 7.137000000000000000e+03 1.000000000000000000e+00 7.139999743999999737e+03
4.630000000000000000e+02 7.077000000000000000e+03 2.000000000000000000e+00 7.082000383999999940e+03
4.640000000000000000e+02 7.177000000000000000e+03 2.000000000000000000e+00 7.183998975999999857e+03
4.650000000000000000e+02 7.177000000000000000e+03 1.000000000000000000e+00 7.179001855999999862e+03
4.660000000000000000e+02 7.213000000000000000e+03 1.000000000000000000e+00 7.216996352000000115e+03
4.670000000000000000e+02 7.265000000000000000e+03 1.000000000000000000e+00 7.271997440000000097e+03
4.680000000000000000e+02 7.245000000000000000e+03 2.000000000000000000e+00 7.250001919999999700e+03
4.690000000000000000e+02 7.320000000000000000e+03 1.000000000000000000e+00 7.321001984000000448e+03
4.700000000000000000e+02 7.333000000000000000e+03 1.000000000000000000e+00 7.336001535999999760e+03
4.710000000000000000e+02 7.341000000000000000e+03 1.000000000000000000e+00 7.348002816000000166e+03
4.720000000000000000e+02 7.357000000000000000e+03 1.000000000000000000e+00 7.358996479999999792e+03
4.730000000000000000e+02 7.400000000000000000e+03 0.000000000000000000e+00 7.399997440000000097e+03
4.740000000000000000e+02 7.387000000000000000e+03 1.000000000000000000e+00 7.387996159999999691e+03
4.750000000000000000e+02 7.431000000000000000e+03 1.000000000000000000e+00 7.432003584000000046e+03
4.760000000000000000e+02 7.496000000000000000e+03 1.000000000000000000e+00 7.496998912000000018e+03
4.770000000000000000e+02 7.446000000000000000e+03 1.000000000000000000e+00 7.449001984000000448e+03
4.780000000000000000e+02 7.532000000000000000e+03 1.000000000000000000e+00 7.534002175999999963e+03
4.790000000000000000e+02 7.497000000000000000e+03 0.000000000000000000e+00 7.496998912000000018e+03
4.800000000000000000e+02 7.495000000000000000e+03 1.000000000000000000e+00 7.496998912000000018e+03
4.810000000000000000e+02 7.525000000000000000e+03 2.000000000000000000e+00 7.527997440000000097e+03
4.820000000000000000e+02 7.503000000000000000e+03 1.000000000000000000e+00 7.505002496000000065e+03
4.830000000000000000e+02 7.546000000000000000e+03 1.000000000000000000e+00 7.548002303999999640e+03
4.840000000000000000e+02 7.554000000000000000e+03 1.000000000000000000e+00 7.556997119999999995e+03
4.850000000000000000e+02 7.569000000000000000e+03 1.000000000000000000e+00 7.571996672000000217e+03
4.860000000000000000e+02 7.652000000000000000e+03 0.000000000000000000e+00 7.651999743999999737e+03
4.870000000000000000e+02 7.601000000000000000e+03 0.000000000000000000e+00 7.600996352000000115e+03
4.880000000000000000e+02 7.635000000000000000e+03 1.000000000000000000e+00 7.636000767999999880e+03
4.890000000000000000e+02 7.624000000000000000e+03 0.000000000000000000e+00 7.623999488000000383e+03
4.900000000000000000e+02 7.591000000000000000e+03 0.000000000000000000e+00 7.591002112000000125e+03
4.910000000000000000e+02 7.655000000000000000e+03 1.000000000000000000e+00 7.655997440000000097e+03
4.920000000000000000e+02 7.605000000000000000e+03 1.000000000000000000e+00 7.608000511999999617e+03
4.930000000000000000e+02 7.650000000000000000e+03 1.000000000000000000e+00 7.653998591999999917e+03
4.940000000000000000e+02 7.690000000000000000e+03 0.000000000000000000e+00 7.690002432000000226e+03
4.950000000000000000e+02 7.685000000000000000e+03 1.000000000000000000e+00 7.686995968000000175e+03
4.960000000000000000e+02 7.711000000000000000e+03 0.000000000000000000e+00 7.710998528000000078e+03
4.970000000000000000e+02 7.690000000000000000e+03 1.000000000000000000e+00 7.691001855999999862e+03
4.980000000000000000e+02 7.710000000000000000e+03 0.000000000000000000e+00 7.709999104000000443e+03
4.990000000000000000e+02 7.668000000000000000e+03 1.000000000000000000e+00 7.669997567999999774e+03
5.000000000000000000e+02 7.711000000000000000e+03 1.000000000000000000e+00 7.711997951999999714e+03
