# Supplementary material for: Microscopic mechanisms of pressure-induced amorphous-amorphous transitions and crystallisation in silicon
Source: Nat Commun. 2024 Jan 16;15:368. doi: 10.1038/s41467-023-44332-6 (PMC10792069; doi:10.1038/s41467-023-44332-6)
Supplement: Supplementary file 5 — Source Data [file 41467_2023_44332_MOESM5_ESM.zip › Source Data Combined Final/NCOMMS-23-21448B Source Data/SourceData/source_data_Main/Fig2c.txt]

# Time(ps)  fraction of CN of from 3 to 9
0.000000000000000000e+00 1.931999999999999829e-01 9.438729999999999620e+01 5.101499999999999702e+00 2.948000000000000065e-01 2.179999999999999993e-02 1.299999999999999940e-03 0.000000000000000000e+00
1.000000000000000000e+01 1.547000000000000042e-01 9.317740000000000578e+01 6.088400000000000034e+00 5.087999999999999190e-01 5.770000000000000129e-02 9.199999999999999845e-03 3.899999999999999821e-03
2.000000000000000000e+01 1.476999999999999980e-01 9.219729999999999848e+01 6.990100000000000868e+00 5.772000000000000464e-01 8.190000000000000058e-02 5.799999999999999600e-03 0.000000000000000000e+00
3.000000000000000000e+01 1.527000000000000024e-01 9.219939999999999714e+01 6.982599999999999696e+00 5.916000000000000147e-01 6.189999999999999669e-02 1.100000000000000110e-02 8.999999999999999754e-04
4.000000000000000000e+01 1.665999999999999981e-01 9.209039999999998827e+01 7.074900000000000411e+00 5.686999999999999833e-01 7.640000000000000957e-02 2.090000000000000191e-02 2.099999999999999870e-03
5.000000000000000000e+01 1.546000000000000152e-01 9.119960000000000377e+01 7.794399999999999551e+00 7.419000000000000039e-01 9.310000000000000220e-02 1.420000000000000082e-02 2.099999999999999870e-03
6.000000000000000000e+01 1.496999999999999997e-01 8.983939999999999770e+01 8.723900000000000432e+00 1.058499999999999996e+00 1.722999999999999809e-01 5.000000000000000278e-02 6.200000000000000649e-03
7.000000000000000000e+01 1.498999999999999777e-01 8.862030000000000030e+01 9.577799999999999869e+00 1.333499999999999908e+00 2.462999999999999912e-01 6.110000000000000153e-02 1.110000000000000049e-02
8.000000000000000000e+01 1.295999999999999930e-01 8.776779999999999404e+01 1.017290000000000028e+01 1.564500000000000002e+00 2.993999999999999995e-01 5.820000000000000173e-02 7.600000000000000852e-03
9.000000000000000000e+01 1.499999999999999944e-01 8.742149999999999466e+01 1.050419999999999909e+01 1.532399999999999984e+00 3.245999999999999996e-01 5.900000000000000383e-02 8.200000000000000691e-03
1.000000000000000000e+02 1.350999999999999979e-01 8.724730000000000985e+01 1.065830000000000055e+01 1.594200000000000061e+00 3.079999999999999960e-01 4.609999999999999515e-02 1.089999999999999997e-02
1.100000000000000000e+02 1.355999999999999983e-01 8.652899999999999636e+01 1.101850000000000129e+01 1.848300000000000054e+00 3.744000000000000106e-01 8.079999999999999682e-02 1.340000000000000045e-02
1.200000000000000000e+02 1.417000000000000204e-01 8.620629999999999882e+01 1.139470000000000027e+01 1.837700000000000111e+00 3.294000000000000261e-01 7.660000000000000142e-02 1.370000000000000037e-02
1.300000000000000000e+02 1.398999999999999966e-01 8.600370000000000914e+01 1.149160000000000004e+01 1.953799999999999981e+00 3.240999999999999992e-01 7.670000000000000429e-02 1.020000000000000073e-02
1.400000000000000000e+02 1.297000000000000097e-01 8.515200000000000102e+01 1.206470000000000020e+01 2.078199999999999825e+00 4.316000000000000392e-01 1.195000000000000090e-01 2.429999999999999868e-02
1.500000000000000000e+02 1.335000000000000075e-01 8.507540000000000191e+01 1.219159999999999933e+01 2.167899999999999938e+00 3.538000000000000034e-01 6.729999999999999871e-02 1.050000000000000065e-02
1.600000000000000000e+02 1.241000000000000159e-01 8.375759999999999650e+01 1.287190000000000012e+01 2.613300000000000178e+00 5.458000000000000629e-01 7.640000000000000957e-02 1.100000000000000110e-02
1.700000000000000000e+02 1.247999999999999943e-01 8.287489999999999668e+01 1.328110000000000213e+01 2.951900000000000190e+00 6.210999999999999854e-01 1.330000000000000071e-01 1.309999999999999880e-02
1.800000000000000000e+02 1.210999999999999993e-01 8.231520000000000437e+01 1.362230000000000096e+01 3.109799999999999898e+00 6.700000000000000400e-01 1.406000000000000028e-01 2.100000000000000130e-02
1.900000000000000000e+02 1.310999999999999943e-01 8.135470000000000823e+01 1.437420000000000009e+01 3.318900000000000183e+00 6.866999999999999771e-01 1.164000000000000035e-01 1.809999999999999803e-02
2.000000000000000000e+02 1.116000000000000048e-01 7.981889999999999930e+01 1.499669999999999881e+01 4.034200000000000230e+00 8.739000000000000101e-01 1.467999999999999861e-01 1.779999999999999985e-02
2.100000000000000000e+02 1.253999999999999837e-01 7.907210000000000605e+01 1.553309999999999924e+01 4.195299999999999585e+00 8.770999999999998797e-01 1.718999999999999972e-01 2.500000000000000139e-02
2.200000000000000000e+02 1.165000000000000063e-01 7.842519999999998959e+01 1.618960000000000221e+01 4.261700000000000266e+00 8.392999999999999350e-01 1.451999999999999957e-01 2.249999999999999917e-02
2.300000000000000000e+02 9.900000000000000466e-02 7.710410000000000252e+01 1.683149999999999835e+01 4.803899999999999615e+00 9.865000000000000435e-01 1.603999999999999870e-01 1.469999999999999953e-02
2.400000000000000000e+02 8.940000000000000724e-02 7.531060000000000798e+01 1.757629999999999981e+01 5.469100000000000072e+00 1.312100000000000044e+00 2.155999999999999861e-01 2.679999999999999397e-02
2.500000000000000000e+02 1.060999999999999860e-01 7.427379999999999427e+01 1.798499999999999943e+01 6.133799999999999919e+00 1.285700000000000065e+00 1.930999999999999939e-01 2.259999999999999856e-02
2.600000000000000000e+02 9.229999999999999316e-02 7.337609999999999388e+01 1.844330000000000069e+01 6.343600000000000350e+00 1.477600000000000025e+00 2.481000000000000150e-01 1.899999999999999953e-02
2.700000000000000000e+02 1.103000000000000091e-01 7.275199999999999534e+01 1.897380000000000067e+01 6.384299999999999642e+00 1.500499999999999945e+00 2.585999999999999965e-01 2.050000000000000086e-02
2.800000000000000000e+02 8.070000000000000784e-02 7.181060000000000798e+01 1.924289999999999878e+01 6.885900000000000354e+00 1.647399999999999975e+00 3.001000000000000334e-01 3.239999999999999825e-02
2.900000000000000000e+02 1.045999999999999847e-01 7.087890000000000157e+01 1.962730000000000175e+01 7.276900000000000368e+00 1.729599999999999804e+00 3.458999999999999853e-01 3.689999999999999530e-02
3.000000000000000000e+02 1.035000000000000087e-01 7.024709999999998900e+01 1.981060000000000088e+01 7.496999999999999886e+00 1.914899999999999824e+00 3.669999999999999929e-01 5.979999999999999899e-02
3.100000000000000000e+02 8.890000000000000679e-02 6.938009999999999877e+01 2.032140000000000057e+01 7.507299999999999862e+00 2.082000000000000295e+00 5.401000000000000245e-01 8.010000000000000453e-02
3.200000000000000000e+02 8.770000000000000018e-02 6.808169999999999789e+01 2.152860000000000085e+01 7.810100000000000264e+00 2.025500000000000078e+00 4.134999999999999787e-01 5.279999999999999277e-02
3.300000000000000000e+02 8.449999999999999178e-02 6.655079999999999529e+01 2.202379999999999782e+01 8.399200000000000443e+00 2.384500000000000064e+00 4.911999999999999700e-01 6.600000000000000311e-02
3.400000000000000000e+02 7.829999999999999460e-02 6.556610000000000582e+01 2.208970000000000056e+01 9.006400000000001071e+00 2.656699999999999839e+00 5.368999999999999329e-01 6.590000000000001412e-02
3.500000000000000000e+02 9.410000000000000309e-02 6.540370000000000061e+01 2.194969999999999999e+01 9.248300000000000409e+00 2.688899999999999846e+00 5.466000000000000858e-01 6.880000000000000004e-02
3.600000000000000000e+02 9.629999999999999671e-02 6.365920000000000556e+01 2.252200000000000202e+01 9.924300000000000566e+00 3.021799999999999820e+00 6.604999999999999760e-01 1.159999999999999781e-01
3.700000000000000000e+02 9.110000000000000042e-02 6.218479999999999563e+01 2.333689999999999998e+01 1.042360000000000042e+01 3.247900000000000009e+00 6.288000000000000256e-01 8.699999999999999400e-02
3.800000000000000000e+02 6.609999999999999210e-02 6.035660000000000736e+01 2.413790000000000191e+01 1.121349999999999980e+01 3.423699999999999743e+00 7.086999999999999966e-01 9.340000000000001079e-02
3.900000000000000000e+02 6.719999999999999585e-02 5.650469999999999970e+01 2.581260000000000332e+01 1.261650000000000027e+01 3.953300000000000036e+00 8.935999999999999499e-01 1.521000000000000130e-01
4.000000000000000000e+02 5.329999999999999322e-02 5.081409999999999627e+01 2.849970000000000070e+01 1.463400000000000034e+01 4.735299999999999621e+00 1.071099999999999941e+00 1.925000000000000044e-01
4.100000000000000000e+02 4.000000000000000083e-02 4.291920000000000357e+01 3.106370000000000076e+01 1.817869999999999919e+01 6.223499999999999588e+00 1.367799999999999905e+00 2.067999999999999838e-01
4.200000000000000000e+02 3.669999999999999651e-02 3.753470000000000084e+01 3.198719999999999786e+01 2.101449999999999818e+01 7.385400000000000631e+00 1.716399999999999926e+00 3.250000000000000111e-01
4.300000000000000000e+02 2.970000000000000070e-02 3.274920000000000186e+01 3.350050000000000239e+01 2.291489999999999938e+01 8.363699999999999690e+00 2.078800000000000203e+00 3.631000000000000338e-01
4.400000000000000000e+02 1.779999999999999985e-02 2.598500000000000298e+01 3.385500000000000398e+01 2.667070000000000363e+01 1.028089999999999904e+01 2.689799999999999969e+00 5.008000000000000229e-01
4.500000000000000000e+02 8.899999999999999925e-03 1.774330000000000140e+01 3.345320000000000249e+01 3.151660000000000039e+01 1.321380000000000088e+01 3.413499999999999979e+00 6.506000000000000671e-01
4.600000000000000000e+02 3.499999999999999639e-03 1.223299999999999876e+01 3.307089999999999463e+01 3.452709999999999724e+01 1.524429999999999907e+01 4.145599999999999952e+00 7.755000000000000782e-01
4.700000000000000000e+02 2.699999999999999709e-03 9.651199999999999335e+00 3.173540000000000205e+01 3.670000000000000284e+01 1.680140000000000100e+01 4.370099999999999874e+00 7.393000000000000682e-01
4.800000000000000000e+02 2.000000000000000042e-03 8.149599999999999511e+00 3.083040000000000092e+01 3.763880000000000337e+01 1.780489999999999995e+01 4.697099999999999831e+00 8.771999999999999797e-01
4.900000000000000000e+02 3.000000000000000062e-03 7.235500000000000043e+00 3.032949999999999946e+01 3.849849999999999994e+01 1.816649999999999920e+01 4.841099999999999959e+00 9.259999999999999343e-01
5.000000000000000000e+02 1.200000000000000112e-03 6.238199999999999967e+00 2.970419999999999661e+01 3.900739999999999696e+01 1.887529999999999930e+01 5.174000000000000377e+00 9.997999999999998000e-01
