# Supplementary material for: Microscopic mechanisms of pressure-induced amorphous-amorphous transitions and crystallisation in silicon
Source: Nat Commun. 2024 Jan 16;15:368. doi: 10.1038/s41467-023-44332-6 (PMC10792069; doi:10.1038/s41467-023-44332-6)
Supplement: Supplementary file 5 — Source Data [file 41467_2023_44332_MOESM5_ESM.zip › Source Data Combined Final/NCOMMS-23-21448B Source Data/SourceData/source_data_Main/Fig2d.txt]

# Volume per atom   Distribution for tim from 0 to 500 ps
1.001249999999999929e+01 0.000000000000000000e+00 0.000000000000000000e+00 0.000000000000000000e+00 0.000000000000000000e+00 0.000000000000000000e+00 0.000000000000000000e+00 0.000000000000000000e+00 0.000000000000000000e+00 0.000000000000000000e+00 0.000000000000000000e+00 0.000000000000000000e+00 0.000000000000000000e+00 0.000000000000000000e+00 0.000000000000000000e+00 0.000000000000000000e+00 0.000000000000000000e+00 0.000000000000000000e+00 0.000000000000000000e+00 0.000000000000000000e+00 0.000000000000000000e+00 0.000000000000000000e+00 0.000000000000000000e+00 0.000000000000000000e+00 0.000000000000000000e+00 0.000000000000000000e+00 0.000000000000000000e+00 0.000000000000000000e+00 0.000000000000000000e+00 0.000000000000000000e+00 0.000000000000000000e+00 0.000000000000000000e+00 0.000000000000000000e+00 0.000000000000000000e+00 0.000000000000000000e+00 0.000000000000000000e+00 0.000000000000000000e+00 0.000000000000000000e+00 0.000000000000000000e+00 0.000000000000000000e+00 0.000000000000000000e+00 0.000000000000000000e+00 0.000000000000000000e+00 0.000000000000000000e+00 0.000000000000000000e+00 0.000000000000000000e+00 0.000000000000000000e+00 0.000000000000000000e+00 0.000000000000000000e+00 0.000000000000000000e+00 0.000000000000000000e+00 0.000000000000000000e+00
1.003750000000000142e+01 0.000000000000000000e+00 0.000000000000000000e+00 0.000000000000000000e+00 0.000000000000000000e+00 0.000000000000000000e+00 0.000000000000000000e+00 0.000000000000000000e+00 0.000000000000000000e+00 0.000000000000000000e+00 0.000000000000000000e+00 0.000000000000000000e+00 0.000000000000000000e+00 0.000000000000000000e+00 0.000000000000000000e+00 0.000000000000000000e+00 0.000000000000000000e+00 0.000000000000000000e+00 0.000000000000000000e+00 0.000000000000000000e+00 0.000000000000000000e+00 0.000000000000000000e+00 0.000000000000000000e+00 0.000000000000000000e+00 0.000000000000000000e+00 0.000000000000000000e+00 0.000000000000000000e+00 0.000000000000000000e+00 0.000000000000000000e+00 0.000000000000000000e+00 0.000000000000000000e+00 0.000000000000000000e+00 0.000000000000000000e+00 0.000000000000000000e+00 0.000000000000000000e+00 0.000000000000000000e+00 0.000000000000000000e+00 0.000000000000000000e+00 0.000000000000000000e+00 0.000000000000000000e+00 0.000000000000000000e+00 0.000000000000000000e+00 0.000000000000000000e+00 0.000000000000000000e+00 0.000000000000000000e+00 0.000000000000000000e+00 0.000000000000000000e+00 0.000000000000000000e+00 0.000000000000000000e+00 0.000000000000000000e+00 0.000000000000000000e+00 0.000000000000000000e+00
1.006250000000000000e+01 0.000000000000000000e+00 0.000000000000000000e+00 0.000000000000000000e+00 0.000000000000000000e+00 0.000000000000000000e+00 0.000000000000000000e+00 0.000000000000000000e+00 0.000000000000000000e+00 0.000000000000000000e+00 0.000000000000000000e+00 0.000000000000000000e+00 0.000000000000000000e+00 0.000000000000000000e+00 0.000000000000000000e+00 0.000000000000000000e+00 0.000000000000000000e+00 0.000000000000000000e+00 0.000000000000000000e+00 0.000000000000000000e+00 0.000000000000000000e+00 0.000000000000000000e+00 0.000000000000000000e+00 0.000000000000000000e+00 0.000000000000000000e+00 0.000000000000000000e+00 0.000000000000000000e+00 0.000000000000000000e+00 0.000000000000000000e+00 0.000000000000000000e+00 0.000000000000000000e+00 0.000000000000000000e+00 0.000000000000000000e+00 0.000000000000000000e+00 0.000000000000000000e+00 0.000000000000000000e+00 0.000000000000000000e+00 0.000000000000000000e+00 0.000000000000000000e+00 0.000000000000000000e+00 0.000000000000000000e+00 0.000000000000000000e+00 0.000000000000000000e+00 0.000000000000000000e+00 0.000000000000000000e+00 0.000000000000000000e+00 0.000000000000000000e+00 0.000000000000000000e+00 0.000000000000000000e+00 0.000000000000000000e+00 0.000000000000000000e+00 0.000000000000000000e+00
1.008749999999999858e+01 0.000000000000000000e+00 0.000000000000000000e+00 0.000000000000000000e+00 0.000000000000000000e+00 0.000000000000000000e+00 0.000000000000000000e+00 0.000000000000000000e+00 0.000000000000000000e+00 0.000000000000000000e+00 0.000000000000000000e+00 0.000000000000000000e+00 0.000000000000000000e+00 0.000000000000000000e+00 0.000000000000000000e+00 0.000000000000000000e+00 0.000000000000000000e+00 0.000000000000000000e+00 0.000000000000000000e+00 0.000000000000000000e+00 0.000000000000000000e+00 0.000000000000000000e+00 0.000000000000000000e+00 0.000000000000000000e+00 0.000000000000000000e+00 0.000000000000000000e+00 0.000000000000000000e+00 0.000000000000000000e+00 0.000000000000000000e+00 0.000000000000000000e+00 0.000000000000000000e+00 0.000000000000000000e+00 0.000000000000000000e+00 0.000000000000000000e+00 0.000000000000000000e+00 0.000000000000000000e+00 0.000000000000000000e+00 0.000000000000000000e+00 0.000000000000000000e+00 0.000000000000000000e+00 0.000000000000000000e+00 0.000000000000000000e+00 0.000000000000000000e+00 0.000000000000000000e+00 0.000000000000000000e+00 0.000000000000000000e+00 0.000000000000000000e+00 0.000000000000000000e+00 0.000000000000000000e+00 0.000000000000000000e+00 0.000000000000000000e+00 0.000000000000000000e+00
1.011250000000000071e+01 0.000000000000000000e+00 0.000000000000000000e+00 0.000000000000000000e+00 0.000000000000000000e+00 0.000000000000000000e+00 0.000000000000000000e+00 0.000000000000000000e+00 0.000000000000000000e+00 0.000000000000000000e+00 0.000000000000000000e+00 0.000000000000000000e+00 0.000000000000000000e+00 0.000000000000000000e+00 0.000000000000000000e+00 0.000000000000000000e+00 0.000000000000000000e+00 0.000000000000000000e+00 0.000000000000000000e+00 0.000000000000000000e+00 0.000000000000000000e+00 0.000000000000000000e+00 0.000000000000000000e+00 0.000000000000000000e+00 0.000000000000000000e+00 0.000000000000000000e+00 0.000000000000000000e+00 0.000000000000000000e+00 0.000000000000000000e+00 0.000000000000000000e+00 0.000000000000000000e+00 0.000000000000000000e+00 0.000000000000000000e+00 0.000000000000000000e+00 0.000000000000000000e+00 0.000000000000000000e+00 0.000000000000000000e+00 0.000000000000000000e+00 0.000000000000000000e+00 0.000000000000000000e+00 0.000000000000000000e+00 0.000000000000000000e+00 0.000000000000000000e+00 0.000000000000000000e+00 0.000000000000000000e+00 0.000000000000000000e+00 0.000000000000000000e+00 0.000000000000000000e+00 0.000000000000000000e+00 0.000000000000000000e+00 0.000000000000000000e+00 0.000000000000000000e+00
1.013749999999999929e+01 0.000000000000000000e+00 0.000000000000000000e+00 0.000000000000000000e+00 0.000000000000000000e+00 0.000000000000000000e+00 0.000000000000000000e+00 0.000000000000000000e+00 0.000000000000000000e+00 0.000000000000000000e+00 0.000000000000000000e+00 0.000000000000000000e+00 0.000000000000000000e+00 0.000000000000000000e+00 0.000000000000000000e+00 0.000000000000000000e+00 0.000000000000000000e+00 0.000000000000000000e+00 0.000000000000000000e+00 0.000000000000000000e+00 0.000000000000000000e+00 0.000000000000000000e+00 0.000000000000000000e+00 0.000000000000000000e+00 0.000000000000000000e+00 0.000000000000000000e+00 0.000000000000000000e+00 0.000000000000000000e+00 0.000000000000000000e+00 0.000000000000000000e+00 0.000000000000000000e+00 0.000000000000000000e+00 0.000000000000000000e+00 0.000000000000000000e+00 0.000000000000000000e+00 0.000000000000000000e+00 0.000000000000000000e+00 0.000000000000000000e+00 0.000000000000000000e+00 0.000000000000000000e+00 0.000000000000000000e+00 0.000000000000000000e+00 0.000000000000000000e+00 0.000000000000000000e+00 0.000000000000000000e+00 0.000000000000000000e+00 0.000000000000000000e+00 0.000000000000000000e+00 0.000000000000000000e+00 0.000000000000000000e+00 0.000000000000000000e+00 0.000000000000000000e+00
1.016250000000000142e+01 0.000000000000000000e+00 0.000000000000000000e+00 0.000000000000000000e+00 0.000000000000000000e+00 0.000000000000000000e+00 0.000000000000000000e+00 0.000000000000000000e+00 0.000000000000000000e+00 0.000000000000000000e+00 0.000000000000000000e+00 0.000000000000000000e+00 0.000000000000000000e+00 0.000000000000000000e+00 0.000000000000000000e+00 0.000000000000000000e+00 0.000000000000000000e+00 0.000000000000000000e+00 0.000000000000000000e+00 0.000000000000000000e+00 0.000000000000000000e+00 0.000000000000000000e+00 0.000000000000000000e+00 0.000000000000000000e+00 0.000000000000000000e+00 0.000000000000000000e+00 0.000000000000000000e+00 0.000000000000000000e+00 0.000000000000000000e+00 0.000000000000000000e+00 0.000000000000000000e+00 0.000000000000000000e+00 0.000000000000000000e+00 0.000000000000000000e+00 0.000000000000000000e+00 0.000000000000000000e+00 0.000000000000000000e+00 0.000000000000000000e+00 0.000000000000000000e+00 0.000000000000000000e+00 0.000000000000000000e+00 0.000000000000000000e+00 0.000000000000000000e+00 0.000000000000000000e+00 0.000000000000000000e+00 0.000000000000000000e+00 0.000000000000000000e+00 0.000000000000000000e+00 0.000000000000000000e+00 0.000000000000000000e+00 0.000000000000000000e+00 0.000000000000000000e+00
1.018750000000000000e+01 0.000000000000000000e+00 0.000000000000000000e+00 0.000000000000000000e+00 0.000000000000000000e+00 0.000000000000000000e+00 0.000000000000000000e+00 0.000000000000000000e+00 0.000000000000000000e+00 0.000000000000000000e+00 0.000000000000000000e+00 0.000000000000000000e+00 0.000000000000000000e+00 0.000000000000000000e+00 0.000000000000000000e+00 0.000000000000000000e+00 0.000000000000000000e+00 0.000000000000000000e+00 0.000000000000000000e+00 0.000000000000000000e+00 0.000000000000000000e+00 0.000000000000000000e+00 0.000000000000000000e+00 0.000000000000000000e+00 0.000000000000000000e+00 0.000000000000000000e+00 0.000000000000000000e+00 0.000000000000000000e+00 0.000000000000000000e+00 0.000000000000000000e+00 0.000000000000000000e+00 0.000000000000000000e+00 0.000000000000000000e+00 0.000000000000000000e+00 0.000000000000000000e+00 0.000000000000000000e+00 0.000000000000000000e+00 0.000000000000000000e+00 0.000000000000000000e+00 0.000000000000000000e+00 0.000000000000000000e+00 0.000000000000000000e+00 0.000000000000000000e+00 0.000000000000000000e+00 0.000000000000000000e+00 0.000000000000000000e+00 0.000000000000000000e+00 0.000000000000000000e+00 0.000000000000000000e+00 0.000000000000000000e+00 0.000000000000000000e+00 0.000000000000000000e+00
1.021249999999999858e+01 0.000000000000000000e+00 0.000000000000000000e+00 0.000000000000000000e+00 0.000000000000000000e+00 0.000000000000000000e+00 0.000000000000000000e+00 0.000000000000000000e+00 0.000000000000000000e+00 0.000000000000000000e+00 0.000000000000000000e+00 0.000000000000000000e+00 0.000000000000000000e+00 0.000000000000000000e+00 0.000000000000000000e+00 0.000000000000000000e+00 0.000000000000000000e+00 0.000000000000000000e+00 0.000000000000000000e+00 0.000000000000000000e+00 0.000000000000000000e+00 0.000000000000000000e+00 0.000000000000000000e+00 0.000000000000000000e+00 0.000000000000000000e+00 0.000000000000000000e+00 0.000000000000000000e+00 0.000000000000000000e+00 0.000000000000000000e+00 0.000000000000000000e+00 0.000000000000000000e+00 0.000000000000000000e+00 0.000000000000000000e+00 0.000000000000000000e+00 0.000000000000000000e+00 0.000000000000000000e+00 0.000000000000000000e+00 0.000000000000000000e+00 0.000000000000000000e+00 0.000000000000000000e+00 0.000000000000000000e+00 0.000000000000000000e+00 0.000000000000000000e+00 0.000000000000000000e+00 0.000000000000000000e+00 0.000000000000000000e+00 0.000000000000000000e+00 0.000000000000000000e+00 0.000000000000000000e+00 0.000000000000000000e+00 0.000000000000000000e+00 0.000000000000000000e+00
1.023750000000000071e+01 0.000000000000000000e+00 0.000000000000000000e+00 0.000000000000000000e+00 0.000000000000000000e+00 0.000000000000000000e+00 0.000000000000000000e+00 0.000000000000000000e+00 0.000000000000000000e+00 0.000000000000000000e+00 0.000000000000000000e+00 0.000000000000000000e+00 0.000000000000000000e+00 0.000000000000000000e+00 0.000000000000000000e+00 0.000000000000000000e+00 0.000000000000000000e+00 0.000000000000000000e+00 0.000000000000000000e+00 0.000000000000000000e+00 0.000000000000000000e+00 0.000000000000000000e+00 0.000000000000000000e+00 0.000000000000000000e+00 0.000000000000000000e+00 0.000000000000000000e+00 0.000000000000000000e+00 0.000000000000000000e+00 0.000000000000000000e+00 0.000000000000000000e+00 0.000000000000000000e+00 0.000000000000000000e+00 0.000000000000000000e+00 0.000000000000000000e+00 0.000000000000000000e+00 0.000000000000000000e+00 0.000000000000000000e+00 0.000000000000000000e+00 0.000000000000000000e+00 0.000000000000000000e+00 0.000000000000000000e+00 0.000000000000000000e+00 0.000000000000000000e+00 0.000000000000000000e+00 0.000000000000000000e+00 0.000000000000000000e+00 0.000000000000000000e+00 0.000000000000000000e+00 0.000000000000000000e+00 0.000000000000000000e+00 0.000000000000000000e+00 0.000000000000000000e+00
1.026249999999999929e+01 0.000000000000000000e+00 0.000000000000000000e+00 0.000000000000000000e+00 0.000000000000000000e+00 0.000000000000000000e+00 0.000000000000000000e+00 0.000000000000000000e+00 0.000000000000000000e+00 0.000000000000000000e+00 0.000000000000000000e+00 0.000000000000000000e+00 0.000000000000000000e+00 0.000000000000000000e+00 0.000000000000000000e+00 0.000000000000000000e+00 0.000000000000000000e+00 0.000000000000000000e+00 0.000000000000000000e+00 0.000000000000000000e+00 0.000000000000000000e+00 0.000000000000000000e+00 0.000000000000000000e+00 0.000000000000000000e+00 0.000000000000000000e+00 0.000000000000000000e+00 0.000000000000000000e+00 0.000000000000000000e+00 0.000000000000000000e+00 0.000000000000000000e+00 0.000000000000000000e+00 0.000000000000000000e+00 0.000000000000000000e+00 0.000000000000000000e+00 0.000000000000000000e+00 0.000000000000000000e+00 0.000000000000000000e+00 0.000000000000000000e+00 0.000000000000000000e+00 0.000000000000000000e+00 0.000000000000000000e+00 0.000000000000000000e+00 0.000000000000000000e+00 0.000000000000000000e+00 0.000000000000000000e+00 0.000000000000000000e+00 0.000000000000000000e+00 0.000000000000000000e+00 0.000000000000000000e+00 0.000000000000000000e+00 0.000000000000000000e+00 0.000000000000000000e+00
1.028750000000000142e+01 0.000000000000000000e+00 0.000000000000000000e+00 0.000000000000000000e+00 0.000000000000000000e+00 0.000000000000000000e+00 0.000000000000000000e+00 0.000000000000000000e+00 0.000000000000000000e+00 0.000000000000000000e+00 0.000000000000000000e+00 0.000000000000000000e+00 0.000000000000000000e+00 0.000000000000000000e+00 0.000000000000000000e+00 0.000000000000000000e+00 0.000000000000000000e+00 0.000000000000000000e+00 0.000000000000000000e+00 0.000000000000000000e+00 0.000000000000000000e+00 0.000000000000000000e+00 0.000000000000000000e+00 0.000000000000000000e+00 0.000000000000000000e+00 0.000000000000000000e+00 0.000000000000000000e+00 0.000000000000000000e+00 0.000000000000000000e+00 0.000000000000000000e+00 0.000000000000000000e+00 0.000000000000000000e+00 0.000000000000000000e+00 0.000000000000000000e+00 0.000000000000000000e+00 0.000000000000000000e+00 0.000000000000000000e+00 0.000000000000000000e+00 0.000000000000000000e+00 0.000000000000000000e+00 0.000000000000000000e+00 0.000000000000000000e+00 0.000000000000000000e+00 0.000000000000000000e+00 0.000000000000000000e+00 0.000000000000000000e+00 0.000000000000000000e+00 0.000000000000000000e+00 0.000000000000000000e+00 0.000000000000000000e+00 0.000000000000000000e+00 0.000000000000000000e+00
1.031250000000000000e+01 0.000000000000000000e+00 0.000000000000000000e+00 0.000000000000000000e+00 0.000000000000000000e+00 0.000000000000000000e+00 0.000000000000000000e+00 0.000000000000000000e+00 0.000000000000000000e+00 0.000000000000000000e+00 0.000000000000000000e+00 0.000000000000000000e+00 0.000000000000000000e+00 0.000000000000000000e+00 0.000000000000000000e+00 0.000000000000000000e+00 0.000000000000000000e+00 0.000000000000000000e+00 0.000000000000000000e+00 0.000000000000000000e+00 0.000000000000000000e+00 0.000000000000000000e+00 0.000000000000000000e+00 0.000000000000000000e+00 0.000000000000000000e+00 0.000000000000000000e+00 0.000000000000000000e+00 0.000000000000000000e+00 0.000000000000000000e+00 0.000000000000000000e+00 0.000000000000000000e+00 0.000000000000000000e+00 0.000000000000000000e+00 0.000000000000000000e+00 0.000000000000000000e+00 0.000000000000000000e+00 0.000000000000000000e+00 0.000000000000000000e+00 0.000000000000000000e+00 0.000000000000000000e+00 0.000000000000000000e+00 0.000000000000000000e+00 0.000000000000000000e+00 0.000000000000000000e+00 0.000000000000000000e+00 0.000000000000000000e+00 0.000000000000000000e+00 0.000000000000000000e+00 0.000000000000000000e+00 0.000000000000000000e+00 0.000000000000000000e+00 0.000000000000000000e+00
1.033749999999999858e+01 0.000000000000000000e+00 0.000000000000000000e+00 0.000000000000000000e+00 0.000000000000000000e+00 0.000000000000000000e+00 0.000000000000000000e+00 0.000000000000000000e+00 0.000000000000000000e+00 0.000000000000000000e+00 0.000000000000000000e+00 0.000000000000000000e+00 0.000000000000000000e+00 0.000000000000000000e+00 0.000000000000000000e+00 0.000000000000000000e+00 0.000000000000000000e+00 0.000000000000000000e+00 0.000000000000000000e+00 0.000000000000000000e+00 0.000000000000000000e+00 0.000000000000000000e+00 0.000000000000000000e+00 0.000000000000000000e+00 0.000000000000000000e+00 0.000000000000000000e+00 0.000000000000000000e+00 0.000000000000000000e+00 0.000000000000000000e+00 0.000000000000000000e+00 0.000000000000000000e+00 0.000000000000000000e+00 0.000000000000000000e+00 0.000000000000000000e+00 0.000000000000000000e+00 0.000000000000000000e+00 0.000000000000000000e+00 0.000000000000000000e+00 0.000000000000000000e+00 0.000000000000000000e+00 0.000000000000000000e+00 0.000000000000000000e+00 0.000000000000000000e+00 0.000000000000000000e+00 0.000000000000000000e+00 0.000000000000000000e+00 0.000000000000000000e+00 0.000000000000000000e+00 0.000000000000000000e+00 0.000000000000000000e+00 0.000000000000000000e+00 0.000000000000000000e+00
1.036250000000000071e+01 0.000000000000000000e+00 0.000000000000000000e+00 0.000000000000000000e+00 0.000000000000000000e+00 0.000000000000000000e+00 0.000000000000000000e+00 0.000000000000000000e+00 0.000000000000000000e+00 0.000000000000000000e+00 0.000000000000000000e+00 0.000000000000000000e+00 0.000000000000000000e+00 0.000000000000000000e+00 0.000000000000000000e+00 0.000000000000000000e+00 0.000000000000000000e+00 0.000000000000000000e+00 0.000000000000000000e+00 0.000000000000000000e+00 0.000000000000000000e+00 0.000000000000000000e+00 0.000000000000000000e+00 0.000000000000000000e+00 0.000000000000000000e+00 0.000000000000000000e+00 0.000000000000000000e+00 0.000000000000000000e+00 0.000000000000000000e+00 0.000000000000000000e+00 0.000000000000000000e+00 0.000000000000000000e+00 0.000000000000000000e+00 0.000000000000000000e+00 0.000000000000000000e+00 0.000000000000000000e+00 0.000000000000000000e+00 0.000000000000000000e+00 0.000000000000000000e+00 0.000000000000000000e+00 0.000000000000000000e+00 0.000000000000000000e+00 0.000000000000000000e+00 0.000000000000000000e+00 0.000000000000000000e+00 0.000000000000000000e+00 0.000000000000000000e+00 0.000000000000000000e+00 0.000000000000000000e+00 0.000000000000000000e+00 0.000000000000000000e+00 0.000000000000000000e+00
1.038749999999999929e+01 0.000000000000000000e+00 0.000000000000000000e+00 0.000000000000000000e+00 0.000000000000000000e+00 0.000000000000000000e+00 0.000000000000000000e+00 0.000000000000000000e+00 0.000000000000000000e+00 0.000000000000000000e+00 0.000000000000000000e+00 0.000000000000000000e+00 0.000000000000000000e+00 0.000000000000000000e+00 0.000000000000000000e+00 0.000000000000000000e+00 0.000000000000000000e+00 0.000000000000000000e+00 0.000000000000000000e+00 0.000000000000000000e+00 0.000000000000000000e+00 0.000000000000000000e+00 0.000000000000000000e+00 0.000000000000000000e+00 0.000000000000000000e+00 0.000000000000000000e+00 0.000000000000000000e+00 0.000000000000000000e+00 0.000000000000000000e+00 0.000000000000000000e+00 0.000000000000000000e+00 0.000000000000000000e+00 0.000000000000000000e+00 0.000000000000000000e+00 0.000000000000000000e+00 0.000000000000000000e+00 0.000000000000000000e+00 0.000000000000000000e+00 0.000000000000000000e+00 0.000000000000000000e+00 0.000000000000000000e+00 0.000000000000000000e+00 0.000000000000000000e+00 0.000000000000000000e+00 0.000000000000000000e+00 0.000000000000000000e+00 0.000000000000000000e+00 0.000000000000000000e+00 0.000000000000000000e+00 0.000000000000000000e+00 0.000000000000000000e+00 0.000000000000000000e+00
1.041250000000000142e+01 0.000000000000000000e+00 0.000000000000000000e+00 0.000000000000000000e+00 0.000000000000000000e+00 0.000000000000000000e+00 0.000000000000000000e+00 0.000000000000000000e+00 0.000000000000000000e+00 0.000000000000000000e+00 0.000000000000000000e+00 0.000000000000000000e+00 0.000000000000000000e+00 0.000000000000000000e+00 0.000000000000000000e+00 0.000000000000000000e+00 0.000000000000000000e+00 0.000000000000000000e+00 0.000000000000000000e+00 0.000000000000000000e+00 0.000000000000000000e+00 0.000000000000000000e+00 0.000000000000000000e+00 0.000000000000000000e+00 0.000000000000000000e+00 0.000000000000000000e+00 0.000000000000000000e+00 0.000000000000000000e+00 0.000000000000000000e+00 0.000000000000000000e+00 0.000000000000000000e+00 0.000000000000000000e+00 0.000000000000000000e+00 0.000000000000000000e+00 0.000000000000000000e+00 0.000000000000000000e+00 0.000000000000000000e+00 0.000000000000000000e+00 0.000000000000000000e+00 0.000000000000000000e+00 0.000000000000000000e+00 0.000000000000000000e+00 0.000000000000000000e+00 0.000000000000000000e+00 0.000000000000000000e+00 0.000000000000000000e+00 0.000000000000000000e+00 0.000000000000000000e+00 0.000000000000000000e+00 0.000000000000000000e+00 0.000000000000000000e+00 0.000000000000000000e+00
1.043750000000000000e+01 0.000000000000000000e+00 0.000000000000000000e+00 0.000000000000000000e+00 0.000000000000000000e+00 0.000000000000000000e+00 0.000000000000000000e+00 0.000000000000000000e+00 0.000000000000000000e+00 0.000000000000000000e+00 0.000000000000000000e+00 0.000000000000000000e+00 0.000000000000000000e+00 0.000000000000000000e+00 0.000000000000000000e+00 0.000000000000000000e+00 0.000000000000000000e+00 0.000000000000000000e+00 0.000000000000000000e+00 0.000000000000000000e+00 0.000000000000000000e+00 0.000000000000000000e+00 0.000000000000000000e+00 0.000000000000000000e+00 0.000000000000000000e+00 0.000000000000000000e+00 0.000000000000000000e+00 0.000000000000000000e+00 0.000000000000000000e+00 0.000000000000000000e+00 0.000000000000000000e+00 0.000000000000000000e+00 0.000000000000000000e+00 0.000000000000000000e+00 0.000000000000000000e+00 0.000000000000000000e+00 0.000000000000000000e+00 0.000000000000000000e+00 0.000000000000000000e+00 0.000000000000000000e+00 0.000000000000000000e+00 0.000000000000000000e+00 0.000000000000000000e+00 0.000000000000000000e+00 0.000000000000000000e+00 0.000000000000000000e+00 0.000000000000000000e+00 0.000000000000000000e+00 0.000000000000000000e+00 0.000000000000000000e+00 0.000000000000000000e+00 0.000000000000000000e+00
1.046249999999999858e+01 0.000000000000000000e+00 0.000000000000000000e+00 0.000000000000000000e+00 0.000000000000000000e+00 0.000000000000000000e+00 0.000000000000000000e+00 0.000000000000000000e+00 0.000000000000000000e+00 0.000000000000000000e+00 0.000000000000000000e+00 0.000000000000000000e+00 0.000000000000000000e+00 0.000000000000000000e+00 0.000000000000000000e+00 0.000000000000000000e+00 0.000000000000000000e+00 0.000000000000000000e+00 0.000000000000000000e+00 0.000000000000000000e+00 0.000000000000000000e+00 0.000000000000000000e+00 0.000000000000000000e+00 0.000000000000000000e+00 0.000000000000000000e+00 0.000000000000000000e+00 0.000000000000000000e+00 0.000000000000000000e+00 0.000000000000000000e+00 0.000000000000000000e+00 0.000000000000000000e+00 0.000000000000000000e+00 0.000000000000000000e+00 0.000000000000000000e+00 0.000000000000000000e+00 0.000000000000000000e+00 0.000000000000000000e+00 0.000000000000000000e+00 0.000000000000000000e+00 0.000000000000000000e+00 0.000000000000000000e+00 0.000000000000000000e+00 0.000000000000000000e+00 0.000000000000000000e+00 0.000000000000000000e+00 0.000000000000000000e+00 0.000000000000000000e+00 0.000000000000000000e+00 0.000000000000000000e+00 0.000000000000000000e+00 0.000000000000000000e+00 0.000000000000000000e+00
1.048750000000000071e+01 0.000000000000000000e+00 0.000000000000000000e+00 0.000000000000000000e+00 0.000000000000000000e+00 0.000000000000000000e+00 0.000000000000000000e+00 0.000000000000000000e+00 0.000000000000000000e+00 0.000000000000000000e+00 0.000000000000000000e+00 0.000000000000000000e+00 0.000000000000000000e+00 0.000000000000000000e+00 0.000000000000000000e+00 0.000000000000000000e+00 0.000000000000000000e+00 0.000000000000000000e+00 0.000000000000000000e+00 0.000000000000000000e+00 0.000000000000000000e+00 0.000000000000000000e+00 0.000000000000000000e+00 0.000000000000000000e+00 0.000000000000000000e+00 0.000000000000000000e+00 0.000000000000000000e+00 0.000000000000000000e+00 0.000000000000000000e+00 0.000000000000000000e+00 0.000000000000000000e+00 0.000000000000000000e+00 0.000000000000000000e+00 0.000000000000000000e+00 0.000000000000000000e+00 0.000000000000000000e+00 0.000000000000000000e+00 0.000000000000000000e+00 0.000000000000000000e+00 0.000000000000000000e+00 0.000000000000000000e+00 0.000000000000000000e+00 0.000000000000000000e+00 0.000000000000000000e+00 0.000000000000000000e+00 0.000000000000000000e+00 0.000000000000000000e+00 0.000000000000000000e+00 0.000000000000000000e+00 0.000000000000000000e+00 0.000000000000000000e+00 0.000000000000000000e+00
1.051249999999999929e+01 0.000000000000000000e+00 0.000000000000000000e+00 0.000000000000000000e+00 0.000000000000000000e+00 0.000000000000000000e+00 0.000000000000000000e+00 0.000000000000000000e+00 0.000000000000000000e+00 0.000000000000000000e+00 0.000000000000000000e+00 0.000000000000000000e+00 0.000000000000000000e+00 0.000000000000000000e+00 0.000000000000000000e+00 0.000000000000000000e+00 0.000000000000000000e+00 0.000000000000000000e+00 0.000000000000000000e+00 0.000000000000000000e+00 0.000000000000000000e+00 0.000000000000000000e+00 0.000000000000000000e+00 0.000000000000000000e+00 0.000000000000000000e+00 0.000000000000000000e+00 0.000000000000000000e+00 0.000000000000000000e+00 0.000000000000000000e+00 0.000000000000000000e+00 0.000000000000000000e+00 0.000000000000000000e+00 0.000000000000000000e+00 0.000000000000000000e+00 0.000000000000000000e+00 0.000000000000000000e+00 0.000000000000000000e+00 0.000000000000000000e+00 0.000000000000000000e+00 0.000000000000000000e+00 0.000000000000000000e+00 0.000000000000000000e+00 0.000000000000000000e+00 0.000000000000000000e+00 0.000000000000000000e+00 0.000000000000000000e+00 0.000000000000000000e+00 0.000000000000000000e+00 0.000000000000000000e+00 0.000000000000000000e+00 0.000000000000000000e+00 0.000000000000000000e+00
1.053750000000000142e+01 0.000000000000000000e+00 0.000000000000000000e+00 0.000000000000000000e+00 0.000000000000000000e+00 0.000000000000000000e+00 0.000000000000000000e+00 0.000000000000000000e+00 0.000000000000000000e+00 0.000000000000000000e+00 0.000000000000000000e+00 0.000000000000000000e+00 0.000000000000000000e+00 0.000000000000000000e+00 0.000000000000000000e+00 0.000000000000000000e+00 0.000000000000000000e+00 0.000000000000000000e+00 0.000000000000000000e+00 0.000000000000000000e+00 0.000000000000000000e+00 0.000000000000000000e+00 0.000000000000000000e+00 0.000000000000000000e+00 0.000000000000000000e+00 0.000000000000000000e+00 0.000000000000000000e+00 0.000000000000000000e+00 0.000000000000000000e+00 0.000000000000000000e+00 0.000000000000000000e+00 0.000000000000000000e+00 0.000000000000000000e+00 0.000000000000000000e+00 0.000000000000000000e+00 0.000000000000000000e+00 0.000000000000000000e+00 0.000000000000000000e+00 0.000000000000000000e+00 0.000000000000000000e+00 0.000000000000000000e+00 0.000000000000000000e+00 0.000000000000000000e+00 0.000000000000000000e+00 0.000000000000000000e+00 0.000000000000000000e+00 0.000000000000000000e+00 0.000000000000000000e+00 0.000000000000000000e+00 0.000000000000000000e+00 0.000000000000000000e+00 0.000000000000000000e+00
1.056250000000000000e+01 0.000000000000000000e+00 0.000000000000000000e+00 0.000000000000000000e+00 0.000000000000000000e+00 0.000000000000000000e+00 0.000000000000000000e+00 0.000000000000000000e+00 0.000000000000000000e+00 0.000000000000000000e+00 0.000000000000000000e+00 0.000000000000000000e+00 0.000000000000000000e+00 0.000000000000000000e+00 0.000000000000000000e+00 0.000000000000000000e+00 0.000000000000000000e+00 0.000000000000000000e+00 0.000000000000000000e+00 0.000000000000000000e+00 0.000000000000000000e+00 0.000000000000000000e+00 0.000000000000000000e+00 0.000000000000000000e+00 0.000000000000000000e+00 0.000000000000000000e+00 0.000000000000000000e+00 0.000000000000000000e+00 0.000000000000000000e+00 0.000000000000000000e+00 0.000000000000000000e+00 0.000000000000000000e+00 0.000000000000000000e+00 0.000000000000000000e+00 0.000000000000000000e+00 0.000000000000000000e+00 0.000000000000000000e+00 0.000000000000000000e+00 0.000000000000000000e+00 0.000000000000000000e+00 0.000000000000000000e+00 0.000000000000000000e+00 0.000000000000000000e+00 0.000000000000000000e+00 0.000000000000000000e+00 0.000000000000000000e+00 0.000000000000000000e+00 0.000000000000000000e+00 0.000000000000000000e+00 0.000000000000000000e+00 0.000000000000000000e+00 0.000000000000000000e+00
1.058749999999999858e+01 0.000000000000000000e+00 0.000000000000000000e+00 0.000000000000000000e+00 0.000000000000000000e+00 0.000000000000000000e+00 0.000000000000000000e+00 0.000000000000000000e+00 0.000000000000000000e+00 0.000000000000000000e+00 0.000000000000000000e+00 0.000000000000000000e+00 0.000000000000000000e+00 0.000000000000000000e+00 0.000000000000000000e+00 0.000000000000000000e+00 0.000000000000000000e+00 0.000000000000000000e+00 0.000000000000000000e+00 0.000000000000000000e+00 0.000000000000000000e+00 0.000000000000000000e+00 0.000000000000000000e+00 0.000000000000000000e+00 0.000000000000000000e+00 0.000000000000000000e+00 0.000000000000000000e+00 0.000000000000000000e+00 0.000000000000000000e+00 0.000000000000000000e+00 0.000000000000000000e+00 0.000000000000000000e+00 0.000000000000000000e+00 0.000000000000000000e+00 0.000000000000000000e+00 0.000000000000000000e+00 0.000000000000000000e+00 0.000000000000000000e+00 0.000000000000000000e+00 0.000000000000000000e+00 0.000000000000000000e+00 0.000000000000000000e+00 0.000000000000000000e+00 0.000000000000000000e+00 0.000000000000000000e+00 0.000000000000000000e+00 0.000000000000000000e+00 0.000000000000000000e+00 0.000000000000000000e+00 0.000000000000000000e+00 0.000000000000000000e+00 0.000000000000000000e+00
1.061250000000000071e+01 0.000000000000000000e+00 0.000000000000000000e+00 0.000000000000000000e+00 0.000000000000000000e+00 0.000000000000000000e+00 0.000000000000000000e+00 0.000000000000000000e+00 0.000000000000000000e+00 0.000000000000000000e+00 0.000000000000000000e+00 0.000000000000000000e+00 0.000000000000000000e+00 0.000000000000000000e+00 0.000000000000000000e+00 0.000000000000000000e+00 0.000000000000000000e+00 0.000000000000000000e+00 0.000000000000000000e+00 0.000000000000000000e+00 0.000000000000000000e+00 0.000000000000000000e+00 0.000000000000000000e+00 0.000000000000000000e+00 0.000000000000000000e+00 0.000000000000000000e+00 0.000000000000000000e+00 0.000000000000000000e+00 0.000000000000000000e+00 0.000000000000000000e+00 0.000000000000000000e+00 0.000000000000000000e+00 0.000000000000000000e+00 0.000000000000000000e+00 0.000000000000000000e+00 0.000000000000000000e+00 0.000000000000000000e+00 0.000000000000000000e+00 0.000000000000000000e+00 0.000000000000000000e+00 0.000000000000000000e+00 0.000000000000000000e+00 0.000000000000000000e+00 0.000000000000000000e+00 0.000000000000000000e+00 0.000000000000000000e+00 0.000000000000000000e+00 0.000000000000000000e+00 0.000000000000000000e+00 0.000000000000000000e+00 0.000000000000000000e+00 0.000000000000000000e+00
1.063749999999999929e+01 0.000000000000000000e+00 0.000000000000000000e+00 0.000000000000000000e+00 0.000000000000000000e+00 0.000000000000000000e+00 0.000000000000000000e+00 0.000000000000000000e+00 0.000000000000000000e+00 0.000000000000000000e+00 0.000000000000000000e+00 0.000000000000000000e+00 0.000000000000000000e+00 0.000000000000000000e+00 0.000000000000000000e+00 0.000000000000000000e+00 0.000000000000000000e+00 0.000000000000000000e+00 0.000000000000000000e+00 0.000000000000000000e+00 0.000000000000000000e+00 0.000000000000000000e+00 0.000000000000000000e+00 0.000000000000000000e+00 0.000000000000000000e+00 0.000000000000000000e+00 0.000000000000000000e+00 0.000000000000000000e+00 0.000000000000000000e+00 0.000000000000000000e+00 0.000000000000000000e+00 0.000000000000000000e+00 0.000000000000000000e+00 0.000000000000000000e+00 0.000000000000000000e+00 0.000000000000000000e+00 0.000000000000000000e+00 0.000000000000000000e+00 0.000000000000000000e+00 0.000000000000000000e+00 0.000000000000000000e+00 0.000000000000000000e+00 0.000000000000000000e+00 0.000000000000000000e+00 0.000000000000000000e+00 0.000000000000000000e+00 0.000000000000000000e+00 0.000000000000000000e+00 0.000000000000000000e+00 0.000000000000000000e+00 0.000000000000000000e+00 0.000000000000000000e+00
1.066250000000000142e+01 0.000000000000000000e+00 0.000000000000000000e+00 0.000000000000000000e+00 0.000000000000000000e+00 0.000000000000000000e+00 0.000000000000000000e+00 0.000000000000000000e+00 0.000000000000000000e+00 0.000000000000000000e+00 0.000000000000000000e+00 0.000000000000000000e+00 0.000000000000000000e+00 0.000000000000000000e+00 0.000000000000000000e+00 0.000000000000000000e+00 0.000000000000000000e+00 0.000000000000000000e+00 0.000000000000000000e+00 0.000000000000000000e+00 0.000000000000000000e+00 0.000000000000000000e+00 0.000000000000000000e+00 0.000000000000000000e+00 0.000000000000000000e+00 0.000000000000000000e+00 0.000000000000000000e+00 0.000000000000000000e+00 0.000000000000000000e+00 0.000000000000000000e+00 0.000000000000000000e+00 0.000000000000000000e+00 0.000000000000000000e+00 0.000000000000000000e+00 0.000000000000000000e+00 0.000000000000000000e+00 0.000000000000000000e+00 0.000000000000000000e+00 0.000000000000000000e+00 0.000000000000000000e+00 0.000000000000000000e+00 0.000000000000000000e+00 0.000000000000000000e+00 0.000000000000000000e+00 0.000000000000000000e+00 0.000000000000000000e+00 0.000000000000000000e+00 0.000000000000000000e+00 0.000000000000000000e+00 0.000000000000000000e+00 0.000000000000000000e+00 0.000000000000000000e+00
1.068750000000000000e+01 0.000000000000000000e+00 0.000000000000000000e+00 0.000000000000000000e+00 0.000000000000000000e+00 0.000000000000000000e+00 0.000000000000000000e+00 0.000000000000000000e+00 0.000000000000000000e+00 0.000000000000000000e+00 0.000000000000000000e+00 0.000000000000000000e+00 0.000000000000000000e+00 0.000000000000000000e+00 0.000000000000000000e+00 0.000000000000000000e+00 0.000000000000000000e+00 0.000000000000000000e+00 0.000000000000000000e+00 0.000000000000000000e+00 0.000000000000000000e+00 0.000000000000000000e+00 0.000000000000000000e+00 0.000000000000000000e+00 0.000000000000000000e+00 0.000000000000000000e+00 0.000000000000000000e+00 0.000000000000000000e+00 0.000000000000000000e+00 0.000000000000000000e+00 0.000000000000000000e+00 0.000000000000000000e+00 0.000000000000000000e+00 0.000000000000000000e+00 0.000000000000000000e+00 0.000000000000000000e+00 0.000000000000000000e+00 0.000000000000000000e+00 0.000000000000000000e+00 0.000000000000000000e+00 0.000000000000000000e+00 0.000000000000000000e+00 0.000000000000000000e+00 0.000000000000000000e+00 0.000000000000000000e+00 0.000000000000000000e+00 0.000000000000000000e+00 0.000000000000000000e+00 0.000000000000000000e+00 0.000000000000000000e+00 0.000000000000000000e+00 0.000000000000000000e+00
1.071249999999999858e+01 0.000000000000000000e+00 0.000000000000000000e+00 0.000000000000000000e+00 0.000000000000000000e+00 0.000000000000000000e+00 0.000000000000000000e+00 0.000000000000000000e+00 0.000000000000000000e+00 0.000000000000000000e+00 0.000000000000000000e+00 0.000000000000000000e+00 0.000000000000000000e+00 0.000000000000000000e+00 0.000000000000000000e+00 0.000000000000000000e+00 0.000000000000000000e+00 0.000000000000000000e+00 0.000000000000000000e+00 0.000000000000000000e+00 0.000000000000000000e+00 0.000000000000000000e+00 0.000000000000000000e+00 0.000000000000000000e+00 0.000000000000000000e+00 0.000000000000000000e+00 0.000000000000000000e+00 0.000000000000000000e+00 0.000000000000000000e+00 0.000000000000000000e+00 0.000000000000000000e+00 0.000000000000000000e+00 0.000000000000000000e+00 0.000000000000000000e+00 0.000000000000000000e+00 0.000000000000000000e+00 0.000000000000000000e+00 0.000000000000000000e+00 0.000000000000000000e+00 0.000000000000000000e+00 0.000000000000000000e+00 0.000000000000000000e+00 0.000000000000000000e+00 0.000000000000000000e+00 0.000000000000000000e+00 0.000000000000000000e+00 0.000000000000000000e+00 0.000000000000000000e+00 0.000000000000000000e+00 0.000000000000000000e+00 0.000000000000000000e+00 0.000000000000000000e+00
1.073750000000000071e+01 0.000000000000000000e+00 0.000000000000000000e+00 0.000000000000000000e+00 0.000000000000000000e+00 0.000000000000000000e+00 0.000000000000000000e+00 0.000000000000000000e+00 0.000000000000000000e+00 0.000000000000000000e+00 0.000000000000000000e+00 0.000000000000000000e+00 0.000000000000000000e+00 0.000000000000000000e+00 0.000000000000000000e+00 0.000000000000000000e+00 0.000000000000000000e+00 0.000000000000000000e+00 0.000000000000000000e+00 0.000000000000000000e+00 0.000000000000000000e+00 0.000000000000000000e+00 0.000000000000000000e+00 0.000000000000000000e+00 0.000000000000000000e+00 0.000000000000000000e+00 0.000000000000000000e+00 0.000000000000000000e+00 0.000000000000000000e+00 0.000000000000000000e+00 0.000000000000000000e+00 0.000000000000000000e+00 0.000000000000000000e+00 0.000000000000000000e+00 0.000000000000000000e+00 0.000000000000000000e+00 0.000000000000000000e+00 0.000000000000000000e+00 0.000000000000000000e+00 0.000000000000000000e+00 0.000000000000000000e+00 0.000000000000000000e+00 0.000000000000000000e+00 0.000000000000000000e+00 0.000000000000000000e+00 0.000000000000000000e+00 0.000000000000000000e+00 0.000000000000000000e+00 0.000000000000000000e+00 0.000000000000000000e+00 0.000000000000000000e+00 0.000000000000000000e+00
1.076249999999999929e+01 0.000000000000000000e+00 0.000000000000000000e+00 0.000000000000000000e+00 0.000000000000000000e+00 0.000000000000000000e+00 0.000000000000000000e+00 0.000000000000000000e+00 0.000000000000000000e+00 0.000000000000000000e+00 0.000000000000000000e+00 0.000000000000000000e+00 0.000000000000000000e+00 0.000000000000000000e+00 0.000000000000000000e+00 0.000000000000000000e+00 0.000000000000000000e+00 0.000000000000000000e+00 0.000000000000000000e+00 0.000000000000000000e+00 0.000000000000000000e+00 0.000000000000000000e+00 0.000000000000000000e+00 0.000000000000000000e+00 0.000000000000000000e+00 0.000000000000000000e+00 0.000000000000000000e+00 0.000000000000000000e+00 0.000000000000000000e+00 0.000000000000000000e+00 0.000000000000000000e+00 0.000000000000000000e+00 0.000000000000000000e+00 0.000000000000000000e+00 0.000000000000000000e+00 0.000000000000000000e+00 0.000000000000000000e+00 0.000000000000000000e+00 0.000000000000000000e+00 0.000000000000000000e+00 0.000000000000000000e+00 0.000000000000000000e+00 0.000000000000000000e+00 0.000000000000000000e+00 0.000000000000000000e+00 0.000000000000000000e+00 0.000000000000000000e+00 0.000000000000000000e+00 0.000000000000000000e+00 0.000000000000000000e+00 0.000000000000000000e+00 0.000000000000000000e+00
1.078750000000000142e+01 0.000000000000000000e+00 0.000000000000000000e+00 0.000000000000000000e+00 0.000000000000000000e+00 0.000000000000000000e+00 0.000000000000000000e+00 0.000000000000000000e+00 0.000000000000000000e+00 0.000000000000000000e+00 0.000000000000000000e+00 0.000000000000000000e+00 0.000000000000000000e+00 0.000000000000000000e+00 0.000000000000000000e+00 0.000000000000000000e+00 0.000000000000000000e+00 0.000000000000000000e+00 0.000000000000000000e+00 0.000000000000000000e+00 0.000000000000000000e+00 0.000000000000000000e+00 0.000000000000000000e+00 0.000000000000000000e+00 0.000000000000000000e+00 0.000000000000000000e+00 0.000000000000000000e+00 0.000000000000000000e+00 0.000000000000000000e+00 0.000000000000000000e+00 0.000000000000000000e+00 0.000000000000000000e+00 0.000000000000000000e+00 0.000000000000000000e+00 0.000000000000000000e+00 0.000000000000000000e+00 0.000000000000000000e+00 0.000000000000000000e+00 0.000000000000000000e+00 0.000000000000000000e+00 0.000000000000000000e+00 0.000000000000000000e+00 0.000000000000000000e+00 0.000000000000000000e+00 0.000000000000000000e+00 0.000000000000000000e+00 0.000000000000000000e+00 0.000000000000000000e+00 0.000000000000000000e+00 0.000000000000000000e+00 0.000000000000000000e+00 0.000000000000000000e+00
1.081250000000000000e+01 0.000000000000000000e+00 0.000000000000000000e+00 0.000000000000000000e+00 0.000000000000000000e+00 0.000000000000000000e+00 0.000000000000000000e+00 0.000000000000000000e+00 0.000000000000000000e+00 0.000000000000000000e+00 0.000000000000000000e+00 0.000000000000000000e+00 0.000000000000000000e+00 0.000000000000000000e+00 0.000000000000000000e+00 0.000000000000000000e+00 0.000000000000000000e+00 0.000000000000000000e+00 0.000000000000000000e+00 0.000000000000000000e+00 0.000000000000000000e+00 0.000000000000000000e+00 0.000000000000000000e+00 0.000000000000000000e+00 0.000000000000000000e+00 0.000000000000000000e+00 0.000000000000000000e+00 0.000000000000000000e+00 0.000000000000000000e+00 0.000000000000000000e+00 0.000000000000000000e+00 0.000000000000000000e+00 0.000000000000000000e+00 0.000000000000000000e+00 0.000000000000000000e+00 0.000000000000000000e+00 0.000000000000000000e+00 0.000000000000000000e+00 0.000000000000000000e+00 0.000000000000000000e+00 0.000000000000000000e+00 0.000000000000000000e+00 0.000000000000000000e+00 0.000000000000000000e+00 0.000000000000000000e+00 0.000000000000000000e+00 0.000000000000000000e+00 0.000000000000000000e+00 0.000000000000000000e+00 0.000000000000000000e+00 0.000000000000000000e+00 0.000000000000000000e+00
1.083749999999999858e+01 0.000000000000000000e+00 0.000000000000000000e+00 0.000000000000000000e+00 0.000000000000000000e+00 0.000000000000000000e+00 0.000000000000000000e+00 0.000000000000000000e+00 0.000000000000000000e+00 0.000000000000000000e+00 0.000000000000000000e+00 0.000000000000000000e+00 0.000000000000000000e+00 0.000000000000000000e+00 0.000000000000000000e+00 0.000000000000000000e+00 0.000000000000000000e+00 0.000000000000000000e+00 0.000000000000000000e+00 0.000000000000000000e+00 0.000000000000000000e+00 0.000000000000000000e+00 0.000000000000000000e+00 0.000000000000000000e+00 0.000000000000000000e+00 0.000000000000000000e+00 0.000000000000000000e+00 0.000000000000000000e+00 0.000000000000000000e+00 0.000000000000000000e+00 0.000000000000000000e+00 0.000000000000000000e+00 0.000000000000000000e+00 0.000000000000000000e+00 0.000000000000000000e+00 0.000000000000000000e+00 0.000000000000000000e+00 0.000000000000000000e+00 0.000000000000000000e+00 0.000000000000000000e+00 0.000000000000000000e+00 0.000000000000000000e+00 0.000000000000000000e+00 0.000000000000000000e+00 0.000000000000000000e+00 0.000000000000000000e+00 0.000000000000000000e+00 0.000000000000000000e+00 0.000000000000000000e+00 0.000000000000000000e+00 0.000000000000000000e+00 0.000000000000000000e+00
1.086250000000000071e+01 0.000000000000000000e+00 0.000000000000000000e+00 0.000000000000000000e+00 0.000000000000000000e+00 0.000000000000000000e+00 0.000000000000000000e+00 0.000000000000000000e+00 0.000000000000000000e+00 0.000000000000000000e+00 0.000000000000000000e+00 0.000000000000000000e+00 0.000000000000000000e+00 0.000000000000000000e+00 0.000000000000000000e+00 0.000000000000000000e+00 0.000000000000000000e+00 0.000000000000000000e+00 0.000000000000000000e+00 0.000000000000000000e+00 0.000000000000000000e+00 0.000000000000000000e+00 0.000000000000000000e+00 0.000000000000000000e+00 0.000000000000000000e+00 0.000000000000000000e+00 0.000000000000000000e+00 0.000000000000000000e+00 0.000000000000000000e+00 0.000000000000000000e+00 0.000000000000000000e+00 0.000000000000000000e+00 0.000000000000000000e+00 0.000000000000000000e+00 0.000000000000000000e+00 0.000000000000000000e+00 0.000000000000000000e+00 0.000000000000000000e+00 0.000000000000000000e+00 0.000000000000000000e+00 0.000000000000000000e+00 0.000000000000000000e+00 0.000000000000000000e+00 0.000000000000000000e+00 0.000000000000000000e+00 0.000000000000000000e+00 0.000000000000000000e+00 0.000000000000000000e+00 0.000000000000000000e+00 0.000000000000000000e+00 0.000000000000000000e+00 0.000000000000000000e+00
1.088749999999999929e+01 0.000000000000000000e+00 0.000000000000000000e+00 0.000000000000000000e+00 0.000000000000000000e+00 0.000000000000000000e+00 0.000000000000000000e+00 0.000000000000000000e+00 0.000000000000000000e+00 0.000000000000000000e+00 0.000000000000000000e+00 0.000000000000000000e+00 0.000000000000000000e+00 0.000000000000000000e+00 0.000000000000000000e+00 0.000000000000000000e+00 0.000000000000000000e+00 0.000000000000000000e+00 0.000000000000000000e+00 0.000000000000000000e+00 0.000000000000000000e+00 0.000000000000000000e+00 0.000000000000000000e+00 0.000000000000000000e+00 0.000000000000000000e+00 0.000000000000000000e+00 0.000000000000000000e+00 0.000000000000000000e+00 0.000000000000000000e+00 0.000000000000000000e+00 0.000000000000000000e+00 0.000000000000000000e+00 0.000000000000000000e+00 0.000000000000000000e+00 0.000000000000000000e+00 0.000000000000000000e+00 0.000000000000000000e+00 0.000000000000000000e+00 0.000000000000000000e+00 0.000000000000000000e+00 0.000000000000000000e+00 0.000000000000000000e+00 0.000000000000000000e+00 0.000000000000000000e+00 0.000000000000000000e+00 0.000000000000000000e+00 0.000000000000000000e+00 0.000000000000000000e+00 0.000000000000000000e+00 0.000000000000000000e+00 0.000000000000000000e+00 0.000000000000000000e+00
1.091250000000000142e+01 0.000000000000000000e+00 0.000000000000000000e+00 0.000000000000000000e+00 0.000000000000000000e+00 0.000000000000000000e+00 0.000000000000000000e+00 0.000000000000000000e+00 0.000000000000000000e+00 0.000000000000000000e+00 0.000000000000000000e+00 0.000000000000000000e+00 0.000000000000000000e+00 0.000000000000000000e+00 0.000000000000000000e+00 0.000000000000000000e+00 0.000000000000000000e+00 0.000000000000000000e+00 0.000000000000000000e+00 0.000000000000000000e+00 0.000000000000000000e+00 0.000000000000000000e+00 0.000000000000000000e+00 0.000000000000000000e+00 0.000000000000000000e+00 0.000000000000000000e+00 0.000000000000000000e+00 0.000000000000000000e+00 0.000000000000000000e+00 0.000000000000000000e+00 0.000000000000000000e+00 0.000000000000000000e+00 0.000000000000000000e+00 0.000000000000000000e+00 0.000000000000000000e+00 0.000000000000000000e+00 0.000000000000000000e+00 0.000000000000000000e+00 0.000000000000000000e+00 0.000000000000000000e+00 0.000000000000000000e+00 0.000000000000000000e+00 0.000000000000000000e+00 0.000000000000000000e+00 0.000000000000000000e+00 0.000000000000000000e+00 0.000000000000000000e+00 0.000000000000000000e+00 0.000000000000000000e+00 0.000000000000000000e+00 0.000000000000000000e+00 0.000000000000000000e+00
1.093750000000000000e+01 0.000000000000000000e+00 0.000000000000000000e+00 0.000000000000000000e+00 0.000000000000000000e+00 0.000000000000000000e+00 0.000000000000000000e+00 0.000000000000000000e+00 0.000000000000000000e+00 0.000000000000000000e+00 0.000000000000000000e+00 0.000000000000000000e+00 0.000000000000000000e+00 0.000000000000000000e+00 0.000000000000000000e+00 0.000000000000000000e+00 0.000000000000000000e+00 0.000000000000000000e+00 0.000000000000000000e+00 0.000000000000000000e+00 0.000000000000000000e+00 0.000000000000000000e+00 0.000000000000000000e+00 0.000000000000000000e+00 0.000000000000000000e+00 0.000000000000000000e+00 0.000000000000000000e+00 0.000000000000000000e+00 0.000000000000000000e+00 0.000000000000000000e+00 0.000000000000000000e+00 0.000000000000000000e+00 0.000000000000000000e+00 0.000000000000000000e+00 0.000000000000000000e+00 0.000000000000000000e+00 0.000000000000000000e+00 0.000000000000000000e+00 0.000000000000000000e+00 0.000000000000000000e+00 0.000000000000000000e+00 0.000000000000000000e+00 0.000000000000000000e+00 0.000000000000000000e+00 0.000000000000000000e+00 0.000000000000000000e+00 0.000000000000000000e+00 0.000000000000000000e+00 0.000000000000000000e+00 0.000000000000000000e+00 0.000000000000000000e+00 0.000000000000000000e+00
1.096249999999999858e+01 0.000000000000000000e+00 0.000000000000000000e+00 0.000000000000000000e+00 0.000000000000000000e+00 0.000000000000000000e+00 0.000000000000000000e+00 0.000000000000000000e+00 0.000000000000000000e+00 0.000000000000000000e+00 0.000000000000000000e+00 0.000000000000000000e+00 0.000000000000000000e+00 0.000000000000000000e+00 0.000000000000000000e+00 0.000000000000000000e+00 0.000000000000000000e+00 0.000000000000000000e+00 0.000000000000000000e+00 0.000000000000000000e+00 0.000000000000000000e+00 0.000000000000000000e+00 0.000000000000000000e+00 0.000000000000000000e+00 0.000000000000000000e+00 0.000000000000000000e+00 0.000000000000000000e+00 0.000000000000000000e+00 0.000000000000000000e+00 0.000000000000000000e+00 0.000000000000000000e+00 0.000000000000000000e+00 0.000000000000000000e+00 0.000000000000000000e+00 0.000000000000000000e+00 0.000000000000000000e+00 0.000000000000000000e+00 0.000000000000000000e+00 0.000000000000000000e+00 0.000000000000000000e+00 0.000000000000000000e+00 0.000000000000000000e+00 0.000000000000000000e+00 0.000000000000000000e+00 0.000000000000000000e+00 0.000000000000000000e+00 0.000000000000000000e+00 0.000000000000000000e+00 0.000000000000000000e+00 0.000000000000000000e+00 0.000000000000000000e+00 0.000000000000000000e+00
1.098750000000000071e+01 0.000000000000000000e+00 0.000000000000000000e+00 0.000000000000000000e+00 0.000000000000000000e+00 0.000000000000000000e+00 0.000000000000000000e+00 0.000000000000000000e+00 0.000000000000000000e+00 0.000000000000000000e+00 0.000000000000000000e+00 0.000000000000000000e+00 0.000000000000000000e+00 0.000000000000000000e+00 0.000000000000000000e+00 0.000000000000000000e+00 0.000000000000000000e+00 0.000000000000000000e+00 0.000000000000000000e+00 0.000000000000000000e+00 0.000000000000000000e+00 0.000000000000000000e+00 0.000000000000000000e+00 0.000000000000000000e+00 0.000000000000000000e+00 0.000000000000000000e+00 0.000000000000000000e+00 0.000000000000000000e+00 0.000000000000000000e+00 0.000000000000000000e+00 0.000000000000000000e+00 0.000000000000000000e+00 0.000000000000000000e+00 0.000000000000000000e+00 0.000000000000000000e+00 0.000000000000000000e+00 0.000000000000000000e+00 0.000000000000000000e+00 0.000000000000000000e+00 0.000000000000000000e+00 0.000000000000000000e+00 0.000000000000000000e+00 0.000000000000000000e+00 0.000000000000000000e+00 0.000000000000000000e+00 0.000000000000000000e+00 0.000000000000000000e+00 0.000000000000000000e+00 0.000000000000000000e+00 0.000000000000000000e+00 0.000000000000000000e+00 0.000000000000000000e+00
1.101249999999999929e+01 0.000000000000000000e+00 0.000000000000000000e+00 0.000000000000000000e+00 0.000000000000000000e+00 0.000000000000000000e+00 0.000000000000000000e+00 0.000000000000000000e+00 0.000000000000000000e+00 0.000000000000000000e+00 0.000000000000000000e+00 0.000000000000000000e+00 0.000000000000000000e+00 0.000000000000000000e+00 0.000000000000000000e+00 0.000000000000000000e+00 0.000000000000000000e+00 0.000000000000000000e+00 0.000000000000000000e+00 0.000000000000000000e+00 0.000000000000000000e+00 0.000000000000000000e+00 0.000000000000000000e+00 0.000000000000000000e+00 0.000000000000000000e+00 0.000000000000000000e+00 0.000000000000000000e+00 0.000000000000000000e+00 0.000000000000000000e+00 0.000000000000000000e+00 0.000000000000000000e+00 0.000000000000000000e+00 0.000000000000000000e+00 0.000000000000000000e+00 0.000000000000000000e+00 0.000000000000000000e+00 0.000000000000000000e+00 0.000000000000000000e+00 0.000000000000000000e+00 0.000000000000000000e+00 0.000000000000000000e+00 0.000000000000000000e+00 0.000000000000000000e+00 0.000000000000000000e+00 0.000000000000000000e+00 0.000000000000000000e+00 0.000000000000000000e+00 0.000000000000000000e+00 0.000000000000000000e+00 0.000000000000000000e+00 0.000000000000000000e+00 0.000000000000000000e+00
1.103750000000000142e+01 0.000000000000000000e+00 0.000000000000000000e+00 0.000000000000000000e+00 0.000000000000000000e+00 0.000000000000000000e+00 0.000000000000000000e+00 0.000000000000000000e+00 0.000000000000000000e+00 0.000000000000000000e+00 0.000000000000000000e+00 0.000000000000000000e+00 0.000000000000000000e+00 0.000000000000000000e+00 0.000000000000000000e+00 0.000000000000000000e+00 0.000000000000000000e+00 0.000000000000000000e+00 0.000000000000000000e+00 0.000000000000000000e+00 0.000000000000000000e+00 0.000000000000000000e+00 0.000000000000000000e+00 0.000000000000000000e+00 0.000000000000000000e+00 0.000000000000000000e+00 0.000000000000000000e+00 0.000000000000000000e+00 0.000000000000000000e+00 0.000000000000000000e+00 0.000000000000000000e+00 0.000000000000000000e+00 0.000000000000000000e+00 0.000000000000000000e+00 0.000000000000000000e+00 0.000000000000000000e+00 0.000000000000000000e+00 0.000000000000000000e+00 0.000000000000000000e+00 0.000000000000000000e+00 0.000000000000000000e+00 0.000000000000000000e+00 0.000000000000000000e+00 0.000000000000000000e+00 0.000000000000000000e+00 0.000000000000000000e+00 0.000000000000000000e+00 0.000000000000000000e+00 0.000000000000000000e+00 0.000000000000000000e+00 0.000000000000000000e+00 0.000000000000000000e+00
1.106250000000000000e+01 0.000000000000000000e+00 0.000000000000000000e+00 0.000000000000000000e+00 0.000000000000000000e+00 0.000000000000000000e+00 0.000000000000000000e+00 0.000000000000000000e+00 0.000000000000000000e+00 0.000000000000000000e+00 0.000000000000000000e+00 0.000000000000000000e+00 0.000000000000000000e+00 0.000000000000000000e+00 0.000000000000000000e+00 0.000000000000000000e+00 0.000000000000000000e+00 0.000000000000000000e+00 0.000000000000000000e+00 0.000000000000000000e+00 0.000000000000000000e+00 0.000000000000000000e+00 0.000000000000000000e+00 0.000000000000000000e+00 0.000000000000000000e+00 0.000000000000000000e+00 0.000000000000000000e+00 0.000000000000000000e+00 0.000000000000000000e+00 0.000000000000000000e+00 0.000000000000000000e+00 0.000000000000000000e+00 0.000000000000000000e+00 0.000000000000000000e+00 0.000000000000000000e+00 0.000000000000000000e+00 0.000000000000000000e+00 0.000000000000000000e+00 0.000000000000000000e+00 0.000000000000000000e+00 0.000000000000000000e+00 0.000000000000000000e+00 0.000000000000000000e+00 0.000000000000000000e+00 0.000000000000000000e+00 0.000000000000000000e+00 0.000000000000000000e+00 0.000000000000000000e+00 0.000000000000000000e+00 0.000000000000000000e+00 0.000000000000000000e+00 0.000000000000000000e+00
1.108749999999999858e+01 0.000000000000000000e+00 0.000000000000000000e+00 0.000000000000000000e+00 0.000000000000000000e+00 0.000000000000000000e+00 0.000000000000000000e+00 0.000000000000000000e+00 0.000000000000000000e+00 0.000000000000000000e+00 0.000000000000000000e+00 0.000000000000000000e+00 0.000000000000000000e+00 0.000000000000000000e+00 0.000000000000000000e+00 0.000000000000000000e+00 0.000000000000000000e+00 0.000000000000000000e+00 0.000000000000000000e+00 0.000000000000000000e+00 0.000000000000000000e+00 0.000000000000000000e+00 0.000000000000000000e+00 0.000000000000000000e+00 0.000000000000000000e+00 0.000000000000000000e+00 0.000000000000000000e+00 0.000000000000000000e+00 0.000000000000000000e+00 0.000000000000000000e+00 0.000000000000000000e+00 0.000000000000000000e+00 0.000000000000000000e+00 0.000000000000000000e+00 0.000000000000000000e+00 0.000000000000000000e+00 0.000000000000000000e+00 0.000000000000000000e+00 0.000000000000000000e+00 0.000000000000000000e+00 0.000000000000000000e+00 0.000000000000000000e+00 0.000000000000000000e+00 0.000000000000000000e+00 0.000000000000000000e+00 0.000000000000000000e+00 0.000000000000000000e+00 0.000000000000000000e+00 0.000000000000000000e+00 0.000000000000000000e+00 0.000000000000000000e+00 0.000000000000000000e+00
1.111250000000000071e+01 0.000000000000000000e+00 0.000000000000000000e+00 0.000000000000000000e+00 0.000000000000000000e+00 0.000000000000000000e+00 0.000000000000000000e+00 0.000000000000000000e+00 0.000000000000000000e+00 0.000000000000000000e+00 0.000000000000000000e+00 0.000000000000000000e+00 0.000000000000000000e+00 0.000000000000000000e+00 0.000000000000000000e+00 0.000000000000000000e+00 0.000000000000000000e+00 0.000000000000000000e+00 0.000000000000000000e+00 0.000000000000000000e+00 0.000000000000000000e+00 0.000000000000000000e+00 0.000000000000000000e+00 0.000000000000000000e+00 0.000000000000000000e+00 0.000000000000000000e+00 0.000000000000000000e+00 0.000000000000000000e+00 0.000000000000000000e+00 0.000000000000000000e+00 0.000000000000000000e+00 0.000000000000000000e+00 0.000000000000000000e+00 0.000000000000000000e+00 0.000000000000000000e+00 0.000000000000000000e+00 0.000000000000000000e+00 0.000000000000000000e+00 0.000000000000000000e+00 0.000000000000000000e+00 0.000000000000000000e+00 0.000000000000000000e+00 0.000000000000000000e+00 0.000000000000000000e+00 0.000000000000000000e+00 0.000000000000000000e+00 0.000000000000000000e+00 0.000000000000000000e+00 0.000000000000000000e+00 0.000000000000000000e+00 0.000000000000000000e+00 0.000000000000000000e+00
1.113749999999999929e+01 0.000000000000000000e+00 0.000000000000000000e+00 0.000000000000000000e+00 0.000000000000000000e+00 0.000000000000000000e+00 0.000000000000000000e+00 0.000000000000000000e+00 0.000000000000000000e+00 0.000000000000000000e+00 0.000000000000000000e+00 0.000000000000000000e+00 0.000000000000000000e+00 0.000000000000000000e+00 0.000000000000000000e+00 0.000000000000000000e+00 0.000000000000000000e+00 0.000000000000000000e+00 0.000000000000000000e+00 0.000000000000000000e+00 0.000000000000000000e+00 0.000000000000000000e+00 0.000000000000000000e+00 0.000000000000000000e+00 0.000000000000000000e+00 0.000000000000000000e+00 0.000000000000000000e+00 0.000000000000000000e+00 0.000000000000000000e+00 0.000000000000000000e+00 0.000000000000000000e+00 0.000000000000000000e+00 0.000000000000000000e+00 0.000000000000000000e+00 0.000000000000000000e+00 0.000000000000000000e+00 0.000000000000000000e+00 0.000000000000000000e+00 0.000000000000000000e+00 0.000000000000000000e+00 0.000000000000000000e+00 0.000000000000000000e+00 0.000000000000000000e+00 0.000000000000000000e+00 0.000000000000000000e+00 0.000000000000000000e+00 0.000000000000000000e+00 0.000000000000000000e+00 0.000000000000000000e+00 0.000000000000000000e+00 0.000000000000000000e+00 0.000000000000000000e+00
1.116250000000000142e+01 0.000000000000000000e+00 0.000000000000000000e+00 0.000000000000000000e+00 0.000000000000000000e+00 0.000000000000000000e+00 0.000000000000000000e+00 0.000000000000000000e+00 0.000000000000000000e+00 0.000000000000000000e+00 0.000000000000000000e+00 0.000000000000000000e+00 0.000000000000000000e+00 0.000000000000000000e+00 0.000000000000000000e+00 0.000000000000000000e+00 0.000000000000000000e+00 0.000000000000000000e+00 0.000000000000000000e+00 0.000000000000000000e+00 0.000000000000000000e+00 0.000000000000000000e+00 0.000000000000000000e+00 0.000000000000000000e+00 0.000000000000000000e+00 0.000000000000000000e+00 0.000000000000000000e+00 0.000000000000000000e+00 0.000000000000000000e+00 0.000000000000000000e+00 0.000000000000000000e+00 0.000000000000000000e+00 0.000000000000000000e+00 0.000000000000000000e+00 0.000000000000000000e+00 0.000000000000000000e+00 0.000000000000000000e+00 0.000000000000000000e+00 0.000000000000000000e+00 0.000000000000000000e+00 0.000000000000000000e+00 0.000000000000000000e+00 0.000000000000000000e+00 0.000000000000000000e+00 0.000000000000000000e+00 0.000000000000000000e+00 0.000000000000000000e+00 0.000000000000000000e+00 0.000000000000000000e+00 0.000000000000000000e+00 0.000000000000000000e+00 0.000000000000000000e+00
1.118750000000000000e+01 0.000000000000000000e+00 0.000000000000000000e+00 0.000000000000000000e+00 0.000000000000000000e+00 0.000000000000000000e+00 0.000000000000000000e+00 0.000000000000000000e+00 0.000000000000000000e+00 0.000000000000000000e+00 0.000000000000000000e+00 0.000000000000000000e+00 0.000000000000000000e+00 0.000000000000000000e+00 0.000000000000000000e+00 0.000000000000000000e+00 0.000000000000000000e+00 0.000000000000000000e+00 0.000000000000000000e+00 0.000000000000000000e+00 0.000000000000000000e+00 0.000000000000000000e+00 0.000000000000000000e+00 0.000000000000000000e+00 0.000000000000000000e+00 0.000000000000000000e+00 0.000000000000000000e+00 0.000000000000000000e+00 0.000000000000000000e+00 0.000000000000000000e+00 0.000000000000000000e+00 0.000000000000000000e+00 0.000000000000000000e+00 0.000000000000000000e+00 0.000000000000000000e+00 0.000000000000000000e+00 0.000000000000000000e+00 0.000000000000000000e+00 0.000000000000000000e+00 0.000000000000000000e+00 0.000000000000000000e+00 0.000000000000000000e+00 0.000000000000000000e+00 0.000000000000000000e+00 0.000000000000000000e+00 0.000000000000000000e+00 0.000000000000000000e+00 0.000000000000000000e+00 0.000000000000000000e+00 0.000000000000000000e+00 0.000000000000000000e+00 0.000000000000000000e+00
1.121249999999999858e+01 0.000000000000000000e+00 0.000000000000000000e+00 0.000000000000000000e+00 0.000000000000000000e+00 0.000000000000000000e+00 0.000000000000000000e+00 0.000000000000000000e+00 0.000000000000000000e+00 0.000000000000000000e+00 0.000000000000000000e+00 0.000000000000000000e+00 0.000000000000000000e+00 0.000000000000000000e+00 0.000000000000000000e+00 0.000000000000000000e+00 0.000000000000000000e+00 0.000000000000000000e+00 0.000000000000000000e+00 0.000000000000000000e+00 0.000000000000000000e+00 0.000000000000000000e+00 0.000000000000000000e+00 0.000000000000000000e+00 0.000000000000000000e+00 0.000000000000000000e+00 0.000000000000000000e+00 0.000000000000000000e+00 0.000000000000000000e+00 0.000000000000000000e+00 0.000000000000000000e+00 0.000000000000000000e+00 0.000000000000000000e+00 0.000000000000000000e+00 0.000000000000000000e+00 0.000000000000000000e+00 0.000000000000000000e+00 0.000000000000000000e+00 0.000000000000000000e+00 0.000000000000000000e+00 0.000000000000000000e+00 0.000000000000000000e+00 0.000000000000000000e+00 0.000000000000000000e+00 0.000000000000000000e+00 0.000000000000000000e+00 0.000000000000000000e+00 0.000000000000000000e+00 0.000000000000000000e+00 0.000000000000000000e+00 0.000000000000000000e+00 0.000000000000000000e+00
1.123750000000000071e+01 0.000000000000000000e+00 0.000000000000000000e+00 0.000000000000000000e+00 0.000000000000000000e+00 0.000000000000000000e+00 0.000000000000000000e+00 0.000000000000000000e+00 0.000000000000000000e+00 0.000000000000000000e+00 0.000000000000000000e+00 0.000000000000000000e+00 0.000000000000000000e+00 0.000000000000000000e+00 0.000000000000000000e+00 0.000000000000000000e+00 0.000000000000000000e+00 0.000000000000000000e+00 0.000000000000000000e+00 0.000000000000000000e+00 0.000000000000000000e+00 0.000000000000000000e+00 0.000000000000000000e+00 0.000000000000000000e+00 0.000000000000000000e+00 0.000000000000000000e+00 0.000000000000000000e+00 0.000000000000000000e+00 0.000000000000000000e+00 0.000000000000000000e+00 0.000000000000000000e+00 0.000000000000000000e+00 0.000000000000000000e+00 0.000000000000000000e+00 0.000000000000000000e+00 0.000000000000000000e+00 0.000000000000000000e+00 0.000000000000000000e+00 0.000000000000000000e+00 0.000000000000000000e+00 0.000000000000000000e+00 0.000000000000000000e+00 0.000000000000000000e+00 0.000000000000000000e+00 0.000000000000000000e+00 0.000000000000000000e+00 0.000000000000000000e+00 0.000000000000000000e+00 0.000000000000000000e+00 0.000000000000000000e+00 0.000000000000000000e+00 0.000000000000000000e+00
1.126249999999999929e+01 0.000000000000000000e+00 0.000000000000000000e+00 0.000000000000000000e+00 0.000000000000000000e+00 0.000000000000000000e+00 0.000000000000000000e+00 0.000000000000000000e+00 0.000000000000000000e+00 0.000000000000000000e+00 0.000000000000000000e+00 0.000000000000000000e+00 0.000000000000000000e+00 0.000000000000000000e+00 0.000000000000000000e+00 0.000000000000000000e+00 0.000000000000000000e+00 0.000000000000000000e+00 0.000000000000000000e+00 0.000000000000000000e+00 0.000000000000000000e+00 0.000000000000000000e+00 0.000000000000000000e+00 0.000000000000000000e+00 0.000000000000000000e+00 0.000000000000000000e+00 0.000000000000000000e+00 0.000000000000000000e+00 0.000000000000000000e+00 0.000000000000000000e+00 0.000000000000000000e+00 0.000000000000000000e+00 0.000000000000000000e+00 0.000000000000000000e+00 0.000000000000000000e+00 0.000000000000000000e+00 0.000000000000000000e+00 0.000000000000000000e+00 0.000000000000000000e+00 0.000000000000000000e+00 0.000000000000000000e+00 0.000000000000000000e+00 0.000000000000000000e+00 0.000000000000000000e+00 0.000000000000000000e+00 0.000000000000000000e+00 0.000000000000000000e+00 0.000000000000000000e+00 0.000000000000000000e+00 0.000000000000000000e+00 0.000000000000000000e+00 0.000000000000000000e+00
1.128750000000000142e+01 0.000000000000000000e+00 0.000000000000000000e+00 0.000000000000000000e+00 0.000000000000000000e+00 0.000000000000000000e+00 0.000000000000000000e+00 0.000000000000000000e+00 0.000000000000000000e+00 0.000000000000000000e+00 0.000000000000000000e+00 0.000000000000000000e+00 0.000000000000000000e+00 0.000000000000000000e+00 0.000000000000000000e+00 0.000000000000000000e+00 0.000000000000000000e+00 0.000000000000000000e+00 0.000000000000000000e+00 0.000000000000000000e+00 0.000000000000000000e+00 0.000000000000000000e+00 0.000000000000000000e+00 0.000000000000000000e+00 0.000000000000000000e+00 0.000000000000000000e+00 0.000000000000000000e+00 0.000000000000000000e+00 0.000000000000000000e+00 0.000000000000000000e+00 0.000000000000000000e+00 0.000000000000000000e+00 0.000000000000000000e+00 0.000000000000000000e+00 0.000000000000000000e+00 0.000000000000000000e+00 0.000000000000000000e+00 0.000000000000000000e+00 0.000000000000000000e+00 0.000000000000000000e+00 0.000000000000000000e+00 0.000000000000000000e+00 0.000000000000000000e+00 0.000000000000000000e+00 0.000000000000000000e+00 0.000000000000000000e+00 0.000000000000000000e+00 0.000000000000000000e+00 0.000000000000000000e+00 0.000000000000000000e+00 0.000000000000000000e+00 0.000000000000000000e+00
1.131250000000000000e+01 0.000000000000000000e+00 0.000000000000000000e+00 0.000000000000000000e+00 0.000000000000000000e+00 0.000000000000000000e+00 0.000000000000000000e+00 0.000000000000000000e+00 0.000000000000000000e+00 0.000000000000000000e+00 0.000000000000000000e+00 0.000000000000000000e+00 0.000000000000000000e+00 0.000000000000000000e+00 0.000000000000000000e+00 0.000000000000000000e+00 0.000000000000000000e+00 0.000000000000000000e+00 0.000000000000000000e+00 0.000000000000000000e+00 0.000000000000000000e+00 0.000000000000000000e+00 0.000000000000000000e+00 0.000000000000000000e+00 0.000000000000000000e+00 0.000000000000000000e+00 0.000000000000000000e+00 0.000000000000000000e+00 0.000000000000000000e+00 0.000000000000000000e+00 0.000000000000000000e+00 0.000000000000000000e+00 0.000000000000000000e+00 0.000000000000000000e+00 0.000000000000000000e+00 0.000000000000000000e+00 0.000000000000000000e+00 0.000000000000000000e+00 0.000000000000000000e+00 0.000000000000000000e+00 0.000000000000000000e+00 0.000000000000000000e+00 0.000000000000000000e+00 0.000000000000000000e+00 0.000000000000000000e+00 0.000000000000000000e+00 0.000000000000000000e+00 0.000000000000000000e+00 0.000000000000000000e+00 0.000000000000000000e+00 0.000000000000000000e+00 0.000000000000000000e+00
1.133749999999999858e+01 0.000000000000000000e+00 0.000000000000000000e+00 0.000000000000000000e+00 0.000000000000000000e+00 0.000000000000000000e+00 0.000000000000000000e+00 0.000000000000000000e+00 0.000000000000000000e+00 0.000000000000000000e+00 0.000000000000000000e+00 0.000000000000000000e+00 0.000000000000000000e+00 0.000000000000000000e+00 0.000000000000000000e+00 0.000000000000000000e+00 0.000000000000000000e+00 0.000000000000000000e+00 0.000000000000000000e+00 0.000000000000000000e+00 0.000000000000000000e+00 0.000000000000000000e+00 0.000000000000000000e+00 0.000000000000000000e+00 0.000000000000000000e+00 0.000000000000000000e+00 0.000000000000000000e+00 0.000000000000000000e+00 0.000000000000000000e+00 0.000000000000000000e+00 0.000000000000000000e+00 0.000000000000000000e+00 0.000000000000000000e+00 0.000000000000000000e+00 0.000000000000000000e+00 0.000000000000000000e+00 0.000000000000000000e+00 0.000000000000000000e+00 0.000000000000000000e+00 0.000000000000000000e+00 0.000000000000000000e+00 0.000000000000000000e+00 0.000000000000000000e+00 0.000000000000000000e+00 0.000000000000000000e+00 0.000000000000000000e+00 0.000000000000000000e+00 0.000000000000000000e+00 0.000000000000000000e+00 0.000000000000000000e+00 0.000000000000000000e+00 0.000000000000000000e+00
1.136250000000000071e+01 0.000000000000000000e+00 0.000000000000000000e+00 0.000000000000000000e+00 0.000000000000000000e+00 0.000000000000000000e+00 0.000000000000000000e+00 0.000000000000000000e+00 0.000000000000000000e+00 0.000000000000000000e+00 0.000000000000000000e+00 0.000000000000000000e+00 0.000000000000000000e+00 0.000000000000000000e+00 0.000000000000000000e+00 0.000000000000000000e+00 0.000000000000000000e+00 0.000000000000000000e+00 0.000000000000000000e+00 0.000000000000000000e+00 0.000000000000000000e+00 0.000000000000000000e+00 0.000000000000000000e+00 0.000000000000000000e+00 0.000000000000000000e+00 0.000000000000000000e+00 0.000000000000000000e+00 0.000000000000000000e+00 0.000000000000000000e+00 0.000000000000000000e+00 0.000000000000000000e+00 0.000000000000000000e+00 0.000000000000000000e+00 0.000000000000000000e+00 0.000000000000000000e+00 0.000000000000000000e+00 0.000000000000000000e+00 0.000000000000000000e+00 0.000000000000000000e+00 0.000000000000000000e+00 0.000000000000000000e+00 0.000000000000000000e+00 0.000000000000000000e+00 0.000000000000000000e+00 0.000000000000000000e+00 0.000000000000000000e+00 0.000000000000000000e+00 0.000000000000000000e+00 0.000000000000000000e+00 0.000000000000000000e+00 0.000000000000000000e+00 0.000000000000000000e+00
1.138749999999999929e+01 0.000000000000000000e+00 0.000000000000000000e+00 0.000000000000000000e+00 0.000000000000000000e+00 0.000000000000000000e+00 0.000000000000000000e+00 0.000000000000000000e+00 0.000000000000000000e+00 0.000000000000000000e+00 0.000000000000000000e+00 0.000000000000000000e+00 0.000000000000000000e+00 0.000000000000000000e+00 0.000000000000000000e+00 0.000000000000000000e+00 0.000000000000000000e+00 0.000000000000000000e+00 0.000000000000000000e+00 0.000000000000000000e+00 0.000000000000000000e+00 0.000000000000000000e+00 0.000000000000000000e+00 0.000000000000000000e+00 0.000000000000000000e+00 0.000000000000000000e+00 0.000000000000000000e+00 0.000000000000000000e+00 0.000000000000000000e+00 0.000000000000000000e+00 0.000000000000000000e+00 0.000000000000000000e+00 0.000000000000000000e+00 0.000000000000000000e+00 0.000000000000000000e+00 0.000000000000000000e+00 0.000000000000000000e+00 0.000000000000000000e+00 0.000000000000000000e+00 0.000000000000000000e+00 0.000000000000000000e+00 0.000000000000000000e+00 0.000000000000000000e+00 0.000000000000000000e+00 0.000000000000000000e+00 0.000000000000000000e+00 0.000000000000000000e+00 0.000000000000000000e+00 0.000000000000000000e+00 0.000000000000000000e+00 0.000000000000000000e+00 0.000000000000000000e+00
1.141250000000000142e+01 0.000000000000000000e+00 0.000000000000000000e+00 0.000000000000000000e+00 0.000000000000000000e+00 0.000000000000000000e+00 0.000000000000000000e+00 0.000000000000000000e+00 0.000000000000000000e+00 0.000000000000000000e+00 0.000000000000000000e+00 0.000000000000000000e+00 0.000000000000000000e+00 0.000000000000000000e+00 0.000000000000000000e+00 0.000000000000000000e+00 0.000000000000000000e+00 0.000000000000000000e+00 0.000000000000000000e+00 0.000000000000000000e+00 0.000000000000000000e+00 0.000000000000000000e+00 0.000000000000000000e+00 0.000000000000000000e+00 0.000000000000000000e+00 0.000000000000000000e+00 0.000000000000000000e+00 0.000000000000000000e+00 0.000000000000000000e+00 0.000000000000000000e+00 0.000000000000000000e+00 0.000000000000000000e+00 0.000000000000000000e+00 0.000000000000000000e+00 0.000000000000000000e+00 0.000000000000000000e+00 0.000000000000000000e+00 0.000000000000000000e+00 0.000000000000000000e+00 0.000000000000000000e+00 0.000000000000000000e+00 0.000000000000000000e+00 0.000000000000000000e+00 0.000000000000000000e+00 0.000000000000000000e+00 0.000000000000000000e+00 0.000000000000000000e+00 0.000000000000000000e+00 0.000000000000000000e+00 0.000000000000000000e+00 0.000000000000000000e+00 0.000000000000000000e+00
1.143750000000000000e+01 0.000000000000000000e+00 0.000000000000000000e+00 0.000000000000000000e+00 0.000000000000000000e+00 0.000000000000000000e+00 0.000000000000000000e+00 0.000000000000000000e+00 0.000000000000000000e+00 0.000000000000000000e+00 0.000000000000000000e+00 0.000000000000000000e+00 0.000000000000000000e+00 0.000000000000000000e+00 0.000000000000000000e+00 0.000000000000000000e+00 0.000000000000000000e+00 0.000000000000000000e+00 0.000000000000000000e+00 0.000000000000000000e+00 0.000000000000000000e+00 0.000000000000000000e+00 0.000000000000000000e+00 0.000000000000000000e+00 0.000000000000000000e+00 0.000000000000000000e+00 0.000000000000000000e+00 0.000000000000000000e+00 0.000000000000000000e+00 0.000000000000000000e+00 0.000000000000000000e+00 0.000000000000000000e+00 0.000000000000000000e+00 0.000000000000000000e+00 0.000000000000000000e+00 0.000000000000000000e+00 0.000000000000000000e+00 0.000000000000000000e+00 0.000000000000000000e+00 0.000000000000000000e+00 0.000000000000000000e+00 0.000000000000000000e+00 0.000000000000000000e+00 0.000000000000000000e+00 0.000000000000000000e+00 0.000000000000000000e+00 0.000000000000000000e+00 0.000000000000000000e+00 0.000000000000000000e+00 0.000000000000000000e+00 0.000000000000000000e+00 0.000000000000000000e+00
1.146249999999999858e+01 0.000000000000000000e+00 0.000000000000000000e+00 0.000000000000000000e+00 0.000000000000000000e+00 0.000000000000000000e+00 0.000000000000000000e+00 0.000000000000000000e+00 0.000000000000000000e+00 0.000000000000000000e+00 0.000000000000000000e+00 0.000000000000000000e+00 0.000000000000000000e+00 0.000000000000000000e+00 0.000000000000000000e+00 0.000000000000000000e+00 0.000000000000000000e+00 0.000000000000000000e+00 0.000000000000000000e+00 0.000000000000000000e+00 0.000000000000000000e+00 0.000000000000000000e+00 0.000000000000000000e+00 0.000000000000000000e+00 0.000000000000000000e+00 0.000000000000000000e+00 0.000000000000000000e+00 0.000000000000000000e+00 0.000000000000000000e+00 0.000000000000000000e+00 0.000000000000000000e+00 0.000000000000000000e+00 0.000000000000000000e+00 0.000000000000000000e+00 0.000000000000000000e+00 0.000000000000000000e+00 0.000000000000000000e+00 0.000000000000000000e+00 0.000000000000000000e+00 0.000000000000000000e+00 0.000000000000000000e+00 0.000000000000000000e+00 0.000000000000000000e+00 0.000000000000000000e+00 0.000000000000000000e+00 0.000000000000000000e+00 0.000000000000000000e+00 0.000000000000000000e+00 0.000000000000000000e+00 0.000000000000000000e+00 0.000000000000000000e+00 0.000000000000000000e+00
1.148750000000000071e+01 0.000000000000000000e+00 0.000000000000000000e+00 0.000000000000000000e+00 0.000000000000000000e+00 0.000000000000000000e+00 0.000000000000000000e+00 0.000000000000000000e+00 0.000000000000000000e+00 0.000000000000000000e+00 0.000000000000000000e+00 0.000000000000000000e+00 0.000000000000000000e+00 0.000000000000000000e+00 0.000000000000000000e+00 0.000000000000000000e+00 0.000000000000000000e+00 0.000000000000000000e+00 0.000000000000000000e+00 0.000000000000000000e+00 0.000000000000000000e+00 0.000000000000000000e+00 0.000000000000000000e+00 0.000000000000000000e+00 0.000000000000000000e+00 0.000000000000000000e+00 0.000000000000000000e+00 0.000000000000000000e+00 0.000000000000000000e+00 0.000000000000000000e+00 0.000000000000000000e+00 0.000000000000000000e+00 0.000000000000000000e+00 0.000000000000000000e+00 0.000000000000000000e+00 0.000000000000000000e+00 0.000000000000000000e+00 0.000000000000000000e+00 0.000000000000000000e+00 0.000000000000000000e+00 0.000000000000000000e+00 0.000000000000000000e+00 0.000000000000000000e+00 0.000000000000000000e+00 0.000000000000000000e+00 0.000000000000000000e+00 0.000000000000000000e+00 0.000000000000000000e+00 0.000000000000000000e+00 0.000000000000000000e+00 0.000000000000000000e+00 0.000000000000000000e+00
1.151249999999999929e+01 0.000000000000000000e+00 0.000000000000000000e+00 0.000000000000000000e+00 0.000000000000000000e+00 0.000000000000000000e+00 0.000000000000000000e+00 0.000000000000000000e+00 0.000000000000000000e+00 0.000000000000000000e+00 0.000000000000000000e+00 0.000000000000000000e+00 0.000000000000000000e+00 0.000000000000000000e+00 0.000000000000000000e+00 0.000000000000000000e+00 0.000000000000000000e+00 0.000000000000000000e+00 0.000000000000000000e+00 0.000000000000000000e+00 0.000000000000000000e+00 0.000000000000000000e+00 0.000000000000000000e+00 0.000000000000000000e+00 0.000000000000000000e+00 0.000000000000000000e+00 0.000000000000000000e+00 0.000000000000000000e+00 0.000000000000000000e+00 0.000000000000000000e+00 0.000000000000000000e+00 0.000000000000000000e+00 0.000000000000000000e+00 0.000000000000000000e+00 0.000000000000000000e+00 0.000000000000000000e+00 0.000000000000000000e+00 0.000000000000000000e+00 0.000000000000000000e+00 0.000000000000000000e+00 0.000000000000000000e+00 0.000000000000000000e+00 0.000000000000000000e+00 0.000000000000000000e+00 0.000000000000000000e+00 0.000000000000000000e+00 0.000000000000000000e+00 0.000000000000000000e+00 0.000000000000000000e+00 0.000000000000000000e+00 0.000000000000000000e+00 0.000000000000000000e+00
1.153750000000000142e+01 0.000000000000000000e+00 0.000000000000000000e+00 0.000000000000000000e+00 0.000000000000000000e+00 0.000000000000000000e+00 0.000000000000000000e+00 0.000000000000000000e+00 0.000000000000000000e+00 0.000000000000000000e+00 0.000000000000000000e+00 0.000000000000000000e+00 0.000000000000000000e+00 0.000000000000000000e+00 0.000000000000000000e+00 0.000000000000000000e+00 0.000000000000000000e+00 0.000000000000000000e+00 0.000000000000000000e+00 0.000000000000000000e+00 0.000000000000000000e+00 0.000000000000000000e+00 0.000000000000000000e+00 0.000000000000000000e+00 0.000000000000000000e+00 0.000000000000000000e+00 0.000000000000000000e+00 0.000000000000000000e+00 0.000000000000000000e+00 0.000000000000000000e+00 0.000000000000000000e+00 0.000000000000000000e+00 0.000000000000000000e+00 0.000000000000000000e+00 0.000000000000000000e+00 0.000000000000000000e+00 0.000000000000000000e+00 0.000000000000000000e+00 0.000000000000000000e+00 0.000000000000000000e+00 0.000000000000000000e+00 0.000000000000000000e+00 0.000000000000000000e+00 0.000000000000000000e+00 0.000000000000000000e+00 0.000000000000000000e+00 0.000000000000000000e+00 0.000000000000000000e+00 0.000000000000000000e+00 0.000000000000000000e+00 0.000000000000000000e+00 0.000000000000000000e+00
1.156250000000000000e+01 0.000000000000000000e+00 0.000000000000000000e+00 0.000000000000000000e+00 0.000000000000000000e+00 0.000000000000000000e+00 0.000000000000000000e+00 0.000000000000000000e+00 0.000000000000000000e+00 0.000000000000000000e+00 0.000000000000000000e+00 0.000000000000000000e+00 0.000000000000000000e+00 0.000000000000000000e+00 0.000000000000000000e+00 0.000000000000000000e+00 0.000000000000000000e+00 0.000000000000000000e+00 0.000000000000000000e+00 0.000000000000000000e+00 0.000000000000000000e+00 0.000000000000000000e+00 0.000000000000000000e+00 0.000000000000000000e+00 0.000000000000000000e+00 0.000000000000000000e+00 0.000000000000000000e+00 0.000000000000000000e+00 0.000000000000000000e+00 0.000000000000000000e+00 0.000000000000000000e+00 0.000000000000000000e+00 0.000000000000000000e+00 0.000000000000000000e+00 0.000000000000000000e+00 0.000000000000000000e+00 0.000000000000000000e+00 0.000000000000000000e+00 0.000000000000000000e+00 0.000000000000000000e+00 0.000000000000000000e+00 0.000000000000000000e+00 0.000000000000000000e+00 0.000000000000000000e+00 0.000000000000000000e+00 0.000000000000000000e+00 0.000000000000000000e+00 0.000000000000000000e+00 0.000000000000000000e+00 0.000000000000000000e+00 0.000000000000000000e+00 0.000000000000000000e+00
1.158749999999999858e+01 0.000000000000000000e+00 0.000000000000000000e+00 0.000000000000000000e+00 0.000000000000000000e+00 0.000000000000000000e+00 0.000000000000000000e+00 0.000000000000000000e+00 0.000000000000000000e+00 0.000000000000000000e+00 0.000000000000000000e+00 0.000000000000000000e+00 0.000000000000000000e+00 0.000000000000000000e+00 0.000000000000000000e+00 0.000000000000000000e+00 0.000000000000000000e+00 0.000000000000000000e+00 0.000000000000000000e+00 0.000000000000000000e+00 0.000000000000000000e+00 0.000000000000000000e+00 0.000000000000000000e+00 0.000000000000000000e+00 0.000000000000000000e+00 0.000000000000000000e+00 0.000000000000000000e+00 0.000000000000000000e+00 0.000000000000000000e+00 0.000000000000000000e+00 0.000000000000000000e+00 0.000000000000000000e+00 0.000000000000000000e+00 0.000000000000000000e+00 0.000000000000000000e+00 0.000000000000000000e+00 0.000000000000000000e+00 0.000000000000000000e+00 0.000000000000000000e+00 0.000000000000000000e+00 0.000000000000000000e+00 0.000000000000000000e+00 0.000000000000000000e+00 0.000000000000000000e+00 0.000000000000000000e+00 0.000000000000000000e+00 0.000000000000000000e+00 0.000000000000000000e+00 0.000000000000000000e+00 0.000000000000000000e+00 0.000000000000000000e+00 0.000000000000000000e+00
1.161250000000000071e+01 0.000000000000000000e+00 0.000000000000000000e+00 0.000000000000000000e+00 0.000000000000000000e+00 0.000000000000000000e+00 0.000000000000000000e+00 0.000000000000000000e+00 0.000000000000000000e+00 0.000000000000000000e+00 0.000000000000000000e+00 0.000000000000000000e+00 0.000000000000000000e+00 0.000000000000000000e+00 0.000000000000000000e+00 0.000000000000000000e+00 0.000000000000000000e+00 3.414554195804147266e-05 0.000000000000000000e+00 0.000000000000000000e+00 0.000000000000000000e+00 0.000000000000000000e+00 0.000000000000000000e+00 0.000000000000000000e+00 0.000000000000000000e+00 0.000000000000000000e+00 0.000000000000000000e+00 0.000000000000000000e+00 0.000000000000000000e+00 0.000000000000000000e+00 0.000000000000000000e+00 0.000000000000000000e+00 0.000000000000000000e+00 0.000000000000000000e+00 0.000000000000000000e+00 0.000000000000000000e+00 0.000000000000000000e+00 0.000000000000000000e+00 0.000000000000000000e+00 0.000000000000000000e+00 0.000000000000000000e+00 0.000000000000000000e+00 0.000000000000000000e+00 0.000000000000000000e+00 0.000000000000000000e+00 0.000000000000000000e+00 0.000000000000000000e+00 0.000000000000000000e+00 0.000000000000000000e+00 0.000000000000000000e+00 0.000000000000000000e+00 0.000000000000000000e+00
1.163749999999999929e+01 0.000000000000000000e+00 0.000000000000000000e+00 0.000000000000000000e+00 0.000000000000000000e+00 0.000000000000000000e+00 0.000000000000000000e+00 0.000000000000000000e+00 0.000000000000000000e+00 0.000000000000000000e+00 0.000000000000000000e+00 0.000000000000000000e+00 0.000000000000000000e+00 0.000000000000000000e+00 0.000000000000000000e+00 0.000000000000000000e+00 0.000000000000000000e+00 1.463380369630348877e-05 0.000000000000000000e+00 0.000000000000000000e+00 0.000000000000000000e+00 0.000000000000000000e+00 0.000000000000000000e+00 0.000000000000000000e+00 0.000000000000000000e+00 0.000000000000000000e+00 0.000000000000000000e+00 0.000000000000000000e+00 0.000000000000000000e+00 0.000000000000000000e+00 0.000000000000000000e+00 0.000000000000000000e+00 0.000000000000000000e+00 0.000000000000000000e+00 0.000000000000000000e+00 0.000000000000000000e+00 0.000000000000000000e+00 0.000000000000000000e+00 0.000000000000000000e+00 0.000000000000000000e+00 0.000000000000000000e+00 0.000000000000000000e+00 0.000000000000000000e+00 0.000000000000000000e+00 0.000000000000000000e+00 0.000000000000000000e+00 0.000000000000000000e+00 0.000000000000000000e+00 0.000000000000000000e+00 0.000000000000000000e+00 0.000000000000000000e+00 0.000000000000000000e+00
1.166250000000000142e+01 0.000000000000000000e+00 0.000000000000000000e+00 0.000000000000000000e+00 0.000000000000000000e+00 0.000000000000000000e+00 0.000000000000000000e+00 0.000000000000000000e+00 0.000000000000000000e+00 0.000000000000000000e+00 0.000000000000000000e+00 0.000000000000000000e+00 0.000000000000000000e+00 0.000000000000000000e+00 0.000000000000000000e+00 0.000000000000000000e+00 0.000000000000000000e+00 9.755869130868991947e-06 0.000000000000000000e+00 0.000000000000000000e+00 0.000000000000000000e+00 0.000000000000000000e+00 0.000000000000000000e+00 0.000000000000000000e+00 0.000000000000000000e+00 0.000000000000000000e+00 0.000000000000000000e+00 0.000000000000000000e+00 0.000000000000000000e+00 0.000000000000000000e+00 0.000000000000000000e+00 0.000000000000000000e+00 0.000000000000000000e+00 0.000000000000000000e+00 0.000000000000000000e+00 0.000000000000000000e+00 0.000000000000000000e+00 0.000000000000000000e+00 0.000000000000000000e+00 0.000000000000000000e+00 0.000000000000000000e+00 0.000000000000000000e+00 0.000000000000000000e+00 0.000000000000000000e+00 0.000000000000000000e+00 0.000000000000000000e+00 0.000000000000000000e+00 0.000000000000000000e+00 0.000000000000000000e+00 0.000000000000000000e+00 0.000000000000000000e+00 0.000000000000000000e+00
1.168750000000000000e+01 0.000000000000000000e+00 0.000000000000000000e+00 0.000000000000000000e+00 0.000000000000000000e+00 0.000000000000000000e+00 0.000000000000000000e+00 0.000000000000000000e+00 0.000000000000000000e+00 0.000000000000000000e+00 0.000000000000000000e+00 0.000000000000000000e+00 0.000000000000000000e+00 0.000000000000000000e+00 0.000000000000000000e+00 0.000000000000000000e+00 0.000000000000000000e+00 9.755869130869684820e-06 0.000000000000000000e+00 0.000000000000000000e+00 0.000000000000000000e+00 0.000000000000000000e+00 0.000000000000000000e+00 0.000000000000000000e+00 0.000000000000000000e+00 2.926760739260905785e-05 0.000000000000000000e+00 0.000000000000000000e+00 0.000000000000000000e+00 0.000000000000000000e+00 0.000000000000000000e+00 0.000000000000000000e+00 0.000000000000000000e+00 0.000000000000000000e+00 0.000000000000000000e+00 0.000000000000000000e+00 0.000000000000000000e+00 0.000000000000000000e+00 0.000000000000000000e+00 0.000000000000000000e+00 0.000000000000000000e+00 0.000000000000000000e+00 0.000000000000000000e+00 0.000000000000000000e+00 0.000000000000000000e+00 0.000000000000000000e+00 0.000000000000000000e+00 0.000000000000000000e+00 0.000000000000000000e+00 0.000000000000000000e+00 0.000000000000000000e+00 0.000000000000000000e+00
1.171249999999999858e+01 0.000000000000000000e+00 0.000000000000000000e+00 0.000000000000000000e+00 0.000000000000000000e+00 0.000000000000000000e+00 0.000000000000000000e+00 0.000000000000000000e+00 0.000000000000000000e+00 0.000000000000000000e+00 0.000000000000000000e+00 0.000000000000000000e+00 0.000000000000000000e+00 0.000000000000000000e+00 0.000000000000000000e+00 0.000000000000000000e+00 0.000000000000000000e+00 9.755869130868991947e-06 5.365728021977945995e-05 0.000000000000000000e+00 0.000000000000000000e+00 0.000000000000000000e+00 0.000000000000000000e+00 0.000000000000000000e+00 0.000000000000000000e+00 3.414554195804147266e-05 0.000000000000000000e+00 0.000000000000000000e+00 0.000000000000000000e+00 0.000000000000000000e+00 0.000000000000000000e+00 0.000000000000000000e+00 0.000000000000000000e+00 0.000000000000000000e+00 0.000000000000000000e+00 0.000000000000000000e+00 0.000000000000000000e+00 0.000000000000000000e+00 0.000000000000000000e+00 0.000000000000000000e+00 0.000000000000000000e+00 0.000000000000000000e+00 0.000000000000000000e+00 0.000000000000000000e+00 0.000000000000000000e+00 0.000000000000000000e+00 0.000000000000000000e+00 0.000000000000000000e+00 0.000000000000000000e+00 0.000000000000000000e+00 0.000000000000000000e+00 2.438967282717247902e-05
1.173750000000000071e+01 0.000000000000000000e+00 0.000000000000000000e+00 0.000000000000000000e+00 0.000000000000000000e+00 0.000000000000000000e+00 0.000000000000000000e+00 0.000000000000000000e+00 0.000000000000000000e+00 0.000000000000000000e+00 0.000000000000000000e+00 0.000000000000000000e+00 0.000000000000000000e+00 0.000000000000000000e+00 0.000000000000000000e+00 0.000000000000000000e+00 0.000000000000000000e+00 4.877934565434495974e-06 2.926760739260697754e-05 0.000000000000000000e+00 0.000000000000000000e+00 0.000000000000000000e+00 0.000000000000000000e+00 0.000000000000000000e+00 0.000000000000000000e+00 1.951173826173798389e-05 0.000000000000000000e+00 0.000000000000000000e+00 0.000000000000000000e+00 0.000000000000000000e+00 0.000000000000000000e+00 0.000000000000000000e+00 0.000000000000000000e+00 0.000000000000000000e+00 0.000000000000000000e+00 0.000000000000000000e+00 0.000000000000000000e+00 0.000000000000000000e+00 0.000000000000000000e+00 0.000000000000000000e+00 0.000000000000000000e+00 0.000000000000000000e+00 0.000000000000000000e+00 0.000000000000000000e+00 0.000000000000000000e+00 0.000000000000000000e+00 0.000000000000000000e+00 0.000000000000000000e+00 0.000000000000000000e+00 0.000000000000000000e+00 0.000000000000000000e+00 2.926760739260697754e-05
1.176249999999999929e+01 0.000000000000000000e+00 0.000000000000000000e+00 0.000000000000000000e+00 0.000000000000000000e+00 0.000000000000000000e+00 0.000000000000000000e+00 0.000000000000000000e+00 0.000000000000000000e+00 0.000000000000000000e+00 0.000000000000000000e+00 0.000000000000000000e+00 0.000000000000000000e+00 0.000000000000000000e+00 0.000000000000000000e+00 0.000000000000000000e+00 0.000000000000000000e+00 9.755869130868991947e-06 1.951173826173798389e-05 0.000000000000000000e+00 0.000000000000000000e+00 0.000000000000000000e+00 0.000000000000000000e+00 0.000000000000000000e+00 0.000000000000000000e+00 1.463380369630348877e-05 0.000000000000000000e+00 0.000000000000000000e+00 0.000000000000000000e+00 0.000000000000000000e+00 0.000000000000000000e+00 0.000000000000000000e+00 0.000000000000000000e+00 0.000000000000000000e+00 0.000000000000000000e+00 0.000000000000000000e+00 0.000000000000000000e+00 0.000000000000000000e+00 0.000000000000000000e+00 0.000000000000000000e+00 0.000000000000000000e+00 0.000000000000000000e+00 0.000000000000000000e+00 0.000000000000000000e+00 0.000000000000000000e+00 0.000000000000000000e+00 0.000000000000000000e+00 0.000000000000000000e+00 0.000000000000000000e+00 0.000000000000000000e+00 0.000000000000000000e+00 1.951173826173798389e-05
1.178750000000000142e+01 0.000000000000000000e+00 0.000000000000000000e+00 0.000000000000000000e+00 0.000000000000000000e+00 0.000000000000000000e+00 0.000000000000000000e+00 0.000000000000000000e+00 0.000000000000000000e+00 0.000000000000000000e+00 0.000000000000000000e+00 0.000000000000000000e+00 0.000000000000000000e+00 0.000000000000000000e+00 0.000000000000000000e+00 0.000000000000000000e+00 0.000000000000000000e+00 4.877934565434495974e-06 1.951173826173798389e-05 0.000000000000000000e+00 0.000000000000000000e+00 0.000000000000000000e+00 0.000000000000000000e+00 0.000000000000000000e+00 0.000000000000000000e+00 1.463380369630348877e-05 0.000000000000000000e+00 0.000000000000000000e+00 0.000000000000000000e+00 0.000000000000000000e+00 0.000000000000000000e+00 0.000000000000000000e+00 0.000000000000000000e+00 0.000000000000000000e+00 0.000000000000000000e+00 0.000000000000000000e+00 0.000000000000000000e+00 0.000000000000000000e+00 0.000000000000000000e+00 0.000000000000000000e+00 0.000000000000000000e+00 0.000000000000000000e+00 0.000000000000000000e+00 0.000000000000000000e+00 0.000000000000000000e+00 0.000000000000000000e+00 0.000000000000000000e+00 0.000000000000000000e+00 0.000000000000000000e+00 0.000000000000000000e+00 0.000000000000000000e+00 1.951173826173798389e-05
1.181250000000000000e+01 0.000000000000000000e+00 0.000000000000000000e+00 0.000000000000000000e+00 0.000000000000000000e+00 0.000000000000000000e+00 0.000000000000000000e+00 0.000000000000000000e+00 0.000000000000000000e+00 0.000000000000000000e+00 0.000000000000000000e+00 0.000000000000000000e+00 0.000000000000000000e+00 0.000000000000000000e+00 0.000000000000000000e+00 0.000000000000000000e+00 0.000000000000000000e+00 4.877934565434842410e-06 9.755869130869684820e-06 0.000000000000000000e+00 0.000000000000000000e+00 0.000000000000000000e+00 0.000000000000000000e+00 0.000000000000000000e+00 0.000000000000000000e+00 1.463380369630452892e-05 0.000000000000000000e+00 0.000000000000000000e+00 0.000000000000000000e+00 0.000000000000000000e+00 0.000000000000000000e+00 0.000000000000000000e+00 0.000000000000000000e+00 0.000000000000000000e+00 0.000000000000000000e+00 0.000000000000000000e+00 0.000000000000000000e+00 0.000000000000000000e+00 0.000000000000000000e+00 0.000000000000000000e+00 0.000000000000000000e+00 0.000000000000000000e+00 0.000000000000000000e+00 0.000000000000000000e+00 0.000000000000000000e+00 0.000000000000000000e+00 0.000000000000000000e+00 0.000000000000000000e+00 0.000000000000000000e+00 0.000000000000000000e+00 0.000000000000000000e+00 1.463380369630452892e-05
1.183749999999999858e+01 0.000000000000000000e+00 0.000000000000000000e+00 0.000000000000000000e+00 0.000000000000000000e+00 0.000000000000000000e+00 0.000000000000000000e+00 0.000000000000000000e+00 0.000000000000000000e+00 0.000000000000000000e+00 0.000000000000000000e+00 0.000000000000000000e+00 5.853521478521395507e-05 0.000000000000000000e+00 0.000000000000000000e+00 0.000000000000000000e+00 0.000000000000000000e+00 9.755869130868991947e-06 1.951173826173798389e-05 0.000000000000000000e+00 0.000000000000000000e+00 0.000000000000000000e+00 0.000000000000000000e+00 0.000000000000000000e+00 0.000000000000000000e+00 1.463380369630348877e-05 0.000000000000000000e+00 0.000000000000000000e+00 0.000000000000000000e+00 0.000000000000000000e+00 0.000000000000000000e+00 0.000000000000000000e+00 0.000000000000000000e+00 0.000000000000000000e+00 0.000000000000000000e+00 0.000000000000000000e+00 0.000000000000000000e+00 0.000000000000000000e+00 0.000000000000000000e+00 0.000000000000000000e+00 0.000000000000000000e+00 0.000000000000000000e+00 0.000000000000000000e+00 0.000000000000000000e+00 0.000000000000000000e+00 0.000000000000000000e+00 0.000000000000000000e+00 0.000000000000000000e+00 0.000000000000000000e+00 0.000000000000000000e+00 0.000000000000000000e+00 9.755869130868991947e-06
1.186250000000000071e+01 0.000000000000000000e+00 0.000000000000000000e+00 0.000000000000000000e+00 0.000000000000000000e+00 0.000000000000000000e+00 2.926760739260697754e-05 0.000000000000000000e+00 0.000000000000000000e+00 0.000000000000000000e+00 0.000000000000000000e+00 0.000000000000000000e+00 7.804695304695193558e-05 4.877934565434495804e-05 0.000000000000000000e+00 0.000000000000000000e+00 0.000000000000000000e+00 4.877934565434495974e-06 9.755869130868991947e-06 0.000000000000000000e+00 0.000000000000000000e+00 0.000000000000000000e+00 0.000000000000000000e+00 0.000000000000000000e+00 0.000000000000000000e+00 9.755869130868991947e-06 0.000000000000000000e+00 0.000000000000000000e+00 0.000000000000000000e+00 0.000000000000000000e+00 0.000000000000000000e+00 0.000000000000000000e+00 0.000000000000000000e+00 0.000000000000000000e+00 0.000000000000000000e+00 0.000000000000000000e+00 0.000000000000000000e+00 0.000000000000000000e+00 0.000000000000000000e+00 0.000000000000000000e+00 0.000000000000000000e+00 0.000000000000000000e+00 0.000000000000000000e+00 0.000000000000000000e+00 0.000000000000000000e+00 0.000000000000000000e+00 0.000000000000000000e+00 0.000000000000000000e+00 0.000000000000000000e+00 0.000000000000000000e+00 0.000000000000000000e+00 1.463380369630348877e-05
1.188749999999999929e+01 0.000000000000000000e+00 0.000000000000000000e+00 0.000000000000000000e+00 0.000000000000000000e+00 0.000000000000000000e+00 1.951173826173798389e-05 0.000000000000000000e+00 0.000000000000000000e+00 0.000000000000000000e+00 0.000000000000000000e+00 0.000000000000000000e+00 5.853521478521395507e-05 1.951173826173798389e-05 0.000000000000000000e+00 0.000000000000000000e+00 0.000000000000000000e+00 4.877934565434495974e-06 1.463380369630348877e-05 0.000000000000000000e+00 0.000000000000000000e+00 0.000000000000000000e+00 0.000000000000000000e+00 0.000000000000000000e+00 0.000000000000000000e+00 2.926760739260697754e-05 0.000000000000000000e+00 0.000000000000000000e+00 0.000000000000000000e+00 0.000000000000000000e+00 0.000000000000000000e+00 0.000000000000000000e+00 0.000000000000000000e+00 0.000000000000000000e+00 0.000000000000000000e+00 0.000000000000000000e+00 0.000000000000000000e+00 0.000000000000000000e+00 0.000000000000000000e+00 0.000000000000000000e+00 0.000000000000000000e+00 0.000000000000000000e+00 0.000000000000000000e+00 0.000000000000000000e+00 0.000000000000000000e+00 0.000000000000000000e+00 0.000000000000000000e+00 0.000000000000000000e+00 0.000000000000000000e+00 0.000000000000000000e+00 0.000000000000000000e+00 9.755869130868991947e-06
1.191250000000000142e+01 0.000000000000000000e+00 0.000000000000000000e+00 0.000000000000000000e+00 0.000000000000000000e+00 0.000000000000000000e+00 1.951173826173798389e-05 0.000000000000000000e+00 0.000000000000000000e+00 0.000000000000000000e+00 0.000000000000000000e+00 0.000000000000000000e+00 3.414554195804147266e-05 1.463380369630348877e-05 0.000000000000000000e+00 0.000000000000000000e+00 0.000000000000000000e+00 4.877934565434495974e-06 1.463380369630348877e-05 0.000000000000000000e+00 0.000000000000000000e+00 0.000000000000000000e+00 0.000000000000000000e+00 0.000000000000000000e+00 0.000000000000000000e+00 5.365728021977945995e-05 3.414554195804147266e-05 0.000000000000000000e+00 0.000000000000000000e+00 0.000000000000000000e+00 0.000000000000000000e+00 0.000000000000000000e+00 0.000000000000000000e+00 0.000000000000000000e+00 0.000000000000000000e+00 0.000000000000000000e+00 0.000000000000000000e+00 0.000000000000000000e+00 0.000000000000000000e+00 0.000000000000000000e+00 0.000000000000000000e+00 0.000000000000000000e+00 0.000000000000000000e+00 0.000000000000000000e+00 0.000000000000000000e+00 0.000000000000000000e+00 0.000000000000000000e+00 0.000000000000000000e+00 0.000000000000000000e+00 0.000000000000000000e+00 0.000000000000000000e+00 9.755869130868991947e-06
1.193750000000000000e+01 0.000000000000000000e+00 0.000000000000000000e+00 0.000000000000000000e+00 0.000000000000000000e+00 0.000000000000000000e+00 9.755869130869684820e-06 0.000000000000000000e+00 0.000000000000000000e+00 0.000000000000000000e+00 0.000000000000000000e+00 0.000000000000000000e+00 2.926760739260905785e-05 1.951173826173936964e-05 4.390141108891358677e-05 0.000000000000000000e+00 0.000000000000000000e+00 4.877934565434842410e-06 9.755869130869684820e-06 0.000000000000000000e+00 0.000000000000000000e+00 3.414554195804389856e-05 0.000000000000000000e+00 0.000000000000000000e+00 0.000000000000000000e+00 2.926760739260905785e-05 1.951173826173936964e-05 0.000000000000000000e+00 0.000000000000000000e+00 0.000000000000000000e+00 0.000000000000000000e+00 0.000000000000000000e+00 0.000000000000000000e+00 0.000000000000000000e+00 0.000000000000000000e+00 0.000000000000000000e+00 0.000000000000000000e+00 0.000000000000000000e+00 0.000000000000000000e+00 0.000000000000000000e+00 0.000000000000000000e+00 0.000000000000000000e+00 0.000000000000000000e+00 0.000000000000000000e+00 0.000000000000000000e+00 0.000000000000000000e+00 0.000000000000000000e+00 0.000000000000000000e+00 0.000000000000000000e+00 0.000000000000000000e+00 0.000000000000000000e+00 9.755869130869684820e-06
1.196249999999999858e+01 0.000000000000000000e+00 0.000000000000000000e+00 0.000000000000000000e+00 4.390141108891046292e-05 0.000000000000000000e+00 9.755869130868991947e-06 0.000000000000000000e+00 2.438967282717247902e-05 0.000000000000000000e+00 0.000000000000000000e+00 0.000000000000000000e+00 3.414554195804147266e-05 9.755869130868991947e-06 1.951173826173798389e-05 0.000000000000000000e+00 0.000000000000000000e+00 4.877934565434495974e-06 9.755869130868991947e-06 0.000000000000000000e+00 0.000000000000000000e+00 1.951173826173798389e-05 0.000000000000000000e+00 0.000000000000000000e+00 0.000000000000000000e+00 2.438967282717247902e-05 1.951173826173798389e-05 0.000000000000000000e+00 0.000000000000000000e+00 0.000000000000000000e+00 0.000000000000000000e+00 0.000000000000000000e+00 0.000000000000000000e+00 0.000000000000000000e+00 0.000000000000000000e+00 0.000000000000000000e+00 0.000000000000000000e+00 0.000000000000000000e+00 0.000000000000000000e+00 0.000000000000000000e+00 0.000000000000000000e+00 0.000000000000000000e+00 0.000000000000000000e+00 0.000000000000000000e+00 0.000000000000000000e+00 5.365728021977945995e-05 0.000000000000000000e+00 0.000000000000000000e+00 0.000000000000000000e+00 0.000000000000000000e+00 0.000000000000000000e+00 9.755869130868991947e-06
1.198750000000000071e+01 0.000000000000000000e+00 0.000000000000000000e+00 0.000000000000000000e+00 2.438967282717247902e-05 3.902347652347596779e-05 9.755869130868991947e-06 0.000000000000000000e+00 2.438967282717247902e-05 0.000000000000000000e+00 0.000000000000000000e+00 0.000000000000000000e+00 2.438967282717247902e-05 3.902347652347596779e-05 1.951173826173798389e-05 0.000000000000000000e+00 0.000000000000000000e+00 4.877934565434495974e-06 4.877934565434495804e-05 0.000000000000000000e+00 0.000000000000000000e+00 1.463380369630348877e-05 0.000000000000000000e+00 0.000000000000000000e+00 0.000000000000000000e+00 2.926760739260697754e-05 9.755869130868991947e-06 0.000000000000000000e+00 0.000000000000000000e+00 0.000000000000000000e+00 0.000000000000000000e+00 0.000000000000000000e+00 0.000000000000000000e+00 0.000000000000000000e+00 0.000000000000000000e+00 0.000000000000000000e+00 0.000000000000000000e+00 0.000000000000000000e+00 0.000000000000000000e+00 0.000000000000000000e+00 0.000000000000000000e+00 0.000000000000000000e+00 0.000000000000000000e+00 0.000000000000000000e+00 0.000000000000000000e+00 2.926760739260697754e-05 0.000000000000000000e+00 4.390141108891046292e-05 0.000000000000000000e+00 0.000000000000000000e+00 0.000000000000000000e+00 9.755869130868991947e-06
1.201249999999999929e+01 0.000000000000000000e+00 0.000000000000000000e+00 0.000000000000000000e+00 1.463380369630348877e-05 1.951173826173798389e-05 9.755869130868991947e-06 0.000000000000000000e+00 1.463380369630348877e-05 0.000000000000000000e+00 0.000000000000000000e+00 0.000000000000000000e+00 3.414554195804147266e-05 2.926760739260697754e-05 9.755869130868991947e-06 0.000000000000000000e+00 0.000000000000000000e+00 2.926760739260697754e-05 2.926760739260697754e-05 0.000000000000000000e+00 0.000000000000000000e+00 1.463380369630348877e-05 0.000000000000000000e+00 0.000000000000000000e+00 0.000000000000000000e+00 2.438967282717247902e-05 9.755869130868991947e-06 0.000000000000000000e+00 0.000000000000000000e+00 0.000000000000000000e+00 0.000000000000000000e+00 0.000000000000000000e+00 0.000000000000000000e+00 0.000000000000000000e+00 0.000000000000000000e+00 0.000000000000000000e+00 0.000000000000000000e+00 0.000000000000000000e+00 0.000000000000000000e+00 0.000000000000000000e+00 0.000000000000000000e+00 0.000000000000000000e+00 0.000000000000000000e+00 0.000000000000000000e+00 0.000000000000000000e+00 1.951173826173798389e-05 0.000000000000000000e+00 3.414554195804147266e-05 0.000000000000000000e+00 0.000000000000000000e+00 0.000000000000000000e+00 9.755869130868991947e-06
1.203750000000000142e+01 0.000000000000000000e+00 0.000000000000000000e+00 0.000000000000000000e+00 1.463380369630348877e-05 9.755869130868991947e-06 9.755869130868991947e-06 3.902347652347596779e-05 9.755869130868991947e-06 0.000000000000000000e+00 0.000000000000000000e+00 0.000000000000000000e+00 2.438967282717247902e-05 2.926760739260697754e-05 1.463380369630348877e-05 1.951173826173798389e-05 0.000000000000000000e+00 3.902347652347596779e-05 3.414554195804147266e-05 0.000000000000000000e+00 0.000000000000000000e+00 9.755869130868991947e-06 0.000000000000000000e+00 0.000000000000000000e+00 0.000000000000000000e+00 1.951173826173798389e-05 9.755869130868991947e-06 0.000000000000000000e+00 0.000000000000000000e+00 0.000000000000000000e+00 0.000000000000000000e+00 0.000000000000000000e+00 0.000000000000000000e+00 0.000000000000000000e+00 0.000000000000000000e+00 0.000000000000000000e+00 0.000000000000000000e+00 0.000000000000000000e+00 0.000000000000000000e+00 0.000000000000000000e+00 0.000000000000000000e+00 2.926760739260697754e-05 0.000000000000000000e+00 0.000000000000000000e+00 0.000000000000000000e+00 1.463380369630348877e-05 0.000000000000000000e+00 2.438967282717247902e-05 0.000000000000000000e+00 0.000000000000000000e+00 0.000000000000000000e+00 4.877934565434495804e-05
1.206250000000000000e+01 0.000000000000000000e+00 0.000000000000000000e+00 0.000000000000000000e+00 1.463380369630452892e-05 9.755869130869684820e-06 9.755869130869684820e-06 9.755869130869684820e-06 9.755869130869684820e-06 0.000000000000000000e+00 0.000000000000000000e+00 0.000000000000000000e+00 1.951173826173936964e-05 1.951173826173936964e-05 5.365728021978326821e-05 2.926760739260905785e-05 0.000000000000000000e+00 1.951173826173936964e-05 2.926760739260905785e-05 0.000000000000000000e+00 0.000000000000000000e+00 9.755869130869684820e-06 2.438967282717421374e-05 0.000000000000000000e+00 0.000000000000000000e+00 2.438967282717421374e-05 9.755869130869684820e-06 0.000000000000000000e+00 0.000000000000000000e+00 0.000000000000000000e+00 0.000000000000000000e+00 0.000000000000000000e+00 0.000000000000000000e+00 0.000000000000000000e+00 0.000000000000000000e+00 0.000000000000000000e+00 0.000000000000000000e+00 0.000000000000000000e+00 0.000000000000000000e+00 0.000000000000000000e+00 0.000000000000000000e+00 1.951173826173936964e-05 0.000000000000000000e+00 0.000000000000000000e+00 0.000000000000000000e+00 1.951173826173936964e-05 0.000000000000000000e+00 1.951173826173936964e-05 0.000000000000000000e+00 0.000000000000000000e+00 0.000000000000000000e+00 2.926760739260905785e-05
1.208749999999999858e+01 0.000000000000000000e+00 0.000000000000000000e+00 0.000000000000000000e+00 9.755869130868991947e-06 9.755869130868991947e-06 0.000000000000000000e+00 1.463380369630348877e-05 9.755869130868991947e-06 0.000000000000000000e+00 0.000000000000000000e+00 0.000000000000000000e+00 1.951173826173798389e-05 1.951173826173798389e-05 2.926760739260697754e-05 9.755869130868991947e-06 0.000000000000000000e+00 2.438967282717247902e-05 4.390141108891046292e-05 0.000000000000000000e+00 0.000000000000000000e+00 9.755869130868991947e-06 2.926760739260697754e-05 0.000000000000000000e+00 0.000000000000000000e+00 2.926760739260697754e-05 9.755869130868991947e-06 0.000000000000000000e+00 0.000000000000000000e+00 0.000000000000000000e+00 0.000000000000000000e+00 0.000000000000000000e+00 0.000000000000000000e+00 0.000000000000000000e+00 0.000000000000000000e+00 0.000000000000000000e+00 0.000000000000000000e+00 0.000000000000000000e+00 0.000000000000000000e+00 0.000000000000000000e+00 0.000000000000000000e+00 1.463380369630348877e-05 0.000000000000000000e+00 0.000000000000000000e+00 0.000000000000000000e+00 9.755869130868991947e-06 0.000000000000000000e+00 1.951173826173798389e-05 0.000000000000000000e+00 0.000000000000000000e+00 0.000000000000000000e+00 1.951173826173798389e-05
1.211250000000000071e+01 0.000000000000000000e+00 0.000000000000000000e+00 0.000000000000000000e+00 1.463380369630348877e-05 9.755869130868991947e-06 9.755869130868991947e-06 9.755869130868991947e-06 9.755869130868991947e-06 0.000000000000000000e+00 0.000000000000000000e+00 0.000000000000000000e+00 5.365728021977945995e-05 1.951173826173798389e-05 2.926760739260697754e-05 9.755869130868991947e-06 0.000000000000000000e+00 1.463380369630348877e-05 1.268262987012969004e-04 0.000000000000000000e+00 0.000000000000000000e+00 9.755869130868991947e-06 1.951173826173798389e-05 0.000000000000000000e+00 0.000000000000000000e+00 2.438967282717247902e-05 9.755869130868991947e-06 4.390141108891046292e-05 0.000000000000000000e+00 0.000000000000000000e+00 0.000000000000000000e+00 0.000000000000000000e+00 0.000000000000000000e+00 0.000000000000000000e+00 0.000000000000000000e+00 0.000000000000000000e+00 0.000000000000000000e+00 0.000000000000000000e+00 0.000000000000000000e+00 0.000000000000000000e+00 0.000000000000000000e+00 9.755869130868991947e-06 0.000000000000000000e+00 0.000000000000000000e+00 0.000000000000000000e+00 1.463380369630348877e-05 0.000000000000000000e+00 4.877934565434495804e-05 0.000000000000000000e+00 0.000000000000000000e+00 0.000000000000000000e+00 1.951173826173798389e-05
1.213749999999999929e+01 0.000000000000000000e+00 0.000000000000000000e+00 0.000000000000000000e+00 9.755869130868991947e-06 9.755869130868991947e-06 9.755869130868991947e-06 9.755869130868991947e-06 9.755869130868991947e-06 0.000000000000000000e+00 0.000000000000000000e+00 0.000000000000000000e+00 4.877934565434495804e-05 1.951173826173798389e-05 1.951173826173798389e-05 9.755869130868991947e-06 0.000000000000000000e+00 1.951173826173798389e-05 1.024366258741244248e-04 0.000000000000000000e+00 0.000000000000000000e+00 9.755869130868991947e-06 9.755869130868991947e-06 2.438967282717247902e-05 0.000000000000000000e+00 9.268075674325542096e-05 4.877934565434495974e-06 5.853521478521395507e-05 0.000000000000000000e+00 0.000000000000000000e+00 0.000000000000000000e+00 0.000000000000000000e+00 0.000000000000000000e+00 0.000000000000000000e+00 0.000000000000000000e+00 0.000000000000000000e+00 0.000000000000000000e+00 0.000000000000000000e+00 0.000000000000000000e+00 0.000000000000000000e+00 0.000000000000000000e+00 3.902347652347596779e-05 0.000000000000000000e+00 0.000000000000000000e+00 0.000000000000000000e+00 1.951173826173798389e-05 0.000000000000000000e+00 3.414554195804147266e-05 0.000000000000000000e+00 0.000000000000000000e+00 1.463380369630348877e-05 1.463380369630348877e-05
1.216250000000000142e+01 0.000000000000000000e+00 0.000000000000000000e+00 0.000000000000000000e+00 4.877934565434495974e-06 1.951173826173798389e-05 4.877934565434495974e-06 9.755869130868991947e-06 4.877934565434495974e-06 0.000000000000000000e+00 0.000000000000000000e+00 0.000000000000000000e+00 9.268075674325542096e-05 1.951173826173798389e-05 1.951173826173798389e-05 9.755869130868991947e-06 2.438967282717247902e-05 1.463380369630348877e-05 6.829108391608294532e-05 0.000000000000000000e+00 0.000000000000000000e+00 4.877934565434495974e-06 5.853521478521395507e-05 3.414554195804147266e-05 0.000000000000000000e+00 1.317042332667314091e-04 9.755869130868991947e-06 5.853521478521395507e-05 0.000000000000000000e+00 0.000000000000000000e+00 0.000000000000000000e+00 0.000000000000000000e+00 0.000000000000000000e+00 0.000000000000000000e+00 0.000000000000000000e+00 0.000000000000000000e+00 0.000000000000000000e+00 0.000000000000000000e+00 0.000000000000000000e+00 5.365728021977945995e-05 0.000000000000000000e+00 2.926760739260697754e-05 4.877934565434495974e-06 0.000000000000000000e+00 0.000000000000000000e+00 5.853521478521395507e-05 3.414554195804147266e-05 4.390141108891046292e-05 0.000000000000000000e+00 0.000000000000000000e+00 2.438967282717247902e-05 1.951173826173798389e-05
1.218750000000000000e+01 0.000000000000000000e+00 0.000000000000000000e+00 0.000000000000000000e+00 9.755869130869684820e-06 3.902347652347873928e-05 4.877934565434842410e-06 4.877934565434842410e-06 9.755869130869684820e-06 2.926760739260905785e-05 0.000000000000000000e+00 0.000000000000000000e+00 6.829108391608779713e-05 1.463380369630452892e-05 4.877934565434842749e-05 2.926760739260905785e-05 3.902347652347873928e-05 3.414554195804389856e-05 6.829108391608779713e-05 0.000000000000000000e+00 0.000000000000000000e+00 9.755869130869684820e-06 3.414554195804389856e-05 1.463380369630452892e-05 0.000000000000000000e+00 1.317042332667407603e-04 4.877934565434842410e-06 3.902347652347873928e-05 0.000000000000000000e+00 0.000000000000000000e+00 0.000000000000000000e+00 0.000000000000000000e+00 0.000000000000000000e+00 0.000000000000000000e+00 0.000000000000000000e+00 0.000000000000000000e+00 0.000000000000000000e+00 0.000000000000000000e+00 0.000000000000000000e+00 2.926760739260905785e-05 0.000000000000000000e+00 2.438967282717421374e-05 4.390141108891358677e-05 0.000000000000000000e+00 0.000000000000000000e+00 4.390141108891358677e-05 1.951173826173936964e-05 4.390141108891358677e-05 0.000000000000000000e+00 0.000000000000000000e+00 1.463380369630452892e-05 1.463380369630452892e-05
1.221249999999999858e+01 0.000000000000000000e+00 0.000000000000000000e+00 0.000000000000000000e+00 1.463380369630348877e-05 2.926760739260697754e-05 9.755869130868991947e-06 9.755869130868991947e-06 4.877934565434495974e-06 1.951173826173798389e-05 0.000000000000000000e+00 0.000000000000000000e+00 4.877934565434495804e-05 2.926760739260697754e-05 4.390141108891046292e-05 4.877934565434495804e-05 2.438967282717247902e-05 5.853521478521395507e-05 4.877934565434495804e-05 0.000000000000000000e+00 0.000000000000000000e+00 4.877934565434495974e-06 2.438967282717247902e-05 9.755869130868991947e-06 0.000000000000000000e+00 8.292488761238643070e-05 9.755869130868991947e-06 1.170704295704279101e-04 0.000000000000000000e+00 0.000000000000000000e+00 0.000000000000000000e+00 0.000000000000000000e+00 0.000000000000000000e+00 0.000000000000000000e+00 0.000000000000000000e+00 3.902347652347596779e-05 0.000000000000000000e+00 0.000000000000000000e+00 0.000000000000000000e+00 1.951173826173798389e-05 0.000000000000000000e+00 1.951173826173798389e-05 1.951173826173798389e-05 0.000000000000000000e+00 0.000000000000000000e+00 3.414554195804147266e-05 9.755869130868991947e-06 3.902347652347596779e-05 0.000000000000000000e+00 0.000000000000000000e+00 1.463380369630348877e-05 5.365728021977945995e-05
1.223750000000000071e+01 0.000000000000000000e+00 0.000000000000000000e+00 0.000000000000000000e+00 9.755869130868991947e-06 9.755869130868991947e-06 4.877934565434495974e-06 4.877934565434495974e-06 9.755869130868991947e-06 9.755869130868991947e-06 0.000000000000000000e+00 1.951173826173798389e-05 5.365728021977945995e-05 4.877934565434495804e-05 5.853521478521395507e-05 2.926760739260697754e-05 1.951173826173798389e-05 3.902347652347596779e-05 5.853521478521395507e-05 0.000000000000000000e+00 9.755869130868991947e-06 9.755869130868991947e-06 2.438967282717247902e-05 4.877934565434495974e-06 0.000000000000000000e+00 1.268262987012969004e-04 4.877934565434495974e-06 5.853521478521395507e-05 0.000000000000000000e+00 0.000000000000000000e+00 0.000000000000000000e+00 0.000000000000000000e+00 0.000000000000000000e+00 0.000000000000000000e+00 0.000000000000000000e+00 2.926760739260697754e-05 0.000000000000000000e+00 0.000000000000000000e+00 0.000000000000000000e+00 1.951173826173798389e-05 2.926760739260697754e-05 1.951173826173798389e-05 1.463380369630348877e-05 0.000000000000000000e+00 0.000000000000000000e+00 2.926760739260697754e-05 9.755869130868991947e-06 3.414554195804147266e-05 0.000000000000000000e+00 0.000000000000000000e+00 9.755869130868991947e-06 4.390141108891046292e-05
1.226249999999999929e+01 0.000000000000000000e+00 0.000000000000000000e+00 0.000000000000000000e+00 4.877934565434495974e-06 2.438967282717247902e-05 9.755869130868991947e-06 4.877934565434495974e-06 4.877934565434495974e-06 9.755869130868991947e-06 0.000000000000000000e+00 8.780282217782092583e-05 3.902347652347596779e-05 3.414554195804147266e-05 8.780282217782092583e-05 2.438967282717247902e-05 5.853521478521395507e-05 6.341314935064845020e-05 7.316901848151744045e-05 0.000000000000000000e+00 3.414554195804147266e-05 9.755869130868991947e-06 6.829108391608294532e-05 9.755869130868991947e-06 0.000000000000000000e+00 8.780282217782092583e-05 9.755869130868991947e-06 6.341314935064845020e-05 0.000000000000000000e+00 0.000000000000000000e+00 0.000000000000000000e+00 0.000000000000000000e+00 0.000000000000000000e+00 0.000000000000000000e+00 0.000000000000000000e+00 9.755869130868991947e-06 0.000000000000000000e+00 0.000000000000000000e+00 0.000000000000000000e+00 1.463380369630348877e-05 1.951173826173798389e-05 1.463380369630348877e-05 1.463380369630348877e-05 0.000000000000000000e+00 2.438967282717247902e-05 2.926760739260697754e-05 9.755869130868991947e-06 5.853521478521395507e-05 5.365728021977945995e-05 0.000000000000000000e+00 5.853521478521395507e-05 7.316901848151744045e-05
1.228750000000000142e+01 0.000000000000000000e+00 0.000000000000000000e+00 0.000000000000000000e+00 9.755869130868991947e-06 1.951173826173798389e-05 5.365728021977945995e-05 9.268075674325542096e-05 9.755869130868991947e-06 1.463380369630348877e-05 9.755869130868991947e-06 1.024366258741244248e-04 5.853521478521395507e-05 3.414554195804147266e-05 7.316901848151744045e-05 1.951173826173798389e-05 4.390141108891046292e-05 5.365728021977945995e-05 8.292488761238643070e-05 0.000000000000000000e+00 1.951173826173798389e-05 7.316901848151744045e-05 5.365728021977945995e-05 4.877934565434495974e-06 0.000000000000000000e+00 7.316901848151744045e-05 4.390141108891046292e-05 5.365728021977945995e-05 0.000000000000000000e+00 0.000000000000000000e+00 0.000000000000000000e+00 0.000000000000000000e+00 0.000000000000000000e+00 0.000000000000000000e+00 0.000000000000000000e+00 1.463380369630348877e-05 0.000000000000000000e+00 0.000000000000000000e+00 0.000000000000000000e+00 1.463380369630348877e-05 9.755869130868991947e-06 1.463380369630348877e-05 4.877934565434495974e-06 0.000000000000000000e+00 3.414554195804147266e-05 4.390141108891046292e-05 9.755869130868991947e-06 5.853521478521395507e-05 6.341314935064845020e-05 0.000000000000000000e+00 5.853521478521395507e-05 1.073145604395589199e-04
1.231250000000000000e+01 0.000000000000000000e+00 0.000000000000000000e+00 0.000000000000000000e+00 9.755869130869684820e-06 1.463380369630452892e-05 2.438967282717421374e-05 9.755869130869685498e-05 4.877934565434842410e-06 9.755869130869684820e-06 3.902347652347873928e-05 5.853521478521811570e-05 4.877934565434842749e-05 2.438967282717421374e-05 5.365728021978326821e-05 1.951173826173936964e-05 3.902347652347873928e-05 7.804695304695747856e-05 3.902347652347873928e-05 0.000000000000000000e+00 1.951173826173936964e-05 6.829108391608779713e-05 4.877934565434842749e-05 4.877934565434842410e-06 0.000000000000000000e+00 7.804695304695747856e-05 3.902347652347873928e-05 5.365728021978326821e-05 0.000000000000000000e+00 0.000000000000000000e+00 0.000000000000000000e+00 0.000000000000000000e+00 0.000000000000000000e+00 0.000000000000000000e+00 0.000000000000000000e+00 1.463380369630452892e-05 0.000000000000000000e+00 0.000000000000000000e+00 0.000000000000000000e+00 1.463380369630452892e-05 9.755869130869684820e-06 1.951173826173936964e-05 4.877934565434842410e-06 0.000000000000000000e+00 5.365728021978326821e-05 1.219483641358710653e-04 4.877934565434842749e-05 9.268075674326200749e-05 4.390141108891358677e-05 6.341314935065294964e-05 1.463380369630452892e-04 1.365821678321755943e-04
1.233749999999999858e+01 0.000000000000000000e+00 0.000000000000000000e+00 0.000000000000000000e+00 4.877934565434495974e-06 9.755869130868991947e-06 2.926760739260697754e-05 6.341314935064845020e-05 9.755869130868991947e-06 4.877934565434495804e-05 1.463380369630348877e-05 4.877934565434495804e-05 6.829108391608294532e-05 2.926760739260697754e-05 5.365728021977945995e-05 1.951173826173798389e-05 2.926760739260697754e-05 7.316901848151744045e-05 3.414554195804147266e-05 0.000000000000000000e+00 9.755869130868991947e-06 5.853521478521395507e-05 2.438967282717247902e-05 4.877934565434495974e-06 0.000000000000000000e+00 1.365821678321658906e-04 2.926760739260697754e-05 5.365728021977945995e-05 0.000000000000000000e+00 0.000000000000000000e+00 0.000000000000000000e+00 0.000000000000000000e+00 0.000000000000000000e+00 0.000000000000000000e+00 0.000000000000000000e+00 9.755869130868991947e-06 0.000000000000000000e+00 0.000000000000000000e+00 0.000000000000000000e+00 1.463380369630348877e-05 9.755869130868991947e-06 1.463380369630348877e-05 4.877934565434495974e-06 0.000000000000000000e+00 6.829108391608294532e-05 3.414554195804147266e-05 5.365728021977945995e-05 1.121924950049934150e-04 3.414554195804147266e-05 5.853521478521395507e-05 9.268075674325542096e-05 8.780282217782092583e-05
1.236250000000000071e+01 0.000000000000000000e+00 0.000000000000000000e+00 0.000000000000000000e+00 9.755869130868991947e-06 5.365728021977945995e-05 1.463380369630348877e-05 6.341314935064845020e-05 4.877934565434495974e-06 3.414554195804147266e-05 1.463380369630348877e-05 5.365728021977945995e-05 1.073145604395589199e-04 2.926760739260697754e-05 4.390141108891046292e-05 9.755869130868991947e-06 3.414554195804147266e-05 5.853521478521395507e-05 3.414554195804147266e-05 0.000000000000000000e+00 2.438967282717247902e-05 5.365728021977945995e-05 5.365728021977945995e-05 4.877934565434495974e-06 0.000000000000000000e+00 1.463380369630348809e-04 2.438967282717247902e-05 7.316901848151744045e-05 0.000000000000000000e+00 0.000000000000000000e+00 0.000000000000000000e+00 0.000000000000000000e+00 0.000000000000000000e+00 0.000000000000000000e+00 0.000000000000000000e+00 9.755869130868991947e-06 0.000000000000000000e+00 0.000000000000000000e+00 0.000000000000000000e+00 9.755869130868991947e-06 9.755869130868991947e-06 9.755869130868991947e-06 4.877934565434495974e-06 3.414554195804147266e-05 4.390141108891046292e-05 4.877934565434495804e-05 4.390141108891046292e-05 1.317042332667314091e-04 1.951173826173798389e-05 3.902347652347596779e-05 1.073145604395589199e-04 1.902394480519453506e-04
1.238749999999999929e+01 0.000000000000000000e+00 0.000000000000000000e+00 0.000000000000000000e+00 1.463380369630348877e-05 3.414554195804147266e-05 1.609718406593383798e-04 7.804695304695193558e-05 3.414554195804147266e-05 6.341314935064845020e-05 1.463380369630348877e-05 3.414554195804147266e-05 1.512159715284693896e-04 1.463380369630348877e-05 4.390141108891046292e-05 5.853521478521395507e-05 2.926760739260697754e-05 6.341314935064845020e-05 3.902347652347596779e-05 0.000000000000000000e+00 3.414554195804147266e-05 7.316901848151744045e-05 6.829108391608294532e-05 4.877934565434495974e-06 0.000000000000000000e+00 1.414601023976003993e-04 9.268075674325542096e-05 1.463380369630348809e-04 0.000000000000000000e+00 0.000000000000000000e+00 0.000000000000000000e+00 0.000000000000000000e+00 0.000000000000000000e+00 0.000000000000000000e+00 0.000000000000000000e+00 4.877934565434495974e-06 0.000000000000000000e+00 0.000000000000000000e+00 4.390141108891046292e-05 4.877934565434495804e-05 9.755869130868991947e-06 1.463380369630348877e-05 4.877934565434495974e-06 6.341314935064845020e-05 4.390141108891046292e-05 8.780282217782092583e-05 5.365728021977945995e-05 1.317042332667314091e-04 2.926760739260697754e-05 9.268075674325542096e-05 1.951173826173798322e-04 1.317042332667314091e-04
1.241250000000000142e+01 0.000000000000000000e+00 0.000000000000000000e+00 0.000000000000000000e+00 4.877934565434495974e-06 6.341314935064845020e-05 1.170704295704279101e-04 6.341314935064845020e-05 4.390141108891046292e-05 6.341314935064845020e-05 9.755869130868991947e-06 7.804695304695193558e-05 7.316901848151744045e-05 2.926760739260697754e-05 9.755869130868991608e-05 7.804695304695193558e-05 5.853521478521395507e-05 9.268075674325542096e-05 3.414554195804147266e-05 0.000000000000000000e+00 6.829108391608294532e-05 8.292488761238643070e-05 5.853521478521395507e-05 4.877934565434495974e-06 0.000000000000000000e+00 1.170704295704279101e-04 5.365728021977945995e-05 1.024366258741244248e-04 0.000000000000000000e+00 0.000000000000000000e+00 3.902347652347596779e-05 0.000000000000000000e+00 0.000000000000000000e+00 0.000000000000000000e+00 1.463380369630348877e-05 9.755869130868991947e-06 0.000000000000000000e+00 0.000000000000000000e+00 3.414554195804147266e-05 3.414554195804147266e-05 9.755869130868991947e-06 2.438967282717247902e-05 2.926760739260697754e-05 3.414554195804147266e-05 3.902347652347596779e-05 1.365821678321658906e-04 5.365728021977945995e-05 1.365821678321658906e-04 2.438967282717247902e-05 1.024366258741244248e-04 1.463380369630348809e-04 1.560939060939038712e-04
1.243750000000000000e+01 0.000000000000000000e+00 0.000000000000000000e+00 0.000000000000000000e+00 9.755869130869684820e-06 6.829108391608779713e-05 2.048732517482634049e-04 5.853521478521811570e-05 2.438967282717421374e-05 6.341314935065294964e-05 8.780282217782717355e-05 4.390141108891358677e-05 9.755869130869685498e-05 1.951173826173936964e-05 1.560939060939149571e-04 1.317042332667407603e-04 4.877934565434842749e-05 2.926760739260905785e-05 3.414554195804389856e-05 0.000000000000000000e+00 4.390141108891358677e-05 6.341314935065294964e-05 3.902347652347873928e-05 4.877934565434842410e-06 0.000000000000000000e+00 1.512159715284801232e-04 4.390141108891358677e-05 7.804695304695747856e-05 0.000000000000000000e+00 0.000000000000000000e+00 1.951173826173936964e-05 3.902347652347873928e-05 0.000000000000000000e+00 0.000000000000000000e+00 3.414554195804389856e-05 9.755869130869684820e-06 0.000000000000000000e+00 0.000000000000000000e+00 5.365728021978326821e-05 1.951173826173936964e-05 5.365728021978326821e-05 1.365821678321755943e-04 2.926760739260905785e-05 1.951173826173936964e-05 6.341314935065294964e-05 1.414601023976104282e-04 1.804835789210891810e-04 2.634084665334815206e-04 1.073145604395665364e-04 1.024366258741317025e-04 1.268262987013058993e-04 3.609671578421783621e-04
1.246249999999999858e+01 0.000000000000000000e+00 0.000000000000000000e+00 0.000000000000000000e+00 9.755869130868991947e-06 4.390141108891046292e-05 1.170704295704279101e-04 5.853521478521395507e-05 6.341314935064845020e-05 4.390141108891046292e-05 7.316901848151744045e-05 4.877934565434495804e-05 9.755869130868991608e-05 2.926760739260697754e-05 1.707277097902073701e-04 7.804695304695193558e-05 1.073145604395589199e-04 6.829108391608294532e-05 3.902347652347596779e-05 0.000000000000000000e+00 3.414554195804147266e-05 4.877934565434495804e-05 4.877934565434495804e-05 4.877934565434495974e-06 0.000000000000000000e+00 1.268262987012969004e-04 4.390141108891046292e-05 7.804695304695193558e-05 0.000000000000000000e+00 0.000000000000000000e+00 1.463380369630348877e-05 1.951173826173798389e-05 0.000000000000000000e+00 0.000000000000000000e+00 1.463380369630348877e-05 4.877934565434495974e-06 0.000000000000000000e+00 9.755869130868991947e-06 7.804695304695193558e-05 1.951173826173798389e-05 2.926760739260697754e-05 8.780282217782092583e-05 6.829108391608294532e-05 3.902347652347596779e-05 5.365728021977945995e-05 1.219483641358624053e-04 1.707277097902073701e-04 3.024319430569387792e-04 1.999953171828143680e-04 1.414601023976003993e-04 1.999953171828143680e-04 3.268216158841112141e-04
1.248750000000000071e+01 0.000000000000000000e+00 0.000000000000000000e+00 0.000000000000000000e+00 4.877934565434495974e-06 1.317042332667314091e-04 8.780282217782092583e-05 5.365728021977945995e-05 5.365728021977945995e-05 7.804695304695193558e-05 6.341314935064845020e-05 3.902347652347596779e-05 9.755869130868991608e-05 2.438967282717247902e-05 1.170704295704279101e-04 6.341314935064845020e-05 1.121924950049934150e-04 9.268075674325542096e-05 5.365728021977945995e-05 0.000000000000000000e+00 3.414554195804147266e-05 8.292488761238643070e-05 7.316901848151744045e-05 4.877934565434495974e-06 0.000000000000000000e+00 1.121924950049934150e-04 4.390141108891046292e-05 7.316901848151744045e-05 0.000000000000000000e+00 0.000000000000000000e+00 9.755869130868991947e-06 1.951173826173798389e-05 0.000000000000000000e+00 0.000000000000000000e+00 1.951173826173798389e-05 2.926760739260697754e-05 2.438967282717247902e-05 7.316901848151744045e-05 5.853521478521395507e-05 1.951173826173798389e-05 2.438967282717247902e-05 6.829108391608294532e-05 3.902347652347596779e-05 5.365728021977945995e-05 2.926760739260697754e-05 1.170704295704279101e-04 2.097511863136833582e-04 3.365774850149802315e-04 2.048732517482488495e-04 1.707277097902073701e-04 3.170657467532422510e-04 3.902347652347596643e-04
1.251249999999999929e+01 0.000000000000000000e+00 0.000000000000000000e+00 0.000000000000000000e+00 1.463380369630348877e-05 1.268262987012969004e-04 7.804695304695193558e-05 3.902347652347596779e-05 3.902347652347596779e-05 9.755869130868991608e-05 4.390141108891046292e-05 7.804695304695193558e-05 7.316901848151744045e-05 2.926760739260697754e-05 1.365821678321658906e-04 6.829108391608294532e-05 1.268262987012969004e-04 1.365821678321658906e-04 6.829108391608294532e-05 3.414554195804147266e-05 2.926760739260697754e-05 1.560939060939038712e-04 5.853521478521395507e-05 3.902347652347596779e-05 0.000000000000000000e+00 1.170704295704279101e-04 6.829108391608294532e-05 1.024366258741244248e-04 0.000000000000000000e+00 4.877934565434495804e-05 1.463380369630348877e-05 9.755869130868991947e-06 0.000000000000000000e+00 0.000000000000000000e+00 9.755869130868991947e-06 6.829108391608294532e-05 2.926760739260697754e-05 8.292488761238643070e-05 3.414554195804147266e-05 2.438967282717247902e-05 7.316901848151744045e-05 4.390141108891046292e-05 3.902347652347596779e-05 1.463380369630348809e-04 9.755869130868991608e-05 2.048732517482488495e-04 1.707277097902073701e-04 3.707230269730216838e-04 3.024319430569387792e-04 2.585305319680283095e-04 3.902347652347596643e-04 5.170610639360566189e-04
1.253750000000000142e+01 0.000000000000000000e+00 0.000000000000000000e+00 0.000000000000000000e+00 4.877934565434495974e-06 8.292488761238643070e-05 7.316901848151744045e-05 4.877934565434495804e-05 6.829108391608294532e-05 1.219483641358624053e-04 3.902347652347596779e-05 5.365728021977945995e-05 8.780282217782092583e-05 1.951173826173798389e-05 2.292629245754213387e-04 6.829108391608294532e-05 1.024366258741244248e-04 9.755869130868991608e-05 6.341314935064845020e-05 3.902347652347596779e-05 4.390141108891046292e-05 6.829108391608294532e-05 6.829108391608294532e-05 2.438967282717247902e-05 0.000000000000000000e+00 1.317042332667314091e-04 1.219483641358624053e-04 4.390141108891046292e-05 0.000000000000000000e+00 6.341314935064845020e-05 9.755869130868991947e-06 1.463380369630348877e-05 0.000000000000000000e+00 0.000000000000000000e+00 1.463380369630348877e-05 3.414554195804147266e-05 1.951173826173798389e-05 4.877934565434495804e-05 3.414554195804147266e-05 1.951173826173798389e-05 1.219483641358624053e-04 7.316901848151744045e-05 7.804695304695193558e-05 1.024366258741244248e-04 1.512159715284693896e-04 2.243849900099868300e-04 1.756056443556418517e-04 3.560892232767182120e-04 3.658450924075871752e-04 4.097465034964976991e-04 4.731596528471461493e-04 3.951126998001941730e-04
1.256250000000000000e+01 0.000000000000000000e+00 0.000000000000000000e+00 0.000000000000000000e+00 7.804695304695747856e-05 1.707277097902194860e-04 6.829108391608779713e-05 4.390141108891358677e-05 1.219483641358710653e-04 1.219483641358710653e-04 4.390141108891358677e-05 9.268075674326200749e-05 1.512159715284801232e-04 1.951173826173936964e-05 1.317042332667407603e-04 9.755869130869685498e-05 7.316901848152264462e-05 9.268075674326200749e-05 1.024366258741317025e-04 1.024366258741317025e-04 6.341314935065294964e-05 7.316901848152264462e-05 4.390141108891358677e-05 2.438967282717421374e-05 0.000000000000000000e+00 1.707277097902194860e-04 1.951173826173937100e-04 8.780282217782717355e-05 0.000000000000000000e+00 3.414554195804389856e-05 9.755869130869684820e-06 9.755869130869684820e-06 4.877934565434842749e-05 0.000000000000000000e+00 9.755869130869684820e-06 3.414554195804389856e-05 1.951173826173936964e-05 4.390141108891358677e-05 6.341314935065294964e-05 1.951173826173936964e-05 1.414601023976104282e-04 6.829108391608779713e-05 5.365728021978326821e-05 1.121924950050013839e-04 1.951173826173937100e-04 3.463333541458738060e-04 3.463333541458738060e-04 4.487699800200055356e-04 5.024272602397888716e-04 3.804788961039177520e-04 5.268169330669630413e-04 4.438920454545707017e-04
1.258749999999999858e+01 0.000000000000000000e+00 0.000000000000000000e+00 0.000000000000000000e+00 9.268075674325542096e-05 1.317042332667314091e-04 1.024366258741244248e-04 5.853521478521395507e-05 8.780282217782092583e-05 8.292488761238643070e-05 3.902347652347596779e-05 9.755869130868991608e-05 2.048732517482488495e-04 2.926760739260697754e-05 1.609718406593383798e-04 8.780282217782092583e-05 1.804835789210763603e-04 7.316901848151744045e-05 9.268075674325542096e-05 6.829108391608294532e-05 4.390141108891046292e-05 7.316901848151744045e-05 8.780282217782092583e-05 9.755869130868991947e-06 0.000000000000000000e+00 1.951173826173798322e-04 1.804835789210763603e-04 1.170704295704279101e-04 0.000000000000000000e+00 3.414554195804147266e-05 3.414554195804147266e-05 9.755869130868991947e-06 3.414554195804147266e-05 0.000000000000000000e+00 9.755869130868991947e-06 2.926760739260697754e-05 9.755869130868991947e-06 2.926760739260697754e-05 4.877934565434495804e-05 1.951173826173798389e-05 6.341314935064845020e-05 7.316901848151744045e-05 1.658497752247728614e-04 2.097511863136833582e-04 1.853615134865108419e-04 3.560892232767182120e-04 5.463286713286635626e-04 3.951126998001941730e-04 5.755962787212705063e-04 5.073051948051876016e-04 7.268122502497399500e-04 7.512019230769123850e-04
1.261250000000000071e+01 0.000000000000000000e+00 0.000000000000000000e+00 0.000000000000000000e+00 5.853521478521395507e-05 2.048732517482488495e-04 1.560939060939038712e-04 8.780282217782092583e-05 7.804695304695193558e-05 8.292488761238643070e-05 3.902347652347596779e-05 7.316901848151744045e-05 2.536525974025938008e-04 7.804695304695193558e-05 2.048732517482488495e-04 1.560939060939038712e-04 1.902394480519453506e-04 7.316901848151744045e-05 9.268075674325542096e-05 1.024366258741244248e-04 5.365728021977945995e-05 6.341314935064845020e-05 8.780282217782092583e-05 1.463380369630348877e-05 0.000000000000000000e+00 1.853615134865108419e-04 1.512159715284693896e-04 1.707277097902073701e-04 0.000000000000000000e+00 2.438967282717247902e-05 3.902347652347596779e-05 9.755869130868991947e-06 2.926760739260697754e-05 0.000000000000000000e+00 9.755869130868991947e-06 2.438967282717247902e-05 1.463380369630348877e-05 2.926760739260697754e-05 4.390141108891046292e-05 1.463380369630348877e-05 9.755869130868991608e-05 9.268075674325542096e-05 2.146291208791178398e-04 1.999953171828143680e-04 1.902394480519453506e-04 4.243803071928011709e-04 5.512066058940980713e-04 4.097465034964976991e-04 6.731549700299604630e-04 6.390094280719190107e-04 6.390094280719190107e-04 8.780282217782093938e-04
1.263749999999999929e+01 0.000000000000000000e+00 0.000000000000000000e+00 0.000000000000000000e+00 6.341314935064845020e-05 1.463380369630348809e-04 1.414601023976003993e-04 8.292488761238643070e-05 8.292488761238643070e-05 1.560939060939038712e-04 2.926760739260697754e-05 1.219483641358624053e-04 1.707277097902073701e-04 6.341314935064845020e-05 1.707277097902073701e-04 1.804835789210763603e-04 1.317042332667314091e-04 8.292488761238643070e-05 8.292488761238643070e-05 7.804695304695193558e-05 4.877934565434495804e-05 6.341314935064845020e-05 8.292488761238643070e-05 1.951173826173798389e-05 3.414554195804147266e-05 1.560939060939038712e-04 1.121924950049934150e-04 9.268075674325542096e-05 0.000000000000000000e+00 1.951173826173798389e-05 2.926760739260697754e-05 9.755869130868991947e-06 4.877934565434495804e-05 3.902347652347596779e-05 9.755869130868991947e-06 3.902347652347596779e-05 9.755869130868991947e-06 8.780282217782092583e-05 7.316901848151744045e-05 1.463380369630348877e-05 1.073145604395589199e-04 8.780282217782092583e-05 2.877981393606352531e-04 2.243849900099868300e-04 2.438967282717248105e-04 4.682817182817116406e-04 6.682770354645259543e-04 6.536432317682224283e-04 7.512019230769123850e-04 8.341268106892988157e-04 1.019488324175809712e-03 8.390047452547334328e-04
1.266250000000000142e+01 0.000000000000000000e+00 0.000000000000000000e+00 0.000000000000000000e+00 8.780282217782092583e-05 1.170704295704279101e-04 1.170704295704279101e-04 9.268075674325542096e-05 6.829108391608294532e-05 9.755869130868991608e-05 3.414554195804147266e-05 1.560939060939038712e-04 2.243849900099868300e-04 1.170704295704279101e-04 1.560939060939038712e-04 1.317042332667314091e-04 1.317042332667314091e-04 7.804695304695193558e-05 8.780282217782092583e-05 6.829108391608294532e-05 4.877934565434495804e-05 1.073145604395589199e-04 5.853521478521395507e-05 1.463380369630348877e-05 4.877934565434495804e-05 2.048732517482488495e-04 2.195070554445523485e-04 1.073145604395589199e-04 0.000000000000000000e+00 2.438967282717247902e-05 2.926760739260697754e-05 4.877934565434495974e-06 7.316901848151744045e-05 2.926760739260697754e-05 4.877934565434495974e-06 7.804695304695193558e-05 9.755869130868991947e-06 1.463380369630348809e-04 5.365728021977945995e-05 5.853521478521395507e-05 1.414601023976003993e-04 1.365821678321658906e-04 3.902347652347596643e-04 2.487746628371592921e-04 4.780375874125806579e-04 5.268169330669256363e-04 8.194930069929953981e-04 9.268075674325542638e-04 8.487606143856023418e-04 1.263385052447534495e-03 1.160948426573410247e-03 1.126802884615368686e-03
1.268750000000000000e+01 0.000000000000000000e+00 0.000000000000000000e+00 0.000000000000000000e+00 6.341314935065294964e-05 1.463380369630452892e-04 1.219483641358710653e-04 5.853521478521811570e-05 7.316901848152264462e-05 1.121924950050013839e-04 4.877934565434842749e-05 1.073145604395665364e-04 1.609718406593498182e-04 1.317042332667407603e-04 1.121924950050013839e-04 1.414601023976104282e-04 1.170704295704362314e-04 5.853521478521811570e-05 1.999953171828285439e-04 4.877934565434842749e-05 1.268262987013058993e-04 7.804695304695747856e-05 5.853521478521811570e-05 9.755869130869684820e-06 3.902347652347873928e-05 2.877981393606557445e-04 2.390187937063072967e-04 1.756056443556543471e-04 0.000000000000000000e+00 1.951173826173936964e-05 9.755869130869685498e-05 4.877934565434842410e-06 1.365821678321755943e-04 4.877934565434842749e-05 7.316901848152264462e-05 8.292488761239232605e-05 9.755869130869684820e-06 1.317042332667407603e-04 4.877934565434842749e-05 3.414554195804389856e-05 1.268262987013058993e-04 1.073145604395665364e-04 3.560892232767435281e-04 3.609671578421783621e-04 4.829155219780494274e-04 5.707183441558766552e-04 7.609577922078355041e-04 1.009732455045012469e-03 1.039000062437621472e-03 1.082901473526535086e-03 1.297530594405668213e-03 1.214605706793275711e-03
1.271249999999999858e+01 0.000000000000000000e+00 0.000000000000000000e+00 0.000000000000000000e+00 3.902347652347596779e-05 1.317042332667314091e-04 1.073145604395589199e-04 8.292488761238643070e-05 7.804695304695193558e-05 1.219483641358624053e-04 4.877934565434495804e-05 1.317042332667314091e-04 1.756056443556418517e-04 1.170704295704279101e-04 8.780282217782092583e-05 1.073145604395589199e-04 1.024366258741244248e-04 9.268075674325542096e-05 2.585305319680283095e-04 1.170704295704279101e-04 8.780282217782092583e-05 8.780282217782092583e-05 8.292488761238643070e-05 1.463380369630348877e-05 3.902347652347596779e-05 8.780282217782092583e-05 3.463333541458491946e-04 2.195070554445523485e-04 3.902347652347596779e-05 1.951173826173798389e-05 7.804695304695193558e-05 9.268075674325542096e-05 1.073145604395589199e-04 2.926760739260697754e-05 4.390141108891046292e-05 4.877934565434495804e-05 3.414554195804147266e-05 1.414601023976003993e-04 1.560939060939038712e-04 2.926760739260697754e-05 2.195070554445523485e-04 3.121878121878077423e-04 4.634037837162771319e-04 4.536479145854081687e-04 4.634037837162771319e-04 7.707136613386503113e-04 9.170516983016853549e-04 1.253629183316665478e-03 1.351187874625355435e-03 1.321920267232748383e-03 1.326798201798182891e-03 1.502403846153824770e-03
1.273750000000000071e+01 0.000000000000000000e+00 0.000000000000000000e+00 0.000000000000000000e+00 2.438967282717247902e-05 1.219483641358624053e-04 1.121924950049934150e-04 6.341314935064845020e-05 6.341314935064845020e-05 1.121924950049934150e-04 1.365821678321658906e-04 2.634084665334628182e-04 2.243849900099868300e-04 1.512159715284693896e-04 1.121924950049934150e-04 1.317042332667314091e-04 1.121924950049934150e-04 7.804695304695193558e-05 1.658497752247728614e-04 1.219483641358624053e-04 1.268262987012969004e-04 7.804695304695193558e-05 1.073145604395589199e-04 6.341314935064845020e-05 1.951173826173798389e-05 7.316901848151744045e-05 1.951173826173798322e-04 1.707277097902073701e-04 1.951173826173798389e-05 1.463380369630348877e-05 5.853521478521395507e-05 6.341314935064845020e-05 9.755869130868991608e-05 2.438967282717247902e-05 3.902347652347596779e-05 8.292488761238643070e-05 6.829108391608294532e-05 1.804835789210763603e-04 2.195070554445523485e-04 1.121924950049934150e-04 2.536525974025938008e-04 2.536525974025938008e-04 5.755962787212705063e-04 5.121831293706220018e-04 6.146197552447464673e-04 1.409723089410569539e-03 9.316855019979887725e-04 1.370699612887093469e-03 1.492647977022955753e-03 1.604840472027949235e-03 1.653619817682294105e-03 1.707277097902073701e-03
1.276249999999999929e+01 0.000000000000000000e+00 0.000000000000000000e+00 0.000000000000000000e+00 2.926760739260697754e-05 1.121924950049934150e-04 1.268262987012969004e-04 5.853521478521395507e-05 1.073145604395589199e-04 1.365821678321658906e-04 1.365821678321658906e-04 1.609718406593383798e-04 7.804695304695193558e-05 1.073145604395589199e-04 1.268262987012969004e-04 2.097511863136833582e-04 1.024366258741244248e-04 6.829108391608294532e-05 1.414601023976003993e-04 1.463380369630348809e-04 1.024366258741244248e-04 9.268075674325542096e-05 1.658497752247728614e-04 3.414554195804147266e-05 2.926760739260697754e-05 5.853521478521395507e-05 2.048732517482488495e-04 1.951173826173798322e-04 9.755869130868991947e-06 1.951173826173798389e-05 5.365728021977945995e-05 6.341314935064845020e-05 1.268262987012969004e-04 1.951173826173798389e-05 6.829108391608294532e-05 1.707277097902073701e-04 1.024366258741244248e-04 2.634084665334628182e-04 2.292629245754213387e-04 9.268075674325542096e-05 4.634037837162771319e-04 3.463333541458491946e-04 5.999859515484430496e-04 4.585258491508426774e-04 7.170563811188709327e-04 1.268262987012969004e-03 1.204849837662320608e-03 1.487770042457521461e-03 1.629230144855121779e-03 1.678009490509466866e-03 2.097511863136833528e-03 2.087755994005964077e-03
1.278750000000000142e+01 0.000000000000000000e+00 0.000000000000000000e+00 0.000000000000000000e+00 8.292488761238643070e-05 1.317042332667314091e-04 9.755869130868991608e-05 6.829108391608294532e-05 1.219483641358624053e-04 1.024366258741244248e-04 1.170704295704279101e-04 1.658497752247728614e-04 1.073145604395589199e-04 9.268075674325542096e-05 1.073145604395589199e-04 2.146291208791178398e-04 1.170704295704279101e-04 2.195070554445523485e-04 1.121924950049934150e-04 1.121924950049934150e-04 1.853615134865108419e-04 5.853521478521395507e-05 2.097511863136833582e-04 3.414554195804147266e-05 1.463380369630348877e-05 6.829108391608294532e-05 2.097511863136833582e-04 1.999953171828143680e-04 1.463380369630348877e-05 1.463380369630348877e-05 4.877934565434495804e-05 8.292488761238643070e-05 1.463380369630348809e-04 1.951173826173798389e-05 1.170704295704279101e-04 1.414601023976003993e-04 6.341314935064845020e-05 2.195070554445523485e-04 2.146291208791178398e-04 7.804695304695193558e-05 4.829155219780151124e-04 4.877934565434496211e-04 6.292535589410499933e-04 7.707136613386503113e-04 7.951033341658228547e-04 1.199971903096886099e-03 1.429234827672307357e-03 2.014586975524446880e-03 1.795079920079894640e-03 1.868248938561411837e-03 2.063366321178791967e-03 2.175558816183785233e-03
1.281250000000000000e+01 0.000000000000000000e+00 0.000000000000000000e+00 0.000000000000000000e+00 5.853521478521811570e-05 1.463380369630452892e-04 5.853521478521811570e-05 1.024366258741317025e-04 7.804695304695747856e-05 1.463380369630452892e-04 1.073145604395665364e-04 2.097511863136982389e-04 9.268075674326200749e-05 7.804695304695747856e-05 1.219483641358710653e-04 1.560939060939149571e-04 1.219483641358710653e-04 8.780282217782717355e-05 1.853615134865240150e-04 1.268262987013058993e-04 1.756056443556543471e-04 7.316901848152264462e-05 2.390187937063072967e-04 6.341314935065294964e-05 1.951173826173936964e-05 5.853521478521811570e-05 2.146291208791330728e-04 1.707277097902194860e-04 9.755869130869684820e-06 9.268075674326200749e-05 7.804695304695747856e-05 9.268075674326200749e-05 1.853615134865240150e-04 1.951173826173936964e-05 1.268262987013058993e-04 1.560939060939149571e-04 1.512159715284801232e-04 4.292582417582661456e-04 1.658497752247846521e-04 1.560939060939149571e-04 6.536432317682689406e-04 4.146244380619616438e-04 7.024225774226173884e-04 8.243709415584884537e-04 8.877840909091414033e-04 1.385333416583495224e-03 1.712155032467629857e-03 2.736521291208946719e-03 2.121901535964156559e-03 2.409699675324812520e-03 2.326774787712419801e-03 2.560915646853292264e-03
1.283749999999999858e+01 0.000000000000000000e+00 0.000000000000000000e+00 0.000000000000000000e+00 3.902347652347596779e-05 1.121924950049934150e-04 8.780282217782092583e-05 9.755869130868991608e-05 7.316901848151744045e-05 1.853615134865108419e-04 8.780282217782092583e-05 2.243849900099868300e-04 2.438967282717247902e-05 1.951173826173798322e-04 1.512159715284693896e-04 1.756056443556418517e-04 1.512159715284693896e-04 8.292488761238643070e-05 1.609718406593383798e-04 1.756056443556418517e-04 1.414601023976003993e-04 1.219483641358624053e-04 2.097511863136833582e-04 1.024366258741244248e-04 2.438967282717247902e-05 8.780282217782092583e-05 2.682864010988972726e-04 1.951173826173798322e-04 9.755869130868991947e-06 1.707277097902073701e-04 6.341314935064845020e-05 1.317042332667314091e-04 2.195070554445523485e-04 4.877934565434495804e-05 1.268262987012969004e-04 1.219483641358624053e-04 1.512159715284693896e-04 4.536479145854081687e-04 4.438920454545391514e-04 1.414601023976003993e-04 5.365728021977945452e-04 3.658450924075871752e-04 8.829061563436437941e-04 8.194930069929953981e-04 1.156070492007975521e-03 1.399967220279700305e-03 2.004831106393577863e-03 2.819446178821139078e-03 2.434089348151813759e-03 2.648718469030931274e-03 2.648718469030931274e-03 3.224314747752201997e-03
1.286250000000000071e+01 0.000000000000000000e+00 0.000000000000000000e+00 0.000000000000000000e+00 9.268075674325542096e-05 1.365821678321658906e-04 6.829108391608294532e-05 7.316901848151744045e-05 7.804695304695193558e-05 1.560939060939038712e-04 3.902347652347596779e-05 3.609671578421527207e-04 2.926760739260697754e-05 1.512159715284693896e-04 1.024366258741244248e-04 1.317042332667314091e-04 1.365821678321658906e-04 8.292488761238643070e-05 1.463380369630348809e-04 2.097511863136833582e-04 1.268262987012969004e-04 1.853615134865108419e-04 1.609718406593383798e-04 7.804695304695193558e-05 1.951173826173798389e-05 1.268262987012969004e-04 1.756056443556418517e-04 1.414601023976003993e-04 4.877934565434495804e-05 1.317042332667314091e-04 8.780282217782092583e-05 1.804835789210763603e-04 1.707277097902073701e-04 3.902347652347596779e-05 1.317042332667314091e-04 1.121924950049934150e-04 1.707277097902073701e-04 4.438920454545391514e-04 4.195023726273667164e-04 1.609718406593383798e-04 4.975493256743185842e-04 4.877934565434496211e-04 9.414413711288576814e-04 7.707136613386503113e-04 1.556061126373604149e-03 1.643863948551425305e-03 2.370676198801165147e-03 2.990173888611346014e-03 2.741399225774186939e-03 3.156023663836118875e-03 3.165779532966988326e-03 3.751131680819127633e-03
1.288749999999999929e+01 0.000000000000000000e+00 0.000000000000000000e+00 0.000000000000000000e+00 5.365728021977945995e-05 8.292488761238643070e-05 8.292488761238643070e-05 1.951173826173798322e-04 1.756056443556418517e-04 8.292488761238643070e-05 4.877934565434495804e-05 2.243849900099868300e-04 2.926760739260697754e-05 1.902394480519453506e-04 9.755869130868991608e-05 1.999953171828143680e-04 1.121924950049934150e-04 9.755869130868991608e-05 1.853615134865108419e-04 1.609718406593383798e-04 1.268262987012969004e-04 1.707277097902073701e-04 1.707277097902073701e-04 1.560939060939038712e-04 4.390141108891046292e-05 1.365821678321658906e-04 2.146291208791178398e-04 1.414601023976003993e-04 8.292488761238643070e-05 1.365821678321658906e-04 6.829108391608294532e-05 2.146291208791178398e-04 2.292629245754213387e-04 5.365728021977945995e-05 2.243849900099868300e-04 1.951173826173798322e-04 2.146291208791178398e-04 5.707183441558361060e-04 3.804788961038907012e-04 2.292629245754213387e-04 6.585211663336570454e-04 5.658404095904015973e-04 1.029244193306678729e-03 1.273140921578403296e-03 1.624352210289687270e-03 2.185314685314654250e-03 2.926760739260697401e-03 3.458455606893057546e-03 3.175535402097856910e-03 3.843812437562382864e-03 3.712108204295651564e-03 3.848690372127817373e-03
1.291250000000000142e+01 0.000000000000000000e+00 0.000000000000000000e+00 0.000000000000000000e+00 1.170704295704279101e-04 1.073145604395589199e-04 7.316901848151744045e-05 1.609718406593383798e-04 1.512159715284693896e-04 1.121924950049934150e-04 1.024366258741244248e-04 1.317042332667314091e-04 3.414554195804147266e-05 1.073145604395589199e-04 1.121924950049934150e-04 1.365821678321658906e-04 1.951173826173798322e-04 2.634084665334628182e-04 1.463380369630348809e-04 2.341408591408558203e-04 2.048732517482488495e-04 1.707277097902073701e-04 1.853615134865108419e-04 9.755869130868991608e-05 4.877934565434495804e-05 1.463380369630348809e-04 2.097511863136833582e-04 1.951173826173798322e-04 4.877934565434495804e-05 7.804695304695193558e-05 1.804835789210763603e-04 1.804835789210763603e-04 3.414554195804147402e-04 8.780282217782092583e-05 3.365774850149802315e-04 2.975540084915042705e-04 1.951173826173798322e-04 5.707183441558361060e-04 4.292582417582356796e-04 2.926760739260697618e-04 1.029244193306678729e-03 8.292488761238644155e-04 1.165826361138844539e-03 1.482892107892086735e-03 2.146291208791178181e-03 2.336530656843123586e-03 3.341385177322629772e-03 4.004784278221721651e-03 4.009662212787155726e-03 4.238925137362577200e-03 4.238925137362577200e-03 4.234047202797142258e-03
1.293750000000000000e+01 0.000000000000000000e+00 0.000000000000000000e+00 0.000000000000000000e+00 1.317042332667407603e-04 1.609718406593498182e-04 9.755869130869685498e-05 1.414601023976104282e-04 5.853521478521811570e-05 6.829108391608779713e-05 1.609718406593498182e-04 1.268262987013058993e-04 1.317042332667407603e-04 1.317042332667407603e-04 1.219483641358710653e-04 1.219483641358710653e-04 2.195070554445679339e-04 1.317042332667407603e-04 1.414601023976104282e-04 3.463333541458738060e-04 3.219436813186996363e-04 1.365821678321755943e-04 1.658497752247846521e-04 1.170704295704362314e-04 1.073145604395665364e-04 1.707277097902194860e-04 2.390187937063072967e-04 2.438967282717421307e-04 7.804695304695747856e-05 1.609718406593498182e-04 1.804835789210891810e-04 2.341408591408724628e-04 3.902347652347874199e-04 5.853521478521811570e-05 4.438920454545707017e-04 3.121878121878299142e-04 1.707277097902194860e-04 4.536479145854403696e-04 4.975493256743539292e-04 5.609624750250069873e-04 9.365634365634898512e-04 8.926620254745762373e-04 1.317042332667407549e-03 1.575572864635454290e-03 2.443845217282856249e-03 2.551159777722422813e-03 4.087709165834398431e-03 4.653549575424839602e-03 4.424286650849401648e-03 5.297436938062238983e-03 4.887690434565712498e-03 4.712084790210058043e-03
1.296249999999999858e+01 0.000000000000000000e+00 0.000000000000000000e+00 0.000000000000000000e+00 2.585305319680283095e-04 1.463380369630348809e-04 1.365821678321658906e-04 1.707277097902073701e-04 1.121924950049934150e-04 9.268075674325542096e-05 1.317042332667314091e-04 1.365821678321658906e-04 9.755869130868991608e-05 9.755869130868991608e-05 1.365821678321658906e-04 1.073145604395589199e-04 2.438967282717248105e-04 1.317042332667314091e-04 1.512159715284693896e-04 3.219436813186767597e-04 3.170657467532422510e-04 1.902394480519453506e-04 2.048732517482488495e-04 1.707277097902073701e-04 8.780282217782092583e-05 2.780422702297662900e-04 2.438967282717248105e-04 3.073098776223732336e-04 8.780282217782092583e-05 2.048732517482488495e-04 1.853615134865108419e-04 3.121878121878077423e-04 3.853568306693251557e-04 1.219483641358624053e-04 5.365728021977945452e-04 3.853568306693251557e-04 3.268216158841112141e-04 3.853568306693251557e-04 5.512066058940980713e-04 4.731596528471461493e-04 1.097535277222761634e-03 1.019488324175809712e-03 1.321920267232748383e-03 1.804835789210763441e-03 3.034075299700256592e-03 3.175535402097856910e-03 4.287704483016921420e-03 5.912056693306608907e-03 5.234023788711214369e-03 6.175465159840072375e-03 6.116929945054858271e-03 6.146197552447465323e-03
1.298750000000000071e+01 0.000000000000000000e+00 0.000000000000000000e+00 0.000000000000000000e+00 1.804835789210763603e-04 8.780282217782092583e-05 1.756056443556418517e-04 2.097511863136833582e-04 1.463380369630348809e-04 7.804695304695193558e-05 1.268262987012969004e-04 1.024366258741244248e-04 1.121924950049934150e-04 1.073145604395589199e-04 1.609718406593383798e-04 1.170704295704279101e-04 2.292629245754213387e-04 1.170704295704279101e-04 1.853615134865108419e-04 2.634084665334628182e-04 2.341408591408558203e-04 1.804835789210763603e-04 2.341408591408558203e-04 2.536525974025938008e-04 8.780282217782092583e-05 2.585305319680283095e-04 3.219436813186767597e-04 2.829202047952007987e-04 1.170704295704279101e-04 1.853615134865108419e-04 1.414601023976003993e-04 3.170657467532422510e-04 3.999906343656287359e-04 1.560939060939038712e-04 7.365681193806089674e-04 5.951080169830085410e-04 2.731643356643317813e-04 6.292535589410499933e-04 6.048638861138775583e-04 5.755962787212705063e-04 1.424356893106872848e-03 1.248751248751230969e-03 1.648741883116859597e-03 2.019464910089881389e-03 3.077976710789166737e-03 3.443821803196754454e-03 4.975493256743185842e-03 6.248634178321589572e-03 5.829131805694223560e-03 6.731549700299604630e-03 7.502263361638255267e-03 7.253488698801095758e-03
1.301249999999999929e+01 0.000000000000000000e+00 0.000000000000000000e+00 0.000000000000000000e+00 7.804695304695193558e-05 7.804695304695193558e-05 1.121924950049934150e-04 1.560939060939038712e-04 1.073145604395589199e-04 9.755869130868991608e-05 1.804835789210763603e-04 1.463380369630348809e-04 8.292488761238643070e-05 1.024366258741244248e-04 1.902394480519453506e-04 1.024366258741244248e-04 2.097511863136833582e-04 1.219483641358624053e-04 1.365821678321658906e-04 2.536525974025938008e-04 2.341408591408558203e-04 1.707277097902073701e-04 2.341408591408558203e-04 2.048732517482488495e-04 4.877934565434495804e-05 2.731643356643317813e-04 4.048685689310631904e-04 4.341361763236701882e-04 7.804695304695193558e-05 2.195070554445523485e-04 2.975540084915042705e-04 3.902347652347596643e-04 4.292582417582356796e-04 1.756056443556418517e-04 6.682770354645259543e-04 5.219389985014910192e-04 2.829202047952007987e-04 5.951080169830085410e-04 7.755915959040849284e-04 7.121784465534364240e-04 1.463380369630348701e-03 1.619474275724252762e-03 1.643863948551425305e-03 2.375554133366599655e-03 3.502357017981968124e-03 3.926737325174769512e-03 6.063272664835079109e-03 6.760817307692211682e-03 7.248610764235661683e-03 7.912009865134753128e-03 8.151028658841043620e-03 8.180296266233649805e-03
1.303750000000000142e+01 0.000000000000000000e+00 0.000000000000000000e+00 0.000000000000000000e+00 7.804695304695193558e-05 3.902347652347596779e-05 1.268262987012969004e-04 1.219483641358624053e-04 9.268075674325542096e-05 8.780282217782092583e-05 2.292629245754213387e-04 2.195070554445523485e-04 1.170704295704279101e-04 9.755869130868991608e-05 7.316901848151744045e-05 1.317042332667314091e-04 1.463380369630348809e-04 1.170704295704279101e-04 9.268075674325542096e-05 1.756056443556418517e-04 3.073098776223732336e-04 1.512159715284693896e-04 3.951126998001941730e-04 2.146291208791178398e-04 8.780282217782092583e-05 2.585305319680283095e-04 4.195023726273667164e-04 2.292629245754213387e-04 1.658497752247728614e-04 1.999953171828143680e-04 3.902347652347596643e-04 4.195023726273667164e-04 5.999859515484430496e-04 2.682864010988972726e-04 5.512066058940980713e-04 6.097418206793120670e-04 3.902347652347596643e-04 7.755915959040849284e-04 7.853474650349538374e-04 9.024178946053817204e-04 1.595084602897080218e-03 1.717032967032942718e-03 2.165802947052916649e-03 2.877981393606352748e-03 3.663328858641306911e-03 4.248681006493446217e-03 6.770573176823080699e-03 7.116906530968929515e-03 8.799793956043831106e-03 8.819305694305569140e-03 8.975399600399473418e-03 8.990033404095775643e-03
1.306250000000000000e+01 0.000000000000000000e+00 0.000000000000000000e+00 0.000000000000000000e+00 8.780282217782717355e-05 5.365728021978326821e-05 1.756056443556543471e-04 1.512159715284801232e-04 1.658497752247846521e-04 9.268075674326200749e-05 1.951173826173937100e-04 2.780422702297860225e-04 9.755869130869685498e-05 1.463380369630452892e-04 7.316901848152264462e-05 2.487746628371769646e-04 2.292629245754376017e-04 2.146291208791330728e-04 2.097511863136982389e-04 1.951173826173937100e-04 2.292629245754376017e-04 1.463380369630452892e-04 4.146244380619616438e-04 2.146291208791330728e-04 1.560939060939149571e-04 3.121878121878299142e-04 3.999906343656570878e-04 2.438967282717421307e-04 2.146291208791330728e-04 3.024319430569602464e-04 4.341361763237009796e-04 4.780375874126145935e-04 5.707183441558766552e-04 3.268216158841344703e-04 8.341268106893581216e-04 7.560798576424006701e-04 5.268169330669630413e-04 9.804648476524034650e-04 1.082901473526535086e-03 1.043877997003056415e-03 1.878004807692414428e-03 1.697521228771325247e-03 2.482868693806334921e-03 2.917004870130036117e-03 4.141366446054181062e-03 5.190122377622672853e-03 8.282732892108362124e-03 8.575408966034453462e-03 9.282709478022505359e-03 9.638798701299250080e-03 9.663188374126423924e-03 1.029244193306751848e-02
1.308749999999999858e+01 0.000000000000000000e+00 0.000000000000000000e+00 0.000000000000000000e+00 6.829108391608294532e-05 4.877934565434495804e-05 6.829108391608294532e-05 1.512159715284693896e-04 2.048732517482488495e-04 6.341314935064845020e-05 1.219483641358624053e-04 2.487746628371592921e-04 7.316901848151744045e-05 1.804835789210763603e-04 7.804695304695193558e-05 1.463380369630348809e-04 1.317042332667314091e-04 1.902394480519453506e-04 2.097511863136833582e-04 1.999953171828143680e-04 2.780422702297662900e-04 1.707277097902073701e-04 4.731596528471461493e-04 2.975540084915042705e-04 1.853615134865108419e-04 3.121878121878077423e-04 3.999906343656287359e-04 3.073098776223732336e-04 3.219436813186767597e-04 3.999906343656287359e-04 4.048685689310631904e-04 5.121831293706220018e-04 7.121784465534364240e-04 3.463333541458491946e-04 8.048592032966918721e-04 8.877840909090783028e-04 5.902300824175740323e-04 1.014610389610375203e-03 1.190216033966017082e-03 1.248751248751230969e-03 1.790201985514459915e-03 1.999953171828143354e-03 2.965784215784173471e-03 3.482845279720230090e-03 4.936469780219709773e-03 6.009615384615299080e-03 9.355878496503364228e-03 9.438803384115748707e-03 1.008756868131853793e-02 1.044853583916069070e-02 1.133631993006976868e-02 1.122900536963021036e-02
1.311250000000000071e+01 0.000000000000000000e+00 0.000000000000000000e+00 0.000000000000000000e+00 6.829108391608294532e-05 4.390141108891046292e-05 4.877934565434495804e-05 1.024366258741244248e-04 2.682864010988972726e-04 7.316901848151744045e-05 1.121924950049934150e-04 2.243849900099868300e-04 3.414554195804147266e-05 9.755869130868991608e-05 6.341314935064845020e-05 2.536525974025938008e-04 1.268262987012969004e-04 1.609718406593383798e-04 2.634084665334628182e-04 1.658497752247728614e-04 3.073098776223732336e-04 3.024319430569387792e-04 3.463333541458491946e-04 2.731643356643317813e-04 2.390187937062903290e-04 3.268216158841112141e-04 4.146244380619322077e-04 2.536525974025938008e-04 2.487746628371592921e-04 3.951126998001941730e-04 4.195023726273667164e-04 5.609624750249670886e-04 8.585164835164713591e-04 6.146197552447464673e-04 9.560751748251613159e-04 8.536385489510368504e-04 5.804742132867051234e-04 1.395089285714266013e-03 1.151192557442541013e-03 1.536549388111866331e-03 2.004831106393577863e-03 2.380432067932034164e-03 3.331629308191760754e-03 3.653572989510437460e-03 5.102319555444483068e-03 6.960812624875026104e-03 1.041439029720265044e-02 1.088267201548436154e-02 1.133631993006976868e-02 1.212654532967015822e-02 1.331188342907073906e-02 1.251678009490491718e-02
1.313749999999999929e+01 0.000000000000000000e+00 0.000000000000000000e+00 0.000000000000000000e+00 7.804695304695193558e-05 6.341314935064845020e-05 9.755869130868991608e-05 9.755869130868991608e-05 1.999953171828143680e-04 6.829108391608294532e-05 1.073145604395589199e-04 1.658497752247728614e-04 4.877934565434495804e-05 1.121924950049934150e-04 8.780282217782092583e-05 2.975540084915042705e-04 1.170704295704279101e-04 1.365821678321658906e-04 2.682864010988972726e-04 2.926760739260697618e-04 2.829202047952007987e-04 4.926713911088840755e-04 3.121878121878077423e-04 2.731643356643317813e-04 3.268216158841112141e-04 4.097465034964976991e-04 3.463333541458491946e-04 2.877981393606352531e-04 4.536479145854081687e-04 4.682817182817116406e-04 7.316901848151743503e-04 7.316901848151743503e-04 9.219296328671197551e-04 6.682770354645259543e-04 1.121924950049934177e-03 1.170704295704279047e-03 8.536385489510368504e-04 1.356065809190789943e-03 1.702399163336639192e-03 1.526793518980997313e-03 2.492624562937027430e-03 2.702375749250710869e-03 3.702352335164782546e-03 4.131610576923018009e-03 5.853521478521394802e-03 7.682746940559331654e-03 1.144851242507476108e-02 1.230702890859123287e-02 1.325822614885096076e-02 1.401430600649330831e-02 1.467282717282696568e-02 1.402893981018961227e-02
1.316250000000000142e+01 0.000000000000000000e+00 0.000000000000000000e+00 0.000000000000000000e+00 6.829108391608294532e-05 4.390141108891046292e-05 8.780282217782092583e-05 7.804695304695193558e-05 1.463380369630348809e-04 1.170704295704279101e-04 9.268075674325542096e-05 1.560939060939038712e-04 3.902347652347596779e-05 5.853521478521395507e-05 7.804695304695193558e-05 1.560939060939038712e-04 1.804835789210763603e-04 2.341408591408558203e-04 2.585305319680283095e-04 3.609671578421527207e-04 4.926713911088840755e-04 4.536479145854081687e-04 3.707230269730216838e-04 2.682864010988972726e-04 4.780375874125806579e-04 6.146197552447464673e-04 4.731596528471461493e-04 2.634084665334628182e-04 5.951080169830085410e-04 5.999859515484430496e-04 7.609577922077814024e-04 7.902253996003883460e-04 9.950986513486371685e-04 9.853427822177681511e-04 1.185338099400582573e-03 1.341432005494486417e-03 9.414413711288576814e-04 1.819469592907066967e-03 1.395089285714266013e-03 1.443868631368610883e-03 2.770666833166793557e-03 2.804812375124835118e-03 3.995028409090852634e-03 4.780375874125805495e-03 6.253512112887024514e-03 9.204662524974894025e-03 1.259482704795186932e-02 1.433137175324654920e-02 1.481428727522456426e-02 1.632156905594382354e-02 1.758007617382592591e-02 1.624352210289687140e-02
1.318750000000000000e+01 0.000000000000000000e+00 0.000000000000000000e+00 0.000000000000000000e+00 7.316901848152264462e-05 4.877934565434842749e-05 8.780282217782717355e-05 1.073145604395665364e-04 1.999953171828285439e-04 1.073145604395665364e-04 1.073145604395665364e-04 2.195070554445679339e-04 8.292488761239232605e-05 1.024366258741317025e-04 8.780282217782717355e-05 1.463380369630452892e-04 1.560939060939149571e-04 2.146291208791330728e-04 3.658450924076131960e-04 2.877981393606557445e-04 4.877934565434842613e-04 5.219389985015282073e-04 3.609671578421783621e-04 3.609671578421783621e-04 5.121831293706585395e-04 7.414460539460960599e-04 4.048685689310919217e-04 2.536525974026117985e-04 4.926713911089190953e-04 7.365681193806613344e-04 9.072958291708807391e-04 9.804648476524034650e-04 1.512159715284801340e-03 9.365634365634898512e-04 1.448746565934148174e-03 1.341432005494581827e-03 1.243873314185884931e-03 2.087755994006112829e-03 1.585328733766323741e-03 1.624352210289802629e-03 2.429211413586551422e-03 3.102366383616560024e-03 4.916958041958321285e-03 5.741328983516810064e-03 7.238854895105307011e-03 9.965620317183383411e-03 1.410698676323756534e-02 1.616547514985106765e-02 1.561914647852236625e-02 1.758007617382717491e-02 1.908248001998110593e-02 1.840444711538566369e-02
1.321249999999999858e+01 0.000000000000000000e+00 0.000000000000000000e+00 0.000000000000000000e+00 8.292488761238643070e-05 5.853521478521395507e-05 7.804695304695193558e-05 1.268262987012969004e-04 1.853615134865108419e-04 9.755869130868991608e-05 1.609718406593383798e-04 2.243849900099868300e-04 6.341314935064845020e-05 1.512159715284693896e-04 4.877934565434495804e-05 2.487746628371592921e-04 1.609718406593383798e-04 2.292629245754213387e-04 3.219436813186767597e-04 3.365774850149802315e-04 6.243756243756154846e-04 6.194976898101810844e-04 4.585258491508426774e-04 4.634037837162771319e-04 5.414507367632291623e-04 5.755962787212705063e-04 3.999906343656287359e-04 3.512112887112837033e-04 4.438920454545391514e-04 6.633991008990914456e-04 9.560751748251613159e-04 1.039000062437547530e-03 1.643863948551425305e-03 1.131680819180803195e-03 1.453624500499479900e-03 1.404845154845134813e-03 1.336554070929051909e-03 2.438967282717248268e-03 1.843859265734239510e-03 1.843859265734239510e-03 3.253582355144809049e-03 3.746253746253693125e-03 5.804742132867050583e-03 6.429117757242665959e-03 8.707113199300575007e-03 1.120949363136847232e-02 1.538988355394583542e-02 1.851663961038934811e-02 1.929710914085886603e-02 1.916052697302669805e-02 2.168729707792176747e-02 2.140925480769200265e-02
1.323750000000000071e+01 0.000000000000000000e+00 0.000000000000000000e+00 0.000000000000000000e+00 7.316901848151744045e-05 1.219483641358624053e-04 1.317042332667314091e-04 1.073145604395589199e-04 2.390187937062903290e-04 1.317042332667314091e-04 1.609718406593383798e-04 2.048732517482488495e-04 5.365728021977945995e-05 1.365821678321658906e-04 3.414554195804147266e-05 1.999953171828143680e-04 1.414601023976003993e-04 2.341408591408558203e-04 3.268216158841112141e-04 3.024319430569387792e-04 6.341314935064845020e-04 4.634037837162771319e-04 6.682770354645259543e-04 6.390094280719190107e-04 6.877887737262639890e-04 7.951033341658228547e-04 4.780375874125806579e-04 3.853568306693251557e-04 3.609671578421527207e-04 8.536385489510368504e-04 1.209727772227755117e-03 1.009732455044940694e-03 1.765812312687287588e-03 1.346309940059920926e-03 1.897516545954018889e-03 1.858493069430543036e-03 1.434112762237741865e-03 2.536525974025938008e-03 2.151169143356612690e-03 2.136535339660309597e-03 3.838934502996948356e-03 4.190145791708232113e-03 6.224244505494416595e-03 7.526653034465427376e-03 9.829038149350509401e-03 1.166801948051931527e-02 1.739959259490484605e-02 1.914589316933039756e-02 2.206289803946022768e-02 2.152632523726243086e-02 2.281409996253714115e-02 2.407260708041924005e-02
1.326249999999999929e+01 0.000000000000000000e+00 0.000000000000000000e+00 0.000000000000000000e+00 7.804695304695193558e-05 4.877934565434495804e-05 1.512159715284693896e-04 2.146291208791178398e-04 2.585305319680283095e-04 1.073145604395589199e-04 1.219483641358624053e-04 2.780422702297662900e-04 1.170704295704279101e-04 1.658497752247728614e-04 4.877934565434495804e-05 1.609718406593383798e-04 1.853615134865108419e-04 3.024319430569387792e-04 3.219436813186767597e-04 4.292582417582356796e-04 6.194976898101810844e-04 4.390141108891046969e-04 7.512019230769123850e-04 7.414460539460433677e-04 6.536432317682224283e-04 8.829061563436437941e-04 6.585211663336570454e-04 6.926667082916983893e-04 5.024272602397530929e-04 8.633944180819057594e-04 1.434112762237741865e-03 1.229239510489492935e-03 1.951173826173798484e-03 1.531671453546431822e-03 2.102389797702268037e-03 2.263361638361606389e-03 1.673131555944032140e-03 2.858469655344614713e-03 2.677986076423538326e-03 2.351164460539427112e-03 4.346239697802135524e-03 4.799887612387544397e-03 6.741305569430473647e-03 7.790061500998889978e-03 1.093145136113870576e-02 1.256555944055926140e-02 1.910686969280691802e-02 2.202387456293675161e-02 2.350188873626340297e-02 2.424821272477488063e-02 2.565305787962001566e-02 2.685790771728233453e-02
1.328750000000000142e+01 0.000000000000000000e+00 0.000000000000000000e+00 0.000000000000000000e+00 8.780282217782092583e-05 6.341314935064845020e-05 3.414554195804147266e-05 1.902394480519453506e-04 2.243849900099868300e-04 8.780282217782092583e-05 1.121924950049934150e-04 3.073098776223732336e-04 1.317042332667314091e-04 3.365774850149802315e-04 4.390141108891046292e-05 2.829202047952007987e-04 1.902394480519453506e-04 3.365774850149802315e-04 4.097465034964976991e-04 4.682817182817116406e-04 7.560798576423468937e-04 7.609577922077814024e-04 6.682770354645259543e-04 7.707136613386503113e-04 7.024225774225674067e-04 1.190216033966017082e-03 8.146150724275608894e-04 8.146150724275608894e-04 6.146197552447464673e-04 1.156070492007975521e-03 1.604840472027949235e-03 1.365821678321658961e-03 2.199948489010957776e-03 1.590206668331645709e-03 2.331652722277689077e-03 2.521892170329634482e-03 2.151169143356612690e-03 3.351141046453498789e-03 2.751155094905055956e-03 2.731643356643317921e-03 4.131610576923018009e-03 5.438897040459462866e-03 7.809573239260628012e-03 8.853451236263611135e-03 1.133631993006976868e-02 1.452161120129849547e-02 2.068244255744226129e-02 2.373602959540425938e-02 2.439942869630334910e-02 2.759935377122837638e-02 2.855055101148810601e-02 2.973588911088868858e-02
1.331250000000000000e+01 0.000000000000000000e+00 0.000000000000000000e+00 0.000000000000000000e+00 1.073145604395665364e-04 4.390141108891358677e-05 2.438967282717421374e-05 1.512159715284801232e-04 2.097511863136982389e-04 2.048732517482634049e-04 1.512159715284801232e-04 3.024319430569602464e-04 1.658497752247846521e-04 2.682864010989163546e-04 1.268262987013058993e-04 2.487746628371769646e-04 2.634084665334815206e-04 2.536525974026117985e-04 4.243803071928313117e-04 5.999859515484856588e-04 6.780329045954432187e-04 7.365681193806613344e-04 6.829108391608779442e-04 7.804695304695748398e-04 8.682723526474019592e-04 1.190216033966101650e-03 8.536385489510975658e-04 8.780282217782717355e-04 7.512019230769657278e-04 1.487770042457627062e-03 1.756056443556543471e-03 1.365821678321755888e-03 2.473112824675465470e-03 2.029220779220894388e-03 3.068220841658515861e-03 2.838957917083078774e-03 2.609694992507640820e-03 4.116976773227007218e-03 2.965784215784384240e-03 3.292605831668518872e-03 5.380361825674632135e-03 6.077906468531813280e-03 8.502239947552930194e-03 1.006805694305751633e-02 1.302896322427646476e-02 1.598986950549541319e-02 2.397992632367768745e-02 2.636523632617532309e-02 2.832128808691469768e-02 3.056513798701472606e-02 3.156511457292886930e-02 3.293093625125062540e-02
1.333749999999999858e+01 0.000000000000000000e+00 0.000000000000000000e+00 0.000000000000000000e+00 1.560939060939038712e-04 4.877934565434495804e-05 2.926760739260697754e-05 9.268075674325542096e-05 2.585305319680283095e-04 2.243849900099868300e-04 1.121924950049934150e-04 3.853568306693251557e-04 1.170704295704279101e-04 2.829202047952007987e-04 1.170704295704279101e-04 3.902347652347596643e-04 2.585305319680283095e-04 3.024319430569387792e-04 5.560845404595325800e-04 6.926667082916983893e-04 6.390094280719190107e-04 8.585164835164713591e-04 8.731502872127747767e-04 1.107291146353630651e-03 1.185338099400582573e-03 1.331676136363617617e-03 7.560798576423468937e-04 9.804648476523336424e-04 9.463193056942922985e-04 1.551183191808169857e-03 2.004831106393577863e-03 1.517037649850128296e-03 2.507258366633330956e-03 2.234094030968998904e-03 3.307239635364588211e-03 3.141389860139815349e-03 2.668230207292669742e-03 4.136488511488452952e-03 3.595037774725223789e-03 3.521868756243706159e-03 5.726695179820098444e-03 6.682770354645259543e-03 8.472972340159720325e-03 1.176557817182800544e-02 1.378504308191788597e-02 1.751178508990984192e-02 2.556037712287675956e-02 2.906761207542416306e-02 3.186266858141812569e-02 3.405286120129821792e-02 3.550160776723226136e-02 3.681865009989957610e-02
1.336250000000000071e+01 0.000000000000000000e+00 0.000000000000000000e+00 0.000000000000000000e+00 1.707277097902073701e-04 3.414554195804147266e-05 2.438967282717247902e-05 1.024366258741244248e-04 2.146291208791178398e-04 1.902394480519453506e-04 1.756056443556418517e-04 4.536479145854081687e-04 1.609718406593383798e-04 2.634084665334628182e-04 1.463380369630348809e-04 4.780375874125806579e-04 2.048732517482488495e-04 3.609671578421527207e-04 4.926713911088840755e-04 7.219343156843054414e-04 7.512019230769123850e-04 8.682723526473403765e-04 8.292488761238644155e-04 1.287774725274707039e-03 1.160948426573410247e-03 1.521915584415562805e-03 8.877840909090783028e-04 1.029244193306678729e-03 1.039000062437547530e-03 1.946295891608363976e-03 2.321896853146820493e-03 1.946295891608363976e-03 2.717009552947014395e-03 2.429211413586378817e-03 3.614549512986961390e-03 3.570648101898051246e-03 2.692619880119841852e-03 4.921835976523406680e-03 4.360873501498439483e-03 4.087709165834107865e-03 5.765718656343574514e-03 7.326657717282613821e-03 9.580263486513349025e-03 1.244361107642339911e-02 1.586792114135841467e-02 2.024342844655315984e-02 2.958467313936022011e-02 3.385286588411540176e-02 3.508210539460489968e-02 3.633573457792155931e-02 4.031125124875067217e-02 4.025759396853089561e-02
1.338749999999999929e+01 0.000000000000000000e+00 2.438967282717247902e-05 0.000000000000000000e+00 1.024366258741244248e-04 3.414554195804147266e-05 2.438967282717247902e-05 1.560939060939038712e-04 1.804835789210763603e-04 2.097511863136833582e-04 2.438967282717248105e-04 3.853568306693251557e-04 2.048732517482488495e-04 2.585305319680283095e-04 1.560939060939038712e-04 4.780375874125806579e-04 2.195070554445523485e-04 5.414507367632291623e-04 5.219389985014910192e-04 7.951033341658228547e-04 9.219296328671197551e-04 1.102413211788196143e-03 8.536385489510368504e-04 1.151192557442541013e-03 1.146314622877106721e-03 1.804835789210763441e-03 1.351187874625355435e-03 9.316855019979887725e-04 1.273140921578403296e-03 1.804835789210763441e-03 2.658474338161800291e-03 2.273117507492474973e-03 3.209680944055898471e-03 2.907249000998959800e-03 3.873080044954989917e-03 3.673084727772175494e-03 3.121878121878077315e-03 5.438897040459462866e-03 5.014516733266661912e-03 4.560868818681253906e-03 6.497408841158749081e-03 8.248587350149733793e-03 1.141436688311672082e-02 1.331676136363617313e-02 1.821908560189784351e-02 2.257020323426541311e-02 3.103341970529426355e-02 3.645768294205742333e-02 3.865275349650294789e-02 3.967711975524419732e-02 4.475017170329606553e-02 4.420384303196740750e-02
1.341250000000000142e+01 0.000000000000000000e+00 2.438967282717247902e-05 0.000000000000000000e+00 9.755869130868991608e-05 4.390141108891046292e-05 2.438967282717247902e-05 9.268075674325542096e-05 1.999953171828143680e-04 3.512112887112837033e-04 1.853615134865108419e-04 4.048685689310631904e-04 1.512159715284693896e-04 2.438967282717248105e-04 1.414601023976003993e-04 4.634037837162771319e-04 3.268216158841112141e-04 4.097465034964976991e-04 5.609624750249670886e-04 6.341314935064845020e-04 1.058511800699285564e-03 1.102413211788196143e-03 7.804695304695193287e-04 1.209727772227755117e-03 1.195093968531451374e-03 1.843859265734239510e-03 1.443868631368610883e-03 1.331676136363617617e-03 1.282896790709272530e-03 1.863371003995977545e-03 2.965784215784173471e-03 2.834079982517442170e-03 3.873080044954989917e-03 3.117000187312642806e-03 4.195023726273667056e-03 4.321850024974963414e-03 3.370652784715236824e-03 6.375460477022886797e-03 5.136465097402525062e-03 5.580357142857064051e-03 6.882765671828073965e-03 8.970521665834037608e-03 1.192655001248734206e-02 1.492160183566412432e-02 2.014099182067903213e-02 2.460430194805159759e-02 3.509673919830120364e-02 4.016003527722220717e-02 4.233559409340598850e-02 4.453554258241695235e-02 5.057442557442485415e-02 4.803302166583348770e-02
1.343750000000000000e+01 0.000000000000000000e+00 1.463380369630452892e-05 9.755869130869684820e-06 9.268075674326200749e-05 3.414554195804389856e-05 5.853521478521811570e-05 2.292629245754376017e-04 2.975540084915254124e-04 2.780422702297860225e-04 3.121878121878299142e-04 4.341361763237009796e-04 1.268262987013058993e-04 3.170657467532648024e-04 2.048732517482634049e-04 4.390141108891358677e-04 3.756009615384828639e-04 6.390094280719644387e-04 5.999859515484856588e-04 7.902253996004445077e-04 9.316855019980550172e-04 1.097535277222839480e-03 8.341268106893581216e-04 1.375577547452625773e-03 1.541427322677410344e-03 1.999953171828285602e-03 1.609718406593498236e-03 1.438990696803278723e-03 1.702399163336759972e-03 2.097511863136982280e-03 2.951150412088079846e-03 3.019441496004167738e-03 4.214535464535704330e-03 3.380408653846346100e-03 4.273070679320922771e-03 4.677939248252014313e-03 3.912103521478743975e-03 6.282779720280078257e-03 5.736451048951375122e-03 5.975469842657682093e-03 8.502239947552930194e-03 1.037048888611447582e-02 1.316066745754320561e-02 1.681424044705390197e-02 2.248727834665462458e-02 2.693595467033119834e-02 3.879421359890330989e-02 4.355995566933314883e-02 4.604282436313947985e-02 4.845740197302973035e-02 5.523285308441872044e-02 5.403775911588718645e-02
1.346249999999999858e+01 0.000000000000000000e+00 1.463380369630348877e-05 3.414554195804147266e-05 6.341314935064845020e-05 4.390141108891046292e-05 4.390141108891046292e-05 2.926760739260697618e-04 2.390187937062903290e-04 2.438967282717248105e-04 3.268216158841112141e-04 4.975493256743185842e-04 2.195070554445523485e-04 3.170657467532422510e-04 2.487746628371592921e-04 7.219343156843054414e-04 3.219436813186767597e-04 6.292535589410499933e-04 7.463239885114778763e-04 1.029244193306678729e-03 9.902207167832026598e-04 1.082901473526458325e-03 1.082901473526458325e-03 1.302408528971010565e-03 1.736544705294680753e-03 2.277995442057909482e-03 1.912150349650322632e-03 1.843859265734239510e-03 1.882882742257715363e-03 2.799934440559400609e-03 3.809666895604341304e-03 3.604793643856092807e-03 4.599892295204729975e-03 4.004784278221721651e-03 4.809643481518413415e-03 5.351094218281641710e-03 4.863300761738192576e-03 7.472995754245647347e-03 6.580333728771135295e-03 6.463263299200707086e-03 9.463193056942922551e-03 1.193630588161821195e-02 1.496062531218759865e-02 1.801421235014959502e-02 2.527745691808155892e-02 2.964808628871086482e-02 4.296972558691247723e-02 4.745742538711221481e-02 5.087197958291635874e-02 5.304266046453471467e-02 5.984737918331583389e-02 5.995957167832082629e-02
1.348750000000000071e+01 0.000000000000000000e+00 9.755869130868991947e-06 2.438967282717247902e-05 1.463380369630348877e-05 4.390141108891046292e-05 3.902347652347596779e-05 3.024319430569387792e-04 3.268216158841112141e-04 2.780422702297662900e-04 2.829202047952007987e-04 5.804742132867051234e-04 3.365774850149802315e-04 4.097465034964976991e-04 2.487746628371592921e-04 6.194976898101810844e-04 6.194976898101810844e-04 7.121784465534364240e-04 8.194930069929953981e-04 1.287774725274707039e-03 1.238995379620362169e-03 1.517037649850128296e-03 1.175582230269713556e-03 1.570694930069907675e-03 1.809713723776197949e-03 2.541403908591372517e-03 1.819469592907066967e-03 1.824347527472501476e-03 2.429211413586378817e-03 3.097488449050905205e-03 3.999906343656286709e-03 3.736497877122823674e-03 4.985249125874054860e-03 4.102342969530410957e-03 5.599868881118801218e-03 5.960836038960954861e-03 4.941347714785144715e-03 8.394925387112768186e-03 7.185197614885012636e-03 7.560798576423469371e-03 9.999765859140717639e-03 1.303871909340640831e-02 1.590694461788189421e-02 1.943369130869103054e-02 2.711156031468492725e-02 3.276020854145807182e-02 4.526723276723212258e-02 5.186707823426499331e-02 5.408166052697226112e-02 5.869618662587328811e-02 6.480336070179727737e-02 6.563260957792113603e-02
1.351249999999999929e+01 0.000000000000000000e+00 9.755869130868991947e-06 9.755869130868991947e-06 9.755869130868991947e-06 4.390141108891046292e-05 6.341314935064845020e-05 3.219436813186767597e-04 3.951126998001941730e-04 3.609671578421527207e-04 2.487746628371592921e-04 4.877934565434496211e-04 3.999906343656287359e-04 3.756009615384561925e-04 3.121878121878077423e-04 5.560845404595325800e-04 5.024272602397530929e-04 6.975446428571330064e-04 6.780329045953949717e-04 1.321920267232748383e-03 1.312164398101879365e-03 1.463380369630348701e-03 1.570694930069907675e-03 1.926784153346626158e-03 2.117023601398571129e-03 2.560915646853110551e-03 2.195070554445523268e-03 1.999953171828143354e-03 3.004807692307649540e-03 3.170657467532422401e-03 4.863300761738192576e-03 4.477943931068866824e-03 5.077929882617310958e-03 4.263314810189750177e-03 5.838887674825091710e-03 6.873009802697204948e-03 5.926690497002912866e-03 8.619310377122754718e-03 8.282732892107775788e-03 8.707113199300575007e-03 1.134119786463520275e-02 1.550207604895082955e-02 1.699472402597378487e-02 2.232630650599368854e-02 2.938955575674283630e-02 3.486259833916034029e-02 5.009151005244684429e-02 5.682305975274644372e-02 6.058882523726187574e-02 6.472531374875033217e-02 7.095931412337561084e-02 7.070078359140757884e-02
1.353750000000000142e+01 0.000000000000000000e+00 3.902347652347596779e-05 1.463380369630348877e-05 1.463380369630348877e-05 4.390141108891046292e-05 5.365728021977945995e-05 2.292629245754213387e-04 4.780375874125806579e-04 3.707230269730216838e-04 2.634084665334628182e-04 5.073051948051876016e-04 4.731596528471461493e-04 5.463286713286635626e-04 4.634037837162771319e-04 6.731549700299604630e-04 5.365728021977945452e-04 7.609577922077814024e-04 8.292488761238644155e-04 1.429234827672307357e-03 1.453624500499479900e-03 1.921906218781191432e-03 1.799957854645329149e-03 1.853615134865108528e-03 2.521892170329634482e-03 2.838957917082876679e-03 2.692619880119841852e-03 2.375554133366599655e-03 3.229192682317636506e-03 3.663328858641306911e-03 5.287681068930993530e-03 4.677939248251682114e-03 5.853521478521394802e-03 4.887690434565365553e-03 6.585211663336570237e-03 7.009591970529371191e-03 7.238854895104791798e-03 9.853427822177681511e-03 8.365657779720160267e-03 9.502216533466398621e-03 1.259482704795186932e-02 1.627766764485491513e-02 1.871175699300672846e-02 2.423357892107857667e-02 3.310654189560392757e-02 3.735034496753193711e-02 5.332558066932990837e-02 6.119368912337574962e-02 6.700330919080824121e-02 7.056420142357541780e-02 7.903717376373514680e-02 7.678844592906983180e-02
1.356250000000000000e+01 0.000000000000000000e+00 3.414554195804389856e-05 9.755869130869684820e-06 9.755869130869684820e-06 9.268075674326200749e-05 5.365728021978326821e-05 2.292629245754376017e-04 4.731596528471797595e-04 3.804788961039177520e-04 3.658450924076131960e-04 5.170610639360933734e-04 4.682817182817449256e-04 5.755962787213114891e-04 5.609624750250069873e-04 5.999859515484856588e-04 5.804742132867463230e-04 8.390047452547929555e-04 7.804695304695748398e-04 1.707277097902195132e-03 1.726788836163934467e-03 1.941417957043067594e-03 1.707277097902195132e-03 2.078000124875242945e-03 2.707253683816337932e-03 3.146267794705473637e-03 3.136511925574603753e-03 2.653596403596554434e-03 3.775521353646568191e-03 4.107220904096137333e-03 5.809620067432897522e-03 5.058418144355932011e-03 6.580333728771602803e-03 5.790108329171158620e-03 7.233976960539871201e-03 8.721747002997498263e-03 8.287610826673796199e-03 1.022415084915143102e-02 8.872962974525978874e-03 9.824160214785774420e-03 1.310701017732342211e-02 1.770202453796304587e-02 2.245801073926201666e-02 2.692619880120033019e-02 3.659914304445762573e-02 4.079416677073158942e-02 5.741328983516810064e-02 6.721793831169213529e-02 7.403241289960460492e-02 7.644211257492941614e-02 8.504678914835649139e-02 8.213954014735731779e-02
1.358749999999999858e+01 0.000000000000000000e+00 3.414554195804147266e-05 9.755869130868991947e-06 9.755869130868991947e-06 6.341314935064845020e-05 3.902347652347596779e-05 2.731643356643317813e-04 3.951126998001941730e-04 3.999906343656287359e-04 4.195023726273667164e-04 5.219389985014910192e-04 5.024272602397530929e-04 5.853521478521395236e-04 7.853474650349538374e-04 6.292535589410499933e-04 5.365728021977945452e-04 1.039000062437547530e-03 9.560751748251613159e-04 1.648741883116859597e-03 2.170680881618350724e-03 2.043854582917053932e-03 1.731666770729246027e-03 2.243849900099868355e-03 2.921882804695262893e-03 3.482845279720230090e-03 3.321873439060892171e-03 2.726765422077883413e-03 3.399920392107843876e-03 4.692573051947985206e-03 6.312047327672237751e-03 5.682793768731188300e-03 7.351047390109785064e-03 6.219366570928982520e-03 7.614455856643248532e-03 9.707089785214647118e-03 9.521728271728136656e-03 1.115583635114869403e-02 1.022415084915070417e-02 1.070218843656328342e-02 1.389723557692288010e-02 1.894589785214758140e-02 2.405309534215750028e-02 2.952613792457500427e-02 3.979419018481461512e-02 4.615013892357577169e-02 6.293998969780130459e-02 7.448118287961931483e-02 8.114444149600284761e-02 8.272489229520361975e-02 9.029056880619253100e-02 8.918327765983889710e-02
1.361250000000000071e+01 1.463380369630348877e-05 5.365728021977945995e-05 1.463380369630348877e-05 2.438967282717247902e-05 1.170704295704279101e-04 9.268075674325542096e-05 3.024319430569387792e-04 3.756009615384561925e-04 4.341361763236701882e-04 3.804788961038907012e-04 5.755962787212705063e-04 7.902253996003883460e-04 6.633991008990914456e-04 8.243709415584297984e-04 6.048638861138775583e-04 5.755962787212705063e-04 1.175582230269713556e-03 9.755869130868992422e-04 2.038976648351619424e-03 2.068244255744226476e-03 2.224338161838130320e-03 1.882882742257715363e-03 2.604817057942021129e-03 3.185291271228725928e-03 3.370652784715236824e-03 3.760887549949996651e-03 3.009685626873084482e-03 3.687718531468479020e-03 5.438897040459462866e-03 6.604723401598307404e-03 6.419361888111796942e-03 7.790061500998889978e-03 6.516920579420487115e-03 9.097347964535335701e-03 1.020951704545440021e-02 1.039975649350634648e-02 1.207776598401581226e-02 1.118510395854129848e-02 1.270701954295686172e-02 1.519476617132845507e-02 2.095072895854116143e-02 2.635548045704258144e-02 3.178949956293661283e-02 4.415506368631306328e-02 5.116465565684243100e-02 6.855937031718183083e-02 7.965179351897988536e-02 8.737844187062814016e-02 8.950034340659213106e-02 9.655383678821041760e-02 9.850501061438421413e-02
1.363749999999999929e+01 2.926760739260697754e-05 3.414554195804147266e-05 9.755869130868991947e-06 2.926760739260697754e-05 9.755869130868991608e-05 8.780282217782092583e-05 3.414554195804147402e-04 4.048685689310631904e-04 4.731596528471461493e-04 6.243756243756154846e-04 6.390094280719190107e-04 8.243709415584297984e-04 7.268122502497399500e-04 8.243709415584297984e-04 8.048592032966918721e-04 5.951080169830085410e-04 1.341432005494486417e-03 1.087779408091892617e-03 2.160925012487481707e-03 2.078000124875095059e-03 2.331652722277689077e-03 2.829202047952007661e-03 2.707253683816145378e-03 3.692596466033913529e-03 3.687718531468479020e-03 4.107220904095845899e-03 3.653572989510437460e-03 4.624281968031902085e-03 5.673037899600319282e-03 6.994958166833067231e-03 6.365704607892017780e-03 8.360779845154726192e-03 7.214465222277619688e-03 1.015585976523462192e-02 1.091681755744240354e-02 1.067779876373611131e-02 1.306798670079901449e-02 1.264848432817164935e-02 1.362407124125854761e-02 1.642888361638338360e-02 2.197997315184783973e-02 2.889688436563395482e-02 3.606257024225723029e-02 4.766717657342589565e-02 5.400361357392530898e-02 7.528116414835057946e-02 8.756380338411463848e-02 9.522703858641223817e-02 9.799282748501358942e-02 1.050268091283701327e-01 1.073584618506478322e-01
1.366250000000000142e+01 1.951173826173798389e-05 5.365728021977945995e-05 9.755869130868991947e-06 2.438967282717247902e-05 1.024366258741244248e-04 7.804695304695193558e-05 3.756009615384561925e-04 6.877887737262639890e-04 5.268169330669256363e-04 6.292535589410499933e-04 7.707136613386503113e-04 7.268122502497399500e-04 8.926620254745128115e-04 8.048592032966918721e-04 1.068267669830154799e-03 8.829061563436437941e-04 1.707277097902073701e-03 1.229239510489492935e-03 2.317018918581385551e-03 2.321896853146820493e-03 2.385310002497468673e-03 3.263338224275677633e-03 2.702375749250710869e-03 3.809666895604341304e-03 4.156000249750190119e-03 4.385263174325612461e-03 4.029173951048893761e-03 5.014516733266661912e-03 6.702282092906997578e-03 7.175441745754143619e-03 7.307145979020874919e-03 9.136371441058811771e-03 8.302244630369513823e-03 1.106803352897087027e-02 1.177045610639343952e-02 1.170216502247735553e-02 1.452161120129849547e-02 1.352163461538442336e-02 1.452648913586392955e-02 1.816542832167806348e-02 2.457015640609355733e-02 3.011636800699257766e-02 3.996003996003939102e-02 5.123294674075851152e-02 5.714012549949969155e-02 8.151516452297585813e-02 9.399292114135730791e-02 1.024171141358626719e-01 1.087096497252731803e-01 1.139729411213770000e-01 1.151729130244738969e-01
1.368750000000000000e+01 1.463380369630452892e-05 4.390141108891358677e-05 4.877934565434842410e-06 1.951173826173936964e-05 9.268075674326200749e-05 1.268262987013058993e-04 3.658450924076131960e-04 5.999859515484856588e-04 6.194976898102251030e-04 6.975446428571825544e-04 7.999812687313141756e-04 8.536385489510975658e-04 1.146314622877188036e-03 8.585164835165322913e-04 1.278018856143928877e-03 9.804648476524034650e-04 1.673131555944151186e-03 1.507281780719366398e-03 2.224338161838288180e-03 2.302385114885245956e-03 2.692619880120033105e-03 3.638939185814392407e-03 2.990173888611558518e-03 4.087709165834398431e-03 4.892568369131146573e-03 4.565746753247013241e-03 4.638915771728535642e-03 5.326704545454847770e-03 7.380314997502916870e-03 7.946155407093358908e-03 7.619333791209223841e-03 1.087779408091969768e-02 8.731502872128368148e-03 1.185338099400666881e-02 1.293140453296776765e-02 1.269726367382689562e-02 1.613620754245845973e-02 1.423869099650430618e-02 1.645815122377716072e-02 1.885321709540566798e-02 2.666766826923228431e-02 3.265777191558627557e-02 4.223315746753486533e-02 5.366215815434870889e-02 6.244244037213142473e-02 8.811500999001499468e-02 1.007439825799257976e-01 1.115632414460602934e-01 1.175679788961105782e-01 1.225824956293776052e-01 1.260409512362709039e-01
1.371249999999999858e+01 2.438967282717247902e-05 6.829108391608294532e-05 2.926760739260697754e-05 2.438967282717247902e-05 8.292488761238643070e-05 1.756056443556418517e-04 5.121831293706220018e-04 5.902300824175740323e-04 5.365728021977945452e-04 6.341314935064845020e-04 8.292488761238644155e-04 1.131680819180803195e-03 1.073145604395589090e-03 1.092657342657327125e-03 1.419478958541438339e-03 1.131680819180803195e-03 1.507281780719259279e-03 2.058488386613357458e-03 2.453601086413551360e-03 2.307263049450516534e-03 3.824300699300645263e-03 3.521868756243706159e-03 3.585281905594354772e-03 4.082831231268673790e-03 5.019394667832096854e-03 5.131587162837090120e-03 5.160854770229696305e-03 5.629136488511408271e-03 7.833962912087800989e-03 8.185174200799083880e-03 8.541263424075802579e-03 1.090218375374609958e-02 9.726601523476385153e-03 1.285823551448533192e-02 1.454112293956023351e-02 1.417039991258721258e-02 1.786299637862112308e-02 1.537037181568409738e-02 1.765324519230743877e-02 2.039952235264706065e-02 2.810665896603356528e-02 3.591623220529419763e-02 4.654037368881052544e-02 5.640355738011907510e-02 6.691062843406497818e-02 9.415877091658207687e-02 1.089047671078905571e-01 1.197240259740242757e-01 1.242068478396585740e-01 1.333188296078902102e-01 1.340114963161819217e-01
1.373750000000000071e+01 4.877934565434495804e-05 8.292488761238643070e-05 3.902347652347596779e-05 1.951173826173798389e-05 1.121924950049934150e-04 1.268262987012969004e-04 6.731549700299604630e-04 5.658404095904015973e-04 8.487606143856023418e-04 7.463239885114778763e-04 1.175582230269713556e-03 1.253629183316665478e-03 1.151192557442541013e-03 1.092657342657327125e-03 1.434112762237741865e-03 1.341432005494486417e-03 1.887760676823150088e-03 1.907272415084888123e-03 2.575549450549414077e-03 3.048709103396560118e-03 4.009662212787155726e-03 4.546235014984949946e-03 4.151122315184756911e-03 4.804765546952978472e-03 5.404751498501421739e-03 5.526699862637284022e-03 5.326704545454470467e-03 6.458385364635273011e-03 9.092470029969899892e-03 8.809549825174699256e-03 9.643676635863998939e-03 1.071194430569415330e-02 1.092169549200783761e-02 1.309237637362618660e-02 1.582401973026950626e-02 1.577036245004972623e-02 1.941905750499472658e-02 1.659473339160815603e-02 1.956539554195776617e-02 2.256532529969998077e-02 2.972125530719238462e-02 3.964297421328615012e-02 5.086222371378548712e-02 6.313022914585325607e-02 7.202758179320577214e-02 1.017488371003981568e-01 1.188850212287695385e-01 1.262360686188793435e-01 1.341383226148832042e-01 1.419430179195783903e-01 1.437429757742237357e-01
1.376249999999999929e+01 4.390141108891046292e-05 1.170704295704279101e-04 1.951173826173798389e-05 1.365821678321658906e-04 6.829108391608294532e-05 1.463380369630348809e-04 5.365728021977945452e-04 8.390047452547334328e-04 1.004854520479506186e-03 6.194976898101810844e-04 1.058511800699285564e-03 1.282896790709272530e-03 1.312164398101879365e-03 1.121924950049934177e-03 1.717032967032942718e-03 1.214605706793189408e-03 1.926784153346626158e-03 1.956051760739233210e-03 2.668230207292669742e-03 3.365774850149802315e-03 4.263314810189750177e-03 4.609648164335598992e-03 4.375507305194743443e-03 5.502310189810111912e-03 5.936446366133781884e-03 6.087662337662251219e-03 6.604723401598307404e-03 7.458361950549345122e-03 9.414413711288578332e-03 1.044365790459525489e-02 9.853427822177681511e-03 1.248263455294687518e-02 1.103876592157826582e-02 1.448746565934045348e-02 1.668253621378597631e-02 1.702886956793182513e-02 2.080926885614356112e-02 1.837030157342631198e-02 2.190192619880088759e-02 2.429211413586379251e-02 3.287240103646307116e-02 4.201852834665274761e-02 5.489139766483438349e-02 6.838864260739163647e-02 7.687137081668223015e-02 1.083096590909075618e-01 1.266360592532449481e-01 1.368699659715265082e-01 1.433771306818161506e-01 1.525769152722256106e-01 1.507330560064913672e-01
1.378750000000000142e+01 3.414554195804147266e-05 1.365821678321658906e-04 2.926760739260697754e-05 1.853615134865108419e-04 4.877934565434495804e-05 9.755869130868991608e-05 7.463239885114778763e-04 9.999765859140716771e-04 1.112169080919065160e-03 7.316901848151743503e-04 1.039000062437547530e-03 1.336554070929051909e-03 1.258507117882099987e-03 1.360943743756224452e-03 1.736544705294680753e-03 1.268262987012969004e-03 1.682887425074901157e-03 2.258483703796171881e-03 2.926760739260697401e-03 3.599915709290658298e-03 4.941347714785144715e-03 5.097441620879048126e-03 4.585258491508426883e-03 6.121807879620292346e-03 7.009591970529371191e-03 6.521798513985922058e-03 6.253512112887024514e-03 7.765671828171717868e-03 1.000464379370615171e-02 1.085340440809175362e-02 1.150704763985997692e-02 1.368260645604375998e-02 1.255092563686295744e-02 1.525330138611366917e-02 1.779470529470504256e-02 1.877517014235737663e-02 2.116048014485484227e-02 2.037025474525445273e-02 2.341896384865101502e-02 2.715058379120840332e-02 3.461870161088861919e-02 4.517455201048887342e-02 5.784742601148768620e-02 6.896423888611290243e-02 8.432485483266613513e-02 1.149582839035947768e-01 1.352358578921059595e-01 1.467575393356622682e-01 1.527183753746232109e-01 1.642498126873103703e-01 1.632498361013962618e-01
1.381250000000000000e+01 7.316901848152264462e-05 1.219483641358710653e-04 1.951173826173936964e-05 1.804835789210891810e-04 3.414554195804389856e-05 1.414601023976104282e-04 5.170610639360933734e-04 9.024178946054459052e-04 1.073145604395665418e-03 9.463193056943595190e-04 1.165826361138927372e-03 1.492647977023062004e-03 1.478014173326757394e-03 1.521915584415671008e-03 1.999953171828285602e-03 1.721910901598499525e-03 2.087755994006112829e-03 2.248727834665462458e-03 3.297483766233953815e-03 3.868202110389830362e-03 5.638892357642678009e-03 5.843765609390941251e-03 4.712084790210058043e-03 6.560821990509863033e-03 7.224221091409002184e-03 6.794962849650735930e-03 6.604723401598776647e-03 8.858329170829674915e-03 1.119973776223839868e-02 1.122900536963100833e-02 1.258507117882189455e-02 1.406796328671408754e-02 1.337529657842233786e-02 1.700447989510586039e-02 1.827762081668435692e-02 2.009221247502611732e-02 2.339457417582550824e-02 2.144340034965156599e-02 2.478478552697443646e-02 2.993588442807362804e-02 3.851129339410808150e-02 4.877934565434843134e-02 6.230585820429924981e-02 7.408119224525895608e-02 8.805159684066435344e-02 1.228117585539530432e-01 1.427917785339741508e-01 1.564256056443645293e-01 1.670546250624470597e-01 1.723666958042056052e-01 1.769421984265834857e-01
1.383749999999999858e+01 1.853615134865108419e-04 1.463380369630348809e-04 4.390141108891046292e-05 1.170704295704279101e-04 2.926760739260697754e-05 1.756056443556418517e-04 6.682770354645259543e-04 8.438826798201678331e-04 1.117047015484499452e-03 9.463193056942922985e-04 1.190216033966017082e-03 1.487770042457521461e-03 1.624352210289687270e-03 1.414601023976003831e-03 2.331652722277689077e-03 1.814591658341632675e-03 2.438967282717248268e-03 2.165802947052916649e-03 3.565770167332616737e-03 3.809666895604341304e-03 6.058394730269644167e-03 6.419361888111796942e-03 4.965737387612316825e-03 7.121784465534364457e-03 8.307122564934946163e-03 7.341291520978916046e-03 7.658357267732158677e-03 9.980254120878979604e-03 1.124851710789194839e-02 1.216556880619363429e-02 1.322895854145835284e-02 1.589718874875102259e-02 1.380455482017962400e-02 1.818494005993979978e-02 2.020440497002968377e-02 2.142388861138830661e-02 2.434577141608357254e-02 2.376041926823143149e-02 2.734082323926035132e-02 3.216022258990963723e-02 4.189657998251688359e-02 5.317924263236688265e-02 6.673990072427476994e-02 8.091030063686198426e-02 9.567580856643220777e-02 1.288750312187793845e-01 1.502794080919059583e-01 1.691423810564411379e-01 1.774251139485489293e-01 1.845468984140833102e-01 1.902150583791181737e-01
1.386250000000000071e+01 1.414601023976003993e-04 2.829202047952007987e-04 3.902347652347596779e-05 2.097511863136833582e-04 2.926760739260697754e-05 2.243849900099868300e-04 8.097371378621263808e-04 1.073145604395589090e-03 1.117047015484499452e-03 1.121924950049934177e-03 1.268262987012969004e-03 1.721910901598377227e-03 1.536549388111866331e-03 1.721910901598377227e-03 2.009709040959012372e-03 1.980441433566405320e-03 2.268239572927040464e-03 2.951150412087869945e-03 4.287704483016921420e-03 4.014540147352590668e-03 6.092540272227685294e-03 6.838864260739162954e-03 5.570601273726195034e-03 6.990080232267633156e-03 8.804671890609265181e-03 8.024202360139747262e-03 8.702235264735140932e-03 1.049243725024960085e-02 1.275092095404577359e-02 1.342407592407573493e-02 1.481428727522456426e-02 1.586304320679298233e-02 1.548744224525452559e-02 1.894589785214758140e-02 2.265312812187779759e-02 2.226289335664304037e-02 2.635548045704258144e-02 2.577500624375587968e-02 2.924809565434523945e-02 3.504795985264685249e-02 4.255997908341598024e-02 5.629136488511408271e-02 6.991055819180719277e-02 8.716381274974902005e-02 1.027341798826159197e-01 1.374504401848132273e-01 1.617181646478498547e-01 1.794299450549425023e-01 1.836054570429544175e-01 1.974100118631340606e-01 2.014050402722249167e-01
1.388749999999999929e+01 1.414601023976003993e-04 2.877981393606352531e-04 7.316901848151744045e-05 1.609718406593383798e-04 4.390141108891046292e-05 2.536525974025938008e-04 8.877840909090783028e-04 1.190216033966017082e-03 1.282896790709272530e-03 1.375577547452527978e-03 1.595084602897080218e-03 1.638986013985990796e-03 1.814591658341632675e-03 1.765812312687287588e-03 2.063366321178791967e-03 1.799957854645329149e-03 2.531648039460503499e-03 3.141389860139815349e-03 4.199901660839101131e-03 4.790131743256674512e-03 6.341314935064844803e-03 7.551042707292600353e-03 6.058394730269644167e-03 7.468117819680213272e-03 9.526606206293570731e-03 9.077836226273595932e-03 9.199784590409459950e-03 1.121924950049934047e-02 1.415576610889090862e-02 1.426308066933046695e-02 1.562402441308669183e-02 1.808738136863111481e-02 1.648741883116859597e-02 1.943856924325646635e-02 2.410675262237727684e-02 2.459454607892072944e-02 2.880908154345613453e-02 2.743838193056903976e-02 3.148706761987967589e-02 3.740400224775171367e-02 4.570136894355579515e-02 6.015468906093821011e-02 7.242757242757140446e-02 9.089543269230640488e-02 1.099681568431552792e-01 1.455819571053925399e-01 1.728642451298676719e-01 1.912735701798174426e-01 1.971270916583388599e-01 2.074878246753217303e-01 2.128779423701268325e-01
1.391250000000000142e+01 1.609718406593383798e-04 2.975540084915042705e-04 7.804695304695193558e-05 1.512159715284693896e-04 6.341314935064845020e-05 2.243849900099868300e-04 8.877840909090783028e-04 1.326798201798182891e-03 1.448746565934045391e-03 1.273140921578403296e-03 1.458502435064914409e-03 2.004831106393577863e-03 1.731666770729246027e-03 1.858493069430543036e-03 2.131657405094875089e-03 2.014586975524446880e-03 2.775544767732228066e-03 3.556014298201747720e-03 5.151098901098828155e-03 5.092563686313613183e-03 6.590089597902003445e-03 8.409559190809072146e-03 6.355948738761147895e-03 8.599798638861016684e-03 1.057048420329655299e-02 9.355878496503364228e-03 9.980254120878979604e-03 1.272165334665316568e-02 1.518988823676302100e-02 1.598986950549427868e-02 1.765812312687287458e-02 1.994099650349621944e-02 1.753617476273701403e-02 2.137998720029939473e-02 2.539452734765198713e-02 2.513111888111852280e-02 3.155048076923032407e-02 2.946760270978979190e-02 3.327726960539412887e-02 3.968199768980962966e-02 4.912080107392537837e-02 6.417410714285623485e-02 7.742257742257632747e-02 9.618311376123739320e-02 1.156753402847136430e-01 1.530012955794183838e-01 1.825567011113860272e-01 2.026733032592378803e-01 2.075658716283686755e-01 2.216777363261706879e-01 2.259215393980986974e-01
1.393750000000000000e+01 2.780422702297860225e-04 3.268216158841344703e-04 6.829108391608779713e-05 2.438967282717421307e-04 7.804695304695747856e-05 2.780422702297860225e-04 1.004854520479577743e-03 1.258507117882189542e-03 1.570694930070019564e-03 1.526793518981105734e-03 1.717032967033064583e-03 2.277995442058071678e-03 1.985319368131981208e-03 2.029220779220894388e-03 2.351164460539594079e-03 2.238971965534593007e-03 2.765788898601555506e-03 3.741375811688524029e-03 5.994981580919421862e-03 5.604746815684634280e-03 6.521798513986385229e-03 9.355878496504028627e-03 7.082760989011391457e-03 9.585141421079466581e-03 1.103876592157904991e-02 1.081438093156904603e-02 1.173143262987079785e-02 1.383382242757321377e-02 1.615571928072019950e-02 1.742886020229869257e-02 1.801909028471631105e-02 2.099950830419699752e-02 1.873126873126979702e-02 2.372139579170964158e-02 2.662376685814336896e-02 2.655059783966184916e-02 3.241875312187996599e-02 3.167730706793386863e-02 3.445285183566629272e-02 4.324288992257988018e-02 5.234511582168129701e-02 6.873985389610780261e-02 8.282732892108363165e-02 1.008561750749308039e-01 1.216898336039030221e-01 1.627961881868224547e-01 1.930247486888221620e-01 2.148291161963158946e-01 2.189851164460663857e-01 2.341993943556576752e-01 2.380529626623512085e-01
1.396249999999999858e+01 2.634084665334628182e-04 3.121878121878077423e-04 8.780282217782092583e-05 2.390187937062903290e-04 7.804695304695193558e-05 3.024319430569387792e-04 1.321920267232748383e-03 1.243873314185796461e-03 1.619474275724252762e-03 1.541427322677300623e-03 2.078000124875095059e-03 2.365798264235730638e-03 2.277995442057909482e-03 2.268239572927040464e-03 2.677986076423538326e-03 2.414577609890075725e-03 3.165779532966988326e-03 4.077953296703238847e-03 6.326681131368541711e-03 5.594990946553366276e-03 7.497385427072820324e-03 9.838794018481377551e-03 8.029080294705181337e-03 9.872939560439419546e-03 1.194118381618364602e-02 1.164362980769214316e-02 1.258507117882099943e-02 1.486306662087891022e-02 1.759958791208766221e-02 1.881419361888085270e-02 1.906296828171801308e-02 2.170193088161807143e-02 1.929710914085886603e-02 2.490673389110853453e-02 2.932126467282675925e-02 2.861396416083875419e-02 3.310166396103849523e-02 3.365287056693259254e-02 3.720400693056890445e-02 4.587209665334600339e-02 5.658891889360559424e-02 7.339828140609286344e-02 8.922717907092780898e-02 1.085047764735249248e-01 1.263238714410571395e-01 1.720496300574401172e-01 2.037171812562408590e-01 2.255605722402565239e-01 2.326579670329637362e-01 2.471112871503461372e-01 2.538623485889074938e-01
1.398750000000000071e+01 1.999953171828143680e-04 4.243803071928011709e-04 1.317042332667314091e-04 2.682864010988972726e-04 1.414601023976003993e-04 4.048685689310631904e-04 1.346309940059920926e-03 1.336554070929051909e-03 1.882882742257715363e-03 1.717032967032942718e-03 1.956051760739233210e-03 2.477990759240724337e-03 2.199948489010957776e-03 2.517014235764199973e-03 2.317018918581385551e-03 2.531648039460503499e-03 3.541380494505444194e-03 4.336483828671267374e-03 6.424239822677231017e-03 6.565699925074832202e-03 8.424192994505376106e-03 9.897329233266593390e-03 9.170516983016853765e-03 1.093632929570413984e-02 1.256068150599382732e-02 1.341432005494486504e-02 1.386796796953027218e-02 1.536061594655322750e-02 1.833127809690283938e-02 1.988246128871100360e-02 2.092146135114855351e-02 2.369700611888078332e-02 2.097511863136833354e-02 2.687741945554407083e-02 3.116024600399555991e-02 3.003832105394562899e-02 3.631622283965982301e-02 3.596501155094854185e-02 3.988687094155787122e-02 4.757449581668263955e-02 5.768157623626291725e-02 7.584212662337554145e-02 9.288075206043823473e-02 1.153972980144838678e-01 1.342358813061919065e-01 1.844590955919054864e-01 2.173802759740228741e-01 2.432577188436528814e-01 2.462625265359605353e-01 2.636523632617345236e-01 2.676717813436525484e-01
1.401249999999999929e+01 2.487746628371592921e-04 4.682817182817116406e-04 1.756056443556418517e-04 2.536525974025938008e-04 1.024366258741244248e-04 3.268216158841112141e-04 1.282896790709272530e-03 1.536549388111866331e-03 2.087755994005964077e-03 2.151169143356612690e-03 1.873126873126846562e-03 2.614572927072889713e-03 2.736521291208751996e-03 2.970662150349608413e-03 2.951150412087869945e-03 2.390187937062902748e-03 3.731619942557389165e-03 4.843789023476454542e-03 6.297413523975934659e-03 7.360803259240654949e-03 8.970521665834037608e-03 1.062901941808176709e-02 9.492460664335528736e-03 1.140948894855128674e-02 1.327285995254726472e-02 1.399967220279700435e-02 1.484843281718260626e-02 1.694594468031944065e-02 1.830688842407566380e-02 2.149217969530439060e-02 2.180436750749219915e-02 2.512624094655308699e-02 2.281409996253714115e-02 2.859445242257701789e-02 3.253094561688265468e-02 3.169681880619335673e-02 3.833080981518426772e-02 3.943810096153790162e-02 4.080392263985956058e-02 5.051101242507420597e-02 6.177416333666245485e-02 7.933472777222665140e-02 9.922694493006851968e-02 1.210020448301681179e-01 1.417039991258721154e-01 1.949905563186785373e-01 2.279605160464503177e-01 2.520672686688276154e-01 2.557305975274689058e-01 2.778715425199760336e-01 2.803983126248711377e-01
1.403750000000000142e+01 2.146291208791178398e-04 4.536479145854081687e-04 1.609718406593383798e-04 3.609671578421527207e-04 9.268075674325542096e-05 3.512112887112837033e-04 1.575572864635342183e-03 1.692643294205770175e-03 2.004831106393577863e-03 2.399943806193772199e-03 2.248727834665302863e-03 2.736521291208751996e-03 2.799934440559400609e-03 3.258460289710243558e-03 3.141389860139815349e-03 3.273094093406546650e-03 4.097465034964976015e-03 5.287681068930993530e-03 6.160831356143768416e-03 7.941277472527359313e-03 9.658310439560302899e-03 1.108754526723261004e-02 1.003391140109875963e-02 1.250214629120861322e-02 1.504842813436541894e-02 1.410698676323656267e-02 1.567768169330647013e-02 1.794592126623351103e-02 1.979465846653318678e-02 2.273605300949018554e-02 2.362383710039926352e-02 2.603353677572390820e-02 2.455552260239725337e-02 2.994564029720237289e-02 3.438456075174776277e-02 3.376018512737214566e-02 3.997955169830112732e-02 4.196974900099840339e-02 4.456968812437499261e-02 5.304753839910014701e-02 6.524725274725182156e-02 8.657846060189686166e-02 1.044658466533451568e-01 1.288603974150830944e-01 1.486892014235743353e-01 2.052927541208761919e-01 2.410480144855110529e-01 2.630816449175786831e-01 2.727887347027933562e-01 2.909248954170787771e-01 2.952808909840117790e-01
1.406250000000000000e+01 2.731643356643511885e-04 4.341361763237009796e-04 1.658497752247846521e-04 4.097465034965268099e-04 6.829108391608779713e-05 4.341361763237009796e-04 1.546305257242845069e-03 1.882882742257849370e-03 2.219460227272853237e-03 2.658474338161989376e-03 2.170680881618505115e-03 3.356018981019171822e-03 2.912126935564601175e-03 3.512112887113086942e-03 3.863324175824395419e-03 3.516990821678521884e-03 4.673061313686579371e-03 5.614502684815504165e-03 6.897399475524867984e-03 8.292488761239233744e-03 1.000952172827229876e-02 1.170216502247818820e-02 1.073145604395665462e-02 1.342895385864212136e-02 1.611669580419671996e-02 1.485818868631453085e-02 1.682887425075020940e-02 1.825323114385718135e-02 2.101414210789330494e-02 2.355554601648485527e-02 2.560427853396748943e-02 2.723838661338815956e-02 2.600426916833314603e-02 3.201388455294887359e-02 3.624305382118087754e-02 3.534063592657543662e-02 4.341361763237010229e-02 4.312094155844400922e-02 4.658915303446817952e-02 5.664257617382939536e-02 6.990568025724673562e-02 9.117835289710807256e-02 1.097193821803259112e-01 1.329334727772303326e-01 1.563719483641447527e-01 2.184778112512611725e-01 2.458966814435704085e-01 2.736179835789366299e-01 2.842274912587574587e-01 3.022465815434737246e-01 3.107683332292883738e-01
1.408749999999999858e+01 2.487746628371416196e-04 4.877934565434149266e-04 2.438967282717074633e-04 3.609671578421270793e-04 1.707277097901952270e-04 5.512066058940588232e-04 1.541427322677191335e-03 2.458479020978811529e-03 2.580427385114665139e-03 2.697497814685084674e-03 2.375554133366430520e-03 3.351141046453260698e-03 2.931638673825924177e-03 3.282849962537182781e-03 4.458432192806813070e-03 3.897469717781885338e-03 5.268169330668881663e-03 6.736427634864560789e-03 7.604699987511839149e-03 9.131493506492727175e-03 1.042902410089821194e-02 1.219971434815080892e-02 1.078999125874033869e-02 1.428747034215662425e-02 1.719959727772081212e-02 1.596547983266597207e-02 1.852151754495346553e-02 2.013123595154673456e-02 2.299458354145658343e-02 2.609207199050726442e-02 2.742374812687078944e-02 2.895054164585167400e-02 2.862859796453302158e-02 3.390164522976733819e-02 3.943810096153509831e-02 3.902347652347319673e-02 4.507211538461154687e-02 4.520381961787826169e-02 4.941347714784793260e-02 6.011078764984502387e-02 7.337876966782590216e-02 9.791965846652511685e-02 1.164411760114785893e-01 1.400894027847033319e-01 1.637083619505354803e-01 2.260483656967839095e-01 2.596963583291486688e-01 2.920175527597153597e-01 2.989295860389355464e-01 3.182803524600127942e-01 3.274313577047672785e-01
1.411250000000000071e+01 2.536525974026117985e-04 4.975493256743539292e-04 3.268216158841344703e-04 3.658450924076131960e-04 2.585305319680466867e-04 5.560845404595720449e-04 1.712155032467629857e-03 2.317018918581550350e-03 2.746277160339816604e-03 2.599939123376770935e-03 2.877981393606557445e-03 3.107244318181994966e-03 3.575526036463739458e-03 3.960882867133092532e-03 4.736474463037231887e-03 4.077953296703528546e-03 5.785230394605723678e-03 7.331535651848569181e-03 7.599822052947484939e-03 9.272953608891635474e-03 1.095584103396665676e-02 1.418991165084995849e-02 1.203874250749319315e-02 1.528256899350736303e-02 1.805323582667435131e-02 1.702886956793303597e-02 1.958490728022089372e-02 2.198485108641483679e-02 2.423357892108029751e-02 2.730179976273881468e-02 2.875054632867296220e-02 3.049196896853319932e-02 2.989198301698471616e-02 3.538941527222978084e-02 4.089660339660572408e-02 4.073563155594636664e-02 4.668183379121144255e-02 4.875007804695581648e-02 5.261828015734564684e-02 6.306681599650708347e-02 7.426167582418004287e-02 1.014707948301755980e-01 1.232702844031039191e-01 1.450453843032050438e-01 1.705862496878219059e-01 2.355652160339794243e-01 2.693107673576576877e-01 3.009392950799371635e-01 3.122219577297880022e-01 3.323483157467721494e-01 3.401774007242950870e-01
1.413749999999999929e+01 3.170657467532422510e-04 5.365728021977945452e-04 3.170657467532422510e-04 3.756009615384561925e-04 2.585305319680283095e-04 6.682770354645259543e-04 1.643863948551425305e-03 2.473112824675289829e-03 3.209680944055898471e-03 2.970662150349608413e-03 3.014563561438518557e-03 3.809666895604341304e-03 3.916981456043900495e-03 3.936493194305638529e-03 4.902324238261667778e-03 4.551112949550384888e-03 6.243756243756154629e-03 7.653479333166723735e-03 8.233953546453429834e-03 9.770502934565295297e-03 1.168753121878105157e-02 1.438502903346632923e-02 1.311188811188792637e-02 1.684838598901075221e-02 1.958002934565407013e-02 1.940442370129842609e-02 2.124828296703266603e-02 2.355554601648318300e-02 2.578964004745218017e-02 2.869688904845113867e-02 3.046270136113842647e-02 3.196510520729225341e-02 3.201876248751202997e-02 3.660889891358589526e-02 4.316484296952986105e-02 4.305265047452486171e-02 4.788180569430501576e-02 5.115002185314612704e-02 5.471091408591330363e-02 6.626674107142763170e-02 8.142248376623260897e-02 1.069048139360624233e-01 1.266116695804177794e-01 1.526013049450527792e-01 1.812055132367606514e-01 2.466088598901063911e-01 2.813495098651309090e-01 3.170901364260694244e-01 3.260021228771182167e-01 3.503576501623326678e-01 3.580550309065883008e-01
1.416250000000000142e+01 4.243803071928011709e-04 5.804742132867051234e-04 3.219436813186767597e-04 6.243756243756154846e-04 4.097465034964976991e-04 8.341268106892988157e-04 1.931662087912060450e-03 2.985295954045911505e-03 3.268216158841112141e-03 3.219436813186767488e-03 3.092610514485470696e-03 4.063319493006935755e-03 4.073075362137804772e-03 3.951126998001941622e-03 5.307192807192731565e-03 4.560868818681253906e-03 6.712037962037867463e-03 8.536385489510368504e-03 8.965643731268603533e-03 1.008756868131853793e-02 1.281921203796185585e-02 1.503379433066911845e-02 1.353139048451529325e-02 1.774592594905069834e-02 2.008245660589382323e-02 2.192143793706262389e-02 2.242874313186781279e-02 2.479454139610354560e-02 2.772618006992967621e-02 3.041879995004951806e-02 3.152121316183771615e-02 3.516015234765185182e-02 3.487235420829121191e-02 3.833080981518426772e-02 4.582819524225709151e-02 4.713060377122810229e-02 5.131099369380546366e-02 5.426702204045876637e-02 6.013029938811103453e-02 7.052030001248650593e-02 8.494923045704175224e-02 1.110949597277706563e-01 1.345870925949032015e-01 1.619474275724252788e-01 1.885077812812161191e-01 2.562915600024938678e-01 2.943248158091866240e-01 3.262850430819134173e-01 3.422602787837114025e-01 3.591281765109838875e-01 3.699523133116830453e-01
1.418750000000000000e+01 4.926713911089190953e-04 6.682770354645735508e-04 4.731596528471797595e-04 4.975493256743539292e-04 5.268169330669630413e-04 8.390047452547929555e-04 1.975563499001111323e-03 2.795056505994164726e-03 3.385286588411781043e-03 3.624305382118088014e-03 3.234070616883300432e-03 4.404774912587662745e-03 4.204779595404834446e-03 4.355995566933314189e-03 5.546211600899415839e-03 4.536479145854404454e-03 7.102272727273131227e-03 9.068080357143371364e-03 9.292465347153375244e-03 1.058999594155904389e-02 1.449722152847235206e-02 1.636547046703389768e-02 1.398991633366712846e-02 1.780446116383717706e-02 2.195070554445679306e-02 2.294092626124006468e-02 2.365310470779355412e-02 2.585793113137009949e-02 2.959930694305862656e-02 3.181876717033148283e-02 3.321873439061127919e-02 3.690645292208002276e-02 3.570160308441761715e-02 4.256485701798443794e-02 4.846227990759516269e-02 4.827204045954320427e-02 5.400361357392913925e-02 5.861813967283049931e-02 6.292047795954404388e-02 7.398851148851569304e-02 8.872475181069434946e-02 1.149143824925140250e-01 1.418064357517563046e-01 1.663326907467627125e-01 1.970783123126985392e-01 2.668815559440710916e-01 3.020709758991180216e-01 3.372994193306885213e-01 3.543234109640561180e-01 3.779716377372842051e-01 3.847763564560658378e-01
1.421249999999999858e+01 5.073051948051514977e-04 6.780329045953468331e-04 4.195023726273368466e-04 5.609624750249271900e-04 4.487699800199417303e-04 9.511972402596591530e-04 2.243849900099708760e-03 2.877981393606148484e-03 3.677962662337348494e-03 3.985272539959699989e-03 3.487723214285416967e-03 4.692573051947652139e-03 4.824277285214373899e-03 4.692573051947652139e-03 6.521798513985458019e-03 5.419385302197339722e-03 8.282732892107185982e-03 9.590019355643537163e-03 1.084852647352554933e-02 1.148265796703198775e-02 1.578499625374490956e-02 1.659961132617240875e-02 1.587279907592272291e-02 1.847761613386455712e-02 2.366286057692106037e-02 2.236532998251557561e-02 2.564330201048732258e-02 2.990173888611133771e-02 3.094073894854881129e-02 3.403822739759949229e-02 3.507234952547153700e-02 3.851129339410260671e-02 3.798935439560115895e-02 4.369653783715911344e-02 5.048174481767801758e-02 5.081344436812754162e-02 5.722305038710800984e-02 6.293511176323139666e-02 6.661795236013418053e-02 7.836889672826503894e-02 9.149054070928291926e-02 1.223971341158736764e-01 1.484257929570302892e-01 1.762202641108741030e-01 2.060732236513310722e-01 2.773252138486277385e-01 3.188900942806920935e-01 3.511332417582118115e-01 3.696937827796887843e-01 3.924152019854810214e-01 4.016101086413244037e-01
1.423750000000000071e+01 6.194976898102251030e-04 8.633944180819672336e-04 5.073051948052235971e-04 6.194976898102251030e-04 4.731596528471797595e-04 9.853427822178381906e-04 2.799934440559599669e-03 3.009685626873298287e-03 3.760887549950263798e-03 4.199901660839399503e-03 3.541380494505695729e-03 4.770620004995276484e-03 5.214512050449846697e-03 5.307192807193108867e-03 6.438873626373992944e-03 5.546211600899415839e-03 7.907131930569881104e-03 1.058999594155904389e-02 1.127290678071992194e-02 1.220459228271797598e-02 1.773129214535565379e-02 1.747763954795304026e-02 1.704350337162933993e-02 2.003367726024089801e-02 2.480429726523617276e-02 2.443357423826312755e-02 2.633109078421728283e-02 3.018953702547624157e-02 3.196998314185996171e-02 3.544307255244957128e-02 3.732107736014197985e-02 3.905274413087135577e-02 3.903323239260961253e-02 4.679890422078188117e-02 5.115002185314976302e-02 5.217438811189108183e-02 5.753036026473853926e-02 6.427654376873491449e-02 6.940325299700694783e-02 7.909570897852598315e-02 9.368073332917614682e-02 1.260702188436635118e-01 1.542451688936151699e-01 1.814250202922181032e-01 2.118145526348771679e-01 2.841152987637524108e-01 3.322263673826362784e-01 3.668548248626581909e-01 3.750448769980233021e-01 4.012296297452775939e-01 4.109562312687546348e-01
1.426249999999999929e+01 7.512019230769123850e-04 9.853427822177681511e-04 5.951080169830085410e-04 6.877887737262639890e-04 6.487652972027880280e-04 9.755869130868992422e-04 2.838957917082876679e-03 3.375530719280671332e-03 4.038929820179762778e-03 4.629159902597337027e-03 3.677962662337610003e-03 5.287681068930993530e-03 5.414507367632290756e-03 5.702305506992926334e-03 6.624235139860045439e-03 5.931568431568346941e-03 8.258343219280601943e-03 1.049243725024960085e-02 1.174606643356626741e-02 1.256555944055926140e-02 1.753617476273701403e-02 1.831176635864109961e-02 1.810689310689285111e-02 2.233118444055912435e-02 2.691156499750211456e-02 2.649694055944018176e-02 2.791154158341618494e-02 3.197486107642312503e-02 3.404798326673278558e-02 3.746253746253692951e-02 3.897469717782162113e-02 4.198926073926013969e-02 4.145756587162778561e-02 4.830618600149780978e-02 5.406214878871052482e-02 5.438897040459463039e-02 6.245707417582328780e-02 6.587650630619286407e-02 7.350559596653241656e-02 8.405169049700179917e-02 1.009781234390595001e-01 1.319920314060920308e-01 1.600938124375601568e-01 1.918345326548424323e-01 2.239020744880088065e-01 2.925151020854104278e-01 3.431383070054896400e-01 3.770838536463483326e-01 3.893860046203740932e-01 4.150000390234706016e-01 4.302679742132805574e-01
1.428750000000000142e+01 7.707136613386503113e-04 1.156070492007975521e-03 7.658357267732159111e-04 9.170516983016853549e-04 9.072958291708163375e-04 1.195093968531451374e-03 2.668230207292669742e-03 3.385286588411540350e-03 4.512089473026908819e-03 4.736474463036895351e-03 3.799911026473472286e-03 5.760840721778140439e-03 5.492554320679242895e-03 5.741328983516401537e-03 6.994958166833067231e-03 6.599845467032873329e-03 8.331512237762118273e-03 1.091193962287696773e-02 1.252653596403578706e-02 1.311676604645336044e-02 1.773617007991982672e-02 1.855566308691282418e-02 1.810201517232741530e-02 2.323360233516450629e-02 2.742862606143817161e-02 2.718472933316644705e-02 3.063830700549407052e-02 3.353092220279672853e-02 3.580891764485463064e-02 3.983321366133809466e-02 4.136976304944996186e-02 4.302338286713225379e-02 4.556966471028906646e-02 4.925250530719210706e-02 5.682305975274644372e-02 5.725719592907010935e-02 6.571065653096809511e-02 6.879838911088813347e-02 7.724697177822067995e-02 8.638334321927949866e-02 1.038658607017967223e-01 1.376699472402577729e-01 1.652888127497478821e-01 1.987368100649322677e-01 2.331164928821145566e-01 3.015831824425531660e-01 3.528892982017932112e-01 3.882396899974969728e-01 4.033368974775167204e-01 4.281802182192746553e-01 4.440530172951984711e-01
1.431250000000000000e+01 7.268122502497916665e-04 1.282896790709363603e-03 7.414460539460960599e-04 1.009732455045012469e-03 7.707136613387051719e-04 1.341432005494581827e-03 3.019441496004167738e-03 3.687718531468741397e-03 4.653549575424839602e-03 5.716939310689635352e-03 3.931615259740483745e-03 5.887667020479854865e-03 5.765718656343983908e-03 6.312047327672686177e-03 7.555920641858571325e-03 7.604699987512919881e-03 9.272953608891635474e-03 1.207288804945123688e-02 1.328749375624451237e-02 1.430698208042039364e-02 1.907272415085023431e-02 1.890199644106001567e-02 1.892150817932175544e-02 2.385797795954181649e-02 2.867249937562600312e-02 2.909687968281883530e-02 3.198949488012169801e-02 3.647231674575631549e-02 3.815520417083134025e-02 4.097465034965267622e-02 4.273558472777465311e-02 4.517455201049207919e-02 4.677451454795471253e-02 5.125245847902389074e-02 6.046687687313030690e-02 6.172050605644706367e-02 6.777402285215169964e-02 7.109589629121283727e-02 7.949569961289162934e-02 8.996374719031480227e-02 1.077486966158902326e-01 1.427722667957124214e-01 1.726154704670427864e-01 2.044049700299816474e-01 2.401699862637499128e-01 3.164121035214965127e-01 3.661426464161047778e-01 4.006296437937290622e-01 4.165414663461775024e-01 4.412189373127123893e-01 4.502675059315940365e-01
1.433749999999999858e+01 8.926620254744493856e-04 1.336554070928956933e-03 9.463193056942250780e-04 1.063389735264644613e-03 8.829061563435810188e-04 1.087779408091815421e-03 2.985295954045699435e-03 4.043807754744909756e-03 4.804765546952636732e-03 5.243779657841710420e-03 4.834033154345242049e-03 6.424239822676775652e-03 5.887667020479017861e-03 6.887643606393018848e-03 8.131516920578726187e-03 7.936399537961361453e-03 9.682700112386788058e-03 1.210215565684212569e-02 1.363870504495388186e-02 1.463380369630244877e-02 2.019952703546281508e-02 1.973612325174656928e-02 2.018001529720107531e-02 2.666766826922849568e-02 3.025295017482259458e-02 3.127243849899833533e-02 3.384311001498212929e-02 3.720400693056626074e-02 4.004784278221436983e-02 4.398433597651972560e-02 4.475504963785831986e-02 4.867203109390193932e-02 4.921835976523056960e-02 5.509139298201328611e-02 6.318876436063397550e-02 6.568626685813624966e-02 7.288122034215162304e-02 7.302755837911464876e-02 8.234929133365929965e-02 9.487094936312877314e-02 1.122363964160743438e-01 1.504403799325546021e-01 1.797567666708138334e-01 2.094438764360460892e-01 2.483600383990797189e-01 3.275337943306413924e-01 3.782009006618058944e-01 4.101123485888761300e-01 4.293801901223410211e-01 4.524040412711902159e-01 4.620135723650954374e-01
1.436250000000000071e+01 1.029244193306751804e-03 1.346309940060016553e-03 1.151192557442622978e-03 1.190216033966101650e-03 9.853427822178381906e-04 1.185338099400666924e-03 2.975540084915254124e-03 4.214535464535704330e-03 5.297436938062238983e-03 5.765718656343983908e-03 4.970615322178103916e-03 7.136418269231174956e-03 6.487652972028341500e-03 7.716892482517920954e-03 8.341268106893581433e-03 8.053469967532925905e-03 9.668066308691857999e-03 1.255092563686385082e-02 1.404845154845234777e-02 1.513623095654431649e-02 2.009709040959155313e-02 2.107755525724395659e-02 2.097511863136982541e-02 2.755057442557599240e-02 3.103341970529647012e-02 3.283337755994193002e-02 3.553575330919283431e-02 3.833568774975242704e-02 4.112098838661572275e-02 4.626233141858404618e-02 4.658915303446817952e-02 5.056466970529757687e-02 5.066222839660627919e-02 5.809620067432897522e-02 6.522774100899471350e-02 6.810084446803583991e-02 7.462264298202223034e-02 7.652503746254180061e-02 8.531507554945540195e-02 9.938303883616948775e-02 1.142558613261803191e-01 1.538695679320766785e-01 1.859810111763342266e-01 2.157656796328794035e-01 2.559062031718427055e-01 3.343238792457732811e-01 3.820934924450766212e-01 4.182877669206032101e-01 4.397653128122128163e-01 4.617111404221041493e-01 4.702963052572695091e-01
1.438749999999999929e+01 1.063389735264720073e-03 1.453624500499479900e-03 1.321920267232748383e-03 1.438990696803176374e-03 9.755869130868992422e-04 1.580450799200776692e-03 3.458455606893057546e-03 3.990150474525417691e-03 5.912056693306608907e-03 6.648624812687218416e-03 6.058394730269644167e-03 7.594944118381510498e-03 6.731549700299604630e-03 7.955911276223663273e-03 9.326610889110756308e-03 8.146150724275609545e-03 1.059487387612372510e-02 1.378992101648332178e-02 1.520939997502475903e-02 1.597035776723253891e-02 2.168241914335633513e-02 2.211167738511456843e-02 2.223850368381586826e-02 2.952125999000957193e-02 3.424310064935016246e-02 3.459431193806145055e-02 3.772594592907038691e-02 4.077953296703238500e-02 4.345751904345592637e-02 4.762327516233699071e-02 4.952566964285644302e-02 5.323777784715208461e-02 5.185732236513412863e-02 6.052053415334579523e-02 6.976909808940959246e-02 7.296902316433462321e-02 7.730550699300589579e-02 7.973959634115770911e-02 8.952961101398473898e-02 1.026707667332652646e-01 1.201142607392590295e-01 1.619815731143833260e-01 1.942442323301670770e-01 2.225850321553415057e-01 2.611646166333629338e-01 3.417529735889062170e-01 3.954053758741202795e-01 4.293753121878061130e-01 4.562819992507427536e-01 4.752961881868064120e-01 4.850618131868063010e-01
1.441250000000000142e+01 1.034122127872113238e-03 1.795079920079894640e-03 1.365821678321658961e-03 1.414601023976003831e-03 1.195093968531451374e-03 1.790201985514459915e-03 3.448699737762188963e-03 4.736474463036895351e-03 6.102296141358554311e-03 7.058371316183716278e-03 6.087662337662251219e-03 7.477873688811082289e-03 7.487629557941951307e-03 7.775427697302586018e-03 9.419291645854012407e-03 8.946131993006865499e-03 1.143875655594389293e-02 1.549232017981995967e-02 1.588255494505471863e-02 1.649717470029946759e-02 2.233118444055912435e-02 2.436040521977987303e-02 2.343847558691275479e-02 2.901883272976981884e-02 3.588696459790158971e-02 3.578940590659289434e-02 4.019905875374568671e-02 4.292094624125813301e-02 4.514528440309626550e-02 5.046711101398529409e-02 5.428653377872050267e-02 5.490115353396525510e-02 5.607673576423496953e-02 6.392533248001906754e-02 7.117882117882017023e-02 7.526653034465427550e-02 8.055421141358526382e-02 8.247123969780101316e-02 9.193443275474394438e-02 1.068218890484500250e-01 1.254360873501480511e-01 1.660887940184791745e-01 1.997806880619352188e-01 2.289214691558408843e-01 2.715399834540420665e-01 3.503283825549400321e-01 4.084977522477464817e-01 4.421457448801136003e-01 4.637354832667267002e-01 4.863934893231698919e-01 4.966225181068860683e-01
1.443750000000000000e+01 1.087779408091970029e-03 1.473136238761322669e-03 1.317042332667407549e-03 1.307286463536537881e-03 1.370699612887190831e-03 1.941417957043067594e-03 3.556014298202000556e-03 4.985249125874408743e-03 6.121807879620727762e-03 6.731549700300082546e-03 6.229122440060293892e-03 8.170540397103362787e-03 8.155906593407057092e-03 8.843695367133369220e-03 1.084852647352709150e-02 9.902207167832730028e-03 1.155582698551514166e-02 1.565329202048040824e-02 1.605328265484606831e-02 1.808250343406696270e-02 2.361895916583550692e-02 2.432138174325812821e-02 2.469210477023117342e-02 3.059928352897276979e-02 3.833568774975242704e-02 3.968199768981244685e-02 4.170634053446790196e-02 4.562332199051208348e-02 4.729645354645623662e-02 5.123294674076215444e-02 5.449628496503806235e-02 5.631087662337982275e-02 5.843765609390941251e-02 6.573504620379994057e-02 7.419826267482938775e-02 7.598846466034397951e-02 8.224197677323144551e-02 8.686138080669825179e-02 9.311977085415114319e-02 1.115876311188874620e-01 1.289823457792280970e-01 1.729032686064034263e-01 2.041854629745370742e-01 2.359505728646487666e-01 2.807300121753406597e-01 3.610793503371833579e-01 4.161268419081156078e-01 4.529552478771485813e-01 4.744035261613656074e-01 4.987151520354928813e-01 5.021882414460825395e-01
1.446249999999999858e+01 1.039000062437474021e-03 1.658497752247610870e-03 1.643863948551308428e-03 1.517037649850020526e-03 1.448746565933942392e-03 2.287751311188615869e-03 3.556014298201495318e-03 5.365728021977564030e-03 6.853498064434979456e-03 7.194953484015370777e-03 6.755939373126297089e-03 8.209563873625674857e-03 8.502239947551721092e-03 9.492460664334855663e-03 1.105827765983921802e-02 1.092657342657249453e-02 1.291189279470419428e-02 1.664351273726131716e-02 1.660448926073784456e-02 1.864346590908931914e-02 2.397504838910884464e-02 2.547257430069712822e-02 2.583841939310468905e-02 3.255045735514208033e-02 3.932590846653011285e-02 4.031125124874781335e-02 4.337947209040589336e-02 4.595014360638968731e-02 5.064271665833734032e-02 5.441336007741793407e-02 5.679867007991523664e-02 5.726695179819691478e-02 5.868155282217282082e-02 6.768134209539883317e-02 7.712990134864478042e-02 7.864206106392936102e-02 8.579799107142126180e-02 9.113932942057165199e-02 9.758795891607559281e-02 1.151973026972928776e-01 1.336358953546339656e-01 1.773568228646202338e-01 2.088585242881939863e-01 2.456235171078711421e-01 2.873981487262491918e-01 3.714937406343339354e-01 4.291753168705927934e-01 4.616526052072533748e-01 4.839593999749837172e-01 5.130367679195366737e-01 5.152123267357202607e-01
1.448750000000000071e+01 1.180460164835231982e-03 1.707277097902195132e-03 1.707277097902195132e-03 1.404845154845234777e-03 1.595084602897193626e-03 2.477990759240900412e-03 4.024296016483745048e-03 5.443774975025284651e-03 7.068127185315087498e-03 7.214465222278132299e-03 6.814474587912475699e-03 8.175418331668796862e-03 8.492484078422060309e-03 9.204662524975548016e-03 1.075096778221839265e-02 1.103388798701361410e-02 1.308262050449624826e-02 1.693618881118977293e-02 1.703374750249847178e-02 1.995075237262851006e-02 2.455064466783356270e-02 2.762374344405751220e-02 2.651645229770380544e-02 3.311141983017171220e-02 3.981370192307918943e-02 4.240876311189052672e-02 4.489163180569685080e-02 4.797936438561711120e-02 5.150123314186106499e-02 5.575967001748569074e-02 5.888642607392942374e-02 5.858887206543789139e-02 6.160343562687662505e-02 6.935935158591803595e-02 7.975423014485967521e-02 8.214441808192275707e-02 8.755892544955543033e-02 9.263197739760765936e-02 1.015585976523534356e-01 1.177826080169897122e-01 1.355578015734342778e-01 1.807323535839263640e-01 2.137267029845276445e-01 2.485063764360780636e-01 2.932516702048119095e-01 3.750643887362850037e-01 4.348239650974273229e-01 4.690865774850416781e-01 4.882032030469808381e-01 5.129392092283009408e-01 5.174269090285009698e-01
1.451249999999999929e+01 1.356065809190789943e-03 1.863371003995977545e-03 1.741422639860115045e-03 1.741422639860115045e-03 1.517037649850128296e-03 2.575549450549414077e-03 4.277948613886052402e-03 5.716939310689229427e-03 7.507141296203689342e-03 7.955911276223663273e-03 7.229099025973922781e-03 9.390024038461406222e-03 9.014423076922949488e-03 1.030219780219765631e-02 1.203874250749233793e-02 1.195581761987994998e-02 1.461429195804174984e-02 1.696545641858117695e-02 1.860444243256716840e-02 2.027757398851120010e-02 2.690668706293667875e-02 2.915541489760198335e-02 2.866274350649309841e-02 3.437968281718233043e-02 4.249168799949989278e-02 4.400872564935002368e-02 4.672573520229703764e-02 5.027687156593334955e-02 5.405727085414508554e-02 5.841326642107808748e-02 6.084735576922990080e-02 6.119856705794118196e-02 6.528627622377529416e-02 7.332023445304591824e-02 8.180296266233649805e-02 8.452972808441437669e-02 8.978814154595277097e-02 9.553922639860003285e-02 1.060267857142842135e-01 1.223825003121860600e-01 1.431966471028950638e-01 1.851859078421551896e-01 2.200485061813155507e-01 2.568574004120842691e-01 2.994759147102854513e-01 3.860494973776168459e-01 4.381946178821116145e-01 4.800960757991939998e-01 5.014419174575354132e-01 5.218121722027898590e-01 5.257486653970954160e-01
1.453750000000000142e+01 1.199971903096886099e-03 2.009709040959012372e-03 1.834103396603370710e-03 1.970685564435536302e-03 2.014586975524446880e-03 2.536525974025938008e-03 4.448676323676260640e-03 5.834009740259657635e-03 7.643723464035855585e-03 8.326634303196684198e-03 7.321779782717178879e-03 9.731479458041819228e-03 9.731479458041819228e-03 1.034122127872113064e-02 1.298018387862119420e-02 1.324847027972009088e-02 1.538012768481496727e-02 1.782885083666308629e-02 1.926784153346626158e-02 2.196533934815153577e-02 2.777983735014945624e-02 3.009685626873083789e-02 2.996027410089867338e-02 3.622354208291656691e-02 4.352581012737200689e-02 4.579404970029904431e-02 4.845252403846084938e-02 5.194024725274651311e-02 5.676452453796122788e-02 6.079369848901012424e-02 6.247170797951959176e-02 6.319364229520389731e-02 6.709598994755149037e-02 7.571042239010880581e-02 8.575408966033844227e-02 8.526141826922956080e-02 9.126615571927942927e-02 9.763673826173686898e-02 1.084511191933051483e-01 1.264067963286695240e-01 1.457039054695283831e-01 1.882736404220752557e-01 2.253166755119848097e-01 2.608134053446516387e-01 3.032855816058898091e-01 3.907079248876068056e-01 4.503845763611324382e-01 4.904324191433496738e-01 5.093588052572355362e-01 5.317436469780143504e-01 5.305826985514410232e-01
1.456250000000000000e+01 1.312164398101972607e-03 2.160925012487635230e-03 1.936540022477632435e-03 2.268239572927202227e-03 1.941417957043067594e-03 2.599939123376770935e-03 5.048662275225062127e-03 6.365704607892469676e-03 7.648601398601833495e-03 8.599798638861627306e-03 8.272977022977493974e-03 9.785136738262293146e-03 1.023878465284773498e-02 1.066804289460600123e-02 1.349236700799277475e-02 1.297042800949124546e-02 1.584840940309780594e-02 1.914589316933175758e-02 2.025806225025090015e-02 2.343359765234898431e-02 2.840909090909252491e-02 3.120902534965212458e-02 3.115049013486690527e-02 3.704303508991219768e-02 4.598916708291969635e-02 4.839886675824451451e-02 5.074515328421866367e-02 5.335972621129174420e-02 5.801815372128202308e-02 6.138880650599749800e-02 6.441800387113252868e-02 6.664234203297082770e-02 6.916423420330063132e-02 7.887620192308140987e-02 8.821744661588912240e-02 8.944668612637871052e-02 9.471485545704834419e-02 1.017000577547510359e-01 1.123876123876187821e-01 1.283335804820252835e-01 1.494404033466618376e-01 1.950003121878232659e-01 2.307702063561569705e-01 2.667205841034117619e-01 3.142658123127051728e-01 3.996784465534692909e-01 4.551795860389869497e-01 4.964761800699583061e-01 5.173537400100194361e-01 5.340460320929374394e-01 5.442799388112197212e-01
1.458749999999999858e+01 1.492647977022849718e-03 2.429211413586206212e-03 2.082878059440382117e-03 2.385310002497299103e-03 2.253605769230577344e-03 2.824324113386372358e-03 5.360850087412130822e-03 6.814474587911506856e-03 7.853474650348980443e-03 9.111981768230990875e-03 8.907108516482756255e-03 1.066804289460448509e-02 1.083877060439467944e-02 1.200459696553344245e-02 1.431673794954922870e-02 1.368748439060822261e-02 1.640449394355504575e-02 1.989709509240589549e-02 2.199460695554258244e-02 2.345310939060739341e-02 3.039928821178562030e-02 3.340409590409305907e-02 3.311141983016700763e-02 3.855031687062608625e-02 4.703792301448150165e-02 5.072564154594972480e-02 5.277437406343206405e-02 5.639867944554963902e-02 6.073516327422059241e-02 6.469116820678767754e-02 6.682282561188242209e-02 6.924715909090319033e-02 7.258854426822557160e-02 8.099810345903406261e-02 8.954424481767467303e-02 9.247588349150061282e-02 1.004464285714200128e-01 1.034317245254657153e-01 1.171387206543356568e-01 1.342895385864021351e-01 1.560158591408458140e-01 2.006148148726102920e-01 2.381895448301495355e-01 2.757691527222542183e-01 3.199437281468258676e-01 4.060002497502150920e-01 4.632818353521083177e-01 4.977834665334240904e-01 5.244462568680871017e-01 5.420068213036500770e-01 5.504846715783746625e-01
1.461250000000000071e+01 1.512159715284801340e-03 2.287751311188941129e-03 2.156047077922200288e-03 2.546281843156987870e-03 2.546281843156987870e-03 2.990173888611558518e-03 5.629136488511808992e-03 6.960812624875520500e-03 8.511995816683801813e-03 9.677822177822727884e-03 9.453437187812725739e-03 1.101437624875187433e-02 1.118022602397665891e-02 1.170704295704362227e-02 1.466794923826257244e-02 1.429722621128952376e-02 1.801909028471631105e-02 2.207753184315809983e-02 2.232142857142984174e-02 2.475551791958182507e-02 3.141389860140038348e-02 3.377969686563628976e-02 3.473089410589608184e-02 3.950639204545678546e-02 4.810131274975298216e-02 5.262315809191107918e-02 5.492066527223089800e-02 5.654501748252069998e-02 6.338388174326034519e-02 6.719842657343039205e-02 6.948129995005389303e-02 7.077883054445956168e-02 7.563725337163267060e-02 8.352487356394081019e-02 9.198809003497025738e-02 9.371975680569963330e-02 1.044756025224834600e-01 1.060121519105954313e-01 1.211532608017051871e-01 1.355382898351725207e-01 1.573865587537552069e-01 2.040683925449666702e-01 2.420577469405732207e-01 2.769740025599558009e-01 3.259923670080105418e-01 4.056929398726504266e-01 4.680817229645620747e-01 4.988468562687596308e-01 5.268462006743556136e-01 5.432750842907402289e-01 5.491334837038274186e-01
1.463749999999999929e+01 1.858493069430543036e-03 2.370676198801165147e-03 2.434089348151813759e-03 2.570671515983979569e-03 2.702375749250710869e-03 3.312117569930022720e-03 5.653526161338580380e-03 8.004690621878007492e-03 8.458338536463416366e-03 1.049243725024960085e-02 9.868061625873985471e-03 1.125827297702281654e-02 1.228263923576406250e-02 1.251190216033948310e-02 1.508257367632346094e-02 1.534598214285692527e-02 1.881907155344628851e-02 2.154095904095873482e-02 2.243362106643324860e-02 2.558476679570393514e-02 3.174559815184770095e-02 3.563331200049899700e-02 3.637475805444503885e-02 4.102830762986954538e-02 5.076466502247679868e-02 5.467676854395527031e-02 5.693037431318600378e-02 6.011078764984929823e-02 6.463751092657250841e-02 6.925203702547354234e-02 6.993006993006893601e-02 7.269585882867028725e-02 7.707136613386504631e-02 8.579799107142735415e-02 9.429047514984881251e-02 9.548556911838025629e-02 1.084803868006977562e-01 1.092998798076907641e-01 1.246556178196785436e-01 1.408406047077902234e-01 1.627913102522454414e-01 2.119169892607362382e-01 2.476381040834130520e-01 2.903102756618340385e-01 3.323531936813139409e-01 4.161414757117822827e-01 4.755108173076855738e-01 5.113538804944982585e-01 5.292217548076848521e-01 5.436945866633289270e-01 5.545577469405515991e-01
1.466250000000000142e+01 1.838981331168805002e-03 2.902371066433525292e-03 2.907249000998959800e-03 3.068220841658298153e-03 2.638962599900062257e-03 3.765765484515430726e-03 5.985225711788126970e-03 7.902253996003883244e-03 1.025341845654331036e-02 1.073145604395589134e-02 1.091681755744240354e-02 1.245824488011970307e-02 1.220459228271710862e-02 1.335578484015965094e-02 1.554597746003973970e-02 1.629717938311665143e-02 1.976539085914057886e-02 2.281897789710257349e-02 2.328238168081885051e-02 2.684815184815146985e-02 3.266264985014939032e-02 3.570160308441507752e-02 3.628207729770178275e-02 4.217950018731209116e-02 5.300363698801123513e-02 5.558894230769152039e-02 5.894983922327588777e-02 6.355948738761148242e-02 6.540822458791116512e-02 7.325194336912983772e-02 7.422753028221673599e-02 7.502751155094798674e-02 8.076396259989894466e-02 8.881743256743129811e-02 9.596360670579284768e-02 9.718796828171689939e-02 1.094852413211772624e-01 1.116656780719264830e-01 1.268555663086894936e-01 1.433039616633346169e-01 1.675229067807169070e-01 2.143705903471498087e-01 2.509111981768196165e-01 2.913980550699259431e-01 3.378847714785166434e-01 4.212389173326613889e-01 4.819789585414516742e-01 5.150074534840086704e-01 5.313582901473451470e-01 5.516163523975945449e-01 5.568454982517403451e-01
1.468750000000000000e+01 1.965807629870241872e-03 2.731643356643511777e-03 3.097488449051125081e-03 3.273094093406779103e-03 2.668230207292858827e-03 3.965760801698527474e-03 6.287657654845512332e-03 8.033958229271186136e-03 1.121924950050013671e-02 1.147290209790275024e-02 1.076072365134926427e-02 1.283384584165907054e-02 1.366309471778299513e-02 1.403381774475604381e-02 1.625327797202889488e-02 1.708740478271825528e-02 2.044830169830286204e-02 2.381407654845290114e-02 2.540916115135009520e-02 2.806763548951208762e-02 3.501869224525673563e-02 3.767716658341872804e-02 3.773570179820394388e-02 4.404287119131120032e-02 5.438897040459850230e-02 5.897422889610724750e-02 6.118393325424923562e-02 6.505701329920449139e-02 6.897887268981410525e-02 7.472995754246178346e-02 7.745184502997443099e-02 7.837865259740706136e-02 8.208100493257210195e-02 8.975887393856653296e-02 9.981229707792775574e-02 1.032756306193864937e-01 1.097486497877185191e-01 1.159387487512553438e-01 1.292701439185887646e-01 1.458697552447635326e-01 1.718203671328769055e-01 2.195704685939185996e-01 2.558476679570574897e-01 2.919882851523642464e-01 3.431675746129066451e-01 4.295753075050194325e-01 4.855300949051225001e-01 5.232755525724572809e-01 5.413434222028279397e-01 5.521724369380932584e-01 5.611868600150169417e-01
1.471249999999999858e+01 2.370676198800996445e-03 2.653596403596177131e-03 3.004807692307436169e-03 3.380408653845865582e-03 3.458455606892812083e-03 3.780399288211465803e-03 6.331559065933526492e-03 9.629042832167009763e-03 1.129729645354548943e-02 1.281433410339551104e-02 1.228263923576318820e-02 1.317042332667220372e-02 1.431673794954922870e-02 1.560939060938927765e-02 1.706789304445409036e-02 1.775568181818030361e-02 2.138486513486331092e-02 2.539940528221561883e-02 2.684327391358412584e-02 2.936516608391358252e-02 3.618939654095595232e-02 3.948200237262401019e-02 3.871128871128540899e-02 4.699402160339259671e-02 5.596942120379143348e-02 6.082784403096384157e-02 6.473994755244202870e-02 6.787158154345075689e-02 7.338852553695678071e-02 7.684698114384957979e-02 8.013958697551765153e-02 8.057372315184127554e-02 8.596871878121145616e-02 9.199784590408804918e-02 1.033487996378533169e-01 1.049780297827083431e-01 1.148412134740161850e-01 1.208800964660236565e-01 1.325334821428458543e-01 1.513866992382488230e-01 1.739910480144706839e-01 2.266727413211594988e-01 2.627840909090684574e-01 2.959686797577170680e-01 3.526112559315384143e-01 4.364239276348279573e-01 4.877007757866717030e-01 5.281778768106442090e-01 5.428263143106429878e-01 5.589137425074448551e-01 5.627185314684834960e-01
1.473750000000000071e+01 2.287751311188941129e-03 2.931638673826340510e-03 3.258460289710475143e-03 3.838934502997221141e-03 3.677962662337871079e-03 3.785277222777438076e-03 6.682770354645733990e-03 9.624164897602944385e-03 1.205337631118949537e-02 1.267775193556515585e-02 1.238019792707363217e-02 1.362894917582495140e-02 1.514598682567518638e-02 1.577524038461627920e-02 1.816055038711391831e-02 1.789226398601500428e-02 2.231167270229897012e-02 2.572134896353792458e-02 2.744813779970186121e-02 3.069684222028146517e-02 3.714059378122088612e-02 4.035515265984244981e-02 4.092099306943289966e-02 4.705743475274992704e-02 5.477920516983328381e-02 6.049614448052291482e-02 6.633991008991386995e-02 7.008128590160239701e-02 7.320316402348067686e-02 7.906156343656793595e-02 7.946643200549902142e-02 8.281757305195276697e-02 8.766624000999499733e-02 9.511972402597942966e-02 1.040024428696362802e-01 1.061048326673386943e-01 1.148997486888177211e-01 1.209288758116951884e-01 1.328359140859216303e-01 1.506208635114970884e-01 1.766251326798302379e-01 2.303458260489641418e-01 2.638962599900249728e-01 2.974515718656512986e-01 3.519576126998201770e-01 4.333557067932314322e-01 4.897446303696582071e-01 5.265681584041258523e-01 5.405092953921386556e-01 5.586649678446871103e-01 5.585820429570748091e-01
1.476249999999999929e+01 2.092633928571399019e-03 3.238948551448505523e-03 3.277972027971981592e-03 3.697474400599348038e-03 4.141366446053887894e-03 3.960882867132810639e-03 7.648601398601290527e-03 9.658310439560302899e-03 1.253629183316665521e-02 1.310701017732249056e-02 1.314115571928053255e-02 1.439966283716263319e-02 1.666790241008967235e-02 1.591182255244732655e-02 1.909711382367605334e-02 1.888248470279693322e-02 2.335555069930036684e-02 2.672132554945017002e-02 2.833592189060898936e-02 3.151145729270684454e-02 3.937956574675268578e-02 4.207706356143796345e-02 4.296484765234704489e-02 4.896958510239690643e-02 5.893520541957958381e-02 6.244244037212698384e-02 6.740817775973931281e-02 6.995933753746154393e-02 7.575920173576315697e-02 7.927619255744143556e-02 8.312000499500381279e-02 8.322244162087794050e-02 9.209540459540328794e-02 9.857330169830029465e-02 1.062316589660324551e-01 1.078511332417567137e-01 1.171387206543439974e-01 1.255629136488493613e-01 1.357529189560420235e-01 1.544841876873105091e-01 1.827176729520453569e-01 2.332725867882084747e-01 2.686376123876085820e-01 2.999734640359597582e-01 3.563672655469479755e-01 4.372775661838099737e-01 4.989834384365563480e-01 5.280803181193731710e-01 5.431580138611311614e-01 5.631038882991928896e-01 5.651184752747172579e-01
1.478750000000000142e+01 2.102389797702268037e-03 3.936493194305638529e-03 3.473089410589361506e-03 4.136488511488452952e-03 4.643793706293640987e-03 4.609648164335598992e-03 7.829084977522366914e-03 1.005830107392593001e-02 1.298506181318662828e-02 1.374114167082897582e-02 1.387772383866114206e-02 1.558500093656321403e-02 1.682399631618358010e-02 1.708252684815160516e-02 2.067756462287682895e-02 2.061415147352617730e-02 2.409699675324641216e-02 2.808714722777182898e-02 2.810665896603356528e-02 3.353092220279672853e-02 4.067709634115826423e-02 4.426725618131804874e-02 4.501358016982952986e-02 5.217438811188737646e-02 6.049126654595318731e-02 6.347656249999909794e-02 6.933983984765136610e-02 7.252513111888007902e-02 7.742257742257632747e-02 8.085176542207676842e-02 8.471508959790088888e-02 8.500776567182696808e-02 9.355878496503362840e-02 1.018561516608377099e-01 1.086413586413570997e-01 1.113047109140843371e-01 1.184118615759223864e-01 1.266653268606375560e-01 1.398308722527452641e-01 1.574694836413564059e-01 1.878395042457515762e-01 2.385505119880086122e-01 2.682473776223738282e-01 3.058123517107848577e-01 3.569477397602346946e-01 4.374629276972964997e-01 4.974273773101827723e-01 5.286900599400524703e-01 5.457286853771151636e-01 5.593966580294625901e-01 5.688061938061856893e-01
1.481250000000000000e+01 2.224338161838288180e-03 3.736497877123089520e-03 3.712108204295915675e-03 3.946249063436787705e-03 4.360873501498749132e-03 4.931591845654626112e-03 8.043714098402056020e-03 1.136070960289774917e-02 1.410210882867213127e-02 1.402893981019060626e-02 1.482404314435648712e-02 1.595572396353736946e-02 1.799957854645456781e-02 1.760446584665434702e-02 2.103853178072047705e-02 2.175558816183939537e-02 2.510185127372770164e-02 2.917004870130035857e-02 2.936516608391775279e-02 3.427724619131063827e-02 4.228681474775465576e-02 4.523796515984272737e-02 4.550137362637621252e-02 5.498407842158154618e-02 6.295462350150207720e-02 6.698379745255125806e-02 7.294463349151263099e-02 7.523238480270157125e-02 8.188100961538927192e-02 8.374925855395080887e-02 8.773453109391107785e-02 8.874426354895609270e-02 9.701236263736814913e-02 1.038609827672386798e-01 1.109095982142920128e-01 1.132071053946118316e-01 1.230654111513556498e-01 1.308847402597476950e-01 1.420649662837243365e-01 1.595621175699391270e-01 1.895028799325781943e-01 2.415260520729408111e-01 2.718131477897257620e-01 3.095147040459716448e-01 3.604988761238966388e-01 4.461602850274979382e-01 4.940323348526754477e-01 5.318265718656646213e-01 5.471725540085226047e-01 5.580064466783534183e-01 5.663477147852469251e-01
1.483749999999999858e+01 2.604817057941835514e-03 3.999906343656003081e-03 4.292582417582051918e-03 4.390141108890734285e-03 4.824277285214373899e-03 5.414507367631906515e-03 8.702235264734523371e-03 1.289725899100789032e-02 1.429722621128749240e-02 1.466307130369505322e-02 1.518013236763107385e-02 1.641424981268591390e-02 1.874590253496343645e-02 1.895565372127710688e-02 2.181412337662151646e-02 2.410675262237556640e-02 2.689205325923846659e-02 3.048709103396343711e-02 3.082854645354382236e-02 3.573087069180514580e-02 4.379409652846779494e-02 4.843301230019567138e-02 4.796473058191399325e-02 5.649136020229288124e-02 6.521798513985457846e-02 6.930569430568840616e-02 7.519336132616741275e-02 7.718843656342998238e-02 8.366145573176110573e-02 8.771989729020231163e-02 8.964668144354880075e-02 9.045154064684543527e-02 9.854403409090069232e-02 1.056609406218691066e-01 1.132753964785118278e-01 1.170411619630269823e-01 1.249921953046846390e-01 1.338700362137748012e-01 1.469770463910963776e-01 1.636059253246613943e-01 1.939174107142691839e-01 2.464137425074715004e-01 2.795007726648113255e-01 3.139731362387345182e-01 3.658646041458229470e-01 4.492967969530086148e-01 4.984956449799775036e-01 5.341777363261283051e-01 5.489042207791740013e-01 5.594308035713808636e-01 5.712451610888623632e-01
1.486250000000000071e+01 2.760910964036120997e-03 3.985272539960266376e-03 4.516967407592663818e-03 4.824277285215059115e-03 5.092563686313975740e-03 5.692549637862461508e-03 8.882718843656848759e-03 1.251190216034037128e-02 1.487282249001083481e-02 1.513623095654431649e-02 1.535086007742345049e-02 1.768739073426673844e-02 1.962393075674436979e-02 2.079951298701416748e-02 2.189217032967157375e-02 2.415065403346790610e-02 2.776520354645512639e-02 3.264801604645539701e-02 3.273581886863322771e-02 3.735034496753458777e-02 4.410140640609640922e-02 4.883788086913364718e-02 4.921348183067212473e-02 5.809620067432897522e-02 6.577894761488885245e-02 7.148613105644761878e-02 7.810548826174271153e-02 7.848108922328117520e-02 8.345658248002471580e-02 8.921254526723783329e-02 9.211003839910614222e-02 9.212467220280244617e-02 9.856842376374187753e-02 1.071438327297763171e-01 1.149290162962103290e-01 1.174801760739327405e-01 1.285725992757315861e-01 1.348651348651425386e-01 1.449185580045037336e-01 1.632595919705387422e-01 1.926345139235873805e-01 2.450284090909230217e-01 2.815592610514645600e-01 3.172511082667513471e-01 3.652890078671536256e-01 4.422920829171080870e-01 4.924811516608671447e-01 5.308217173451850179e-01 5.475969343157154334e-01 5.537626436064250202e-01 5.658940668706614607e-01
1.488749999999999929e+01 2.858469655344614713e-03 4.292582417582356362e-03 4.804765546952978472e-03 4.829155219780151449e-03 5.653526161338580380e-03 6.029127122877037115e-03 9.053446553446425557e-03 1.288262518731250403e-02 1.572158310439538201e-02 1.629717938311665143e-02 1.547280844155822163e-02 1.822396353646327585e-02 1.976539085914057886e-02 2.117511394855114623e-02 2.268239572927040551e-02 2.534574800199764291e-02 2.905297827172785910e-02 3.390652316433517832e-02 3.314556537212740017e-02 3.819910558191753902e-02 4.592087599900034761e-02 5.001834103396532449e-02 5.075003121878049472e-02 6.005225243506408239e-02 6.760329514235667581e-02 7.467630026223669171e-02 7.997373720029855859e-02 8.069079358141742486e-02 8.612969062187690594e-02 9.157346559690178467e-02 9.470022165334530950e-02 9.397828733766100395e-02 1.021195601273711812e-01 1.102949784590393917e-01 1.176021244380602571e-01 1.194215940309673318e-01 1.277628621378603113e-01 1.368553321678302459e-01 1.496111310564414154e-01 1.667960945304671760e-01 1.979807302072899011e-01 2.475551791958006675e-01 2.861103740009949270e-01 3.185291271228725685e-01 3.696498813686260876e-01 4.451603084415521328e-01 4.908519215159770077e-01 5.338557926448475044e-01 5.500163898601320156e-01 5.506310096153768097e-01 5.579966908091829048e-01
1.491250000000000142e+01 2.765788898601359048e-03 4.248681006493446217e-03 5.292559003496428473e-03 5.663282030469449398e-03 6.082784403096817144e-03 6.546188186813093300e-03 9.682700112387473274e-03 1.366797265234745949e-02 1.614596341158817949e-02 1.718496347402572941e-02 1.645327328921055571e-02 1.894101991758214906e-02 2.029708572677293987e-02 2.135559752747222262e-02 2.464332542457507366e-02 2.635060252247714563e-02 3.010173420329627370e-02 3.546258429070878876e-02 3.433578140609341856e-02 3.942346715784159766e-02 4.841350056193737678e-02 5.032077297702226143e-02 5.425726617132789475e-02 6.031566090159753979e-02 6.837888673826077179e-02 7.783232392607282446e-02 8.009568556443442955e-02 8.292488761238643591e-02 8.687601461038838013e-02 9.358805257242623632e-02 9.682212318930931427e-02 9.778795423326534786e-02 1.048024241383601479e-01 1.119827438186797308e-01 1.218264157717265372e-01 1.200606034590392529e-01 1.307188904845136279e-01 1.384455388361618688e-01 1.534305538211766240e-01 1.691862824675300636e-01 2.012879698426544850e-01 2.516819118381582454e-01 2.856274584790169380e-01 3.205437140983970479e-01 3.722059190809138274e-01 4.459505338411524633e-01 4.946859780844085619e-01 5.294949191433491187e-01 5.440848214285637363e-01 5.494261597777144734e-01 5.567284278221699134e-01
1.493750000000000000e+01 3.229192682317865923e-03 4.453554258242011302e-03 5.829131805694636424e-03 5.887667020479854865e-03 6.765695242258126275e-03 6.912033279221171944e-03 1.075096778221839265e-02 1.389235764235843135e-02 1.666302447552542310e-02 1.781909496753347755e-02 1.679472870879216220e-02 1.936052229021089158e-02 2.170680881618505115e-02 2.200924075924201237e-02 2.565305787962183712e-02 2.691156499750402623e-02 3.148706761988191022e-02 3.558453265484717853e-02 3.517478615135065378e-02 4.109659871378854717e-02 4.942323301698582638e-02 5.284754308192108480e-02 5.671574519231091516e-02 6.348631836913447291e-02 7.159832355145262506e-02 7.791524881369074618e-02 8.226148851149318875e-02 8.324683129371102108e-02 9.068080357143372405e-02 9.415389298202334056e-02 9.949035339660904087e-02 1.003147243381675435e-01 1.066072599275784960e-01 1.139875749250813947e-01 1.234946693931139039e-01 1.230458994130939065e-01 1.308457167832242085e-01 1.407040225399680544e-01 1.549134459290797405e-01 1.750690715534564956e-01 2.021659980644470722e-01 2.539745410839305273e-01 2.886322661713450755e-01 3.224265968406777039e-01 3.712595997752459187e-01 4.472139188936318233e-01 4.914616633366912790e-01 5.261340222278021450e-01 5.400117460664641822e-01 5.419531640235073500e-01 5.467335398976335137e-01
1.496249999999999858e+01 3.141389860139592004e-03 5.014516733266305426e-03 6.024249188311174563e-03 6.273023851148315858e-03 7.399826735763604529e-03 7.512019230768589989e-03 1.026317432567345166e-02 1.545817463786081959e-02 1.767763486513335841e-02 1.879955981518320954e-02 1.689228740009846019e-02 2.142388861138678352e-02 2.269702953296509965e-02 2.341896384864934968e-02 2.624328796203572595e-02 2.771642420079683741e-02 3.454553259240464996e-02 3.573087069180514580e-02 3.611134958790900712e-02 4.193072552447194706e-02 5.128660402097464516e-02 5.464750093655877661e-02 6.011078764984502387e-02 6.549114947551890054e-02 7.339340347152220612e-02 8.059323489010301877e-02 8.571994411837430272e-02 8.858329170828416199e-02 9.419291645853342110e-02 9.733430631867301397e-02 1.026756446678234042e-01 1.015098183066846516e-01 1.098510864135770482e-01 1.174996878121777888e-01 1.248507352022870526e-01 1.272604348776115446e-01 1.335919939435450676e-01 1.419186282467411464e-01 1.570402253995870079e-01 1.760056349899949690e-01 2.074439232642180664e-01 2.588280859765013653e-01 2.918760926573177872e-01 3.278459821428292287e-01 3.746107408216464152e-01 4.487943696927689241e-01 4.939298982267311122e-01 5.215975430818735603e-01 5.380654501747792473e-01 5.435287368880655778e-01 5.469725586912620452e-01
1.498750000000000071e+01 3.204803009490691645e-03 5.321826610889413695e-03 6.912033279221171944e-03 6.916911213786606887e-03 7.697380744256182052e-03 7.477873688811613982e-03 1.173631056443623193e-02 1.565816995504584752e-02 1.757032030469630329e-02 1.972636738261850445e-02 1.790689778971130824e-02 2.181900131119005048e-02 2.325311407342789405e-02 2.357017982018116270e-02 2.732131150100055444e-02 2.897493131868296434e-02 3.392115696803389702e-02 3.810642482517698909e-02 3.749668300449763431e-02 4.347703078172075047e-02 5.196463692557738018e-02 5.657916302447874024e-02 6.118393325424923562e-02 6.587650630619755476e-02 7.382266171329091020e-02 8.137370442058404485e-02 8.736380806693803958e-02 8.886133397852653826e-02 9.376365821678854517e-02 9.917816558442121844e-02 1.030268559565493264e-01 1.018220061188869069e-01 1.121388377247816009e-01 1.179143122502564478e-01 1.271140968406665739e-01 1.268750780469602712e-01 1.341285667457618735e-01 1.427234874500580841e-01 1.582743428446643508e-01 1.758153955419680392e-01 2.096487496878241263e-01 2.578183535214931821e-01 2.912175714910255619e-01 3.253045782342842696e-01 3.747961023351861209e-01 4.426530500749502051e-01 4.859495972777498896e-01 5.151586694555737589e-01 5.304802619256046015e-01 5.320753465285017469e-01 5.321729052198104215e-01
1.501249999999999929e+01 3.751131680819127633e-03 5.419385302197724831e-03 6.843742195304597896e-03 6.985202297702198214e-03 7.165685876623274601e-03 7.760793893606283793e-03 1.194118381618364602e-02 1.717032967032942545e-02 1.891175231018954114e-02 2.008245660589382323e-02 1.916052697302669805e-02 2.317018918581385464e-02 2.359456949300665907e-02 2.571159309440522803e-02 2.846762612387571806e-02 3.057977179070885815e-02 3.653572989510437546e-02 3.997467376373569498e-02 3.757960789210736119e-02 4.476968344155780183e-02 5.270120504495429126e-02 5.690598464035882820e-02 6.214976429820091852e-02 6.745695710539363621e-02 7.536896697052840322e-02 8.451021634615263345e-02 9.030520260988883496e-02 9.245637175324543378e-02 9.768063967282578086e-02 1.010561703921064591e-01 1.038268372252732497e-01 1.028024709665320002e-01 1.153875421453530031e-01 1.216800777347634976e-01 1.284945523226755093e-01 1.296457448801180412e-01 1.386162665459520771e-01 1.449136800699279970e-01 1.625864370004972137e-01 1.781226585914060523e-01 2.108926230019949888e-01 2.628914054695267177e-01 2.977491258741216118e-01 3.250850711788165759e-01 3.771082433191754735e-01 4.460041911213722399e-01 4.865349494255675200e-01 5.116368006992934037e-01 5.225292285839087114e-01 5.241243131868057459e-01 5.311339051573351622e-01
1.503750000000000142e+01 4.326727959540398356e-03 5.946202235264650901e-03 6.985202297702198214e-03 7.004714035963936249e-03 8.097371378621263591e-03 8.751014610389486886e-03 1.312164398101879452e-02 1.697033435314661276e-02 1.995075237262708759e-02 2.062390734265704892e-02 1.952149413086885429e-02 2.339457417582384291e-02 2.464820335914050947e-02 2.664327859640321788e-02 2.911151348651307147e-02 3.118463567682273202e-02 3.738449050948997737e-02 4.038442026723219197e-02 3.992589441808135076e-02 4.533064591658277076e-02 5.281339753995929059e-02 5.956445897852063326e-02 6.365704607892017086e-02 7.033493849900000761e-02 7.783720186063824986e-02 8.609554507991885874e-02 9.356854083416449308e-02 9.320757367632236112e-02 9.859281343656203789e-02 1.040121987387597619e-01 1.072023679445539279e-01 1.053633866133851238e-01 1.154899787712271308e-01 1.255921812562419693e-01 1.291042941433548086e-01 1.318359374999981126e-01 1.401967173451528492e-01 1.439234593531448225e-01 1.635181225024951723e-01 1.813713630119854203e-01 2.105755572552417687e-01 2.620524007242719944e-01 2.983539897602355273e-01 3.279484187687266017e-01 3.755668159964981601e-01 4.403213973526410863e-01 4.829155219780151276e-01 5.013785043081847581e-01 5.186268809315610628e-01 5.173634958791134553e-01 5.213877918955970303e-01
1.506250000000000000e+01 4.443798389111142284e-03 6.029127122877465592e-03 7.014469905095303132e-03 7.268122502497915798e-03 8.170540397103362787e-03 9.521728271728813198e-03 1.426795860389691410e-02 1.800445648102000362e-02 2.076048951049069141e-02 2.206777597402722821e-02 2.097024069680438960e-02 2.434089348151986451e-02 2.552135364635509801e-02 2.731643356643512210e-02 3.020417082917254553e-02 3.162852772227952441e-02 3.869665490759460758e-02 4.117952360140094553e-02 4.106733110639593926e-02 4.528186657093164619e-02 5.544260427073242209e-02 5.892544955045290328e-02 6.351558597652709470e-02 7.126174606643760623e-02 7.813475586913531945e-02 8.821744661588912240e-02 9.364170985265267422e-02 9.505143294206334914e-02 1.007586163836221016e-01 1.050365649975084775e-01 1.094559737137924260e-01 1.111583728771291940e-01 1.172021338037029653e-01 1.266019137112959214e-01 1.321627591158916482e-01 1.336554070929147076e-01 1.408747502497582627e-01 1.480258023226857234e-01 1.659961132617476798e-01 1.855371191308796686e-01 2.115755338411708930e-01 2.639157717282867299e-01 2.976857127247921619e-01 3.314751654595592956e-01 3.758302244630583044e-01 4.372482985764484242e-01 4.763107985764506447e-01 4.956079077173108915e-01 5.116514345030260813e-01 5.073490962163125229e-01 5.149001389236057546e-01
1.508749999999999858e+01 4.770620004994598207e-03 6.287657654844618950e-03 7.380314997501868229e-03 8.448582667331946267e-03 8.004690621877438503e-03 9.570507617381800863e-03 1.432161588411466277e-02 1.944344717782052132e-02 2.221899194555254989e-02 2.335555069929870844e-02 2.153120317182633664e-02 2.480917519979808361e-02 2.688717532467303079e-02 2.846762612387369537e-02 3.145292207791939437e-02 3.294069212037680633e-02 3.984296953046612827e-02 4.261363636363273144e-02 4.261363636363273144e-02 4.731108735014581679e-02 5.740841190059450122e-02 6.143270791707768075e-02 6.430093344155296542e-02 7.328121097651722760e-02 8.232977959539758417e-02 8.969546078920313803e-02 9.529045173575612093e-02 9.870012799699458272e-02 1.042999968781129910e-01 1.073048045704204229e-01 1.099486451048857366e-01 1.124656593406497540e-01 1.207922936438458467e-01 1.285238199300589579e-01 1.329529845154731882e-01 1.347919658466418535e-01 1.438746800074802434e-01 1.509671968656215169e-01 1.676985124250606196e-01 1.869956215659181187e-01 2.146388767482334259e-01 2.666035136738034717e-01 2.991686048326418490e-01 3.310751748251465898e-01 3.798740322177498463e-01 4.366531905594033258e-01 4.693938873625973507e-01 4.894031749500082351e-01 5.044808706917651708e-01 5.053588989135433529e-01 5.077734765234332981e-01
1.511250000000000071e+01 5.009638798701583455e-03 6.512042644855514477e-03 7.497385427073352884e-03 8.970521665834675987e-03 8.946131993007502142e-03 1.039487855894164967e-02 1.460941402347735313e-02 1.991172889610502705e-02 2.218484640359766336e-02 2.374578546453681369e-02 2.267263986014114718e-02 2.528721278721422425e-02 2.627255556943206352e-02 2.927248532717449322e-02 3.162852772227952441e-02 3.329678134365823827e-02 4.123805881618616137e-02 4.492577734765490494e-02 4.463797920829424420e-02 4.830130806693581219e-02 5.722305038711613528e-02 6.198391452298054188e-02 6.610089129620755344e-02 7.537384490509919932e-02 8.219807536214253363e-02 9.116859702797720788e-02 9.822696834416141942e-02 9.887085570679883528e-02 1.038756165709349699e-01 1.092120769855206841e-01 1.115876311188874620e-01 1.117681146978085627e-01 1.210166786338730260e-01 1.304408482142931369e-01 1.353236607142934145e-01 1.350895198551525234e-01 1.441332105394687313e-01 1.543427275849238722e-01 1.663424466158935633e-01 1.875858516483623339e-01 2.181217220279844382e-01 2.651986685189960946e-01 2.974954732767401966e-01 3.268996628371814150e-01 3.765375249750463893e-01 4.274631618381861675e-01 4.618867460664597968e-01 4.807106955544728777e-01 4.953005978396884945e-01 4.873837100399877609e-01 4.959591190060221866e-01
1.513749999999999929e+01 4.853544892607323559e-03 6.751061438561342665e-03 8.897352647352521279e-03 8.960765796703169458e-03 9.594897290209652985e-03 1.087291614635349166e-02 1.527281312437540721e-02 2.003855519480491135e-02 2.378968687562403941e-02 2.441406249999965306e-02 2.384822209040925178e-02 2.726277628621339919e-02 2.782861669580380046e-02 3.070172015484471870e-02 3.380408653846105754e-02 3.456016639610340335e-02 4.275509646603335712e-02 4.426237824675261640e-02 4.563795579420514698e-02 4.997443962287641261e-02 5.980347777222692202e-02 6.428142170329578797e-02 6.694477397602302537e-02 7.821280282217671354e-02 8.558823988511365943e-02 9.386121690809057228e-02 1.021537056693292145e-01 1.012707995129855792e-01 1.056511847527457498e-01 1.126022415084899087e-01 1.164119084040942387e-01 1.143582979520463283e-01 1.270994630369612355e-01 1.322798295454526707e-01 1.401918394105874099e-01 1.353724400599381206e-01 1.470209478021957117e-01 1.546158919205772309e-01 1.671814513611364628e-01 1.899516499125847024e-01 2.194972995754214395e-01 2.687644386863098922e-01 2.987393465909048418e-01 3.316361373001950885e-01 3.766643512737209432e-01 4.287606924325613744e-01 4.579258631992941808e-01 4.795253574550381592e-01 4.922518887362567486e-01 4.784131883741190583e-01 4.888714800824106588e-01
1.516250000000000142e+01 4.941347714785144715e-03 7.082760989010888387e-03 9.536362075424440615e-03 9.648554570429433014e-03 9.970498251748109719e-03 1.130705232267716076e-02 1.649229676573403178e-02 2.081902472527442927e-02 2.444333010739226097e-02 2.513111888111852280e-02 2.389700143606359600e-02 2.714570585664297098e-02 2.905785620629329491e-02 3.188705825424530127e-02 3.395042457542409020e-02 3.677962662337609656e-02 4.495992288960975330e-02 4.774034559190740851e-02 4.864764142107823319e-02 5.171098432817108903e-02 5.911568899850066366e-02 6.546675980269636708e-02 6.824718250499403616e-02 7.943228646353532596e-02 8.772965315933940744e-02 9.466607611138726230e-02 1.011586070179805869e-01 1.041487809065919368e-01 1.083096590909075618e-01 1.152753496503480246e-01 1.167289741508474865e-01 1.175387112887096158e-01 1.294701392357623937e-01 1.341432005494486435e-01 1.376553134365614828e-01 1.374748298576403960e-01 1.484062812187791069e-01 1.580645916583394150e-01 1.678350945929047155e-01 1.905613917332640295e-01 2.205558113761207639e-01 2.680132367632329649e-01 3.010173420329627647e-01 3.296264282592361039e-01 3.704644964410536701e-01 4.250876077047892054e-01 4.490626560938997258e-01 4.698182676698234861e-01 4.847886488511419789e-01 4.686670751123809819e-01 4.808716673950980680e-01
1.518750000000000000e+01 4.790131743257015386e-03 7.429094343157265426e-03 1.033146540959099628e-02 1.111681287462600552e-02 1.033634334415643209e-02 1.215581293706362656e-02 1.736544705294804092e-02 2.106292145354764916e-02 2.642864947552597821e-02 2.697985608142011368e-02 2.452625499500639059e-02 2.861396416084078728e-02 2.988222714785384801e-02 3.312605363386801616e-02 3.536502559940260526e-02 3.736985670579633101e-02 4.649647227772491648e-02 4.977932224026257457e-02 4.913543487762516565e-02 5.315973089410892111e-02 6.039370785464878710e-02 6.689599463037343430e-02 7.015445492008390294e-02 8.075420673077381151e-02 9.060275661838676498e-02 9.632457386364184915e-02 1.023732127247810458e-01 1.053097293331728274e-01 1.098754760864198293e-01 1.112315418956107138e-01 1.162314248251814230e-01 1.190020916583484217e-01 1.276165241009063478e-01 1.337432099150925313e-01 1.388601632742336722e-01 1.358895011238838435e-01 1.483233563311772696e-01 1.561670751123964973e-01 1.671960851648446877e-01 1.928247533716393181e-01 2.199802150974150827e-01 2.690473588911241887e-01 3.030611966159013071e-01 3.297776442307879807e-01 3.686986841283925731e-01 4.208535605020218839e-01 4.435213224275976196e-01 4.624184409340922342e-01 4.697743662587679503e-01 4.599648398476784972e-01 4.706621503496771219e-01
1.521249999999999858e+01 5.097441620878686436e-03 7.882742257741586628e-03 1.041926823176734206e-02 1.080462506243664092e-02 1.093632929570336441e-02 1.304847496253635011e-02 1.785811844405442092e-02 2.286775724275529401e-02 2.750667301448316698e-02 2.832616602147610546e-02 2.599939123376401526e-02 3.020904876373368617e-02 3.106268731268466490e-02 3.450650911588117736e-02 3.816008210539135331e-02 3.882348120629040139e-02 4.686231737012587495e-02 5.174025193556001934e-02 5.095002653595968878e-02 5.542309253246280321e-02 6.375948270478976054e-02 6.939837506243164145e-02 7.175441745753634304e-02 8.341268106892395229e-02 9.131493506492728562e-02 9.767576173825340269e-02 1.034268465909002760e-01 1.086755041833074170e-01 1.127437016108795015e-01 1.160265515734166808e-01 1.175631009615284439e-01 1.222166505369526174e-01 1.310310782966921384e-01 1.358895011238645256e-01 1.406503652597282661e-01 1.391625952172708403e-01 1.511184128371499402e-01 1.568207183441424624e-01 1.670838926698159088e-01 1.933515703046788103e-01 2.216387128496314363e-01 2.690863823676094002e-01 3.053879714035703241e-01 3.287776676448270763e-01 3.680791864385300483e-01 4.194243256742898884e-01 4.389750874125499802e-01 4.578380603770838553e-01 4.652232533091510969e-01 4.556429898226384556e-01 4.640720607517086482e-01
1.523750000000000071e+01 5.321826610889413695e-03 8.429070929071408660e-03 1.128266264985079009e-02 1.097047483766296072e-02 1.157533872377688143e-02 1.335090690559516576e-02 1.874590253496610098e-02 2.310189810189941517e-02 2.911639142108057507e-02 2.889200643107057292e-02 2.681888424076076666e-02 2.972125530719449751e-02 3.185291271228952309e-02 3.581379557942261649e-02 3.742839192058154685e-02 3.837958916084133892e-02 4.755986201298971483e-02 5.231097027972325675e-02 5.173049606643650294e-02 5.765718656343984255e-02 6.433995691808558348e-02 6.924715909091302968e-02 7.496409840160266069e-02 8.359316464785690459e-02 9.193931068931592010e-02 9.915377591159404980e-02 1.067828655719341435e-01 1.094754854520541693e-01 1.109876451673389719e-01 1.167679976273792719e-01 1.162167910214851191e-01 1.216751998002067181e-01 1.313725337162911788e-01 1.383821256868210392e-01 1.408942619880199920e-01 1.394113698801278112e-01 1.496062531218866343e-01 1.602791739510580626e-01 1.699911416708388134e-01 1.952783544580530550e-01 2.227850274725401425e-01 2.690766264985167688e-01 3.013587974525646085e-01 3.278606159465720649e-01 3.618061625874331444e-01 4.094635832917315477e-01 4.297606690185059586e-01 4.471309940060194665e-01 4.501699472402853619e-01 4.412579607892359035e-01 4.447603178072180863e-01
1.526249999999999929e+01 5.170610639360565322e-03 8.882718843656217320e-03 1.185338099400582573e-02 1.081438093156827755e-02 1.238507586163818674e-02 1.447283185564414952e-02 1.991660683066904733e-02 2.405797327672293609e-02 2.860908622627331838e-02 2.921395011238719572e-02 2.794080919080879286e-02 3.246265453296657416e-02 3.432602553696254694e-02 3.622354208291656691e-02 3.878445772976967659e-02 4.028198364135806425e-02 4.990614853896033210e-02 5.286217688561363481e-02 5.181342095404521675e-02 5.874496597152763233e-02 6.603747814685220763e-02 7.230074612887010810e-02 7.676405625624266316e-02 8.578823520229647559e-02 9.458802915834030323e-02 1.030317338911074243e-01 1.079828374750234354e-01 1.109925231018965286e-01 1.146314622877106504e-01 1.203874250749233515e-01 1.189435564435547543e-01 1.242019699050931486e-01 1.330993225524456369e-01 1.412503512112867066e-01 1.440258959790189364e-01 1.412698629495484359e-01 1.528110561313664739e-01 1.628791130744232374e-01 1.707520994630345457e-01 1.954295704295676561e-01 2.242386519730237837e-01 2.702814763361599537e-01 3.015734265734222874e-01 3.279728084415537981e-01 3.650743787462485956e-01 4.096440668706235466e-01 4.259558800574365089e-01 4.376043877996940723e-01 4.380531577797140419e-01 4.363410027472465758e-01 4.389458198051885418e-01
1.528750000000000142e+01 5.521821928071849947e-03 8.955887862137733649e-03 1.202410870379603397e-02 1.183874719030952177e-02 1.259970498251730339e-02 1.506306193806172290e-02 2.058000593156814051e-02 2.468234890109854973e-02 3.049196896853103439e-02 2.962369661588369271e-02 2.936028814935023185e-02 3.378945273476475358e-02 3.471138236763187529e-02 3.660402097902046292e-02 4.057953764984957579e-02 4.196974900099840339e-02 5.189146790709216889e-02 5.375971684565358094e-02 5.441823801198723831e-02 5.959860452047867352e-02 6.738866602147756957e-02 7.315926261238657469e-02 7.970057286463422264e-02 8.766136207542332692e-02 9.506606674575289462e-02 1.049390063061923090e-01 1.080803961663321378e-01 1.115437297077906120e-01 1.172021338036946386e-01 1.195971996753229655e-01 1.227044439935047471e-01 1.257482751623358874e-01 1.342066136987992986e-01 1.402064732142837278e-01 1.461038961038940431e-01 1.452551354895084135e-01 1.555719670954023859e-01 1.624205872252724170e-01 1.717910995254720852e-01 1.965807629870102158e-01 2.239264641608359752e-01 2.690278471528433357e-01 2.992125062437520078e-01 3.278508600774179271e-01 3.614403174949998854e-01 4.020393668831111489e-01 4.183463021353586719e-01 4.300045657467471139e-01 4.315898944805133253e-01 4.263558706918021413e-01 4.306338193056881702e-01
1.531250000000000000e+01 5.785230394605723678e-03 9.590019355644900656e-03 1.328749375624451237e-02 1.237044205794276056e-02 1.291189279470602962e-02 1.603864885114976435e-02 2.076048951049069141e-02 2.498965877872269883e-02 3.081391264985190379e-02 3.173096434815365213e-02 3.037002060439732837e-02 3.535526973027174058e-02 3.590159840160044719e-02 4.016979114635593068e-02 4.105757523726507457e-02 4.369165990259988447e-02 5.290120036214087523e-02 5.609136956793525641e-02 5.588649631618699404e-02 6.041321959291053034e-02 7.062273663836565740e-02 7.421777441309113099e-02 7.957374656593858842e-02 8.830524943806696003e-02 9.921718906094469104e-02 1.058170345279780405e-01 1.115339738386676854e-01 1.170606737013053650e-01 1.196118334790277765e-01 1.210947255869199712e-01 1.250556084540530577e-01 1.277726180070002659e-01 1.361577875249827818e-01 1.414210789210869623e-01 1.455478115634448177e-01 1.472258210539544310e-01 1.547329623501586537e-01 1.610889110889202613e-01 1.739081231268830019e-01 1.973709883866245907e-01 2.256873985389738768e-01 2.677839738386765811e-01 2.965198863636532289e-01 3.272118506493692514e-01 3.607574066558646431e-01 3.942932067932292117e-01 4.109172077922311206e-01 4.190682364510727176e-01 4.222388939186054180e-01 4.181511847527710213e-01 4.204340581293945500e-01
1.533749999999999858e+01 6.316925262237223400e-03 1.105339972527378221e-02 1.418991165084794101e-02 1.338017451298587242e-02 1.387284590409472093e-02 1.689716533466389253e-02 2.106292145354465850e-02 2.621402035464311803e-02 3.204803009490236193e-02 3.284801136363355717e-02 3.117000187312421455e-02 3.735034496752927952e-02 3.749668300449231217e-02 4.079416677072579545e-02 4.283802135364269542e-02 4.485748626373244063e-02 5.374996097651889293e-02 5.699378746253259964e-02 5.795961850648856384e-02 6.189123376622849421e-02 7.243732829669712048e-02 7.772988730019317338e-02 8.006641795703613174e-02 8.951985514484750439e-02 1.000220482642272257e-01 1.090315934065841097e-01 1.128607720404499193e-01 1.199093874875022669e-01 1.213337443806090377e-01 1.227776130119775516e-01 1.247531765109783780e-01 1.293579467407482142e-01 1.397186797577303352e-01 1.454453749375500260e-01 1.473916708291582445e-01 1.466307130369505496e-01 1.559768356643223830e-01 1.618449909465396463e-01 1.738105644355496249e-01 1.976100071803028324e-01 2.249069290084723394e-01 2.701595279720049314e-01 2.979979005369376432e-01 3.252265312811910558e-01 3.609622799075616340e-01 3.870348401598071586e-01 4.028052026098557503e-01 4.082001982392259309e-01 4.125610717407240946e-01 4.103269777097552362e-01 4.109806209415233780e-01
1.536250000000000071e+01 6.970568494006390385e-03 1.071682224026034892e-02 1.424844686563517433e-02 1.469721684565518209e-02 1.434112762237843737e-02 1.661424512987107541e-02 2.251654595404723597e-02 2.658474338161989289e-02 3.244802072927257391e-02 3.396505837912280890e-02 3.350165459540650065e-02 3.800398819930285443e-02 3.951614791458765708e-02 4.130634990010224883e-02 4.329654720279966368e-02 4.569161307442817094e-02 5.346216283716587192e-02 5.779864666583744981e-02 5.971079701548790558e-02 6.434483485265100888e-02 7.312023913586829238e-02 7.663235202298138149e-02 8.120297671079382273e-02 9.164663461538982703e-02 1.013293347277779977e-01 1.087730628746315653e-01 1.131388143106957372e-01 1.215191058941128138e-01 1.199288992257810382e-01 1.224264017232836732e-01 1.247239089036034920e-01 1.291286838161911643e-01 1.387674825174904092e-01 1.435576142607473960e-01 1.496696662712372894e-01 1.459039007867215798e-01 1.546110139860227828e-01 1.609084275099991468e-01 1.723520620005092874e-01 1.932247440060050059e-01 2.251361919330797379e-01 2.658913352272878061e-01 2.948906562187979530e-01 3.173340331543637038e-01 3.538209837038163164e-01 3.800691496004211523e-01 3.909957230269952566e-01 3.965419346278946655e-01 3.965760801698527405e-01 3.930249438062161094e-01 3.968443665709516233e-01
1.538749999999999929e+01 7.721770417082806856e-03 1.214117913336646044e-02 1.515086476023954493e-02 1.542890703046930975e-02 1.549719811438539374e-02 1.820932973276697536e-02 2.280922202797170534e-02 2.778959321928032439e-02 3.412115228521430538e-02 3.492113355394555613e-02 3.529673451548401286e-02 3.939419955044898974e-02 4.092587100399542460e-02 4.237461756992946804e-02 4.445261769480456093e-02 4.718426105144788579e-02 5.492554320679242374e-02 6.005225243506408239e-02 6.040834165834080283e-02 6.382289585414493982e-02 7.572505619380510977e-02 7.849084509240647489e-02 8.345658248001878998e-02 9.204174731518351138e-02 1.032658747502482877e-01 1.113583681943041137e-01 1.150851102022960731e-01 1.213386223151830950e-01 1.226849322552430038e-01 1.250068291083898386e-01 1.265824019730251715e-01 1.305676745129851768e-01 1.415040038086892993e-01 1.455331777597381748e-01 1.495867413836142468e-01 1.473428914835143710e-01 1.568207183441536201e-01 1.626596060189787196e-01 1.751373626373601278e-01 1.986148617007963968e-01 2.242679195804163916e-01 2.653986638361600647e-01 2.940906749500457606e-01 3.163633241758196935e-01 3.507234952547402806e-01 3.765765484515430916e-01 3.866250936563381257e-01 3.838202812812133158e-01 3.944249110264679281e-01 3.783960180444501664e-01 3.888982111638306649e-01
1.541250000000000142e+01 8.604676573426450759e-03 1.266799606643338738e-02 1.608255026223753478e-02 1.608742819680297059e-02 1.575085071178798646e-02 1.942393543956016239e-02 2.391163523975989996e-02 2.836518949800159381e-02 3.584306318681267783e-02 3.625768762487460717e-02 3.744302572427519321e-02 4.125269261987953018e-02 4.256973495254685186e-02 4.358922327672266200e-02 4.547210601898037108e-02 4.917933628871059420e-02 5.614502684815105005e-02 6.046687687312601173e-02 6.176928540209702251e-02 6.583748282966939147e-02 7.732014079670219975e-02 7.848108922327559633e-02 8.497362012986892088e-02 9.229052197802067870e-02 1.027732033591393923e-01 1.112510536338645606e-01 1.182606456043939352e-01 1.235336928696286057e-01 1.219581200049932729e-01 1.270116602147834117e-01 1.267677634865116698e-01 1.319578858641339836e-01 1.419966751997981946e-01 1.457868303571407953e-01 1.497379573551427256e-01 1.509379292582395948e-01 1.568451080169807610e-01 1.648302869005970617e-01 1.770397571178795870e-01 2.014050402722249167e-01 2.252971637737230526e-01 2.679644574175786276e-01 2.925297358891067456e-01 3.169437983891064126e-01 3.438065840409541551e-01 3.667133647602345281e-01 3.797423279845100752e-01 3.803910932817128887e-01 3.797325721153791966e-01 3.697962194055890994e-01 3.739912431318627717e-01
1.543750000000000000e+01 9.326610889111418973e-03 1.253629183316754686e-02 1.744837194056043234e-02 1.614596341158933135e-02 1.688253153096998943e-02 1.976051292457654471e-02 2.463844749001139339e-02 2.962369661588579867e-02 3.760887549950263364e-02 3.794057504995220625e-02 3.805276754495721253e-02 4.207218562687552177e-02 4.257949082168074190e-02 4.311118568931313760e-02 4.712572583666601450e-02 5.075003121878410295e-02 5.714012549950375081e-02 6.348631836913447291e-02 6.353509771478882406e-02 6.935935158591803595e-02 7.832011738262184553e-02 8.138346028971492341e-02 8.538824456793692175e-02 9.394901973027507125e-02 1.023732127247810458e-01 1.112315418956107138e-01 1.185874672202864577e-01 1.239288055694376112e-01 1.238605144855215306e-01 1.267628855519552511e-01 1.289091767607465910e-01 1.327822568057018537e-01 1.431381118881200343e-01 1.461331637112970316e-01 1.497964925699385996e-01 1.513037743506579491e-01 1.570207136613475662e-01 1.660546484765328956e-01 1.765812312687413121e-01 1.994636223151961540e-01 2.247801027098029758e-01 2.647791661463687052e-01 2.931882570554611989e-01 3.110171078921255550e-01 3.406359265734459352e-01 3.582550262237966243e-01 3.748839051573639725e-01 3.673767638611597497e-01 3.649280407093114520e-01 3.592989042207996864e-01 3.638939185814392685e-01
1.546249999999999858e+01 9.058324488011216050e-03 1.238019792707187143e-02 1.853615134864976949e-02 1.741422639859991489e-02 1.785811844405442092e-02 2.020440497002824742e-02 2.649694055943829785e-02 3.120902534964768715e-02 3.790155157342334213e-02 3.882348120629040139e-02 3.815032623626048863e-02 4.275997440059575022e-02 4.398921391108516488e-02 4.726718593905690491e-02 4.894031749500082212e-02 5.241828484015537137e-02 5.846204576672828224e-02 6.659356268730701189e-02 6.575455794205233018e-02 6.933008397851557481e-02 7.938838505244077970e-02 8.223222090408889573e-02 8.672479863885373952e-02 9.585629214534646669e-02 1.062219030968940409e-01 1.135241711413489535e-01 1.222703078171723939e-01 1.234263783091802957e-01 1.272262893356534974e-01 1.296506228146742656e-01 1.302847543081807058e-01 1.335432145978907026e-01 1.457965862262612933e-01 1.481331168831042377e-01 1.504696475399472100e-01 1.527671547202666957e-01 1.606108735014848132e-01 1.674448598276580547e-01 1.785763065059787769e-01 1.985855940933896613e-01 2.252239947552255594e-01 2.646425839784989353e-01 2.941345763611137865e-01 3.099293284839895746e-01 3.378213583291420630e-01 3.504503309190510341e-01 3.641573270479209756e-01 3.563770214160535410e-01 3.555331387362334339e-01 3.479918518980721909e-01 3.518698098775924210e-01
1.548750000000000071e+01 9.965620317183383411e-03 1.315578952297776980e-02 1.865809971278827376e-02 1.738495879120977722e-02 1.825323114385718135e-02 2.022879464285829224e-02 2.673595935314837177e-02 3.256021322427758019e-02 3.842836850649569008e-02 3.985760333416810131e-02 3.971126529720505477e-02 4.355995566933314883e-02 4.591599806443817655e-02 4.810131274975298216e-02 4.984273538961322275e-02 5.268657124126173430e-02 5.849619130869462835e-02 6.558870816683690097e-02 6.517896166334036234e-02 7.074468500250151448e-02 7.807622065435010361e-02 8.462240884116364881e-02 8.838817432567934451e-02 9.584165834166379072e-02 1.064560439560500033e-01 1.140217204670394557e-01 1.223142092282786808e-01 1.235580825424645729e-01 1.249336600899171867e-01 1.280213926698374471e-01 1.336456512237838290e-01 1.334505338411664244e-01 1.448014875749333019e-01 1.494404033466618376e-01 1.529086148226860009e-01 1.518891264985101353e-01 1.606157514360730676e-01 1.679667988261833722e-01 1.773421890609491458e-01 1.955954202048063306e-01 2.221313842407718619e-01 2.605938982892256339e-01 2.855445335914248428e-01 3.075732860889285880e-01 3.314995551323864920e-01 3.413578608891303379e-01 3.543234109640561180e-01 3.414895651223970319e-01 3.452602085414782085e-01 3.326751373626562480e-01 3.374555132367824117e-01
1.551249999999999929e+01 1.061438561438546313e-02 1.422893512737242495e-02 1.944344717782190216e-02 1.844347059190782831e-02 1.993124063436535129e-02 2.167754120879089932e-02 2.842372471278680965e-02 3.386262175324627338e-02 4.031125124875067217e-02 4.123318088161779388e-02 4.207218562687253111e-02 4.523796515983951466e-02 4.779888080669262435e-02 4.893543956043886617e-02 5.183781062687238539e-02 5.505236950549372704e-02 6.057419143356557178e-02 6.642283497752153598e-02 6.887155812936965327e-02 7.168124843905991639e-02 8.090054476773111958e-02 8.744673295454420681e-02 8.874914148351521759e-02 9.711479926323537959e-02 1.092071990509475010e-01 1.167923873001981416e-01 1.224459134615367151e-01 1.242312375124857565e-01 1.260848526473508646e-01 1.296945242257723785e-01 1.350846419205774807e-01 1.339041817557423408e-01 1.470599712787191704e-01 1.523281406093884571e-01 1.524891124500477868e-01 1.543963848651326853e-01 1.614108547702274576e-01 1.693862777847128798e-01 1.794787244005968396e-01 1.976685423951020926e-01 2.261556802572395608e-01 2.602036635239723394e-01 2.833884865134824738e-01 3.035392342032923740e-01 3.282898741883070182e-01 3.403481284340610924e-01 3.443919361888063135e-01 3.388506025224726770e-01 3.348263065059892130e-01 3.257631040834119140e-01 3.272996534715237882e-01
1.553750000000000142e+01 1.150704763985997692e-02 1.524842345154823510e-02 2.081414679070899693e-02 2.014099182067903213e-02 1.982880400849122704e-02 2.194094967532436366e-02 2.853591720779180205e-02 3.453089878871080237e-02 4.176487574925015489e-02 4.223315746753186078e-02 4.252583354145793998e-02 4.833545360889041770e-02 4.884763673826104241e-02 5.081832230269657524e-02 5.469140234765157427e-02 5.600844468031888207e-02 6.303267045454455375e-02 6.603747814685220763e-02 6.999348307941959113e-02 7.386656312437457628e-02 8.319317401348533259e-02 8.744185501997876753e-02 9.183199612886981666e-02 9.992448957292565659e-02 1.110169127747236972e-01 1.164558098151831506e-01 1.241678243631351014e-01 1.265677681693288537e-01 1.304359702797184273e-01 1.303676791958023606e-01 1.373284918206773564e-01 1.347968437812168685e-01 1.483233563311667225e-01 1.505720841658320375e-01 1.521622908341636882e-01 1.520061969280697700e-01 1.637229957542434278e-01 1.660839160839137352e-01 1.791323910464509839e-01 1.972880634989981896e-01 2.253069196428539311e-01 2.604768278596366615e-01 2.859591580294664204e-01 3.001588255494462842e-01 3.224022071678275814e-01 3.298995925949003705e-01 3.324312406343609139e-01 3.236802260239714513e-01 3.208900474525429036e-01 3.133926620254701145e-01 3.123292722902053509e-01
1.556250000000000000e+01 1.124363917332731229e-02 1.528744692807279711e-02 2.183363511488635791e-02 2.061415147352764488e-02 2.085317026723395098e-02 2.378480894106029322e-02 3.088708166833342358e-02 3.687718531468740790e-02 4.302338286713531385e-02 4.432579139610641483e-02 4.434042519980271879e-02 4.890129401848430230e-02 5.071588567682605575e-02 5.143294205794498447e-02 5.597429913836481780e-02 5.749133678821505278e-02 6.531066589660711186e-02 6.985202297702694518e-02 7.144710757992414618e-02 7.483727210290136433e-02 8.463704264485995277e-02 8.830524943806696003e-02 9.154419798951569931e-02 1.015829873251806043e-01 1.097584056568493838e-01 1.179533357267799343e-01 1.231239463661408656e-01 1.260068056943128567e-01 1.296457448801272561e-01 1.322554398726348834e-01 1.354163414710366775e-01 1.348992804071005858e-01 1.514745020604481573e-01 1.533427509990097082e-01 1.540598073801286161e-01 1.546549153971117085e-01 1.616449956293798396e-01 1.643912727897196280e-01 1.791860483266835280e-01 1.967271010239872164e-01 2.230825814810316610e-01 2.586085789210936237e-01 2.853591720779383167e-01 2.953199144605562765e-01 3.189632632992189243e-01 3.242460664335848897e-01 3.238802213411772213e-01 3.181974275724456791e-01 3.106171172577599227e-01 3.022368256743429016e-01 3.041538539585587064e-01
1.558749999999999858e+01 1.197532935814083800e-02 1.587767701048815525e-02 2.254581356143663812e-02 2.200436282467344712e-02 2.286775724275529401e-02 2.458966814435354850e-02 3.232607236513210941e-02 3.935517607392271383e-02 4.549161775723888079e-02 4.573063655094515567e-02 4.590624219530078237e-02 5.046711101398171362e-02 5.192073551448108532e-02 5.164269324425134478e-02 5.625234140858661330e-02 5.936446366133359825e-02 6.778865665583837241e-02 7.047152066682715876e-02 7.184222027971416680e-02 7.643235670578768515e-02 8.545653565184087308e-02 9.029056880618610559e-02 9.221247502496715542e-02 1.020415131743169779e-01 1.108900864760145183e-01 1.186313686313585219e-01 1.228312702921973143e-01 1.251629230144748472e-01 1.302067073551337606e-01 1.352407358266617954e-01 1.378260411463418933e-01 1.361236419830053612e-01 1.525183800574295423e-01 1.559670797951915044e-01 1.555231877497370019e-01 1.553036806942924564e-01 1.629035027472388597e-01 1.680497237137718869e-01 1.820103724400444212e-01 1.971661151348483298e-01 2.214923748126684244e-01 2.587158934814964284e-01 2.807446459789970095e-01 2.906809986887864405e-01 3.116902628621112670e-01 3.161047936438291517e-01 3.161047936438291517e-01 3.089537415709027179e-01 3.030563186812928467e-01 2.931589894480269853e-01 2.911395245379372332e-01
1.561250000000000071e+01 1.234117445055015090e-02 1.677033903596499009e-02 2.379944274475659718e-02 2.294580419580550049e-02 2.387748969780355279e-02 2.637987012987163052e-02 3.327726960539649503e-02 4.029173951049180163e-02 4.638915771728534948e-02 4.720377278971297358e-02 4.675012487512753001e-02 5.103295142357932440e-02 5.350118631368935146e-02 5.435970279720588744e-02 5.912056693307029404e-02 6.109125249750596565e-02 6.720330450799583133e-02 7.215928602647762868e-02 7.248610764236175508e-02 7.856401411089358744e-02 8.489557317682799864e-02 9.147102897103416563e-02 9.595872877123422240e-02 1.027341798826232194e-01 1.125095607517546392e-01 1.186460024350716735e-01 1.221727491258810666e-01 1.270262940184887501e-01 1.297579373751322485e-01 1.338554024100975237e-01 1.367772852147929874e-01 1.355382898351725207e-01 1.488209056568516042e-01 1.540305397727360082e-01 1.516696194430655620e-01 1.544061407342744996e-01 1.603230753621469884e-01 1.684692260864231461e-01 1.784446022727373959e-01 1.996489838286826801e-01 2.221899194555570778e-01 2.543989213911233560e-01 2.705692744755398560e-01 2.875347308941222368e-01 3.072025630619555359e-01 3.045636004620552728e-01 3.081537603022153071e-01 2.959833135614553523e-01 2.932467922702464702e-01 2.790910261613545051e-01 2.771300964660496913e-01
1.563749999999999929e+01 1.312652191558422859e-02 1.745324987512462608e-02 2.543842875874089554e-02 2.476527378871093768e-02 2.484819867632332563e-02 2.789690777971988098e-02 3.499430257242707593e-02 4.132586163836104998e-02 4.621355207292641293e-02 4.842813436563367380e-02 4.794521884365566394e-02 5.362313467782141990e-02 5.533528971028892074e-02 5.612063717532388141e-02 6.173513986013898225e-02 6.376923857392516326e-02 6.938374125874027798e-02 7.390070866633260960e-02 7.566652097901989393e-02 7.933472777222665140e-02 8.783696771977897444e-02 9.173443743756112823e-02 9.654408091907953904e-02 1.059048373501483425e-01 1.146656078296686976e-01 1.215434955669313366e-01 1.255385239760221927e-01 1.290652706668313221e-01 1.298115946553428102e-01 1.346261160714266603e-01 1.346163602022958095e-01 1.381187172202777702e-01 1.482892107892086753e-01 1.575767982017959590e-01 1.524988683191786654e-01 1.565280422702275687e-01 1.601816152597379805e-01 1.688253153096879178e-01 1.784641140109864965e-01 1.985270588786185730e-01 2.233362340784184052e-01 2.547111092032930957e-01 2.714375468281679527e-01 2.860664725899060290e-01 3.045538445929028004e-01 2.983686235639317896e-01 2.986661775724233081e-01 2.912761067057900721e-01 2.793885801698262061e-01 2.695253964785176981e-01 2.653401286213748489e-01
1.566250000000000142e+01 1.404845154845135030e-02 1.898004339410562513e-02 2.615060720529433294e-02 2.549208603896067557e-02 2.525306724525438681e-02 3.045782342657299413e-02 3.599427915834114977e-02 4.283802135364574160e-02 4.641842532467466143e-02 4.867690902847084111e-02 5.119392326423503892e-02 5.484749625374547161e-02 5.697915365884034800e-02 5.680354801448470742e-02 6.228634646603307956e-02 6.353997564934975306e-02 6.962763798701199214e-02 7.542262425074817977e-02 7.688112668581309483e-02 8.030055881618268498e-02 8.871011800699174499e-02 9.420267232767098875e-02 9.856842376373485537e-02 1.073779735889095754e-01 1.144704904470513207e-01 1.221678711913069537e-01 1.265433784965016850e-01 1.311188811188792325e-01 1.298408622627354181e-01 1.366065575049930647e-01 1.372553228021958505e-01 1.400991586538441747e-01 1.473087459415563516e-01 1.567719389984992828e-01 1.544305304070907325e-01 1.555036760114862915e-01 1.602791739510466829e-01 1.669863339785190859e-01 1.767178134365609277e-01 1.979026832542429559e-01 2.234191589660307897e-01 2.527843250499464678e-01 2.663791286838123606e-01 2.857396509740218749e-01 3.009441730144812310e-01 2.938711678946012151e-01 2.910322099775183302e-01 2.824177775349610009e-01 2.691254058441520658e-01 2.596670907217745183e-01 2.572378793081881998e-01
1.568750000000000000e+01 1.473624032217865990e-02 2.038976648351764273e-02 2.605792644855292953e-02 2.603841471029118976e-02 2.737009084665490213e-02 3.101878590160016616e-02 3.800398819930285443e-02 4.465261301199055510e-02 4.901348651348930163e-02 5.016955700549735608e-02 5.335484827672630492e-02 5.602307848401916895e-02 5.939373126873465081e-02 5.947177822178160295e-02 6.398874562937426069e-02 6.440824800200166400e-02 7.078370847902500096e-02 7.723233797452985772e-02 7.782744599151292242e-02 8.204685939061405475e-02 9.022227772228284814e-02 9.732455044955598544e-02 1.001147290209847135e-01 1.085242882117943841e-01 1.179094343156910224e-01 1.232751623376693445e-01 1.257677869006065541e-01 1.309725430819255187e-01 1.310115665584490052e-01 1.375723885489588683e-01 1.373431256243834442e-01 1.416552197802278534e-01 1.503476991758327108e-01 1.575231409215873679e-01 1.548061313686401597e-01 1.563963380369719214e-01 1.635083666333759234e-01 1.664058597652442184e-01 1.764934284465634606e-01 1.969514860139972012e-01 2.217996846903222963e-01 2.516526442307835398e-01 2.639352834665484315e-01 2.763545048701456230e-01 2.914858578921245003e-01 2.841494443057104302e-01 2.817446225649510860e-01 2.691254058441711061e-01 2.576915272227918718e-01 2.527989588536607157e-01 2.478137097277863243e-01
1.571249999999999858e+01 1.585816527222641895e-02 2.130681818181636572e-02 2.798471060189571674e-02 2.770666833166596926e-02 2.805300168581179379e-02 3.226265921578146123e-02 3.861860795454215983e-02 4.591112012986622165e-02 5.138904064684876594e-02 5.194512518730826089e-02 5.562308784964560548e-02 5.754011613386122992e-02 6.067662805943538351e-02 6.180343094405067739e-02 6.699355332167261645e-02 6.601796640858577370e-02 7.305194805194181740e-02 7.922741321178145002e-02 8.046153065683629702e-02 8.299805663086205765e-02 9.179785058690526078e-02 9.919767732266886184e-02 1.010756821303610137e-01 1.101876638985919976e-01 1.186801479770128592e-01 1.241434346902991065e-01 1.256604723401491264e-01 1.295872096653236105e-01 1.342553930444441157e-01 1.373675152971910729e-01 1.384455388361520156e-01 1.434942011113763682e-01 1.550695398351515930e-01 1.582499531718146724e-01 1.544207745379488628e-01 1.585718968531333317e-01 1.639278690059800259e-01 1.671765734265591719e-01 1.771812172202646141e-01 1.983953546453377237e-01 2.177558769355458779e-01 2.510331465409376128e-01 2.621841049575200921e-01 2.715497393231536272e-01 2.878956980519234987e-01 2.775642326423339856e-01 2.710668238011756936e-01 2.597500156093684454e-01 2.519453203046738143e-01 2.417748267357436309e-01 2.397895073676119260e-01
1.573750000000000071e+01 1.625327797202889488e-02 2.235557411338788547e-02 2.888225056193970477e-02 2.814080450799360741e-02 2.899932099151013992e-02 3.264801604645539701e-02 3.932103053197026632e-02 4.715011550949319008e-02 5.218414398102194651e-02 5.237926136363933727e-02 5.714500343406918315e-02 5.914983454046290196e-02 6.214976429820533166e-02 6.154977834665684849e-02 6.780816839410976071e-02 6.797889610389996895e-02 7.437386831918504915e-02 7.804695304695749569e-02 8.147614104645817257e-02 8.368584540460015375e-02 9.327098682567962207e-02 9.897817026723838840e-02 1.003976492257799280e-01 1.108413071303759323e-01 1.199435330294773422e-01 1.229141951798271709e-01 1.249482938936134907e-01 1.310993693806268290e-01 1.333285854770305534e-01 1.381187172202875957e-01 1.386552900224854168e-01 1.395430741133945329e-01 1.533281171953134181e-01 1.590987137862228396e-01 1.540500515109977653e-01 1.557524506743345194e-01 1.629669158966126630e-01 1.665521978022072580e-01 1.766544002872228458e-01 1.956588333541569857e-01 2.193655953421703164e-01 2.478332214660480537e-01 2.551403674450694603e-01 2.647401426698451909e-01 2.808178149975184557e-01 2.670717953921230570e-01 2.634182224026123675e-01 2.489307567432708923e-01 2.405407092907229649e-01 2.281312437562567352e-01 2.281702672327802217e-01
1.576249999999999929e+01 1.762885551948026666e-02 2.353115634365601089e-02 2.987734921328628890e-02 2.899932099150807907e-02 2.967735389610347274e-02 3.381872034215736150e-02 4.119903533965976056e-02 4.868666489760170579e-02 5.269632711038886586e-02 5.386703140609314100e-02 5.764743069430487699e-02 6.220342157842068814e-02 6.422288648851058601e-02 6.451068462787119817e-02 6.986665678071828089e-02 6.941300886613288590e-02 7.693478396603287139e-02 7.896888267981905241e-02 8.260294393106774880e-02 8.663699581668207750e-02 9.702699644105756971e-02 9.992448957292565659e-02 1.008366633366618997e-01 1.128656499750233660e-01 1.217434908841141528e-01 1.269677588036945137e-01 1.256799840784197930e-01 1.326505525724256951e-01 1.330944446178802254e-01 1.385723651348631791e-01 1.390845482642337760e-01 1.417039991258721154e-01 1.568694976898079574e-01 1.591621269355621704e-01 1.552792910214763067e-01 1.557329389360617156e-01 1.620401083291685418e-01 1.691814045329646243e-01 1.785811844405569004e-01 1.968002700424547613e-01 2.172241820679289837e-01 2.440967235889076326e-01 2.537452781593370621e-01 2.652718375374588100e-01 2.803300215409550433e-01 2.606036541583379718e-01 2.562135130494468949e-01 2.411845966533432140e-01 2.317848167457509656e-01 2.190241399225743013e-01 2.216484687187780800e-01
1.578750000000000142e+01 1.896053165584388536e-02 2.425796859390574878e-02 3.090659340659296719e-02 3.042367788461495040e-02 3.191144792707246991e-02 3.640402566183764677e-02 4.225266920579360402e-02 4.935981986763166712e-02 5.325241165084838857e-02 5.549626155094826430e-02 5.844741196303613467e-02 6.502286775724183676e-02 6.426190996503405861e-02 6.595455325923982315e-02 7.001299481768132049e-02 7.047639860139759405e-02 7.895424887612274845e-02 8.035909403096790082e-02 8.539312250249629643e-02 8.691016015234641345e-02 9.846110920329530225e-02 9.890012331418440716e-02 1.036365977772212982e-01 1.147534106518465213e-01 1.210898476523459277e-01 1.277628621378603113e-01 1.256702282092889145e-01 1.318993506493487677e-01 1.336846747002977953e-01 1.397967267107872169e-01 1.392113745629350863e-01 1.428893372252726945e-01 1.565670657467510274e-01 1.626498501498478411e-01 1.558841549075901944e-01 1.578255728646331124e-01 1.618498688811165764e-01 1.677863152472503505e-01 1.778787618631343381e-01 1.968246597152819022e-01 2.155608063811158270e-01 2.417699488011953723e-01 2.480478505869095629e-01 2.636913867382579824e-01 2.755155001248711932e-01 2.543403861763200435e-01 2.443064747752212995e-01 2.293653612012954424e-01 2.223947927072895681e-01 2.092390031843127107e-01 2.121657639235734194e-01
1.581250000000000000e+01 1.946295891608502276e-02 2.476527378871269669e-02 3.251631181318866137e-02 3.174072021728451681e-02 3.307239635364823266e-02 3.749180506993220197e-02 4.352581012737510163e-02 5.177439747752542176e-02 5.563772165334981978e-02 5.546699394355959767e-02 5.968640734266073694e-02 6.522286307442927422e-02 6.708623407842539965e-02 6.768622002997387588e-02 7.348608422827590525e-02 7.332999032218200097e-02 7.822743662587856861e-02 8.107127247752708710e-02 8.640773289211280128e-02 8.960278003247262868e-02 9.977815153596970854e-02 1.030317338911147518e-01 1.039243959165893211e-01 1.160021619006059851e-01 1.221922608641428099e-01 1.276165241009063478e-01 1.258263221153917699e-01 1.308066933067007498e-01 1.341236888111964620e-01 1.387382149100978013e-01 1.410649896978102003e-01 1.452746472277804957e-01 1.556792816558530135e-01 1.608206246878213230e-01 1.568060845404684600e-01 1.582889766483606409e-01 1.637132398851242066e-01 1.680350899100994388e-01 1.803274850149952646e-01 1.924003730644464893e-01 2.121803977272847808e-01 2.412382539335801435e-01 2.460966767607532524e-01 2.582183441558588144e-01 2.679986029595556873e-01 2.487405172952189270e-01 2.378334556069066352e-01 2.230289242008118844e-01 2.165412712287835550e-01 2.017318618881233649e-01 2.005904251998116006e-01
1.583749999999999858e+01 2.063366321178645296e-02 2.649694055943829785e-02 3.450650911588117736e-02 3.330653721278437063e-02 3.405773913586123552e-02 3.814057036712961701e-02 4.601843469030576783e-02 5.332070273476069433e-02 5.779864666582924110e-02 5.956445897851640053e-02 6.204244973775695227e-02 6.640820117382051357e-02 6.715940309689737153e-02 6.970568494005399685e-02 7.430557723525840763e-02 7.339828140608764540e-02 8.143223963535768661e-02 8.471021166332944052e-02 8.818330107391854356e-02 9.104177072926296355e-02 1.015537197177735634e-01 1.031488043206705146e-01 1.056024054070839047e-01 1.177045610639260304e-01 1.243434300074819088e-01 1.280360264735155573e-01 1.287921063311578407e-01 1.312847308940947033e-01 1.373772711663219515e-01 1.392260083666214954e-01 1.424942245254623707e-01 1.428747034215662459e-01 1.545476008366501730e-01 1.607669674075787036e-01 1.591328593281582660e-01 1.560548826173693004e-01 1.637717750998861355e-01 1.698984609140714308e-01 1.810299075923921530e-01 1.969270963411420550e-01 2.125950221653165606e-01 2.370627419455342277e-01 2.404772961413381427e-01 2.530965128621162630e-01 2.623206871253522254e-01 2.443308644480311209e-01 2.311848307941860858e-01 2.149315528221595051e-01 2.054195804195629027e-01 1.935613214909925051e-01 1.912394246378458507e-01
1.586250000000000071e+01 2.170193088161961534e-02 2.797495473276882111e-02 3.440895042457738084e-02 3.489186594655542539e-02 3.638939185814392407e-02 4.028686157592636929e-02 4.622818587662600592e-02 5.287193275474826037e-02 5.801327578671659074e-02 5.897422889610724750e-02 6.287657654845513200e-02 6.667648757492886102e-02 6.961788211788608183e-02 7.098370379620783099e-02 7.630065247253181582e-02 7.489092938312114089e-02 8.337365759241233132e-02 8.671504276973519831e-02 8.892962506244261878e-02 9.151005244755763823e-02 1.021244380619438646e-01 1.037341564685373557e-01 1.059487387612447762e-01 1.170850633741325336e-01 1.234654017857212960e-01 1.285238199300772211e-01 1.288408856768304966e-01 1.295530641233839653e-01 1.370602054195881880e-01 1.389284543581497389e-01 1.411869380619460990e-01 1.424308113761319772e-01 1.555573332917171148e-01 1.590255447677413059e-01 1.550353942932155837e-01 1.554451407967121224e-01 1.616108500874217924e-01 1.708008788087010121e-01 1.790884896353748257e-01 1.931223073801308643e-01 2.114145620005115078e-01 2.336628215534598541e-01 2.359700846029104959e-01 2.481063858017124035e-01 2.569256914960185711e-01 2.338872065434698388e-01 2.226484453047079815e-01 2.024684300075040022e-01 1.958198051948163154e-01 1.818494005994109319e-01 1.775226726398702326e-01
1.588749999999999929e+01 2.283848963536431326e-02 2.915541489760198335e-02 3.600403502747201445e-02 3.827715253496449116e-02 3.761375343406540145e-02 4.169170673076864203e-02 4.946225649350578790e-02 5.569625686813107351e-02 5.941324300699216132e-02 6.102783934815098066e-02 6.645210258491413002e-02 6.991543612637263205e-02 7.189099962537359723e-02 7.324706543456439845e-02 7.528604208291601874e-02 7.614455856643248532e-02 8.346633834914965466e-02 8.792964847652222360e-02 9.022227772227645048e-02 9.390999625374492343e-02 1.035926963661323863e-01 1.074316308691293381e-01 1.066853068806178639e-01 1.174899319430552647e-01 1.241092891483498856e-01 1.305579186438542982e-01 1.284945523226755093e-01 1.304262144105875765e-01 1.375236092032947333e-01 1.396016093281698400e-01 1.412357174075903887e-01 1.451868444055923191e-01 1.560646384865112812e-01 1.617620660589387527e-01 1.570012019230746791e-01 1.568060845404573300e-01 1.659229442432543777e-01 1.692789632242732989e-01 1.788494708416557832e-01 1.934247393231740553e-01 2.150144777097871551e-01 2.340335445804162529e-01 2.373798076923043232e-01 2.455649818931034123e-01 2.553891421078884894e-01 2.318238402222744243e-01 2.163071303696273151e-01 1.958149272602369706e-01 1.900784762112860127e-01 1.744788414710264912e-01 1.722593812437538119e-01
1.591250000000000142e+01 2.299458354145821407e-02 3.037489853896060618e-02 3.758936376123822587e-02 3.848202578671273966e-02 3.891616196303641223e-02 4.342825143606331845e-02 5.126221434815111944e-02 5.802790959040876606e-02 6.100832760988924436e-02 6.307657186563346563e-02 6.697891951798107257e-02 7.095443618881018544e-02 7.175441745754143619e-02 7.411533778721174359e-02 7.752989198301588059e-02 7.888595779220666793e-02 8.389071865634246949e-02 9.045154064685186068e-02 9.253441870629239285e-02 9.561727335164699193e-02 1.038414710289695536e-01 1.081242975774210496e-01 1.092657342657327169e-01 1.185630775474508514e-01 1.255287681068913141e-01 1.303725571303677722e-01 1.304310923451529880e-01 1.328749375624356521e-01 1.380357923326653857e-01 1.389577219655324658e-01 1.409137737262717016e-01 1.478258070054924156e-01 1.577816714535442144e-01 1.629230144855121631e-01 1.550890515734243691e-01 1.555963567682295545e-01 1.636205591283693139e-01 1.683326439185790224e-01 1.791421469155818624e-01 1.898736029595377572e-01 2.132340315934035668e-01 2.293068259865102265e-01 2.325701642107859124e-01 2.432577188436528814e-01 2.500819493006957717e-01 2.255410605019947945e-01 2.134730503871098417e-01 1.890882554945028104e-01 1.800055413336637822e-01 1.683326439185790224e-01 1.688643387862113765e-01
1.593750000000000000e+01 2.483356487262878415e-02 3.267240571928257953e-02 4.032588505244984189e-02 3.915518075674548348e-02 4.036003059440788909e-02 4.496480082417837754e-02 5.263779189560739008e-02 5.929129464286051615e-02 6.284730894106251020e-02 6.526188655095276070e-02 6.687160495754626566e-02 7.423728615135287423e-02 7.386168518981439668e-02 7.578359140859571019e-02 7.926643668831619138e-02 8.084200955295164914e-02 8.552970467033452207e-02 9.210028252997526366e-02 9.408560189810724617e-02 9.637823114386162571e-02 1.048902269605454241e-01 1.086364807067993765e-01 1.092364666583478666e-01 1.205483969155912716e-01 1.279628574550522313e-01 1.296945242257816211e-01 1.323139750874200993e-01 1.342407592407668659e-01 1.393479567307771561e-01 1.385333416583495181e-01 1.428015344031050293e-01 1.493282108516568452e-01 1.595913851773317627e-01 1.640059159590502857e-01 1.580792254620469461e-01 1.579621550324765145e-01 1.680204561064031488e-01 1.682936204420674986e-01 1.794201891858243914e-01 1.923223261113995441e-01 2.137559705919202524e-01 2.300970513861269884e-01 2.282336803821308491e-01 2.389602584915220540e-01 2.428772399475662425e-01 2.231557504995131946e-01 2.058293269230886124e-01 1.816347714785318257e-01 1.732105784840258234e-01 1.618693806193898244e-01 1.612596387987104696e-01
1.596249999999999858e+01 2.677498282966804879e-02 3.498942463785915946e-02 4.245754245753883410e-02 4.140390859140506696e-02 4.156975836662982204e-02 4.634525630618985259e-02 5.340362762237307187e-02 6.055955762986497265e-02 6.490091939310135838e-02 6.631064248251183901e-02 7.016421078920481724e-02 7.498848807441918507e-02 7.624699519230118683e-02 7.765671828171166746e-02 7.996885926572745718e-02 8.318829607891398137e-02 8.852475649349894615e-02 9.431974275723471746e-02 9.626116071427751053e-02 9.790990259739425217e-02 1.067048186188720160e-01 1.101583962911993897e-01 1.134607579919983261e-01 1.226800543206688632e-01 1.295042847777112260e-01 1.300652472527361603e-01 1.330846887487398822e-01 1.354699987512371917e-01 1.374845857267615046e-01 1.391772290209671581e-01 1.424015437687191077e-01 1.484696943681192149e-01 1.618986482267594229e-01 1.641181084540319635e-01 1.599035729894968672e-01 1.581523944805059978e-01 1.665034184565292730e-01 1.671180382117739560e-01 1.805860155469376505e-01 1.940247252747087092e-01 2.113755385239579898e-01 2.287556193805998783e-01 2.267605441433372948e-01 2.362920282841956265e-01 2.383944180818977632e-01 2.180680647477336587e-01 1.988782701673157127e-01 1.777470576298549598e-01 1.675570523226630471e-01 1.549524694055811891e-01 1.529964176448421198e-01
1.598750000000000071e+01 2.717985139860294372e-02 3.556502091658544223e-02 4.221852366383856137e-02 4.188194617882355641e-02 4.306240634365879338e-02 4.681353802447818513e-02 5.501334602897416104e-02 6.206683941059294024e-02 6.691550636863517754e-02 6.697891951798581878e-02 7.203733766234175773e-02 7.638845529470963958e-02 7.758842719780661978e-02 7.965667145355098677e-02 8.051518793706750887e-02 8.580774694056432506e-02 9.049056412338175870e-02 9.595872877123422240e-02 9.736845186064489732e-02 1.014171375499558075e-01 1.087096497252808963e-01 1.108852085414648442e-01 1.122705419580483505e-01 1.240214863261808881e-01 1.303140219155918267e-01 1.292701439185887646e-01 1.323871441059016330e-01 1.319725196678396550e-01 1.364797312063014689e-01 1.400845248501577933e-01 1.425332480020060910e-01 1.460795064310772273e-01 1.606645307817274326e-01 1.622596153846246059e-01 1.580597137237851890e-01 1.566987699800289069e-01 1.663375686813281240e-01 1.669960898476618438e-01 1.804347995754348177e-01 1.892736170080027702e-01 2.072000265359758286e-01 2.250386332417710356e-01 2.260776333042086583e-01 2.312384880744387250e-01 2.326238214910222313e-01 2.082585383366751808e-01 1.912735701798310428e-01 1.688789725899196847e-01 1.595865072427662956e-01 1.477916614635448600e-01 1.456941496004078851e-01
1.601249999999999929e+01 3.012612387612558992e-02 3.839422296453764288e-02 4.456481018981272441e-02 4.334532654845401484e-02 4.417945335914337524e-02 4.918421422327951681e-02 5.713036963037287919e-02 6.515457199051319370e-02 6.717891483516864881e-02 6.922764735265128644e-02 7.501775568182243725e-02 7.726648351648790491e-02 7.962740384615837885e-02 8.212002840909557455e-02 8.404681256244234122e-02 8.710527753496999370e-02 9.198809003497025738e-02 9.618311376124422107e-02 1.015244521103953884e-01 1.006074004120936366e-01 1.090559830794267798e-01 1.134217345154909656e-01 1.144900021853211824e-01 1.269238573926146085e-01 1.320798342282792359e-01 1.311432707917157547e-01 1.332407826548527296e-01 1.365382664210866848e-01 1.370114260739338508e-01 1.428503137487593666e-01 1.447624640984098432e-01 1.481526286213870613e-01 1.568060845404684600e-01 1.655570991508585610e-01 1.602499063436654547e-01 1.590548123751339138e-01 1.673619349400694567e-01 1.683277659840255458e-01 1.803616305569533118e-01 1.906248048826282293e-01 2.050049559815301237e-01 2.218923654470655593e-01 2.236191542832295098e-01 2.281897789710419511e-01 2.307604504870260920e-01 2.054049466158957837e-01 1.868053821178927432e-01 1.640400615010083052e-01 1.530305631868218719e-01 1.406454873251828386e-01 1.372260551948130125e-01
1.603749999999999787e+01 3.159438218031698775e-02 3.852104926323347833e-02 4.594526567182425497e-02 4.470627029220398257e-02 4.708182442557040659e-02 5.053052416333235486e-02 5.720353864884627354e-02 6.706672234015412237e-02 6.855937031717697361e-02 7.057395729270127260e-02 7.792500468281053638e-02 7.933472777222101702e-02 8.246636176322973133e-02 8.437363417831447721e-02 8.548092532466804172e-02 8.856865790458785803e-02 9.445632492506687850e-02 9.805136269979183861e-02 1.030463676947964008e-01 1.023195554445467115e-01 1.082023445304603065e-01 1.152655937812089582e-01 1.145143918581320863e-01 1.255238901723169653e-01 1.327968906093792700e-01 1.339236934939945778e-01 1.332944399350535769e-01 1.374406843156725788e-01 1.379138439685197171e-01 1.408991399225654195e-01 1.467916848776098515e-01 1.471477741008865581e-01 1.591182255244619481e-01 1.635181225024835705e-01 1.617132867132729246e-01 1.585865306568296496e-01 1.673375452672184738e-01 1.698887050449405522e-01 1.783567994505342313e-01 1.910784527971864932e-01 2.063317541832990765e-01 2.184095201673140474e-01 2.163217641733082286e-01 2.250922905219588377e-01 2.285068447177627526e-01 2.004977444430398603e-01 1.774495036213634969e-01 1.578255728646218992e-01 1.439917504370506751e-01 1.325188483391495364e-01 1.303871909340547919e-01
1.606250000000000000e+01 3.252118974775409371e-02 4.098928415334898018e-02 4.724279626623644618e-02 4.657939716533731483e-02 4.919397009241038843e-02 5.440848214286023860e-02 5.899861856893441614e-02 6.779841252497886828e-02 6.903252997003388181e-02 7.230074612887522900e-02 7.799329576673769138e-02 8.162735701798666532e-02 8.350536182567906696e-02 8.728088317932562734e-02 8.849548888611891151e-02 9.322708541459071019e-02 9.548069118382160325e-02 1.008171515984073313e-01 1.041390250374684551e-01 1.062950721153906597e-01 1.114559268856207125e-01 1.154265656218846775e-01 1.152997393231833811e-01 1.265092329545526584e-01 1.327432333291783950e-01 1.319237403221853178e-01 1.357285292832245138e-01 1.384796843781297415e-01 1.385723651348730046e-01 1.428942151598482924e-01 1.469331449800283240e-01 1.511086569680405722e-01 1.615767045454637174e-01 1.647668737512581194e-01 1.599279626623467399e-01 1.602450284091000154e-01 1.661180616258835785e-01 1.701960149225870966e-01 1.773617007992108752e-01 1.896297062312795323e-01 2.080780547577540940e-01 2.155217829046076339e-01 2.174436891233889613e-01 2.214874968781344600e-01 2.240923139360766758e-01 1.945076407967143428e-01 1.717667098526571290e-01 1.523915537587499092e-01 1.390113792457621511e-01 1.288945429570502732e-01 1.258897352647424250e-01
1.608749999999999858e+01 3.362848089410302305e-02 4.272095092407228456e-02 4.966225181068507216e-02 4.957932692307269462e-02 4.939884334415163558e-02 5.651574987512005682e-02 6.052541208790692545e-02 7.138857236512877180e-02 7.233001373625758124e-02 7.502751155094264379e-02 8.009080762986330038e-02 8.342731487262025625e-02 8.766136207541710967e-02 8.966131524724509083e-02 9.107591627122101074e-02 9.388560658091107958e-02 9.856354582916242169e-02 1.026317432567345062e-01 1.066511613386522395e-01 1.081291755119788006e-01 1.147436547827074965e-01 1.171826220654245687e-01 1.190069695928969440e-01 1.275335992132758389e-01 1.335578484015870204e-01 1.342358813061823586e-01 1.372260551947935003e-01 1.383040787337544431e-01 1.400259896353527045e-01 1.442844265109767266e-01 1.477526379870003903e-01 1.544110186688179842e-01 1.612596387986875435e-01 1.650985733016842316e-01 1.607913570804058723e-01 1.601621035214648714e-01 1.704789351273580944e-01 1.718642685439414064e-01 1.764202594280568914e-01 1.894053212412425968e-01 2.070146650224598539e-01 2.131901301822995143e-01 2.162583510239576012e-01 2.202387456293518619e-01 2.201216751997814303e-01 1.905467579295541947e-01 1.678107049200656120e-01 1.452014782092783396e-01 1.316066745754133627e-01 1.235532046078815782e-01 1.181582089785113976e-01
1.611250000000000071e+01 3.553575330919283431e-02 4.426237824675575971e-02 5.000858516483800559e-02 5.081832230270019041e-02 5.279876373626674058e-02 5.841326642108224387e-02 6.278389579171186896e-02 7.233489167083329008e-02 7.523238480270157125e-02 7.790549294455986762e-02 8.319317401349124452e-02 8.538336663337148247e-02 8.964668144356154056e-02 9.080762987013503429e-02 9.486119349401138379e-02 9.501728740010528806e-02 9.961230176074492570e-02 1.031780719280777914e-01 1.081925886613448046e-01 1.100510817307754907e-01 1.158216783216849122e-01 1.176118803071994900e-01 1.213044767732336660e-01 1.284750405844228838e-01 1.352309799575501514e-01 1.362651020854223349e-01 1.385040740509569102e-01 1.406406093906173993e-01 1.393869802073006425e-01 1.469965581293789791e-01 1.458697552447635326e-01 1.549817370129958072e-01 1.637473854270822538e-01 1.645180990884209382e-01 1.623669299450641867e-01 1.617425543206885141e-01 1.692740852897199055e-01 1.710935548826271191e-01 1.793372642982119791e-01 1.883077859640466811e-01 2.071707589285832207e-01 2.143071771978143913e-01 2.124828296703417385e-01 2.154730035589532966e-01 2.152632523726396019e-01 1.865566074550555342e-01 1.620888876748343976e-01 1.383382242757321412e-01 1.264945991508563405e-01 1.188947770979088547e-01 1.128656499750313874e-01
1.613749999999999929e+01 3.995028409091136434e-02 4.669646759490774651e-02 5.254998907342955938e-02 5.265730363386912638e-02 5.370605956543762077e-02 6.054980176074270526e-02 6.605698988511862768e-02 7.427630962787634683e-02 7.741282155345095839e-02 8.146638517732730789e-02 8.514922577423061911e-02 8.797842782218281976e-02 9.080275193556960889e-02 9.404170048701833429e-02 9.796843781219337355e-02 9.718309034715837125e-02 1.035585508241817221e-01 1.068804242632428458e-01 1.089535464535526382e-01 1.118315278471592039e-01 1.190459930694373475e-01 1.191435517607460359e-01 1.233141858141928310e-01 1.305823083166907372e-01 1.367626514110966973e-01 1.370504495504573372e-01 1.405967079795284458e-01 1.411576704545534910e-01 1.407918253621458782e-01 1.449819711538543887e-01 1.448356331168913491e-01 1.542549247627460485e-01 1.610742772852239157e-01 1.647034606019074643e-01 1.621962022352739508e-01 1.642742023601491963e-01 1.708008788087010121e-01 1.714935455169927514e-01 1.785470388986115375e-01 1.881907155344762494e-01 2.052049512987129676e-01 2.132047639860261135e-01 2.094877778471647412e-01 2.116243131868252303e-01 2.110828624500619699e-01 1.820201283092011402e-01 1.570451033341747626e-01 1.338310127372703551e-01 1.219581200050019326e-01 1.155875374625440349e-01 1.077291848776285033e-01
1.616249999999999787e+01 4.095026067681968585e-02 4.915494661587992836e-02 5.568162306443081438e-02 5.540358079420106691e-02 5.559869817681843684e-02 6.448141702047402446e-02 6.937398538960447281e-02 7.652015952796549503e-02 7.918838973525797742e-02 8.538824456792477868e-02 8.671992070428831412e-02 9.004179414334896603e-02 9.273929195803405634e-02 9.567580856642540765e-02 1.012756774475438160e-01 9.859769137112046888e-02 1.056804523601308499e-01 1.057682551823086736e-01 1.106315559440465141e-01 1.144314669705197157e-01 1.192508663211686581e-01 1.221239697802093682e-01 1.247482985764129387e-01 1.313383881743144799e-01 1.392308863011869347e-01 1.368016748876007271e-01 1.388650412087793773e-01 1.419381399850028758e-01 1.441917457542334635e-01 1.492647977022849848e-01 1.475087412587286761e-01 1.552744130868998484e-01 1.610791552197664844e-01 1.650058925449409686e-01 1.617864557317544305e-01 1.640839629120739163e-01 1.723910854770082657e-01 1.724203530844008736e-01 1.792884849525321900e-01 1.895467813436401971e-01 2.032928009490336252e-01 2.150827687936879562e-01 2.116487028596223119e-01 2.087658435314507233e-01 2.085121909340481583e-01 1.781909496753094901e-01 1.527915443930938644e-01 1.287384490509380641e-01 1.175826126997901733e-01 1.084511191932974461e-01 1.033000202921989935e-01
1.618750000000000000e+01 4.345751904345901417e-02 5.243779657842456005e-02 5.899374063436898380e-02 5.882301292457876862e-02 5.772059971279049073e-02 6.618869411838537720e-02 7.339340347153264221e-02 7.681283560190246829e-02 8.199808004495970359e-02 8.706625405844650722e-02 8.735893013237260030e-02 9.173443743756765079e-02 9.586604801449095936e-02 9.883183223027534881e-02 1.041390250374684551e-01 1.038024475524534640e-01 1.066121378621439214e-01 1.095437765359702637e-01 1.130754011613450960e-01 1.168216549075990485e-01 1.227141998626443270e-01 1.259775380869202488e-01 1.260360733017054646e-01 1.341383226148927521e-01 1.381723745005073722e-01 1.407625577547532703e-01 1.404698816808271633e-01 1.434210320929152349e-01 1.466941261863220214e-01 1.513915771728357729e-01 1.521622908341744851e-01 1.559914694680408220e-01 1.628742351398693999e-01 1.645180990884209382e-01 1.622742491883209237e-01 1.653522258991103056e-01 1.714935455169927514e-01 1.743325034340758306e-01 1.797957901473628828e-01 1.884541240010096930e-01 2.020342938311802949e-01 2.097609421828291187e-01 2.079170829170947365e-01 2.067268668831286349e-01 2.027952516233881564e-01 1.706740525099997297e-01 1.479526333042042174e-01 1.238117351398671795e-01 1.110705700549513703e-01 1.028805179195862729e-01 1.001488745629427607e-01
1.621249999999999858e+01 4.415994162087535924e-02 5.346704077172371311e-02 6.083759990009471319e-02 6.043760926572911557e-02 6.046199893855628421e-02 6.845205575673742049e-02 7.496897633615744183e-02 8.192978896103197961e-02 8.562238542706562816e-02 8.800281749499748452e-02 9.207101492256956898e-02 9.480753621377813189e-02 9.589531562186993929e-02 9.966108110638510764e-02 1.065731143856052943e-01 1.053341190059850219e-01 1.092998798076829925e-01 1.129778424700203371e-01 1.162948379745155636e-01 1.189142888361536948e-01 1.238263689435458864e-01 1.269336132617274460e-01 1.290750265359530136e-01 1.346797733516368889e-01 1.412601070804075376e-01 1.425722714785093159e-01 1.405723183066813209e-01 1.452746472277598455e-01 1.465965674949925024e-01 1.512940184815055877e-01 1.527378871128740878e-01 1.562743896728138460e-01 1.642693244255604146e-01 1.680009443681175219e-01 1.647522399475384036e-01 1.682106955544312166e-01 1.764934284465383973e-01 1.771714613511337355e-01 1.784641140109737845e-01 1.913467391982853760e-01 2.000636082667162086e-01 2.112243225524295387e-01 2.058439607267556759e-01 2.040440028721104693e-01 2.013757726648179869e-01 1.653766155719139652e-01 1.453673279845030808e-01 1.185142982017880903e-01 1.081291755119788006e-01 9.731479458041128461e-02 9.633920766732444185e-02
1.623750000000000071e+01 4.723304039710558150e-02 5.681818181818504981e-02 6.255951080170185641e-02 6.405215877872491581e-02 6.226195679321033793e-02 7.238367101648762736e-02 7.855425824176270888e-02 8.533458728771714519e-02 8.597847465035453329e-02 9.027105706793719930e-02 9.351488355395136398e-02 9.832452703547013562e-02 1.006610576923134132e-01 1.022756540334723574e-01 1.090998844905156917e-01 1.071194430569491485e-01 1.129193072552511778e-01 1.150558425949116392e-01 1.169240915334731762e-01 1.186655141733334168e-01 1.242751389235834947e-01 1.266702047952119881e-01 1.312408294830244571e-01 1.380601820055023521e-01 1.410015765484595451e-01 1.409186516608471607e-01 1.407674356893187095e-01 1.469233891108974455e-01 1.479282436313770488e-01 1.536403050075012544e-01 1.552500234140947455e-01 1.593035870379710950e-01 1.652839348151942112e-01 1.698935829795301389e-01 1.678936298077018385e-01 1.684643481518577068e-01 1.755373532717382501e-01 1.764983063811288999e-01 1.790201985514587035e-01 1.911174762737371524e-01 1.995709368756357349e-01 2.105365337787332425e-01 2.063658997252864613e-01 2.010684627872242336e-01 1.983124297577535389e-01 1.622205919081011471e-01 1.393138111888191089e-01 1.166021478521544752e-01 1.026366211913145310e-01 9.351000561938592470e-02 8.763697240260238941e-02
1.626249999999999929e+01 5.018906874375909932e-02 5.890105987762572770e-02 6.479360483267100623e-02 6.789109328172214519e-02 6.541310252248123958e-02 7.541774631618809732e-02 8.093469030969491218e-02 8.609066714535953957e-02 8.817842313936564980e-02 9.562702922078465673e-02 9.558312780969574485e-02 1.015293300449608277e-01 1.034609921328730059e-01 1.054365556318741237e-01 1.117095794830233330e-01 1.094754854520541693e-01 1.157338754995070745e-01 1.169045797952114329e-01 1.183191808191875471e-01 1.242995285964106633e-01 1.273092142232839508e-01 1.286311344905168297e-01 1.328554258241833874e-01 1.406406093906173993e-01 1.435624921953128352e-01 1.434942011113967686e-01 1.445478349775306814e-01 1.475380088661422395e-01 1.477916614635448600e-01 1.555426994880208247e-01 1.557963520854234452e-01 1.598108922327763082e-01 1.659424559815279032e-01 1.727374188311786574e-01 1.689082401973122927e-01 1.696204186438657890e-01 1.769275646228871679e-01 1.778982736014086963e-01 1.810445413961141725e-01 1.909369926948160379e-01 1.986538851773339831e-01 2.105072661713406346e-01 2.037415709290825161e-01 2.002733594530583250e-01 1.959319976898213078e-01 1.578694742757332514e-01 1.315725290334739950e-01 1.083194149600461148e-01 9.703675231019533165e-02 9.216857361389135805e-02 8.335902378871602736e-02
1.628749999999999787e+01 5.370118163086455565e-02 6.190098963535935195e-02 6.908618725024386065e-02 7.004714035963438556e-02 6.925203702546861573e-02 7.795427229020314430e-02 8.386145104894389413e-02 8.941741851897339055e-02 9.302709009739465462e-02 9.911475243505649124e-02 9.911475243505649124e-02 1.027390578171740593e-01 1.069243256743165615e-01 1.069243256743165615e-01 1.150216970529372440e-01 1.125193166208695306e-01 1.187338052572326358e-01 1.210557021103792902e-01 1.221483594530365369e-01 1.250702422577315842e-01 1.305091392981906628e-01 1.301823176823065920e-01 1.334359000374511495e-01 1.419722855269609230e-01 1.453917176573302494e-01 1.447868537712164172e-01 1.447039288836040327e-01 1.486355441433439839e-01 1.511671921828043053e-01 1.562841455419447245e-01 1.586548217407457162e-01 1.647766296203655723e-01 1.658156296828030563e-01 1.742837240883967354e-01 1.711228224899953854e-01 1.687033669455400564e-01 1.786982548701146201e-01 1.790104426823024009e-01 1.837566730144698512e-01 1.924345186063771973e-01 2.002587256493335854e-01 2.071073457792031169e-01 2.010879745254573747e-01 1.975953733766065423e-01 1.901370114260577115e-01 1.548012534340527380e-01 1.310018106892995304e-01 1.062658045079829527e-01 9.332952204045157074e-02 8.858816964284958739e-02 8.088591096402907021e-02
1.631250000000000000e+01 5.677428040709613793e-02 6.439849213287079932e-02 7.257878839910503199e-02 7.157881181319088182e-02 7.148125312188217950e-02 7.998349306943511317e-02 8.807110857892609668e-02 9.359780844156376234e-02 9.526118412837704386e-02 1.000318041333723290e-01 1.016903018856201574e-01 1.071682224026034996e-01 1.087974525474587340e-01 1.103779033466596171e-01 1.182411338661405881e-01 1.137924575424640178e-01 1.218361716408660755e-01 1.248117117257813297e-01 1.248361013986084983e-01 1.290311251248824620e-01 1.332749281968107768e-01 1.315237496878196577e-01 1.351919564810266650e-01 1.437283419705376597e-01 1.500257554945140237e-01 1.482599431818266145e-01 1.486648117507577138e-01 1.539720045579507923e-01 1.527232533091995026e-01 1.574450939685404227e-01 1.599669861388702263e-01 1.655814888236857296e-01 1.694643247377718709e-01 1.720545079920177689e-01 1.716301276848249402e-01 1.719667051698399451e-01 1.798884709041061181e-01 1.815030672452650484e-01 1.835957011738366118e-01 1.916345373376732442e-01 2.019074675324790125e-01 2.076926979270847518e-01 1.980051198801311141e-01 1.977465893481630821e-01 1.883614432442664577e-01 1.521915584415670930e-01 1.267628855519552511e-01 1.021878512112945198e-01 9.131981299950570063e-02 8.376389235764711283e-02 7.574456793207223759e-02
1.633749999999999858e+01 6.056931349899583039e-02 6.720330450798626953e-02 7.460313124374988447e-02 7.678844592906437783e-02 7.520311719529827743e-02 8.350536182566720145e-02 9.121249843905315791e-02 9.521240478270916185e-02 9.961230176073077036e-02 1.019976117632280660e-01 1.038122034215695766e-01 1.096559690309596713e-01 1.112022742882022991e-01 1.141875702422480016e-01 1.192411104520377935e-01 1.170362840284615430e-01 1.251141436688205100e-01 1.260750967782110210e-01 1.290945382742147707e-01 1.286847917707183153e-01 1.364211959914968519e-01 1.343480738011873510e-01 1.380114026598283916e-01 1.444844218281595150e-01 1.525281359265604209e-01 1.501135583166705034e-01 1.509232954545325911e-01 1.543378496503365060e-01 1.562890234765101638e-01 1.604596575299563344e-01 1.613962209665197045e-01 1.684448364135720522e-01 1.696009069055799401e-01 1.724886441683169680e-01 1.725910807941910818e-01 1.724593765609243601e-01 1.813811188811034203e-01 1.831322973900942619e-01 1.860297905219621406e-01 1.919272134115720674e-01 2.020538055694133250e-01 2.053512893356468083e-01 1.980978006368462330e-01 1.941710633116717488e-01 1.855419970654187400e-01 1.492062624874997689e-01 1.236312515609285095e-01 1.010220248501412371e-01 8.747112262736517208e-02 8.036884990009304786e-02 7.273976023975403660e-02
1.636250000000000071e+01 6.394484421828534881e-02 7.044713099400999601e-02 7.823231456044400789e-02 7.964691558442010821e-02 7.725672764735704023e-02 8.601262019231258049e-02 9.459290709291247323e-02 9.980254120879689106e-02 1.008171515984073313e-01 1.045292598027032505e-01 1.059780063686373841e-01 1.127778471528535637e-01 1.144607345779285745e-01 1.197289039085982082e-01 1.232458947302767227e-01 1.203630354021047455e-01 1.278262752872200425e-01 1.272458010739332956e-01 1.291140500124948465e-01 1.325042145354720646e-01 1.374260505119958287e-01 1.378601866883195359e-01 1.423478864885195927e-01 1.473185018106976940e-01 1.531378777472614527e-01 1.524403331044042742e-01 1.526403284215871181e-01 1.562256103271817131e-01 1.568548638861227973e-01 1.634693431568524369e-01 1.640888408466626980e-01 1.712252591158938686e-01 1.710789210789308290e-01 1.753178462162936768e-01 1.762446537837263072e-01 1.737471512862236722e-01 1.830152269605498649e-01 1.825274335040063811e-01 1.885809502997110310e-01 1.949661666458652187e-01 2.038049840784331712e-01 2.045561860015101541e-01 1.956344436813298171e-01 1.907126077048060531e-01 1.859517435689416187e-01 1.455819571054028649e-01 1.184996643981086339e-01 9.457339535465072999e-02 8.611993475275214749e-02 7.745672296453987027e-02 7.125199019730674155e-02
1.638749999999999929e+01 6.689599463037343430e-02 7.467630026224200690e-02 8.112005182318143826e-02 8.389071865634842307e-02 8.096395791708752010e-02 8.875401941808695738e-02 9.790014672827729303e-02 1.034073348526532293e-01 1.039585414585473683e-01 1.095096309940122165e-01 1.105388751873189745e-01 1.170265281593473178e-01 1.181630869130936290e-01 1.217630026223845557e-01 1.289091767607465910e-01 1.226166411713356386e-01 1.310359562312761739e-01 1.311091252497576798e-01 1.324554351898177273e-01 1.368748439061016897e-01 1.409381633991089178e-01 1.421478911713367765e-01 1.433576189435645798e-01 1.529427603646440481e-01 1.557768403471617158e-01 1.554841642732356088e-01 1.563280469530558270e-01 1.581767841533556485e-01 1.587523804320769560e-01 1.668351180070024864e-01 1.651619864510583402e-01 1.723325502622475580e-01 1.741666536588510616e-01 1.759227101024075923e-01 1.769617101648452151e-01 1.767568369130969597e-01 1.843322692932172768e-01 1.836835039960144356e-01 1.907126077048060531e-01 1.951466502247863333e-01 2.023172140359755233e-01 2.050000780469646844e-01 1.945222746004106329e-01 1.887468000749357999e-01 1.822298794955148626e-01 1.438015109890191656e-01 1.166119037212853538e-01 9.312464878871658247e-02 8.106639454296166170e-02 7.312023913586829238e-02 6.833498532717671714e-02
1.641249999999999787e+01 7.134467095403987380e-02 7.817377934564767594e-02 8.486142763485789164e-02 8.591018356642624032e-02 8.393462006742541393e-02 9.418316058940255642e-02 1.017049356893020146e-01 1.068609125249659064e-01 1.070316402347561008e-01 1.123729785839065048e-01 1.135827063561341693e-01 1.205142513736160992e-01 1.227581012737158084e-01 1.246800074924968582e-01 1.330310314685201334e-01 1.285774772102787622e-01 1.335383366633252911e-01 1.347431865009874885e-01 1.357577968905978039e-01 1.383431022102779295e-01 1.417430226023854989e-01 1.448502669205670723e-01 1.466794923826048869e-01 1.510549996877992851e-01 1.610937890234627745e-01 1.559426901223643358e-01 1.560061032717149909e-01 1.577572817807058325e-01 1.621815684315545958e-01 1.667326813811046693e-01 1.664302494380477393e-01 1.723374281967884891e-01 1.758641748875973965e-01 1.787665459540307145e-01 1.804591892482363680e-01 1.790299544205641580e-01 1.861127154095745251e-01 1.859468656343497839e-01 1.906101710789048498e-01 1.950051901223609774e-01 2.022879464285541884e-01 2.043561906842982501e-01 1.945612980769065026e-01 1.892345935314524163e-01 1.804494333791054894e-01 1.414844920704174946e-01 1.138948941683219640e-01 8.906620723026213715e-02 7.921277940808514606e-02 7.073492913336060228e-02 6.616430444554881329e-02
1.643750000000000000e+01 7.520311719530896333e-02 8.139321615884578809e-02 9.063202422577937289e-02 9.028081293706806398e-02 8.938815091159349469e-02 9.814892139111447422e-02 1.081096637737324201e-01 1.112608095030033217e-01 1.107778939810252911e-01 1.179094343156910224e-01 1.163241055819247000e-01 1.240605098027043607e-01 1.285872330794278762e-01 1.283579701548524521e-01 1.329529845154920620e-01 1.310603459041033425e-01 1.376992148476601785e-01 1.378845763611467046e-01 1.425381259365715303e-01 1.429186048326754610e-01 1.470941168206876815e-01 1.476794689685398676e-01 1.501135583166918752e-01 1.553329483017071300e-01 1.648302869006087745e-01 1.593962677947143580e-01 1.599962537462628342e-01 1.621230332167924448e-01 1.650010146103989828e-01 1.713911088911186376e-01 1.700204092782314214e-01 1.761080716158941462e-01 1.780104660964137164e-01 1.812786822552550636e-01 1.821762222152950861e-01 1.795177478771330659e-01 1.886736310564542940e-01 1.872834197053053484e-01 1.921662322053056260e-01 1.954149366258852161e-01 2.055854301948168983e-01 2.041366836288827369e-01 1.931369411838271821e-01 1.880248657592514250e-01 1.790445882242858999e-01 1.354651208166910148e-01 1.100998610764298419e-01 8.638334321928563264e-02 7.586651629620810855e-02 6.816425761738649503e-02 6.289121035215143596e-02
1.646249999999999858e+01 7.841279813935395082e-02 8.627115072426837228e-02 9.456363948550641774e-02 9.568556443555627233e-02 9.274904782716492102e-02 1.021683394730182604e-01 1.142070819805097448e-01 1.132119833291611727e-01 1.144070772976925471e-01 1.187777066683215477e-01 1.200362137862035494e-01 1.285286978646243972e-01 1.327139657217668856e-01 1.325871394230656308e-01 1.389528440309572010e-01 1.371041068306576294e-01 1.436063936063813606e-01 1.408601164460419330e-01 1.464843749999875100e-01 1.477575159215658018e-01 1.510647555569301637e-01 1.520939997502367691e-01 1.514452344530340389e-01 1.605084368756106994e-01 1.670351133241615715e-01 1.637425074924935275e-01 1.629717938311549541e-01 1.668985311563294383e-01 1.674594936313543447e-01 1.739764142107743938e-01 1.708106346778076046e-01 1.768348838661187861e-01 1.803860202297548343e-01 1.844932411338504052e-01 1.827176729520323673e-01 1.840249594155687063e-01 1.922394012237598482e-01 1.905370020604233161e-01 1.933271806318516417e-01 1.978880494505325938e-01 2.052195851023801143e-01 2.065024818930892847e-01 1.887321662712126702e-01 1.861273492132708429e-01 1.774885270978869556e-01 1.339236934939945778e-01 1.051390016233676589e-01 8.153467626123180045e-02 7.315926261238138439e-02 6.578870348401037738e-02 5.929129464285208539e-02
1.648750000000000071e+01 8.299317869630841449e-02 9.040763923576937422e-02 9.895378059441121976e-02 9.920255525724838708e-02 9.627579451798748411e-02 1.054950908466593396e-01 1.185630775474592891e-01 1.196215893481586551e-01 1.182313779970097095e-01 1.255043784340730828e-01 1.236849088411658693e-01 1.336261394855220996e-01 1.381333510239838858e-01 1.386309003496582481e-01 1.444405204170911283e-01 1.399186750749330244e-01 1.480794596029054999e-01 1.455429336288793785e-01 1.491965066183900956e-01 1.509135395854231676e-01 1.527037415709377455e-01 1.571231502872217356e-01 1.553963614510577851e-01 1.618791364885206752e-01 1.686399537962133821e-01 1.666253668206887917e-01 1.674448598276818412e-01 1.689131181318777319e-01 1.727276629620477788e-01 1.764690387737362920e-01 1.763909918206893468e-01 1.811957573676426791e-01 1.822493912337765920e-01 1.881712037962144923e-01 1.880004760864242563e-01 1.849224993756348745e-01 1.913906406094014745e-01 1.928491430444665145e-01 1.963758897352758936e-01 2.007660308441672481e-01 2.063707776598518728e-01 2.068097917707410194e-01 1.928003636988121494e-01 1.836152129120983689e-01 1.754349166458641085e-01 1.311822942682392412e-01 1.014317713536521115e-01 8.046640859141315771e-02 7.094955825424978380e-02 6.417410714286078677e-02 5.885228053197137654e-02
1.651249999999999929e+01 8.572969998751735210e-02 9.654895885365184782e-02 1.021488277347710472e-01 1.031341705169888795e-01 1.014268934190866861e-01 1.104120488886176643e-01 1.240214863261808881e-01 1.216069087162906237e-01 1.233336975524545603e-01 1.314554586039035633e-01 1.298311063936137821e-01 1.395723417207871409e-01 1.403967126623456296e-01 1.425771494130950168e-01 1.495916193181903164e-01 1.431625015609472029e-01 1.495379620379705399e-01 1.477477600524559620e-01 1.536012815309777679e-01 1.559622018606482141e-01 1.580645916583506283e-01 1.583621456668421745e-01 1.582011738261828171e-01 1.659912353271822405e-01 1.710106299950147069e-01 1.714935455169927514e-01 1.698350477647449230e-01 1.692789632242853448e-01 1.740739729021077709e-01 1.782543628246854583e-01 1.821859780844259369e-01 1.850590815434670355e-01 1.841956871253851158e-01 1.876199971903203534e-01 1.919662368881227821e-01 1.862395417083022864e-01 1.935710773601508894e-01 1.952003075050061098e-01 1.985904720279833280e-01 2.009660261613500642e-01 2.056683550824292828e-01 2.059902987637479699e-01 1.923759833916193207e-01 1.809177150974128623e-01 1.717325643106990818e-01 1.290701486014059207e-01 1.004269168331725359e-01 7.929570429570881318e-02 6.819840315934452835e-02 6.198879245754598116e-02 5.557918643856459701e-02
1.653749999999999787e+01 9.092470029969254575e-02 1.022854099025886920e-01 1.049585180444465998e-01 1.084511191932974461e-01 1.062072692931977369e-01 1.137875796078824109e-01 1.283579701548342167e-01 1.284896743881009384e-01 1.284604067807083305e-01 1.357675527597286824e-01 1.310749797077810086e-01 1.420259428071806718e-01 1.455136660214661204e-01 1.465136426073801179e-01 1.523183847402467539e-01 1.508550043706164967e-01 1.547817416957909809e-01 1.533964082792076966e-01 1.603377091658205189e-01 1.603864885114748284e-01 1.605035589410452601e-01 1.630839863261599187e-01 1.634644652222637939e-01 1.718398788711142100e-01 1.738642217157694014e-01 1.725764469904947918e-01 1.718837802822031358e-01 1.725032779720132581e-01 1.796835976523323275e-01 1.796884755868977668e-01 1.842200767981860832e-01 1.868102600524316204e-01 1.874346356768071820e-01 1.913321053945890582e-01 1.956929788960871941e-01 1.901418893606231508e-01 1.961563826798034538e-01 1.991855800449380542e-01 2.027025708666160830e-01 2.009611482267560922e-01 2.078683035714108673e-01 2.089121815684137629e-01 1.918540443930905337e-01 1.823810954670174178e-01 1.721276770104748222e-01 1.265141108891001120e-01 9.734406218780387865e-02 7.818353521477854062e-02 6.533993350399043554e-02 5.996932754744743743e-02 5.314509709040506069e-02
1.656250000000000000e+01 9.543191183816726597e-02 1.058804476773286957e-01 1.127144340035029085e-01 1.130314997502561841e-01 1.128266264985079148e-01 1.201679180194873547e-01 1.334066324300774986e-01 1.322554398726348834e-01 1.322847074800274914e-01 1.411088911088991538e-01 1.350261067058018682e-01 1.463234031593489692e-01 1.517671781343742643e-01 1.501964832043042597e-01 1.567280375874215148e-01 1.551817323301786511e-01 1.633669065309783230e-01 1.579231315559530280e-01 1.669180428946148709e-01 1.649912587412681042e-01 1.650497939560533200e-01 1.665765874750344266e-01 1.645278549575517890e-01 1.759763673826273689e-01 1.781958276099002425e-01 1.764007476898202254e-01 1.740056818181917042e-01 1.784933816183917610e-01 1.816250156094009471e-01 1.845859218906198973e-01 1.879516967407699191e-01 1.907369973776332217e-01 1.885663164960147409e-01 1.951515281593517726e-01 1.979124391233878788e-01 1.947759271978132811e-01 1.992782608017096280e-01 2.037610826673442455e-01 2.049805663087029550e-01 2.038976648351764065e-01 2.089707167832286494e-01 2.078975711788329794e-01 1.912443025724384349e-01 1.796006727647454781e-01 1.693374984390705607e-01 1.242214816433637042e-01 9.506606674575965310e-02 7.417875093656765839e-02 6.409606018981384157e-02 5.685232736014309007e-02 4.996956168831452605e-02
1.658749999999999858e+01 1.009000764860053800e-01 1.111827625499405697e-01 1.184069836413485510e-01 1.192411104520377935e-01 1.168948239260639566e-01 1.246361060814079463e-01 1.375870223526356184e-01 1.377187265859023402e-01 1.389918675074806598e-01 1.469429008491383304e-01 1.426112949550328024e-01 1.528061781967901545e-01 1.573182676698167692e-01 1.564012159715151284e-01 1.604596575299563344e-01 1.608645260988873782e-01 1.667278034465392300e-01 1.620742538711150427e-01 1.726057145978873997e-01 1.689618974775080884e-01 1.693570101773082259e-01 1.710740431443410481e-01 1.698399256992862150e-01 1.783616773850996706e-01 1.844883631992849660e-01 1.812835601897947457e-01 1.800982220903942221e-01 1.825371893731113082e-01 1.867809924450390124e-01 1.924881758865969739e-01 1.892199597277560985e-01 1.941710633116717488e-01 1.932296219405429671e-01 1.980197536837992878e-01 1.995465472027802001e-01 1.985319368131698847e-01 2.031659746503323427e-01 2.047952047951873411e-01 2.088390125499322569e-01 2.055707963910913816e-01 2.097902097901918894e-01 2.073366087037785133e-01 1.924540303446389267e-01 1.800152972027818377e-01 1.644156624625234264e-01 1.238019792707187039e-01 9.244661588410800490e-02 7.090077890858535736e-02 6.162782529969504375e-02 5.519870754245283923e-02 4.783302634864726455e-02
1.661250000000000071e+01 1.070609078421639326e-01 1.158509459290775201e-01 1.226459087787282465e-01 1.251385333416654422e-01 1.250458525849222069e-01 1.304164585414659405e-01 1.426259287587493818e-01 1.457721965534548580e-01 1.460112153471611329e-01 1.512647508741344904e-01 1.477282483141942049e-01 1.572402207167921673e-01 1.603523429695395963e-01 1.595279720279810798e-01 1.649717470030063748e-01 1.643229817058035336e-01 1.732349681568530197e-01 1.659766015234859504e-01 1.766251326798302379e-01 1.742788461538560540e-01 1.732398460914184313e-01 1.750105363386712798e-01 1.741081184440658458e-01 1.848932317682422666e-01 1.873858563311794900e-01 1.872785417707399092e-01 1.840981284340764135e-01 1.892394714660447230e-01 1.893467860264842761e-01 1.927418284840269336e-01 1.937174153971139012e-01 1.977807348901211293e-01 1.954100586913198045e-01 2.004538430319794118e-01 2.057610358391725458e-01 1.997611763236876725e-01 2.076390406468649474e-01 2.076292847777340966e-01 2.084341439810308283e-01 2.103511722652467164e-01 2.110828624500619699e-01 2.092243693806312699e-01 1.919174575424684448e-01 1.811762456293809498e-01 1.636010473901192142e-01 1.221190918456612901e-01 9.064665802947567685e-02 6.936422952048346136e-02 5.950104582917421087e-02 5.257437874625673496e-02 4.513065059940316037e-02
1.663749999999999929e+01 1.140802556818246716e-01 1.200167020479588759e-01 1.271628761863209112e-01 1.290360030594478735e-01 1.311579045954120726e-01 1.351382992008068884e-01 1.465819336913170012e-01 1.505086710164920683e-01 1.500452672327757531e-01 1.575816761363725838e-01 1.538500561938149491e-01 1.614108547702389485e-01 1.681521603396698983e-01 1.683228880494601065e-01 1.719130478896201686e-01 1.698984609140955782e-01 1.800006633991111105e-01 1.706838083791305805e-01 1.789811750749352448e-01 1.771617054820280590e-01 1.776641327422678607e-01 1.818103771228874455e-01 1.805469920704398101e-01 1.889175277847260082e-01 1.922979364385723755e-01 1.899223823052055837e-01 1.884980254120986187e-01 1.907223635739369316e-01 1.943222792832278167e-01 1.960393122502608887e-01 1.989075377747365758e-01 2.005757913961153105e-01 1.999514157717396379e-01 2.047074019730386052e-01 2.075366040209908058e-01 2.032245098651464243e-01 2.089463271104014808e-01 2.096975290334784636e-01 2.120779611014106669e-01 2.115999235139980617e-01 2.122925902222898009e-01 2.127608719405715276e-01 1.924784200174934623e-01 1.810933207417685376e-01 1.635766577172919900e-01 1.176752934565501452e-01 8.903693962288218577e-02 6.773987731019365244e-02 5.714988136863462242e-02 5.214999843906390625e-02 4.478431724525729074e-02
1.666249999999999787e+01 1.192703780594304014e-01 1.270799512986904578e-01 1.350895198551333165e-01 1.370845950923959000e-01 1.375236092032849633e-01 1.422015484515363193e-01 1.535037228396472497e-01 1.565085305319546816e-01 1.555426994879987312e-01 1.628937468781079811e-01 1.599425964660203259e-01 1.680107002372484004e-01 1.744056724525325786e-01 1.737764188935915777e-01 1.780153440309538426e-01 1.766641561563285778e-01 1.837859406218624592e-01 1.770543909215633038e-01 1.848981097027814491e-01 1.844493397227614795e-01 1.815762362637207972e-01 1.857761379245595756e-01 1.864688046328512316e-01 1.925906125124710877e-01 1.977368334790041149e-01 1.944442276473360709e-01 1.934149834540294655e-01 1.952149413086746721e-01 1.974197677322508948e-01 2.031903643231595114e-01 2.028732985764062913e-01 2.042488761238587247e-01 2.029806131368458166e-01 2.063171203796027864e-01 2.107706746378441576e-01 2.056244536713111581e-01 2.124145385863954738e-01 2.108779891982837384e-01 2.159266514735080633e-01 2.170583322926887826e-01 2.122194212037781247e-01 2.105267779095724712e-01 1.897565325299538364e-01 1.807323535839006623e-01 1.615084134615246969e-01 1.161436220029870986e-01 8.734429632866387572e-02 6.691550636862565737e-02 5.658891889360156968e-02 4.965249594155421442e-02 4.352581012736891214e-02
1.668750000000000000e+01 1.279384677822250627e-01 1.348212334540536128e-01 1.407918253621458782e-01 1.432356705794287366e-01 1.432844499250830739e-01 1.484257929570513834e-01 1.612352491258833009e-01 1.585426292457632336e-01 1.594206574675415267e-01 1.656888033841253105e-01 1.660400146728366055e-01 1.714301323676420963e-01 1.803908981643459197e-01 1.805469920704398101e-01 1.828493771853250682e-01 1.801518793706396171e-01 1.870053774350755593e-01 1.834103396603500857e-01 1.930637721653456484e-01 1.916930725524584600e-01 1.893467860264842761e-01 1.927467064185923729e-01 1.888394808316790630e-01 1.981709696553559386e-01 2.021416083916199036e-01 2.000684862013100973e-01 1.957807817182928567e-01 1.995416692682430992e-01 2.024147727272842257e-01 2.074146556568549349e-01 2.089658388486632101e-01 2.106877497502617214e-01 2.060488339785332135e-01 2.096585055569549771e-01 2.131852522477643841e-01 2.099853271728391035e-01 2.162339613511611580e-01 2.157754355020102544e-01 2.176680741133990016e-01 2.199314357517607454e-01 2.182973276723400857e-01 2.109365244130989026e-01 1.918881899350758369e-01 1.787226445429672128e-01 1.610352538087004570e-01 1.146168284840225066e-01 8.672967657343150227e-02 6.343753902348013562e-02 5.393044455544761945e-02 4.724279626623644618e-02 4.242339691558683068e-02
1.671249999999999858e+01 1.322310501997889243e-01 1.413918113136742594e-01 1.460112153471403995e-01 1.525525255993875895e-01 1.482794549200672773e-01 1.543232158466401882e-01 1.670595029969887402e-01 1.664302494380477393e-01 1.665765874750107789e-01 1.754300387112737447e-01 1.708252684815039224e-01 1.780543675074773291e-01 1.842542223401441304e-01 1.878199925074764964e-01 1.888785043081757098e-01 1.854151707667174576e-01 1.950929929445388011e-01 1.883224197677161871e-01 1.988099790833996461e-01 1.978978053196634446e-01 1.924832979520315346e-01 1.960832136613219479e-01 1.944295938436397531e-01 1.998782467532297102e-01 2.082487824675147148e-01 2.051659278221603377e-01 1.996441058940888469e-01 2.027269605394432517e-01 2.077512331418404357e-01 2.132535433316501694e-01 2.100048389110709957e-01 2.106389704045774358e-01 2.075268481518304509e-01 2.158925059315500439e-01 2.170632102272542219e-01 2.130047686688129882e-01 2.199850930319492692e-01 2.184924450549264319e-01 2.221606518481329118e-01 2.220728490259550880e-01 2.222143091283526883e-01 2.125413648850967840e-01 1.935076642107727007e-01 1.762105082417432245e-01 1.588206715159704852e-01 1.125534621628275639e-01 8.491996284964310748e-02 6.142295204794680913e-02 5.224267919579973773e-02 4.527698863635977455e-02 4.120391327422225775e-02
1.673750000000000071e+01 1.370845950924153844e-01 1.495135723651433435e-01 1.532208026348738650e-01 1.574841174450638814e-01 1.556305023101986762e-01 1.617425543206885141e-01 1.746690809190908633e-01 1.735471559690408283e-01 1.722788929820277815e-01 1.790543440934167507e-01 1.763568462787312996e-01 1.834444852023081329e-01 1.924198848027082465e-01 1.919467251498610527e-01 1.968441714535576481e-01 1.905467579295812564e-01 2.001953125000113798e-01 1.935320538836273752e-01 2.040976601523592782e-01 2.014782092907207445e-01 1.974100118631480771e-01 2.025708666333781716e-01 1.987855894106007049e-01 2.032928009490625187e-01 2.125852662962158801e-01 2.082634162712406201e-01 2.047952047952164290e-01 2.086097496253865036e-01 2.147364354395726593e-01 2.160827453796326791e-01 2.151364260739383194e-01 2.156534871378744112e-01 2.129657451923197831e-01 2.173851539086037732e-01 2.213899381868257576e-01 2.150535011863259349e-01 2.245849853271855989e-01 2.236874453671455765e-01 2.255361825674453979e-01 2.246483984765362540e-01 2.222777222777349015e-01 2.119072333916204309e-01 1.959905329046065237e-01 1.766983016983117438e-01 1.557085492632456214e-01 1.121778612013050735e-01 8.255904251998472110e-02 5.992542613636704651e-02 5.185244443057237390e-02 4.404287119131120032e-02 4.032588505244984189e-02
1.676249999999999929e+01 1.456307364510572300e-01 1.541183425949138597e-01 1.598157701673417475e-01 1.620644980020072012e-01 1.635522680444648214e-01 1.705618600149947095e-01 1.801079779595507191e-01 1.801567573052050564e-01 1.805274803321780808e-01 1.836444805194909768e-01 1.815616024600502643e-01 1.902687156593514672e-01 1.955222511863247969e-01 1.985709602897215986e-01 2.032781671453662009e-01 1.964588146228882781e-01 2.062976086413703669e-01 2.031367070429686006e-01 2.105462896478641210e-01 2.057171344280836200e-01 2.026635473901214068e-01 2.094877778471647412e-01 2.038001061438677319e-01 2.093219280719399722e-01 2.165998064435687709e-01 2.165071256868254801e-01 2.121755197927193692e-01 2.142340081793328577e-01 2.177851445429694333e-01 2.204241071428696686e-01 2.218289522977149042e-01 2.212387222152973065e-01 2.190192619880244329e-01 2.249508304195931840e-01 2.258922717907221323e-01 2.189070694930194405e-01 2.274044315060069210e-01 2.275946709540589141e-01 2.297848635739391243e-01 2.315165303446684864e-01 2.266581075174954052e-01 2.123950268481639148e-01 1.918784340659449583e-01 1.781665600025076346e-01 1.553085586288799613e-01 1.098949878246815726e-01 7.965179351898554749e-02 5.892057161588746400e-02 5.037930819181105080e-02 4.311606362387856994e-02 3.813569243256959701e-02
1.678749999999999787e+01 1.549475914710157776e-01 1.625230238511349845e-01 1.644888314810049601e-01 1.709325830419434755e-01 1.689033622627228726e-01 1.763714800824025264e-01 1.887760676823015960e-01 1.871712272102737662e-01 1.910491851897938853e-01 1.917564857017818591e-01 1.882541286838001482e-01 1.977270776098732363e-01 2.025903783716111184e-01 2.013318712537290889e-01 2.104828764984835454e-01 2.058098151847976287e-01 2.130291583416401568e-01 2.100536182567253329e-01 2.162193275474341148e-01 2.113072474400419232e-01 2.116584587287531627e-01 2.143218110014802058e-01 2.084585336538283817e-01 2.173607642357456848e-01 2.228630744255554186e-01 2.194338864260552135e-01 2.147218016358458104e-01 2.165851726398416721e-01 2.236240322177631412e-01 2.231996519105703958e-01 2.249264407467340687e-01 2.247264454295512526e-01 2.227996612762047912e-01 2.317994505494307966e-01 2.276678399725080570e-01 2.235703749375433924e-01 2.285507461288516506e-01 2.305165537587215985e-01 2.325799200799002486e-01 2.310238589535267562e-01 2.315214082792010353e-01 2.145608297951865084e-01 1.938539975649185287e-01 1.787958135614233224e-01 1.560109812062804024e-01 1.101388845529376742e-01 7.663235202297048743e-02 5.719378277971540192e-02 4.878910152347236406e-02 4.171609640359284776e-02 3.719425106143538912e-02
1.681250000000000000e+01 1.628449675324767920e-01 1.700838224275821042e-01 1.735276442307790712e-01 1.782055834790311211e-01 1.780446116383717359e-01 1.856346778221883709e-01 1.972148944805307003e-01 1.935174200799310573e-01 1.957563920454656881e-01 1.993904532967146204e-01 1.960588239885226458e-01 2.048098385989127468e-01 2.105462896478641210e-01 2.085853599525593072e-01 2.181900131119005326e-01 2.107901863761358630e-01 2.189656047078046563e-01 2.196290038087038154e-01 2.181656234390733362e-01 2.192095014360763983e-01 2.168290693681441950e-01 2.205265437687437824e-01 2.121657639235884907e-01 2.246483984765362540e-01 2.269068821803325586e-01 2.246093750000127676e-01 2.207021494130994577e-01 2.251166801948180085e-01 2.294580419580549979e-01 2.271995582542586656e-01 2.282190465784345590e-01 2.299946147602528190e-01 2.305897227772358837e-01 2.348579155219913672e-01 2.381163758117018636e-01 2.274093094405723603e-01 2.349457183441691910e-01 2.321067604270861395e-01 2.359456949300833273e-01 2.367651879370764045e-01 2.333408778721411392e-01 2.155559284465657088e-01 1.947515375249860847e-01 1.782494848901200191e-01 1.545085773601486412e-01 1.099730347777285178e-01 7.506165709291136301e-02 5.653038367882439602e-02 4.758425168581689041e-02 4.134049544206028909e-02 3.620403034465740494e-02
1.683749999999999858e+01 1.686838552072782993e-01 1.780641233766081799e-01 1.803469967532313756e-01 1.841956871253589145e-01 1.838152082292550671e-01 1.917564857017818591e-01 2.055610405219605030e-01 2.017367398226601050e-01 2.013318712537290889e-01 2.054342142232591928e-01 2.045464301323501877e-01 2.104877544330489847e-01 2.158144589785030709e-01 2.212387222152658595e-01 2.247459571678130097e-01 2.173607642357456848e-01 2.272971169455350604e-01 2.244386472901906404e-01 2.255264266982824894e-01 2.258288586413393917e-01 2.255313046328479010e-01 2.279751498501303986e-01 2.211362855893917456e-01 2.305848448426376929e-01 2.350676667082716720e-01 2.290726851273530984e-01 2.269654173950855225e-01 2.305360654969833556e-01 2.333847792831968693e-01 2.348432817182616872e-01 2.363212958915882345e-01 2.344432910838960826e-01 2.310482486263539248e-01 2.385310002497299242e-01 2.384236856892903711e-01 2.317067697926875336e-01 2.397163383491303923e-01 2.362969062187610658e-01 2.374578546453343930e-01 2.406772914585209311e-01 2.361895916583215405e-01 2.173119848900913476e-01 1.943125234140693214e-01 1.793616539710136681e-01 1.530354411213655508e-01 1.067048186188720160e-01 7.448118287961402739e-02 5.389142107891648631e-02 4.596965534465142361e-02 3.983321366133527053e-02 3.484796453546155914e-02
1.686250000000000071e+01 1.783177759740361135e-01 1.846005556943161874e-01 1.866395323426679742e-01 1.912833260489619214e-01 1.902979832667440752e-01 1.994002091658454989e-01 2.113121253746373940e-01 2.126145339036084880e-01 2.086487731019099623e-01 2.154095904096026415e-01 2.119999141483636940e-01 2.181900131119005326e-01 2.242045064310816682e-01 2.269898070679449709e-01 2.330433238636496207e-01 2.216826142607518646e-01 2.362627606768366029e-01 2.296190137987143554e-01 2.298824222652478266e-01 2.345945070554578959e-01 2.306189903846284917e-01 2.343945117382750520e-01 2.305946007118013230e-01 2.350091314935198461e-01 2.381602772227907616e-01 2.345554835789344372e-01 2.281019761488641273e-01 2.356774085289844445e-01 2.361164226398735633e-01 2.430333338536601884e-01 2.390724509865270742e-01 2.399943806193942375e-01 2.410821600274862531e-01 2.443991555319819098e-01 2.398187749750385900e-01 2.362920282842292108e-01 2.446040287837301930e-01 2.427406577797340814e-01 2.420040896603534164e-01 2.437260005619519276e-01 2.366529954420714121e-01 2.189509709041083385e-01 1.976831761988124547e-01 1.793470201673428577e-01 1.543232158466621151e-01 1.058755697427632564e-01 7.262756774475936927e-02 5.357923326673631054e-02 4.518918581418838315e-02 3.799423233017198975e-02 3.472601617133064256e-02
1.688749999999999929e+01 1.861175933441664432e-01 1.946978802447663082e-01 1.981026785714398442e-01 2.014099182068046501e-01 2.012196787587527125e-01 2.081707355144973570e-01 2.203167925824301154e-01 2.207167832167957755e-01 2.159607970154967804e-01 2.236386660214912392e-01 2.180241633366757081e-01 2.235898866758369019e-01 2.295799903221908966e-01 2.349993756243889675e-01 2.375895588786348933e-01 2.301458307317813257e-01 2.416919018481655801e-01 2.347993803072061514e-01 2.380773523351783771e-01 2.403748595154981682e-01 2.369115259740394441e-01 2.389651364260874933e-01 2.367700658716418438e-01 2.424674934440697038e-01 2.493014797702439445e-01 2.386480706793342454e-01 2.349798638861272382e-01 2.404480285339797019e-01 2.464332542457682573e-01 2.458771697053086791e-01 2.449308503996143194e-01 2.404870520105031606e-01 2.446528081293845303e-01 2.460820429570569623e-01 2.424382258366770959e-01 2.418040943431705725e-01 2.482576017732408824e-01 2.477161510364776220e-01 2.468673904220919368e-01 2.469844608516623685e-01 2.394236622752383692e-01 2.184875671203920233e-01 1.994099650349763775e-01 1.817372081044059395e-01 1.529476382992094874e-01 1.058902035464595603e-01 7.172514985015392142e-02 5.278412993257043662e-02 4.404774912587663266e-02 3.627232142857348546e-02 3.381384240759433002e-02
1.691249999999999787e+01 1.979953640109721191e-01 2.009318806193635121e-01 2.108048201798022048e-01 2.074488011987835057e-01 2.123803930444374266e-01 2.177607548701112894e-01 2.295702344530273775e-01 2.286483048201603252e-01 2.231655063686123486e-01 2.299897368256547114e-01 2.285995254745059879e-01 2.325847980144656879e-01 2.396529251997797649e-01 2.423845685564228747e-01 2.455601039585205425e-01 2.368676245629168786e-01 2.494234281343443715e-01 2.414138595779014851e-01 2.448284137737054000e-01 2.470234843281507719e-01 2.446723198676115096e-01 2.461259443681108883e-01 2.383114931942853509e-01 2.504038929819966119e-01 2.526623766857926112e-01 2.467161744505284027e-01 2.425943197427365416e-01 2.471551885614174937e-01 2.491697755369418066e-01 2.503209680943842552e-01 2.518184940059725596e-01 2.462332589285504414e-01 2.484478412212575427e-01 2.496136675823962814e-01 2.464625218531258377e-01 2.473015265983805056e-01 2.541306349899883354e-01 2.547940340908873558e-01 2.517453249874910259e-01 2.510672920828956878e-01 2.419650661837955408e-01 2.181022102896917059e-01 1.977856128246584522e-01 1.807274756493352230e-01 1.508403705669202066e-01 1.046951095779131424e-01 6.968617320179225361e-02 5.093051479769795248e-02 4.330142513735894816e-02 3.534063592657041286e-02 3.251143387861860079e-02
1.693750000000000000e+01 2.055317729145970940e-01 2.120925949051069848e-01 2.179558722527596415e-01 2.153852007367754728e-01 2.222826002123003408e-01 2.275507695429699884e-01 2.412138642607529748e-01 2.348579155219913672e-01 2.342237840284848438e-01 2.388431880619516223e-01 2.380724744006129379e-01 2.416577563062075606e-01 2.457649772103036867e-01 2.485063764360780636e-01 2.530184659091053168e-01 2.457015640609530316e-01 2.555940153596549247e-01 2.493892825924217682e-01 2.518965409590552817e-01 2.543403861763381402e-01 2.462381368631508527e-01 2.532721185065078817e-01 2.478576111388752223e-01 2.577012830919227504e-01 2.615353396603545266e-01 2.499356112637504679e-01 2.493356253122019917e-01 2.554818228646498768e-01 2.560818088161983530e-01 2.575647009240905616e-01 2.590085695554592560e-01 2.515502076049094260e-01 2.551989026598546761e-01 2.559013252372772662e-01 2.510233906718424279e-01 2.521453156218924629e-01 2.595012409465682346e-01 2.580768840534611863e-01 2.537306443556587854e-01 2.526477428821322646e-01 2.406041224400736200e-01 2.221557739135990583e-01 2.000343406593520224e-01 1.791860483266835280e-01 1.530256852522564326e-01 1.037000109265793224e-01 6.960324831418977787e-02 4.987200299700583067e-02 4.234047202797443232e-02 3.384798794955237028e-02 3.055050418331841863e-02
1.696249999999999858e+01 2.128194071553265176e-01 2.208289757117693763e-01 2.257508116882924465e-01 2.242825533840967500e-01 2.292580466408395967e-01 2.331994177697103987e-01 2.465259350024764928e-01 2.444528128121669641e-01 2.389163570803992109e-01 2.468283669455333951e-01 2.462186251248541513e-01 2.521209259490294619e-01 2.532330950299484518e-01 2.559744942557224401e-01 2.630133538336438814e-01 2.530818790584200006e-01 2.666181474774997895e-01 2.587402831543236248e-01 2.618816730144631899e-01 2.627743350399376343e-01 2.528623720029754551e-01 2.593207573676102884e-01 2.537160105519264408e-01 2.635157810938836276e-01 2.677595841658113596e-01 2.556281609015765843e-01 2.534282124125658009e-01 2.630279876373401993e-01 2.636572411962812001e-01 2.646913633241532726e-01 2.643986872502271934e-01 2.562622923950830245e-01 2.580671281842937259e-01 2.609499875124652313e-01 2.590963723776003036e-01 2.612572973900876283e-01 2.639352834665109615e-01 2.648767248376397432e-01 2.598622081043734378e-01 2.532282170953830125e-01 2.434040568805986293e-01 2.223655250998811395e-01 2.013465050574253790e-01 1.811811235639206041e-01 1.521622908341528635e-01 1.024512596778134471e-01 6.862766140109305413e-02 4.869642076672911490e-02 4.226730300948690344e-02 3.411627435064643749e-02 3.086756993006729496e-02
1.698750000000000071e+01 2.234679383117010032e-01 2.321409059690441590e-01 2.379846715784350863e-01 2.336335539460672461e-01 2.409065543831305778e-01 2.451210898476662847e-01 2.557744989385759560e-01 2.530916349275868504e-01 2.462625265359780213e-01 2.567403299825321006e-01 2.524282358266876636e-01 2.585841892482664828e-01 2.597109921328819016e-01 2.629109172078071266e-01 2.722082604895259550e-01 2.616621659590558369e-01 2.717058332292861533e-01 2.638523585789360748e-01 2.667010723651500048e-01 2.656425605644506804e-01 2.637450440184965217e-01 2.675400771104048392e-01 2.609402316433714897e-01 2.692717438811342290e-01 2.757935423951205500e-01 2.626426308067082438e-01 2.638377247752397570e-01 2.680717719780372210e-01 2.693936922452700999e-01 2.720424107143011860e-01 2.690376030219933101e-01 2.589500343406740401e-01 2.636426073926224078e-01 2.671059409340810764e-01 2.634670017482667603e-01 2.623889782093056233e-01 2.691058941059094045e-01 2.682083541458693543e-01 2.646425839785365164e-01 2.571451985514631722e-01 2.465698364136004461e-01 2.245654735889238696e-01 2.031708525849266478e-01 1.818054991883220339e-01 1.512988964160925098e-01 1.016220108017040769e-01 6.779841252497886828e-02 4.719889485514754124e-02 4.104294143356877062e-02 3.418456543456738217e-02 2.997490790459710758e-02
1.701249999999999929e+01 2.286970841658471643e-01 2.416967797827310194e-01 2.476527378871269669e-01 2.435796625249888880e-01 2.489210008741400137e-01 2.536477194680463731e-01 2.628816496004145464e-01 2.621597152847301437e-01 2.569939825799346655e-01 2.622670298451697524e-01 2.590622268356790325e-01 2.634084665334815445e-01 2.715985186688466002e-01 2.745789366883272797e-01 2.806519652222936867e-01 2.673547155969183131e-01 2.773349697177980300e-01 2.703156218781372910e-01 2.752764813311844860e-01 2.758667114136020837e-01 2.688132180319833253e-01 2.724716689560594540e-01 2.652230581918232355e-01 2.775739885115042771e-01 2.783642139111047742e-01 2.695351523476676725e-01 2.693156452922231270e-01 2.743984531094062485e-01 2.748618568931225359e-01 2.741545563811344510e-01 2.757886644605551107e-01 2.657059737138013356e-01 2.694083260489663623e-01 2.743155282217938362e-01 2.678961663336815735e-01 2.653791520979171814e-01 2.723594764610544616e-01 2.686229785839313600e-01 2.664474197677474399e-01 2.622816636488660702e-01 2.519306865010133012e-01 2.248532717282845095e-01 2.011708994130983474e-01 1.819518372252850735e-01 1.526354504870216788e-01 1.014610389610447194e-01 6.832035152348041318e-02 4.708670236014253496e-02 4.076002122877354222e-02 3.355043394106085181e-02 2.967735389610558216e-02
1.703749999999999787e+01 2.355749719030768297e-01 2.483307707916871110e-01 2.539842969530252681e-01 2.535404049075707933e-01 2.570037384490290178e-01 2.605012175324453172e-01 2.718131477896871262e-01 2.703692791583185984e-01 2.636279735888886200e-01 2.718911947427340992e-01 2.667254620379393426e-01 2.721107017981785892e-01 2.758423217407357519e-01 2.830128855519239428e-01 2.861737871503252095e-01 2.759350024974789872e-01 2.851884443681075854e-01 2.792080965908853019e-01 2.827885005619139025e-01 2.854908763111644321e-01 2.769544908216546863e-01 2.771642420079684088e-01 2.770813171203559966e-01 2.816958432192567252e-01 2.828763033840917540e-01 2.792910214784976586e-01 2.754667207791972605e-01 2.801544158965794673e-01 2.798324722152608635e-01 2.818568150599160549e-01 2.832665381493265078e-01 2.755496456668096728e-01 2.752179461163601903e-01 2.779251998001761037e-01 2.742521150724041568e-01 2.724472792831935664e-01 2.795154064685076434e-01 2.733692089160606464e-01 2.706131758865903403e-01 2.677254386238532846e-01 2.526233532092691525e-01 2.251264360639168571e-01 2.011562656093734691e-01 1.812250249750095299e-01 1.521525349650219849e-01 9.917816558440711860e-02 6.780329045953467637e-02 4.642330325923679779e-02 3.947224650349313857e-02 3.274069680319401099e-02 2.859933035714042060e-02
1.706250000000000000e+01 2.503648695055087359e-01 2.577500624375770877e-01 2.641060111763386953e-01 2.606182879620527748e-01 2.674912977647505019e-01 2.703887908966187692e-01 2.823592423201958801e-01 2.779251998002155721e-01 2.744862559315840445e-01 2.762228006368788180e-01 2.734472558691464217e-01 2.832519043456704910e-01 2.830909325050110503e-01 2.896322427572592395e-01 2.944516421079088619e-01 2.825250920954206491e-01 2.942857923326840930e-01 2.873103459041122520e-01 2.883347121628535570e-01 2.938565340909257695e-01 2.837884771478682566e-01 2.845299232018143609e-01 2.790324909465692893e-01 2.888273835539624801e-01 2.934662993256910157e-01 2.872469327547615969e-01 2.810324441183975619e-01 2.826324066558602022e-01 2.822372939560600091e-01 2.866371909340822421e-01 2.897785807942222513e-01 2.803300215409749718e-01 2.789154205169988576e-01 2.843201720155006940e-01 2.803544112138021682e-01 2.747594202672483665e-01 2.839396931193967633e-01 2.767057161588568626e-01 2.748472230894262180e-01 2.674278846153998468e-01 2.560330294705440157e-01 2.293799950050080250e-01 2.006928618256857422e-01 1.840981284340764135e-01 1.511330466408677409e-01 9.615872408841705243e-02 6.662770822927452374e-02 4.520869755245011945e-02 3.845763611388829800e-02 3.188705825424757029e-02 2.812617070429729998e-02
1.708749999999999858e+01 2.608134053446330980e-01 2.668278986638134009e-01 2.734472558691075084e-01 2.705107392607162264e-01 2.759447583666098658e-01 2.801885614385375423e-01 2.899297967657095687e-01 2.863542707292462963e-01 2.824616789460298594e-01 2.877152144730024674e-01 2.820372986388371417e-01 2.878517966408346007e-01 2.938906796328421001e-01 2.952906468531216744e-01 3.002515063061682032e-01 2.923053508990759441e-01 3.002368725024718854e-01 2.948077313311436853e-01 2.972906000249497249e-01 2.986369099650095227e-01 2.917151208166584575e-01 2.897298014485267248e-01 2.888907967032720570e-01 2.964418394105641230e-01 2.990222667956787816e-01 2.930419190184565537e-01 2.874225383990763882e-01 2.905249047826925501e-01 2.916419517981769238e-01 2.947540740509239088e-01 2.951686984889858589e-01 2.864518294205550264e-01 2.858859890109646251e-01 2.891932286463290147e-01 2.857055054320435938e-01 2.760959743381382614e-01 2.830128855519239428e-01 2.800519792707054090e-01 2.815641389859899757e-01 2.700034340659110410e-01 2.554915787337444510e-01 2.319750561937864164e-01 2.033220685564262054e-01 1.840932504994848007e-01 1.463331590284590589e-01 9.538801042706479549e-02 6.378875031218236846e-02 4.433554726523097900e-02 3.747229333166513660e-02 3.144804414335396203e-02 2.749691714535229883e-02
1.711250000000000071e+01 2.697692932068085359e-01 2.766910823551606002e-01 2.829445944680480385e-01 2.809934206418741032e-01 2.863786604021141824e-01 2.911687921453711692e-01 3.013685533216954870e-01 2.982661869380789366e-01 2.907395339036129012e-01 2.966272009240927821e-01 2.909590409590575022e-01 2.984271587787382662e-01 3.052513892357816006e-01 3.024465768606565685e-01 3.121341549076101507e-01 3.025685252247924395e-01 3.101390796703472619e-01 3.067147696054120520e-01 3.048026192557615754e-01 3.045831122003170299e-01 2.994222574300869910e-01 2.955833229270897200e-01 2.937053181193973184e-01 3.021734125249921910e-01 3.067050137362811735e-01 2.984076470404765091e-01 2.948077313311855963e-01 2.966906140734434372e-01 2.978222948926242952e-01 3.022758491508663603e-01 2.996515203546624151e-01 2.937004401848318791e-01 2.914224447427738451e-01 2.951784543581585929e-01 2.893444446178985996e-01 2.829787400100060579e-01 2.867932848401761325e-01 2.825153362262897705e-01 2.845689466783378752e-01 2.736423732517638263e-01 2.571744661588557523e-01 2.316872580544587223e-01 2.050098339160955629e-01 1.845761660214890187e-01 1.448551448551530785e-01 9.620262549950596431e-02 6.060833697552792110e-02 4.339410589410836599e-02 3.544795048701500362e-02 3.033587506243928811e-02 2.617499687812336467e-02
1.713749999999999929e+01 2.808519605394764751e-01 2.869005994006156857e-01 2.932077687937230115e-01 2.899883319805359738e-01 2.947052947053114824e-01 2.993246987387782609e-01 3.084171687687488062e-01 3.105634599775401461e-01 2.949735811064103652e-01 3.039928821178993767e-01 2.997832245879291091e-01 3.107097980145031579e-01 3.148462865259918919e-01 3.132902253996182051e-01 3.211046765734448249e-01 3.070708588286887863e-01 3.166072209041139174e-01 3.137487512487690533e-01 3.125487793456721008e-01 3.125146338037140814e-01 3.077147461913261606e-01 2.998710274101069606e-01 3.039099572302870200e-01 3.084708260489685827e-01 3.134463193057121511e-01 3.055684549825348761e-01 3.010319758366804543e-01 3.037636191933239527e-01 3.036904501748424190e-01 3.033587506243928811e-01 3.041197084166006870e-01 2.937443415959207771e-01 2.967784168956212887e-01 2.963150131119050013e-01 2.950711397977190398e-01 2.866859702797365794e-01 2.920419424325840230e-01 2.873493693806357108e-01 2.876615571928235471e-01 2.768471762612544906e-01 2.603061001498649940e-01 2.331555163586546131e-01 2.043366789460655530e-01 1.830542504370733237e-01 1.466990041208874607e-01 9.317830606893635903e-02 6.097906000250096631e-02 4.315020916583662408e-02 3.565282373876326599e-02 2.981881399850319636e-02 2.568232548701444504e-02
1.716249999999999787e+01 2.901736934939812551e-01 2.967247596153592681e-01 3.038806896228512522e-01 2.964515952796950016e-01 3.054952859640098772e-01 3.106219951922812306e-01 3.165730753621108784e-01 3.159340659340389990e-01 3.044075065559180837e-01 3.151974978146584450e-01 3.107195538835898496e-01 3.180315777971756686e-01 3.206510286588138414e-01 3.205973713785940649e-01 3.298459353146572237e-01 3.160365025599131128e-01 3.229485358391332994e-01 3.204168877996729781e-01 3.206266389859866450e-01 3.186315637487240893e-01 3.136950939685047013e-01 3.106463848651084270e-01 3.091439810189546833e-01 3.205388361638088490e-01 3.184657139734993203e-01 3.128365774849882763e-01 3.051001732642097397e-01 3.046318915459280685e-01 3.098903050074661158e-01 3.125487793456276919e-01 3.074513377247489743e-01 2.963442807192554485e-01 3.010124640983759536e-01 3.034172858391349648e-01 3.009490509490252985e-01 2.920907217781968379e-01 2.959199004120626753e-01 2.940321397352396726e-01 2.905834399974777660e-01 2.816031624625134344e-01 2.614231471653123418e-01 2.319799341283518279e-01 2.080487871503318986e-01 1.822103677572272373e-01 1.449478256118757746e-01 9.278807130368839362e-02 6.023761394854630635e-02 4.315996503496135478e-02 3.552111950549147190e-02 2.918956043955795235e-02 2.450186532217573168e-02
1.718750000000000000e+01 3.003393091283887428e-01 3.075830419580594666e-01 3.135097324550628062e-01 3.115585586288888709e-01 3.150511597777401751e-01 3.208802915834347846e-01 3.270460008741444269e-01 3.256460336538646860e-01 3.078513283591583494e-01 3.226851273726457081e-01 3.204998126873309094e-01 3.248997096653531425e-01 3.285288929820366910e-01 3.304605550699488692e-01 3.342019308816374101e-01 3.251289725899285665e-01 3.337238932942247494e-01 3.235777893981203190e-01 3.249728786838346206e-01 3.276996441059127352e-01 3.216656390484698425e-01 3.204071319305876742e-01 3.147975071803375546e-01 3.237387612387796487e-01 3.227826860639543827e-01 3.168852631743436787e-01 3.113975867882294857e-01 3.162413758117063045e-01 3.178949956293886658e-01 3.163389345030149791e-01 3.131682770354823342e-01 3.030026614011160913e-01 3.064416052697477300e-01 3.058025958416757395e-01 3.010466096403767167e-01 2.981686282467701510e-01 3.030514407467704285e-01 2.974125483891277844e-01 2.943101820055112339e-01 2.843250499500661332e-01 2.648474572302847996e-01 2.311409293831300227e-01 2.059902987637479699e-01 1.820981752622481131e-01 1.481623844905179122e-01 9.296367694805722504e-02 5.946690028721616367e-02 4.284777722277965939e-02 3.468699269480716996e-02 2.882859328171992128e-02 2.407260708042095049e-02
1.721249999999999858e+01 3.090708120004731496e-01 3.173047655469259931e-01 3.242997237137585365e-01 3.203437187811914444e-01 3.222997705419305414e-01 3.303971419205512516e-01 3.376359968156555369e-01 3.320995410838877282e-01 3.229680475773950565e-01 3.306995738636081539e-01 3.300751982392325923e-01 3.308849353770946800e-01 3.385384147102608599e-01 3.371043019480232106e-01 3.420944290084623196e-01 3.332409777721993538e-01 3.437090253496210557e-01 3.339238886113601867e-01 3.350019121503211017e-01 3.319629589160556504e-01 3.288410807941777314e-01 3.248704420579143215e-01 3.222266015234490633e-01 3.261679726523198375e-01 3.287776676448270763e-01 3.211778455918807285e-01 3.169291645853875572e-01 3.216412493755969604e-01 3.230802400724000489e-01 3.201046999874851973e-01 3.206900521353372446e-01 3.069928118755981816e-01 3.102854177072662534e-01 3.111244224525209212e-01 3.054221169455283991e-01 3.024758444680061831e-01 3.044075065559180837e-01 3.010514875748994124e-01 2.957150271603144476e-01 2.871981534090664590e-01 2.661986451048724001e-01 2.333408778721079713e-01 2.086097496253568606e-01 1.792201938686160956e-01 1.456648819929945715e-01 9.057348901098129235e-02 5.818888143106396710e-02 4.052100243506148031e-02 3.387725555694016955e-02 2.786276223775986313e-02 2.356530188561237540e-02
1.723750000000000071e+01 3.179876763861319566e-01 3.305678696303884223e-01 3.341190059940249424e-01 3.313532170954234246e-01 3.287776676448738167e-01 3.401578889860332744e-01 3.478211241883314431e-01 3.429919689685509421e-01 3.319727147852336580e-01 3.367774803321869626e-01 3.392554710914278959e-01 3.415041989260933497e-01 3.453382554945251259e-01 3.470162649850346837e-01 3.505478896104095576e-01 3.411822552447746904e-01 3.501039975649549163e-01 3.398505791084109329e-01 3.411578655719474384e-01 3.405676354895298408e-01 3.336458463411778319e-01 3.321873439061128197e-01 3.301630010614572952e-01 3.317727194680508140e-01 3.347677712912278114e-01 3.297093531468718863e-01 3.239387565559624371e-01 3.271435595654531570e-01 3.283630432068118665e-01 3.213827188436746418e-01 3.248850758616568246e-01 3.121634225150027309e-01 3.141877653596582554e-01 3.160218687562617035e-01 3.108610139860316646e-01 3.052465113012161613e-01 3.082025396478696999e-01 3.024563327297874471e-01 3.002661401099072092e-01 2.908127029220944348e-01 2.686473682567585564e-01 2.340335445804329062e-01 2.072439279470647266e-01 1.796201845030072353e-01 1.433722527472608976e-01 8.921742320180327257e-02 5.779376873127201747e-02 4.062831699550679965e-02 3.316019917582606336e-02 2.729204389360794306e-02 2.279458822427701814e-02
1.726249999999999929e+01 3.326800152972216873e-01 3.359677431943247639e-01 3.426651473526668434e-01 3.408310439560633398e-01 3.380506212537654487e-01 3.517283497752447530e-01 3.554599697178024154e-01 3.494942557442756170e-01 3.403725181069124917e-01 3.451675277847349177e-01 3.423090581293901091e-01 3.480650209166031850e-01 3.524697958291908573e-01 3.536600118631569867e-01 3.630597917707498734e-01 3.496942510614584609e-01 3.575769933192011751e-01 3.541721949925276669e-01 3.462065278471725405e-01 3.449041193182014187e-01 3.455528846154042877e-01 3.363921235015176481e-01 3.375189263861330669e-01 3.365969967532658758e-01 3.402408138736457421e-01 3.353287337662528289e-01 3.247826392357827108e-01 3.330214707168021038e-01 3.348214285714475880e-01 3.310312734141047097e-01 3.272508741258927656e-01 3.179730425824356388e-01 3.177047561813367560e-01 3.184023008241939623e-01 3.146219015359819071e-01 3.135243662587590685e-01 3.119536713286890639e-01 3.086220420204970893e-01 3.017295204795376051e-01 2.930272852148018692e-01 2.706912228396757270e-01 2.340872018606526828e-01 2.070732002372745184e-01 1.824201189435668002e-01 1.406552431943136894e-01 8.768087381369130129e-02 5.513529439311003200e-02 3.970638736263962243e-02 3.176510989011169933e-02 2.832128808691469768e-02 2.352140047452681154e-02
1.728749999999999787e+01 3.405042223401308354e-01 3.474308894230472844e-01 3.533039226398300703e-01 3.488113449050651571e-01 3.470113870504199505e-01 3.581330778596097941e-01 3.638987965159530269e-01 3.600257164709982360e-01 3.486796406717984076e-01 3.539819555444253529e-01 3.510551948051648941e-01 3.583233173076617595e-01 3.597964535464228675e-01 3.588111107642051323e-01 3.671231112637049487e-01 3.578599135239455276e-01 3.641524491133555363e-01 3.585525802322371836e-01 3.520844389984714717e-01 3.502844811438262651e-01 3.501771665833867120e-01 3.408359218905803179e-01 3.420797952047660018e-01 3.475040584415288181e-01 3.449626545329376182e-01 3.400847199675034460e-01 3.310946865634083469e-01 3.357336023351362164e-01 3.407042176573135683e-01 3.348897196553161093e-01 3.312312687312405357e-01 3.248606861887834985e-01 3.248801979270452001e-01 3.229534137736987387e-01 3.171779392482247384e-01 3.122268356643090326e-01 3.141097184065665959e-01 3.138414320054677686e-01 3.073928025099637584e-01 2.956125905344403337e-01 2.684278612012758192e-01 2.333213661338462419e-01 2.081414679070751617e-01 1.820884193930913664e-01 1.417283887986892088e-01 8.652480332167093724e-02 5.384264173326214209e-02 3.853568306692978229e-02 3.132121784465267261e-02 2.660425511987785097e-02 2.200924075923888293e-02
1.731250000000000000e+01 3.522844343157043867e-01 3.563136082667535121e-01 3.634500265359846827e-01 3.581672234016187728e-01 3.611817869630575273e-01 3.635866087038168715e-01 3.728302947053158678e-01 3.663084961913295468e-01 3.584745332792411698e-01 3.591623220529674976e-01 3.608110639360844196e-01 3.667865337787420965e-01 3.653036416708499434e-01 3.631817401348857999e-01 3.737717360764448160e-01 3.657231440434773329e-01 3.683182052322886979e-01 3.648792613636571147e-01 3.610842282717487972e-01 3.561575143606596217e-01 3.571623688811392250e-01 3.508015422078121226e-01 3.459284855769427236e-01 3.524551620254945949e-01 3.491869458666532200e-01 3.399920392108085054e-01 3.384018325424767992e-01 3.415285885989205461e-01 3.406359265734459352e-01 3.385286588411781095e-01 3.366262643606585114e-01 3.309190809190997173e-01 3.315727241508680256e-01 3.245241087038146510e-01 3.215973479645537481e-01 3.187779017857323982e-01 3.180608454046134903e-01 3.144658076298880167e-01 3.116122159091086474e-01 2.968808535214954025e-01 2.713448660714440352e-01 2.351310798576557171e-01 2.081561017108010392e-01 1.797811563436665649e-01 1.402064732142936920e-01 8.591506150100387817e-02 5.246706418581716797e-02 3.958931693306918381e-02 3.060416146353820213e-02 2.616524100899249652e-02 2.185314685314809421e-02
1.733749999999999858e+01 3.636012425074615084e-01 3.664304445554133483e-01 3.740741680194485941e-01 3.682938155594091545e-01 3.707230269729953620e-01 3.771033653845832223e-01 3.821617835289384257e-01 3.738351492257423470e-01 3.686352709789895155e-01 3.647914585414274158e-01 3.679084587287398955e-01 3.771570226648029989e-01 3.735132055444236876e-01 3.736741773850830173e-01 3.823373891732940733e-01 3.715278861762920104e-01 3.753521868755923530e-01 3.710547265234448999e-01 3.668353131243443088e-01 3.623963926697992832e-01 3.646792660464224234e-01 3.561477584914781169e-01 3.523819930069629902e-01 3.563818993506189803e-01 3.494454763985715973e-01 3.484357439435267212e-01 3.443724244505200760e-01 3.447724150848856528e-01 3.432602553696011416e-01 3.458748282966738197e-01 3.396749734640069907e-01 3.354165365883829408e-01 3.368360155469243278e-01 3.308020104894822677e-01 3.245533763111611569e-01 3.192998407841886044e-01 3.215290568805919680e-01 3.181827937687041197e-01 3.131682770354378698e-01 2.962125764859886989e-01 2.725253262362404838e-01 2.341067135988811332e-01 2.117999188311507630e-01 1.795470154845001942e-01 1.384748064435446235e-01 8.579311313685582252e-02 5.212073083166388759e-02 3.907713380369297329e-02 3.001880931568175551e-02 2.526282311438346126e-02 2.168729707792023051e-02
1.736250000000000071e+01 3.714352054196015662e-01 3.752448723152061461e-01 3.766936188811402797e-01 3.809130322802414259e-01 3.803130463286929497e-01 3.828739619755462398e-01 3.893811266858363540e-01 3.813374125874342546e-01 3.773570179820394666e-01 3.717669049700511041e-01 3.763424075924289847e-01 3.864933894230989098e-01 3.801374406843373022e-01 3.796008678821394811e-01 3.893030797327893811e-01 3.821373938561656303e-01 3.776545719905309295e-01 3.776301823177037886e-01 3.765619146478735302e-01 3.690450174825384289e-01 3.681133319805403592e-01 3.663719093406802019e-01 3.597915756119085540e-01 3.581135661213989407e-01 3.560209321928274329e-01 3.574940684315887629e-01 3.484894012237960692e-01 3.501625327797401876e-01 3.476650302822375527e-01 3.506893497128071302e-01 3.459382414460736022e-01 3.349287431318871411e-01 3.367969920704487197e-01 3.347336257492697920e-01 3.311288321054133843e-01 3.237143715659524523e-01 3.253338458416768497e-01 3.223729395604579273e-01 3.148999438062116685e-01 2.925785152347818996e-01 2.730667769730424910e-01 2.353164413711422431e-01 2.094389985015104039e-01 1.776885224150950293e-01 1.361382757867210247e-01 8.469557785964516861e-02 5.083783404096192671e-02 3.837471122627590658e-02 2.895054164585579223e-02 2.449698738761377920e-02 2.141901067682439389e-02
1.738749999999999929e+01 3.807130369630585820e-01 3.838788164960257876e-01 3.870153284216004130e-01 3.866787509365854358e-01 3.880445726149071572e-01 3.936298076923300804e-01 3.980394605394831364e-01 3.881274975025195695e-01 3.856885302198021503e-01 3.893811266858363540e-01 3.822495863511706227e-01 3.882348120629591781e-01 3.912542535589633164e-01 3.879616477272947450e-01 3.960053618256967889e-01 3.900591595904317477e-01 3.872494692807413319e-01 3.821276379870347517e-01 3.806008444680535896e-01 3.766399616009205031e-01 3.757863230519694064e-01 3.714742288961250249e-01 3.622646884365840481e-01 3.626988246129076998e-01 3.614549512987218494e-01 3.570745660589613180e-01 3.529283216783417054e-01 3.528844202672528074e-01 3.513039694680519798e-01 3.532892888361839345e-01 3.501674107143056269e-01 3.353531234390800253e-01 3.400944758366826193e-01 3.387871893731461137e-01 3.313727288336851817e-01 3.272264844530655692e-01 3.277874469280905312e-01 3.250558035714470329e-01 3.188900942807373906e-01 2.955735670579588414e-01 2.740033404096059444e-01 2.357359437437696326e-01 2.067658903596521214e-01 1.778494942557543590e-01 1.317969140234840075e-01 8.305171391109364420e-02 4.985249125874409437e-02 3.612110545704500658e-02 2.913590315934231831e-02 2.456527847152986666e-02 2.076536744505612722e-02
1.741249999999999787e+01 3.912737652971694513e-01 3.957321974899762340e-01 3.923078874250414683e-01 3.941566246253410122e-01 3.997662493755902990e-01 3.968736341782878596e-01 4.048344233890763810e-01 3.968785121128532434e-01 3.953663523975686767e-01 3.939127278970693258e-01 3.903323239260406696e-01 3.949273382866795856e-01 3.961858454045616429e-01 3.961907233391270267e-01 4.028588598900755269e-01 3.965126670204457415e-01 3.932834743381282694e-01 3.880884740259409327e-01 3.893616149475192523e-01 3.807423045703970943e-01 3.802691449175499838e-01 3.753716986138541101e-01 3.693376935564120500e-01 3.711376514110572566e-01 3.706157124125558644e-01 3.616305569430260936e-01 3.575818712537157662e-01 3.582062468780913278e-01 3.567623782467228000e-01 3.566696974899795647e-01 3.539478100024673335e-01 3.413139594779929231e-01 3.447724150848856528e-01 3.408017763486222984e-01 3.360457901473239972e-01 3.311776114510207036e-01 3.287825455793925156e-01 3.249094655344378357e-01 3.201876248750975540e-01 2.984661822552193144e-01 2.748277113511253811e-01 2.370676198800996670e-01 2.058195710539285073e-01 1.757471044580269648e-01 1.314554586038848838e-01 8.172003777471829877e-02 5.019882461288283082e-02 3.564794580419276826e-02 2.778959321927834680e-02 2.437016108890901339e-02 1.980929227022808214e-02
1.743750000000000000e+01 4.003906250000227596e-01 4.050588083791438754e-01 4.012881649600628098e-01 4.026198410964264562e-01 4.060246394230999645e-01 4.053612403222008886e-01 4.129122830294940094e-01 4.072538789335896081e-01 4.005174512987240698e-01 4.017905922203025559e-01 3.944200330919305220e-01 4.025710617507721190e-01 4.010393902972255731e-01 4.016003527722505906e-01 4.064929211413817467e-01 3.974492304570655388e-01 3.963468172452773164e-01 3.935907842158065661e-01 3.916493662587635094e-01 3.863909527972247959e-01 3.835568728147071282e-01 3.838983282342875447e-01 3.748839051573639725e-01 3.743765999625587315e-01 3.758546141358855008e-01 3.679669939435773474e-01 3.616061672702503005e-01 3.616403128122083754e-01 3.645231721403803804e-01 3.607866742632572787e-01 3.605378996004200975e-01 3.458358048201994883e-01 3.457041005869327388e-01 3.450211897477718503e-01 3.375920954046146005e-01 3.358457948301888929e-01 3.310800527597590470e-01 3.249045875999185817e-01 3.194852022977204831e-01 3.020758538336834609e-01 2.741935798576579097e-01 2.353066855020113646e-01 2.036879136488627395e-01 1.742642123501597640e-01 1.310505900349724639e-01 8.036397196553903000e-02 5.028174950050236236e-02 3.502844811438760725e-02 2.825787493756404603e-02 2.280922202797332210e-02 1.905809034715393036e-02
1.746249999999999858e+01 4.087465269105545196e-01 4.126098510863783764e-01 4.102733204295354597e-01 4.108586725773875625e-01 4.134244661588059033e-01 4.148341892482163562e-01 4.159609921328316640e-01 4.163317151598046606e-01 4.063563389734918263e-01 4.053612403221432126e-01 4.010881696428229559e-01 4.093757804694955205e-01 4.088782311438212691e-01 4.064148741882770421e-01 4.115269496128520221e-01 4.059417145354298762e-01 4.062880478895757319e-01 3.977077609889770882e-01 3.955712256493169043e-01 3.918591174450215542e-01 3.886982158466201764e-01 3.907371924949716857e-01 3.797959852647028733e-01 3.825666520978694973e-01 3.783082152222454475e-01 3.734693041333347896e-01 3.630841814435254999e-01 3.645865852896792436e-01 3.658646041458229470e-01 3.613915381493197909e-01 3.626793128745944284e-01 3.501674107142558334e-01 3.473040631243460297e-01 3.486406171952750044e-01 3.467626123875828248e-01 3.408261660214494393e-01 3.311337100399318056e-01 3.290118085039679396e-01 3.193925215409317842e-01 3.026368163086655128e-01 2.743350399600165690e-01 2.331652722277523515e-01 2.046391108890934230e-01 1.727715643731121409e-01 1.300115899725164115e-01 7.827621597152180366e-02 4.847203577671914398e-02 3.445285183566139386e-02 2.832128808691067312e-02 2.265312812187619124e-02 1.865809971278562310e-02
1.748750000000000071e+01 4.156878277972264057e-01 4.187023913586651602e-01 4.210535558192047279e-01 4.196828562063175672e-01 4.174877856518718899e-01 4.243607954545695615e-01 4.203218656343895576e-01 4.198048045704534381e-01 4.105025833541691704e-01 4.137610436438796668e-01 4.093855363386846302e-01 4.143122502497738058e-01 4.123757102272961883e-01 4.109854988761472150e-01 4.196682224026212493e-01 4.082392217158074543e-01 4.148049216408827289e-01 4.011954842033195190e-01 4.016101086413814691e-01 3.987565169206020999e-01 3.954346434815409483e-01 3.950834321928295978e-01 3.848495254745473160e-01 3.836641873751466814e-01 3.806057224026190289e-01 3.788155204171044232e-01 3.682889376248960622e-01 3.705718110015195910e-01 3.683767404470739137e-01 3.627476039585620926e-01 3.653085196054153827e-01 3.530795376498702121e-01 3.488991477272925246e-01 3.498601008366832299e-01 3.477723448426771058e-01 3.444163258616579348e-01 3.360311563436754190e-01 3.314458978521667154e-01 3.222217235889294207e-01 3.041343422202970048e-01 2.721643590784370015e-01 2.305799669081050329e-01 2.040293690684431560e-01 1.718447568057040742e-01 1.281189513611461217e-01 7.918351180070380690e-02 4.807204514236037424e-02 3.389188936064128216e-02 2.648230675574576171e-02 2.175558816183939537e-02 1.850200580669435560e-02
1.751249999999999929e+01 4.242925043706535226e-01 4.287411806943300374e-01 4.261948988511731207e-01 4.240876311189052394e-01 4.255168659465776160e-01 4.327508429071175167e-01 4.276290116134109365e-01 4.255802790959282711e-01 4.170585274101135664e-01 4.192731097028210563e-01 4.134927572427807285e-01 4.229218047577662509e-01 4.180780157342894876e-01 4.206681989885354134e-01 4.270192697927315262e-01 4.160878184315920936e-01 4.171804757742494929e-01 4.059465924700530470e-01 4.047905219780449926e-01 4.048441792582647691e-01 3.993613808067160154e-01 3.963760848526698966e-01 3.879616477272947450e-01 3.923517888361861550e-01 3.856836522852367111e-01 3.806886472902314411e-01 3.723620129870341411e-01 3.720888486513697635e-01 3.704498626373837200e-01 3.664158107517690999e-01 3.665036135739468959e-01 3.559721528471730401e-01 3.521917535589610959e-01 3.509576361139060685e-01 3.478064903846351252e-01 3.459723869880316216e-01 3.405481237512681392e-01 3.310849306943244863e-01 3.204900568182000309e-01 3.024660885989183257e-01 2.710912134740413593e-01 2.309263002622508887e-01 2.007367632367746402e-01 1.704399116508588385e-01 1.263872845904167874e-01 7.579334727772657487e-02 4.614526098901361451e-02 3.335043862387802177e-02 2.612621753246901699e-02 2.084829233266851864e-02 1.770690247252848168e-02
1.753749999999999787e+01 4.323167067307323586e-01 4.318825705544087623e-01 4.326093828046583822e-01 4.329898617007623129e-01 4.311899038461171063e-01 4.408335804819804027e-01 4.318435470778853036e-01 4.292387300199433930e-01 4.247461522851785354e-01 4.258192978895741221e-01 4.181414288835807458e-01 4.270290256618017866e-01 4.255119880119517251e-01 4.238583681942695858e-01 4.299167629245387312e-01 4.192535979644996802e-01 4.209072177821818750e-01 4.117464566682965676e-01 4.097074800199451139e-01 4.071660761113539140e-01 4.047417426323330902e-01 4.014784044080576542e-01 3.913176667082582938e-01 3.939712631118544861e-01 3.889177229020647220e-01 3.844397789709961821e-01 3.766009381243435317e-01 3.761326564060618050e-01 3.766692292082595706e-01 3.714693509615067946e-01 3.693962287711972658e-01 3.559916645853842265e-01 3.528746643980718023e-01 3.545526738885811935e-01 3.450065559440265162e-01 3.475284481143559590e-01 3.375433160589122461e-01 3.319727147851865290e-01 3.220119724025699015e-01 3.013441636488254916e-01 2.677108048201569668e-01 2.287019621003801018e-01 2.006343266108719936e-01 1.683375218531324991e-01 1.228166364885010103e-01 7.515921578420937943e-02 4.481846278720896803e-02 3.218949019729994837e-02 2.559940059939841764e-02 2.009709040958869430e-02 1.838981331168674377e-02
1.756250000000000000e+01 4.373604910714534166e-01 4.381458385364884744e-01 4.389848432817431978e-01 4.413750312188063352e-01 4.407652893981269249e-01 4.448481206293958823e-01 4.416140500125126378e-01 4.398628715035214909e-01 4.267948848027215414e-01 4.301070023726518698e-01 4.235266686438802219e-01 4.314533123127118341e-01 4.296679882617626678e-01 4.293216549076168120e-01 4.329654720279966229e-01 4.271217064186056955e-01 4.226681521603636860e-01 4.129269168331902717e-01 4.155317338911325153e-01 4.119318181818416025e-01 4.075660667457773889e-01 4.048441792582647691e-01 3.962053571428796883e-01 3.979419018481744619e-01 3.908249953172050484e-01 3.922200846029194055e-01 3.804008491508708012e-01 3.791325861638577543e-01 3.758351023976237437e-01 3.701425527597613230e-01 3.710205809815395606e-01 3.616695804196009556e-01 3.529088099400800038e-01 3.560062983891311150e-01 3.483967204670527784e-01 3.496747393231967038e-01 3.400554523601591606e-01 3.341970529470719709e-01 3.209339488636546167e-01 3.012953843032139534e-01 2.684376170704448339e-01 2.269117601148979979e-01 1.978441480394717844e-01 1.658546531593500795e-01 1.207630260364704056e-01 7.369095748002417456e-02 4.423311063936315179e-02 3.037977647352820346e-02 2.479941933067074042e-02 2.008245660589524917e-02 1.743373813686412838e-02
1.758749999999999858e+01 4.465066183815803447e-01 4.455261535339280488e-01 4.425993927946675344e-01 4.454090831043576171e-01 4.453261582167452048e-01 4.466578343531087403e-01 4.497211772602014435e-01 4.413847870878744306e-01 4.340288617631997137e-01 4.344922655469160011e-01 4.282485093031602741e-01 4.364141717656970787e-01 4.343605613136493071e-01 4.344337303321307853e-01 4.359507679819807913e-01 4.271509740259376020e-01 4.275802322676958145e-01 4.180097246503139963e-01 4.213608656967672283e-01 4.107757476897751503e-01 4.122098604520127996e-01 4.076050902222429495e-01 4.045807707916738161e-01 3.998784418705952914e-01 3.945956387362301032e-01 3.913762019230435096e-01 3.835666286837834948e-01 3.844153892981690412e-01 3.778643231767909727e-01 3.741424591033646885e-01 3.742497736638042416e-01 3.622451766982708321e-01 3.539185423950747533e-01 3.554892373251444804e-01 3.487137862137564825e-01 3.484845232891811140e-01 3.383676870004706516e-01 3.353531234390323412e-01 3.214851554695030145e-01 3.016270838536206367e-01 2.691010161713057180e-01 2.233655016857951370e-01 1.938003402846987522e-01 1.646498033216642898e-01 1.188313639485413103e-01 7.260317807192187556e-02 4.400872564934689424e-02 3.016514735264478123e-02 2.471649444305483445e-02 1.961417488761071568e-02 1.598986950549314418e-02
1.761250000000000071e+01 4.525015999625631724e-01 4.562185861014245725e-01 4.469797780344909044e-01 4.547161822552706067e-01 4.516382055444811972e-01 4.544917972652606220e-01 4.516186938062194955e-01 4.470529470529724936e-01 4.393019090284965289e-01 4.404531015859391441e-01 4.337703312312933823e-01 4.449310455170082945e-01 4.362385661214034371e-01 4.395311719530719530e-01 4.427164632243008602e-01 4.326630400849396652e-01 4.349410355269977546e-01 4.233217953921319943e-01 4.209120957168070998e-01 4.145073676323912104e-01 4.104440481393839546e-01 4.089318884240991658e-01 4.027076439186043078e-01 4.029759303197031906e-01 3.948200237262961543e-01 3.890933285464756586e-01 3.842202719156062596e-01 3.845470935314904137e-01 3.779472480644570087e-01 3.742546515984229161e-01 3.723425012487724395e-01 3.657670454545662309e-01 3.583477069805398596e-01 3.544746269355845691e-01 3.486162275224973239e-01 3.481186781968229615e-01 3.435236638361833794e-01 3.342604660964226260e-01 3.217144183941241797e-01 2.994612809066104497e-01 2.660669408716434536e-01 2.242484078421705940e-01 1.914589316933175689e-01 1.598791833166924026e-01 1.188118522102964703e-01 7.091053477772631120e-02 4.212584290709529833e-02 2.963833041958210610e-02 2.395065871628507953e-02 1.969222184066045725e-02 1.558012300199888671e-02
1.763749999999999929e+01 4.571356377997263243e-01 4.604087318931330830e-01 4.561649288212047959e-01 4.599258163711549829e-01 4.562868771853406114e-01 4.605355581918343932e-01 4.598136238761499905e-01 4.513650412088168751e-01 4.440481393606645621e-01 4.416969749001249945e-01 4.372970779221028170e-01 4.470090456418835401e-01 4.410140640609641061e-01 4.438432661089163345e-01 4.451554305070183348e-01 4.358532092907340671e-01 4.334288758117129658e-01 4.266778143731511097e-01 4.284728942932311546e-01 4.219510957792447226e-01 4.165463442807429417e-01 4.138488464660574628e-01 4.069465690559671556e-01 4.041076111388841596e-01 3.968590003746479411e-01 3.946200284091133659e-01 3.874640984016204381e-01 3.849031827547670925e-01 3.797520838536679322e-01 3.744497689810402652e-01 3.751960929695518088e-01 3.639475758616590451e-01 3.546892560564637309e-01 3.552941199425776464e-01 3.496698613886312645e-01 3.479186828796401176e-01 3.403286166958235381e-01 3.348409403097093451e-01 3.221485545704478315e-01 2.955686891233934577e-01 2.632133491508640843e-01 2.210582386363762197e-01 1.909223588911197478e-01 1.576694789585504353e-01 1.154997346403661973e-01 6.827157217782604814e-02 4.212584290709529833e-02 2.852128340409752771e-02 2.228240509490636220e-02 1.998489791458655032e-02 1.538500561938149422e-02
1.766249999999999787e+01 4.633257367631972157e-01 4.633501264360244121e-01 4.610428633865740755e-01 4.649305772352250732e-01 4.647744833291311828e-01 4.631550090534070629e-01 4.619501592157447822e-01 4.585648726273334752e-01 4.501699472402213575e-01 4.497065434565051256e-01 4.416433176198424904e-01 4.517016186937676814e-01 4.442969140234386272e-01 4.468334399974643878e-01 4.459700455793825236e-01 4.360093031967660071e-01 4.398628715034590408e-01 4.314386785089542320e-01 4.294679929445188171e-01 4.239900724275362798e-01 4.226730300948690622e-01 4.157512409465179970e-01 4.089806677696953829e-01 4.070002263361291450e-01 3.987613948551108622e-01 3.936737091033630231e-01 3.931517701048615754e-01 3.861616898725944158e-01 3.831666380494179180e-01 3.769765390858819676e-01 3.763033841158520132e-01 3.649182848401287260e-01 3.600793737512180126e-01 3.569477397602093260e-01 3.471772368256447194e-01 3.453675231018686342e-01 3.420115041208499074e-01 3.315044330669048023e-01 3.203193291083643035e-01 2.997442011113630733e-01 2.644084431193580720e-01 2.186241492881931259e-01 1.863566121378462392e-01 1.570012019230635492e-01 1.135388049450452574e-01 6.595455325923513246e-02 4.074050949050601889e-02 2.755057442557207539e-02 2.221411401098711408e-02 1.901906687062774812e-02 1.487282249000872192e-02
[truncated: 380,901 more chars]
