# Supplementary material for: Microscopic mechanisms of pressure-induced amorphous-amorphous transitions and crystallisation in silicon
Source: Nat Commun. 2024 Jan 16;15:368. doi: 10.1038/s41467-023-44332-6 (PMC10792069; doi:10.1038/s41467-023-44332-6)
Supplement: Supplementary file 5 — Source Data [file 41467_2023_44332_MOESM5_ESM.zip › Source Data Combined Final/NCOMMS-23-21448B Source Data/SourceData/source_data_Main/Fig2e.txt]

# q_4^21    Distribution for tim from 0 to 500 ps
2.500000000000000052e-04 0.000000000000000000e+00 0.000000000000000000e+00 0.000000000000000000e+00 0.000000000000000000e+00 0.000000000000000000e+00 0.000000000000000000e+00 0.000000000000000000e+00 0.000000000000000000e+00 0.000000000000000000e+00 0.000000000000000000e+00 0.000000000000000000e+00 0.000000000000000000e+00 0.000000000000000000e+00 0.000000000000000000e+00 0.000000000000000000e+00 0.000000000000000000e+00 0.000000000000000000e+00 0.000000000000000000e+00 0.000000000000000000e+00 0.000000000000000000e+00 0.000000000000000000e+00 0.000000000000000000e+00 0.000000000000000000e+00 0.000000000000000000e+00 0.000000000000000000e+00 0.000000000000000000e+00 0.000000000000000000e+00 0.000000000000000000e+00 0.000000000000000000e+00 0.000000000000000000e+00 0.000000000000000000e+00 0.000000000000000000e+00 0.000000000000000000e+00 0.000000000000000000e+00 0.000000000000000000e+00 0.000000000000000000e+00 0.000000000000000000e+00 0.000000000000000000e+00 0.000000000000000000e+00 0.000000000000000000e+00 0.000000000000000000e+00 0.000000000000000000e+00 0.000000000000000000e+00 0.000000000000000000e+00 0.000000000000000000e+00 0.000000000000000000e+00 0.000000000000000000e+00 0.000000000000000000e+00 0.000000000000000000e+00 0.000000000000000000e+00 0.000000000000000000e+00
7.500000000000000156e-04 0.000000000000000000e+00 0.000000000000000000e+00 0.000000000000000000e+00 0.000000000000000000e+00 0.000000000000000000e+00 0.000000000000000000e+00 0.000000000000000000e+00 0.000000000000000000e+00 0.000000000000000000e+00 0.000000000000000000e+00 0.000000000000000000e+00 0.000000000000000000e+00 0.000000000000000000e+00 0.000000000000000000e+00 0.000000000000000000e+00 0.000000000000000000e+00 0.000000000000000000e+00 0.000000000000000000e+00 0.000000000000000000e+00 0.000000000000000000e+00 0.000000000000000000e+00 0.000000000000000000e+00 0.000000000000000000e+00 0.000000000000000000e+00 0.000000000000000000e+00 0.000000000000000000e+00 0.000000000000000000e+00 0.000000000000000000e+00 0.000000000000000000e+00 0.000000000000000000e+00 0.000000000000000000e+00 0.000000000000000000e+00 0.000000000000000000e+00 0.000000000000000000e+00 0.000000000000000000e+00 0.000000000000000000e+00 0.000000000000000000e+00 0.000000000000000000e+00 0.000000000000000000e+00 0.000000000000000000e+00 0.000000000000000000e+00 0.000000000000000000e+00 0.000000000000000000e+00 0.000000000000000000e+00 0.000000000000000000e+00 0.000000000000000000e+00 0.000000000000000000e+00 0.000000000000000000e+00 0.000000000000000000e+00 0.000000000000000000e+00 0.000000000000000000e+00
1.250000000000000026e-03 0.000000000000000000e+00 0.000000000000000000e+00 0.000000000000000000e+00 0.000000000000000000e+00 0.000000000000000000e+00 0.000000000000000000e+00 0.000000000000000000e+00 0.000000000000000000e+00 0.000000000000000000e+00 0.000000000000000000e+00 0.000000000000000000e+00 0.000000000000000000e+00 0.000000000000000000e+00 0.000000000000000000e+00 0.000000000000000000e+00 0.000000000000000000e+00 0.000000000000000000e+00 0.000000000000000000e+00 0.000000000000000000e+00 0.000000000000000000e+00 0.000000000000000000e+00 0.000000000000000000e+00 0.000000000000000000e+00 0.000000000000000000e+00 0.000000000000000000e+00 0.000000000000000000e+00 0.000000000000000000e+00 0.000000000000000000e+00 0.000000000000000000e+00 0.000000000000000000e+00 0.000000000000000000e+00 0.000000000000000000e+00 0.000000000000000000e+00 0.000000000000000000e+00 0.000000000000000000e+00 0.000000000000000000e+00 0.000000000000000000e+00 0.000000000000000000e+00 0.000000000000000000e+00 0.000000000000000000e+00 0.000000000000000000e+00 0.000000000000000000e+00 0.000000000000000000e+00 0.000000000000000000e+00 0.000000000000000000e+00 0.000000000000000000e+00 9.755869130869131199e-04 0.000000000000000000e+00 0.000000000000000000e+00 0.000000000000000000e+00 0.000000000000000000e+00
1.750000000000000036e-03 0.000000000000000000e+00 0.000000000000000000e+00 0.000000000000000000e+00 0.000000000000000000e+00 0.000000000000000000e+00 0.000000000000000000e+00 0.000000000000000000e+00 0.000000000000000000e+00 0.000000000000000000e+00 0.000000000000000000e+00 0.000000000000000000e+00 0.000000000000000000e+00 0.000000000000000000e+00 0.000000000000000000e+00 0.000000000000000000e+00 0.000000000000000000e+00 0.000000000000000000e+00 0.000000000000000000e+00 0.000000000000000000e+00 0.000000000000000000e+00 0.000000000000000000e+00 0.000000000000000000e+00 0.000000000000000000e+00 0.000000000000000000e+00 0.000000000000000000e+00 0.000000000000000000e+00 0.000000000000000000e+00 0.000000000000000000e+00 0.000000000000000000e+00 0.000000000000000000e+00 0.000000000000000000e+00 0.000000000000000000e+00 0.000000000000000000e+00 0.000000000000000000e+00 0.000000000000000000e+00 0.000000000000000000e+00 0.000000000000000000e+00 0.000000000000000000e+00 0.000000000000000000e+00 0.000000000000000000e+00 0.000000000000000000e+00 0.000000000000000000e+00 0.000000000000000000e+00 0.000000000000000000e+00 0.000000000000000000e+00 0.000000000000000000e+00 0.000000000000000000e+00 0.000000000000000000e+00 0.000000000000000000e+00 0.000000000000000000e+00 0.000000000000000000e+00
2.250000000000000264e-03 0.000000000000000000e+00 0.000000000000000000e+00 0.000000000000000000e+00 0.000000000000000000e+00 0.000000000000000000e+00 0.000000000000000000e+00 0.000000000000000000e+00 0.000000000000000000e+00 0.000000000000000000e+00 0.000000000000000000e+00 0.000000000000000000e+00 0.000000000000000000e+00 0.000000000000000000e+00 0.000000000000000000e+00 0.000000000000000000e+00 0.000000000000000000e+00 0.000000000000000000e+00 0.000000000000000000e+00 0.000000000000000000e+00 0.000000000000000000e+00 0.000000000000000000e+00 0.000000000000000000e+00 0.000000000000000000e+00 0.000000000000000000e+00 0.000000000000000000e+00 0.000000000000000000e+00 0.000000000000000000e+00 0.000000000000000000e+00 0.000000000000000000e+00 0.000000000000000000e+00 0.000000000000000000e+00 0.000000000000000000e+00 0.000000000000000000e+00 0.000000000000000000e+00 0.000000000000000000e+00 7.316901848151848671e-04 0.000000000000000000e+00 0.000000000000000000e+00 0.000000000000000000e+00 0.000000000000000000e+00 0.000000000000000000e+00 4.877934565434565600e-04 7.316901848151848671e-04 0.000000000000000000e+00 0.000000000000000000e+00 0.000000000000000000e+00 3.414554195804195974e-03 1.219483641358641264e-03 0.000000000000000000e+00 0.000000000000000000e+00 7.316901848151848671e-04
2.749999999999999840e-03 0.000000000000000000e+00 0.000000000000000000e+00 0.000000000000000000e+00 0.000000000000000000e+00 0.000000000000000000e+00 0.000000000000000000e+00 0.000000000000000000e+00 0.000000000000000000e+00 0.000000000000000000e+00 0.000000000000000000e+00 0.000000000000000000e+00 0.000000000000000000e+00 0.000000000000000000e+00 0.000000000000000000e+00 0.000000000000000000e+00 0.000000000000000000e+00 0.000000000000000000e+00 0.000000000000000000e+00 2.438967282717282800e-04 0.000000000000000000e+00 0.000000000000000000e+00 0.000000000000000000e+00 0.000000000000000000e+00 0.000000000000000000e+00 0.000000000000000000e+00 7.316901848151848671e-04 0.000000000000000000e+00 0.000000000000000000e+00 0.000000000000000000e+00 0.000000000000000000e+00 0.000000000000000000e+00 2.438967282717282800e-04 0.000000000000000000e+00 4.877934565434565600e-04 0.000000000000000000e+00 0.000000000000000000e+00 0.000000000000000000e+00 0.000000000000000000e+00 0.000000000000000000e+00 0.000000000000000000e+00 0.000000000000000000e+00 4.877934565434565600e-04 7.316901848151848671e-04 7.316901848151848671e-04 1.219483641358641264e-03 2.438967282717282800e-04 2.195070554445554493e-03 5.121831293706293961e-03 6.829108391608391948e-03 2.926760739260739468e-03 2.195070554445554493e-03
3.250000000000000284e-03 0.000000000000000000e+00 0.000000000000000000e+00 0.000000000000000000e+00 0.000000000000000000e+00 0.000000000000000000e+00 0.000000000000000000e+00 0.000000000000000000e+00 0.000000000000000000e+00 0.000000000000000000e+00 0.000000000000000000e+00 0.000000000000000000e+00 0.000000000000000000e+00 0.000000000000000000e+00 0.000000000000000000e+00 0.000000000000000000e+00 0.000000000000000000e+00 0.000000000000000000e+00 0.000000000000000000e+00 2.438967282717282800e-04 0.000000000000000000e+00 0.000000000000000000e+00 0.000000000000000000e+00 0.000000000000000000e+00 0.000000000000000000e+00 0.000000000000000000e+00 1.219483641358641264e-03 4.877934565434565600e-04 4.877934565434565600e-04 2.438967282717282800e-04 0.000000000000000000e+00 2.438967282717282800e-04 9.755869130869131199e-04 7.316901848151848671e-04 2.438967282717282800e-04 4.877934565434565600e-04 0.000000000000000000e+00 7.316901848151848671e-04 9.755869130869131199e-04 0.000000000000000000e+00 4.877934565434565600e-04 2.682864010989010999e-03 3.658450924075924010e-03 3.658450924075924010e-03 4.146244380619380950e-03 3.414554195804195974e-03 9.024178946053946007e-03 9.999765859140859886e-03 1.048755931568431596e-02 1.146314622877122810e-02 1.243873314185814198e-02 9.024178946053946007e-03
3.749999999999999861e-03 0.000000000000000000e+00 0.000000000000000000e+00 0.000000000000000000e+00 0.000000000000000000e+00 0.000000000000000000e+00 0.000000000000000000e+00 0.000000000000000000e+00 7.316901848151848671e-04 0.000000000000000000e+00 2.438967282717282800e-04 0.000000000000000000e+00 0.000000000000000000e+00 0.000000000000000000e+00 0.000000000000000000e+00 4.877934565434565600e-04 0.000000000000000000e+00 0.000000000000000000e+00 0.000000000000000000e+00 0.000000000000000000e+00 0.000000000000000000e+00 0.000000000000000000e+00 9.755869130869131199e-04 7.316901848151848671e-04 0.000000000000000000e+00 0.000000000000000000e+00 1.463380369630369734e-03 9.755869130869131199e-04 7.316901848151848671e-04 4.877934565434565600e-04 9.755869130869131199e-04 1.707277097902097987e-03 2.195070554445554493e-03 9.755869130869131199e-04 0.000000000000000000e+00 2.438967282717282529e-03 1.951173826173826240e-03 1.707277097902097987e-03 5.121831293706293961e-03 2.438967282717282529e-03 8.048592032967032128e-03 6.097418206793206973e-03 6.341314935064935009e-03 7.316901848151848020e-03 8.780282217782217971e-03 8.048592032967032128e-03 2.341408591408591575e-02 2.902371066433566404e-02 2.780422702297702386e-02 2.951150412087912012e-02 2.902371066433566404e-02 2.707253683816183976e-02
4.250000000000000305e-03 0.000000000000000000e+00 0.000000000000000000e+00 0.000000000000000000e+00 0.000000000000000000e+00 0.000000000000000000e+00 0.000000000000000000e+00 0.000000000000000000e+00 4.877934565434561263e-04 0.000000000000000000e+00 1.707277097902096252e-03 0.000000000000000000e+00 0.000000000000000000e+00 0.000000000000000000e+00 0.000000000000000000e+00 0.000000000000000000e+00 0.000000000000000000e+00 0.000000000000000000e+00 2.438967282717280631e-04 2.438967282717280631e-04 0.000000000000000000e+00 2.438967282717280631e-04 0.000000000000000000e+00 1.463380369630368216e-03 2.438967282717280631e-04 7.316901848151841081e-04 1.707277097902096252e-03 1.951173826173824505e-03 4.877934565434561263e-04 3.414554195804192505e-03 1.951173826173824505e-03 5.121831293706289624e-03 2.926760739260736432e-03 2.438967282717280360e-03 4.877934565434560721e-03 2.438967282717280360e-03 1.463380369630368216e-03 8.780282217782211032e-03 1.219483641358640354e-02 1.146314622877121769e-02 8.780282217782211032e-03 1.634108079420577841e-02 2.390187937062935100e-02 1.975563499000997092e-02 2.170680881618379868e-02 3.463333541458538806e-02 5.731573114385609541e-02 5.951080169830164773e-02 6.560821990509484170e-02 8.609554507992001060e-02 6.902277410089904808e-02 1.109730113636362703e-01
4.750000000000000749e-03 0.000000000000000000e+00 0.000000000000000000e+00 0.000000000000000000e+00 0.000000000000000000e+00 0.000000000000000000e+00 0.000000000000000000e+00 0.000000000000000000e+00 0.000000000000000000e+00 0.000000000000000000e+00 1.219483641358642565e-03 0.000000000000000000e+00 0.000000000000000000e+00 0.000000000000000000e+00 4.877934565434569394e-04 0.000000000000000000e+00 2.438967282717284697e-04 4.877934565434569394e-04 1.219483641358642565e-03 1.463380369630371035e-03 0.000000000000000000e+00 0.000000000000000000e+00 1.219483641358642565e-03 1.951173826173827758e-03 1.463380369630371035e-03 4.634037837162840491e-03 7.073005119880126056e-03 5.365728021978026334e-03 3.170657467532470106e-03 8.048592032967040802e-03 6.097418206793212177e-03 1.097535277222778070e-02 4.390141108891112455e-03 5.609624750249754370e-03 8.536385489510496874e-03 1.341432005494506627e-02 5.365728021978026334e-03 2.073122190309692123e-02 1.512159715284716599e-02 2.268239572927074552e-02 2.951150412087914440e-02 3.097488449050951609e-02 3.780399288211791498e-02 5.707183441558446452e-02 7.560798576423582995e-02 7.707136613386619817e-02 1.158509459290710253e-01 1.309725430819181913e-01 1.707277097902099305e-01 1.802396821928073378e-01 1.860932036713288384e-01 1.951173826173827897e-01
5.250000000000000326e-03 0.000000000000000000e+00 0.000000000000000000e+00 0.000000000000000000e+00 0.000000000000000000e+00 0.000000000000000000e+00 0.000000000000000000e+00 0.000000000000000000e+00 0.000000000000000000e+00 2.438967282717284697e-04 2.195070554445556228e-03 0.000000000000000000e+00 0.000000000000000000e+00 0.000000000000000000e+00 1.463380369630371035e-03 9.755869130869138789e-04 3.170657467532470106e-03 1.219483641358642565e-03 2.438967282717284697e-04 4.634037837162840491e-03 3.658450924075927046e-03 1.219483641358642565e-03 1.707277097902099505e-03 3.414554195804199010e-03 2.926760739260742070e-03 3.414554195804199010e-03 1.292652659840160846e-02 8.780282217782224910e-03 7.316901848151854092e-03 1.487770042457543622e-02 1.878004807692309000e-02 2.707253683816186057e-02 7.560798576423582995e-03 1.658497752247753768e-02 2.853591720779223226e-02 2.902371066433568833e-02 2.707253683816186057e-02 3.414554195804198750e-02 4.902324238261742545e-02 4.926713911088915349e-02 5.024272602397606563e-02 6.365704607892114231e-02 8.463216471028978116e-02 1.119485982767233767e-01 1.431673794955046208e-01 1.573133897352648747e-01 2.143852241508493184e-01 2.697497814685316797e-01 3.426749032217785151e-01 3.760887549950053255e-01 3.785277222777226336e-01 4.158439217032970370e-01
5.749999999999999903e-03 0.000000000000000000e+00 0.000000000000000000e+00 0.000000000000000000e+00 0.000000000000000000e+00 0.000000000000000000e+00 0.000000000000000000e+00 0.000000000000000000e+00 9.755869130869122526e-04 1.219483641358640180e-03 3.658450924075920974e-03 7.316901848151841081e-04 0.000000000000000000e+00 0.000000000000000000e+00 1.463380369630368216e-03 3.170657467532464902e-03 3.170657467532464902e-03 2.438967282717280360e-03 2.195070554445552758e-03 5.121831293706289624e-03 3.902347652347649010e-03 3.170657467532464902e-03 5.121831293706289624e-03 6.341314935064929804e-03 1.317042332667331395e-02 4.877934565434560721e-03 2.634084665334662789e-02 2.292629245754243539e-02 1.341432005494504198e-02 2.487746628371626315e-02 2.853591720779218369e-02 3.292605831668328487e-02 2.585305319680317529e-02 3.316995504495501984e-02 4.829155219780215808e-02 5.292559003496498382e-02 4.365751436063932539e-02 6.048638861138855294e-02 6.585211663336656973e-02 7.024225774225768826e-02 9.316855019980010977e-02 1.156070492007991030e-01 1.695082261488509989e-01 2.126779470529468474e-01 2.485307661088908826e-01 2.836518949800197475e-01 4.699889953796199671e-01 5.465725680569426537e-01 5.904739791458535336e-01 7.092516858141851843e-01 7.204709353146846462e-01 8.241270448301691864e-01
6.250000000000000347e-03 0.000000000000000000e+00 0.000000000000000000e+00 0.000000000000000000e+00 0.000000000000000000e+00 0.000000000000000000e+00 0.000000000000000000e+00 0.000000000000000000e+00 7.316901848151841081e-04 8.048592032967025189e-03 2.682864010989008830e-03 4.390141108891105516e-03 9.755869130869122526e-04 1.463380369630368216e-03 5.121831293706289624e-03 3.902347652347649010e-03 5.121831293706289624e-03 1.048755931568430728e-02 7.560798576423569117e-03 9.999765859140849478e-03 7.316901848151841949e-03 1.243873314185813157e-02 1.487770042457541193e-02 1.463380369630368390e-02 2.146291208791207064e-02 1.243873314185813157e-02 2.756033029470527154e-02 3.829178633866130166e-02 2.926760739260736779e-02 5.121831293706289451e-02 4.390141108891105343e-02 6.999836101398596022e-02 5.438897040459535204e-02 5.634014423076918326e-02 7.194953484015977063e-02 8.121761051448544988e-02 8.194930069930063399e-02 1.182899132117881114e-01 1.370699612887111840e-01 1.546305257242755749e-01 1.853615134865133074e-01 2.007270073676321875e-01 2.812129276973024949e-01 3.512112887112884274e-01 4.146244380619377168e-01 5.277925199800195255e-01 8.165662462537455202e-01 8.987594436813178822e-01 1.207288804945053862e+00 1.259238808066931892e+00 1.286555241633365432e+00 1.367285058691307453e+00
6.750000000000000791e-03 0.000000000000000000e+00 2.438967282717284697e-04 0.000000000000000000e+00 0.000000000000000000e+00 0.000000000000000000e+00 0.000000000000000000e+00 0.000000000000000000e+00 1.463380369630371035e-03 9.999765859140868560e-03 4.634037837162840491e-03 5.609624750249754370e-03 2.438967282717285131e-03 3.902347652347655516e-03 9.024178946053952946e-03 5.853521478521484141e-03 1.024366258741259660e-02 1.731666770729272178e-02 8.292488761238768838e-03 1.926784153346654954e-02 1.634108079420580964e-02 1.731666770729272178e-02 2.731643356643359208e-02 2.438967282717284871e-02 3.195047140359643517e-02 2.829202047952050422e-02 5.975469842657347291e-02 6.243756243756248825e-02 5.853521478521483273e-02 7.438850212287717589e-02 7.341291520979026375e-02 1.170704295704296655e-01 7.414460539460544786e-02 8.682723526473533349e-02 1.409723089410590546e-01 1.253629183316684326e-01 1.385333416583417743e-01 1.829225462037963323e-01 2.409699675324677437e-01 2.858469655344657578e-01 3.434065934065936854e-01 3.690157498751251985e-01 4.458432192807196826e-01 5.373044923826177932e-01 7.104711694555450041e-01 9.355878496503504671e-01 1.348505010614386768e+00 1.561182957667333948e+00 1.944100821053947659e+00 2.067024772102898922e+00 2.168485811063937785e+00 2.335311173201799928e+00
7.250000000000000368e-03 0.000000000000000000e+00 1.463380369630371035e-03 0.000000000000000000e+00 4.877934565434569394e-04 1.707277097902099505e-03 0.000000000000000000e+00 0.000000000000000000e+00 1.951173826173827758e-03 9.268075674325680982e-03 1.390211351148852408e-02 1.365821678321679604e-02 2.438967282717285131e-03 4.390141108891112455e-03 1.341432005494506627e-02 8.048592032967040802e-03 1.024366258741259660e-02 3.609671578421581178e-02 2.463356955544457674e-02 3.512112887112889964e-02 2.487746628371630478e-02 3.268216158841161928e-02 4.121854707792211442e-02 3.073098776223778805e-02 6.292535589410594432e-02 3.609671578421581178e-02 9.097347964535471010e-02 9.731479458041966679e-02 1.068267669830170741e-01 1.282896790709291968e-01 1.185338099400600337e-01 1.495086944305695498e-01 1.329237169080920156e-01 1.317042332667333893e-01 2.258483703796205777e-01 2.141413274225776042e-01 2.407260708041960018e-01 3.048709103396606279e-01 3.785277222777226336e-01 4.424286650849154623e-01 5.075490915334669451e-01 5.614502684815189104e-01 7.077883054445560651e-01 8.931498189310697056e-01 1.162655703671329643e+00 1.417771681443557474e+00 2.153120317182819043e+00 2.508477850274727583e+00 2.936516608391610550e+00 3.139438686313689164e+00 3.346263111888114761e+00 3.630158903596406805e+00
7.749999999999999944e-03 0.000000000000000000e+00 9.755869130869122526e-04 0.000000000000000000e+00 0.000000000000000000e+00 1.951173826173824505e-03 0.000000000000000000e+00 7.316901848151841081e-04 4.877934565434560721e-03 1.097535277222776336e-02 1.658497752247750992e-02 1.487770042457541193e-02 6.585211663336656973e-03 1.756056443556442206e-02 1.634108079420577841e-02 1.902394480519478681e-02 2.121901535964034261e-02 5.243779657842152775e-02 4.463310127372623060e-02 3.780399288211784559e-02 4.658427509990005488e-02 4.048685689310686092e-02 5.097441620879116647e-02 5.121831293706289451e-02 7.951033341658333975e-02 8.707113199300692274e-02 1.317042332667331395e-01 1.609718406593405038e-01 1.714593999750248232e-01 1.943856924325672586e-01 2.060927353896102321e-01 2.246288867382615351e-01 2.143852241508489576e-01 2.365798264235762227e-01 3.043831168831165890e-01 3.509673919830166855e-01 3.619427447552444055e-01 4.153561282467528870e-01 5.031589504245749245e-01 6.521798513986007961e-01 7.299829077172820258e-01 9.029056880619372727e-01 1.078999125874124942e+00 1.344602662962036899e+00 1.739471466033964520e+00 2.214826189435562753e+00 3.194071553446550915e+00 3.750887784090906063e+00 4.475992757242753584e+00 4.822570008116878526e+00 5.167439981893102718e+00 5.557674747127867576e+00
8.250000000000000389e-03 0.000000000000000000e+00 1.707277097902096252e-03 2.438967282717280631e-04 1.219483641358640180e-03 1.707277097902096252e-03 0.000000000000000000e+00 1.463380369630368216e-03 9.024178946053937334e-03 1.487770042457541193e-02 1.780446116383615010e-02 2.536525974025971922e-02 1.317042332667331395e-02 2.097511863136861457e-02 2.317018918581416342e-02 2.536525974025971922e-02 2.951150412087909583e-02 7.926643668831161171e-02 7.292512175324668278e-02 6.560821990509484170e-02 7.219343156843149867e-02 7.316901848151841081e-02 8.121761051448544988e-02 7.048615447052941629e-02 1.195093968531467515e-01 1.209727772227771059e-01 1.807274756493504886e-01 2.560915646853144656e-01 2.429211413586411239e-01 3.219436813186810076e-01 3.073098776223773254e-01 3.197486107642354969e-01 3.295044798951046183e-01 3.395042457542454817e-01 4.387702141608387785e-01 5.265730363386609270e-01 5.509627091658336751e-01 6.263267982017975966e-01 8.051031000249743164e-01 9.411974744005986437e-01 1.139729411213785237e+00 1.289969795829169597e+00 1.625327797202795743e+00 2.054829935689308940e+00 2.611890063061935940e+00 3.199681178196800424e+00 4.808180101148846752e+00 5.450116289960035054e+00 6.439849213286708007e+00 6.933008397852141513e+00 7.510068056943050685e+00 7.869571834415577172e+00
8.750000000000000833e-03 1.951173826173824505e-03 1.463380369630368216e-03 9.755869130869122526e-04 4.390141108891105516e-03 2.438967282717280631e-04 2.438967282717280631e-04 1.951173826173824505e-03 1.902394480519478681e-02 3.292605831668328487e-02 2.512136301198799118e-02 3.390164522977020395e-02 1.658497752247750992e-02 3.365774850149847591e-02 3.170657467532464469e-02 3.756009615384611755e-02 4.438920454545450256e-02 1.095096309940058882e-01 9.926596840659332455e-02 9.829038149350641240e-02 9.853427822177814044e-02 1.036561095154844292e-01 1.317042332667331395e-01 9.682700112387604419e-02 1.658497752247750923e-01 1.641424981268729821e-01 2.621889828921076804e-01 4.143805413336659749e-01 3.451138705044952126e-01 4.375507305194801244e-01 3.685279564185811041e-01 5.114514391858137055e-01 4.260875842907089206e-01 4.809643481518476871e-01 6.338875967782212628e-01 7.590066183816176482e-01 7.451045048701291362e-01 9.211979426823169170e-01 1.196069555444554400e+00 1.276555475774224568e+00 1.609962303321677002e+00 1.821908560189808624e+00 2.300190044330667316e+00 2.926272945804193171e+00 3.520405375874122722e+00 4.504040880994002016e+00 6.614479270729265004e+00 7.413728849275718069e+00 8.941010161713279558e+00 9.672700346528461779e+00 1.033390437687311803e+01 1.096949925074924082e+01
9.250000000000001277e-03 2.195070554445560131e-03 2.438967282717289034e-03 9.755869130869156136e-04 1.219483641358644517e-03 4.634037837162848297e-03 0.000000000000000000e+00 5.365728021978035875e-03 2.243849900099905911e-02 5.536455731768245847e-02 4.512089473026984626e-02 3.219436813186821872e-02 2.024342844655349985e-02 5.487676386113900240e-02 5.146220966533480295e-02 5.682793768731283363e-02 5.243779657842171510e-02 1.807274756493510992e-01 1.185338099400602557e-01 1.438990696803200409e-01 1.431673794955048706e-01 1.548744224525478441e-01 1.741422639860144284e-01 1.599962537462541745e-01 2.402382773476529620e-01 2.663352272727279590e-01 3.563331200049958958e-01 5.509627091658356735e-01 5.012077765984028765e-01 6.343753902347668561e-01 5.577918175574440030e-01 6.633991008991025895e-01 6.048638861138877498e-01 6.643746878121895572e-01 9.016862044205816717e-01 1.027536916208793949e+00 1.077291848776226413e+00 1.235824722152850441e+00 1.622644933191812244e+00 1.810933207417587232e+00 2.172144261988017355e+00 2.396041458541465108e+00 3.142609343781226805e+00 4.048441792582427645e+00 4.898665787337675326e+00 6.216439810189826609e+00 9.065153596403620284e+00 1.014244544517984536e+01 1.201776738886117002e+01 1.313018036650852594e+01 1.418283864572930675e+01 1.470038750312191667e+01
9.749999999999999986e-03 2.682864010989008830e-03 4.146244380619377480e-03 2.438967282717280631e-04 5.121831293706289624e-03 2.682864010989008830e-03 7.316901848151841081e-04 4.634037837162832685e-03 3.414554195804193198e-02 6.658380681818176772e-02 5.829131805694300755e-02 4.707206855644351096e-02 4.146244380619377307e-02 7.780305631868124350e-02 7.365681193806186688e-02 7.316901848151841081e-02 7.829084977522469957e-02 2.109706699550447651e-01 1.682887425074923726e-01 1.890199644105892418e-01 2.036537681068929240e-01 2.341408591408589424e-01 2.251166801948049911e-01 2.197509521728269744e-01 3.199925074925071833e-01 3.785277222777219119e-01 5.329143512737257726e-01 7.882742257742251235e-01 6.721793831168825228e-01 8.553458260489502640e-01 7.558359609140852253e-01 8.680284559190801774e-01 8.748575643106885069e-01 9.163200081168823008e-01 1.229727303946052785e+00 1.414601023976022720e+00 1.522159481143854798e+00 1.681911838161836537e+00 2.135315856018979108e+00 2.418479957542455150e+00 2.782373876123873657e+00 3.198949488011985309e+00 4.036003059440555596e+00 5.279876373626368746e+00 6.599601570304689524e+00 7.983959399975018023e+00 1.191752583354144690e+01 1.330456652722276445e+01 1.584304367507491129e+01 1.703130853521476951e+01 1.825713349150847620e+01 1.922711077984513750e+01
1.025000000000000043e-02 2.682864010989008830e-03 7.316901848151841949e-03 3.658450924075920974e-03 1.219483641358640354e-02 4.877934565434560721e-03 1.219483641358640180e-03 1.097535277222776336e-02 3.951126998001994184e-02 8.219319742757236202e-02 8.853451236263727708e-02 7.243732829670322670e-02 5.780352460039955148e-02 1.056072833416582396e-01 1.053633866133865116e-01 9.536362075424567597e-02 1.251190216033964964e-01 3.024319430569427647e-01 2.314579951298699201e-01 2.417016577172824976e-01 2.692619880119878073e-01 2.804812375124872692e-01 3.251143387862134859e-01 2.868225524475522259e-01 4.846227990759236492e-01 5.129148195554440459e-01 7.065688218031961343e-01 9.619286963036953741e-01 9.531484140859133314e-01 1.147046313061937051e+00 9.809526411088902442e-01 1.169484812062935974e+00 1.144851242507491706e+00 1.234117445054943918e+00 1.556061126373625036e+00 1.797762784090907395e+00 1.928979223901096995e+00 2.150437453171826441e+00 2.844079748376620476e+00 2.989929991883114369e+00 3.538941527222774219e+00 4.232096028971024992e+00 5.315241399225770103e+00 6.885448535839154616e+00 8.382730550699292849e+00 1.035805015297201948e+01 1.500989245129868799e+01 1.697399280407091382e+01 2.004782327047950119e+01 2.188168277035462594e+01 2.325677252435062670e+01 2.426235873501496343e+01
1.075000000000000087e-02 3.414554195804204648e-03 9.755869130869156136e-03 7.316901848151867102e-03 1.341432005494509055e-02 1.658497752247756543e-02 4.634037837162848297e-03 2.024342844655349985e-02 5.682793768731283363e-02 1.148753590159843074e-01 1.231678477772230884e-01 9.048568618881142056e-02 7.707136613386633694e-02 1.273140921578424789e-01 1.326798201798205235e-01 1.338993038211791498e-01 1.780446116383621047e-01 3.475528377872136865e-01 2.958467313936071208e-01 3.168218500249758152e-01 3.914542488761248995e-01 3.804788961038970685e-01 4.195023726273737208e-01 3.790155157342666725e-01 6.243756243756259927e-01 6.863253933566452192e-01 9.029056880619404923e-01 1.348505010614388988e+00 1.234605238511491621e+00 1.407284122127875792e+00 1.250946319305697552e+00 1.546061360514489502e+00 1.477526379870133688e+00 1.521183894230773159e+00 2.069219842657348263e+00 2.285556240634371683e+00 2.481893106893113377e+00 2.810665896603403713e+00 3.570648101898111104e+00 3.806496238136872989e+00 4.569892997627384545e+00 5.163537634240772611e+00 6.606918472152864652e+00 8.511995816683338489e+00 1.039317128184318406e+01 1.295725758616386969e+01 1.840298373501503093e+01 2.148047265234770720e+01 2.510185127372633929e+01 2.720887510926580433e+01 2.881347168456550634e+01 3.001246800074932608e+01
1.124999999999999958e-02 8.780282217782211032e-03 1.756056443556442206e-02 9.024178946053937334e-03 2.170680881618379868e-02 1.390211351148849979e-02 1.317042332667331395e-02 2.463356955544453511e-02 7.194953484015977063e-02 1.514598682567431243e-01 1.563378028221776850e-01 1.065828702547451518e-01 1.036561095154844292e-01 1.646302915834164382e-01 1.651180850399598943e-01 1.826786494755243129e-01 2.029220779220777537e-01 4.621843000749246699e-01 3.563331200049946745e-01 4.141366446053942885e-01 4.624281968031964118e-01 4.914519074675320343e-01 5.390117694805189874e-01 5.473042582417577684e-01 7.719331449800193035e-01 8.872962974525466784e-01 1.187289273226772135e+00 1.647034606018979552e+00 1.582158076298699978e+00 1.676790006868130289e+00 1.556792816558440151e+00 1.886297296453544936e+00 1.921906218781217035e+00 1.954344483641356822e+00 2.579695694930067784e+00 3.016758631993004425e+00 3.159926011488508824e+00 3.492601148851145698e+00 4.390628902347648577e+00 4.664281031468527239e+00 5.438409247002992331e+00 6.400581840034959669e+00 8.297854489260732436e+00 1.055682598651347703e+01 1.250263408466532411e+01 1.583499508304194414e+01 2.259288562999498495e+01 2.607768208354143624e+01 3.009319781780716596e+01 3.279142732267729343e+01 3.508112980769227818e+01 3.654499797077919254e+01
1.175000000000000003e-02 5.365728021978017660e-03 1.878004807692305878e-02 1.536549388111886627e-02 3.243826486013982879e-02 1.634108079420577841e-02 1.243873314185813157e-02 2.951150412087909583e-02 1.036561095154844292e-01 1.997514204545452754e-01 1.790201985514483785e-01 1.575572864635363113e-01 1.512159715284713823e-01 1.963368662587410829e-01 2.021903877372625558e-01 2.575549450549448061e-01 2.912126935564432473e-01 5.514505026223771589e-01 4.729157561188807035e-01 5.365728021978017903e-01 6.058394730269724970e-01 5.821814903846148637e-01 6.751061438561433148e-01 7.124223432817176072e-01 1.049243725024974205e+00 1.058999594155843216e+00 1.437771213161836759e+00 2.021416083916081963e+00 1.988977819055942176e+00 2.171900365259738397e+00 2.044098479645352739e+00 2.323604130244752763e+00 2.346042629245752131e+00 2.351652253996001640e+00 3.126999953171825553e+00 3.770155625624372231e+00 3.907713380369626677e+00 4.367702609890105947e+00 5.575235311563432106e+00 5.612795407717277918e+00 6.390825970904090880e+00 7.609090128621372351e+00 9.890500124875115873e+00 1.268116648976022809e+01 1.493647953608889800e+01 1.901931076735762360e+01 2.661742554320676746e+01 3.112171032092904355e+01 3.568404251997998955e+01 3.868665514173323317e+01 4.106074589473023195e+01 4.342337350149846742e+01
1.225000000000000047e-02 2.121901535964034261e-02 3.048709103396600451e-02 2.097511863136861457e-02 3.634061251248747737e-02 2.243849900099897932e-02 1.341432005494504198e-02 4.097465034965031699e-02 1.224361575924074741e-01 2.185314685314683203e-01 2.160925012487510399e-01 1.814591658341656588e-01 1.958490728021976268e-01 2.314579951298699201e-01 2.382871035214783328e-01 3.053587037962035011e-01 3.675523695054941919e-01 7.187636582167825638e-01 6.055955762987007551e-01 6.604723401598395771e-01 7.290073208041951691e-01 7.653479333166826049e-01 8.648577984515476436e-01 8.582725867882109450e-01 1.259970498251747006e+00 1.369724025974024872e+00 1.777763252372625891e+00 2.409943572052944738e+00 2.488478318556441415e+00 2.536282077297700166e+00 2.475307895229768018e+00 2.828470357767229881e+00 2.897249235139857326e+00 2.992125062437559713e+00 3.816252107267728899e+00 4.492089941308687884e+00 4.646476570304690412e+00 5.242804070929066640e+00 6.546188186813181709e+00 6.563748751248746238e+00 7.616407030469524386e+00 8.884670017482509508e+00 1.170314060939059786e+01 1.508184198613884774e+01 1.738422710102395996e+01 2.247630299388110231e+01 3.108073567057939002e+01 3.626256555944053162e+01 4.144195648101894136e+01 4.509333439997497806e+01 4.745401083291704225e+01 4.958274147727268399e+01
1.275000000000000092e-02 1.756056443556442206e-02 3.707230269730266148e-02 2.512136301198799118e-02 2.999929757742254843e-02 3.195047140359637272e-02 2.731643356643354004e-02 5.975469842657337577e-02 1.582889766483515093e-01 2.507258366633364211e-01 2.553598745004992954e-01 2.526770104895102453e-01 2.719448520229768018e-01 2.838957917082914895e-01 3.192608173076920131e-01 3.387725555694303115e-01 4.177950955294701396e-01 8.268099088411581254e-01 7.190075549450543058e-01 7.838840846653339911e-01 8.687601461038952921e-01 9.853427822177812656e-01 1.086072130994005125e+00 1.057536213786212986e+00 1.371919096528470439e+00 1.680936251248749569e+00 2.146047312062935308e+00 2.795788196178818907e+00 2.883591018356640667e+00 3.050416380494502810e+00 2.952613792457539521e+00 3.404798326673323494e+00 3.441870629370626045e+00 3.555770401473523190e+00 4.440139938186809410e+00 5.270852194680315073e+00 5.446457839035959481e+00 6.223268918581412734e+00 7.413484952547445772e+00 7.772500936563429441e+00 8.958814622877115497e+00 1.048414476148850305e+01 1.368821608079419327e+01 1.708545360889109332e+01 2.024586741383614452e+01 2.591207620504493292e+01 3.531819742757240022e+01 4.172682785964032348e+01 4.744352327360135746e+01 5.122880049637857525e+01 5.392068868631363898e+01 5.629892568369125883e+01
1.325000000000000136e-02 2.121901535964041199e-02 4.048685689310699970e-02 4.195023726273736792e-02 3.219436813186821872e-02 4.048685689310699970e-02 3.682840596903105834e-02 9.341244692807217087e-02 2.024342844655349638e-01 3.185291271228778975e-01 2.895054164585422196e-01 2.912126935564443020e-01 2.926760739260746425e-01 3.612110545704304565e-01 3.948688030719291198e-01 4.819399350649363201e-01 5.504749157092921896e-01 9.590019355644380239e-01 8.982716502247775070e-01 9.268075674325698676e-01 1.016561563436566118e+00 1.186069789585417533e+00 1.340456418581422060e+00 1.389723557692311262e+00 1.674594936313690718e+00 2.076780641233771707e+00 2.596768465909097934e+00 3.146267794705302823e+00 3.395042457542466252e+00 3.622598105019989578e+00 3.557965472027980969e+00 4.013808457167842292e+00 3.859177931443566578e+00 4.085026301823186934e+00 5.103295142357654690e+00 6.258877840909107704e+00 6.210586288711304803e+00 7.193490103646372091e+00 8.460289710289732312e+00 8.791257570554467549e+00 1.017122525911590891e+01 1.182143052260242833e+01 1.571207113199304750e+01 1.912760091471034229e+01 2.261654361263742175e+01 2.930760645604403081e+01 3.968663172764745184e+01 4.657159247003009028e+01 5.341045673076936851e+01 5.718305132367646593e+01 6.017249352210304636e+01 6.257170563811205000e+01
1.375000000000000007e-02 2.926760739260736779e-02 6.073028533966028097e-02 5.097441620879116647e-02 4.780375874125870200e-02 4.731596528471523899e-02 4.560868818681314274e-02 9.292465347152838173e-02 2.651157436313684168e-01 3.641378153096899717e-01 3.648695054945051419e-01 3.436504901348648722e-01 3.865763143106889510e-01 4.341361763236759042e-01 4.563307785964031971e-01 5.838887674825169460e-01 6.248634178321672561e-01 1.184850305944054716e+00 1.017049356893106049e+00 1.080706402972027025e+00 1.256312047327671211e+00 1.371187406343655102e+00 1.587279907592406225e+00 1.642888361638360273e+00 1.998977584915083039e+00 2.363603193681316217e+00 3.086513096278718393e+00 3.820154454920076770e+00 4.004296484765230701e+00 4.149658934815181333e+00 3.962346247502493757e+00 4.667207792207787698e+00 4.555990884115880490e+00 4.818911557192802952e+00 5.963762799700294437e+00 6.878619427447546286e+00 7.055200658716277218e+00 8.200783591408583817e+00 9.536849868881109415e+00 1.003683816183815303e+01 1.142387885551946880e+01 1.314554586038959982e+01 1.738569048139359197e+01 2.157144613199298888e+01 2.502136535339658252e+01 3.268557614260736699e+01 4.347556740134861286e+01 5.140977186875620220e+01 5.895740002185309692e+01 6.303706059565428887e+01 6.560602483454040623e+01 6.821596372377617001e+01
1.425000000000000051e-02 4.024296016483512595e-02 6.804718718781213593e-02 7.194953484015977063e-02 5.780352460039955148e-02 7.170563811188805647e-02 7.292512175324668278e-02 1.275579888861137767e-01 2.934077641108888135e-01 4.116976773226769803e-01 4.087709165834162439e-01 4.207218562687308760e-01 4.480382898351644161e-01 5.494993287962033346e-01 5.292559003496498660e-01 6.055955762987007551e-01 7.504702328921072363e-01 1.317530126123874989e+00 1.160460633116882079e+00 1.262897258991007909e+00 1.528744692807191496e+00 1.595084602897101522e+00 1.831420532592406003e+00 1.924832979520477716e+00 2.300190044330667316e+00 2.868469421203793335e+00 3.572111482267728899e+00 4.448188530219776560e+00 4.495504495504492048e+00 4.584526801323672629e+00 4.695012019230764722e+00 5.257193977897098414e+00 5.179390921578416851e+00 5.428897274600394951e+00 6.683502044830163413e+00 7.582749281968025556e+00 7.940789679070921814e+00 9.054666037087905295e+00 1.028610061813185972e+01 1.108559409340658419e+01 1.250190239448050811e+01 1.462551120754244494e+01 1.921759880744253834e+01 2.361261785089907761e+01 2.790934651286211121e+01 3.564282397290207172e+01 4.758669065309685919e+01 5.628160901598396748e+01 6.360265710851642496e+01 6.763451392357636394e+01 7.019152722277716805e+01 7.317194524225767793e+01
1.475000000000000096e-02 6.194976898101914320e-02 8.463216471028991994e-02 8.658333853646375811e-02 7.073005119880138025e-02 7.170563811188829240e-02 8.853451236263759627e-02 1.446307598651352389e-01 3.477967345154854284e-01 4.804765546953059241e-01 5.136465097402610480e-01 4.568185720529482352e-01 5.419385302197815557e-01 6.270584883866149317e-01 6.304730425824192075e-01 7.958350243506513433e-01 9.465632024225799634e-01 1.479477553696307623e+00 1.342895385864139257e+00 1.372162993256746955e+00 1.740934846403600966e+00 1.795811610264739899e+00 2.170680881618387126e+00 2.199948489010994379e+00 2.597256259365641196e+00 3.148462865259748611e+00 4.114293909215795075e+00 4.885495364011001485e+00 4.975493256743269477e+00 5.099392794705307708e+00 5.167439981893120482e+00 5.824253871128886928e+00 5.773523351648366386e+00 6.096686516608406770e+00 7.454947396353665212e+00 8.375901442307714717e+00 8.867841143231791179e+00 1.002927736326176422e+01 1.150973050387115748e+01 1.228800496378624452e+01 1.367187500000003375e+01 1.580670306256247670e+01 2.096609445242263092e+01 2.544428228021984495e+01 2.996173748126880909e+01 3.809130322802207758e+01 5.080954202047965396e+01 6.019322474400614453e+01 6.741256790084932504e+01 7.202782568993525558e+01 7.433289366883136040e+01 7.690649194555464874e+01
1.524999999999999967e-02 6.170587225274719312e-02 9.316855019980010977e-02 1.046316964285713275e-01 1.060950767982016957e-01 7.951033341658333975e-02 1.373138580169828982e-01 1.843859265734263952e-01 4.375507305194801244e-01 4.877934565434560721e-01 5.638892357642353304e-01 5.629136488511483627e-01 6.346192869630363775e-01 7.216904189560432448e-01 7.775427697302690344e-01 9.109542800949043118e-01 1.126802884615383693e+00 1.585328733766232512e+00 1.469477787837161431e+00 1.524110654970028511e+00 1.913369833291706623e+00 2.052634865134863151e+00 2.478234655969028477e+00 2.504819399350647124e+00 2.990173888611385777e+00 3.588940356518478314e+00 4.646232673576419003e+00 5.355728256118876374e+00 5.467189060939056766e+00 5.715963723776217975e+00 5.760109031593400708e+00 6.473750858516478246e+00 6.268633710039954288e+00 6.790084915084908523e+00 8.246148382867126259e+00 9.218076845029960609e+00 9.635871940559431081e+00 1.112412977647351653e+01 1.228678548014484484e+01 1.280774889173325626e+01 1.496160089910088686e+01 1.716350056193804718e+01 2.226118607954543549e+01 2.730082417582415033e+01 3.218119770854143269e+01 4.058661065496999498e+01 5.357118467470024825e+01 6.359509630994000418e+01 7.064444344717776403e+01 7.499214652534958248e+01 7.764257227147844276e+01 7.973301112949543779e+01
1.575000000000000011e-02 9.097347964535455744e-02 1.024366258741257890e-01 1.241434346903095703e-01 1.087779408091907041e-01 8.926620254745246119e-02 1.475575206043954757e-01 2.463356955544453164e-01 5.138904064685310136e-01 5.831570772977017203e-01 6.487652972027966314e-01 6.875448769980013752e-01 7.116906530969023814e-01 8.063225836663330259e-01 8.811988792457534636e-01 1.011927525599399580e+00 1.217044674075922872e+00 1.719959727772226277e+00 1.742154330044953348e+00 1.805811376123874545e+00 2.064585804820178172e+00 2.390919627247749979e+00 2.676278799325672253e+00 2.933833744380616615e+00 3.367726023976020944e+00 3.984784746503492681e+00 5.296949144605390458e+00 5.848643543956038471e+00 5.985225711788205949e+00 6.144490275349644648e+00 6.429605550699295513e+00 6.959105347777216011e+00 6.895692198426567110e+00 7.531287072302690788e+00 9.052958759990001880e+00 9.999765859140850921e+00 1.037756189123375705e+01 1.176899272602396529e+01 1.317969140234764147e+01 1.391991797265233544e+01 1.598011363636362248e+01 1.816957456605892673e+01 2.396260965596900760e+01 2.877566769168329230e+01 3.346311891233763447e+01 4.264631852522473565e+01 5.572674395916578050e+01 6.622601031780713754e+01 7.327560135177316170e+01 7.753306264048444518e+01 7.984739869505487775e+01 8.165418565809183349e+01
1.625000000000000056e-02 1.046316964285713275e-01 1.229239510489509302e-01 1.514598682567431243e-01 1.331676136363635354e-01 1.136558753746252787e-01 1.558500093656342289e-01 2.956028346653343797e-01 6.202293799950043818e-01 6.526676448551442800e-01 7.333974619130861905e-01 7.885181225024968654e-01 8.233953546453539607e-01 9.619286963036953741e-01 9.897329233266723980e-01 1.158509459290708143e+00 1.380211585289709220e+00 1.849956683941057278e+00 1.937027815934064146e+00 2.032391436688310016e+00 2.364090987137859923e+00 2.606524335039957840e+00 3.083830232267729343e+00 3.243094795829168042e+00 3.661621581543453186e+00 4.503796984265730607e+00 5.712793066308686107e+00 6.547895463911083347e+00 6.460580435189804405e+00 6.690818946678315449e+00 7.007884693431561729e+00 7.486410074300692941e+00 7.381534481143849469e+00 8.214929601648345070e+00 9.725869833291699962e+00 1.061950744567931082e+01 1.109413047889609416e+01 1.244922070117381452e+01 1.372943462787211466e+01 1.466868092844654115e+01 1.655644160526971476e+01 1.914199082167830213e+01 2.477502965784213629e+01 3.005661330856640845e+01 3.495771806318678188e+01 4.415384420267228904e+01 5.751377528721273791e+01 6.783865548513979604e+01 7.452581598089403769e+01 7.833645846341151753e+01 8.033763111888104902e+01 8.209344366570921636e+01
1.675000000000000100e-02 1.326798201798200794e-01 1.502403846153844702e-01 1.841420298451546811e-01 1.756056443556442137e-01 1.502403846153844702e-01 2.048732517482515780e-01 3.868202110389606929e-01 7.365681193806187244e-01 7.365681193806187244e-01 8.507117882117873897e-01 9.068080357142849213e-01 9.531484140859133314e-01 1.076804055319679376e+00 1.110461803821177984e+00 1.313383881743255710e+00 1.556792816558440151e+00 2.113852943931067152e+00 2.169949191433564462e+00 2.205314217032965374e+00 2.619938655094902646e+00 2.946760270979018159e+00 3.272118506493503887e+00 3.592598807442554332e+00 4.093806584040954988e+00 4.937933160589405901e+00 6.396923389110884095e+00 6.923984218906087840e+00 6.958373657592400896e+00 7.161295735514479510e+00 7.432021103896097713e+00 8.040299544205787186e+00 8.081030297827165754e+00 8.781013907967025744e+00 1.032439240447052065e+01 1.122851757617381629e+01 1.155509529532965907e+01 1.289189326298700244e+01 1.413869333791207517e+01 1.574499719030967526e+01 1.745324987512486103e+01 1.984099884490507648e+01 2.602256142295202679e+01 3.105122416645851402e+01 3.600379113074422577e+01 4.533381657405090692e+01 5.831912228396598152e+01 6.868644051261233585e+01 7.515360615946546829e+01 7.848669884802690433e+01 8.033714332542450620e+01 8.174393965409582563e+01
1.725000000000000144e-02 1.680448457792206307e-01 1.956051760739259127e-01 2.253605769230767331e-01 2.104828764985013090e-01 1.995075237262735612e-01 2.775544767732265328e-01 4.577941589660335930e-01 7.990056818181811016e-01 8.380291583416575873e-01 9.219296328671320317e-01 1.012415319055943064e+00 1.095340206668330651e+00 1.182167441933065888e+00 1.228507820304694187e+00 1.403869567932066742e+00 1.783860670579418883e+00 2.300433941058939169e+00 2.329945445179817831e+00 2.530916349275722066e+00 2.813348760614382993e+00 3.162121082042954168e+00 3.658938717532464135e+00 3.973077703546449957e+00 4.518186891233762381e+00 5.486456902472522934e+00 6.932520604395597807e+00 7.244708416583410582e+00 7.273976023976017835e+00 7.695429570429562993e+00 8.012983110639353868e+00 8.515166474150841935e+00 8.459558020104887888e+00 9.338317932067923266e+00 1.073535839160838279e+01 1.192289156156342500e+01 1.227288336663335500e+01 1.331115173888610137e+01 1.455209829233265495e+01 1.589792043893604934e+01 1.767470810439559159e+01 2.076609913523974171e+01 2.627206777597400489e+01 3.173193993506490429e+01 3.663572755369627743e+01 4.588746214722772976e+01 5.878057489385609102e+01 6.865083159028465332e+01 7.473873782467525473e+01 7.771622908341650771e+01 7.951789421515977097e+01 8.053274850149843189e+01
1.775000000000000189e-02 1.924345186063934343e-01 1.875565840409588736e-01 2.977979052197799459e-01 2.451162119130866901e-01 2.265800605644353594e-01 3.495040116133863450e-01 4.985249125874121057e-01 9.255880837912080494e-01 9.153444212037954442e-01 1.069974946928071047e+00 1.219971434815183775e+00 1.283872377622376382e+00 1.330456652722276534e+00 1.300701251873125797e+00 1.583133663211786946e+00 2.015806459165832454e+00 2.467747096653344574e+00 2.648718469030966638e+00 2.729936079545452365e+00 3.165535636238758332e+00 3.502113121253743078e+00 3.951126998001994295e+00 4.285265515734262287e+00 4.818179867007987838e+00 5.817180866008985873e+00 7.227879542332661167e+00 7.629577453796197339e+00 7.720550933441550967e+00 8.088347199675316901e+00 8.535166005869124106e+00 8.822476351773220316e+00 8.908328000124868140e+00 9.998790272227763509e+00 1.115193400349649444e+01 1.252775544767731120e+01 1.274067729145853001e+01 1.381577406968030708e+01 1.488111497877121536e+01 1.643546882804693965e+01 1.837883795891606908e+01 2.117340667145352739e+01 2.684498119068429034e+01 3.242192377934562586e+01 3.694913484952543570e+01 4.613648070679316504e+01 5.817400373064430141e+01 6.809938108766228027e+01 7.343169525786707652e+01 7.564139961600891127e+01 7.764379175511980691e+01 7.854377068244248505e+01
1.825000000000000233e-02 2.207265390859154131e-01 2.392626904345668826e-01 3.012124594155862201e-01 3.158462631118900688e-01 2.809690309690326959e-01 4.073075362137886790e-01 5.651087194055978147e-01 1.014122596153852252e+00 9.836355051198860666e-01 1.128754058441565178e+00 1.281433410339668066e+00 1.364846091408599582e+00 1.474111825674334630e+00 1.480209243881127845e+00 1.758739307567443344e+00 2.206289803946066996e+00 2.515306958666349235e+00 2.847982096028988330e+00 2.946272477522495326e+00 3.457480019980041064e+00 3.806008444680343050e+00 4.286972792832194123e+00 4.623062484390637827e+00 5.155245145479550928e+00 6.217903190559478155e+00 7.537384490509535517e+00 8.072250015609439444e+00 7.969569493007041316e+00 8.247367866508540146e+00 8.955643965409645801e+00 9.342951969905151088e+00 9.366609952547509721e+00 1.052463161838168126e+01 1.173435939060946076e+01 1.291042941433574320e+01 1.305432848401606272e+01 1.424356893106901722e+01 1.526647180944065241e+01 1.685570289085924145e+01 1.848493303571439839e+01 2.124291723901111695e+01 2.713424271041474967e+01 3.248899537962057593e+01 3.728912688873649017e+01 4.594550956855672297e+01 5.782230464847687301e+01 6.633527605207333977e+01 7.176636839722820582e+01 7.399680397727317427e+01 7.467630026223821460e+01 7.563091205669375938e+01
1.874999999999999931e-02 2.475551791958039705e-01 2.936516608391605554e-01 3.524307723526470260e-01 3.482845279720276910e-01 3.312117569930067007e-01 4.938908747502492869e-01 6.480336070179814056e-01 1.121924950049949077e+00 1.186801479770228651e+00 1.239970966533465502e+00 1.398747736638360495e+00 1.499720982142855874e+00 1.653132024225772767e+00 1.637766530344654026e+00 1.909955279095902458e+00 2.437503902347649909e+00 2.744569883241755992e+00 3.099927416333663643e+00 3.257728599525471669e+00 3.730400458916080630e+00 4.034295782342653958e+00 4.655744645979016383e+00 4.996956168831164113e+00 5.543040943431563505e+00 6.670575518231761869e+00 8.081274194555437163e+00 8.230782888986006185e+00 8.475167410714277594e+00 8.724917660464528879e+00 9.329293753121868704e+00 9.640749875124866364e+00 9.709040959040949659e+00 1.091754924762736323e+01 1.222995754245753197e+01 1.312188787774724119e+01 1.331505408653844924e+01 1.452844030969029632e+01 1.539744435252246291e+01 1.693326205044953525e+01 1.890467930506991223e+01 2.164583463411586450e+01 2.751862395417080265e+01 3.272435572240257073e+01 3.690742850899097505e+01 4.553356799450545367e+01 5.649818931068926275e+01 6.482750647789704601e+01 6.907569969093400175e+01 7.029152488136857357e+01 7.204270339035957704e+01 7.204148390671822710e+01
1.924999999999999975e-02 3.158462631118878483e-01 3.017002528721275945e-01 4.170634053446549694e-01 3.843812437562434403e-01 3.846251404845151267e-01 5.541333666333662089e-01 7.277878371628364595e-01 1.215581293706292643e+00 1.305335289710288560e+00 1.323139750874124720e+00 1.550451501623375306e+00 1.679228974150847487e+00 1.862395417082915561e+00 1.813616071428569843e+00 2.104097074800197920e+00 2.610914476148848973e+00 2.965296422327669656e+00 3.330897618006989802e+00 3.456504433066929671e+00 3.972589910089906251e+00 4.312581949300695605e+00 4.943298888611384001e+00 5.273291161963032714e+00 5.799620301573421344e+00 7.075931880619374503e+00 8.395413180569423872e+00 8.694918362887104735e+00 8.511020229770222656e+00 8.877109218906086952e+00 9.687090253496494441e+00 9.715626170704286579e+00 1.019415155157341779e+01 1.140802556818180769e+01 1.264019183941057811e+01 1.366772875561936829e+01 1.341505174512985654e+01 1.469453398164334423e+01 1.534183589847651064e+01 1.698301698301697016e+01 1.880492554320677456e+01 2.190851141046451644e+01 2.770325377747250073e+01 3.249338552072924102e+01 3.616525076486011159e+01 4.489894870754242362e+01 5.418117039210784469e+01 6.256170587225268775e+01 6.596430912837156768e+01 6.711379440871623103e+01 6.795865267544948551e+01 6.811035644043450077e+01
1.975000000000000019e-02 3.631622283966030595e-01 3.848690372127868686e-01 4.816960383366628573e-01 5.199878246753242284e-01 4.419408716283712568e-01 6.392533248001992519e-01 8.487606143856135654e-01 1.351431771353645228e+00 1.432649381868130511e+00 1.414113230519479236e+00 1.735081324925073387e+00 1.831420532592406003e+00 1.980441433566431764e+00 1.920442838411586584e+00 2.235069617882115889e+00 2.868957214660337041e+00 3.155291973651345838e+00 3.597476742007988726e+00 3.719425106143853021e+00 4.258192978896100378e+00 4.709158029470525086e+00 5.124270260989006509e+00 5.598161604020974735e+00 6.194245207917077778e+00 7.372266405469524386e+00 8.833695601273719333e+00 8.884182224025966690e+00 8.699064607267725791e+00 9.083933644480511660e+00 9.925865150474516341e+00 9.837818431568422284e+00 1.051877809690308752e+01 1.158924083728770071e+01 1.281140734265733094e+01 1.373626373626372299e+01 1.387284590409589136e+01 1.468648538961037708e+01 1.532915326860638139e+01 1.677033903596402098e+01 1.892760559752745309e+01 2.186802455357140929e+01 2.740789483953543737e+01 3.214973503059437832e+01 3.608086249687809044e+01 4.425457355144851590e+01 5.239633413461534417e+01 6.008712966720774062e+01 6.242390422077916412e+01 6.333290732704789150e+01 6.432727428821172566e+01 6.315949675324669244e+01
2.025000000000000064e-02 4.546235014985011147e-01 4.409652847152843447e-01 5.399873563936059551e-01 6.016932286463531065e-01 5.575479208291703737e-01 7.531530969030961753e-01 9.911963036963027385e-01 1.421917925824174533e+00 1.595572396353645006e+00 1.575085071178819796e+00 1.935564435564433694e+00 1.997514204545452809e+00 2.196290038086911256e+00 2.071902706668329763e+00 2.494575736763234630e+00 2.956028346653344130e+00 3.291386348026970499e+00 3.870397180944052273e+00 3.953078171828168230e+00 4.425262237762233930e+00 5.109636457292702438e+00 5.445726148851144366e+00 5.905227584915079042e+00 6.450092875874120502e+00 7.705429336288704079e+00 8.916864385614378108e+00 9.093933410339653634e+00 8.914669315059933652e+00 9.349293284840150875e+00 1.029049075924075041e+01 1.033414827360138943e+01 1.066657951423575490e+01 1.194654954420578363e+01 1.313530219780218644e+01 1.355602405407091560e+01 1.373041021478520207e+01 1.447917317057940778e+01 1.524183823988510156e+01 1.658375803883614807e+01 1.874200018731266937e+01 2.168437031718280039e+01 2.732472605519478037e+01 3.175657350462035211e+01 3.499552205606889999e+01 4.260461218469027500e+01 5.024053095342153341e+01 5.716158841158836168e+01 5.875106338973521503e+01 5.879398921391103983e+01 5.980616063623870815e+01 5.885203663523970619e+01
2.075000000000000108e-02 4.965737387612382814e-01 5.236462755994001350e-01 6.682770354645348743e-01 7.126662400099893491e-01 6.663258616383610500e-01 7.512019230769223510e-01 1.127046781343655546e+00 1.657034371878120416e+00 1.811664897602395907e+00 1.755812546828170229e+00 2.115560221028969234e+00 2.155315387737260835e+00 2.337506243756241275e+00 2.310677603646351219e+00 2.658230441433564017e+00 3.132121784465531800e+00 3.481381899350646236e+00 4.085514095279716429e+00 4.138927478771225132e+00 4.618916240009985685e+00 5.356703843031963785e+00 5.888886504120873333e+00 6.060345904095898462e+00 6.762524584790203797e+00 8.063469733391601224e+00 9.230759474900091632e+00 9.305879667207783257e+00 9.139298201798194299e+00 9.586117007991999728e+00 1.046853537087911157e+01 1.049097386988011138e+01 1.084584360951547488e+01 1.214849603521477484e+01 1.326651863761237671e+01 1.388040670267231569e+01 1.398528229582915827e+01 1.463770604395603137e+01 1.500867296765732917e+01 1.634473924512985477e+01 1.864956332729768462e+01 2.165510270979019225e+01 2.687229762425072366e+01 3.078464504245751243e+01 3.476601523476520583e+01 4.101903955419577130e+01 4.784180663086908680e+01 5.413995184502991975e+01 5.480993615759235382e+01 5.454189365322172733e+01 5.519114674388107034e+01 5.445433472777217787e+01
2.125000000000000153e-02 5.951080169830164079e-01 6.158392388861133604e-01 7.746160089910083535e-01 7.643723464035957482e-01 7.675430038711281711e-01 8.699796297452540017e-01 1.264116742632366508e+00 1.674351039585413092e+00 1.914101523476521960e+00 1.934344951923075095e+00 2.290190278471526675e+00 2.359700846028968790e+00 2.526038414710287228e+00 2.503599915709288304e+00 2.880420360889108355e+00 3.514307957667329507e+00 3.699181677697299442e+00 4.386970451423573003e+00 4.478675621253742634e+00 4.856715550074920174e+00 5.449384599775219939e+00 5.897178992882112780e+00 6.323022680444550403e+00 6.914228349775218163e+00 8.355414117132859531e+00 9.346854317557433234e+00 9.485143762487503238e+00 9.391243522102888264e+00 9.804892373251739457e+00 1.060365415834164970e+01 1.072170017482516613e+01 1.098998657592406758e+01 1.230117538711287573e+01 1.343627076048949753e+01 1.365114377809689117e+01 1.382211538461537259e+01 1.452136730457041658e+01 1.497842977335163539e+01 1.611254955981517156e+01 1.850712763798699356e+01 2.120267427884613554e+01 2.637816285277220629e+01 3.025221848464033414e+01 3.365238277347649642e+01 3.969126576548448071e+01 4.548673982267727922e+01 5.014785019667827726e+01 5.089514977210285451e+01 5.033126053633861829e+01 5.067271595591903832e+01 4.970493373813681615e+01
2.175000000000000197e-02 7.085199956293749546e-01 6.692526223776265049e-01 8.897352647352700927e-01 9.404657842157898573e-01 8.833939498002051360e-01 1.055585039960046378e+00 1.383138346028979448e+00 1.810933207417593227e+00 2.197997315184828437e+00 2.142388861138874390e+00 2.443601320554460443e+00 2.617011894355660395e+00 2.745057676698318350e+00 2.764813311688328668e+00 3.157243147477541534e+00 3.541380494505515841e+00 3.782594358766256271e+00 4.614038305444583266e+00 4.719157795329698146e+00 5.187683410339691825e+00 5.911812796578456819e+00 6.092296375499537398e+00 6.565943821803236879e+00 7.128369677197844645e+00 8.626871175699353245e+00 9.480753621378680052e+00 9.544166770729328064e+00 9.326366992382673970e+00 1.003220412400105843e+01 1.074804102147858664e+01 1.085340440809197382e+01 1.112949550449557101e+01 1.227239557317689744e+01 1.348407451923085176e+01 1.371992265546961320e+01 1.404601258116891671e+01 1.450331894667840871e+01 1.489282202172836200e+01 1.611962256493516321e+01 1.819908607017993063e+01 2.076731861888124442e+01 2.625694617882133741e+01 2.927224143044473337e+01 3.281508530531987589e+01 3.857763330419603420e+01 4.280533919205820581e+01 4.724255236950578052e+01 4.709767771291237182e+01 4.567624758054473233e+01 4.642647391670857360e+01 4.502699448988538222e+01
2.224999999999999895e-02 8.546141358641350383e-01 7.904692963286706897e-01 1.047536447927072123e+00 1.025829639110888092e+00 1.024366258741257862e+00 1.172655469530468286e+00 1.545817463786212320e+00 1.989953405969029143e+00 2.330921032092904799e+00 2.303604598526471037e+00 2.717253449675322230e+00 2.772130213536461163e+00 2.874566839410586550e+00 2.930419190184812450e+00 3.332117101648348623e+00 3.904054929445550659e+00 4.045515031843152975e+00 4.773302869005989102e+00 4.855739963161833650e+00 5.341338349150844600e+00 6.074979707792202532e+00 6.273511644605389570e+00 6.950568962287706043e+00 7.562018060064928271e+00 8.974424013486506979e+00 9.576117242132857754e+00 9.849769371253737305e+00 9.524898929195794395e+00 1.018317619880119018e+01 1.086364807067931082e+01 1.115412907405094067e+01 1.138387979208290623e+01 1.239507562749749248e+01 1.337871113261737044e+01 1.361797382305193516e+01 1.387260200736761995e+01 1.435502973588909903e+01 1.464014501123874901e+01 1.587279907592406225e+01 1.806177221216282192e+01 2.043000944368129979e+01 2.558964473026970765e+01 2.900834517045451832e+01 3.181852327360136812e+01 3.703962053571424917e+01 4.032734843281714632e+01 4.412311321491005600e+01 4.319752513111884440e+01 4.176999758054441969e+01 4.223364526098897187e+01 4.115586561875620930e+01
2.274999999999999939e-02 9.994887924575415195e-01 9.248563936063928237e-01 1.187777066683315619e+00 1.206313218031966894e+00 1.157777769105893029e+00 1.294603833666332582e+00 1.713862309565433062e+00 2.116291911213784349e+00 2.456283950424573259e+00 2.490673389110886760e+00 2.813104863886111584e+00 2.962369661588408754e+00 3.022368256743253934e+00 3.080415678071925178e+00 3.615281203171825108e+00 4.112830528846150635e+00 4.104781936813183485e+00 5.098905001248747126e+00 5.097685517607388306e+00 5.605234609140854474e+00 6.402533013861133604e+00 6.529603209290703703e+00 7.299585180444549515e+00 7.776891077672320129e+00 9.217832948301689200e+00 9.634652456918072261e+00 9.840013502122868516e+00 9.724894246378612550e+00 1.024805272852147020e+01 1.090047647664834329e+01 1.142997627372626290e+01 1.145363425636861976e+01 1.261946061750748171e+01 1.343675855394604035e+01 1.345724587912086712e+01 1.368845997752246468e+01 1.433283513361637063e+01 1.447600251311187591e+01 1.565524319430567957e+01 1.755910105519479103e+01 2.012440684315682660e+01 2.496990314373124775e+01 2.811787821553443933e+01 3.125804859203293873e+01 3.520722441620875998e+01 3.834446803196799891e+01 4.091489565122373762e+01 3.917835094592903289e+01 3.806179172390105947e+01 3.790374664398098048e+01 3.676182216221275922e+01
2.324999999999999983e-02 1.125339504245753242e+00 1.084120957167831190e+00 1.418991165084913630e+00 1.348017217157841063e+00 1.283384584165833120e+00 1.480940934065932746e+00 1.923369599150847264e+00 2.414577609890107723e+00 2.712131618381615983e+00 2.701644059065931636e+00 3.050172483766230958e+00 3.312361466658338749e+00 3.311385879745252225e+00 3.325775786713283555e+00 3.730888252372624336e+00 4.360873501498497617e+00 4.543552150974022652e+00 5.324997268356638891e+00 5.190122377622373051e+00 5.703524990634360137e+00 6.641307910839155504e+00 6.691550636863130563e+00 7.263000671203790226e+00 8.043957995129863647e+00 9.266856190684306327e+00 9.983180881618372027e+00 9.952937687312678250e+00 9.850988854895096125e+00 1.046048677884614442e+01 1.081389313811187947e+01 1.148899928196802023e+01 1.175582230269729145e+01 1.279140781093905055e+01 1.360553508991007732e+01 1.358236490072426328e+01 1.370724002559938803e+01 1.388699191433565083e+01 1.445453960102396351e+01 1.553500210726771691e+01 1.745739611950547854e+01 1.984758405656841163e+01 2.467942214035961968e+01 2.737521267794702595e+01 3.021709735576920508e+01 3.366872385427070213e+01 3.572379768668828603e+01 3.793545321865630626e+01 3.603427822177819451e+01 3.453992296765731140e+01 3.396213161838159067e+01 3.299873954170826096e+01
2.375000000000000028e-02 1.260702188436562343e+00 1.303384115884114847e+00 1.549232017982016707e+00 1.545817463786212320e+00 1.433381072052945626e+00 1.682155734890108389e+00 2.138730410214783273e+00 2.575305553821176652e+00 2.985052057317679530e+00 3.015783045079917457e+00 3.340409590409587182e+00 3.440651145729267668e+00 3.552843640734262731e+00 3.628207729770226653e+00 4.071124188311684655e+00 4.555503090659336785e+00 4.694524225774221016e+00 5.607429679695299818e+00 5.473530375874121390e+00 5.984494021603390834e+00 6.934227881493500334e+00 6.977885395854139361e+00 7.638601632742251013e+00 8.424192994505487420e+00 9.618555272852137961e+00 9.854891202547443996e+00 1.002854567307691447e+01 9.909280172952039223e+00 1.063658021665833253e+01 1.106071662712286852e+01 1.140826946491007909e+01 1.190142864947551438e+01 1.275750616570928031e+01 1.350383015422076660e+01 1.348822076361137512e+01 1.376967758803695041e+01 1.374065387737261545e+01 1.451697716346152589e+01 1.533037275224774021e+01 1.716496394230767919e+01 1.977807348901097129e+01 2.393285425511985665e+01 2.640645487325172525e+01 2.965418370691805805e+01 3.239192448176819994e+01 3.393115673389107911e+01 3.502503356018978309e+01 3.279752474088408576e+01 3.135292441933064111e+01 3.034124079045951561e+01 2.947882195929068416e+01
2.425000000000000072e-02 1.463136472902096585e+00 1.494843047577421258e+00 1.764836725774224124e+00 1.688009256368629751e+00 1.704106440434563829e+00 1.886297296453544936e+00 2.405309534215781753e+00 2.786276223776221528e+00 3.251143387862135192e+00 3.229192682317679530e+00 3.529185658091904987e+00 3.816739900724272605e+00 3.880640843531464768e+00 3.896738027597399068e+00 4.432091346153842260e+00 4.624281968031963785e+00 4.830618600149845676e+00 5.716695413961033090e+00 5.882545189185808709e+00 6.294730659965029673e+00 7.131784231393599960e+00 7.143003480894099866e+00 7.821768075674317977e+00 8.567848167457535524e+00 9.775136972402588498e+00 1.011147056068930183e+01 1.013171398913585541e+01 1.022512643606392757e+01 1.079096684565433684e+01 1.114193423763735424e+01 1.145119528908590389e+01 1.205142513736262622e+01 1.288823481206292598e+01 1.341797850586911878e+01 1.361553485576921751e+01 1.388552853396602060e+01 1.406625600961537259e+01 1.451063584852646038e+01 1.512232884303195490e+01 1.704838130619379299e+01 1.948783638236761462e+01 2.365725095217280582e+01 2.566720388986011869e+01 2.873030290022474986e+01 3.078537673264233021e+01 3.192705731768228716e+01 3.214851554695302127e+01 3.004344288523973461e+01 2.817665732704792703e+01 2.759569532030467087e+01 2.627206777597400489e+01
2.475000000000000117e-02 1.640449394355643076e+00 1.749715128621377014e+00 2.079707401973025060e+00 1.952881103271726371e+00 1.903126170704294129e+00 2.110926183191806249e+00 2.645060018106890620e+00 3.084805819180816311e+00 3.474552790959037907e+00 3.510161713286710228e+00 3.829422530594402296e+00 3.983565262862134304e+00 4.191365275349646424e+00 4.173073020729266780e+00 4.671841830044950683e+00 4.982566261863132340e+00 5.272559471778217599e+00 6.116686048326667624e+00 6.071077360139854662e+00 6.593504152097896309e+00 7.455922983266726867e+00 7.362998329795198416e+00 8.066884287587404501e+00 8.885889501123868328e+00 9.708309268856135432e+00 1.023805296266232823e+01 1.021000483891108068e+01 1.038170813561437633e+01 1.101486404220778326e+01 1.124778541770728424e+01 1.149485280344654292e+01 1.196996363011986908e+01 1.313115595342156716e+01 1.351626888736262444e+01 1.340822263673824821e+01 1.367138720654344297e+01 1.399576985514484306e+01 1.427064146790707966e+01 1.498964902285213441e+01 1.693862777847151335e+01 1.949320211038959272e+01 2.323067557442555398e+01 2.525355503871126572e+01 2.789446881243753751e+01 2.942028674450546788e+01 3.002661401098898608e+01 2.963101351773224224e+01 2.705058613261735800e+01 2.532648016046451289e+01 2.475332284902595248e+01 2.333799013486511242e+01
2.525000000000000161e-02 1.798738371003994363e+00 1.985319368131866380e+00 2.190680413336661303e+00 2.184582995129868532e+00 2.051171484765232922e+00 2.321409059690307419e+00 2.905297827172824476e+00 3.352116633366630349e+00 3.781862668581415399e+00 3.862348588911085123e+00 4.102099072802194435e+00 4.285509412462533696e+00 4.431359655969027145e+00 4.539162009865131076e+00 4.925982220904091768e+00 5.158659699675320454e+00 5.696451985514480398e+00 6.465702266483511096e+00 6.386923623251743010e+00 6.935691261863130563e+00 7.629089660339653634e+00 7.722014313811181196e+00 8.253953078171820223e+00 8.856377997002990554e+00 9.921475009365625652e+00 1.012171422327671344e+01 1.029853935127371756e+01 1.056194781780718372e+01 1.111364221715783351e+01 1.142265937187811176e+01 1.178777277410088864e+01 1.203142560564434405e+01 1.324139727460038785e+01 1.352724424013485205e+01 1.353334165834164615e+01 1.371723979145852823e+01 1.393308839597900750e+01 1.436966353958540132e+01 1.515671828171826974e+01 1.671204771790707966e+01 1.935759552947051176e+01 2.270483422827170727e+01 2.461405781718279684e+01 2.690668706293703849e+01 2.831884911963034313e+01 2.849664983454043465e+01 2.713131594967530091e+01 2.454162048888609249e+01 2.285190395541955866e+01 2.180875764860137878e+01 2.109340854458040226e+01
2.575000000000000205e-02 1.994099650349648423e+00 2.226045438936062215e+00 2.513355784840157536e+00 2.432625967782215515e+00 2.406285121128868720e+00 2.576525037462535028e+00 3.187486341783213994e+00 3.505771572177819095e+00 4.190145791708288492e+00 4.191121378621375015e+00 4.409165053696299630e+00 4.564771166333662755e+00 4.688426807567427801e+00 4.712328686938056954e+00 5.215487637362632434e+00 5.562552681693301970e+00 5.888886504120873333e+00 6.686916599025967578e+00 6.582041005869124994e+00 7.100565450174818771e+00 8.086152129120872445e+00 7.905912446928065052e+00 8.486386660214778388e+00 9.476607376997993271e+00 1.017683488386612467e+01 1.023171164772726449e+01 1.060804429945054039e+01 1.081584431193805251e+01 1.126876053633865027e+01 1.154411994255743146e+01 1.179874812687311625e+01 1.207776598401597390e+01 1.332261488511487180e+01 1.348968414398100713e+01 1.348553789960038607e+01 1.380674989073425252e+01 1.391918628246751943e+01 1.435381025224774021e+01 1.524354551698300497e+01 1.663912259615383249e+01 1.923418378496501546e+01 2.223899147727270886e+01 2.395675613449048669e+01 2.595573371940557195e+01 2.704643988823673695e+01 2.639767459103394387e+01 2.528770058066930915e+01 2.242410909403094976e+01 2.048000827297700610e+01 1.971563592657340891e+01 1.887346052385112927e+01
2.625000000000000250e-02 2.282385583166846921e+00 2.503112122252762362e+00 2.827982564310706604e+00 2.726765422077938261e+00 2.675547109140875346e+00 2.793593125624392215e+00 3.486747627372648317e+00 3.949663617632391599e+00 4.440871628371655611e+00 4.576478209290736565e+00 4.762815309690338950e+00 4.854276582792237171e+00 5.088417441933097862e+00 5.119392326423607642e+00 5.482066761363669549e+00 5.821083213661373712e+00 6.251804835789249282e+00 7.016908872377665141e+00 6.934715674950092001e+00 7.577383553946098971e+00 8.174686641483566163e+00 8.208588286713336402e+00 8.687845357767285392e+00 9.713674996878179257e+00 1.032853864885121098e+01 1.029975883491514743e+01 1.060731260926579722e+01 1.091096403596410092e+01 1.172899366258748266e+01 1.164582487824682389e+01 1.191386738261745570e+01 1.235239370005002435e+01 1.356577992320188031e+01 1.351748837100407741e+01 1.349529376873135078e+01 1.393699074363145307e+01 1.415161986451057530e+01 1.434502997003005653e+01 1.505476944930079064e+01 1.674180311875634430e+01 1.905760255369641953e+01 2.186046375499513417e+01 2.353871714223290823e+01 2.534647969218297092e+01 2.568476445429585908e+01 2.494478178071943475e+01 2.277922273039474277e+01 2.022074605082429954e+01 1.842127598963547896e+01 1.751958978521489030e+01 1.664595170454555628e+01
2.674999999999999947e-02 2.444089114010986830e+00 2.665547343281716053e+00 3.060172249625372043e+00 2.949687031718279062e+00 2.956760036838159245e+00 3.188705825424572815e+00 3.795520885364632058e+00 4.199169970654342166e+00 4.794277987637357796e+00 4.859154517357637815e+00 4.985249125874121390e+00 5.124270260989006509e+00 5.533528971028966126e+00 5.406458775599396027e+00 5.887423123751243104e+00 6.189123376623371087e+00 6.583748282967027521e+00 7.262025084290702814e+00 7.329828374750243292e+00 7.733477460039952511e+00 8.483703796203789338e+00 8.435900037462531031e+00 9.026374016608384565e+00 9.868549419330660655e+00 1.050829053758740272e+01 1.042390226960538513e+01 1.092511004620378756e+01 1.128266264985013834e+01 1.190728217095403529e+01 1.199362161276222771e+01 1.217361739822676192e+01 1.265189888236762172e+01 1.370724002559938803e+01 1.365772898976022631e+01 1.362724189872626113e+01 1.396942900849149538e+01 1.426015390859139664e+01 1.465355933129369426e+01 1.531647063873625036e+01 1.657278268606392047e+01 1.906906569992505851e+01 2.201314310689308940e+01 2.301190020916581247e+01 2.493795267232765056e+01 2.477063951673324382e+01 2.351725423014483241e+01 2.143559565434563652e+01 1.828688889235762716e+01 1.684033739697800769e+01 1.567012089473025505e+01 1.496038141545952804e+01
2.724999999999999992e-02 2.681156733891106647e+00 3.030904642232764346e+00 3.446016873751245768e+00 3.226022024850147218e+00 3.321385645604392867e+00 3.470894340034961889e+00 4.098684518606390270e+00 4.572819758366629905e+00 5.189634584165829345e+00 5.142318618881114745e+00 5.257925668081913528e+00 5.555967470029965050e+00 6.043273133116877638e+00 5.790596122627366782e+00 6.213025255994000240e+00 6.516188889235758452e+00 6.979348776223769590e+00 7.387144105894099866e+00 7.741282155344648253e+00 8.012007523726266456e+00 8.717356861888104547e+00 8.786867429445546662e+00 9.335878964785205625e+00 1.012293370691807226e+01 1.062877552135363679e+01 1.077365017794704372e+01 1.120242062624874180e+01 1.159192370129868976e+01 1.213361833479019936e+01 1.222215284715283623e+01 1.234629628184314676e+01 1.271336085789209669e+01 1.388113839285712992e+01 1.378479918518979730e+01 1.355797522789709042e+01 1.406576821615882800e+01 1.413918113136861798e+01 1.472136262175323473e+01 1.540500515109888724e+01 1.691667707292705813e+01 1.898687250249748359e+01 2.185924427135362791e+01 2.259093445616881013e+01 2.414382492507490241e+01 2.402968125624373386e+01 2.227411260614383792e+01 1.960368732829668659e+01 1.662278151535962678e+01 1.525939880432066609e+01 1.395845365571926777e+01 1.351895175137361349e+01
2.775000000000000036e-02 2.986759334415581613e+00 3.366750437062933976e+00 3.664792239010985941e+00 3.697962194055941065e+00 3.571135895354642376e+00 3.948200237262733836e+00 4.569161307442553444e+00 5.111343734390604965e+00 5.328899616008986762e+00 5.585966767607388306e+00 5.750353162462531920e+00 6.095954826423571227e+00 6.442775974025968466e+00 6.301315871628366594e+00 6.648624812687307539e+00 6.873497596153839595e+00 7.364217813436557236e+00 7.877864323176815731e+00 8.082005884740253165e+00 8.326390406468524574e+00 8.957839035964028085e+00 9.046373548326666736e+00 9.958791208791199168e+00 1.030536845966532589e+01 1.077218679757741349e+01 1.101413235202296725e+01 1.115754362824674395e+01 1.155875374625373553e+01 1.233336975524474433e+01 1.241727022977021910e+01 1.254873056630868078e+01 1.312725360576921929e+01 1.413918113136861798e+01 1.387772383866132664e+01 1.362748579545453254e+01 1.411357197490008630e+01 1.434234710601896801e+01 1.492721146041457203e+01 1.556109905719279318e+01 1.672912048888609959e+01 1.892199597277720358e+01 2.146974119630367639e+01 2.238947575861636707e+01 2.330116172889608350e+01 2.306945983703793956e+01 2.108535995254743511e+01 1.824176799762735968e+01 1.528793472152845823e+01 1.387308980082416277e+01 1.248312234640358476e+01 1.229068782779719271e+01
2.825000000000000080e-02 3.259435876623373751e+00 3.720644589785211398e+00 4.003808691308687884e+00 3.966248595154841627e+00 3.910640141108887580e+00 4.131366680194801688e+00 4.876958978521473753e+00 5.494749391233761493e+00 5.861813967282711424e+00 5.939373126873121578e+00 6.213513049450543946e+00 6.421313061938056066e+00 6.891789850774219239e+00 6.747890781093899726e+00 7.225196678321672117e+00 7.321291989260733324e+00 7.706892716658334308e+00 8.157857767232760793e+00 8.353462943306686483e+00 8.771258038836156956e+00 9.506606674575415639e+00 9.153444212037955552e+00 1.024683324488011138e+01 1.065267740072426683e+01 1.105754596965533487e+01 1.120364010989010062e+01 1.149607228708790174e+01 1.209361927135363501e+01 1.249068314498000909e+01 1.271628761863135715e+01 1.289701509428070914e+01 1.333115127060438354e+01 1.437746823489009707e+01 1.413649826735762893e+01 1.379479895104893750e+01 1.439722386988010783e+01 1.459917036088909903e+01 1.506672038898600086e+01 1.553890445492006478e+01 1.708813647290208237e+01 1.887492390422076127e+01 2.109560361513484850e+01 2.207265390859139131e+01 2.265678657280217578e+01 2.229289265422076127e+01 1.975978123439059075e+01 1.692789632242755715e+01 1.383650529158340348e+01 1.251165826361137690e+01 1.134778307629868976e+01 1.100462037962036987e+01
2.875000000000000125e-02 3.629671110139856882e+00 4.058197661713283111e+00 4.287948379745251337e+00 4.361361294955041323e+00 4.425506134490506227e+00 4.535503558941055502e+00 5.429628964785210066e+00 5.762791895604389758e+00 6.392045454545448813e+00 6.425947099775219051e+00 6.491799216408585593e+00 6.747646884365628317e+00 7.228855129245747690e+00 7.149588692557435898e+00 7.672503277972020364e+00 7.878352116633359437e+00 8.224685470779213858e+00 8.646139017232760793e+00 8.808330341533459062e+00 9.040520026848144042e+00 9.872451766983008525e+00 9.666846825049940861e+00 1.053170462350148995e+01 1.097218211476022987e+01 1.136266077672326524e+01 1.152436430756742247e+01 1.171338427197801124e+01 1.234312562437561311e+01 1.275335992132866103e+01 1.283604091221277699e+01 1.298554960664334601e+01 1.356138978209289370e+01 1.445014945991507282e+01 1.449039242007990680e+01 1.393479567307691092e+01 1.442844265109888902e+01 1.498233212100398326e+01 1.535646970217281293e+01 1.593206598089409098e+01 1.718301230019978476e+01 1.920516007430068228e+01 2.101243483079418795e+01 2.154608087225273039e+01 2.199753371628369791e+01 2.131486677385112927e+01 1.901418893606391691e+01 1.584475095217281293e+01 1.280043198988510333e+01 1.136729481456042912e+01 1.032341681755743323e+01 9.989766093281708947e+00
2.925000000000000169e-02 3.999906343656340013e+00 4.394287353271725038e+00 4.771351695179816055e+00 4.852081512237758076e+00 4.851349822052942073e+00 5.035979645354641043e+00 5.867179695304689524e+00 6.313998501498495841e+00 6.821059799575418303e+00 6.871790319055937957e+00 7.030810985889104359e+00 7.198124141483510208e+00 7.699331918081910864e+00 7.528116414835158032e+00 7.990056818181811238e+00 8.239075377747244744e+00 8.537848869880113156e+00 9.128810642482509508e+00 9.094177307067925042e+00 9.484412072302689012e+00 1.009269051261237848e+01 1.011610459852646393e+01 1.104803399725273749e+01 1.124485865696802200e+01 1.163997135676822126e+01 1.160826478209289547e+01 1.184899085289709220e+01 1.246458619505493459e+01 1.321115408029469407e+01 1.322651957417581414e+01 1.339261324612885851e+01 1.382626162899599187e+01 1.473087459415583211e+01 1.472477717594903801e+01 1.424210555069928752e+01 1.452307458166831822e+01 1.501720935314684091e+01 1.542402909590408200e+01 1.617864557317680863e+01 1.732349681568430100e+01 1.929784083104393844e+01 2.078975711788210035e+01 2.097780149537960170e+01 2.160559167395103231e+01 2.060585898476521649e+01 1.789226398601397250e+01 1.480989713411587161e+01 1.192581832230268724e+01 1.066536003059439608e+01 9.506362777847144230e+00 9.073689981893100054e+00
2.975000000000000214e-02 4.345508007617408630e+00 4.752815543831197864e+00 5.110368147477553080e+00 5.139635754870160333e+00 5.224755713036994820e+00 5.430116758241791075e+00 6.353509771478559998e+00 6.734720357767273846e+00 7.348608422827217268e+00 7.374705372752292654e+00 7.391778143731313477e+00 7.933716673951097142e+00 8.087127716034014924e+00 8.110785698676373556e+00 8.571018824925127788e+00 8.630773523351701115e+00 9.054666037087967467e+00 9.541483906718339014e+00 9.513679679695362879e+00 9.846842610514546124e+00 1.049121776660845562e+01 1.044170673076929390e+01 1.110852038586420321e+01 1.142704951298708238e+01 1.175557840596910175e+01 1.187142935189817372e+01 1.253385286588419234e+01 1.296481838474033843e+01 1.344431935252255883e+01 1.360626678009498747e+01 1.368821608079428920e+01 1.432795719905103660e+01 1.496379596965543612e+01 1.481355558504004932e+01 1.463990111451057885e+01 1.497550301261247796e+01 1.532159247003006186e+01 1.586475048389120523e+01 1.653132024225784491e+01 1.735739846091419025e+01 1.925881735452059473e+01 2.040903432505007231e+01 2.047122799075936328e+01 2.107097004557954634e+01 1.997538594218293539e+01 1.695862731018991099e+01 1.372089824238270062e+01 1.112364198301705009e+01 9.773429695304756137e+00 8.744429398726326852e+00 8.132980300949100183e+00
3.024999999999999911e-02 4.662085960914081006e+00 5.235974962537458310e+00 5.712793066308686107e+00 5.607673576423572115e+00 5.712549169580413810e+00 5.766206449800193923e+00 6.893984921328664583e+00 7.313243397227766174e+00 7.783720186063928459e+00 7.993715269105886811e+00 8.011275833541450453e+00 8.304683597652340765e+00 8.659065543831161449e+00 8.406388533341651481e+00 9.075885052447544510e+00 9.003203827422570527e+00 9.743918191183807309e+00 9.818062796578413298e+00 9.970498251748242780e+00 1.026585718968530614e+01 1.089998868319179870e+01 1.070633468094404606e+01 1.156436337100398504e+01 1.183533263611387554e+01 1.219190965284714245e+01 1.222239674388110764e+01 1.264726484453045785e+01 1.324066558441557362e+01 1.363748556131367273e+01 1.389869895729269444e+01 1.398211163836162640e+01 1.454941542832166590e+01 1.506867156281217568e+01 1.495379620379619112e+01 1.465087646728270521e+01 1.504281850961537259e+01 1.543573613886112383e+01 1.600913734702795921e+01 1.675838809627870774e+01 1.739788531780717662e+01 1.954637159715282735e+01 2.051098315746751410e+01 2.058171320866631504e+01 2.052147071678319890e+01 1.922491570929069127e+01 1.620547421328669913e+01 1.284921133553944905e+01 1.011195835414584465e+01 8.867109453046944978e+00 8.013227007367625276e+00 7.488849041583410582e+00
3.074999999999999956e-02 5.210609702797198040e+00 5.674745176698296589e+00 6.153758351023970619e+00 6.157416801948046192e+00 6.304486529095898462e+00 6.305949909465528691e+00 7.229099025974019987e+00 7.729575112387605529e+00 8.217612465659334120e+00 8.429558722527465520e+00 8.302000733641351715e+00 8.902718375374618631e+00 9.256368631368621536e+00 9.134420267232760793e+00 9.839037915209781104e+00 9.477582963911080682e+00 1.018073723151847254e+01 1.029219803633865205e+01 1.046341353958540488e+01 1.051829030344654470e+01 1.141217181256242696e+01 1.110437414148350754e+01 1.196313452172826075e+01 1.230166318056942032e+01 1.247775661838160666e+01 1.264092352959539411e+01 1.323042192182816024e+01 1.360334001935563109e+01 1.384357829670328321e+01 1.406284145541956754e+01 1.423503254557940778e+01 1.493355277534963754e+01 1.538768848339159412e+01 1.521891194742755893e+01 1.509793917020478204e+01 1.557573286088909548e+01 1.570012019230767741e+01 1.630717914897600807e+01 1.686375148289209491e+01 1.755446701735762716e+01 1.954149366258739562e+01 2.029684183004493647e+01 2.008465167644853366e+01 2.033708479020977222e+01 1.883541263424073975e+01 1.543134599775223315e+01 1.229459017544953880e+01 9.339537415709282087e+00 8.337365759240752183e+00 7.372754198926067204e+00 6.717891483516477358e+00
3.125000000000000000e-02 5.659135786088905995e+00 6.128393091283711236e+00 6.662283029470523310e+00 6.731305803571422608e+00 6.867887971403590086e+00 6.931545017482511284e+00 7.895180990884108851e+00 8.309805428946047456e+00 8.716625171703290320e+00 9.004911104520472165e+00 9.069543737512480774e+00 9.284416755119870857e+00 9.709040959040949659e+00 9.702943540834157332e+00 1.007683722527471559e+01 1.021537056693305701e+01 1.072950487012986187e+01 1.088633046640858204e+01 1.107803329483015986e+01 1.098974267919579439e+01 1.156265609390608340e+01 1.152216923701297624e+01 1.214044744318180769e+01 1.268409325049949032e+01 1.293920922827171793e+01 1.301432942057940956e+01 1.331139563561437278e+01 1.385674872002995706e+01 1.438795579420578186e+01 1.468721707979519131e+01 1.465794947240258495e+01 1.509793917020478204e+01 1.559158614822675837e+01 1.550475891296202313e+01 1.533378730644354349e+01 1.599913758116881723e+01 1.605938007305193338e+01 1.650668667270228340e+01 1.708447802197800769e+01 1.818762292395103586e+01 1.968319766171326890e+01 2.000172678883614452e+01 1.974880588161836314e+01 1.988343687562435846e+01 1.832591236888110586e+01 1.506964714972526131e+01 1.155290022477521461e+01 8.721747002996995235e+00 7.763720654345647176e+00 6.759110030594399632e+00 6.216195913461532996e+00
3.175000000000000044e-02 6.042785339660333932e+00 6.633747112262732060e+00 7.004226242507486155e+00 7.322755369630363553e+00 7.347388939185807821e+00 7.612504682817176516e+00 8.379803789960032390e+00 8.865889969405587934e+00 9.291977553696295189e+00 9.404413945429562105e+00 9.535142591783207777e+00 1.005756938374124942e+01 1.015610366196302827e+01 1.020756587162836304e+01 1.058926425137361704e+01 1.053536307442556463e+01 1.122095677759739374e+01 1.137534340659339627e+01 1.145265866945553412e+01 1.136412415709289547e+01 1.201337724775223670e+01 1.165436126373625214e+01 1.243483079420578363e+01 1.299701275287211644e+01 1.345748977584913852e+01 1.325749445866632215e+01 1.351748837100398326e+01 1.427844616321177540e+01 1.480379971590907751e+01 1.509232954545453254e+01 1.491257765671826974e+01 1.531256829108390249e+01 1.593987067619878673e+01 1.580767864947551082e+01 1.581206879058440151e+01 1.605059979083415200e+01 1.633547116945553057e+01 1.698862660776721967e+01 1.736569094967531157e+01 1.825810907842156539e+01 1.989758288586411794e+01 2.001197045142355790e+01 1.951710398976022276e+01 1.948490962162835416e+01 1.801665131743255444e+01 1.442015016233765046e+01 1.070852975149849229e+01 8.291269277597395515e+00 7.093248548326666736e+00 6.248146384865129299e+00 5.648404330044949795e+00
3.225000000000000089e-02 6.607894059065928971e+00 7.163734702797196263e+00 7.702258678821171323e+00 7.786890843531461215e+00 7.699331918081910864e+00 8.038348370379612362e+00 8.904181755744248861e+00 9.467339301323667300e+00 9.854403409090899402e+00 9.982693088161829209e+00 1.006537407904594517e+01 1.057755720841657521e+01 1.105778986638360806e+01 1.071950510427071990e+01 1.124217579295703473e+01 1.109095982142856229e+01 1.172045727709789098e+01 1.169631150099898953e+01 1.191337958916082762e+01 1.191874531718280572e+01 1.244848901098900029e+01 1.227727350774224746e+01 1.300018341033965008e+01 1.343724634740258495e+01 1.387308980082416277e+01 1.335773601398600086e+01 1.383016397664833974e+01 1.480550699300698092e+01 1.516062062937061583e+01 1.511964597902096585e+01 1.528793472152845823e+01 1.573816808191806693e+01 1.616230449238260292e+01 1.603742936750747816e+01 1.605011199737760919e+01 1.639425028096901471e+01 1.661058667894603857e+01 1.716740290959039328e+01 1.754983297952046328e+01 1.852029806131366740e+01 1.993026504745252936e+01 1.964612535901596502e+01 1.942734999375622706e+01 1.910613800262235884e+01 1.757300316870627910e+01 1.375479988761237493e+01 1.035073325112386655e+01 7.760306100149843012e+00 6.860571069555438051e+00 5.689866773851143478e+00 5.186951720154840295e+00
3.275000000000000133e-02 7.180563577047945678e+00 7.663966892482511284e+00 8.290537587412579512e+00 8.184442510614378108e+00 8.345902144730262151e+00 8.636870941558434822e+00 9.587092594905085363e+00 9.920255525724266832e+00 1.055389922577421657e+01 1.066828679133365654e+01 1.077999149288210923e+01 1.088925722714784250e+01 1.136997767857141817e+01 1.138168472152846000e+01 1.165606854083415556e+01 1.166411713286712271e+01 1.222215284715283623e+01 1.249214652534963932e+01 1.237483219905093890e+01 1.251873126873125841e+01 1.280530992445053862e+01 1.263824066558440506e+01 1.334749235139858925e+01 1.373382476898100713e+01 1.411259638798700067e+01 1.397942877435063735e+01 1.430429921640857849e+01 1.504452578671327423e+01 1.556109905719279318e+01 1.554207511238759842e+01 1.546890609390607985e+01 1.583499508304194414e+01 1.622693712537461153e+01 1.658351414210787667e+01 1.625937539023475153e+01 1.666131719842655912e+01 1.693545712100398148e+01 1.714203764985013478e+01 1.779299801760737765e+01 1.862175910027470849e+01 1.969783146540957119e+01 1.959124859515482697e+01 1.962588193056941321e+01 1.884394901973025327e+01 1.723325502622376248e+01 1.329432286463535462e+01 9.646847293331658690e+00 7.309584946303689712e+00 6.395703905469525274e+00 5.394507835914081006e+00 4.825984562312682691e+00
3.325000000000000178e-02 7.702990369005986437e+00 8.077615743631360701e+00 8.999545376498494065e+00 8.804671890609382601e+00 8.902718375374618631e+00 9.216857361388601788e+00 1.010512924575423632e+01 1.031707550262236772e+01 1.083657553384114891e+01 1.124534645042456660e+01 1.124510255369629519e+01 1.166509271978020834e+01 1.189728240509489332e+01 1.190313592657341601e+01 1.220898242382616239e+01 1.209630213536462406e+01 1.263872845904094788e+01 1.279945640297201770e+01 1.298774467719779047e+01 1.286091837849649266e+01 1.311164421515982959e+01 1.313969233891107713e+01 1.376845810439559159e+01 1.392308863011986730e+01 1.443771072677321321e+01 1.439868725024973806e+01 1.457478068806192617e+01 1.522574105581916726e+01 1.600767396665832720e+01 1.610181810377121536e+01 1.615352421016482154e+01 1.633620285964034480e+01 1.655546601835662912e+01 1.674716884677820872e+01 1.667131696428570109e+01 1.693277425699299243e+01 1.717789046890607807e+01 1.763373345404593806e+01 1.809786892794704016e+01 1.893394691246252037e+01 1.993367960164833264e+01 1.962197958291706357e+01 1.940759435876621453e+01 1.856761402659838467e+01 1.680887471903095332e+01 1.297896439498000909e+01 9.180760645604388870e+00 6.891058160589404125e+00 5.962055522602391910e+00 5.027443259865130187e+00 4.494041115134861819e+00
3.375000000000000222e-02 8.220783123126865988e+00 8.731258975399592615e+00 9.242222621128862059e+00 9.369536713286704455e+00 9.409291879994995611e+00 9.817818899850140113e+00 1.061414171765733272e+01 1.103632695429569566e+01 1.151119388424074863e+01 1.176070023726272673e+01 1.187996573738760198e+01 1.216898336038959982e+01 1.254507211538460432e+01 1.228385871940558438e+01 1.271165358079419505e+01 1.270262940184814049e+01 1.318749609765233721e+01 1.346505057442556108e+01 1.332749281968030708e+01 1.319969093406592364e+01 1.363968063186811897e+01 1.366236302759739019e+01 1.417747291770728069e+01 1.455478115634364400e+01 1.476062999500498307e+01 1.465380322802196567e+01 1.490599244505493282e+01 1.556402581793205364e+01 1.617157256805692711e+01 1.634620262549948677e+01 1.663497635177321143e+01 1.642571295891606908e+01 1.693521322427571008e+01 1.723935244443055481e+01 1.700740665584414302e+01 1.691253082854644063e+01 1.739690973089409098e+01 1.801299286650847620e+01 1.834493631368630062e+01 1.909760161713284887e+01 1.974661081106391691e+01 1.933710820429568500e+01 1.919101406406091925e+01 1.824152410089908471e+01 1.630742304570427947e+01 1.255287681068930006e+01 8.743209915084907635e+00 6.386435829795199304e+00 5.461823332917078666e+00 4.533796281843152975e+00 4.066246253746250261e+00
3.425000000000000266e-02 8.688333151223769590e+00 9.073933878621371463e+00 9.890012331418573055e+00 9.909524069680310632e+00 1.006464238886112916e+01 1.058097176261237848e+01 1.125632180319679243e+01 1.161924013486512308e+01 1.194142771291207694e+01 1.242726999562935930e+01 1.246629347215283623e+01 1.297384256368630240e+01 1.308774233578919954e+01 1.301603669767731120e+01 1.338822310501996782e+01 1.348968414398100713e+01 1.360992523101896801e+01 1.361577875249748892e+01 1.391211327734763969e+01 1.388504074050947779e+01 1.398528229582915827e+01 1.411113300761737044e+01 1.474745957167830923e+01 1.488452953296702042e+01 1.511037790334663988e+01 1.511135349025972729e+01 1.518671757929569210e+01 1.611206176635862519e+01 1.668717025162336043e+01 1.689789702485013478e+01 1.693326205044953525e+01 1.698691933066931625e+01 1.703935712724773666e+01 1.739398297015483053e+01 1.717593929507990680e+01 1.727057122564933778e+01 1.776153533966032683e+01 1.811103935127371045e+01 1.858688186813185084e+01 1.937954623501496698e+01 1.982514555756741359e+01 1.914345420204793413e+01 1.903540795142355790e+01 1.788884943181816567e+01 1.583865353396601883e+01 1.222507960789209669e+01 8.351999562937056254e+00 6.113759287587407165e+00 5.249877076048946378e+00 4.302826080169826817e+00 3.835032155344652249e+00
3.475000000000000311e-02 9.168565809190802440e+00 9.591482736013976051e+00 1.056999640984015087e+01 1.048731541895603492e+01 1.056877692619879205e+01 1.112095911900598466e+01 1.179801643668830025e+01 1.215191058941057811e+01 1.266848385989009884e+01 1.295579420579419505e+01 1.308798623251747095e+01 1.344553883616382350e+01 1.374870246940558083e+01 1.365407053883615163e+01 1.402991539710288471e+01 1.386918745317181489e+01 1.414088840846652140e+01 1.441844288523974704e+01 1.424381282779719093e+01 1.446819781780718017e+01 1.455356167270228518e+01 1.469209501436062659e+01 1.499428306068929828e+01 1.517696171016482332e+01 1.573743639173325271e+01 1.557670844780218289e+01 1.591206644917580881e+01 1.629986224712785869e+01 1.677229020979019580e+01 1.744520128309189388e+01 1.732447240259738663e+01 1.747398109702795921e+01 1.748983438436561855e+01 1.768519566371127283e+01 1.739569024725273394e+01 1.761861185689309295e+01 1.791836093593904522e+01 1.836664312250248443e+01 1.875175605644353993e+01 1.945173966658339992e+01 1.983173076923075229e+01 1.909760161713284887e+01 1.898467743194303736e+01 1.728154657842156539e+01 1.560548826173824644e+01 1.178240704607891054e+01 8.051274896978014795e+00 5.834253636988006697e+00 4.987931989885110440e+00 3.969419252622373939e+00 3.521137066058937837e+00
3.525000000000000355e-02 9.784892841533457286e+00 1.020415131743255799e+01 1.123412720092406758e+01 1.111510559752746374e+01 1.137924575424574414e+01 1.161265492320178794e+01 1.246531788523974882e+01 1.298579350337161742e+01 1.331481018981017783e+01 1.371114237325173590e+01 1.371967875874124587e+01 1.423039850774224568e+01 1.412040108329169641e+01 1.408552385114883876e+01 1.478331239073425252e+01 1.433844475836662014e+01 1.475745933753744943e+01 1.480623868319179515e+01 1.468794876998000731e+01 1.493135770479519131e+01 1.488794408716282369e+01 1.506647649225772945e+01 1.547110116446052430e+01 1.597401621815682837e+01 1.617888946990508003e+01 1.584426315871626834e+01 1.630400849150847620e+01 1.655010029033465102e+01 1.720496300574423998e+01 1.784080177634863773e+01 1.746251795079918523e+01 1.784616750437061583e+01 1.788982501873125486e+01 1.803030953421577109e+01 1.784494802072925523e+01 1.797518887362635809e+01 1.836274077485013478e+01 1.858736966158839365e+01 1.915784410901596502e+01 1.969612418831167133e+01 2.000050730519478748e+01 1.928393871753245037e+01 1.864566097964533498e+01 1.736764212350148284e+01 1.538500561938060507e+01 1.145607322365133740e+01 7.674942245254738005e+00 5.586942354520474829e+00 4.573307551823173611e+00 3.712595997752244692e+00 3.371872268356640223e+00
3.575000000000000400e-02 1.039487855894105017e+01 1.077755252559939159e+01 1.185411268419079889e+01 1.177118779657841152e+01 1.192069649100898054e+01 1.240970943119379477e+01 1.292481932130368527e+01 1.333700479208290446e+01 1.372821514423075584e+01 1.427112926136362425e+01 1.427259264173325448e+01 1.482477483454044709e+01 1.481453117195303371e+01 1.495404010052446253e+01 1.528110561313684990e+01 1.484721333354144512e+01 1.535939646291207339e+01 1.542500468281716763e+01 1.519915631243754994e+01 1.523208237075423277e+01 1.548134482704793768e+01 1.562085375561936651e+01 1.586718945117381097e+01 1.617254815497001630e+01 1.661400123314184185e+01 1.613181740134863773e+01 1.668156062687311092e+01 1.693033528971027479e+01 1.754910128933564906e+01 1.802055366508490053e+01 1.797714004745253291e+01 1.807689380931567058e+01 1.825396283404094433e+01 1.803079732767231391e+01 1.845737270541956221e+01 1.809372268356641911e+01 1.836200908466532056e+01 1.898540912212785514e+01 1.936027839348150081e+01 1.951783567994503699e+01 2.003221387987011326e+01 1.903004222340157980e+01 1.842639782092905421e+01 1.719008530531966628e+01 1.484672554008490231e+01 1.082560018106892130e+01 7.524945757367626165e+00 5.295973557692303046e+00 4.294533591408587370e+00 3.451870395229767130e+00 3.079927884615381917e+00
3.625000000000000444e-02 1.111559339098415933e+01 1.162387417270244860e+01 1.242629440871644597e+01 1.232263829920095866e+01 1.267726414210805785e+01 1.313261933379138036e+01 1.388162618631386636e+01 1.403308605457061198e+01 1.464453515234784398e+01 1.467233937937082011e+01 1.470575323114404753e+01 1.511964597902117546e+01 1.523891147914605249e+01 1.563938990696823517e+01 1.580987372003017555e+01 1.575475305944076432e+01 1.609401340846674344e+01 1.584743381618402225e+01 1.560378098464056329e+01 1.574914343469051481e+01 1.586523827734785819e+01 1.610815941870650292e+01 1.616962139423097966e+01 1.681619162087933717e+01 1.707642942994527502e+01 1.656205123002019519e+01 1.718910971840681512e+01 1.742154330044977684e+01 1.812030742694828689e+01 1.851054219218305619e+01 1.803811422952071197e+01 1.828640109890133658e+01 1.868761121690833704e+01 1.858541848776247818e+01 1.870858633553970307e+01 1.836493584540483681e+01 1.879809643481542736e+01 1.949173873002023427e+01 1.954759108079446150e+01 1.956222488449076380e+01 1.992880166708317446e+01 1.922003777472552599e+01 1.850224970342181763e+01 1.699350454233288943e+01 1.477501990197322002e+01 1.051609523289224413e+01 7.334950206044051235e+00 5.073539741508557910e+00 4.167219499250803594e+00 3.357238464660383226e+00 2.967491492882156301e+00
3.674999999999999795e-02 1.167289741508490408e+01 1.210069227647351475e+01 1.301286604020977933e+01 1.295408692869629341e+01 1.340456418581417353e+01 1.363163203983515182e+01 1.440941870629369426e+01 1.458234148663834873e+01 1.513793823364134639e+01 1.547134506118879749e+01 1.542622416645852645e+01 1.584426315871626834e+01 1.555207487824673862e+01 1.608328195242256342e+01 1.660326977709788920e+01 1.599889368444054405e+01 1.661253785277221340e+01 1.625083900474524157e+01 1.619791341471027479e+01 1.629205755182316295e+01 1.626547280844154386e+01 1.670619419642855519e+01 1.635986084228270343e+01 1.740447052947051532e+01 1.752861396416082584e+01 1.703447919268230137e+01 1.737252005806691812e+01 1.759446608079419150e+01 1.837737457854644063e+01 1.850663984453045074e+01 1.823347550886611756e+01 1.834932645479518953e+01 1.897053142170327789e+01 1.856151660839158879e+01 1.891175231018979375e+01 1.887492390422076127e+01 1.909760161713284887e+01 1.971734320367130877e+01 1.966490540709288837e+01 1.943247182504993020e+01 2.014586975524473544e+01 1.893541029283214883e+01 1.805689427759738663e+01 1.699057778159339094e+01 1.447210016545952804e+01 1.027829592282716398e+01 6.957885864135858078e+00 4.873056630869125883e+00 3.968199768981015563e+00 3.073586569680316849e+00 2.831153221778218931e+00
3.724999999999999839e-02 1.244775732080418429e+01 1.289018598588910081e+01 1.372992242132865925e+01 1.367650903783714966e+01 1.419332620504494180e+01 1.460038984453045607e+01 1.516354739010987807e+01 1.521159504557940778e+01 1.602889298201796819e+01 1.602450284090907573e+01 1.601011293394104484e+01 1.651473526473525055e+01 1.644351742007990680e+01 1.692814021915582856e+01 1.706545407717281293e+01 1.670668198988510156e+01 1.724618155282216492e+01 1.653424700299698813e+01 1.678131438873624859e+01 1.684619091845652861e+01 1.685862965159838822e+01 1.722154798326671710e+01 1.694545688686312346e+01 1.759812453171826618e+01 1.795640882554943474e+01 1.757666161963035378e+01 1.776299872002995528e+01 1.805055296266232290e+01 1.861834454607890166e+01 1.904857837475023175e+01 1.870297671078919421e+01 1.880882789085912421e+01 1.915613683191806516e+01 1.912321077360137878e+01 1.928710937499998224e+01 1.913784457729768462e+01 1.948100727397600451e+01 1.978709766795702407e+01 1.989855847277720358e+01 1.980563381930567601e+01 2.014026013049448594e+01 1.884297343281716408e+01 1.788006914960038429e+01 1.653668597027970577e+01 1.403893957604893750e+01 9.867329935689301834e+00 6.783499703421572491e+00 4.726230800449545910e+00 3.836495535714282035e+00 3.058952765984013222e+00 2.640425980269728079e+00
3.774999999999999883e-02 1.316456980519479458e+01 1.356821889048450203e+01 1.436307832792206440e+01 1.430844546078919777e+01 1.463014524537960703e+01 1.507281780719279496e+01 1.590157888986012580e+01 1.585036057692306244e+01 1.651814981893105383e+01 1.651961319930068584e+01 1.673399842345153488e+01 1.664839067182815668e+01 1.679985054008490053e+01 1.735422780344653759e+01 1.762592875874124587e+01 1.715106182879618757e+01 1.751568743756242341e+01 1.707764891358639758e+01 1.748154189560437999e+01 1.747398109702795921e+01 1.739349517669828771e+01 1.783641163523974527e+01 1.750227311750747816e+01 1.793348253309189388e+01 1.845200697739758411e+01 1.827908419705293142e+01 1.828079147415083483e+01 1.863053938249248986e+01 1.889760629995003072e+01 1.934296172577420592e+01 1.901126217532465645e+01 1.920174552010487545e+01 1.974173287649848163e+01 1.937637557754743511e+01 1.953246948364133928e+01 1.970636785089908116e+01 1.972270893169328687e+01 2.000026340846651607e+01 1.994660612824673507e+01 1.977270776098899319e+01 2.010489510489508547e+01 1.862492975774224035e+01 1.773641397664833619e+01 1.632595919705293142e+01 1.357602358578919777e+01 9.472217235889102582e+00 6.486433488386607493e+00 4.479163414710286339e+00 3.552843640734262731e+00 2.851884443681315773e+00 2.525062827797200704e+00
3.824999999999999928e-02 1.381406679258240544e+01 1.439380931568430277e+01 1.525378917957041658e+01 1.498452719155842949e+01 1.535403073489009529e+01 1.605108758429069482e+01 1.651278409090907573e+01 1.657034371878120282e+01 1.692838411588409997e+01 1.719423154970028378e+01 1.723886465097401199e+01 1.727398577984514105e+01 1.732130174512985477e+01 1.787543511176322397e+01 1.802274873563934676e+01 1.800860272539958729e+01 1.769421984265732917e+01 1.749934635676821770e+01 1.801811469780218289e+01 1.799787126935563109e+01 1.779007125686811719e+01 1.838956941496002528e+01 1.790640999625373198e+01 1.853273679445552702e+01 1.869517201548449847e+01 1.893077625499498851e+01 1.874639032842156183e+01 1.901004269168329941e+01 1.922906195367130877e+01 1.969075846028969323e+01 1.914662485951546600e+01 1.944905680257241087e+01 2.010733407217780311e+01 1.978953663523974171e+01 1.972100165459538701e+01 1.988343687562435846e+01 2.003245777659838467e+01 2.020903900786711560e+01 2.021172187187810465e+01 2.000050730519478748e+01 2.006172538399098926e+01 1.865444126186311991e+01 1.732983813061936473e+01 1.621937632679818719e+01 1.324651910589409454e+01 9.178809471778214046e+00 6.263755775474519893e+00 4.347459181443552367e+00 3.341141280594402296e+00 2.706034200174822768e+00 2.407260708041955688e+00
3.874999999999999972e-02 1.442868654782716042e+01 1.488038328858640114e+01 1.582865376810687863e+01 1.549939318494004503e+01 1.624669276036462051e+01 1.669863339785213441e+01 1.706179562624873824e+01 1.728422944243255444e+01 1.776763275786711915e+01 1.756812523414084382e+01 1.771421937437560956e+01 1.785885013424074330e+01 1.787592290521976679e+01 1.834371683004494002e+01 1.858395510739259038e+01 1.817201353334164438e+01 1.849200604083414845e+01 1.826518208354144335e+01 1.817713536463535107e+01 1.857834548264234087e+01 1.830371776660837568e+01 1.889346005556941321e+01 1.837054547015483053e+01 1.900248189310687508e+01 1.900175020292206085e+01 1.895906827547450746e+01 1.910296734515482697e+01 1.917125842907091027e+01 1.975758616383614452e+01 2.024440403346651607e+01 1.957441972090407845e+01 2.007757867132865215e+01 2.030171976461037175e+01 1.986733969155842416e+01 2.001197045142355790e+01 2.003416505369628453e+01 2.039318103771227086e+01 2.003318946678319890e+01 2.035318197427570652e+01 2.002587256493504597e+01 2.007904205169828415e+01 1.852102975149848163e+01 1.755568650099898775e+01 1.616767022040458102e+01 1.309530313436562388e+01 9.018569321303688824e+00 6.009371487887107399e+00 4.108196491008987650e+00 3.327726960539457490e+00 2.462869162087909736e+00 2.283117273351646492e+00
3.925000000000000017e-02 1.523257016421077736e+01 1.575182629870128359e+01 1.641717657342655912e+01 1.644522469717780666e+01 1.650327211850648013e+01 1.712789163961037531e+01 1.773860904720278242e+01 1.782080224463035378e+01 1.845249477085412693e+01 1.823884123688809566e+01 1.854322435377121181e+01 1.868639173326671354e+01 1.881297413523974171e+01 1.893370301573424896e+01 1.906833400974024073e+01 1.890102085414583755e+01 1.890175254433065177e+01 1.859419876998000021e+01 1.909345537275222782e+01 1.885175371503494546e+01 1.869224525474523801e+01 1.938076571865632403e+01 1.904004198926072178e+01 1.962149178946052075e+01 1.967661245004993020e+01 1.944222769418080077e+01 1.960954084977520750e+01 1.962832089785213086e+01 2.034610896915582501e+01 2.055732353583914218e+01 1.982075541645852468e+01 2.023903830544453797e+01 2.058439607267730409e+01 2.007587139423075229e+01 2.014001623376621453e+01 2.019147844343154929e+01 2.054586038961037175e+01 2.038488854895103231e+01 2.052366578733764513e+01 2.002953101585912421e+01 2.008709064373125130e+01 1.862053961663334789e+01 1.731349704982515902e+01 1.594816316496002528e+01 1.296652566183815125e+01 8.553214363761231454e+00 5.660355269730263927e+00 3.949907514360635918e+00 3.157487044205791626e+00 2.424333479020976956e+00 2.181656234390607629e+00
3.975000000000000061e-02 1.574328991321177362e+01 1.657034371878120282e+01 1.732520409278220441e+01 1.726959563873624859e+01 1.747202992320178438e+01 1.780104660964034480e+01 1.858005275974024073e+01 1.839639852335163539e+01 1.894419057504993020e+01 1.863834407779718561e+01 1.886150958416581602e+01 1.924028120317181134e+01 1.921686711725772412e+01 1.961002864323175032e+01 1.958588286713284887e+01 1.902321311500997325e+01 1.942003309190807414e+01 1.917540467345153132e+01 1.944173990072425795e+01 1.947832440996501546e+01 1.930540162962036277e+01 1.976490306568429745e+01 1.959124859515482697e+01 2.010830965909089230e+01 2.004392092282715510e+01 1.977612231518479646e+01 2.014806482579918168e+01 2.020050262237760563e+01 2.081829303508989071e+01 2.112877357017980273e+01 2.023220919705292786e+01 2.059561532217780311e+01 2.068049138361636707e+01 2.044342376373624504e+01 2.036781577797200882e+01 2.073829490821676558e+01 2.096365548513984223e+01 2.062756579358140030e+01 2.033293854582915117e+01 2.019221013361636707e+01 2.011318759365632403e+01 1.815737972964533853e+01 1.692277449113385046e+01 1.554305069930068406e+01 1.258458338536462406e+01 8.292000967782209742e+00 5.564747752247747314e+00 3.844544127747249185e+00 3.023587740384612754e+00 2.306775255994003793e+00 1.996782514360637473e+00
4.025000000000000105e-02 1.651839371565932524e+01 1.704691792582416099e+01 1.782007055444553956e+01 1.769982946740757868e+01 1.831371753246751766e+01 1.850395698051946169e+01 1.915491734827670456e+01 1.925296383304193881e+01 1.922711077984513750e+01 1.897053142170327789e+01 1.963173545204793413e+01 1.959637042644853366e+01 1.977465893481516801e+01 2.004562819992505851e+01 2.018538102522475697e+01 1.978782935814183830e+01 1.982319438374124232e+01 1.964319859827670456e+01 1.992246035214783362e+01 1.977368334790207882e+01 1.997197138798699356e+01 2.040001014610387742e+01 2.026659863573924270e+01 2.047049630057440694e+01 2.041244887924573703e+01 2.026976929320677456e+01 2.031123173701296736e+01 2.065122377622375893e+01 2.100292285839158879e+01 2.119243061625872215e+01 2.059561532217780311e+01 2.089512050449548752e+01 2.132681771353644606e+01 2.085707261488509801e+01 2.069073504620377690e+01 2.083024397477520750e+01 2.098121604957540498e+01 2.070707612699798261e+01 2.061390757679818364e+01 2.034342610514483596e+01 2.004489650974024073e+01 1.811860014985013478e+01 1.659814794580418251e+01 1.552792910214783717e+01 1.225288383491507460e+01 8.111517388861130939e+00 5.276461819430564582e+00 3.739424637862134748e+00 2.863835383366630793e+00 2.202387456293704471e+00 1.864834384365632758e+00
4.075000000000000150e-02 1.746544471153844569e+01 1.769202477210288293e+01 1.874541474150847264e+01 1.872736638361636707e+01 1.868639173326671354e+01 1.870444009115882267e+01 1.967636855332165879e+01 1.959880939373125130e+01 1.984099884490507648e+01 1.994928899225772412e+01 2.015586952110387742e+01 2.029586624313185084e+01 2.031489018793704560e+01 2.068902776910587704e+01 2.050610522290207882e+01 2.066293081918080077e+01 2.032928009490507648e+01 2.017269839535462594e+01 2.029537844967530802e+01 2.023489206106391691e+01 2.030489042207790362e+01 2.082975618131866469e+01 2.054634818306691457e+01 2.094438764360637606e+01 2.096292379495502800e+01 2.048903245192305889e+01 2.066634537337660404e+01 2.116438249250747461e+01 2.149827711351147030e+01 2.176119778658839365e+01 2.102511746066431897e+01 2.114828530844154031e+01 2.149559424950048125e+01 2.085682871815682660e+01 2.085073129995003072e+01 2.111779821740757512e+01 2.135340245691806516e+01 2.094389985014983324e+01 2.064244349400597756e+01 2.061098081605892318e+01 1.966197864635362791e+01 1.814274592594903623e+01 1.648644324425572805e+01 1.497721028971027657e+01 1.193874484890108789e+01 7.766403518356636226e+00 5.054028003246748391e+00 3.519673685689307607e+00 2.663840066183813970e+00 2.025806225024973095e+00 1.789958088786212098e+00
4.125000000000000194e-02 1.797055483578919777e+01 1.861175933441556651e+01 1.925442721341157082e+01 1.948954365946551803e+01 1.963149155531966272e+01 1.971978217095402641e+01 2.028806154782715510e+01 2.025245262549948322e+01 2.047976437624873469e+01 2.024342844655342688e+01 2.066244302572425795e+01 2.085463364760238036e+01 2.101170314060937372e+01 2.111438366321176829e+01 2.117682122564933422e+01 2.086463341346151878e+01 2.103438553633864316e+01 2.045927705107390793e+01 2.087682824987510699e+01 2.081585406780717307e+01 2.092341252497500648e+01 2.126438015109888369e+01 2.096048482767231036e+01 2.140266959602895369e+01 2.117389446491007021e+01 2.121121066433564550e+01 2.115194375936561499e+01 2.167388275786711560e+01 2.168071186625872215e+01 2.192241352397600451e+01 2.142486419830168032e+01 2.140876701423574602e+01 2.154169073114383792e+01 2.105097051386112028e+01 2.091902238386611401e+01 2.126877029220777260e+01 2.150486232517480545e+01 2.104975103021976324e+01 2.053025099900098027e+01 2.046488667582415744e+01 1.967075892857140929e+01 1.798762760676821770e+01 1.634010520729269444e+01 1.504306240634364400e+01 1.182533287025473356e+01 7.630796937437556160e+00 4.869885973401594015e+00 3.441626732642354636e+00 2.614329030344653138e+00 1.961661385489508636e+00 1.747032264610387964e+00
4.175000000000000239e-02 1.889663071303694508e+01 1.895711710164833264e+01 2.037098643543954068e+01 2.006416435127370690e+01 2.038830310314683558e+01 2.045952094780217934e+01 2.089536440122375893e+01 2.090902261800697559e+01 2.097414304445552702e+01 2.078244021603394742e+01 2.130047686688309838e+01 2.136949964098399946e+01 2.151071584665332992e+01 2.170485764235762360e+01 2.163681045516981172e+01 2.152266678633864316e+01 2.142901044268229782e+01 2.142730316558439796e+01 2.136462170641856417e+01 2.150559401535962323e+01 2.142315692120377690e+01 2.154608087225273039e+01 2.145608297952045973e+01 2.159193345716781565e+01 2.153876397040457746e+01 2.130803766545952271e+01 2.163412759115882267e+01 2.184924450549448594e+01 2.205362996378619656e+01 2.203484991570927320e+01 2.182631821303694508e+01 2.199387526535962323e+01 2.203533770916581602e+01 2.131194001311186881e+01 2.126267287400098027e+01 2.115584610701796464e+01 2.178705083978519497e+01 2.113438319493005224e+01 2.086902355457041125e+01 2.047317916458539599e+01 1.970929461163834517e+01 1.789202008928570109e+01 1.618596247502496155e+01 1.480867765047451279e+01 1.155777815934064812e+01 7.312755603771222468e+00 4.795741368006988026e+00 3.254070148601396095e+00 2.411406952422574967e+00 1.889467953921077248e+00 1.642888361638360273e+00
4.225000000000000283e-02 1.964075963099398692e+01 2.002197021728269988e+01 2.122925902222775463e+01 2.103682450362136080e+01 2.120560103958539599e+01 2.128413578608889267e+01 2.166973651348649454e+01 2.141510832917080975e+01 2.149974049388110231e+01 2.153510551948050278e+01 2.171754027222775463e+01 2.176729520479518598e+01 2.197680249438059974e+01 2.198777784715282735e+01 2.223265016233764513e+01 2.210631165709288837e+01 2.185436633678819263e+01 2.160705505432066076e+01 2.168729707792206085e+01 2.222313818993504597e+01 2.166412688873624504e+01 2.206094686563434593e+01 2.203826446990507648e+01 2.211289686875622706e+01 2.211557973276721611e+01 2.180802595841656455e+01 2.221826025536961069e+01 2.217509053446551803e+01 2.254166731705792159e+01 2.244752317994503699e+01 2.214240837287710306e+01 2.180558699113384691e+01 2.224094265109888369e+01 2.154998321990507648e+01 2.140535246003994274e+01 2.159388463099398692e+01 2.186900014048449847e+01 2.134315879433065177e+01 2.093804632867130877e+01 2.051366602147850315e+01 1.952637206543454695e+01 1.756105222902096585e+01 1.587401855956541930e+01 1.437893161525972729e+01 1.124778541770728424e+01 7.022762393856137209e+00 4.458188296078917645e+00 3.103585867257739661e+00 2.365554367507490152e+00 1.804835789210787578e+00 1.604108781843155418e+00
4.275000000000000328e-02 2.027903736888110231e+01 2.058512776286211832e+01 2.172022313623874368e+01 2.163705435189808313e+01 2.165095646540957119e+01 2.181168440934064279e+01 2.219021213161836314e+01 2.212631118881117231e+01 2.188582901473524700e+01 2.180534309440557550e+01 2.221240673389108977e+01 2.226142997627370690e+01 2.253898445304693254e+01 2.289043963848649099e+01 2.278190559440557195e+01 2.231801401723274836e+01 2.237289078109388640e+01 2.232167246815682660e+01 2.223825978708789464e+01 2.246044970654343942e+01 2.233337951111386843e+01 2.255703281093903811e+01 2.243947458791206984e+01 2.249337576486012225e+01 2.246240088036961069e+01 2.214728630744253834e+01 2.242996261550947068e+01 2.257703234265732206e+01 2.255508163711286684e+01 2.261532412899598299e+01 2.222557715721776361e+01 2.211753090659338739e+01 2.237313467782216136e+01 2.177339262300197831e+01 2.183851304945052973e+01 2.161144519542955322e+01 2.234045251623374639e+01 2.143144940996501546e+01 2.097194797390108079e+01 2.059000569742755360e+01 1.939661900599398692e+01 1.748373696615882622e+01 1.584304367507491129e+01 1.421161845966532233e+01 1.101120559128370680e+01 7.023494084040952323e+00 4.328923030094901314e+00 3.063342907092904355e+00 2.236776894980017971e+00 1.675326626498499838e+00 1.523622861513485249e+00
4.325000000000000372e-02 2.112316394542955322e+01 2.125535597215282735e+01 2.266483516483514293e+01 2.225996659590407845e+01 2.237459805819178982e+01 2.248801003683814415e+01 2.299458354145852113e+01 2.239313420954044176e+01 2.251752154095902014e+01 2.248020534153344840e+01 2.292092672952045618e+01 2.298068142794702950e+01 2.316214059378119572e+01 2.291068306693304635e+01 2.308653260801695950e+01 2.301263189935062670e+01 2.288824456793204476e+01 2.307848401598399590e+01 2.282970935314683203e+01 2.290629292582415388e+01 2.258630041833164626e+01 2.292068283279218477e+01 2.308336195054942763e+01 2.299507133491506394e+01 2.267068868631366385e+01 2.256337412587410540e+01 2.291995114260737054e+01 2.277117413836161575e+01 2.314482392607390437e+01 2.278093000749248631e+01 2.281556334290707255e+01 2.254727694180817110e+01 2.275263798701296381e+01 2.196485155469528650e+01 2.187948769980018326e+01 2.174997853708789464e+01 2.222606495067430643e+01 2.144876607767231036e+01 2.095072895854143979e+01 2.067439396540957119e+01 1.923174481768229782e+01 1.734422803758739917e+01 1.581987348588909548e+01 1.406137807504993731e+01 1.063901918394105017e+01 6.713013548951042964e+00 4.095026067682313808e+00 2.860420829170826629e+00 2.226533232392605477e+00 1.593377325799199440e+00 1.466794923826172381e+00
4.375000000000000416e-02 2.164193228646381684e+01 2.218557809378150480e+01 2.315726265921608729e+01 2.264312835601927532e+01 2.300751006805723975e+01 2.326165045891638528e+01 2.357139930382148307e+01 2.317604270729301064e+01 2.326921125749280961e+01 2.308287415709320811e+01 2.333677065122407868e+01 2.338335492632398172e+01 2.356969202672358321e+01 2.383675894418112762e+01 2.343067089160869543e+01 2.349871807879650731e+01 2.332750257554975093e+01 2.315628707230299810e+01 2.341481760427103609e+01 2.327750374625404817e+01 2.288775677447582169e+01 2.326530890984045996e+01 2.331408825549480568e+01 2.328067440372158003e+01 2.312750725836693633e+01 2.302238776848181701e+01 2.334481924325704583e+01 2.302165607829700278e+01 2.331921008678851237e+01 2.319092040771758434e+01 2.293848729395634223e+01 2.283897742882147597e+01 2.270361474463066287e+01 2.232947716346182787e+01 2.241240205107421701e+01 2.211265297202825764e+01 2.212801846590937771e+01 2.158217758803724351e+01 2.113170033091935807e+01 2.043464348151874788e+01 1.920198941683341687e+01 1.695057871815706463e+01 1.545915022477542600e+01 1.387821163211806130e+01 1.041707316121392068e+01 6.416679024100982787e+00 3.907225586913137594e+00 2.722375280969066225e+00 2.124096606518509400e+00 1.562402441308711420e+00 1.374358063811206732e+00
4.424999999999999767e-02 2.242508468094403895e+01 2.276824737762235529e+01 2.392626904345652150e+01 2.364700728958539244e+01 2.361652019855142726e+01 2.388626998001995716e+01 2.415821483204293685e+01 2.364847066995502445e+01 2.387431904033464392e+01 2.385285612824673152e+01 2.395968289522974715e+01 2.407528994443054771e+01 2.410309417145352384e+01 2.425089558878619300e+01 2.400870613761236427e+01 2.381505213536461341e+01 2.344530469530467442e+01 2.357359437437560246e+01 2.391504979395602248e+01 2.373554180194803109e+01 2.353481479458039871e+01 2.374383429070926965e+01 2.355481432629867911e+01 2.390748899537959815e+01 2.362383710039958018e+01 2.351310798576421490e+01 2.351920540397100723e+01 2.323994365009987817e+01 2.350944953484013666e+01 2.327286970841656100e+01 2.336506267170327433e+01 2.298165701486011869e+01 2.273702859640357588e+01 2.245581566870627555e+01 2.239923162774723409e+01 2.200850906905592552e+01 2.220606541895602604e+01 2.161681092345153132e+01 2.111048131555942220e+01 2.044830169830168032e+01 1.911223542082915117e+01 1.692545735514483951e+01 1.529476382992006656e+01 1.380406702672326347e+01 1.016342056381117942e+01 6.287657654845149047e+00 3.719669002872124874e+00 2.569695929070926699e+00 2.011172421328669468e+00 1.461185299075922650e+00 1.264604536088909992e+00
4.474999999999999811e-02 2.304799692495002716e+01 2.355213146228769006e+01 2.462552096341156727e+01 2.410285027472525243e+01 2.430089441808189576e+01 2.465576415771726104e+01 2.466405664647849960e+01 2.413138619193304635e+01 2.442137940184813161e+01 2.420333572677320433e+01 2.442601343968529193e+01 2.452137706043953713e+01 2.461015546953044719e+01 2.468893411276221528e+01 2.438040475149847808e+01 2.447040264423074873e+01 2.414236154470527396e+01 2.403626646790707255e+01 2.452820616883114724e+01 2.430065052135362436e+01 2.370871316183814059e+01 2.391431810377120826e+01 2.389017232767230681e+01 2.401138900162335332e+01 2.366627513111885861e+01 2.349018169330667050e+01 2.398358477460037719e+01 2.372359086226271430e+01 2.380285729895102875e+01 2.344359741820677101e+01 2.339530586600896811e+01 2.328750351211286684e+01 2.280653916396101621e+01 2.244240134865133030e+01 2.263166520979018870e+01 2.251191191620877063e+01 2.229411213786211832e+01 2.197387573364133928e+01 2.107267732267730409e+01 2.058122541520977222e+01 1.918833120004993020e+01 1.680277730082416099e+01 1.513476757617381274e+01 1.351553719717781021e+01 9.982936984890100618e+00 6.188879479895099678e+00 3.692108672577419259e+00 2.475307895229768018e+00 1.910443072552445942e+00 1.348017217157841063e+00 1.173143262987011770e+00
4.524999999999999856e-02 2.374676105144853011e+01 2.430504066246251682e+01 2.510648531156341434e+01 2.487429562624873114e+01 2.482941862824673152e+01 2.508380291583414490e+01 2.533696771978019768e+01 2.472015289398099824e+01 2.485258881743254733e+01 2.494526957417580348e+01 2.495356206293704204e+01 2.526940832604892861e+01 2.503526746690807059e+01 2.517526418893604045e+01 2.517550808566431542e+01 2.505380361825672253e+01 2.438430709915082772e+01 2.462503316995502445e+01 2.468844631930567246e+01 2.478405383678818907e+01 2.430552845591905964e+01 2.469356815059937915e+01 2.452869396228769006e+01 2.433186930257240732e+01 2.434064958479018870e+01 2.365237301760737054e+01 2.413480074612884962e+01 2.371237161276221528e+01 2.416821459790207527e+01 2.372895659028469240e+01 2.355652160339658252e+01 2.339213520854143624e+01 2.278849080606891064e+01 2.276434502997000919e+01 2.257873961975522192e+01 2.235801308066931270e+01 2.245874242944553600e+01 2.186436610264733460e+01 2.105877520916581602e+01 2.035049911026471747e+01 1.907735818868629707e+01 1.668936532217780666e+01 1.502111170079918878e+01 1.310627848713785149e+01 9.614409028471518681e+00 6.002786276223770479e+00 3.492601148851145698e+00 2.327506477897100634e+00 1.890931334290707699e+00 1.370699612887111840e+00 1.112900771103895181e+00
4.574999999999999900e-02 2.450284090909088874e+01 2.495648882367630250e+01 2.563866797265232478e+01 2.555159684065931813e+01 2.540647828733764158e+01 2.557964496441056923e+01 2.582476117632365487e+01 2.512746043019478392e+01 2.526404259802695051e+01 2.558379120879118673e+01 2.525575010926571196e+01 2.533550433941056923e+01 2.555037735701796109e+01 2.554891397664832908e+01 2.561866844093404438e+01 2.562257078858639048e+01 2.454966908091905964e+01 2.501819469592905065e+01 2.499746347402595248e+01 2.522575081168828959e+01 2.468722683566431542e+01 2.472381134490507293e+01 2.475259115884113825e+01 2.435064935064932712e+01 2.450064583853644251e+01 2.421918901411086722e+01 2.426162704483014920e+01 2.422284746503494191e+01 2.426626108266730952e+01 2.393431763548948865e+01 2.379700377747250428e+01 2.369871339597899862e+01 2.311701969905092824e+01 2.283068494005991766e+01 2.234581824425572449e+01 2.252557013299198729e+01 2.253947224650347536e+01 2.222265039647850315e+01 2.129559893231766310e+01 2.061659044080917269e+01 1.880126709228269988e+01 1.661814747752246291e+01 1.498184432754744044e+01 1.278116414835163717e+01 9.488802213411579700e+00 5.933763502122872069e+00 3.204315216033963409e+00 2.162144496128869164e+00 1.766544002872126207e+00 1.284847964535463349e+00 1.081681989885113993e+00
4.624999999999999944e-02 2.515404517357640302e+01 2.556427947052944916e+01 2.613182715721776006e+01 2.614743654782715154e+01 2.625401941808189576e+01 2.642986895916581247e+01 2.629011613386611046e+01 2.559696163211786057e+01 2.563013158716281481e+01 2.593670977460037719e+01 2.579598136238758954e+01 2.585500437062934864e+01 2.591329568868629352e+01 2.596573348526471392e+01 2.575183605457040770e+01 2.578842056381116876e+01 2.520526348651346638e+01 2.515867921141356334e+01 2.570427619255741902e+01 2.539403955419578196e+01 2.535599166458539244e+01 2.528306654283214527e+01 2.499746347402595248e+01 2.468527566183814059e+01 2.467356861888109876e+01 2.417358032592405337e+01 2.467137354832665253e+01 2.446137846528469240e+01 2.451991368006990868e+01 2.432674747127870063e+01 2.394846364572924813e+01 2.388334321928069670e+01 2.304555795766730952e+01 2.289409808941056923e+01 2.267556662087909913e+01 2.242971871878119927e+01 2.261337295516980817e+01 2.220728490259738308e+01 2.141803508991007021e+01 2.023781882180317737e+01 1.881175465159838467e+01 1.653229582917081331e+01 1.462551120754244494e+01 1.253751131680818176e+01 9.343927556818172775e+00 5.703524990634360137e+00 3.119926948051945370e+00 2.194338864260737321e+00 1.597279673451547088e+00 1.250702422577421480e+00 1.048512034840158869e+00
4.674999999999999989e-02 2.576061633678818907e+01 2.639060158591406235e+01 2.647181919642854808e+01 2.678351921515981360e+01 2.672181334290706900e+01 2.663279103708788753e+01 2.667449737762235173e+01 2.624889758678818907e+01 2.627011660214783006e+01 2.640864994380617148e+01 2.603207339535462239e+01 2.629694524225772057e+01 2.630304266046451289e+01 2.640255252559937915e+01 2.625572669517979918e+01 2.629328679133364588e+01 2.545940387737260480e+01 2.550501256555941865e+01 2.585207760989008818e+01 2.581963934502994817e+01 2.563354614135861809e+01 2.546086725774223680e+01 2.536355246316181677e+01 2.518136160714283633e+01 2.496648858953544448e+01 2.475576181630867012e+01 2.473649397477520395e+01 2.463161838161835959e+01 2.448162189373124775e+01 2.420870145479518243e+01 2.434357634552944916e+01 2.411089886675821958e+01 2.324018754682814958e+01 2.300311992694803109e+01 2.267068868631366385e+01 2.256459360951546245e+01 2.258483703796201780e+01 2.236606167270227985e+01 2.122047874000997325e+01 2.063756555944054227e+01 1.880297436938059974e+01 1.633156882180318092e+01 1.428308020104893750e+01 1.230239487075423455e+01 9.068324253871121954e+00 5.506700330919076514e+00 2.986271540959038351e+00 2.036781577797201148e+00 1.548012534340657886e+00 1.196557348901097662e+00 9.233930132367624832e-01
4.725000000000000033e-02 2.661864502684812805e+01 2.682400607205292076e+01 2.718765609390606741e+01 2.725497159090906507e+01 2.717546125749248276e+01 2.710351172265232123e+01 2.739204155219777803e+01 2.657888986013983867e+01 2.685693213036960358e+01 2.688449246066431186e+01 2.671888658216780499e+01 2.658986521291206628e+01 2.667376568743753751e+01 2.700009950986510887e+01 2.670400888174323129e+01 2.663766897165332281e+01 2.569817877435062670e+01 2.603817081356141827e+01 2.616670438936061771e+01 2.584524850149847808e+01 2.585963840846651252e+01 2.566476492257740105e+01 2.556623064435562398e+01 2.546281843156840807e+01 2.523331161026471392e+01 2.475624960976521294e+01 2.487478341970527396e+01 2.480161440122375538e+01 2.450040194180817110e+01 2.455479091221276633e+01 2.436845381181316483e+01 2.415748314185811907e+01 2.344262183129368537e+01 2.311994645979018870e+01 2.264117718219278430e+01 2.252191168206790906e+01 2.259508070054942763e+01 2.213411588411586450e+01 2.107487239323175032e+01 2.031171953046951373e+01 1.846834805819178982e+01 1.617888946990508003e+01 1.387845552884614087e+01 1.183338146228770071e+01 8.678577282092899026e+00 5.177195851023971507e+00 2.843591954920077214e+00 1.865809971278719726e+00 1.446063701923075540e+00 1.167289741508490408e+00 8.994911338661331079e-01
4.775000000000000078e-02 2.727838567682315229e+01 2.733667699488009362e+01 2.737545657467530091e+01 2.801812445367130167e+01 2.776642303009488089e+01 2.783373852709787499e+01 2.775910612824672796e+01 2.729789741508488987e+01 2.720448496815681949e+01 2.740057793768728800e+01 2.696253941371126217e+01 2.717960750187310026e+01 2.724570351523474088e+01 2.727448332917080265e+01 2.685961499438059263e+01 2.677961686750746750e+01 2.598085508241755903e+01 2.618328936688309483e+01 2.667230230706790550e+01 2.606109710601895912e+01 2.631474970342155828e+01 2.566988675387110774e+01 2.594792902410087621e+01 2.572037337662335332e+01 2.532867523101895912e+01 2.479771205357140573e+01 2.518672733516481443e+01 2.500429258241755903e+01 2.469381204732765056e+01 2.456186391733264429e+01 2.450698715347150625e+01 2.453137682629867911e+01 2.357017982017979918e+01 2.273458962912085823e+01 2.260995840097400489e+01 2.243362106643354892e+01 2.243849900099898420e+01 2.206948325112385945e+01 2.105340948114383792e+01 1.994514274787710306e+01 1.834420462350148284e+01 1.603352701985513207e+01 1.367919190184813871e+01 1.150607205294704194e+01 8.553702157217774271e+00 5.182561579045949607e+00 2.693595467032964930e+00 1.832883912962036455e+00 1.388260177322676148e+00 1.076804055319679376e+00 8.960765796703288322e-01
4.825000000000000122e-02 2.762301175387110419e+01 2.741106549700297279e+01 2.783495801073923559e+01 2.809934206418578739e+01 2.824933855207290279e+01 2.824348503059438187e+01 2.814812140984013311e+01 2.749838052572425084e+01 2.733692089160836503e+01 2.749691714535461884e+01 2.760374391233763802e+01 2.747667371690806704e+01 2.729228779033464036e+01 2.759228076610886404e+01 2.756789109328169118e+01 2.712375515109887658e+01 2.639962576486011869e+01 2.636426073926071822e+01 2.712643801510986563e+01 2.625572669517979918e+01 2.647011191933064822e+01 2.619719148039458290e+01 2.601841517857140573e+01 2.565744802072924813e+01 2.519892217157839909e+01 2.495478154657839909e+01 2.523355550699298533e+01 2.523867733828669202e+01 2.469625101461036820e+01 2.467308082542455239e+01 2.489405126123874012e+01 2.465015453296701153e+01 2.324994341595902014e+01 2.303897274600397438e+01 2.282483141858139675e+01 2.245459618506491850e+01 2.256898375062435491e+01 2.194387643606391691e+01 2.111462755994004326e+01 2.002684815184813516e+01 1.789397126311187236e+01 1.576963075986511953e+01 1.355748743444054760e+01 1.139339176448550361e+01 8.311268809315677686e+00 4.883788086913082083e+00 2.570671515984013666e+00 1.654107611138859735e+00 1.292164866383615163e+00 1.087779408091907207e+00 8.148589691558434378e-01
4.875000000000000167e-02 2.802470966533464036e+01 2.810153713474023363e+01 2.831884911963034313e+01 2.847591861263733648e+01 2.881737403221775651e+01 2.886956793206790550e+01 2.838128668206790550e+01 2.790349299138359029e+01 2.787642045454542838e+01 2.771910706481016362e+01 2.767276668643853554e+01 2.744325986513484139e+01 2.782593383179318280e+01 2.780130026223773854e+01 2.752789202984513039e+01 2.736033497752245225e+01 2.695619809877619844e+01 2.673595935314682848e+01 2.693790584415581790e+01 2.644523445304693254e+01 2.684473729395601893e+01 2.634523679445552347e+01 2.630474993756241631e+01 2.580012760676821060e+01 2.570939802385112571e+01 2.523794564810187779e+01 2.546257453484013666e+01 2.499575619692804906e+01 2.474429867007989969e+01 2.467039796141356334e+01 2.457381485701796109e+01 2.461430171391106825e+01 2.356993592345152777e+01 2.300068095966531345e+01 2.279336874063434237e+01 2.248288820554443745e+01 2.224777175949049024e+01 2.175534426510987274e+01 2.093316839410587704e+01 1.995221575299698458e+01 1.766983016983015631e+01 1.569133991008989604e+01 1.306164538586412505e+01 1.101852249313185972e+01 8.036641093281710724e+00 4.768424934440554708e+00 2.464576439185811818e+00 1.704594233891107313e+00 1.241190450174824100e+00 1.045585274100898188e+00 7.514458198051940929e-01
4.925000000000000211e-02 2.856030688061935408e+01 2.837250639985012413e+01 2.878566745754243072e+01 2.886151934003493835e+01 2.916565856018978309e+01 2.895883413461535838e+01 2.882493483079418084e+01 2.839299372502495089e+01 2.812324394355641743e+01 2.810982962350147218e+01 2.798885684627869708e+01 2.805690403346650896e+01 2.787251810689308229e+01 2.796715003746251327e+01 2.792763876748249174e+01 2.746886902160337129e+01 2.706887838723773854e+01 2.721570421765731851e+01 2.690010185127369979e+01 2.676034902597400134e+01 2.690205302509987462e+01 2.654425652472525243e+01 2.626767763486511242e+01 2.578451821615881911e+01 2.562671703296701153e+01 2.488136863136860910e+01 2.524989658778719104e+01 2.510063179008489342e+01 2.449454842032965018e+01 2.488868553321676202e+01 2.457161978646351486e+01 2.449942635489508191e+01 2.358847207480017971e+01 2.306409410901596146e+01 2.263751873126870962e+01 2.249922928633864316e+01 2.212314053134363689e+01 2.153242265546951373e+01 2.081243951361136979e+01 1.957612699800197831e+01 1.772495083041956576e+01 1.540183449363135360e+01 1.301286604020977933e+01 1.066292106331167844e+01 7.788354223901091444e+00 4.663549341283712124e+00 2.331652722277719914e+00 1.598743053821177540e+00 1.193630588161836981e+00 9.604653159340650337e-01 6.977885395854139805e-01
4.975000000000000255e-02 2.887688483391605843e+01 2.902517404470527040e+01 2.899346747002994462e+01 2.924029095904093367e+01 2.919687734140856605e+01 2.932297194992504785e+01 2.898737005182315229e+01 2.845933363511485936e+01 2.860640336226271074e+01 2.853396603396600995e+01 2.844104138049447883e+01 2.784471387987010615e+01 2.812641460102394930e+01 2.825421648663833452e+01 2.810812234640357232e+01 2.752569695929068416e+01 2.730887276785711748e+01 2.754057465971525787e+01 2.769057114760237326e+01 2.694619833291705646e+01 2.692254035027470138e+01 2.667961920891605843e+01 2.629450627497500292e+01 2.594231939935062670e+01 2.569403252997000919e+01 2.502087755994003970e+01 2.549842735389608350e+01 2.527160339660337485e+01 2.453747424450547143e+01 2.461186274662835061e+01 2.436845381181316483e+01 2.415260520729268379e+01 2.355042418518978664e+01 2.285263564560437288e+01 2.245581566870627555e+01 2.238191496003994274e+01 2.184558605457041125e+01 2.134754893543954068e+01 2.044049700299698458e+01 1.933540092719778514e+01 1.731959446803195490e+01 1.515818166208789997e+01 1.271019020042456482e+01 1.046951095779219898e+01 7.592992944555438051e+00 4.471358719405590598e+00 2.279702719155842328e+00 1.435820039335663045e+00 1.151680350899099814e+00 8.799793956043947540e-01 6.426678789960034166e-01
5.025000000000000300e-02 2.967125647789707799e+01 2.960881891545951561e+01 2.936833674138359029e+01 2.941906726086411084e+01 2.969808511800696849e+01 2.925711983329168220e+01 2.954467407592404982e+01 2.928638744068429034e+01 2.881810572240257073e+01 2.875493646978019413e+01 2.869591346153843503e+01 2.831665404907589689e+01 2.843933410339657897e+01 2.845567518419078468e+01 2.804227022977020312e+01 2.783642139110886404e+01 2.738521244380616793e+01 2.749667324862634743e+01 2.733692089160836503e+01 2.720716783216780499e+01 2.705595186063933610e+01 2.684229832667330129e+01 2.652962272102895014e+01 2.596061165397100723e+01 2.575256774475522192e+01 2.484454022539958018e+01 2.539672241820677101e+01 2.551891467907090671e+01 2.445625663399098570e+01 2.430382117882115622e+01 2.434260075861636352e+01 2.412528877372625047e+01 2.342311009303194780e+01 2.270459033154343587e+01 2.271459009740257429e+01 2.231752622377620554e+01 2.212826236263734359e+01 2.116121183503994274e+01 2.033391413274224035e+01 1.924174458354143979e+01 1.699155336850648013e+01 1.469965581293705092e+01 1.237702726960538335e+01 1.020122455669329753e+01 7.303243631368625088e+00 4.326727959540455970e+00 2.228484406218779412e+00 1.399967220279719093e+00 1.086316027722276756e+00 8.833939498001990298e-01 6.160831356143849913e-01
5.075000000000000344e-02 3.015100134240756802e+01 2.967930506993004514e+01 2.972808441558439085e+01 2.978735132055442136e+01 3.010173420329667948e+01 2.973149896978019413e+01 2.938687289273224224e+01 2.953028416895601893e+01 2.919590175449548042e+01 2.903444212037959460e+01 2.849152800324672796e+01 2.864493904532964663e+01 2.864737801261236072e+01 2.856762378246750700e+01 2.809739089035961612e+01 2.805153830544453086e+01 2.738887089473024261e+01 2.778032514360636895e+01 2.785105519480516989e+01 2.720326548451545889e+01 2.720838731580916559e+01 2.696229551698299076e+01 2.662644972215282024e+01 2.581134685626870962e+01 2.563647290209787855e+01 2.505575479208289380e+01 2.551525622814683203e+01 2.546281843156840807e+01 2.441333080981516446e+01 2.424455427385112571e+01 2.399797468156840807e+01 2.383212490634363334e+01 2.351237629557939712e+01 2.261386074862635098e+01 2.273166286838159778e+01 2.249752200924073975e+01 2.155534894792705458e+01 2.080463481830667405e+01 2.015440614073424896e+01 1.921150138923574602e+01 1.649376014610388097e+01 1.424503231143854798e+01 1.195728100024973983e+01 1.000098534278220797e+01 7.193490103646347222e+00 4.189170204795201080e+00 2.111657873376621364e+00 1.286799138361637285e+00 1.060950767982017151e+00 8.065664803946047678e-01 6.002298482767226551e-01
5.125000000000000389e-02 3.029270534153344130e+01 3.006783255806690747e+01 3.009783185564432983e+01 2.964759849525471935e+01 3.018441519418079366e+01 2.965418370691805805e+01 2.934370317182814603e+01 2.962003816496001463e+01 2.892639586975521837e+01 2.925907100711785702e+01 2.868176745129867555e+01 2.861469585102394930e+01 2.870810829795202324e+01 2.834616555319677644e+01 2.793446787587410185e+01 2.827250874125871505e+01 2.765959626311186170e+01 2.757081785402095520e+01 2.785568923264233376e+01 2.731301901223773854e+01 2.692034527972025515e+01 2.700253847714782651e+01 2.653230558503993919e+01 2.561037595217280582e+01 2.555013346028968968e+01 2.489014891358639048e+01 2.509209540459538346e+01 2.551306115759238580e+01 2.421992070429568145e+01 2.384675871003993919e+01 2.370017677634863063e+01 2.358676479770227630e+01 2.298970560689308584e+01 2.238240275349648556e+01 2.228533185564433694e+01 2.231142880556941321e+01 2.128486747627370690e+01 2.037781554383115079e+01 2.025172093531466544e+01 1.903735912524973273e+01 1.634132469093405149e+01 1.400698910464534208e+01 1.166850727397601339e+01 9.774893075674317089e+00 6.797645713661331968e+00 4.006491555319676934e+00 1.969222184065932302e+00 1.203386457292706213e+00 9.899768200549441399e-01 7.780305631868125182e-01 5.602307848401594237e-01
5.175000000000000433e-02 3.049343234890107368e+01 3.055123587350147218e+01 2.991393372252744598e+01 3.002197997315182221e+01 3.065391639610387031e+01 2.996905438311685899e+01 2.993100649350646947e+01 2.939321420766730597e+01 2.893663953234263175e+01 2.927711936500996615e+01 2.867591392982015464e+01 2.891810338099397981e+01 2.845616297764732749e+01 2.843518785901595791e+01 2.817397446303693798e+01 2.852347847465032515e+01 2.770471715784213274e+01 2.778300800761735800e+01 2.762325565059937560e+01 2.729716572490007565e+01 2.715692510614383082e+01 2.683717649537959460e+01 2.653328117195302482e+01 2.552062195616881013e+01 2.537501560939058720e+01 2.498356136051446441e+01 2.514575268481516446e+01 2.515331348339158524e+01 2.404675402722275379e+01 2.385383171515981715e+01 2.359505728646351486e+01 2.343262206543454340e+01 2.313897040459538346e+01 2.218289522977021022e+01 2.199533864572925168e+01 2.195485178883614452e+01 2.089268153721276988e+01 2.023342868069428846e+01 1.979173170579418795e+01 1.858444290084913320e+01 1.616279228583914573e+01 1.395991703608889800e+01 1.165143450299699168e+01 9.443681318681310444e+00 6.619601102022971695e+00 4.007711038961035754e+00 1.851420064310687730e+00 1.195581761988010916e+00 9.309538118131860385e-01 7.299829077172820258e-01 5.512066058941054170e-01
5.225000000000000477e-02 3.077903541770769280e+01 3.077464527659880034e+01 3.053879714036003534e+01 2.990466564685353745e+01 3.045392107892147493e+01 2.988076376748290741e+01 2.965930553821217330e+01 2.943711561875662497e+01 2.901493038211825848e+01 2.901200362137899802e+01 2.848762565559477622e+01 2.877591158841196162e+01 2.838299395916619972e+01 2.853786838161875394e+01 2.785837209665371006e+01 2.793690684315720674e+01 2.775398429695340852e+01 2.769057114760275695e+01 2.786251834103433112e+01 2.728667816558477099e+01 2.707936594655379992e+01 2.667400958416617840e+01 2.636889477709824448e+01 2.563671679882650878e+01 2.562061961476057448e+01 2.487039327859672611e+01 2.485039374687844571e+01 2.506063272664867725e+01 2.392212279907623795e+01 2.370968874875155663e+01 2.315043355082447718e+01 2.310165420517013146e+01 2.286556217220309506e+01 2.205777620816711959e+01 2.201777714473055525e+01 2.169924801760767608e+01 2.066951603084442368e+01 1.994270378059466253e+01 1.929808472777247985e+01 1.816152597402621183e+01 1.597986973963557134e+01 1.362382734453064614e+01 1.136680702110404262e+01 9.195638346029090471e+00 6.458141467907176470e+00 3.714791068306741550e+00 1.774348698176846151e+00 1.112656874375638871e+00 8.977838567682434601e-01 6.648624812687399244e-01 5.263291396103964015e-01
5.274999999999999828e-02 3.075562133179317925e+01 3.080732743818678543e+01 3.047611568119378234e+01 3.017343984140856605e+01 3.016295228209288126e+01 2.990515344030966460e+01 2.919297499375621996e+01 2.927029025661835604e+01 2.912468390984013311e+01 2.922102311750746750e+01 2.864225618131865758e+01 2.883469069992504785e+01 2.853469772415082417e+01 2.823592423201795754e+01 2.800666130744253124e+01 2.780495871316181322e+01 2.766520588786211121e+01 2.748301503184313077e+01 2.751716057380117419e+01 2.722619177697300330e+01 2.696375889735262277e+01 2.649255041833164626e+01 2.619548420329668303e+01 2.553379237949548397e+01 2.548111068618878861e+01 2.483502825299698102e+01 2.468551955856641200e+01 2.477137120691806160e+01 2.386529486138859113e+01 2.322799271041456493e+01 2.312848284527969867e+01 2.282483141858139675e+01 2.233484289148349689e+01 2.195729075611886216e+01 2.147339964722775463e+01 2.156729988761236783e+01 2.018294205794203933e+01 1.953295727709788565e+01 1.927759740259738308e+01 1.782811914647850671e+01 1.563695093968530081e+01 1.352578085976522182e+01 1.099754737450049014e+01 8.882474946928065052e+00 6.106686282467527427e+00 3.570160308441555408e+00 1.682155734890108389e+00 1.009000764860138899e+00 9.090031062687304875e-01 6.697404158341652147e-01 5.060857111638357164e-01
5.324999999999999872e-02 3.047099384990007565e+01 3.059367390422075417e+01 3.028197388548948510e+01 3.039123961975521837e+01 3.014490392420077214e+01 2.978369286963034313e+01 2.956589309128369081e+01 2.949540693681316128e+01 2.900029657842155473e+01 2.896151699862634743e+01 2.836128715034962511e+01 2.865054867007989614e+01 2.862786627435062314e+01 2.834006813498998412e+01 2.769740025599397981e+01 2.768008358828668847e+01 2.778617866508488987e+01 2.746496667395102520e+01 2.739960235077419881e+01 2.673181310876620742e+01 2.680229926323673695e+01 2.670986240322175220e+01 2.599183043518978664e+01 2.538769823926071822e+01 2.536013790896601350e+01 2.475088388174323484e+01 2.442650123314183475e+01 2.449967025162335332e+01 2.354944859827670101e+01 2.319774951610886760e+01 2.310872721028968968e+01 2.234703772789708509e+01 2.205923958853644606e+01 2.164632242757241087e+01 2.144852218094403895e+01 2.120316207230267835e+01 1.999660495754243783e+01 1.940003356018979375e+01 1.889443564248249885e+01 1.766983016983015631e+01 1.527110584727770970e+01 1.310603459040958008e+01 1.077145510739259748e+01 8.660285027472520269e+00 5.930592844655339313e+00 3.473821100774222792e+00 1.617766998626372299e+00 9.780258803696294523e-01 8.038836163836157178e-01 6.458385364635359505e-01 5.153537868381613540e-01
5.374999999999999917e-02 3.074171921828168763e+01 3.046026239385611944e+01 3.000637058254243072e+01 3.013344077797200171e+01 2.995173771540956409e+01 2.981637503121875454e+01 2.925711983329168220e+01 2.899663812749747649e+01 2.888103107829667948e+01 2.884322708541456137e+01 2.827372822490007565e+01 2.826446014922574790e+01 2.845957753184313077e+01 2.803861177884612843e+01 2.752301409527969511e+01 2.773861880307190120e+01 2.731667746316181322e+01 2.736448122190306975e+01 2.725594717782215071e+01 2.676059292270227274e+01 2.678254362824672796e+01 2.603353677572425440e+01 2.580915178571426338e+01 2.478161486950547143e+01 2.509429047514982969e+01 2.452210875062435491e+01 2.427674864198299431e+01 2.414504440871626301e+01 2.318774975024972917e+01 2.267337155032465290e+01 2.277678376311186526e+01 2.228118561126371944e+01 2.164168838973524700e+01 2.119852803446551803e+01 2.116487028596401743e+01 2.066512588973524700e+01 1.973685494193304990e+01 1.893687367320178083e+01 1.841908091908090128e+01 1.727422967657341246e+01 1.512037766920578186e+01 1.283530922202796098e+01 1.042926799762736323e+01 8.373218578296695469e+00 5.843765609390604077e+00 3.249923904220776372e+00 1.540207839035962589e+00 9.263197739760231642e-01 7.982739916333659869e-01 5.416946334915080374e-01 5.046223307942053760e-01
5.424999999999999961e-02 3.086464316933064111e+01 3.073610959353143812e+01 3.001710203858638693e+01 3.003588208666331028e+01 2.981271658029467986e+01 2.932443533029467986e+01 2.910200151411086367e+01 2.888225056193803653e+01 2.895078554258239123e+01 2.858201368943553788e+01 2.815860896915581790e+01 2.796885731456041313e+01 2.805739182692305178e+01 2.749155141733264074e+01 2.763227982954542838e+01 2.742789437125372132e+01 2.718229036588408931e+01 2.734472558691306077e+01 2.714546195991506039e+01 2.654937835601895912e+01 2.629962810626870962e+01 2.619036237200297634e+01 2.554135317807190475e+01 2.471210430194803109e+01 2.445942729145852113e+01 2.407724111825672253e+01 2.403992491883114724e+01 2.378797959852645150e+01 2.293336546266231579e+01 2.226264945991506750e+01 2.237240298763734359e+01 2.224655227584913320e+01 2.160266491321176829e+01 2.106706769792705458e+01 2.098121604957540498e+01 2.036293784340657353e+01 1.922808636675822314e+01 1.861932013299199085e+01 1.788958112200298345e+01 1.696716369567930727e+01 1.490501685814184540e+01 1.254580380556942032e+01 1.007000811688310726e+01 8.218344155844148347e+00 5.628648695054939921e+00 3.173584228271725483e+00 1.386796796953045918e+00 8.604676573426565112e-01 7.304707011738255096e-01 5.436458073176818617e-01 4.719401692057937914e-01
5.475000000000000006e-02 3.072732931131365675e+01 3.018100063998499039e+01 3.006124734640357232e+01 3.009563678508988360e+01 2.974369380619378234e+01 2.942614026598398880e+01 2.891420103334163372e+01 2.874079045954043465e+01 2.831250780469527939e+01 2.856981885302195323e+01 2.798422280844153320e+01 2.778032514360636895e+01 2.769325401161336231e+01 2.730228755619378234e+01 2.727497112262734547e+01 2.721911877185312179e+01 2.683303025099897710e+01 2.701790397102894659e+01 2.663547390109887658e+01 2.634011496316181677e+01 2.599207433191806160e+01 2.569647149725272683e+01 2.549598838661336586e+01 2.481210196053944017e+01 2.441723315746751055e+01 2.368139672827170727e+01 2.398041411713284532e+01 2.337872088848649099e+01 2.245630346216281836e+01 2.204460578484014022e+01 2.237411026473524700e+01 2.172827172827171083e+01 2.115779728084413591e+01 2.061780992445052973e+01 2.025537938623874368e+01 1.987490049013484850e+01 1.893053235826671354e+01 1.832274171141357044e+01 1.781885107080418251e+01 1.650668667270228340e+01 1.440990649975023707e+01 1.217776364260738120e+01 9.852696131992997763e+00 7.819816901848144930e+00 5.479383897352643196e+00 3.002124828296700354e+00 1.297286697677321632e+00 8.480289242007984507e-01 7.092516858141851843e-01 4.804765546953042588e-01 4.558429851398597688e-01
5.525000000000000050e-02 3.056099174263234275e+01 2.989149522352644794e+01 2.989271470716780499e+01 2.983125273164333180e+01 2.947052947052944560e+01 2.940028721278718749e+01 2.854420969655341978e+01 2.863786604020976512e+01 2.827958174637859656e+01 2.849713762799697747e+01 2.789959064373124420e+01 2.758520776098898608e+01 2.734545727709787499e+01 2.739082206855641743e+01 2.693302790959038262e+01 2.668230207292704748e+01 2.648352623938559347e+01 2.654767107892105571e+01 2.637352881493504242e+01 2.601939076548449492e+01 2.595719709977520395e+01 2.530599283528968968e+01 2.532135832917080620e+01 2.428406554383114724e+01 2.370773757492505140e+01 2.349359624750247733e+01 2.335116055819178627e+01 2.290336616508489342e+01 2.228045392107890166e+01 2.162095716783214883e+01 2.153266655219778514e+01 2.145657077297700610e+01 2.083853646353644606e+01 2.042269254183315041e+01 1.997197138798699356e+01 1.957978544892605655e+01 1.861371050824174134e+01 1.802665108329169286e+01 1.739227569305692711e+01 1.605425824175822669e+01 1.412723019168330474e+01 1.165533685064933955e+01 9.660749406843148535e+00 7.472507960789204873e+00 5.265486466658336973e+00 2.817007211538459011e+00 1.226556646478520252e+00 7.529092001748245444e-01 6.424239822677316747e-01 4.546235014985011147e-01 4.304777253995999975e-01
5.575000000000000094e-02 3.063757531530966460e+01 2.962125764860137167e+01 2.937028791520976512e+01 2.922590105207290279e+01 2.928955809815182221e+01 2.906029517357639946e+01 2.805495285964033414e+01 2.809324464597899507e+01 2.802983149662834705e+01 2.814251178508988360e+01 2.742594319742754649e+01 2.702156242195302127e+01 2.699766054258239123e+01 2.693668636051446086e+01 2.655547577422575145e+01 2.654157366071426338e+01 2.651035487949548397e+01 2.611792504370627199e+01 2.596914803946051720e+01 2.549354941933064822e+01 2.544916021478519141e+01 2.502282873376621097e+01 2.501819469592905065e+01 2.392797632055442492e+01 2.349603521478519141e+01 2.323043167769728257e+01 2.307506946178818907e+01 2.229899007242755360e+01 2.173607642357640657e+01 2.128413578608889267e+01 2.130852545891606553e+01 2.112926136363634555e+01 2.050147118506491850e+01 1.984295001873125130e+01 1.961807723526471747e+01 1.903028612012985121e+01 1.812957550262236239e+01 1.774031632430068584e+01 1.697862684190807769e+01 1.568158404095902725e+01 1.374553181193804896e+01 1.149729177072926056e+01 9.058568384740253165e+00 7.319096918706287092e+00 5.033052884615379696e+00 2.644328327922075506e+00 1.121924950049949077e+00 7.287634240759234272e-01 6.731549700299694905e-01 4.221852366383612165e-01 3.807227928321674781e-01
5.625000000000000139e-02 3.020782928009488089e+01 2.945004214535461884e+01 2.896761441683313976e+01 2.899566254058439085e+01 2.921029166146351130e+01 2.876591182255242174e+01 2.768642490322175220e+01 2.773886269980017261e+01 2.774959415584412881e+01 2.761398757492504785e+01 2.736277394480516989e+01 2.668815559440556839e+01 2.652035464535462239e+01 2.656010981206291532e+01 2.606670673076920863e+01 2.602573208041955866e+01 2.575183605457040770e+01 2.584012667020477494e+01 2.575695788586411439e+01 2.499307333291706001e+01 2.502892615197300685e+01 2.454869349400597045e+01 2.462698434378119572e+01 2.357847230894103774e+01 2.314994575736761107e+01 2.272751662400097672e+01 2.272995559128369436e+01 2.191168206793204831e+01 2.119560127372625402e+01 2.114170009677820516e+01 2.093365618756241986e+01 2.072512448489009174e+01 1.992587490634363689e+01 1.966368592345153132e+01 1.922784247002995173e+01 1.874346356768229782e+01 1.776787665459539056e+01 1.732398460914084382e+01 1.683911791333664709e+01 1.530208073176821948e+01 1.355382898351647114e+01 1.131973495254744222e+01 8.873694664710281899e+00 7.029835398976017835e+00 4.801107096028966126e+00 2.444333010739258683e+00 1.078023538961037975e+00 7.446167114135857634e-01 6.258390047452542237e-01 4.575502622377618511e-01 3.724303040709287527e-01
5.675000000000000183e-02 2.989027573988509090e+01 2.922273039460537092e+01 2.850469842657340180e+01 2.874566839410586994e+01 2.873322966096401032e+01 2.839665217594902558e+01 2.738350516670826451e+01 2.748081996128868454e+01 2.743326009927569942e+01 2.715765679632864504e+01 2.701961124812684645e+01 2.634035885989008818e+01 2.633840768606391336e+01 2.590988113449048669e+01 2.608182832792205730e+01 2.541720974338159778e+01 2.528062757554942763e+01 2.533965058379118673e+01 2.543038016670827162e+01 2.464527659840157625e+01 2.463722800636860910e+01 2.452991344592905065e+01 2.390675730519478392e+01 2.305214316933064822e+01 2.275580864448049923e+01 2.245752294580417896e+01 2.207948301698299787e+01 2.151095974338160133e+01 2.090609585726771513e+01 2.071195406156341789e+01 2.052512916770727358e+01 2.024123337599898420e+01 1.907833377559938270e+01 1.928393871753245037e+01 1.882492507492505851e+01 1.841054453359139487e+01 1.752983344780218289e+01 1.677497307380118485e+01 1.647961413586412149e+01 1.487160300636861798e+01 1.316920384303195668e+01 1.103315629682816201e+01 8.645895120504487608e+00 6.833986326173819847e+00 4.661842064185809598e+00 2.384090518856141649e+00 1.017293253621377680e+00 7.146174138361631734e-01 6.377899444305689114e-01 3.951126998001994739e-01 3.465772508741256086e-01
5.725000000000000228e-02 2.956296633054443035e+01 2.896346817245252225e+01 2.827275263798698646e+01 2.822007094468029464e+01 2.835470193868628996e+01 2.773227748813683746e+01 2.687766335227270176e+01 2.718643661026471037e+01 2.697912439123373929e+01 2.664669315059937560e+01 2.673815442370127471e+01 2.601524452110387386e+01 2.582720014360637251e+01 2.572500741446051720e+01 2.562891210352145777e+01 2.509429047514982969e+01 2.513111888111885861e+01 2.501453624500497241e+01 2.495917168768729155e+01 2.425796859390607096e+01 2.434894207355142726e+01 2.389090401785712103e+01 2.372871269355642099e+01 2.291043917020477494e+01 2.231825791396101977e+01 2.185290295641856417e+01 2.136632898351646404e+01 2.124340503246751410e+01 2.077170875998999122e+01 2.033610920329668659e+01 2.018489323176821415e+01 1.998684908841157082e+01 1.880224267919578551e+01 1.877443845217280938e+01 1.850785932817181134e+01 1.794323840222276445e+01 1.720910925012486103e+01 1.632449581668330296e+01 1.581450775786711915e+01 1.453380603771227442e+01 1.270262940184814049e+01 1.056902082292706346e+01 8.328585477022969030e+00 6.619357205294700286e+00 4.559405438311684655e+00 2.238971965534463759e+00 9.692455981518472985e-01 6.748622471278715729e-01 5.321826610889106579e-01 3.663328858641355379e-01 3.263338224275721400e-01
5.775000000000000272e-02 2.927053415334662745e+01 2.838592071990506938e+01 2.776715472027969511e+01 2.771374133678818552e+01 2.786788406905591842e+01 2.759325635302195323e+01 2.641035722090407489e+01 2.656352436625871860e+01 2.654547600836661303e+01 2.646547788149348435e+01 2.617011894355642099e+01 2.559183980082415388e+01 2.552671937437560246e+01 2.541842922702295482e+01 2.505234023788709052e+01 2.496600079607889811e+01 2.484356463848649099e+01 2.472625031218779057e+01 2.428089488636361537e+01 2.408358243319178627e+01 2.380236950549448238e+01 2.354969249500497241e+01 2.335920915022475342e+01 2.233874523913584653e+01 2.206167855581916371e+01 2.153656889985013123e+01 2.101145924388110231e+01 2.054732376998000021e+01 1.987197372939558448e+01 1.997392256181316839e+01 1.925686618069428846e+01 1.923857392607390793e+01 1.839664242007990680e+01 1.814006306193804718e+01 1.803762643606392047e+01 1.769543932629868621e+01 1.683204490821676913e+01 1.596645541958040582e+01 1.548305210414583932e+01 1.385943158404094611e+01 1.229117562125373553e+01 1.023439451173825177e+01 8.049567619880113156e+00 6.248878075049944414e+00 4.407701673326669400e+00 2.215557879620377868e+00 9.316855019980011532e-01 6.990080232267726901e-01 5.182805475774221460e-01 3.656011956793203121e-01 2.863347589910087421e-01
5.825000000000000316e-02 2.849616204108389184e+01 2.802031952422574790e+01 2.706717111013983512e+01 2.708351219093404083e+01 2.721228966346151168e+01 2.717107111638359029e+01 2.587890624999997868e+01 2.609402316433564195e+01 2.582988300761736156e+01 2.570744685002495444e+01 2.562403416895602248e+01 2.511233883304193526e+01 2.513867967969528294e+01 2.493063577047949764e+01 2.444942752559937915e+01 2.430187000499498495e+01 2.415211741383614097e+01 2.407797280844153676e+01 2.337311126373624148e+01 2.324872393231765955e+01 2.314848237699797906e+01 2.309775185751746207e+01 2.268532249000996970e+01 2.194119357205292786e+01 2.135779259802695407e+01 2.097463083791206984e+01 2.040927822177820516e+01 2.030806107954543549e+01 1.968100259115882267e+01 1.943442299887610503e+01 1.912369856705792515e+01 1.887565559440557550e+01 1.803177291458539955e+01 1.799372502497501003e+01 1.741154353459039328e+01 1.693838388174324194e+01 1.653814935064933778e+01 1.560670774537960526e+01 1.504842813436562210e+01 1.341407615821677091e+01 1.190801386113884952e+01 9.708797062312678250e+00 7.989812921453538941e+00 6.200586522852142402e+00 4.261363636363633134e+00 2.026294018481516801e+00 8.851012268981011122e-01 6.329120098651342952e-01 5.009638798701294693e-01 3.599915709290705812e-01 2.719448520229768018e-01
5.875000000000000361e-02 2.796910121128868454e+01 2.764959649725272328e+01 2.673864221715781753e+01 2.680595771416081519e+01 2.670596005556940611e+01 2.695058847402594893e+01 2.553330458603893760e+01 2.558769355644353638e+01 2.506429117757240732e+01 2.528087147227769904e+01 2.525965245691806160e+01 2.461674068119378589e+01 2.448210968718779057e+01 2.432357681381116876e+01 2.409406999250747106e+01 2.424113971965532244e+01 2.381651551573424541e+01 2.373968804632864860e+01 2.325213848651346638e+01 2.297434011301196577e+01 2.276239385614383437e+01 2.270971216283714256e+01 2.220972386988010072e+01 2.150535011863135182e+01 2.079804960664333890e+01 2.086463341346151878e+01 2.004148195554443745e+01 1.971222137237760563e+01 1.932393778096901116e+01 1.891199620691806516e+01 1.860517412275222782e+01 1.843249523913584653e+01 1.751885809502995528e+01 1.734056958666332093e+01 1.680058223026971476e+01 1.664058597652346094e+01 1.619401106705792870e+01 1.495916193181816922e+01 1.454185462974524157e+01 1.315383834915083838e+01 1.170875023414084737e+01 9.581970763611378672e+00 7.733233563311681102e+00 5.904008101273721110e+00 4.176975368381614651e+00 1.855322411963035378e+00 8.236392513736257026e-01 6.197415865384610090e-01 4.975493256743251935e-01 3.509673919830166855e-01 2.719448520229768018e-01
5.925000000000000405e-02 2.743569906655841706e+01 2.699766054258239123e+01 2.605109734015981715e+01 2.621158138736261378e+01 2.645352694180817110e+01 2.594890461101396539e+01 2.498014680631866113e+01 2.497941511613384336e+01 2.485283271416081874e+01 2.450503597964533142e+01 2.461917964847649998e+01 2.419577492819678000e+01 2.415382469093404438e+01 2.408431412337660049e+01 2.381529603209288481e+01 2.348188920454543194e+01 2.337603802447550194e+01 2.313970209478019768e+01 2.294653588598898963e+01 2.239557317682315940e+01 2.221606518481516801e+01 2.211045790147350942e+01 2.141949847027970222e+01 2.091170548201796464e+01 2.021464863261736511e+01 1.998855636550947068e+01 1.934442510614383792e+01 1.931515749875122978e+01 1.867395300012485748e+01 1.843054406530967171e+01 1.810762479707790717e+01 1.794957971715782818e+01 1.708862426635862519e+01 1.670326743568929473e+01 1.653985662774723764e+01 1.628596013361637063e+01 1.560475657155343221e+01 1.468770487325173590e+01 1.416674146166332449e+01 1.276799372502496333e+01 1.125656569992506384e+01 9.129054539210782693e+00 7.227879542332661167e+00 5.594747049825170571e+00 3.900884271978018347e+00 1.819957386363634688e+00 7.904692963286706897e-01 5.807181100149844122e-01 4.734035495754241873e-01 3.238948551448548874e-01 2.580427385114882899e-01
5.975000000000000450e-02 2.723667933628906468e+01 2.648767248376658046e+01 2.552598768419113995e+01 2.542184378121911337e+01 2.555135294393139844e+01 2.545696491009024243e+01 2.468088552072958919e+01 2.465137401660871319e+01 2.449015827922109878e+01 2.392797632055475887e+01 2.434113737824706902e+01 2.371115212912118864e+01 2.345115821678352219e+01 2.335994084040989094e+01 2.321116383616413614e+01 2.290312226835694176e+01 2.262556779158371256e+01 2.272605324363166446e+01 2.223386964597930771e+01 2.194363253933594748e+01 2.171949144605422788e+01 2.179924567619908515e+01 2.133901254995032559e+01 2.073390476710816088e+01 1.983953546453572159e+01 1.940856994567957017e+01 1.885248540522002259e+01 1.875370723026997410e+01 1.814884334415608080e+01 1.788177642669853284e+01 1.756714964722799976e+01 1.762080692744778077e+01 1.641107915521999416e+01 1.656424630057464142e+01 1.612547608641379426e+01 1.580158123126893699e+01 1.510452438186832858e+01 1.444990556318700037e+01 1.372016655219798054e+01 1.245702539647868257e+01 1.094584126810703495e+01 8.748331746378735119e+00 6.921301354895194713e+00 5.282315340909160106e+00 3.696254916958090053e+00 1.704106440434587366e+00 7.729087318931169293e-01 5.980347777222854155e-01 5.109636457292773271e-01 3.253582355144897242e-01 2.280434409340688917e-01
6.024999999999999800e-02 2.646816074550447340e+01 2.616060697115382538e+01 2.509185150786711205e+01 2.517184963474023718e+01 2.506843742195302482e+01 2.477454186438559347e+01 2.422016460102395286e+01 2.401919369692804906e+01 2.369066480394603147e+01 2.350920563811186526e+01 2.363725142045452188e+01 2.289190301885612300e+01 2.282458752185312534e+01 2.293848729395602248e+01 2.297482790646850859e+01 2.230484359390607452e+01 2.213265250374623605e+01 2.216850532280217934e+01 2.182387924575422744e+01 2.128340409590407845e+01 2.118365033404094078e+01 2.093292449737760563e+01 2.067780851960537802e+01 2.008050543206791261e+01 1.949271431693304990e+01 1.898077508429069127e+01 1.836396025849149538e+01 1.823347550886611756e+01 1.775202336725772767e+01 1.751446795392106281e+01 1.731203366945553057e+01 1.673960804820178438e+01 1.603230753621377147e+01 1.604816082355143436e+01 1.560646384865133385e+01 1.547110116446052430e+01 1.488038328858640114e+01 1.398528229582915827e+01 1.350773250187311447e+01 1.193411081106392579e+01 1.072950487012986187e+01 8.369316230644347598e+00 6.619844998751243104e+00 5.092807583041953912e+00 3.519185892232763901e+00 1.573133897352646082e+00 6.892521540959035686e-01 5.621819586663332480e-01 4.670622346403592307e-01 3.436504901348648722e-01 2.285312343906091836e-01
6.074999999999999845e-02 2.583378535526970765e+01 2.548086678946051720e+01 2.456771743881116876e+01 2.494429398726271430e+01 2.458040006868129623e+01 2.442552564622874911e+01 2.345115821678319534e+01 2.375407795329668303e+01 2.331433215222275379e+01 2.271019995629368537e+01 2.290604902909588247e+01 2.262556779158339637e+01 2.244898656031466544e+01 2.232069688124373741e+01 2.204680085539458645e+01 2.169241890921576754e+01 2.172680834790207882e+01 2.134145151723274836e+01 2.103584891670827517e+01 2.096828952297700610e+01 2.067146720467031074e+01 2.050415404907590755e+01 2.034464558878619656e+01 1.967271010239758411e+01 1.848932317682315940e+01 1.813299005681816567e+01 1.766373275162336043e+01 1.765739143668829669e+01 1.729300972465033581e+01 1.699106557504993376e+01 1.673863246128869520e+01 1.617742608953545158e+01 1.545183332292705813e+01 1.562231713598899674e+01 1.510696334915083661e+01 1.467892459103395275e+01 1.449844101211287395e+01 1.350017170329669014e+01 1.307213294517980984e+01 1.165582464410588237e+01 1.030317338911087965e+01 8.194686173201791490e+00 6.362777847152841559e+00 4.991834337537458310e+00 3.368701610889107911e+00 1.497769808316681939e+00 6.875448769980013752e-01 5.607185782967027965e-01 4.604770229770225876e-01 3.616988480269726636e-01 2.268239572927071013e-01
6.124999999999999889e-02 2.554037759115881911e+01 2.495575713349148828e+01 2.401285238199298533e+01 2.434894207355142726e+01 2.409089933503993919e+01 2.353969272914583399e+01 2.284336756993004869e+01 2.272288258616381285e+01 2.238996355207290989e+01 2.221094335352146132e+01 2.222996729832665608e+01 2.215631048638859468e+01 2.201753324800197831e+01 2.175046633054443745e+01 2.145364401223774564e+01 2.101511769480517700e+01 2.131730574113384691e+01 2.084634115884114181e+01 2.071536861575922117e+01 2.017391787899598654e+01 2.009830989323175032e+01 2.003465284715282735e+01 1.956734671578419693e+01 1.885272930194803465e+01 1.806128441870627910e+01 1.776397430694304092e+01 1.701350407405093534e+01 1.699106557504993376e+01 1.672497424450547854e+01 1.630986201298699712e+01 1.632059346903095332e+01 1.577475259115882622e+01 1.509964644730268546e+01 1.495916193181816922e+01 1.450990415834164615e+01 1.449088021353645139e+01 1.403332995129868799e+01 1.300408575799199795e+01 1.258043714098400478e+01 1.127876030219779047e+01 9.935377122877113720e+00 7.698600227897095749e+00 6.015956699550444320e+00 4.791595123626368746e+00 3.158950424575421856e+00 1.473136238761237449e+00 6.126685814185808265e-01 5.224267919580415365e-01 4.519406374875120647e-01 3.243826486013983157e-01 2.134096372377620454e-01
6.174999999999999933e-02 2.479429749937560246e+01 2.427796812562435491e+01 2.332067346715782108e+01 2.347262112887110774e+01 2.329774717470027667e+01 2.298507156905592197e+01 2.248483937937061228e+01 2.233996472277720358e+01 2.168193134990008275e+01 2.159047007679818364e+01 2.164217618319178982e+01 2.156412923014483596e+01 2.116487028596401743e+01 2.124950245067430643e+01 2.107901863761236783e+01 2.077195265671826263e+01 2.061049302260238036e+01 2.014904041271227086e+01 2.000953148414084026e+01 1.963149155531966272e+01 1.945491032405093179e+01 1.943174013486511598e+01 1.899467719780217934e+01 1.827469405594404250e+01 1.754544283841157437e+01 1.734715479832665963e+01 1.646473643543954424e+01 1.642790802947051532e+01 1.621059604458040582e+01 1.569573005119878673e+01 1.575841151036462051e+01 1.542012674825173413e+01 1.466331520042456305e+01 1.453258655407091560e+01 1.419917972652346450e+01 1.410186493194304447e+01 1.335602873688809922e+01 1.260482681381117764e+01 1.214313030719279674e+01 1.084950206043955134e+01 9.668310205419571091e+00 7.483971107017975299e+00 5.696695882242751807e+00 4.428188998501495277e+00 3.108463801823174055e+00 1.366797265234764192e+00 5.775474525474519893e-01 4.968176354895100233e-01 3.924298357892104239e-01 3.041392201548448471e-01 2.090194961288709408e-01
6.224999999999999978e-02 2.430089441808189576e+01 2.388358711600896811e+01 2.265605488261736156e+01 2.306506969592905065e+01 2.281824620691806160e+01 2.264215276910587349e+01 2.191168206793204831e+01 2.170095529470527751e+01 2.124803907030467798e+01 2.123999047827171083e+01 2.100292285839158879e+01 2.095292402909588603e+01 2.062317565247250784e+01 2.070439326298699356e+01 2.032757281780717307e+01 2.039342493444054227e+01 2.027318384740257784e+01 1.955515187937061228e+01 1.926174411525972374e+01 1.938637534340657353e+01 1.892931287462535650e+01 1.884760747065432795e+01 1.838615486076422201e+01 1.779251022415083483e+01 1.710935548826172337e+01 1.686180030906592009e+01 1.606352631743255444e+01 1.594035846965532954e+01 1.579621550324673862e+01 1.531817791583415378e+01 1.509940255057441227e+01 1.500842907092905776e+01 1.423771540959039683e+01 1.376479965347151513e+01 1.353114658778719992e+01 1.359724260114883876e+01 1.290677096341157792e+01 1.219971434815183642e+01 1.169216525661837025e+01 1.031927057317681395e+01 9.334171687687303987e+00 7.085687749750243292e+00 5.542065356518476982e+00 4.387946038336659527e+00 2.855786791333663643e+00 1.310701017732266660e+00 5.748645885364630503e-01 4.758425168581414400e-01 3.846251404845151267e-01 2.768227865884113625e-01 2.080439092157840286e-01
6.275000000000000022e-02 2.354652183753744055e+01 2.287385466096401387e+01 2.237093960726771513e+01 2.214753020417080975e+01 2.204119123064433694e+01 2.184680553821176829e+01 2.144974166458539599e+01 2.081292730706791261e+01 2.055586015546951373e+01 2.041464394980018326e+01 2.031220732392605655e+01 2.025269652222775463e+01 2.027147657030467798e+01 2.014586975524473544e+01 1.943198403159338739e+01 1.947686102959538701e+01 1.938003402847150980e+01 1.874102460039958373e+01 1.873492718219278785e+01 1.874126849712785514e+01 1.832957081980518055e+01 1.821323208041956576e+01 1.792201938686312346e+01 1.707179539210787667e+01 1.624693665709289192e+01 1.623498571740757868e+01 1.555939178009488977e+01 1.539915162962036455e+01 1.526378894542955855e+01 1.482453093781217568e+01 1.466258351023974704e+01 1.439307762549948855e+01 1.371041068306691990e+01 1.345066066745753020e+01 1.321505642794704194e+01 1.324286065497001985e+01 1.244653783716282547e+01 1.192094038773725195e+01 1.142778120317181667e+01 1.008854426823175920e+01 8.984423779345647176e+00 6.863741727022970807e+00 5.212804773351643384e+00 4.188682411338657374e+00 2.816031624625372043e+00 1.229239510489509302e+00 5.560845404595400332e-01 4.341361763236759042e-01 3.858446241258737808e-01 2.570671515984013777e-01 1.638986013986012680e-01
6.325000000000000067e-02 2.287848869880117775e+01 2.238118326985512496e+01 2.166095623126871317e+01 2.167827289897600451e+01 2.161388416271227086e+01 2.114706582480018326e+01 2.078804984078419693e+01 2.032635333416581602e+01 2.001587279907590755e+01 2.011684604458040226e+01 1.982612114448050278e+01 1.971392864947550549e+01 1.945369084040957119e+01 1.947661713286711560e+01 1.913784457729768462e+01 1.881614479270727358e+01 1.894492226523474798e+01 1.842786120129868266e+01 1.822615860701796819e+01 1.805323582667331195e+01 1.785641116695802566e+01 1.755690598464034480e+01 1.712594046578420048e+01 1.658912376685812617e+01 1.592255400849149360e+01 1.553768497127870596e+01 1.507525677447551260e+01 1.499184409340658064e+01 1.492038235202296370e+01 1.449234359390608162e+01 1.419503348214284522e+01 1.390382078858640114e+01 1.337041864385613188e+01 1.305676745129868976e+01 1.280482213099399580e+01 1.260092446615882977e+01 1.200996269355643342e+01 1.142729340971527385e+01 1.097388939185813328e+01 9.666602928321669452e+00 8.724917660464528879e+00 6.509603677572422420e+00 5.157928009490505339e+00 3.915274178946050121e+00 2.717253449675322230e+00 1.171435985889109688e+00 5.731573114385609680e-01 4.575502622377618511e-01 3.485284247002994329e-01 2.395065871628369591e-01 1.651180850399598943e-01
6.375000000000000111e-02 2.204167902410087976e+01 2.185070788586411794e+01 2.119511348026971120e+01 2.112804187999498851e+01 2.092316862824673507e+01 2.055756743256741359e+01 2.004148195554443745e+01 1.986758358828669557e+01 1.935418097527470849e+01 1.931174294455542650e+01 1.916906335851646404e+01 1.899418940434563652e+01 1.911760114885112927e+01 1.878273094093404794e+01 1.844981190684313788e+01 1.813420954045952627e+01 1.830079100586911522e+01 1.763275786713285243e+01 1.750544377497501003e+01 1.746227405407091382e+01 1.695082261488510156e+01 1.696252965784214339e+01 1.656717306131367096e+01 1.623498571740757868e+01 1.532890937187810998e+01 1.510989010989009707e+01 1.461575533841157615e+01 1.468038797140358298e+01 1.422600836663335322e+01 1.400479403409089585e+01 1.378748204920078635e+01 1.359846208479019758e+01 1.277482283341657165e+01 1.251141436688310549e+01 1.231507750062436557e+01 1.236775919393105738e+01 1.167411689872626290e+01 1.100388868943555565e+01 1.044512128496502612e+01 9.317098916708282275e+00 8.165906359265726167e+00 6.153026660839155504e+00 4.867934799575420080e+00 3.852592719780216335e+00 2.577500624375621996e+00 1.141192791583415689e+00 5.207195148601394541e-01 4.541357080419576309e-01 3.197486107642354969e-01 2.587744286963034601e-01 1.592645635614384214e-01
6.425000000000000155e-02 2.168607759428070025e+01 2.089951064560437644e+01 2.037952282092905421e+01 2.051830005931566703e+01 2.018367374812685355e+01 1.999928782155342688e+01 1.952198192432565449e+01 1.950149459915083128e+01 1.875687788773724307e+01 1.877541403908589501e+01 1.825591400786711915e+01 1.808104005369628808e+01 1.839054500187311092e+01 1.802762667020478204e+01 1.781958276098899674e+01 1.753934542020478204e+01 1.767226913711287395e+01 1.689911650849149538e+01 1.685521509740258139e+01 1.680643575174823567e+01 1.659009935377121536e+01 1.639278690059938626e+01 1.563865821678320245e+01 1.569402277410088509e+01 1.485721309940058710e+01 1.455770791708290446e+01 1.404089074987511232e+01 1.410503558941057634e+01 1.369894753683814947e+01 1.359431584040957830e+01 1.324603131243755172e+01 1.286823528034464381e+01 1.250848760614384503e+01 1.205069344717781199e+01 1.199532888986012935e+01 1.187411221590907928e+01 1.113754409652846178e+01 1.071706613698800226e+01 1.013098229895103941e+01 8.980765328421570715e+00 7.890546953046945866e+00 5.884252466283711236e+00 4.646232673576419003e+00 3.720888486513483251e+00 2.420675028096900938e+00 1.127290678071927177e+00 5.375483891108886469e-01 3.924298357892104239e-01 2.907249000998998190e-01 2.504819399350647346e-01 1.509720748001996682e-01
6.475000000000000200e-02 2.077365993381616605e+01 2.057903034465532599e+01 1.970758733454044176e+01 1.987563218031966272e+01 1.938515585976521649e+01 1.923906171953045074e+01 1.882224221091406946e+01 1.858566238449049024e+01 1.809542996066432252e+01 1.808567409153345196e+01 1.784933816183814770e+01 1.759300270042455949e+01 1.765714753996002528e+01 1.743373813686312346e+01 1.699057778159339094e+01 1.707179539210787667e+01 1.723008436875623062e+01 1.636644605394603857e+01 1.661912306443554854e+01 1.608718430007490952e+01 1.608084298513984578e+01 1.562817065746751766e+01 1.532793378496502257e+01 1.517842509053445355e+01 1.415210765796702042e+01 1.393040553196801845e+01 1.331285901598400301e+01 1.345407522165333347e+01 1.323895830731767198e+01 1.308725454233265673e+01 1.297798880806692168e+01 1.244361107642356501e+01 1.212313077547451456e+01 1.150290139547951007e+01 1.151899857954544437e+01 1.146875585352146842e+01 1.077633304195803277e+01 1.026195484203295827e+01 9.670261379245745914e+00 8.576384552947045492e+00 7.561774163336656862e+00 5.606454092782213294e+00 4.447212943306690036e+00 3.523088239885111772e+00 2.364090987137859923e+00 1.043877997002996105e+00 5.065735046203792002e-01 3.873080044955041767e-01 2.975540084915082040e-01 2.368237231518479646e-01 1.617035308441557018e-01
6.525000000000000244e-02 2.013367491883115079e+01 1.980221926510987274e+01 1.915028331043954068e+01 1.940832604895103231e+01 1.897687273663834517e+01 1.846664078109388640e+01 1.805030906593405149e+01 1.799128605769229239e+01 1.748007851523475153e+01 1.753983321366132486e+01 1.723032826548450203e+01 1.699106557504993376e+01 1.710057520604394199e+01 1.705521041458539955e+01 1.652278385676821770e+01 1.669814560439559159e+01 1.644083455606891775e+01 1.578060611263734891e+01 1.577767935189808668e+01 1.594084626311187414e+01 1.554280680257241265e+01 1.508306146978020656e+01 1.464624242944554133e+01 1.475892271790707966e+01 1.367943579857641012e+01 1.353114658778719992e+01 1.294774561376122790e+01 1.271262916770728246e+01 1.272433621066432430e+01 1.260092446615882977e+01 1.220434838598900029e+01 1.212678922639859103e+01 1.174265187937061761e+01 1.113242226523475686e+01 1.108681357704794301e+01 1.096193845217281826e+01 1.036512315809189921e+01 9.781234390609380824e+00 9.295636004620369874e+00 8.294439935064927383e+00 7.357632601773220316e+00 5.336216517857137909e+00 4.266973261113882643e+00 3.434797624250745862e+00 2.209460461413584653e+00 9.404657842157834180e-01 5.092563686313681393e-01 3.838934502996999565e-01 2.895054164585411649e-01 2.212143325424573426e-01 1.197532935814184796e-01
6.575000000000000289e-02 1.926125632180317737e+01 1.927832909278220086e+01 1.841200791396102332e+01 1.871224478646351841e+01 1.828957175636861621e+01 1.786714262300198186e+01 1.769495153284214339e+01 1.744739635364634012e+01 1.681302096341157437e+01 1.706374680007490952e+01 1.672643762487511054e+01 1.648937000499499206e+01 1.643473713786212187e+01 1.644107845279718916e+01 1.604084392170328144e+01 1.598011363636362248e+01 1.585036057692306244e+01 1.535256735452046506e+01 1.531744622564933778e+01 1.556207464410587882e+01 1.494916216595902902e+01 1.469965581293705092e+01 1.427625109265732917e+01 1.406674380307191541e+01 1.343236841283714966e+01 1.320798342282716220e+01 1.248019558566432430e+01 1.222068946678320600e+01 1.223727444430568312e+01 1.211435049325673319e+01 1.198142677634864128e+01 1.164801994880118841e+01 1.137875796078919954e+01 1.062365369005993010e+01 1.055536260614384680e+01 1.055194805194804353e+01 9.784405048076914468e+00 9.374414647852137961e+00 8.982960398976016947e+00 8.061030766108883583e+00 6.923496425449544134e+00 4.995980581918077590e+00 4.049417379495500846e+00 3.318702781593403817e+00 2.175558816183814415e+00 9.694894948801189294e-01 4.812082448801194290e-01 3.892591783216780010e-01 2.943833510239757256e-01 2.302385114885112938e-01 1.231678477772226582e-01
6.625000000000000333e-02 1.887419221403594705e+01 1.854224876685812262e+01 1.794909192370128537e+01 1.788543487762236239e+01 1.774470646540957475e+01 1.729764376248749969e+01 1.727520526348649810e+01 1.670570640297201237e+01 1.635425121753245392e+01 1.623498571740757868e+01 1.623474182067930727e+01 1.598816222839658963e+01 1.581060541021477128e+01 1.551305140172326169e+01 1.557183051323674938e+01 1.564207277097900572e+01 1.545695515422076483e+01 1.505159879183315397e+01 1.479989736825673141e+01 1.489282202172825897e+01 1.451063584852646038e+01 1.413186422952046684e+01 1.369163063498999655e+01 1.372919073114384325e+01 1.291628293581417530e+01 1.259921718906092813e+01 1.218361716408590389e+01 1.176118803071926955e+01 1.178996784465533310e+01 1.171021361451047937e+01 1.144875632180318625e+01 1.116876287774724297e+01 1.077755252559939159e+01 1.042390226960538513e+01 1.032780695866632392e+01 1.002610670579419683e+01 9.489290006868122518e+00 9.027349603521471977e+00 8.645407327047944790e+00 7.808353755619373615e+00 6.702769886363629581e+00 4.921592079795200192e+00 3.906493896728268300e+00 3.267972262112884607e+00 2.008489557317680418e+00 8.902230581918073593e-01 5.124270260989006731e-01 3.607232611138857514e-01 2.997490790459537702e-01 2.060927353896102321e-01 1.312164398101896834e-01
6.675000000000000377e-02 1.828908396291207339e+01 1.798811540022476052e+01 1.719813389735263343e+01 1.729910714285712814e+01 1.752544330669329042e+01 1.672863269542955678e+01 1.669668222402595958e+01 1.639522586788210390e+01 1.595718734390607985e+01 1.557646455107391148e+01 1.561670751123874723e+01 1.539524928196801667e+01 1.507208611700797896e+01 1.506745207917081686e+01 1.494550371503495256e+01 1.486428610452046684e+01 1.502940418956042734e+01 1.444112528096901826e+01 1.428771423888610137e+01 1.435283466533465280e+01 1.388065059940058710e+01 1.378479918518979730e+01 1.324651910589409454e+01 1.312237567120378579e+01 1.245092797827171793e+01 1.233556482579919056e+01 1.162997159090907928e+01 1.152314482392606365e+01 1.108852085414584465e+01 1.111754456481018138e+01 1.097949901660838279e+01 1.069438374125873281e+01 1.039439076548450558e+01 9.955376654595395891e+00 9.881475945929061311e+00 9.808550824175815919e+00 9.193687172202789526e+00 8.605896057067925042e+00 8.256879838911082459e+00 7.571286135739254242e+00 6.435702968906088728e+00 4.697450986513482363e+00 3.712352101023972839e+00 2.991637268981016451e+00 1.921662322052945182e+00 8.631505213536455612e-01 4.912080107392602923e-01 3.370652784715281736e-01 2.948711444805192095e-01 2.151169143356641278e-01 1.187777066683315674e-01
6.725000000000000422e-02 1.781299754932565804e+01 1.762739213911087433e+01 1.653034465534464204e+01 1.673448621690807769e+01 1.673473011363634910e+01 1.651644254183315397e+01 1.602011269980018682e+01 1.580255681818180413e+01 1.536744505494504054e+01 1.507550067120378401e+01 1.509525630619379299e+01 1.484184760551946702e+01 1.456234195492006656e+01 1.444673490571926777e+01 1.442161354270728069e+01 1.453868397227770970e+01 1.428649475524474255e+01 1.393064942869629164e+01 1.378845763611387376e+01 1.380918885801697016e+01 1.320749562937061761e+01 1.312969257305193693e+01 1.263482611138860001e+01 1.254068197427571363e+01 1.208386340222276623e+01 1.192264766483515359e+01 1.127388236763235696e+01 1.100876662400098915e+01 1.078682060127371756e+01 1.060584922889609416e+01 1.061975134240758400e+01 1.037902527160338728e+01 1.004122830294704372e+01 9.742942604270719897e+00 9.630018419080910164e+00 9.284172858391599448e+00 8.930034808941051949e+00 8.388340175449542357e+00 8.009080762987005997e+00 7.077883054445548439e+00 6.174001779470524198e+00 4.546235014985011702e+00 3.625280969030965750e+00 2.836275053071925178e+00 1.817274522352645860e+00 7.848596715784208477e-01 4.653549575424571483e-01 3.026758397852145066e-01 2.999929757742255121e-01 1.895077578671326979e-01 1.070706637112886078e-01
6.775000000000000466e-02 1.713594023164334246e+01 1.687033669455543006e+01 1.617742608953545158e+01 1.620815707729768818e+01 1.602938077547451101e+01 1.589792043893604934e+01 1.546110139860138410e+01 1.527037415709289370e+01 1.493647953608889800e+01 1.478380018419079711e+01 1.463355979957541209e+01 1.436990743631367273e+01 1.399235530094903801e+01 1.399235530094903801e+01 1.392723487450048658e+01 1.412454732767231569e+01 1.383479801448550184e+01 1.348724517669828948e+01 1.328237192495003960e+01 1.321530032467531335e+01 1.276092071990508359e+01 1.269311742944554311e+01 1.220727514672826075e+01 1.201240166083914929e+01 1.154168097527471382e+01 1.156192440372126740e+01 1.073145604395603492e+01 1.051560743943555565e+01 1.033463606705793225e+01 1.022658981643355780e+01 1.000561938061937184e+01 9.961961866258732812e+00 9.630262315809181572e+00 9.144420033091900990e+00 8.978814154595397667e+00 8.873450767982010490e+00 8.483459899475517929e+00 8.108834524850141889e+00 7.863230519480512548e+00 6.878863324175817695e+00 5.870106456043950871e+00 4.357702844030965750e+00 3.455528846153843148e+00 2.776520354645352295e+00 1.770202453796202224e+00 7.587627216533460173e-01 4.668183379120874887e-01 3.370652784715281736e-01 2.582866352397600318e-01 1.756056443556442137e-01 1.175582230269729272e-01
6.825000000000000511e-02 1.654668573613884774e+01 1.656058784965033581e+01 1.554475797639858747e+01 1.598572326111387198e+01 1.564987746628370147e+01 1.530549528596402276e+01 1.465624219530468331e+01 1.461356026785712992e+01 1.432454264485513207e+01 1.412893746878120638e+01 1.423332526848150614e+01 1.361772992632366375e+01 1.364553415334663988e+01 1.358309659090907751e+01 1.358455997127870774e+01 1.359480363386612112e+01 1.344285597215283445e+01 1.280604161463535462e+01 1.277189607267731120e+01 1.266653268606392579e+01 1.218044650661837025e+01 1.222703078171827151e+01 1.171899389672826075e+01 1.156899740884114713e+01 1.126412649850148817e+01 1.096462131618380731e+01 1.027317409153345729e+01 1.013732361388610492e+01 9.862695897852137961e+00 9.792941433566424436e+00 9.725138143106883959e+00 9.659773819930061123e+00 9.330757133491498934e+00 8.824183628871121954e+00 8.636383148101890228e+00 8.396876560939054102e+00 8.142004479895097901e+00 7.759086616508484191e+00 7.404948567057935804e+00 6.590821288086907259e+00 5.625965831043951759e+00 4.101611279345650729e+00 3.290166864385611678e+00 2.596768465909088608e+00 1.649717470029968602e+00 7.185197614885108219e-01 4.302338286713282556e-01 3.456016639610386965e-01 2.543842875874123832e-01 1.741422639860138455e-01 1.082901473526472480e-01
6.875000000000000555e-02 1.594474861076422201e+01 1.599450354333165336e+01 1.493379667207790895e+01 1.529793448738760020e+01 1.482916497564933778e+01 1.475526426698300497e+01 1.411186469780218466e+01 1.413064474587910802e+01 1.377894566371127638e+01 1.353334165834164615e+01 1.383626139485513207e+01 1.318871558129369603e+01 1.303920688686312523e+01 1.322749516108889978e+01 1.312920477959539411e+01 1.285872330794204643e+01 1.283555311875623239e+01 1.232629675012486459e+01 1.218190988698800048e+01 1.207288804945053862e+01 1.180289437125373553e+01 1.169314084353145766e+01 1.130875959977521461e+01 1.111876404845154021e+01 1.074438257055443735e+01 1.053072903658840254e+01 9.860500827297693505e+00 9.759527581793197015e+00 9.488802213411579700e+00 9.563922405719271325e+00 9.376365821678312784e+00 9.161736700799194111e+00 8.956375655594397855e+00 8.445168113136855226e+00 8.266635708041951247e+00 8.224929367507485267e+00 7.832255634990002768e+00 7.532994349400593315e+00 7.112760286588405201e+00 6.288389345029964161e+00 5.455969811438556860e+00 3.907225586913083415e+00 3.174559815184812450e+00 2.463844749000996703e+00 1.525574035339658963e+00 6.521798513986007961e-01 4.470627029220775039e-01 3.524307723526470260e-01 2.495063530219777947e-01 1.665814654095902625e-01 1.190216033966032955e-01
6.925000000000000600e-02 1.533695796391107535e+01 1.530622697614883876e+01 1.457819524225772945e+01 1.480794596028969679e+01 1.444502762862136613e+01 1.434844452422576211e+01 1.377650669642855874e+01 1.366675316870628087e+01 1.328383530531966983e+01 1.303896299013485383e+01 1.320822731955543361e+01 1.296725735202296548e+01 1.247970779220778148e+01 1.269604419018480357e+01 1.258092493444054938e+01 1.243458689747751222e+01 1.226605425824174667e+01 1.178362652972026936e+01 1.184679578234264596e+01 1.170533567994504409e+01 1.133192978896102865e+01 1.106559456168830202e+01 1.081242975774224924e+01 1.060194688124374629e+01 1.030658794330668471e+01 1.014439661900598466e+01 9.521240478271719709e+00 9.268807364510481150e+00 9.091738339785207401e+00 8.995399132117874785e+00 9.044666271228763321e+00 8.845890437687305763e+00 8.598579155219772119e+00 8.126395089285706419e+00 8.069323254870122142e+00 7.781769012237755412e+00 7.413728849275718069e+00 7.056176245629364630e+00 6.766670829170823076e+00 6.090345201673320830e+00 5.244999141483511984e+00 3.773082386363633134e+00 2.979442432567430021e+00 2.239947552447550727e+00 1.408015812312686021e+00 6.765695242257736552e-01 4.087709165834162439e-01 3.280410995254742224e-01 2.599939123376621142e-01 1.436551729520478271e-01 1.012171422327671488e-01
6.975000000000000644e-02 1.479258046640857849e+01 1.462795017482516258e+01 1.403650060876622163e+01 1.422722785027471204e+01 1.393747853708789997e+01 1.382016421078919777e+01 1.317408177759739196e+01 1.309579092782216669e+01 1.286408903596402453e+01 1.273677494380618214e+01 1.262238737824674217e+01 1.242434323489009884e+01 1.188459977522476407e+01 1.216386152909589313e+01 1.210264345029968958e+01 1.205288851773225645e+01 1.177752911151347526e+01 1.147314599463035911e+01 1.127071171016482509e+01 1.128461382367631316e+01 1.102852225899099992e+01 1.055438701923075939e+01 1.052463161838160843e+01 1.018171281843155995e+01 9.864159278221769966e+00 9.808063030719271325e+00 9.148078484015977452e+00 8.810769308816176704e+00 8.779306630869124106e+00 8.612725165459533372e+00 8.738819773976016947e+00 8.368096747002990554e+00 8.197856830669323358e+00 7.909570897852140625e+00 7.763232860889103470e+00 7.310072739760233418e+00 7.229342922702291396e+00 6.900326236263730095e+00 6.309120566933061447e+00 5.842302229020973847e+00 5.047442791583412358e+00 3.600891296203792891e+00 2.837494536713283999e+00 2.209216564685312800e+00 1.408747502497501136e+00 6.633991008991003691e-01 4.104781936813183263e-01 3.302361700799197886e-01 2.448723151848149482e-01 1.287774725274724030e-01 9.048568618881110137e-02
7.025000000000000688e-02 1.433064006306192617e+01 1.426893419080917802e+01 1.347553813374124587e+01 1.366504589160837924e+01 1.338993038211786946e+01 1.342383202734763969e+01 1.285433316683315574e+01 1.256629113074424531e+01 1.228605378996002884e+01 1.222946974900098738e+01 1.223751834103395453e+01 1.191923311063935031e+01 1.164460539460538335e+01 1.174972488449049912e+01 1.167704365946552336e+01 1.162070351523475509e+01 1.119242086038960160e+01 1.093608539897601517e+01 1.090803727522476585e+01 1.085584337537461685e+01 1.043097527472526487e+01 1.008025177947052065e+01 1.014098206481018138e+01 9.826843078796194675e+00 9.221979192682308479e+00 9.337830138611378672e+00 8.815159449925067392e+00 8.530044174575417415e+00 8.239319274475517929e+00 8.259074909465526915e+00 8.283220685564428365e+00 8.249562937062929535e+00 7.870791318056935992e+00 7.643967360764229113e+00 7.409826501623370199e+00 7.156417800949044228e+00 6.869107455044948907e+00 6.631552041708285827e+00 6.027419845779215635e+00 5.678403627622372163e+00 4.851105925324670665e+00 3.344311938061935052e+00 2.693351570304693077e+00 2.057268902972026137e+00 1.295579420579419549e+00 6.146197552447546508e-01 4.131610576923073763e-01 3.273094093406590521e-01 2.209704358141856284e-01 1.256068150599399524e-01 7.902253996003988368e-02
7.075000000000000733e-02 1.366919213598899852e+01 1.370748392232765944e+01 1.285628434065933057e+01 1.294359936938060862e+01 1.266214254495503333e+01 1.277628621378620366e+01 1.254068197427571363e+01 1.223410378683815125e+01 1.189874578546452533e+01 1.195654931006492383e+01 1.170704295704294573e+01 1.162850821053944905e+01 1.109461827235263875e+01 1.139631852522476407e+01 1.108413071303695396e+01 1.097071873439059964e+01 1.074852881493505663e+01 1.052389992819679421e+01 1.045048701298700422e+01 1.035829404970029088e+01 9.904158341658332532e+00 9.686114666583407029e+00 9.707821475399590838e+00 9.402950565059930099e+00 8.816622830294697621e+00 8.971253356018973335e+00 8.436143934190802440e+00 8.097127481893100054e+00 7.953960102397594767e+00 7.845669955044948018e+00 7.930546016483509320e+00 7.826402113511480962e+00 7.452264532342651293e+00 7.188124375624369122e+00 7.145930241633360325e+00 6.833254635989004733e+00 6.461068228646348111e+00 6.275218921703291208e+00 6.023273601398596355e+00 5.390117694805190318e+00 4.525991586538458122e+00 3.199925074925072277e+00 2.580915178571426161e+00 2.018001529720277798e+00 1.210459462412586173e+00 5.929129464285708417e-01 4.077953296703293318e-01 3.299922733516480466e-01 2.080439092157840286e-01 1.360943743756242719e-01 7.170563811188805647e-02
7.125000000000000777e-02 1.321359304757741171e+01 1.311774163336662191e+01 1.236141787899599365e+01 1.244726952734764147e+01 1.210874086850648190e+01 1.217703195242256697e+01 1.196289062499998934e+01 1.171435985889109865e+01 1.148899928196802023e+01 1.162143520541956931e+01 1.124485865696802200e+01 1.113388564560438709e+01 1.062536096715783351e+01 1.076633327609889257e+01 1.073926073926073066e+01 1.048804710914085092e+01 1.048780321241257774e+01 1.009732455044954058e+01 1.015829873251747273e+01 9.890256228146844464e+00 9.700504573551439691e+00 9.518801510989002068e+00 9.414413711288702302e+00 9.092226133241750219e+00 8.529312484390601412e+00 8.447607080419572867e+00 8.018836632117874785e+00 7.802500234140851809e+00 7.650308675699294625e+00 7.613236373001991630e+00 7.570310548826167718e+00 7.413484952547445772e+00 7.250805834790203797e+00 6.898862855894099866e+00 6.733744770854139361e+00 6.432532311438555972e+00 6.132051542207786810e+00 6.029614916333660979e+00 5.796937437562432294e+00 5.215975430819176140e+00 4.377946272477518441e+00 3.005295485764233110e+00 2.375066339910087532e+00 1.919711148226771469e+00 1.186313686313685167e+00 5.663282030469526385e-01 3.619427447552444055e-01 3.014563561438558525e-01 1.904833447802196100e-01 1.031683160589409731e-01 6.999836101398596022e-02
7.175000000000000822e-02 1.275823785589409454e+01 1.257214465222276623e+01 1.190679437749749248e+01 1.196606128246752121e+01 1.157485093031966983e+01 1.170167722902096763e+01 1.159704553259239646e+01 1.116364104645353805e+01 1.093608539897601517e+01 1.109217930506992111e+01 1.080803961663335677e+01 1.069926167582416632e+01 1.029219803633865205e+01 1.047292551198800226e+01 1.036341588099399758e+01 1.028927127559939159e+01 9.922450596278713064e+00 9.872451766983008525e+00 9.626847761613378296e+00 9.553434846403586533e+00 9.153200315309682367e+00 9.082226367382610022e+00 8.878816496003988590e+00 8.540531733891102206e+00 8.220539226398594579e+00 8.147126311188804593e+00 7.552506087662330891e+00 7.586163836163829721e+00 7.230074612887106511e+00 7.186904891983010302e+00 7.123979536088905107e+00 7.030567089160832950e+00 6.866180694305687560e+00 6.692526223776217087e+00 6.518871753246747502e+00 6.267902019855139173e+00 5.969860217907087652e+00 5.773523351648345958e+00 5.361581777597398180e+00 4.929152878371623636e+00 4.206974665959037019e+00 2.874810736138858402e+00 2.297751077047950119e+00 1.704350337162835682e+00 1.163387393856142760e+00 5.231584821428566512e-01 3.480406312437559491e-01 3.187730238511485847e-01 2.046293550199798361e-01 9.853427822177814044e-02 5.829131805694300755e-02
7.225000000000000866e-02 1.211435049325706892e+01 1.206459556068963401e+01 1.129558917644885518e+01 1.141387908966064657e+01 1.110778869567961813e+01 1.129241851898132332e+01 1.094779244193336076e+01 1.073633397852176685e+01 1.056609406218809610e+01 1.047487668581446663e+01 1.039926870005023041e+01 1.032292902410117641e+01 9.961474072802465329e+00 1.017293253621405924e+01 9.876598011363901364e+00 9.860256930569695655e+00 9.559776161338916722e+00 9.358317463786464785e+00 9.143688342907339006e+00 9.161980597527717762e+00 8.796135505120115994e+00 8.633944180819414171e+00 8.391266936189037295e+00 8.161028424700518258e+00 7.888839675949262720e+00 7.961033107517695662e+00 7.326657717282914817e+00 7.268366399225969943e+00 7.087882820304885811e+00 6.844473885489693821e+00 6.926667082917268736e+00 6.631308144980198271e+00 6.493262596778396123e+00 6.327412821553616062e+00 6.228146853147020323e+00 5.998152238386774471e+00 5.592795875999151178e+00 5.554747986388760772e+00 5.113538804945192418e+00 4.713792067307818634e+00 3.946005166708397738e+00 2.781886082667407667e+00 2.239703655719340603e+00 1.661668409715329364e+00 1.144119552322707900e+00 4.887690434565565845e-01 3.097488449051032378e-01 3.038953234265815984e-01 1.941417957043009290e-01 9.707089785215046451e-02 5.951080169830329225e-02
7.274999999999999523e-02 1.148656031468530436e+01 1.143461031156342500e+01 1.069584712162836304e+01 1.112095911900598466e+01 1.077365017794704372e+01 1.080877130681817277e+01 1.050829053758740272e+01 1.021366328983515537e+01 9.948547546203787562e+00 1.015244521103895181e+01 9.947084165834157332e+00 9.875378527722268984e+00 9.587336491633356772e+00 9.639042598026964725e+00 9.373439060939052325e+00 9.297831075174816107e+00 9.213198910464527103e+00 8.975643497127864023e+00 8.726381040834159108e+00 8.608091127622369498e+00 8.390291349275717181e+00 8.300537353271721486e+00 8.058835695554439127e+00 7.827865493881111192e+00 7.351535183566427101e+00 7.559822989510482927e+00 6.952276239385607681e+00 6.725696178821172211e+00 6.661551339285708195e+00 6.498384428071922514e+00 6.579602038586408241e+00 6.501555085539455270e+00 6.109613043206787886e+00 5.953031343656338237e+00 5.974738152472522046e+00 5.614990478271724150e+00 5.317924263236758264e+00 5.207926838786208990e+00 4.922567666708287604e+00 4.447944633491505151e+00 3.716498345404592119e+00 2.590914944430567246e+00 2.067268668831167222e+00 1.512647508741257418e+00 1.114120254745253780e+00 4.675500280969027145e-01 3.143828827422574523e-01 2.709692651098898897e-01 1.597523570179818775e-01 8.853451236263727708e-02 5.268169330669325578e-02
7.324999999999999567e-02 1.109315489198300853e+01 1.097364549512986187e+01 1.040634170516982060e+01 1.070048115946552514e+01 1.042219499250748349e+01 1.026634498314184896e+01 9.975620083041949471e+00 9.781966080794196827e+00 9.698553399725264867e+00 9.578556209415575395e+00 9.561971231893098278e+00 9.417340472027962761e+00 9.148810174200791678e+00 9.212467220279711100e+00 9.046861341783209554e+00 8.921498423451541981e+00 8.745161088911082459e+00 8.591993943556436975e+00 8.341024210164828645e+00 8.364926089535456910e+00 7.957862450049942638e+00 8.009812453171820223e+00 7.645674637862131640e+00 7.650552572427566034e+00 7.109101835664329627e+00 7.075931880619374503e+00 6.574968000749245256e+00 6.459117054820174175e+00 6.221561641483511096e+00 6.326437234640354568e+00 6.286438171203791114e+00 6.258390047452541793e+00 5.863765141108885359e+00 5.801571475399595279e+00 5.707915131743251713e+00 5.432067932067927707e+00 5.073295844780215447e+00 5.096953827422573191e+00 4.547454498626369634e+00 4.260631946178817131e+00 3.483333073176820172e+00 2.451893809315682127e+00 1.987270541958040093e+00 1.455087880869129435e+00 1.026561329295703429e+00 4.731596528471524454e-01 3.077976710789208092e-01 3.014563561438558525e-01 1.343870972777221617e-01 8.853451236263727708e-02 4.365751436063932539e-02
7.374999999999999611e-02 1.054902129120878129e+01 1.031341705169829304e+01 9.893914679070919149e+00 1.012610436438560590e+01 1.002488722215283801e+01 9.952449893856135432e+00 9.596848464035954152e+00 9.465875920954037070e+00 9.060031765109883395e+00 9.136859234515476658e+00 9.046373548326666736e+00 8.968814388736255694e+00 8.832963911088903330e+00 8.697357330169822376e+00 8.764185033716277218e+00 8.516873751248743574e+00 8.333463411588404313e+00 8.252977491258734588e+00 8.104200487012979792e+00 7.933960570679313484e+00 7.665186376123870104e+00 7.746891780094897761e+00 7.321779782717276142e+00 7.084468266108884471e+00 6.787645947802191770e+00 6.638625046828166454e+00 6.316193572052941185e+00 6.260341221278715729e+00 6.051565621878116197e+00 5.892544955044949795e+00 6.051321725149844788e+00 5.835473120629365518e+00 5.559625920954041511e+00 5.451335773601393875e+00 5.381093515859136645e+00 5.179147024850145442e+00 4.895007336413581989e+00 4.775497939560435334e+00 4.415994162087908848e+00 4.008442729145850869e+00 3.383823208041954800e+00 2.363115400224772955e+00 1.810933207417580793e+00 1.394601492257741215e+00 9.870500593156834590e-01 4.192584758991004801e-01 3.038953234265731607e-01 2.834079982517480056e-01 1.460941402347650797e-01 8.560775162337655453e-02 4.219413399100895717e-02
7.424999999999999656e-02 1.008220295329669369e+01 9.903426651473516529e+00 9.600263018231759204e+00 9.708553165584406841e+00 9.530752450674317089e+00 9.457339535464527103e+00 9.258319805194796359e+00 9.268075674325665148e+00 8.871011800699292849e+00 8.769062968281710724e+00 8.740039257617375767e+00 8.492240181693299306e+00 8.555409434315677686e+00 8.370291817557435010e+00 8.106395557567426025e+00 8.251026317432559765e+00 7.894205403971021440e+00 7.808597652347645024e+00 7.632504214535457798e+00 7.507872986388605341e+00 7.295195039335657938e+00 7.413241055819174363e+00 7.025201361138854850e+00 6.842278814935058406e+00 6.380338411588406089e+00 6.517408372877117273e+00 5.833765843531462991e+00 5.957909278221772631e+00 5.695476398601392987e+00 5.726207386363630469e+00 5.804254339410584329e+00 5.538650802322672817e+00 5.383776379870125695e+00 5.008419315059935428e+00 5.030126123876119237e+00 4.988907576798196963e+00 4.568917410714282035e+00 4.530625624375621108e+00 4.152585695554441791e+00 3.757716892482514393e+00 3.257240806068928407e+00 2.241898726273724662e+00 1.717276863761237227e+00 1.274116508491507371e+00 9.499777566183807975e-01 4.421847683566429432e-01 2.565793581418578939e-01 2.375554133366631349e-01 1.151192557442556469e-01 8.536385489510482649e-02 3.487723214285711609e-02
7.474999999999999700e-02 9.622945413961030425e+00 9.376609718406584193e+00 9.239539757117873009e+00 9.264173326673317277e+00 9.090031062687305763e+00 9.146859000374618631e+00 8.948570960289703891e+00 8.725649350649343106e+00 8.472240649975017135e+00 8.262733360389603376e+00 8.377608719405587934e+00 8.069567151598393551e+00 8.081761988011979980e+00 7.907863620754238099e+00 7.798110093031961121e+00 7.786159153346646100e+00 7.590553977272721298e+00 7.469337303321672117e+00 7.201782592407585781e+00 7.289585414585408429e+00 6.919106284340652557e+00 6.962276005244748767e+00 6.696184674700293549e+00 6.418630197927067904e+00 6.184001545329665284e+00 6.301315871628366594e+00 5.666696584665329439e+00 5.685476632742251901e+00 5.341582245879116009e+00 5.326704545454540529e+00 5.501334602897098414e+00 5.204756181318677122e+00 4.938908747502493313e+00 4.710621409840155316e+00 4.656720232892102906e+00 4.755986201298696869e+00 4.340142279595401220e+00 4.387214348151844412e+00 3.886006571553442868e+00 3.567965237887109620e+00 3.055538211788209058e+00 2.058488386613384957e+00 1.639473807442556108e+00 1.228263923576422334e+00 8.602237606143847692e-01 4.297460352147848273e-01 2.726765422077919721e-01 2.460917988261736022e-01 9.682700112387604419e-02 7.146174138361632844e-02 4.146244380619377307e-02
7.524999999999999745e-02 9.228808301073916809e+00 8.884670017482509508e+00 8.704674232017975299e+00 8.808574238261730471e+00 8.993935751748244556e+00 8.672967657342649517e+00 8.432241586538454570e+00 8.225661057692301270e+00 7.877864323176815731e+00 7.885669018481511472e+00 7.885425121753239175e+00 7.862011035839153728e+00 7.655918300449544134e+00 7.548847636738255318e+00 7.410558191808185313e+00 7.565432614260733324e+00 7.346413352272721298e+00 6.946422717907086763e+00 6.907643138111882131e+00 6.861058863011981757e+00 6.641307910839155504e+00 6.532773866758236458e+00 6.633503215534459763e+00 6.124978537087907071e+00 5.900593547077916945e+00 6.019371253746248485e+00 5.420848682567427801e+00 5.427433894230764722e+00 5.288412759115879602e+00 5.157440216033961633e+00 5.065003356018976888e+00 5.033540678071923402e+00 4.760376342407587558e+00 4.580868350399597055e+00 4.427701205044951571e+00 4.472578203046949419e+00 4.145268793706289756e+00 4.141366446053942774e+00 3.847958681943053350e+00 3.332360998376620032e+00 2.870176698301695417e+00 2.016050355894103863e+00 1.563621924950048481e+00 1.175826126998000820e+00 7.931521603396596287e-01 3.638939185814182298e-01 2.885298295454542528e-01 2.182875718031966061e-01 1.036561095154844292e-01 5.536455731768227112e-02 3.219436813186810076e-02
7.574999999999999789e-02 8.694918362887104735e+00 8.614920236013979604e+00 8.498093703171820223e+00 8.279074441183809085e+00 8.420046750124868140e+00 8.434680553821172211e+00 8.107615041208783069e+00 7.939570195429562993e+00 7.652503746253739969e+00 7.511775334040952323e+00 7.581529798326666736e+00 7.492995285964029861e+00 7.292024381868125182e+00 7.271780953421572491e+00 6.976665912212780540e+00 7.225196678321672117e+00 6.864961210664329627e+00 6.620332792207786810e+00 6.633503215534459763e+00 6.525456964910084423e+00 6.325461647727267156e+00 6.290096622127866688e+00 6.152294970654340389e+00 5.856936032717277030e+00 5.653038367882112780e+00 5.494017701048946378e+00 5.094270963411584141e+00 5.128416505369625789e+00 4.924762737262732948e+00 4.978420017482513060e+00 4.793790194180814979e+00 4.901836444805190318e+00 4.511113886113882643e+00 4.205023492132863083e+00 4.294045797952044552e+00 4.292582417582414323e+00 3.909664554195800612e+00 3.957468312937059363e+00 3.634305147977019868e+00 3.144316620879118229e+00 2.747740540709288304e+00 1.969222184065932302e+00 1.460209712162835904e+00 1.100705934690308752e+00 7.336413586413579324e-01 3.899908685064931713e-01 2.365798264235762227e-01 2.114584634115882211e-01 8.853451236263727708e-02 3.585281905594402824e-02 2.512136301198799118e-02
7.624999999999999833e-02 8.527361310564428365e+00 8.181271853146846240e+00 8.094688514610382413e+00 8.029080294705288168e+00 8.032738745629362853e+00 7.902497892732260887e+00 7.626406796328664583e+00 7.521043409715278294e+00 7.161295735514479510e+00 7.087882820304688636e+00 7.168124843906087840e+00 7.028615915334659014e+00 6.917399007242750919e+00 6.835937499999993783e+00 6.824962147227766174e+00 6.887643606393599960e+00 6.645698051948046192e+00 6.351070804195798836e+00 6.159124079045948719e+00 6.197659762112881943e+00 6.130344265109884283e+00 6.030346606518476094e+00 5.834985327172821812e+00 5.644989775849145630e+00 5.358411120129865424e+00 5.229877544330665096e+00 4.742815777972023028e+00 4.835252637987008661e+00 4.633550043706288868e+00 4.715743241133862007e+00 4.513796750124871693e+00 4.564527269605391346e+00 4.108196491008987650e+00 4.063319493006989802e+00 4.127464332542453818e+00 3.956980519480515657e+00 3.766741071428568066e+00 3.662841065184812006e+00 3.420651614010985941e+00 2.987734921328668580e+00 2.544330669330666872e+00 1.715325689935063291e+00 1.356309705919079844e+00 1.097535277222776218e+00 6.821791489760233862e-01 3.212119911338658373e-01 2.507258366633364211e-01 1.963368662587410829e-01 7.707136613386605939e-02 3.609671578421574933e-02 2.756033029470527154e-02
7.674999999999999878e-02 8.015422077922071509e+00 7.762257273976016947e+00 7.810061032717275253e+00 7.770549762737255506e+00 7.424948098776217087e+00 7.671283794330663319e+00 7.451288945429563881e+00 7.147637518731261963e+00 6.912277175949044228e+00 6.849839613511481851e+00 6.822279283216777124e+00 6.660087958916077966e+00 6.614723167457537301e+00 6.551310018106887512e+00 6.442775974025968466e+00 6.553505088661332856e+00 6.312779017857137021e+00 5.973518668831163225e+00 5.971811391733261587e+00 5.923763736263730983e+00 5.715719827047946566e+00 5.718646587787207025e+00 5.582796110139855550e+00 5.300119802072922326e+00 5.104026832542452929e+00 4.978663914210784469e+00 4.538918113136859667e+00 4.525503793081914417e+00 4.449895807317679086e+00 4.410628434065930747e+00 4.256485701798197852e+00 4.319167160964032526e+00 3.931127466283712568e+00 3.828446943681315329e+00 3.768448348526470149e+00 3.731619942557439451e+00 3.521380962787209690e+00 3.540892701048947711e+00 3.210412634240756624e+00 2.837250639985012146e+00 2.350432770354643264e+00 1.689472636738260203e+00 1.338749141483515315e+00 9.697333916083906713e-01 6.165709290709284751e-01 3.407237293956041357e-01 2.202387456293704304e-01 1.778007149100897522e-01 6.926667082917077611e-02 2.682864010989008396e-02 2.219460227272725128e-02
7.724999999999999922e-02 7.610065715534458874e+00 7.367632367632361401e+00 7.389826969905088916e+00 7.420070164210782693e+00 7.199343625124869028e+00 7.313731190684308991e+00 7.043981409215778200e+00 6.783499703421572491e+00 6.492287009865129299e+00 6.473263065059934540e+00 6.394240525099895045e+00 6.441800387112881943e+00 6.253756009615378808e+00 6.279365166083910488e+00 6.030834399975019799e+00 6.106442385739255130e+00 6.049614448051942261e+00 5.593039772727268044e+00 5.495481081418576608e+00 5.523041411713282223e+00 5.364752435064930935e+00 5.358411120129865424e+00 5.541821459790205573e+00 5.003053587037957328e+00 4.752327750374620408e+00 4.826716252497497806e+00 4.360385708041954800e+00 4.332337584290705479e+00 4.219901192557438563e+00 4.134537337662334444e+00 4.115269496128867388e+00 4.062343906093902390e+00 3.661133788086909924e+00 3.576257726648348623e+00 3.658694820804192727e+00 3.596745051823173611e+00 3.361872502497499138e+00 3.324312406343653770e+00 3.039441027722275201e+00 2.697497814685312356e+00 2.202387456293704471e+00 1.553866055819179470e+00 1.237531999250748083e+00 8.994911338661331079e-01 5.585235077422573413e-01 3.385286588411585695e-01 2.219460227272725406e-01 1.582889766483515093e-01 7.512019230769223510e-02 3.585281905594402824e-02 2.414577609890107904e-02
7.774999999999999967e-02 7.342754901348644836e+00 7.109101835664329627e+00 6.975690325299694017e+00 6.855693134990003657e+00 6.722769418081911752e+00 6.828864494880113156e+00 6.718379276973020175e+00 6.319120332792202532e+00 6.158880182317677310e+00 6.197903658841153351e+00 6.089613511488505715e+00 6.108393559565429065e+00 6.018151770104889664e+00 5.950348479645349187e+00 5.864496831293700474e+00 5.764011379245748579e+00 5.673525693056937769e+00 5.408166052697298554e+00 5.295485764235759341e+00 5.217194914460534960e+00 5.225975196678317225e+00 5.108173076923072209e+00 5.134270026848147594e+00 4.709889719655340201e+00 4.479163414710286339e+00 4.519650271603392611e+00 4.172829124000995371e+00 4.073319258866129999e+00 3.931127466283712568e+00 3.891128402847149115e+00 3.841129573551445020e+00 3.799911026473523190e+00 3.457236123251745230e+00 3.441870629370626045e+00 3.386506072052943850e+00 3.362360295954042844e+00 3.102610280344652693e+00 3.110902769105891252e+00 2.802373407842155384e+00 2.439698972902095697e+00 2.133608578921077026e+00 1.433381072052945626e+00 1.171923779345653172e+00 8.592481737012979126e-01 5.690110670579415775e-01 3.019441496003993364e-01 2.021903877372625558e-01 1.419478958541457447e-01 6.316925262237756133e-02 2.829202047952045565e-02 1.999953171828169896e-02
7.825000000000000011e-02 6.872278112512480774e+00 6.562041474150843712e+00 6.535700627497496917e+00 6.621064482392601924e+00 6.523017997627366782e+00 6.501311188811182973e+00 6.336437000499494765e+00 5.908886035839155504e+00 5.779132976398596355e+00 5.864496831293700474e+00 5.829863495879115121e+00 5.888154813936058218e+00 5.650843297327666548e+00 5.651574987512481663e+00 5.505968640734261399e+00 5.357679429945050309e+00 5.302558769355639967e+00 5.230609234515480210e+00 5.157440216033961633e+00 5.053540209790205573e+00 4.885983157467528315e+00 4.834764844530464956e+00 4.790375639985010814e+00 4.533796281843152975e+00 4.326727959540455970e+00 4.221120676198797383e+00 3.950395307817179180e+00 3.959419486763233298e+00 3.762350930319676934e+00 3.599915709290705923e+00 3.678206559065930747e+00 3.707230269730266592e+00 3.314556537212784537e+00 3.300654423701296025e+00 3.184559581043953536e+00 3.171389157717280138e+00 2.907492897727269821e+00 2.973832807817180068e+00 2.674327625499498318e+00 2.357505775474523002e+00 1.938247299575422744e+00 1.348261113886112694e+00 1.070706637112886161e+00 8.468094405594397411e-01 5.238901723276718769e-01 2.938955575674322973e-01 1.804835789210787467e-01 1.351187874625373597e-01 4.829155219780215808e-02 2.536525974025971922e-02 2.146291208791207064e-02
7.875000000000000056e-02 6.392777144730263927e+00 6.239122205919075626e+00 6.266682536213780352e+00 6.358143809315678574e+00 6.174977366383610722e+00 6.134490509490504451e+00 6.001078999125868840e+00 5.546699394355639967e+00 5.442555491383611610e+00 5.429385068056938657e+00 5.636941183816178480e+00 5.590113011988007585e+00 5.444994458666329251e+00 5.274510645604390646e+00 5.248657592407587558e+00 5.195975899100894857e+00 5.069393497127867576e+00 4.888909918206788774e+00 4.761108032592402672e+00 4.827691839410585217e+00 4.599648398476519517e+00 4.668183379120874221e+00 4.608184783966029485e+00 4.388921625249746938e+00 4.062587802822173799e+00 3.904054929445550659e+00 3.628939419955041767e+00 3.707718063186809854e+00 3.589184253246750167e+00 3.343824144605391346e+00 3.469674856393603068e+00 3.514795751123872769e+00 3.092122721028968346e+00 3.150657935814183297e+00 2.956516140109887392e+00 2.990173888611385777e+00 2.829689841408588702e+00 2.659449925074922838e+00 2.619450861638359385e+00 2.258727600524473633e+00 1.896053165584413946e+00 1.231434581043954868e+00 1.026805226023975059e+00 7.975423014485507611e-01 4.880373532717278140e-01 2.917004870129867311e-01 1.807274756493504886e-01 1.034122127872127012e-01 5.121831293706289451e-02 1.926784153346651485e-02 1.292652659840158764e-02
7.925000000000000100e-02 6.177660230394599772e+00 6.037663508366628129e+00 5.954250827297697057e+00 5.962055522602391910e+00 5.897666786338655598e+00 5.906690965284710160e+00 5.795961850649344882e+00 5.178171437937058030e+00 5.019150771103891628e+00 5.151342797827168418e+00 5.094270963411584141e+00 5.194512518731264628e+00 5.008175418331664019e+00 5.043784340659335896e+00 4.906958276098896121e+00 4.898421890609386153e+00 4.726230800449545910e+00 4.614769995629366406e+00 4.595014360639357420e+00 4.629891592782213294e+00 4.391360592532463691e+00 4.365019745879116897e+00 4.395750733641355268e+00 4.106733110639357420e+00 3.820886145104891884e+00 3.767472761613383625e+00 3.585769699050946002e+00 3.467723682567429577e+00 3.274557473776221084e+00 3.240411931818178992e+00 3.349189872627369446e+00 3.252606768231765422e+00 3.010417317057939357e+00 2.900907686063933344e+00 2.648718469030966638e+00 2.732375046828169562e+00 2.639694290084912964e+00 2.498965877872125763e+00 2.360920329670327611e+00 2.107267732267730231e+00 1.764592829045952493e+00 1.164850774225772989e+00 9.324171921828163789e-01 7.246171796953040367e-01 4.553551916833162849e-01 2.719448520229768018e-01 1.853615134865133074e-01 1.053633866133865116e-01 3.780399288211784559e-02 1.463380369630368390e-02 8.780282217782211032e-03
7.975000000000000144e-02 5.823522180944050497e+00 5.682549872002991442e+00 5.605722402597398180e+00 5.659379682817177404e+00 5.478896103896099490e+00 5.554991883116878526e+00 5.398410183566428877e+00 5.027687156593402484e+00 4.896714613511483627e+00 4.914275177947048157e+00 4.921104286338656486e+00 4.890617195304690412e+00 4.786717189060934352e+00 4.828423529595400332e+00 4.689646291208786621e+00 4.641110842282712312e+00 4.477700034340656110e+00 4.384775380869127659e+00 4.373800028096899162e+00 4.419164819555440715e+00 4.233803306068927519e+00 4.231608235514482175e+00 4.116976773226769915e+00 3.778204217657339381e+00 3.573818759365630982e+00 3.558453265484512240e+00 3.333336585289706999e+00 3.320166161963034046e+00 3.001393138111885239e+00 2.962857455044952459e+00 3.173340331543453630e+00 3.059440559440556928e+00 2.829445944680316849e+00 2.738472465034962777e+00 2.425309065934063479e+00 2.675303212412585285e+00 2.498965877872125763e+00 2.469454373751246656e+00 2.177509990009988350e+00 2.047025240384613642e+00 1.627766764485513162e+00 1.040951236263735424e+00 8.792477054195796393e-01 6.982763330419574643e-01 4.836472121628366816e-01 2.751155094905092802e-01 1.709716065184813671e-01 1.002415553196802367e-01 2.756033029470527154e-02 1.780446116383615010e-02 4.634037837162832685e-03
8.025000000000000189e-02 5.498407842157837955e+00 5.298168628246748391e+00 5.297924731518476982e+00 5.303778252996998788e+00 5.275486232517478058e+00 5.234511582167827193e+00 5.070612980769226397e+00 4.742327984515480210e+00 4.574527035464531544e+00 4.693548638861134492e+00 4.645988776848147594e+00 4.661110374000994483e+00 4.482090175449546798e+00 4.537454732767229437e+00 4.441359421828168230e+00 4.225266920579416663e+00 4.193072552447548951e+00 4.182828889860136456e+00 4.127708229270725226e+00 4.192828655719276654e+00 3.988199300699296845e+00 3.981126295579417107e+00 3.835276052072924102e+00 3.644304913836160509e+00 3.399676495379617247e+00 3.306020151723274125e+00 3.195778830544452997e+00 3.121146431693303747e+00 2.933833744380616615e+00 2.847494302572424640e+00 2.910663555194802576e+00 2.897005338411585473e+00 2.648230675574423376e+00 2.411163055694303559e+00 2.264581122002994995e+00 2.502380432067929927e+00 2.249703421578419960e+00 2.217265156718279950e+00 2.107511628996002084e+00 1.892882508116881635e+00 1.498745395229768906e+00 9.933913742507483047e-01 8.180296266233759717e-01 6.407167051698295923e-01 4.112098838661335520e-01 2.531648039460537292e-01 1.482892107892106459e-01 8.999789273226764530e-02 3.243826486013982879e-02 1.146314622877121769e-02 1.024366258741257925e-02
8.075000000000000233e-02 5.230609234515480210e+00 5.044516030844151011e+00 5.066222839660334820e+00 5.026467672952043664e+00 4.988175886613381849e+00 4.802814373126868652e+00 4.780863667582413434e+00 4.478187827797198928e+00 4.381116929945051197e+00 4.330386410464531544e+00 4.304289460539457046e+00 4.446725149850146330e+00 4.278924200799196775e+00 4.317215987137858590e+00 4.274777956418577496e+00 4.223559643481515025e+00 4.051124656593403373e+00 3.998199066558437931e+00 3.911615728021974547e+00 3.938932161588407865e+00 3.788203983516480466e+00 3.770155625624372231e+00 3.746985436438558192e+00 3.466748095654342610e+00 3.289191277472524710e+00 3.192608173076920242e+00 3.039928821178818463e+00 2.820909559190806437e+00 2.733594530469528383e+00 2.651157436313683835e+00 2.765545001873124686e+00 2.696034434315682127e+00 2.582134662212784981e+00 2.306775255994003793e+00 2.242386519730267924e+00 2.242386519730267924e+00 2.103609281343654658e+00 2.125803883616381729e+00 1.915564903846152189e+00 1.736300808566431986e+00 1.429234827672326347e+00 9.336366758241749775e-01 7.812012206543449411e-01 6.292535589410583885e-01 3.763326517232764012e-01 2.448723151848149482e-01 1.463380369630368216e-01 7.755915959040951546e-02 2.268239572927070735e-02 1.292652659840158764e-02 7.560798576423569117e-03
8.125000000000000278e-02 5.081588333541454006e+00 4.837447708541454006e+00 4.788424466158836879e+00 4.729401457917078666e+00 4.686231737012982457e+00 4.675988074425569963e+00 4.504040880994002016e+00 4.190877481893103607e+00 4.209657529970026069e+00 4.089172546203792891e+00 4.127952125998997523e+00 4.159902597402593827e+00 3.916737559315680794e+00 3.985760333416579648e+00 4.049905172952044552e+00 3.876982392607389194e+00 3.751619474275721178e+00 3.910396244380615727e+00 3.730400458916080630e+00 3.805764547952044552e+00 3.564550683691305455e+00 3.530405141733263363e+00 3.403334946303693265e+00 3.246265453296700354e+00 3.063830700549447617e+00 2.903102756618378688e+00 2.787739604145851757e+00 2.652376919955042656e+00 2.520428789960037719e+00 2.416040990259737953e+00 2.686278565184812894e+00 2.522136067057939801e+00 2.391407420704293241e+00 2.189217032967031074e+00 2.101902004245752575e+00 2.103853178071926067e+00 1.970929461163834384e+00 1.937271712662335776e+00 1.838249640984014333e+00 1.638254323801197510e+00 1.315091158841157792e+00 8.302244630369624012e-01 7.121784465534458652e-01 6.175465159840154428e-01 3.880396946803193470e-01 2.492624562937060528e-01 1.453624500499499095e-01 7.731526286213778743e-02 1.829225462037960270e-02 5.365728021978017660e-03 5.609624750249744829e-03
8.175000000000000322e-02 4.785009911963032714e+00 4.453798154970026069e+00 4.492821631493502998e+00 4.521845342157838843e+00 4.490870457667329063e+00 4.381848620129866312e+00 4.122830294705290832e+00 4.077953296703292985e+00 3.966980285339656742e+00 3.930883569555440715e+00 3.846983095029966382e+00 3.996491789460535848e+00 3.853812203421574711e+00 3.825032389485511164e+00 3.731863839285711304e+00 3.690157498751245768e+00 3.589672046703293429e+00 3.675035901598398436e+00 3.572355378996000752e+00 3.552355847277719025e+00 3.354311703921075694e+00 3.358701845029966826e+00 3.270899022852145066e+00 3.038221544080916381e+00 2.864810970279717761e+00 2.758715893481516357e+00 2.633596871878119750e+00 2.495551323676321598e+00 2.426284652847150447e+00 2.288239104645352739e+00 2.348481596528469328e+00 2.460917988261735800e+00 2.284092860264733460e+00 2.021903877372625669e+00 1.940930163586411794e+00 1.871663492757241087e+00 1.841664195179818497e+00 1.864102694180817643e+00 1.663131790084913408e+00 1.463136472902096585e+00 1.198020729270728113e+00 8.077859640359633664e-01 7.112028596403590086e-01 5.465725680569426537e-01 3.629183316683313176e-01 1.995075237262735612e-01 1.319481299950048814e-01 5.682793768731263934e-02 9.511972402597393406e-03 6.585211663336656973e-03 2.926760739260736432e-03
8.225000000000000366e-02 4.515504027222773331e+00 4.320630541333662755e+00 4.293314107767229437e+00 4.276729130244751431e+00 4.237705653721275390e+00 4.032588505244751431e+00 4.004296484765230701e+00 3.853080513236759597e+00 3.750399990634362357e+00 3.685523460914082783e+00 3.638451392357639147e+00 3.631866180694302670e+00 3.503088708166830045e+00 3.629427213411585029e+00 3.555038711288708075e+00 3.567477444430566358e+00 3.291142451298698646e+00 3.408944571053942774e+00 3.322117335789207981e+00 3.285532826548448693e+00 3.016270838536460719e+00 3.108951595279717761e+00 3.134072958291705735e+00 2.928955809815182221e+00 2.680425043706291532e+00 2.624816589660337485e+00 2.470673857392605033e+00 2.327750374625372487e+00 2.274336991133864228e+00 2.161168909215782197e+00 2.263605535089908471e+00 2.248483937937061139e+00 2.104340971528469773e+00 1.881907155344653804e+00 1.784104567307690736e+00 1.843371472277720580e+00 1.733374047827171305e+00 1.650936953671327201e+00 1.521427790959039683e+00 1.335334587287711150e+00 1.075096778221777294e+00 8.187613168081910864e-01 6.468141233766228071e-01 5.346216283716279660e-01 3.575526036463533286e-01 1.860932036713285054e-01 1.136558753746252787e-01 6.316925262237756133e-02 8.780282217782211032e-03 4.146244380619377480e-03 1.219483641358640180e-03
8.275000000000000411e-02 4.219169502372623448e+00 4.137951891858138609e+00 4.063807286463532620e+00 4.050636863136859667e+00 4.020393668831165002e+00 3.842105160464531988e+00 3.792594124625371599e+00 3.598208432192803841e+00 3.504552088536460275e+00 3.438943868631365586e+00 3.490406078296699910e+00 3.469187062937059807e+00 3.290654657842154940e+00 3.385530485139856882e+00 3.259679773351645604e+00 3.368213817432564205e+00 3.224314747752245136e+00 3.191144792707290012e+00 3.188218031968029109e+00 3.204315216033963409e+00 2.882859328171825553e+00 2.983344780219777448e+00 2.904078343531465656e+00 2.750911198176821060e+00 2.510429024100896633e+00 2.400919393106890620e+00 2.347749906343654214e+00 2.289458588286711560e+00 2.117023601398599464e+00 2.061659044080917269e+00 2.068244255744253746e+00 2.077024537962036010e+00 1.968246597152845334e+00 1.765080622502495977e+00 1.656302681693305301e+00 1.698009022227770615e+00 1.582401973026971609e+00 1.567036479145852867e+00 1.503379433066931670e+00 1.266067916458540221e+00 1.040219546078920088e+00 7.065688218031961343e-01 6.714476929320674081e-01 5.041345373376618921e-01 3.275533060689307940e-01 1.497525911588410141e-01 8.975399600399591726e-02 5.682793768731263934e-02 6.341314935064929804e-03 2.438967282717280360e-03 2.195070554445552758e-03
8.325000000000000455e-02 3.961614557317678642e+00 3.875275115509486668e+00 3.786984499875121646e+00 3.729668768731265516e+00 3.710888720654342610e+00 3.672109140859137533e+00 3.625280969030965750e+00 3.452602085414582245e+00 3.327483063811185637e+00 3.294069212037959105e+00 3.278459821428568510e+00 3.272118506493503887e+00 3.141145963411585473e+00 3.164560049325671809e+00 3.042123891733263807e+00 3.132609577922075061e+00 3.097244552322674593e+00 2.987247127872125319e+00 3.005295485764233110e+00 3.050416380494502810e+00 2.716033966033963853e+00 2.752130681818179436e+00 2.714326688936061771e+00 2.680181146978019679e+00 2.390675730519478126e+00 2.234825721153844480e+00 2.212631118881116965e+00 2.035074300699299066e+00 2.004343312937061139e+00 1.962149178946052119e+00 1.870687905844154342e+00 1.949954342532465690e+00 1.860444243256741625e+00 1.636547046703295427e+00 1.561670751123874767e+00 1.576060658091906763e+00 1.513135302197800902e+00 1.445088115009988572e+00 1.350212287712286630e+00 1.144119552322676370e+00 9.797331574675315347e-01 6.953495723026967834e-01 5.855960445804190284e-01 4.875495598151843857e-01 2.553598745004992954e-01 1.419478958541457447e-01 7.219343156843149867e-02 4.780375874125870200e-02 7.560798576423569117e-03 4.634037837162832685e-03 9.755869130869122526e-04
8.375000000000000500e-02 3.781374875124872137e+00 3.664548342282714088e+00 3.572111482267728899e+00 3.559916645854142470e+00 3.589428149975021576e+00 3.449675324675321342e+00 3.352604426823173611e+00 3.237972964535461795e+00 3.131633991008988094e+00 3.093586101398598576e+00 3.074806053321675670e+00 3.029441261863134116e+00 2.960662384490506671e+00 2.940906749500496797e+00 2.850421063311685543e+00 2.994807926448548763e+00 2.852372237137859479e+00 2.786520120504493381e+00 2.825299700299697570e+00 2.778227631743254378e+00 2.470429960664333180e+00 2.587256493506491228e+00 2.572622689810187602e+00 2.603109780844153676e+00 2.277507648601396983e+00 2.114340737387610414e+00 2.117267498126871317e+00 2.005318899850148107e+00 1.847029923201796597e+00 1.801177338286711782e+00 1.858005275974024428e+00 1.804104099025972463e+00 1.717032967032965374e+00 1.551914881993005535e+00 1.516549856393605067e+00 1.474843515859139531e+00 1.409479192682316251e+00 1.341188108766232734e+00 1.305579186438560413e+00 1.048512034840158869e+00 9.002228240509482227e-01 6.707160027472521824e-01 6.053516795704290132e-01 4.275509646603392611e-01 2.514575268481516468e-01 1.248751248751247683e-01 6.902277410089904808e-02 3.365774850149847591e-02 5.121831293706289624e-03 2.926760739260736432e-03 7.316901848151841081e-04
8.425000000000000544e-02 3.594062187812184561e+00 3.481138002622374383e+00 3.327726960539457490e+00 3.418944336913083859e+00 3.402847152847149559e+00 3.243338692557439895e+00 3.194315450174822324e+00 3.082854645354642820e+00 2.913590315934063035e+00 2.902614963161835426e+00 2.939443369130866568e+00 2.879444773976021388e+00 2.841640781093903279e+00 2.833836085789207981e+00 2.573354379995002716e+00 2.900419892607390082e+00 2.718229036588409198e+00 2.684327391358638959e+00 2.629206730769228617e+00 2.745057676698299254e+00 2.517258132492505407e+00 2.459942401348649277e+00 2.512136301198798716e+00 2.431650380869128547e+00 2.145071725149848341e+00 1.997514204545452809e+00 1.918735561313684501e+00 1.773860904720278020e+00 1.694350571303694819e+00 1.668253621378619878e+00 1.620205965909089496e+00 1.688497049825173235e+00 1.565573098776222416e+00 1.474599619130867678e+00 1.387284590409589180e+00 1.360455950299699124e+00 1.303628012612386478e+00 1.204118147477521328e+00 1.251190216033964964e+00 1.072413914210788244e+00 8.355901910589402792e-01 5.475481549700295103e-01 5.448652909590404603e-01 4.158439217032963153e-01 2.234094030969029088e-01 1.238995379620378423e-01 5.512066058941054308e-02 3.780399288211784559e-02 4.390141108891105516e-03 2.438967282717280360e-03 9.755869130869122526e-04
8.475000000000000588e-02 3.309434705919078290e+00 3.299434940059937205e+00 3.172852538086910368e+00 3.234314513611385777e+00 3.213827188436560789e+00 3.110171078921076138e+00 3.039928821178818463e+00 2.905541723901096329e+00 2.727984905719278430e+00 2.794568712537460087e+00 2.794812609265731940e+00 2.746033263611386221e+00 2.634084665334663011e+00 2.602378090659338561e+00 2.539208838036960625e+00 2.712375515109887836e+00 2.513599681568429389e+00 2.507990056818179436e+00 2.447259771478519141e+00 2.582866352397600096e+00 2.329213754995002716e+00 2.329457651723274569e+00 2.311409293831166778e+00 2.319945679320677190e+00 1.978002466283714567e+00 1.894833681943055348e+00 1.848249406843155196e+00 1.715081793206791660e+00 1.619718172452546012e+00 1.570938826798200516e+00 1.575572864635363279e+00 1.498745395229768906e+00 1.561426854395603137e+00 1.335578484015982781e+00 1.295335523851147697e+00 1.277531062687311536e+00 1.255092563686312612e+00 1.051682692307691402e+00 1.160704529845153710e+00 9.282709478021969884e-01 7.655918300449543468e-01 5.338899381868127403e-01 5.016955700549445840e-01 3.699913367882114446e-01 2.304824082167830079e-01 9.853427822177814044e-02 4.634037837162832685e-02 4.585258491508487078e-02 3.414554195804192505e-03 1.707277097902096252e-03 0.000000000000000000e+00
8.525000000000000633e-02 3.246265453296700354e+00 3.071147602397599652e+00 3.002856518481515913e+00 2.928224119630367106e+00 3.031148538961036198e+00 2.991881165709287860e+00 2.874079045954043288e+00 2.732618943556441415e+00 2.562622923951046516e+00 2.610670579420577120e+00 2.560183956668329319e+00 2.603841471028968790e+00 2.505794986263734092e+00 2.434089348151845744e+00 2.361652019855142726e+00 2.498721981143853910e+00 2.349457183441556296e+00 2.432138174325672253e+00 2.327018684440557372e+00 2.429943103771226465e+00 2.205802010489508636e+00 2.162388392857141017e+00 2.172144261988010250e+00 2.255800839785213174e+00 1.829713255494503921e+00 1.760690481393604845e+00 1.710447755369628675e+00 1.622157139735263431e+00 1.499233188686312390e+00 1.492647977022975692e+00 1.463380369630368216e+00 1.410942573051946702e+00 1.416308301073924802e+00 1.355090222277721246e+00 1.191435517607391414e+00 1.210215565684314543e+00 1.109974010364634500e+00 1.052170485764234886e+00 1.025097948926072977e+00 8.487606143856135654e-01 7.407143637612381148e-01 4.904763205544451221e-01 4.280387581168827449e-01 3.502357017982015153e-01 2.107267732267730231e-01 8.877840909090900512e-02 4.073075362137858896e-02 3.390164522977020395e-02 2.682864010989008830e-03 1.219483641358640180e-03 9.755869130869122526e-04
8.575000000000000677e-02 2.948467548076920242e+00 2.933833744380616615e+00 2.951638205544452997e+00 2.842616368006990246e+00 2.916273179945052085e+00 2.789202984515482431e+00 2.611158372877120826e+00 2.543111185689308495e+00 2.496770807317679974e+00 2.507014469905092469e+00 2.523843344155841883e+00 2.486039351273724218e+00 2.377505307192804729e+00 2.263605535089908471e+00 2.177753886738259759e+00 2.290434175199798528e+00 2.187509755869128991e+00 2.191656000249748271e+00 2.127998954170827517e+00 2.255313046328669468e+00 2.154095904095902458e+00 2.006782280219778336e+00 2.065317495004993287e+00 2.109706699550447873e+00 1.791177572427570919e+00 1.755080856643355114e+00 1.643620051823175388e+00 1.458014641608390338e+00 1.379967688561437367e+00 1.381431068931067818e+00 1.361431537212786091e+00 1.328017685439559337e+00 1.270701954295703207e+00 1.174118849900098738e+00 1.102657108516482687e+00 1.101681521603395719e+00 1.022171188186812296e+00 9.697333916083906713e-01 9.797331574675315347e-01 7.646162431318674901e-01 6.536432317682312476e-01 4.895007336413582100e-01 4.199901660839157058e-01 3.334068275474522669e-01 2.268239572927071013e-01 7.682746940559433135e-02 2.877981393606391172e-02 4.170634053446550110e-02 7.073005119880113913e-03 0.000000000000000000e+00 0.000000000000000000e+00
8.625000000000000722e-02 2.887005572552444832e+00 2.824080216658338749e+00 2.688229739010986830e+00 2.634084665334663011e+00 2.703595232892105571e+00 2.553110951548449137e+00 2.519209306318678898e+00 2.466771509740257606e+00 2.331164928821176652e+00 2.313116570929068860e+00 2.278727132242755360e+00 2.324823613886111584e+00 2.271410230394603769e+00 2.170924778346651429e+00 2.052634865134863151e+00 2.219216330544453886e+00 2.058488386613384957e+00 2.023367257742255898e+00 2.018001529720277798e+00 2.169217501248749347e+00 1.926540256618379798e+00 1.889467953921077248e+00 1.854346825049948411e+00 1.866541661463534840e+00 1.628010661213784793e+00 1.570451033341657032e+00 1.561426854395603137e+00 1.409235295954044620e+00 1.318017919580418473e+00 1.184362512487511454e+00 1.308749843906092725e+00 1.266555709915083705e+00 1.229483407217781155e+00 1.166558051323675294e+00 1.043877997002996105e+00 1.005830107392606587e+00 9.599775224775215499e-01 8.624188311688303354e-01 8.963204763986005741e-01 7.382753964785208067e-01 5.958397071678316337e-01 3.970638736263732982e-01 3.663328858641355379e-01 3.021880463286710228e-01 1.948734858891107147e-01 6.682770354645349575e-02 2.365798264235761950e-02 3.438943868631366002e-02 5.609624750249744829e-03 0.000000000000000000e+00 0.000000000000000000e+00
8.675000000000000766e-02 2.667498517107889988e+00 2.554330435189807957e+00 2.538721044580417363e+00 2.450674325674323306e+00 2.516282545579418439e+00 2.471893341033963853e+00 2.336286760114882899e+00 2.263117741633364766e+00 2.196290038086911256e+00 2.153364213911086900e+00 2.179705060564433694e+00 2.157022664835162917e+00 2.117511394855143170e+00 2.123608813061936385e+00 1.982880400849148961e+00 2.088243787462535472e+00 1.976539085914084115e+00 1.890199644105892585e+00 1.987514438686311946e+00 1.995075237262735390e+00 1.833615603146851569e+00 1.772397524350647791e+00 1.728983906718280172e+00 1.772885317807191274e+00 1.557524506743255488e+00 1.461185299075922650e+00 1.420942338911087566e+00 1.398991633366632126e+00 1.274848198676322486e+00 1.150704763986013068e+00 1.182899132117881003e+00 1.205337631118879926e+00 1.115827531843155862e+00 1.063633631993005979e+00 9.255880837912080494e-01 9.092470029970022294e-01 8.994911338661331079e-01 8.492484078421570493e-01 8.533946522227764397e-01 6.733988667582412324e-01 5.465725680569426537e-01 3.743814778971025770e-01 3.585281905594402407e-01 2.860908622627370557e-01 1.848737200299698513e-01 4.731596528471523899e-02 2.804812375124872761e-02 3.731619942557438951e-02 7.804695304695298021e-03 0.000000000000000000e+00 4.877934565434561263e-04
8.725000000000000810e-02 2.493844046578419515e+00 2.496770807317679974e+00 2.332384412462535028e+00 2.369456715159838023e+00 2.285068447177820428e+00 2.369700611888109432e+00 2.160437219030967082e+00 2.113121253746252037e+00 2.068244255744253746e+00 2.091414444930068228e+00 2.035562094155842328e+00 1.959222418206791438e+00 2.068732049200797452e+00 2.017757632992006389e+00 1.837517950799199218e+00 1.869956215659339005e+00 1.780202219655343088e+00 1.748251748251746562e+00 1.828249875124873469e+00 1.853371238136861443e+00 1.657278268606392269e+00 1.625083900474524112e+00 1.607279439310687952e+00 1.723130385239758589e+00 1.477770276598400212e+00 1.336797967657341601e+00 1.309237637362636208e+00 1.255336460414584243e+00 1.195337865259739063e+00 1.032902644230768274e+00 1.089242788461537659e+00 1.089730581918080921e+00 1.016561563436562565e+00 9.575385551948043528e-01 8.426631961788203506e-01 8.570531031468523464e-01 8.297366695804189174e-01 7.565676510989004511e-01 7.575432380119873077e-01 6.065711632117876118e-01 4.985249125874121057e-01 3.570648101898098448e-01 3.502357017982015153e-01 2.687741945554443235e-01 1.738983672577421036e-01 5.316948676323671186e-02 2.560915646853144725e-02 2.951150412087909583e-02 5.121831293706289624e-03 0.000000000000000000e+00 0.000000000000000000e+00
8.775000000000000855e-02 2.408967985139924828e+00 2.348969389985078315e+00 2.217265156718341235e+00 2.140681584041016716e+00 2.200436282467591376e+00 2.200192385739319967e+00 2.004587209665388503e+00 1.991172889610443253e+00 1.968246597152900179e+00 1.944832511238813400e+00 1.907760208541509961e+00 1.859468656343706394e+00 1.927515843531520279e+00 1.862883210539510559e+00 1.625815590659384302e+00 1.796787197177870610e+00 1.685814185814231037e+00 1.605816058941102131e+00 1.744593297327719172e+00 1.715569586663382884e+00 1.522159481143896986e+00 1.591426151973069691e+00 1.507525677447592916e+00 1.582889766483559058e+00 1.326066511613422261e+00 1.207044908216815760e+00 1.246800074925108248e+00 1.147778003246784140e+00 1.094364619755274104e+00 9.519289304445810451e-01 1.017049356893134249e+00 1.044609687187840308e+00 9.416852678571682178e-01 8.424192994505720344e-01 8.102249313187031010e-01 7.894937094156057045e-01 7.704697646104102793e-01 7.314462880869326833e-01 6.919350181069117145e-01 5.619380619380770492e-01 4.753547234016111678e-01 3.082854645354728418e-01 3.256021322427659626e-01 2.263361638361699180e-01 1.431673794955083401e-01 4.707206855644482241e-02 1.999953171828225407e-02 2.853591720779297472e-02 7.073005119880309936e-03 0.000000000000000000e+00 0.000000000000000000e+00
8.824999999999999512e-02 2.261654361263734536e+00 2.281409996253744410e+00 2.080195195429568766e+00 2.096536276223774475e+00 2.042147305819178804e+00 2.057512799700297990e+00 1.929223120629368848e+00 1.885077812812186115e+00 1.819225696178819573e+00 1.759714894480517877e+00 1.814835555069928441e+00 1.776055975274723586e+00 1.698496815684314099e+00 1.818250109265732606e+00 1.611425683691307231e+00 1.722642591783215105e+00 1.635815356518480090e+00 1.612645167332666052e+00 1.632888595779219409e+00 1.624108313561437145e+00 1.486062765359638993e+00 1.460453608891107535e+00 1.374114167082916005e+00 1.407771915584414169e+00 1.220947021728270521e+00 1.218508054445553324e+00 1.184850305944054716e+00 1.107047249625373819e+00 1.052414382492506517e+00 8.526629620379612140e-01 9.860744724025964913e-01 9.558312780969022704e-01 8.402242288961031536e-01 8.494923045704287912e-01 7.760793893606386940e-01 6.973007461288706077e-01 7.470556786963029605e-01 6.629113074425568852e-01 6.536432317682312476e-01 5.675476866883112370e-01 3.960882867132863860e-01 2.941394542957040392e-01 2.965784215784212918e-01 2.375554133366631349e-01 1.397528252997001785e-01 3.756009615384611755e-02 1.658497752247750992e-02 3.609671578421574933e-02 3.414554195804192505e-03 0.000000000000000000e+00 0.000000000000000000e+00
8.874999999999999556e-02 2.083853646353644340e+00 2.036537681068929295e+00 2.056293316058939169e+00 1.926540256618379798e+00 1.989709509240757512e+00 1.909467485639358975e+00 1.753861373001996515e+00 1.739227569305692667e+00 1.736544705294703617e+00 1.659717235889109466e+00 1.627035074300698048e+00 1.630205731768230359e+00 1.573865587537461197e+00 1.712398929195802610e+00 1.525330138611387332e+00 1.625083900474524112e+00 1.458990228521477084e+00 1.520208307317680863e+00 1.557036713286712004e+00 1.508745161088909770e+00 1.389235764235763115e+00 1.428747034215782863e+00 1.263628949175823024e+00 1.319237403221777072e+00 1.173874953171827107e+00 1.053633866133865116e+00 1.129485748626372743e+00 1.055828936688310682e+00 1.010951938686312834e+00 7.714453515234758196e-01 8.587603802447544288e-01 8.902230581918073593e-01 8.302244630369624012e-01 7.677869005993999130e-01 7.273000437062929757e-01 6.870570835414580024e-01 6.797401816933060781e-01 6.343753902347646356e-01 5.877911151348645946e-01 4.687695117382613130e-01 3.856007273976020389e-01 2.358481362387610525e-01 3.080415678071924956e-01 1.997514204545452754e-01 1.185338099400598394e-01 4.512089473026968667e-02 2.195070554445552671e-02 3.097488449050946058e-02 1.707277097902096252e-03 0.000000000000000000e+00 0.000000000000000000e+00
8.924999999999999600e-02 1.983124297577420814e+00 1.965075939685312800e+00 1.933125468281716497e+00 1.826054804570427903e+00 1.846054336288709630e+00 1.806786963036961513e+00 1.630937421953045696e+00 1.650449160214783939e+00 1.636059253246751943e+00 1.559231783841157570e+00 1.553134365634364356e+00 1.573377794080917713e+00 1.534598214285712858e+00 1.602889298201796819e+00 1.439722386988010694e+00 1.511428025099898820e+00 1.404357361388610226e+00 1.429478724400597978e+00 1.438502903346651873e+00 1.445332011738260425e+00 1.306066979895103675e+00 1.340944212037960881e+00 1.184606409215783085e+00 1.176801713911087788e+00 1.113144667832167034e+00 1.033390437687311758e+00 1.041682926448550539e+00 9.265636707042949061e-01 9.529045173576415895e-01 7.092516858141851843e-01 8.204685939060932798e-01 8.214441808191801364e-01 7.414460539460532296e-01 7.092516858141851843e-01 6.526676448551442800e-01 6.207171734515478656e-01 6.648624812687307095e-01 5.680354801448547208e-01 5.546211600899095817e-01 4.648671640859136645e-01 3.636500218531464879e-01 2.402382773476521294e-01 2.446284184565432340e-01 1.531671453546452066e-01 8.877840909090900512e-02 4.170634053446550110e-02 2.365798264235761950e-02 1.999953171828169896e-02 1.219483641358640180e-03 0.000000000000000000e+00 0.000000000000000000e+00
8.974999999999999645e-02 1.808006446678320112e+00 1.861419830169828593e+00 1.764592829045952493e+00 1.595084602897101522e+00 1.746788367882116333e+00 1.690936017107890432e+00 1.545329670329669058e+00 1.511184128371626967e+00 1.506062297077920720e+00 1.480453140609389262e+00 1.452161120129868754e+00 1.375821444180818087e+00 1.387772383866132664e+00 1.400211117007990946e+00 1.343139282592406447e+00 1.418991165084913630e+00 1.288506415459539367e+00 1.378260411463535284e+00 1.283384584165833120e+00 1.294847730394604213e+00 1.192167207792206751e+00 1.269726367382616239e+00 1.036073301698300808e+00 1.122900536963036044e+00 1.013147009240758400e+00 1.002171656468530569e+00 9.638798701298691984e-01 9.004667207792199646e-01 8.726624937562429407e-01 6.782768013236757376e-01 7.133979301948044638e-01 7.597383085664328739e-01 6.621796172577416595e-01 6.341314935064928937e-01 5.926690497002990998e-01 6.102296141358635184e-01 6.197415865384610090e-01 5.431580138611383779e-01 5.112075424575419635e-01 4.331605894105889920e-01 3.121878121878118861e-01 2.465795922827170583e-01 1.875565840409588736e-01 1.263385052447551227e-01 8.511995816683309846e-02 2.804812375124872761e-02 2.999929757742254843e-02 1.878004807692305878e-02 4.877934565434561263e-04 0.000000000000000000e+00 0.000000000000000000e+00
9.024999999999999689e-02 1.730691183816182255e+00 1.745324987512485881e+00 1.714350103021976324e+00 1.507525677447551171e+00 1.552402675449549019e+00 1.526793518981017561e+00 1.486794455544454108e+00 1.441917457542456260e+00 1.356553602647351475e+00 1.340456418581417397e+00 1.373138580169829037e+00 1.340212521853145766e+00 1.280213926698300586e+00 1.321432473776222638e+00 1.279726133241757102e+00 1.318017919580418473e+00 1.201679180194804131e+00 1.260946085164833974e+00 1.197045142357641145e+00 1.150948660714284477e+00 1.091193962287711372e+00 1.181923545204794035e+00 1.009732455044954236e+00 1.047048654470528639e+00 9.977815153596394371e-01 9.868061625874117171e-01 9.482704795204787152e-01 8.116883116883110150e-01 8.453460601898094007e-01 6.443751560939054990e-01 6.719354863886107809e-01 7.041298545204788262e-01 6.055955762987007551e-01 5.738890016233761937e-01 5.665720997752242694e-01 5.748645885364630503e-01 6.041321959290704147e-01 4.997443962287707597e-01 4.641354739010984942e-01 4.070636394855141615e-01 3.165779532967030185e-01 2.375554133366631349e-01 1.990197302697301052e-01 1.280457823426572328e-01 8.463216471028964238e-02 3.170657467532464469e-02 2.292629245754243539e-02 1.658497752247750992e-02 7.316901848151841081e-04 0.000000000000000000e+00 0.000000000000000000e+00
9.074999999999999734e-02 1.594109015984014555e+00 1.663619583541456892e+00 1.577524038461536993e+00 1.441185767357640923e+00 1.467038820554444234e+00 1.413625437062935752e+00 1.420942338911087566e+00 1.359480363386612156e+00 1.321920267232766122e+00 1.284116274350648235e+00 1.210703359140858026e+00 1.301676838786212542e+00 1.220459228271727037e+00 1.220703124999998890e+00 1.143875655594404739e+00 1.242409933816182699e+00 1.095096309940059021e+00 1.233629651598400434e+00 1.173631056443555254e+00 1.068023773101897111e+00 1.071926120754244760e+00 1.062658045079919233e+00 9.394901973026965614e-01 9.719284621628362375e-01 9.258319805194796803e-01 8.207124906343649107e-01 7.999812687312680692e-01 7.990056818181811016e-01 6.980324363136857224e-01 5.534016764485509832e-01 5.887667020479514512e-01 6.397411182567427357e-01 5.973030875374619741e-01 5.419385302197797794e-01 5.382800792957038727e-01 5.270608297952042998e-01 5.360850087412583065e-01 4.670622346403592307e-01 4.082831231268727601e-01 3.875519012237758631e-01 3.019441496003993364e-01 2.156047077922075839e-01 1.907272415084913519e-01 1.117047015484514544e-01 6.658380681818176772e-02 2.438967282717280707e-02 1.951173826173824288e-02 1.097535277222776336e-02 2.438967282717280631e-04 0.000000000000000000e+00 0.000000000000000000e+00
9.124999999999999778e-02 1.474355722402596047e+00 1.518744926948050633e+00 1.408747502497501136e+00 1.371431303071926955e+00 1.418991165084913630e+00 1.321432473776222638e+00 1.278506649600398504e+00 1.256555944055942842e+00 1.191191620879119784e+00 1.178508991008989870e+00 1.159485046203795111e+00 1.196313452172826031e+00 1.149485280344654470e+00 1.165582464410588326e+00 1.123632227147851159e+00 1.143631758866132886e+00 1.063877528721277832e+00 1.181435751748250551e+00 1.102413211788210834e+00 1.011927525599399580e+00 9.997326891858132614e-01 9.916840971528462223e-01 9.190028721278713508e-01 8.794916021478513812e-01 8.460777503746246264e-01 7.863230519480512992e-01 7.699819711538454792e-01 7.158368974775217719e-01 6.451068462787207247e-01 5.414507367632362955e-01 5.531577797202792413e-01 5.987664679070923146e-01 5.046223307942053760e-01 5.055979177072922326e-01 4.924274943806189464e-01 4.392580076173822068e-01 4.909641140109885504e-01 4.292582417582413434e-01 4.131610576923073763e-01 3.368213817432564317e-01 3.197486107642354969e-01 1.948734858891107147e-01 1.724349868881117354e-01 1.265824019730268646e-01 5.073051948051943844e-02 2.292629245754243539e-02 3.195047140359637272e-02 1.634108079420577841e-02 0.000000000000000000e+00 0.000000000000000000e+00 0.000000000000000000e+00
9.174999999999999822e-02 1.407284122127870685e+00 1.400455013736262577e+00 1.349968390984014777e+00 1.283628480894104751e+00 1.295823317307691180e+00 1.320700783591407523e+00 1.174362746628370591e+00 1.195581761988010916e+00 1.133388096278720392e+00 1.098510864135863185e+00 1.168265328421577376e+00 1.142412275224774287e+00 1.109730113636362647e+00 1.083389266983016075e+00 1.069731050199799194e+00 1.106803352897101966e+00 9.690017014235755566e-01 1.051194898851147919e+00 1.042658513361637507e+00 9.485143762487504571e-01 9.463193056943048909e-01 9.114420735514477956e-01 8.065664803946047678e-01 8.036397196553439759e-01 7.619333791208784401e-01 7.509580263486507201e-01 6.924228115634359915e-01 6.238878309190803995e-01 6.504725743006987138e-01 4.895007336413582100e-01 4.975493256743251935e-01 5.243779657842153608e-01 4.992566027722273314e-01 5.153537868381613540e-01 4.158439217032963153e-01 4.255997908341654368e-01 4.565746753246749390e-01 4.021857049200796008e-01 4.053563623876120237e-01 3.021880463286710228e-01 2.719448520229768018e-01 1.943856924325672586e-01 1.595084602897101356e-01 1.178021197552446553e-01 4.487699800199795863e-02 2.170680881618379868e-02 2.609694992507489986e-02 6.341314935064929804e-03 7.316901848151841081e-04 0.000000000000000000e+00 0.000000000000000000e+00
9.224999999999999867e-02 1.258263221153844924e+00 1.287774725274724030e+00 1.185581996128870053e+00 1.159972839660338595e+00 1.172411572802196655e+00 1.204849837662336443e+00 1.112900771103895181e+00 1.083877060439559559e+00 1.094852413211787390e+00 1.026073535839159945e+00 1.074608984765233810e+00 1.039975649350648457e+00 1.019732220904095099e+00 1.081681989885113993e+00 9.946108578921070142e-01 9.641237668581409404e-01 9.521728271728263637e-01 1.018512737262736279e+00 9.850988854895096347e-01 8.648577984515476436e-01 8.768087381368623312e-01 8.097371378621371907e-01 7.594944118381611320e-01 7.836401879370622492e-01 7.255927666083908933e-01 7.131540334665328329e-01 6.373021509740254276e-01 5.721817245254741113e-01 5.568162306443551479e-01 4.375507305194801244e-01 5.148659933816179812e-01 4.924274943806189464e-01 4.304777253995999975e-01 4.385263174325670366e-01 4.151122315184812006e-01 4.251119973776219529e-01 4.329166926823173056e-01 3.638939185814182298e-01 3.582842938311684988e-01 2.970662150349647757e-01 2.748716127622375383e-01 1.814591658341656588e-01 1.548744224525473168e-01 1.112169080919079983e-01 2.682864010989008396e-02 1.707277097902096599e-02 2.634084665334662789e-02 4.877934565434560721e-03 2.438967282717280631e-04 0.000000000000000000e+00 0.000000000000000000e+00
9.274999999999999911e-02 1.206069321303695263e+00 1.228020026848150703e+00 1.125095607517481611e+00 1.077779642232766344e+00 1.115339738386612378e+00 1.123144433691307675e+00 1.016317666708290712e+00 1.040219546078920088e+00 1.055585039960039051e+00 9.429047514985007261e-01 1.045097480644354704e+00 1.006561797577421702e+00 9.187589753995996089e-01 9.636359734015974565e-01 1.019732220904095099e+00 8.968082698551440579e-01 8.658333853646346112e-01 8.975399600399592837e-01 8.507117882117873897e-01 7.919326766983010302e-01 8.214441808191801364e-01 8.016885458291701516e-01 6.816913555194799024e-01 7.065688218031961343e-01 6.590089597902092367e-01 6.160831356143849913e-01 6.234000374625369156e-01 5.738890016233761937e-01 5.268169330669325578e-01 4.068197427572424196e-01 4.199901660839157058e-01 4.385263174325670366e-01 4.290143450299696570e-01 4.063319493006989358e-01 3.982833572677319522e-01 3.738936844405590931e-01 3.780399288211784836e-01 3.421871097652344762e-01 3.434065934065931303e-01 2.677986076423574113e-01 2.095072895854143968e-01 1.782885083666332082e-01 1.587767701048949653e-01 9.487582729770220602e-02 2.975540084915082387e-02 1.780446116383615010e-02 1.438990696803195586e-02 1.195093968531467550e-02 1.463380369630368216e-03 0.000000000000000000e+00 0.000000000000000000e+00
9.324999999999999956e-02 1.191191620879119784e+00 1.139973307942057090e+00 1.051926589035963033e+00 9.941230644355635304e-01 1.020951704545453698e+00 1.030219780219779224e+00 9.263197739760231642e-01 9.260758772477514222e-01 9.746113261738252875e-01 8.980277534965026565e-01 9.158322146603388170e-01 9.472948926073918585e-01 9.124176604645346522e-01 8.902230581918073593e-01 8.785160152347644136e-01 8.546141358641350383e-01 7.955911276223769368e-01 8.177857298951042297e-01 8.197369037212780540e-01 7.594944118381611320e-01 7.404704670329663729e-01 6.712037962037956662e-01 6.170587225274719589e-01 6.419361888111881909e-01 5.948641202547446660e-01 5.675476866883112370e-01 5.743767950799196775e-01 5.255974494255739593e-01 4.958420485764231112e-01 3.775521353646349998e-01 4.041368787462534251e-01 3.956004932567429022e-01 3.826739666583413024e-01 3.512112887112884274e-01 3.385286588411585695e-01 3.180413336663333590e-01 3.734058909840156648e-01 3.375530719280716574e-01 3.177974369380616726e-01 2.497502497502495367e-01 2.263361638361636452e-01 1.551183191808190309e-01 1.404845154845153765e-01 7.755915959040951546e-02 2.731643356643354004e-02 2.268239572927070735e-02 1.536549388111886627e-02 9.511972402597393406e-03 0.000000000000000000e+00 0.000000000000000000e+00 0.000000000000000000e+00
9.375000000000000000e-02 1.074121191308690326e+00 1.042658513361637507e+00 9.763186032717273699e-01 9.497338598901090556e-01 9.377829202047943680e-01 9.743674294455535456e-01 8.990033404095896241e-01 9.214418394105886589e-01 9.092470029970022294e-01 8.738819773976016503e-01 8.129077953296696135e-01 8.058347902097895421e-01 8.165662462537455202e-01 8.068103771228763987e-01 8.072981705794198826e-01 7.853474650349643316e-01 7.251049731518475205e-01 7.212026254994998720e-01 7.236415927822170691e-01 7.221782124125867286e-01 7.060810283466526505e-01 6.221805538211782061e-01 5.636453390359635884e-01 5.516943993506489008e-01 5.302314872627368336e-01 5.146220966533462393e-01 5.114514391858137055e-01 4.775497939560435778e-01 4.141366446053942885e-01 3.419432130369627343e-01 3.685279564185811041e-01 3.682840596903093622e-01 3.616988480269726636e-01 3.248704420579417995e-01 3.353580013736260912e-01 2.992612855894102863e-01 3.438943868631365586e-01 3.038953234265731607e-01 2.763349931318678787e-01 2.307263049450547499e-01 2.068244255744254023e-01 1.495086944305693000e-01 1.348748907342656178e-01 6.682770354645349575e-02 1.829225462037960270e-02 1.756056443556442206e-02 9.999765859140849478e-03 3.658450924075920974e-03 0.000000000000000000e+00 0.000000000000000000e+00 0.000000000000000000e+00
9.425000000000000044e-02 9.970498251748242113e-01 9.794892607392597927e-01 9.299782249000990708e-01 8.548580325924067802e-01 9.290026379870122142e-01 9.582702453796195785e-01 7.792500468281711168e-01 8.509556849400591316e-01 8.314439466783208887e-01 7.933960570679313706e-01 7.729087318931061601e-01 7.602261020229763577e-01 7.531530969030961753e-01 7.307145979020972515e-01 7.365681193806187244e-01 6.882765671828166010e-01 6.482775037462531476e-01 6.990080232267726901e-01 7.021786806943051129e-01 6.916911213786207657e-01 6.094979239510484037e-01 5.387678727522472455e-01 5.021833635114880678e-01 5.319387643606389160e-01 4.770620004995000940e-01 4.768181037712283521e-01 4.607209197052943295e-01 4.214535464535460463e-01 3.958443899850146441e-01 3.212119911338658373e-01 3.341385177322674371e-01 3.226753715034962333e-01 3.299922733516480466e-01 3.029197365134862485e-01 3.029197365134862485e-01 2.831641015234763192e-01 3.085293612637359795e-01 2.668230207292704992e-01 2.817007211538459233e-01 1.895077578671326979e-01 1.965807629870128248e-01 1.487770042457541020e-01 1.358504776473525300e-01 6.804718718781213593e-02 1.731666770729269403e-02 2.073122190309688653e-02 1.780446116383615010e-02 6.097418206793201768e-03 0.000000000000000000e+00 0.000000000000000000e+00 0.000000000000000000e+00
9.475000000000000089e-02 9.319293987262728951e-01 8.843695367132858864e-01 8.260782186563430107e-01 8.372974681568423616e-01 8.243709415584409284e-01 8.219319742757236202e-01 7.826646010239753926e-01 7.690063842407585115e-01 7.533969936313679172e-01 7.633967594905087806e-01 7.585188249250742754e-01 6.877887737262731171e-01 7.197392451298694205e-01 6.755939373126867986e-01 6.807157686063930457e-01 6.263267982017975966e-01 6.097418206793201456e-01 6.387655313436557680e-01 6.551066121378615881e-01 6.270584883866128223e-01 5.782791427322672151e-01 5.202317214035959703e-01 4.841350056193801654e-01 4.868178696303691599e-01 4.316972090409586515e-01 4.321850024975020799e-01 4.473065996503492459e-01 4.041368787462534251e-01 3.885274881368627753e-01 3.036514266983014187e-01 3.051148070679317592e-01 2.836518949800197475e-01 3.090171547202794633e-01 2.990173888611385999e-01 2.621889828921076804e-01 2.582866352397600318e-01 2.853591720779218299e-01 2.407260708041955855e-01 2.412138642607390415e-01 1.882882742257740438e-01 1.897516545954044120e-01 1.246312281468530264e-01 1.146314622877121908e-01 7.121784465534460040e-02 1.560939060939059604e-02 2.609694992507489986e-02 1.219483641358640354e-02 4.390141108891105516e-03 0.000000000000000000e+00 0.000000000000000000e+00 0.000000000000000000e+00
9.525000000000000133e-02 8.499800980269722750e-01 8.951009927572419755e-01 8.104688280469524164e-01 7.670552104145846872e-01 7.780305631868125182e-01 8.124200018731262407e-01 6.770573176823171391e-01 7.304707011738255096e-01 7.073005119880113600e-01 6.931545017482512172e-01 7.304707011738255096e-01 6.580333728771222690e-01 6.477897102897097747e-01 6.129124781468525685e-01 6.482775037462531476e-01 5.704744474275719179e-01 5.699866539710285451e-01 5.736451048951044518e-01 6.097418206793201456e-01 5.919373595154839851e-01 5.036467438811184083e-01 4.470627029220775039e-01 4.680378215534461428e-01 4.568185720529466809e-01 4.212096497252743044e-01 4.046246722027968534e-01 4.214535464535460463e-01 3.990150474525471225e-01 2.929199706543453852e-01 2.980418019480516878e-01 2.887737262737259947e-01 2.943833510239757256e-01 2.870664491758239678e-01 2.470673857392605144e-01 2.373115166083914207e-01 2.292629245754243816e-01 2.375554133366631349e-01 2.275556474775222715e-01 2.302385114885112938e-01 1.758495410839159001e-01 1.709716065184813671e-01 1.085340440809189760e-01 1.039000062437561434e-01 6.121807879620373705e-02 1.243873314185813157e-02 1.999953171828169896e-02 1.146314622877121769e-02 6.097418206793201768e-03 0.000000000000000000e+00 0.000000000000000000e+00 0.000000000000000000e+00
9.575000000000000178e-02 8.026641327422570082e-01 8.029080294705287502e-01 7.741282155344648697e-01 7.536408903596396591e-01 7.507141296203789782e-01 6.763256274975019133e-01 6.546188186813181042e-01 7.126662400099893491e-01 6.585211663336657528e-01 6.324242164085908113e-01 6.275462818431563061e-01 6.165709290709284751e-01 6.424239822677316747e-01 6.268145916583410804e-01 5.953519137112881499e-01 5.655965128621374127e-01 5.607185782967027965e-01 5.709622408841154018e-01 5.831570772977017203e-01 5.719378277972023694e-01 4.826716252497497694e-01 4.360873501498497284e-01 4.253558941058936949e-01 4.360873501498497284e-01 4.063319493006989358e-01 3.673084727772224500e-01 3.868202110389606929e-01 3.797472059190805660e-01 2.970662150349647757e-01 2.590183254245752020e-01 2.775544767732265328e-01 2.712131618381616316e-01 2.829202047952045773e-01 2.736521291208788842e-01 2.217021259990007986e-01 2.407260708041955855e-01 1.885321709540457857e-01 2.299946147602395519e-01 2.065805288461536882e-01 1.768251279970028400e-01 1.568255962787211411e-01 1.134119786463535506e-01 1.236556412337661143e-01 5.682793768731263934e-02 1.170704295704294573e-02 2.487746628371626315e-02 7.316901848151841949e-03 3.414554195804192505e-03 0.000000000000000000e+00 0.000000000000000000e+00 0.000000000000000000e+00
9.625000000000000222e-02 7.648601398601392320e-01 7.492507492507485267e-01 7.416899506743249715e-01 6.573016826923071543e-01 7.068127185314678762e-01 6.699843125624369566e-01 5.748645885364630503e-01 6.468141233766228071e-01 6.448629495504489828e-01 5.863277347652341431e-01 5.914495660589405013e-01 6.034005057442551889e-01 5.921812562437557270e-01 5.670598932317677532e-01 5.504749157092903022e-01 5.036467438811184083e-01 5.060857111638357164e-01 4.831594187062932533e-01 5.412068400349645536e-01 5.414507367632362955e-01 4.260875842907089206e-01 3.895030750499496874e-01 4.165756118881114856e-01 3.807227928321674781e-01 3.241387518731265738e-01 3.453577672327669545e-01 3.602354676573423231e-01 3.285288929820177062e-01 2.685302978271725816e-01 2.285312343906091836e-01 2.570671515984013777e-01 2.417016577172824976e-01 2.619450861638359385e-01 2.351164460539458545e-01 2.009709040959039295e-01 2.287751311188809256e-01 1.943856924325672586e-01 2.360920329670327666e-01 1.731666770729269333e-01 1.419478958541457447e-01 1.460941402347650797e-01 1.134119786463535506e-01 1.039000062437561434e-01 4.975493256743252629e-02 6.829108391608385009e-03 2.146291208791207064e-02 4.634037837162832685e-03 1.951173826173824505e-03 0.000000000000000000e+00 0.000000000000000000e+00 0.000000000000000000e+00
9.675000000000000266e-02 6.294974556693301304e-01 6.992519199550444320e-01 6.821791489760233862e-01 6.129124781468525685e-01 7.038859577922070843e-01 6.499847808441552299e-01 5.341338349150844822e-01 6.265706949300693385e-01 5.512066058941054170e-01 5.865716314935058850e-01 5.668159965034960113e-01 5.119392326423571893e-01 5.321826610889106579e-01 5.531577797202792413e-01 5.458408778721274279e-01 4.485260832917078999e-01 4.565746753246749390e-01 4.575502622377618511e-01 4.902324238261733802e-01 5.143781999250744974e-01 3.975516670829167265e-01 3.429187999500496464e-01 3.707230269730266148e-01 3.534063592657339381e-01 3.307239635364632724e-01 3.019441496003993364e-01 3.346263111888109210e-01 3.046270136113883309e-01 2.512136301198799049e-01 2.212143325424573426e-01 2.075561157592406003e-01 2.321896853146851181e-01 2.492624562937060528e-01 2.382871035214783328e-01 1.892638611388609560e-01 2.229216096403594527e-01 1.936540022477520884e-01 1.895077578671326979e-01 1.504842813436562121e-01 1.251190216033964964e-01 1.287774725274724030e-01 9.536362075424567597e-02 8.585164835164828256e-02 4.755986201298696703e-02 9.268075674325665370e-03 1.731666770729269403e-02 2.438967282717280360e-03 2.926760739260736432e-03 0.000000000000000000e+00 0.000000000000000000e+00 0.000000000000000000e+00
9.725000000000000311e-02 5.960836038961033756e-01 6.409606018981013342e-01 6.107174075924070022e-01 5.890105987762231932e-01 6.051077828421572713e-01 6.170587225274719589e-01 5.407190465784210698e-01 6.165709290709284751e-01 5.480359484265729941e-01 5.582796110139855994e-01 5.660843063186808966e-01 4.846227990759236492e-01 5.248657592407587336e-01 5.109636457292702216e-01 4.955981518481513692e-01 4.619404033466529280e-01 4.365751436063932123e-01 4.238925137362633544e-01 4.763303103146849238e-01 4.751108266733262697e-01 3.836495535714282146e-01 3.097488449050946335e-01 3.616988480269726636e-01 3.399920392107889100e-01 2.663352272727270709e-01 3.092610514485511497e-01 3.163340565684312766e-01 2.921882804695301594e-01 2.395065871628369591e-01 2.677986076423574113e-01 2.078000124875122867e-01 2.236532998251746229e-01 2.346286525974023984e-01 2.270678540209788154e-01 1.917028284215782641e-01 1.887760676823174999e-01 1.899955513236761540e-01 1.724349868881117354e-01 1.309725430819179692e-01 1.163387393856142871e-01 1.151192557442556469e-01 9.780258803696295633e-02 7.536408903596396314e-02 4.999882929570425433e-02 9.268075674325665370e-03 1.951173826173824288e-02 2.195070554445552758e-03 1.463380369630368216e-03 0.000000000000000000e+00 0.000000000000000000e+00 0.000000000000000000e+00
9.775000000000000355e-02 5.509627091658336751e-01 5.951080169830164079e-01 5.236462755994001350e-01 5.604746815684311656e-01 5.809620067432561541e-01 5.746206918081913084e-01 5.038906406093901502e-01 5.231584821428566512e-01 4.992566027722273314e-01 4.673061313686309726e-01 4.860861794455539897e-01 4.748669299450545278e-01 4.302338286713282556e-01 4.573063655094901092e-01 4.809643481518476871e-01 3.924298357892104239e-01 4.043807754745251115e-01 4.119415740509487223e-01 4.546235014985011147e-01 3.899908685064931713e-01 3.395042457542454817e-01 2.802373407842155828e-01 2.926760739260736432e-01 2.880420360889108244e-01 2.729204389360637140e-01 2.695058847402594937e-01 2.863347589910087421e-01 2.563354614135862075e-01 1.968246597152845390e-01 2.246288867382615351e-01 1.995075237262735612e-01 1.929223120629368904e-01 2.073122190309688584e-01 1.907272415084913519e-01 1.646302915834164382e-01 1.656058784965033504e-01 1.870687905844154175e-01 1.473136238761237338e-01 1.329237169080917935e-01 1.299969561688310571e-01 1.134119786463535506e-01 1.002415553196802367e-01 7.633967594905087528e-02 5.341338349150843989e-02 9.268075674325665370e-03 1.804835789210787467e-02 2.438967282717280360e-03 7.316901848151841081e-04 0.000000000000000000e+00 0.000000000000000000e+00 0.000000000000000000e+00
9.825000000000000400e-02 4.958420485764231112e-01 5.387678727522472455e-01 4.651110608141854064e-01 5.075490915334660569e-01 5.631575455794201046e-01 5.199878246753242284e-01 4.599892295204791037e-01 5.153537868381613540e-01 4.607209197052943295e-01 4.804765546953042588e-01 4.197462693556439639e-01 4.465749094655340756e-01 4.343800730519476461e-01 4.358434534215780420e-01 4.097465034965031561e-01 3.704791302447549284e-01 3.956004932567429022e-01 4.021857049200796008e-01 4.141366446053942885e-01 3.985272539960036386e-01 3.082854645354642376e-01 2.736521291208788842e-01 2.653596403596401587e-01 2.619450861638359385e-01 2.656035370879118451e-01 2.402382773476521294e-01 2.560915646853144656e-01 2.356042395104893106e-01 1.999953171828170173e-01 1.936540022477520884e-01 1.863371003996002195e-01 1.980441433566431930e-01 2.007270073676321875e-01 1.902394480519478681e-01 1.507281780719279263e-01 1.707277097902096530e-01 1.538988355394604046e-01 1.363382711038959860e-01 1.353626841908090739e-01 1.226800543206792021e-01 9.438803384115874995e-02 7.536408903596396314e-02 7.755915959040951546e-02 5.829131805694300755e-02 5.365728021978017660e-03 1.390211351148849979e-02 2.195070554445552758e-03 0.000000000000000000e+00 0.000000000000000000e+00 0.000000000000000000e+00 0.000000000000000000e+00
9.875000000000000444e-02 5.070612980769225731e-01 4.616965066183812416e-01 4.843789023476519073e-01 4.507211538461534661e-01 4.973054289460535071e-01 5.065735046203792002e-01 4.692573051948047969e-01 4.904763205544451221e-01 4.175511988011983977e-01 4.353556599650345582e-01 4.119415740509487223e-01 4.409652847152843447e-01 4.258436875624371787e-01 4.009662212787209468e-01 3.687718531468527905e-01 3.504795985264732572e-01 3.799911026473523079e-01 3.626744349400595757e-01 3.995028409090905508e-01 3.887713848651345172e-01 3.082854645354642376e-01 2.456040053696301462e-01 2.643840534465532466e-01 2.629206730769228506e-01 2.348725493256741403e-01 2.114584634115882211e-01 2.268239572927071013e-01 2.078000124875122867e-01 1.858493069430567635e-01 1.946295891608390005e-01 1.492647977022975581e-01 1.821908560189808568e-01 1.775568181818180102e-01 1.765812312687310981e-01 1.485331075174823878e-01 1.568255962787211411e-01 1.438990696803195413e-01 1.275579888861137767e-01 1.190216033966032955e-01 1.095096309940058882e-01 1.004854520479519647e-01 5.634014423076918326e-02 6.365704607892101741e-02 4.780375874125870200e-02 4.634037837162832685e-03 1.243873314185813157e-02 1.463380369630368216e-03 0.000000000000000000e+00 0.000000000000000000e+00 0.000000000000000000e+00 0.000000000000000000e+00
9.925000000000000488e-02 4.743791364885110995e-01 4.380385239760235527e-01 4.231608235514481287e-01 4.236486170079916125e-01 4.934030812937058585e-01 4.621843000749246699e-01 3.960882867132863860e-01 4.434042519980015973e-01 3.892591783216780010e-01 4.095026067682314141e-01 3.921859390609387375e-01 4.536479145854142025e-01 3.856007273976020389e-01 3.736497877122873512e-01 3.402359359390606519e-01 3.760887549950046593e-01 3.341385177322674371e-01 3.531624625374621962e-01 3.624305382117878893e-01 3.865763143106889510e-01 2.956028346653343797e-01 2.595061188811186303e-01 2.417016577172824976e-01 2.877981393606390825e-01 2.260922671078919033e-01 2.143852241508489576e-01 2.295068213036960958e-01 1.912150349650348080e-01 1.541427322677321188e-01 1.912150349650348080e-01 1.580450799200797674e-01 1.617035308441557018e-01 1.697521228771227408e-01 1.658497752247750923e-01 1.687765359640358287e-01 1.385333416583415522e-01 1.492647977022975581e-01 1.138997721028970067e-01 1.338993038211787057e-01 9.633920766733258811e-02 9.511972402597393406e-02 5.804742132867127952e-02 7.390070866633359492e-02 3.902347652347648577e-02 2.438967282717280360e-03 1.219483641358640354e-02 9.755869130869122526e-04 0.000000000000000000e+00 0.000000000000000000e+00 0.000000000000000000e+00 0.000000000000000000e+00
9.975000000000000533e-02 4.090148133116879858e-01 4.026734983766230291e-01 3.609671578421574933e-01 4.509650505744251525e-01 4.512089473026968944e-01 4.238925137362633544e-01 3.814544830169827039e-01 4.060880525724272494e-01 4.109659871378618101e-01 3.977955638111884684e-01 3.516990821678318002e-01 4.095026067682314141e-01 3.597476742007988393e-01 3.753570648101894891e-01 3.187730238511485847e-01 3.526746690809187679e-01 3.334068275474522669e-01 3.365774850149847452e-01 3.453577672327669545e-01 3.197486107642354969e-01 2.802373407842155828e-01 2.224338161838159966e-01 2.312140984015982059e-01 2.451162119130866901e-01 1.924345186063934343e-01 1.851176167582415932e-01 1.858493069430567635e-01 1.773129214535462961e-01 1.492647977022975581e-01 1.760934378121876420e-01 1.497525911588410141e-01 1.656058784965033504e-01 1.690204326923075429e-01 1.548744224525473168e-01 1.368260645604394421e-01 1.317042332667331395e-01 1.429234827672326569e-01 9.731479458041950026e-02 1.131680819180818226e-01 8.999789273226764530e-02 8.219319742757236202e-02 5.048662275224771040e-02 4.780375874125870200e-02 4.121854707792204503e-02 3.170657467532464902e-03 1.048755931568430728e-02 2.195070554445552758e-03 0.000000000000000000e+00 0.000000000000000000e+00 0.000000000000000000e+00 0.000000000000000000e+00
1.002500000000000058e-01 4.029173951048947711e-01 4.160878184315680572e-01 3.575526036463533286e-01 3.712108204295700986e-01 4.151122315184812006e-01 3.856007273976020389e-01 3.802349993756240498e-01 4.046246722027968534e-01 4.051124656593403373e-01 3.599915709290705812e-01 3.243826486013983157e-01 3.673084727772224500e-01 3.421871097652344762e-01 3.387725555694303115e-01 2.919443837412584730e-01 3.224314747752244914e-01 3.002368725024971985e-01 3.626744349400595757e-01 2.980418019480516878e-01 3.280410995254742224e-01 2.782861669580417585e-01 2.238971965534463648e-01 2.390187937062935031e-01 2.765788898601396206e-01 1.646302915834164382e-01 1.634108079420578119e-01 1.841420298451546811e-01 1.904833447802196100e-01 1.314603365384614253e-01 1.768251279970028400e-01 1.438990696803195413e-01 1.607279439310687896e-01 1.553622159090907728e-01 1.465819336913085358e-01 1.504842813436562121e-01 1.260946085164834085e-01 1.043877997002995994e-01 9.536362075424567597e-02 1.082901473526472480e-01 8.121761051448544988e-02 7.999812687312679582e-02 4.268192744755241325e-02 5.536455731768227112e-02 3.804788961038957362e-02 9.755869130869122526e-04 7.316901848151841949e-03 1.219483641358640180e-03 0.000000000000000000e+00 0.000000000000000000e+00 0.000000000000000000e+00 0.000000000000000000e+00
1.007500000000000062e-01 3.943810096153842482e-01 4.009662212787209468e-01 3.565770167332664164e-01 3.560892232767229326e-01 3.882835914085910889e-01 3.836495535714282146e-01 3.587720872877119271e-01 3.680401629620376203e-01 3.543819461788208502e-01 3.719425106143852688e-01 3.075537743506490673e-01 3.580403971028967569e-01 3.209680944055940954e-01 3.141389860139857104e-01 3.002368725024971985e-01 3.226753715034962333e-01 2.875542426323673961e-01 3.319434471778218709e-01 3.004807692307689404e-01 3.302361700799197886e-01 2.507258366633364211e-01 1.885321709540457857e-01 2.163363979770227818e-01 2.490185595654343387e-01 1.807274756493504886e-01 1.748739541708290157e-01 1.829225462037960270e-01 1.687765359640358287e-01 1.399967220279719204e-01 1.524354551698300364e-01 1.348748907342656178e-01 1.368260645604394421e-01 1.409723089410588326e-01 1.370699612887111840e-01 1.453624500499499095e-01 1.163387393856142871e-01 9.146127310189801352e-02 1.017049356893106049e-01 9.926596840659332455e-02 7.975423014485506779e-02 7.780305631868124350e-02 3.951126998001994184e-02 4.682817182817178292e-02 3.877957979520475773e-02 9.755869130869122526e-04 8.780282217782211032e-03 1.219483641358640180e-03 0.000000000000000000e+00 0.000000000000000000e+00 0.000000000000000000e+00 0.000000000000000000e+00
1.012500000000000067e-01 3.475528377872125207e-01 3.614549512987009772e-01 3.195047140359637550e-01 3.660889891358637960e-01 3.643817120379617136e-01 3.587720872877119271e-01 3.285288929820177062e-01 3.446260770479517843e-01 2.865786557192804840e-01 3.243826486013983157e-01 3.143828827422574523e-01 3.348702079170826074e-01 3.319434471778218709e-01 2.838957917082914895e-01 2.690180912837160654e-01 2.792617538711286707e-01 2.395065871628369591e-01 2.973101117632364621e-01 2.665791240009987573e-01 2.675547109140856694e-01 2.168241914335662379e-01 2.087755994005991989e-01 1.992636269980018193e-01 2.582866352397600318e-01 1.731666770729269333e-01 1.585328733766232234e-01 1.682887425074923726e-01 1.329237169080917935e-01 1.295091627122876010e-01 1.509720748001996682e-01 1.109730113636362703e-01 1.370699612887111840e-01 1.275579888861137767e-01 1.485331075174823878e-01 1.260946085164834085e-01 1.058511800699299676e-01 1.031683160589409731e-01 1.012171422327671488e-01 9.243686001498492566e-02 8.341268106893100220e-02 7.341291520979013885e-02 3.316995504495501984e-02 3.487723214285711609e-02 2.438967282717280707e-02 2.438967282717280360e-03 5.121831293706289624e-03 0.000000000000000000e+00 0.000000000000000000e+00 0.000000000000000000e+00 0.000000000000000000e+00 0.000000000000000000e+00
1.017500000000000071e-01 3.017002528721275945e-01 3.041392201548448471e-01 3.038953234265731607e-01 3.199925074925071833e-01 3.329190340909087831e-01 3.241387518731265738e-01 3.082854645354642376e-01 3.326751373626370967e-01 2.948711444805192095e-01 2.990173888611385999e-01 3.070659808941055835e-01 2.841396884365632314e-01 3.014563561438558525e-01 2.599939123376621142e-01 2.385310002497500470e-01 2.848713786213784016e-01 2.534087006743254711e-01 3.019441496003993364e-01 2.612133959790207682e-01 2.353603427822175964e-01 2.085317026723274847e-01 1.948734858891107147e-01 2.056049419330667760e-01 2.151169143356641278e-01 1.756056443556442137e-01 1.580450799200797674e-01 1.692643294205792848e-01 1.404845154845153765e-01 1.229239510489509302e-01 1.412162056693305467e-01 1.190216033966032955e-01 1.312164398101896834e-01 1.221922608641357461e-01 1.231678477772226582e-01 1.380455482017980962e-01 1.207288804945053778e-01 7.463239885114877903e-02 9.536362075424567597e-02 8.365657779720273024e-02 8.341268106893100220e-02 5.634014423076918326e-02 2.926760739260736779e-02 3.146267794705291665e-02 2.390187937062935100e-02 0.000000000000000000e+00 7.316901848151841949e-03 0.000000000000000000e+00 0.000000000000000000e+00 0.000000000000000000e+00 0.000000000000000000e+00 0.000000000000000000e+00
1.022500000000000075e-01 3.158462631118878483e-01 3.341385177322674371e-01 2.902371066433563351e-01 3.097488449050946335e-01 3.092610514485511497e-01 3.263338224275721400e-01 3.109683285464532876e-01 2.917004870129867311e-01 2.960906281218778635e-01 2.785300636863134449e-01 2.751155094905092802e-01 2.817007211538459233e-01 2.648718469030966749e-01 2.582866352397600318e-01 2.395065871628369591e-01 2.687741945554443235e-01 2.299946147602395519e-01 2.568232548701296358e-01 2.529209072177819873e-01 2.273117507492505573e-01 2.175558816183814081e-01 1.692643294205792848e-01 2.009709040959039295e-01 2.117023601398599353e-01 1.680448457792206307e-01 1.263385052447551227e-01 1.487770042457541020e-01 1.353626841908090739e-01 1.099974244505493443e-01 1.390211351148850083e-01 1.039000062437561434e-01 1.148753590159839189e-01 1.319481299950048814e-01 1.373138580169828982e-01 1.195093968531467515e-01 1.024366258741257890e-01 9.048568618881110137e-02 8.341268106893100220e-02 7.658357267732260332e-02 7.585188249250741921e-02 5.292559003496498382e-02 2.682864010989008396e-02 2.512136301198799118e-02 1.560939060939059604e-02 1.219483641358640180e-03 4.877934565434560721e-03 0.000000000000000000e+00 0.000000000000000000e+00 0.000000000000000000e+00 0.000000000000000000e+00 0.000000000000000000e+00
1.027500000000000080e-01 2.946272477522474675e-01 3.068220841658338971e-01 2.509697333916081630e-01 2.790178571428569287e-01 3.007246659590406823e-01 3.046270136113883309e-01 3.212119911338658373e-01 2.912126935564432473e-01 2.763349931318678787e-01 2.456040053696301462e-01 2.646279501748249330e-01 2.819446178821176652e-01 2.497502497502495367e-01 2.348725493256741403e-01 2.314579951298699201e-01 2.536525974025971575e-01 2.112145666833164792e-01 2.499941464785212508e-01 2.431650380869128658e-01 2.404821740759238435e-01 1.941417957042955444e-01 1.834103396603394831e-01 1.870687905844154175e-01 1.958490728021976268e-01 1.838981331168829392e-01 1.424356893106892008e-01 1.334115103646352496e-01 1.363382711038959860e-01 1.175582230269729272e-01 1.263385052447551227e-01 1.009732455044954208e-01 1.192655001248750235e-01 1.070706637112886078e-01 1.331676136363635354e-01 1.078023538961037919e-01 1.007293487762236928e-01 7.755915959040951546e-02 9.585141421078913204e-02 9.072958291708282941e-02 6.585211663336656973e-02 5.560845404595399916e-02 2.268239572927070735e-02 2.048732517482515850e-02 1.585328733766232234e-02 1.951173826173824505e-03 6.341314935064929804e-03 0.000000000000000000e+00 0.000000000000000000e+00 0.000000000000000000e+00 0.000000000000000000e+00 0.000000000000000000e+00
1.032500000000000084e-01 2.436528315434563219e-01 2.909687968281715609e-01 2.290190278471526397e-01 2.417016577172824976e-01 2.573110483266731197e-01 2.863347589910087421e-01 2.658474338161835870e-01 2.719448520229768018e-01 2.721887487512485437e-01 2.490185595654343387e-01 2.329213754995002883e-01 2.685302978271725816e-01 2.538964941308688994e-01 2.407260708041955855e-01 2.295068213036960958e-01 2.290190278471526397e-01 2.112145666833164792e-01 2.365798264235762227e-01 2.307263049450547499e-01 2.177997783466531501e-01 1.963368662587410829e-01 1.468258304195802777e-01 1.802396821928070325e-01 1.560939060939059431e-01 1.526793518981017506e-01 1.465819336913085358e-01 1.302408528971027712e-01 1.378016514735263542e-01 1.043877997002995994e-01 1.021927291458540610e-01 1.102413211788210862e-01 1.158509459290708310e-01 1.204849837662336498e-01 1.380455482017980962e-01 8.097371378621372184e-02 8.219319742757236202e-02 7.316901848151841081e-02 8.926620254745246119e-02 7.390070866633359492e-02 6.243756243756238417e-02 3.780399288211784559e-02 1.853615134865133074e-02 2.170680881618379868e-02 1.463380369630368390e-02 1.463380369630368216e-03 5.121831293706289624e-03 0.000000000000000000e+00 0.000000000000000000e+00 0.000000000000000000e+00 0.000000000000000000e+00 0.000000000000000000e+00
1.037500000000000089e-01 2.317018918581416620e-01 2.780422702297700166e-01 2.302385114885112938e-01 2.119462568681316772e-01 2.319457885864133762e-01 2.682864010989008952e-01 2.402382773476521294e-01 2.453601086413584043e-01 2.385310002497500470e-01 2.317018918581416620e-01 2.221899194555442547e-01 2.526770104895102453e-01 2.468234890109887725e-01 2.253605769230767331e-01 2.087755994005991989e-01 2.185314685314683203e-01 1.760934378121876420e-01 2.231655063686311669e-01 2.265800605644353594e-01 2.258483703796201891e-01 1.792640952797201204e-01 1.507281780719279263e-01 1.787763018231766643e-01 1.541427322677321188e-01 1.402406187562436346e-01 1.241434346903095703e-01 1.470697271478520196e-01 1.214605706793205619e-01 1.024366258741257890e-01 1.207288804945053778e-01 1.160948426573425590e-01 1.080462506243755200e-01 1.160948426573425590e-01 1.297530594405593152e-01 8.804671890609382101e-02 8.487606143856137042e-02 6.707160027472522379e-02 8.804671890609382101e-02 6.902277410089904808e-02 5.073051948051943844e-02 3.219436813186810076e-02 1.365821678321677002e-02 1.853615134865133074e-02 1.341432005494504198e-02 0.000000000000000000e+00 4.146244380619377480e-03 0.000000000000000000e+00 0.000000000000000000e+00 0.000000000000000000e+00 0.000000000000000000e+00 0.000000000000000000e+00
1.042500000000000093e-01 2.319457885864198154e-01 2.587744286963106211e-01 2.241410932817242962e-01 2.324335820429632993e-01 2.241410932817242962e-01 2.565793581418649993e-01 2.038976648351703280e-01 2.363359296953110589e-01 2.304824082167894195e-01 1.931662087912139891e-01 2.087755994006050275e-01 2.351164460539523493e-01 2.521892170329738114e-01 2.029220779220833604e-01 2.092633928571484836e-01 2.299946147602459634e-01 1.775568181818229507e-01 1.934101055194857033e-01 2.065805288461593781e-01 2.251166801948112361e-01 1.421917925824214279e-01 1.478014173326712977e-01 1.636547046703340780e-01 1.514598682567473154e-01 1.163387393856175067e-01 1.265824019730303895e-01 1.373138580169867007e-01 1.185338099400631146e-01 1.090218375374654575e-01 1.078023538961067895e-01 9.926596840659607235e-02 1.131680819180849590e-01 1.073145604395633196e-01 1.295091627122912092e-01 6.633991008991188543e-02 7.194953484016176903e-02 5.902300824175982230e-02 6.390094280719452180e-02 5.195000312187952191e-02 5.804742132867288934e-02 3.438943868631461065e-02 5.853521478521635929e-03 1.195093968531500683e-02 9.999765859141127033e-03 0.000000000000000000e+00 3.414554195804287481e-03 0.000000000000000000e+00 0.000000000000000000e+00 0.000000000000000000e+00 0.000000000000000000e+00 0.000000000000000000e+00
1.047499999999999959e-01 2.034098713786212098e-01 2.531648039460537292e-01 2.082878059440557428e-01 2.260922671078919033e-01 2.258483703796201891e-01 2.243849900099898209e-01 1.846298233016981372e-01 2.065805288461536882e-01 1.995075237262735612e-01 1.690204326923075429e-01 1.948734858891107147e-01 2.195070554445552324e-01 2.424333479020976678e-01 1.929223120629368904e-01 1.838981331168829392e-01 2.217021259990007986e-01 1.429234827672326569e-01 1.948734858891107147e-01 2.158486045204793258e-01 1.926784153346651762e-01 1.475575206043954757e-01 1.375577547452546401e-01 1.390211351148850083e-01 1.417039991258740028e-01 1.204849837662336498e-01 1.295091627122876010e-01 1.265824019730268646e-01 1.131680819180818226e-01 1.009732455044954208e-01 9.853427822177814044e-02 9.536362075424567597e-02 9.536362075424567597e-02 1.053633866133865116e-01 1.187777066683315674e-01 8.438826798201791435e-02 7.390070866633359492e-02 7.707136613386605939e-02 6.414483953546447348e-02 4.097465034965031699e-02 5.780352460039955148e-02 3.219436813186810076e-02 5.365728021978017660e-03 1.243873314185813157e-02 5.609624750249744829e-03 1.463380369630368216e-03 4.634037837162832685e-03 0.000000000000000000e+00 0.000000000000000000e+00 0.000000000000000000e+00 0.000000000000000000e+00 0.000000000000000000e+00
1.052499999999999963e-01 2.036537681068929240e-01 2.309702016733264640e-01 1.999953171828170173e-01 2.109706699550447651e-01 2.253605769230767331e-01 2.134096372377620454e-01 1.804835789210787467e-01 1.958490728021976268e-01 1.851176167582415932e-01 1.838981331168829392e-01 1.956051760739259127e-01 2.060927353896102321e-01 2.075561157592406003e-01 1.695082261488509989e-01 1.948734858891107147e-01 1.902394480519478681e-01 1.417039991258740028e-01 1.575572864635363113e-01 1.960929695304693687e-01 1.829225462037960270e-01 1.285335757992006889e-01 1.070706637112886078e-01 1.299969561688310571e-01 1.282896790709289470e-01 1.158509459290708310e-01 1.224361575924074741e-01 1.348748907342656178e-01 1.304847496253745132e-01 9.365634365634356584e-02 9.926596840659332455e-02 9.560751748251740401e-02 1.026805226023975171e-01 9.048568618881110137e-02 1.058511800699299676e-01 7.609577922077914724e-02 6.536432317682311366e-02 6.390094280719274544e-02 6.707160027472522379e-02 4.146244380619377307e-02 4.609648164335659881e-02 1.999953171828169896e-02 4.634037837162832685e-03 6.829108391608385009e-03 1.707277097902096252e-03 2.438967282717280631e-04 5.121831293706289624e-03 0.000000000000000000e+00 0.000000000000000000e+00 0.000000000000000000e+00 0.000000000000000000e+00 0.000000000000000000e+00
1.057499999999999968e-01 2.177997783466531501e-01 2.136535339660337596e-01 1.997514204545452754e-01 2.090194961288709408e-01 1.929223120629368904e-01 2.056049419330667760e-01 1.675570523226771746e-01 1.643863948551447240e-01 1.951173826173824566e-01 1.780446116383614663e-01 1.941417957042955444e-01 2.024342844655342977e-01 2.236532998251746229e-01 1.658497752247750923e-01 1.951173826173824566e-01 1.858493069430567635e-01 1.302408528971027712e-01 1.848737200299698513e-01 1.778007149100897522e-01 1.829225462037960270e-01 1.334115103646352496e-01 1.173143262987011992e-01 1.265824019730268646e-01 1.114608048201797263e-01 1.158509459290708310e-01 1.007293487762236928e-01 1.268262987012985787e-01 1.297530594405593152e-01 1.070706637112886078e-01 8.926620254745246119e-02 9.341244692807183780e-02 8.926620254745246119e-02 8.658333853646346667e-02 1.129241851898100946e-01 6.194976898101892115e-02 7.097394792707287237e-02 4.585258491508487078e-02 4.073075362137858896e-02 3.536502559940057216e-02 3.926737325174821380e-02 2.609694992507489986e-02 3.170657467532464902e-03 3.902347652347649010e-03 6.097418206793201768e-03 1.219483641358640180e-03 1.951173826173824505e-03 0.000000000000000000e+00 0.000000000000000000e+00 0.000000000000000000e+00 0.000000000000000000e+00 0.000000000000000000e+00
1.062499999999999972e-01 1.973124531718279950e-01 1.929223120629368904e-01 1.992636269980018193e-01 1.690204326923075429e-01 1.680448457792206307e-01 1.738983672577421036e-01 1.678009490509489166e-01 1.629230144855143558e-01 1.619474275724274437e-01 1.509720748001996682e-01 1.926784153346651762e-01 1.907272415084913519e-01 1.851176167582415932e-01 1.551183191808190309e-01 1.660936719530468064e-01 1.756056443556442137e-01 1.397528252997001785e-01 1.719471934315682793e-01 1.838981331168829392e-01 1.541427322677321188e-01 1.287774725274724030e-01 1.126802884615383665e-01 1.480453140609389318e-01 1.131680819180818226e-01 1.299969561688310571e-01 1.019488324175823329e-01 1.204849837662336498e-01 1.041439029720278714e-01 7.975423014485506779e-02 8.194930069930063399e-02 1.214605706793205619e-01 7.633967594905087528e-02 7.048615447052941629e-02 1.002415553196802367e-01 5.292559003496498382e-02 6.146197552447546508e-02 4.292582417582414128e-02 4.585258491508487078e-02 2.926760739260736779e-02 3.756009615384611755e-02 1.731666770729269403e-02 1.707277097902096252e-03 2.682864010989008830e-03 4.634037837162832685e-03 4.877934565434561263e-04 2.438967282717280360e-03 0.000000000000000000e+00 0.000000000000000000e+00 0.000000000000000000e+00 0.000000000000000000e+00 0.000000000000000000e+00
1.067499999999999977e-01 1.758495410839159001e-01 1.743861607142855596e-01 1.990197302697301052e-01 1.617035308441557018e-01 1.568255962787211411e-01 1.790201985514483785e-01 1.424356893106892008e-01 1.319481299950048814e-01 1.543866289960038607e-01 1.621913243006991578e-01 1.826786494755243129e-01 1.590206668331666795e-01 1.770690247252745542e-01 1.456063467782216236e-01 1.712155032467531091e-01 1.656058784965033504e-01 1.368260645604394421e-01 1.660936719530468064e-01 1.614596341158839876e-01 1.324359234515483374e-01 1.124363917332666385e-01 1.051194898851147835e-01 1.234117445054943862e-01 1.226800543206792021e-01 1.251190216033964964e-01 9.707089785214777222e-02 1.107291146353645422e-01 9.414413711288702191e-02 9.268075674325665370e-02 9.682700112387604419e-02 9.707089785214777222e-02 7.926643668831161171e-02 7.097394792707287237e-02 8.487606143856137042e-02 5.048662275224771040e-02 5.780352460039955148e-02 4.121854707792204503e-02 4.073075362137858896e-02 2.999929757742254843e-02 3.048709103396600451e-02 1.804835789210787467e-02 4.634037837162832685e-03 4.877934565434560721e-03 4.146244380619377480e-03 0.000000000000000000e+00 2.195070554445552758e-03 0.000000000000000000e+00 0.000000000000000000e+00 0.000000000000000000e+00 0.000000000000000000e+00 0.000000000000000000e+00
1.072499999999999981e-01 1.617035308441557018e-01 1.597523570179818775e-01 1.885321709540457857e-01 1.536549388111886627e-01 1.597523570179818775e-01 1.448746565934064534e-01 1.390211351148850083e-01 1.224361575924074741e-01 1.295091627122876010e-01 1.509720748001996682e-01 1.748739541708290157e-01 1.578011831918080532e-01 1.719471934315682793e-01 1.509720748001996682e-01 1.590206668331666795e-01 1.441429664085912554e-01 1.221922608641357461e-01 1.553622159090907728e-01 1.463380369630368216e-01 1.317042332667331395e-01 1.243873314185812984e-01 9.390024038461529388e-02 9.609531093906086008e-02 1.192655001248750235e-01 1.197532935814184796e-01 8.072981705794199381e-02 9.463193056943047798e-02 9.121737637362628548e-02 9.877817495004986847e-02 1.029244193306692451e-01 7.633967594905087528e-02 7.170563811188805647e-02 6.853498064435559201e-02 8.975399600399591726e-02 3.853568306693302969e-02 4.219413399100895717e-02 3.365774850149847591e-02 4.560868818681314274e-02 3.024319430569427647e-02 2.585305319680317529e-02 1.487770042457541193e-02 4.877934565434560721e-03 4.390141108891105516e-03 5.121831293706289624e-03 0.000000000000000000e+00 1.707277097902096252e-03 0.000000000000000000e+00 0.000000000000000000e+00 0.000000000000000000e+00 0.000000000000000000e+00 0.000000000000000000e+00
1.077499999999999986e-01 1.263385052447551227e-01 1.626791177572426139e-01 1.748739541708290157e-01 1.414601023976022887e-01 1.351187874625373597e-01 1.480453140609389318e-01 1.321920267232766233e-01 1.136558753746252787e-01 1.173143262987011992e-01 1.399967220279719204e-01 1.568255962787211411e-01 1.426795860389609150e-01 1.965807629870128248e-01 1.575572864635363113e-01 1.217044674075922900e-01 1.236556412337661143e-01 1.348748907342656178e-01 1.419478958541457447e-01 1.290213692557441449e-01 1.209727772227771059e-01 9.682700112387604419e-02 9.902207167832159651e-02 1.019488324175823329e-01 1.036561095154844292e-01 1.148753590159839189e-01 8.390047452547445828e-02 8.829061563436554905e-02 8.658333853646346667e-02 9.536362075424567597e-02 7.341291520979013885e-02 8.463216471028964238e-02 7.219343156843149867e-02 5.853521478521473559e-02 6.877887737262732004e-02 4.999882929570425433e-02 3.731619942557438951e-02 3.097488449050946058e-02 5.341338349150843989e-02 3.512112887112884413e-02 3.682840596903093344e-02 1.512159715284713823e-02 4.877934565434560721e-03 1.951173826173824505e-03 1.951173826173824505e-03 0.000000000000000000e+00 7.316901848151841081e-04 0.000000000000000000e+00 0.000000000000000000e+00 0.000000000000000000e+00 0.000000000000000000e+00 0.000000000000000000e+00
1.082499999999999990e-01 1.365821678321677279e-01 1.480453140609389318e-01 1.646302915834164382e-01 1.368260645604394421e-01 1.351187874625373597e-01 1.280457823426572328e-01 1.282896790709289470e-01 1.258507117882116666e-01 1.143875655594404628e-01 1.263385052447551227e-01 1.146314622877121908e-01 1.141436688311687347e-01 1.512159715284713823e-01 1.324359234515483374e-01 1.373138580169828982e-01 1.251190216033964964e-01 1.124363917332666385e-01 1.170704295704294712e-01 1.153631524725273749e-01 1.026805226023975171e-01 9.829038149350641240e-02 8.170540397102890595e-02 9.487582729770220602e-02 1.099974244505493443e-01 1.217044674075922900e-01 1.014610389610388769e-01 7.731526286213778743e-02 7.024225774225768826e-02 9.682700112387604419e-02 8.438826798201791435e-02 7.902253996003988368e-02 7.999812687312679582e-02 4.438920454545450256e-02 7.316901848151841081e-02 3.707230269730266148e-02 3.487723214285711609e-02 2.829202047952045565e-02 3.780399288211784559e-02 2.414577609890107904e-02 2.536525974025971922e-02 1.658497752247750992e-02 7.073005119880113913e-03 2.195070554445552758e-03 2.438967282717280360e-03 0.000000000000000000e+00 0.000000000000000000e+00 0.000000000000000000e+00 0.000000000000000000e+00 0.000000000000000000e+00 0.000000000000000000e+00 0.000000000000000000e+00
1.087499999999999994e-01 1.446307598651347115e-01 1.436551729520478271e-01 1.760934378121876420e-01 1.224361575924074741e-01 1.251190216033964964e-01 1.260946085164834085e-01 1.104852179070928142e-01 1.131680819180818226e-01 1.099974244505493443e-01 1.046316964285713275e-01 1.224361575924074741e-01 1.219483641358640180e-01 1.499964878871127560e-01 1.151192557442556469e-01 1.131680819180818226e-01 1.068267669830168798e-01 1.007293487762236928e-01 9.048568618881110137e-02 9.707089785214777222e-02 1.129241851898100946e-01 9.682700112387604419e-02 8.268099088411581810e-02 8.560775162337655453e-02 9.926596840659332455e-02 9.341244692807183780e-02 8.414437125374618631e-02 6.487652972027965759e-02 7.536408903596396314e-02 1.012171422327671488e-01 7.487629557942050706e-02 7.390070866633359492e-02 5.975469842657337577e-02 4.585258491508487078e-02 5.780352460039955148e-02 3.829178633866130166e-02 2.853591720779218369e-02 3.243826486013982879e-02 3.829178633866130166e-02 2.487746628371626315e-02 1.902394480519478681e-02 1.902394480519478681e-02 3.170657467532464902e-03 3.170657467532464902e-03 7.316901848151841081e-04 0.000000000000000000e+00 0.000000000000000000e+00 0.000000000000000000e+00 0.000000000000000000e+00 0.000000000000000000e+00 0.000000000000000000e+00 0.000000000000000000e+00
1.092499999999999999e-01 1.395089285714284644e-01 1.324359234515483374e-01 1.441429664085912554e-01 1.197532935814184796e-01 1.014610389610388769e-01 9.950986513486505258e-02 1.168265328421577431e-01 1.060950767982016957e-01 8.560775162337655453e-02 9.755869130869122829e-02 1.099974244505493443e-01 9.390024038461529388e-02 1.409723089410588326e-01 1.168265328421577431e-01 9.999765859140850865e-02 1.092657342657341601e-01 9.560751748251740401e-02 8.999789273226764530e-02 8.902230581918073316e-02 8.755892544955037882e-02 9.658310439560431615e-02 7.194953484015977063e-02 9.755869130869122829e-02 1.156070492007991030e-01 1.058511800699299676e-01 8.536385489510482649e-02 6.902277410089904808e-02 6.658380681818176772e-02 7.853474650349642761e-02 6.585211663336656973e-02 7.707136613386605939e-02 5.170610639360635058e-02 4.487699800199795863e-02 6.243756243756238417e-02 4.731596528471523899e-02 1.975563499000997092e-02 2.512136301198799118e-02 3.926737325174821380e-02 1.902394480519478681e-02 2.268239572927070735e-02 8.536385489510482996e-03 1.463380369630368216e-03 7.316901848151841081e-04 1.951173826173824505e-03 0.000000000000000000e+00 0.000000000000000000e+00 0.000000000000000000e+00 0.000000000000000000e+00 0.000000000000000000e+00 0.000000000000000000e+00 0.000000000000000000e+00
1.097500000000000003e-01 1.195093968531467515e-01 1.280457823426572328e-01 1.353626841908090739e-01 1.070706637112886078e-01 8.829061563436554905e-02 9.243686001498492566e-02 9.268075674325665370e-02 1.063389735264734237e-01 8.365657779720273024e-02 9.950986513486505258e-02 8.633944180819173864e-02 1.004854520479519647e-01 1.185338099400598394e-01 1.009732455044954208e-01 9.804648476523468437e-02 9.511972402597393406e-02 8.902230581918073316e-02 9.170516983016974155e-02 8.024202360139852386e-02 6.829108391608386397e-02 8.755892544955037882e-02 4.755986201298696703e-02 9.097347964535455744e-02 8.536385489510482649e-02 1.029244193306692451e-01 7.121784465534460040e-02 6.585211663336656973e-02 5.414507367632362400e-02 7.926643668831161171e-02 6.463263299200792955e-02 7.926643668831161171e-02 7.146174138361632844e-02 3.926737325174821380e-02 4.512089473026968667e-02 3.682840596903093344e-02 1.853615134865133074e-02 2.487746628371626315e-02 2.853591720779218369e-02 1.536549388111886627e-02 1.195093968531467550e-02 1.317042332667331395e-02 0.000000000000000000e+00 2.438967282717280631e-04 2.682864010989008830e-03 0.000000000000000000e+00 0.000000000000000000e+00 0.000000000000000000e+00 0.000000000000000000e+00 0.000000000000000000e+00 0.000000000000000000e+00 0.000000000000000000e+00
1.102500000000000008e-01 1.163387393856142871e-01 1.258507117882116666e-01 1.431673794955043710e-01 1.243873314185812984e-01 1.073145604395603359e-01 9.463193056943047798e-02 9.048568618881110137e-02 1.273140921578420348e-01 7.463239885114877903e-02 9.560751748251740401e-02 8.609554507992001060e-02 9.560751748251740401e-02 1.036561095154844292e-01 9.268075674325665370e-02 9.121737637362628548e-02 8.487606143856137042e-02 7.048615447052941629e-02 8.146150724275717792e-02 6.414483953546447348e-02 7.633967594905087528e-02 7.243732829670322670e-02 3.512112887112884413e-02 8.194930069930063399e-02 7.853474650349642761e-02 9.536362075424567597e-02 8.146150724275717792e-02 5.609624750249745523e-02 4.780375874125870200e-02 7.731526286213778743e-02 5.951080169830164773e-02 7.024225774225768826e-02 5.414507367632362400e-02 3.560892232767230020e-02 4.609648164335659881e-02 3.243826486013982879e-02 2.024342844655343046e-02 1.121924950049948966e-02 2.195070554445552671e-02 1.317042332667331395e-02 9.755869130869121442e-03 9.755869130869121442e-03 9.755869130869122526e-04 0.000000000000000000e+00 2.438967282717280631e-04 0.000000000000000000e+00 0.000000000000000000e+00 0.000000000000000000e+00 0.000000000000000000e+00 0.000000000000000000e+00 0.000000000000000000e+00 0.000000000000000000e+00
1.107500000000000012e-01 1.356065809190808158e-01 1.382894449300698103e-01 1.409723089410588326e-01 1.204849837662336498e-01 7.829084977522469957e-02 9.658310439560431615e-02 7.170563811188805647e-02 1.182899132117881114e-01 7.146174138361632844e-02 6.999836101398596022e-02 7.024225774225768826e-02 8.487606143856137042e-02 1.063389735264734237e-01 8.463216471028964238e-02 7.073005119880114433e-02 7.877864323176815564e-02 7.219343156843149867e-02 7.414460539460532296e-02 7.536408903596396314e-02 6.292535589410583330e-02 6.146197552447546508e-02 3.756009615384611755e-02 8.316878434065927417e-02 6.512042644855138562e-02 8.438826798201791435e-02 5.926690497002991970e-02 5.707183441558436737e-02 5.877911151348646362e-02 7.194953484015977063e-02 5.829131805694300755e-02 6.780329045954040790e-02 5.755962787212782344e-02 3.365774850149847591e-02 3.487723214285711609e-02 2.097511863136861457e-02 1.292652659840158764e-02 1.243873314185813157e-02 2.219460227272725128e-02 9.999765859140849478e-03 1.317042332667331395e-02 6.829108391608385009e-03 2.438967282717280631e-04 0.000000000000000000e+00 0.000000000000000000e+00 0.000000000000000000e+00 0.000000000000000000e+00 0.000000000000000000e+00 0.000000000000000000e+00 0.000000000000000000e+00 0.000000000000000000e+00 0.000000000000000000e+00
1.112500000000000017e-01 1.238995379620378423e-01 1.231678477772226582e-01 1.475575206043954757e-01 1.338993038211787057e-01 8.975399600399591726e-02 7.341291520979013885e-02 8.487606143856137042e-02 1.156070492007991030e-01 9.390024038461529388e-02 7.390070866633359492e-02 6.316925262237756133e-02 8.194930069930063399e-02 9.755869130869122829e-02 7.121784465534460040e-02 6.292535589410583330e-02 7.536408903596396314e-02 6.780329045954040790e-02 7.243732829670322670e-02 6.512042644855138562e-02 5.414507367632362400e-02 3.853568306693302969e-02 4.341361763236759735e-02 7.926643668831161171e-02 5.634014423076918326e-02 8.390047452547445828e-02 5.853521478521473559e-02 4.634037837162832685e-02 6.146197552447546508e-02 6.048638861138855294e-02 4.365751436063932539e-02 5.804742132867127952e-02 4.536479145854141470e-02 2.853591720779218369e-02 4.243803071928068521e-02 2.073122190309688653e-02 1.780446116383615010e-02 8.536385489510482996e-03 1.463380369630368390e-02 7.560798576423569117e-03 1.243873314185813157e-02 4.634037837162832685e-03 0.000000000000000000e+00 0.000000000000000000e+00 1.951173826173824505e-03 0.000000000000000000e+00 0.000000000000000000e+00 0.000000000000000000e+00 0.000000000000000000e+00 0.000000000000000000e+00 0.000000000000000000e+00 0.000000000000000000e+00
1.117500000000000021e-01 1.178021197552446553e-01 1.160948426573425590e-01 1.360943743756242719e-01 1.112169080919079983e-01 8.438826798201791435e-02 7.170563811188805647e-02 9.341244692807183780e-02 1.007293487762236928e-01 8.072981705794199381e-02 7.097394792707287237e-02 6.536432317682311366e-02 7.390070866633359492e-02 8.707113199300692274e-02 7.243732829670322670e-02 8.024202360139852386e-02 5.438897040459535204e-02 5.365728021978016793e-02 5.755962787212782344e-02 4.536479145854141470e-02 4.560868818681314274e-02 2.926760739260736779e-02 3.341385177322674788e-02 6.731549700299695183e-02 6.170587225274719312e-02 7.048615447052941629e-02 5.365728021978016793e-02 4.438920454545450256e-02 5.268169330669325578e-02 6.707160027472522379e-02 4.341361763236759735e-02 5.951080169830164773e-02 4.463310127372623060e-02 2.146291208791207064e-02 3.585281905594402824e-02 1.878004807692305878e-02 1.195093968531467550e-02 6.341314935064929804e-03 1.048755931568430728e-02 7.560798576423569117e-03 5.121831293706289624e-03 5.121831293706289624e-03 0.000000000000000000e+00 0.000000000000000000e+00 2.438967282717280631e-04 0.000000000000000000e+00 0.000000000000000000e+00 0.000000000000000000e+00 0.000000000000000000e+00 0.000000000000000000e+00 0.000000000000000000e+00 0.000000000000000000e+00
1.122500000000000026e-01 1.236556412337661143e-01 1.078023538961037919e-01 1.238995379620378423e-01 1.065828702547451518e-01 9.243686001498492566e-02 8.292488761238754613e-02 8.829061563436554905e-02 9.950986513486505258e-02 7.341291520979013885e-02 7.024225774225768826e-02 5.707183441558436737e-02 5.658404095904091130e-02 7.902253996003988368e-02 6.487652972027965759e-02 7.024225774225768826e-02 4.731596528471523899e-02 5.097441620879116647e-02 4.438920454545450256e-02 3.829178633866130166e-02 4.292582417582414128e-02 3.487723214285711609e-02 3.536502559940057216e-02 5.560845404595399916e-02 7.707136613386605939e-02 7.390070866633359492e-02 5.341338349150843989e-02 4.975493256743252629e-02 4.999882929570425433e-02 5.926690497002991970e-02 4.097465034965031699e-02 5.512066058941054308e-02 3.585281905594402824e-02 1.536549388111886627e-02 3.048709103396600451e-02 1.414601023976022783e-02 8.780282217782211032e-03 6.585211663336656973e-03 1.317042332667331395e-02 4.634037837162832685e-03 1.951173826173824505e-03 3.902347652347649010e-03 0.000000000000000000e+00 0.000000000000000000e+00 0.000000000000000000e+00 0.000000000000000000e+00 0.000000000000000000e+00 0.000000000000000000e+00 0.000000000000000000e+00 0.000000000000000000e+00 0.000000000000000000e+00 0.000000000000000000e+00
1.127500000000000030e-01 1.290213692557441449e-01 9.560751748251740401e-02 1.204849837662336498e-01 9.950986513486505258e-02 8.633944180819173864e-02 7.268122502497495474e-02 7.999812687312679582e-02 8.731502872127865078e-02 8.853451236263727708e-02 5.731573114385609541e-02 7.048615447052941629e-02 5.707183441558436737e-02 5.999859515484509687e-02 5.951080169830164773e-02 6.073028533966028097e-02 5.365728021978016793e-02 4.560868818681314274e-02 5.024272602397598236e-02 3.195047140359637272e-02 4.097465034965031699e-02 2.877981393606391172e-02 2.902371066433563976e-02 5.073051948051943844e-02 6.048638861138855294e-02 6.585211663336656973e-02 5.024272602397598236e-02 4.951103583916079826e-02 4.390141108891105343e-02 5.804742132867127952e-02 3.292605831668328487e-02 5.365728021978016793e-02 3.804788961038957362e-02 1.634108079420577841e-02 2.780422702297699958e-02 1.268262987012985961e-02 6.097418206793201768e-03 5.609624750249744829e-03 1.243873314185813157e-02 1.707277097902096252e-03 2.682864010989008830e-03 5.365728021978017660e-03 0.000000000000000000e+00 0.000000000000000000e+00 0.000000000000000000e+00 0.000000000000000000e+00 0.000000000000000000e+00 0.000000000000000000e+00 0.000000000000000000e+00 0.000000000000000000e+00 0.000000000000000000e+00 0.000000000000000000e+00
1.132500000000000034e-01 1.104852179070928142e-01 1.143875655594404628e-01 1.124363917332666385e-01 9.707089785214777222e-02 7.707136613386605939e-02 6.341314935064928937e-02 8.024202360139852386e-02 9.316855019980010977e-02 7.536408903596396314e-02 6.365704607892101741e-02 6.536432317682311366e-02 5.829131805694300755e-02 5.829131805694300755e-02 4.999882929570425433e-02 5.073051948051943844e-02 4.365751436063932539e-02 4.390141108891105343e-02 4.877934565434561415e-02 4.219413399100895717e-02 2.999929757742254843e-02 2.463356955544453511e-02 3.316995504495501984e-02 4.536479145854141470e-02 5.975469842657337577e-02 7.121784465534460040e-02 5.341338349150843989e-02 4.390141108891105343e-02 3.731619942557438951e-02 5.877911151348646362e-02 2.707253683816181200e-02 5.438897040459535204e-02 3.829178633866130166e-02 1.487770042457541193e-02 2.512136301198799118e-02 7.316901848151841949e-03 5.853521478521472865e-03 4.390141108891105516e-03 8.780282217782211032e-03 2.438967282717280631e-04 3.658450924075920974e-03 4.146244380619377480e-03 0.000000000000000000e+00 0.000000000000000000e+00 0.000000000000000000e+00 0.000000000000000000e+00 0.000000000000000000e+00 0.000000000000000000e+00 0.000000000000000000e+00 0.000000000000000000e+00 0.000000000000000000e+00 0.000000000000000000e+00
1.137500000000000039e-01 1.260946085164834085e-01 1.326798201798200794e-01 1.158509459290708310e-01 1.012171422327671488e-01 6.707160027472522379e-02 7.292512175324668278e-02 5.414507367632362400e-02 9.243686001498492566e-02 6.463263299200792955e-02 6.438873626373620151e-02 6.487652972027965759e-02 5.438897040459535204e-02 5.512066058941054308e-02 5.951080169830164773e-02 3.877957979520475773e-02 4.512089473026968667e-02 4.292582417582414128e-02 4.829155219780215808e-02 2.414577609890107904e-02 2.951150412087909583e-02 3.170657467532464469e-02 3.146267794705291665e-02 5.804742132867127952e-02 5.634014423076918326e-02 7.390070866633359492e-02 6.194976898101892115e-02 4.121854707792204503e-02 4.024296016483512595e-02 4.097465034965031699e-02 2.804812375124872761e-02 3.170657467532464469e-02 4.780375874125870200e-02 1.268262987012985961e-02 2.317018918581416342e-02 6.829108391608385009e-03 4.634037837162832685e-03 7.316901848151841081e-04 8.780282217782211032e-03 1.707277097902096252e-03 2.682864010989008830e-03 3.658450924075920974e-03 0.000000000000000000e+00 0.000000000000000000e+00 0.000000000000000000e+00 0.000000000000000000e+00 0.000000000000000000e+00 0.000000000000000000e+00 0.000000000000000000e+00 0.000000000000000000e+00 0.000000000000000000e+00 0.000000000000000000e+00
1.142500000000000043e-01 1.102413211788210862e-01 9.780258803696295633e-02 1.002415553196802367e-01 8.658333853646346667e-02 7.999812687312679582e-02 6.926667082917077611e-02 7.975423014485506779e-02 6.877887737262732004e-02 6.438873626373620151e-02 8.024202360139852386e-02 6.048638861138855294e-02 4.365751436063932539e-02 5.073051948051943844e-02 5.755962787212782344e-02 4.048685689310686092e-02 5.219389985014979971e-02 4.073075362137858896e-02 3.829178633866130166e-02 2.390187937062935100e-02 3.024319430569427647e-02 3.829178633866130166e-02 3.219436813186810076e-02 4.487699800199795863e-02 5.975469842657337577e-02 4.634037837162832685e-02 5.268169330669325578e-02 3.731619942557438951e-02 4.804765546953043004e-02 3.658450924075920541e-02 2.097511863136861457e-02 3.512112887112884413e-02 3.853568306693302969e-02 7.804695304695298021e-03 1.414601023976022783e-02 1.951173826173824505e-03 1.463380369630368216e-03 2.926760739260736432e-03 7.804695304695298021e-03 7.316901848151841081e-04 2.682864010989008830e-03 4.877934565434561263e-04 0.000000000000000000e+00 0.000000000000000000e+00 0.000000000000000000e+00 0.000000000000000000e+00 0.000000000000000000e+00 0.000000000000000000e+00 0.000000000000000000e+00 0.000000000000000000e+00 0.000000000000000000e+00 0.000000000000000000e+00
1.147500000000000048e-01 1.258507117882116666e-01 8.463216471028964238e-02 9.950986513486505258e-02 8.682723526473519471e-02 8.146150724275717792e-02 6.560821990509484170e-02 6.219366570929064919e-02 6.609601336163831165e-02 6.243756243756238417e-02 5.609624750249745523e-02 6.219366570929064919e-02 5.268169330669325578e-02 4.463310127372623060e-02 4.853544892607388611e-02 3.560892232767230020e-02 4.097465034965031699e-02 3.560892232767230020e-02 3.268216158841155683e-02 2.512136301198799118e-02 1.975563499000997092e-02 3.170657467532464469e-02 1.999953171828169896e-02 3.146267794705291665e-02 6.121807879620373705e-02 4.804765546953043004e-02 3.804788961038957362e-02 2.975540084915082387e-02 4.097465034965031699e-02 4.243803071928068521e-02 2.195070554445552671e-02 3.634061251248747737e-02 2.658474338161835593e-02 8.048592032967025189e-03 1.341432005494504198e-02 2.195070554445552758e-03 0.000000000000000000e+00 1.951173826173824505e-03 6.341314935064929804e-03 0.000000000000000000e+00 3.902347652347649010e-03 7.316901848151841081e-04 0.000000000000000000e+00 0.000000000000000000e+00 0.000000000000000000e+00 0.000000000000000000e+00 0.000000000000000000e+00 0.000000000000000000e+00 0.000000000000000000e+00 0.000000000000000000e+00 0.000000000000000000e+00 0.000000000000000000e+00
1.152500000000000052e-01 1.012171422327671488e-01 8.609554507992001060e-02 7.755915959040951546e-02 7.731526286213778743e-02 7.292512175324668278e-02 6.024249188311682490e-02 5.755962787212782344e-02 5.487676386113880811e-02 6.048638861138855294e-02 6.780329045954040790e-02 5.438897040459535204e-02 5.926690497002991970e-02 3.853568306693302969e-02 4.731596528471523899e-02 2.999929757742254843e-02 3.658450924075920541e-02 3.316995504495501984e-02 2.902371066433563976e-02 3.341385177322674788e-02 1.707277097902096599e-02 3.634061251248747737e-02 2.609694992507489986e-02 2.634084665334662789e-02 4.219413399100895717e-02 5.780352460039955148e-02 4.024296016483512595e-02 2.975540084915082387e-02 3.707230269730266148e-02 2.951150412087909583e-02 1.292652659840158764e-02 2.073122190309688653e-02 2.560915646853144725e-02 2.682864010989008830e-03 6.097418206793201768e-03 2.926760739260736432e-03 2.195070554445552758e-03 4.877934565434561263e-04 3.658450924075920974e-03 0.000000000000000000e+00 4.877934565434561263e-04 1.463380369630368216e-03 0.000000000000000000e+00 0.000000000000000000e+00 0.000000000000000000e+00 0.000000000000000000e+00 0.000000000000000000e+00 0.000000000000000000e+00 0.000000000000000000e+00 0.000000000000000000e+00 0.000000000000000000e+00 0.000000000000000000e+00
1.157500000000000057e-01 9.536362075424567597e-02 7.219343156843149867e-02 8.341268106893100220e-02 6.512042644855138562e-02 6.390094280719274544e-02 7.194953484015977063e-02 5.804742132867127952e-02 6.316925262237756133e-02 6.048638861138855294e-02 7.438850212287705099e-02 6.487652972027965759e-02 4.853544892607388611e-02 5.390117694805189597e-02 4.755986201298696703e-02 2.268239572927070735e-02 4.121854707792204503e-02 2.853591720779218369e-02 4.487699800199795863e-02 3.341385177322674788e-02 2.390187937062935100e-02 2.853591720779218369e-02 2.243849900099897932e-02 3.170657467532464469e-02 4.024296016483512595e-02 4.585258491508487078e-02 4.487699800199795863e-02 2.536525974025971922e-02 3.316995504495501984e-02 1.878004807692305878e-02 1.195093968531467550e-02 1.731666770729269403e-02 2.243849900099897932e-02 4.390141108891105516e-03 4.634037837162832685e-03 4.877934565434561263e-04 1.219483641358640180e-03 1.219483641358640180e-03 4.390141108891105516e-03 0.000000000000000000e+00 0.000000000000000000e+00 7.316901848151841081e-04 0.000000000000000000e+00 0.000000000000000000e+00 0.000000000000000000e+00 0.000000000000000000e+00 0.000000000000000000e+00 0.000000000000000000e+00 0.000000000000000000e+00 0.000000000000000000e+00 0.000000000000000000e+00 0.000000000000000000e+00
1.162500000000000061e-01 8.365657779720273024e-02 6.975446428571423219e-02 8.121761051448544988e-02 6.731549700299695183e-02 5.877911151348646362e-02 7.024225774225768826e-02 4.804765546953043004e-02 6.097418206793200901e-02 6.902277410089904808e-02 7.219343156843149867e-02 5.097441620879116647e-02 5.048662275224771040e-02 5.975469842657337577e-02 3.853568306693302969e-02 2.365798264235761950e-02 3.658450924075920541e-02 3.390164522977020395e-02 3.219436813186810076e-02 3.170657467532464469e-02 1.609718406593405038e-02 1.902394480519478681e-02 2.560915646853144725e-02 3.097488449050946058e-02 3.560892232767230020e-02 3.463333541458538806e-02 4.170634053446550110e-02 2.804812375124872761e-02 3.463333541458538806e-02 1.463380369630368390e-02 6.097418206793201768e-03 1.658497752247750992e-02 2.512136301198799118e-02 2.926760739260736432e-03 5.853521478521472865e-03 1.219483641358640180e-03 3.658450924075920974e-03 1.219483641358640180e-03 2.682864010989008830e-03 0.000000000000000000e+00 4.877934565434561263e-04 0.000000000000000000e+00 0.000000000000000000e+00 0.000000000000000000e+00 0.000000000000000000e+00 0.000000000000000000e+00 0.000000000000000000e+00 0.000000000000000000e+00 0.000000000000000000e+00 0.000000000000000000e+00 0.000000000000000000e+00 0.000000000000000000e+00
1.167500000000000066e-01 7.390070866633359492e-02 7.048615447052941629e-02 7.365681193806186688e-02 6.487652972027965759e-02 5.707183441558436737e-02 6.926667082917077611e-02 5.438897040459535204e-02 5.219389985014979971e-02 6.268145916583410526e-02 5.390117694805189597e-02 6.268145916583410526e-02 6.341314935064928937e-02 4.170634053446550110e-02 4.048685689310686092e-02 2.219460227272725128e-02 2.609694992507489986e-02 2.560915646853144725e-02 3.560892232767230020e-02 3.268216158841155683e-02 2.146291208791207064e-02 2.463356955544453511e-02 2.268239572927070735e-02 2.780422702297699958e-02 3.219436813186810076e-02 1.999953171828169896e-02 3.560892232767230020e-02 2.048732517482515850e-02 3.146267794705291665e-02 2.048732517482515850e-02 5.853521478521472865e-03 1.219483641358640354e-02 2.121901535964034261e-02 1.951173826173824505e-03 3.170657467532464902e-03 5.609624750249744829e-03 9.755869130869122526e-04 2.438967282717280631e-04 1.951173826173824505e-03 0.000000000000000000e+00 0.000000000000000000e+00 0.000000000000000000e+00 0.000000000000000000e+00 0.000000000000000000e+00 0.000000000000000000e+00 0.000000000000000000e+00 0.000000000000000000e+00 0.000000000000000000e+00 0.000000000000000000e+00 0.000000000000000000e+00 0.000000000000000000e+00 0.000000000000000000e+00
1.172500000000000070e-01 6.463263299200792955e-02 7.365681193806186688e-02 6.682770354645349575e-02 4.585258491508487078e-02 4.829155219780215808e-02 5.438897040459535204e-02 4.853544892607388611e-02 5.316948676323671186e-02 4.707206855644351096e-02 5.390117694805189597e-02 6.121807879620373705e-02 7.170563811188805647e-02 4.438920454545450256e-02 4.268192744755241325e-02 2.926760739260736779e-02 3.170657467532464469e-02 3.243826486013982879e-02 3.804788961038957362e-02 3.658450924075920541e-02 2.341408591408589146e-02 2.073122190309688653e-02 2.341408591408589146e-02 2.512136301198799118e-02 2.902371066433563976e-02 2.024342844655343046e-02 3.731619942557438951e-02 1.878004807692305878e-02 2.512136301198799118e-02 1.170704295704294573e-02 6.097418206793201768e-03 1.341432005494504198e-02 1.097535277222776336e-02 1.219483641358640180e-03 1.463380369630368216e-03 3.658450924075920974e-03 4.877934565434561263e-04 2.438967282717280631e-04 1.463380369630368216e-03 0.000000000000000000e+00 0.000000000000000000e+00 0.000000000000000000e+00 0.000000000000000000e+00 0.000000000000000000e+00 0.000000000000000000e+00 0.000000000000000000e+00 0.000000000000000000e+00 0.000000000000000000e+00 0.000000000000000000e+00 0.000000000000000000e+00 0.000000000000000000e+00 0.000000000000000000e+00
1.177500000000000074e-01 6.560821990509484170e-02 6.268145916583410526e-02 7.536408903596396314e-02 4.731596528471523899e-02 3.902347652347648577e-02 4.463310127372623060e-02 4.926713911088907022e-02 4.780375874125870200e-02 7.121784465534460040e-02 6.780329045954040790e-02 5.512066058941054308e-02 5.463286713286708007e-02 3.634061251248747737e-02 2.756033029470527154e-02 2.999929757742254843e-02 3.146267794705291665e-02 2.292629245754243539e-02 4.877934565434561415e-02 4.487699800199795863e-02 2.682864010989008396e-02 1.853615134865133074e-02 1.560939060939059604e-02 2.951150412087909583e-02 3.097488449050946058e-02 1.560939060939059604e-02 3.316995504495501984e-02 1.926784153346651485e-02 2.268239572927070735e-02 1.829225462037960270e-02 3.414554195804192505e-03 1.317042332667331395e-02 1.341432005494504198e-02 7.316901848151841081e-04 2.438967282717280360e-03 4.877934565434561263e-04 2.438967282717280631e-04 0.000000000000000000e+00 1.951173826173824505e-03 0.000000000000000000e+00 0.000000000000000000e+00 0.000000000000000000e+00 0.000000000000000000e+00 0.000000000000000000e+00 0.000000000000000000e+00 0.000000000000000000e+00 0.000000000000000000e+00 0.000000000000000000e+00 0.000000000000000000e+00 0.000000000000000000e+00 0.000000000000000000e+00 0.000000000000000000e+00
1.182500000000000079e-01 5.926690497002991970e-02 6.268145916583410526e-02 6.682770354645349575e-02 3.292605831668328487e-02 3.853568306693302969e-02 4.390141108891105343e-02 5.316948676323671186e-02 3.219436813186810076e-02 5.658404095904091130e-02 4.999882929570425433e-02 4.463310127372623060e-02 4.902324238261734218e-02 4.195023726273722914e-02 3.292605831668328487e-02 2.731643356643354004e-02 1.804835789210787467e-02 2.804812375124872761e-02 3.170657467532464469e-02 3.975516670829166987e-02 2.682864010989008396e-02 1.878004807692305878e-02 2.048732517482515850e-02 2.292629245754243539e-02 2.926760739260736779e-02 1.609718406593405038e-02 2.829202047952045565e-02 1.975563499000997092e-02 2.731643356643354004e-02 1.170704295704294573e-02 1.707277097902096252e-03 8.048592032967025189e-03 1.731666770729269403e-02 3.658450924075920974e-03 9.755869130869122526e-04 9.755869130869122526e-04 0.000000000000000000e+00 2.438967282717280631e-04 7.316901848151841081e-04 0.000000000000000000e+00 0.000000000000000000e+00 0.000000000000000000e+00 0.000000000000000000e+00 0.000000000000000000e+00 0.000000000000000000e+00 0.000000000000000000e+00 0.000000000000000000e+00 0.000000000000000000e+00 0.000000000000000000e+00 0.000000000000000000e+00 0.000000000000000000e+00 0.000000000000000000e+00
1.187500000000000083e-01 5.024272602397598236e-02 6.512042644855138562e-02 5.170610639360635058e-02 3.170657467532464469e-02 4.487699800199795863e-02 3.292605831668328487e-02 4.438920454545450256e-02 3.536502559940057216e-02 5.414507367632362400e-02 6.097418206793200901e-02 5.316948676323671186e-02 5.463286713286708007e-02 4.268192744755241325e-02 4.804765546953043004e-02 2.341408591408589146e-02 2.999929757742254843e-02 2.560915646853144725e-02 3.926737325174821380e-02 4.658427509990005488e-02 2.414577609890107904e-02 2.877981393606391172e-02 1.438990696803195586e-02 1.975563499000997092e-02 2.438967282717280707e-02 1.048755931568430728e-02 2.438967282717280707e-02 1.438990696803195586e-02 1.658497752247750992e-02 8.536385489510482996e-03 9.755869130869122526e-04 1.024366258741257925e-02 1.170704295704294573e-02 9.755869130869122526e-04 0.000000000000000000e+00 7.316901848151841081e-04 0.000000000000000000e+00 7.316901848151841081e-04 2.438967282717280631e-04 0.000000000000000000e+00 0.000000000000000000e+00 0.000000000000000000e+00 0.000000000000000000e+00 0.000000000000000000e+00 0.000000000000000000e+00 0.000000000000000000e+00 0.000000000000000000e+00 0.000000000000000000e+00 0.000000000000000000e+00 0.000000000000000000e+00 0.000000000000000000e+00 0.000000000000000000e+00
1.192500000000000088e-01 4.048685689310686092e-02 5.170610639360635058e-02 5.024272602397598236e-02 2.560915646853144725e-02 3.365774850149847591e-02 4.268192744755241325e-02 3.731619942557438951e-02 3.073098776223773254e-02 5.048662275224771040e-02 4.999882929570425433e-02 4.926713911088907022e-02 6.121807879620373705e-02 3.536502559940057216e-02 3.560892232767230020e-02 3.951126998001994184e-02 2.243849900099897932e-02 2.682864010989008396e-02 4.121854707792204503e-02 4.926713911088907022e-02 3.341385177322674788e-02 3.390164522977020395e-02 1.585328733766232234e-02 1.512159715284713823e-02 1.780446116383615010e-02 6.341314935064929804e-03 2.268239572927070735e-02 1.804835789210787467e-02 1.902394480519478681e-02 8.780282217782211032e-03 9.755869130869122526e-04 2.926760739260736432e-03 1.390211351148849979e-02 1.463380369630368216e-03 0.000000000000000000e+00 7.316901848151841081e-04 0.000000000000000000e+00 0.000000000000000000e+00 0.000000000000000000e+00 0.000000000000000000e+00 0.000000000000000000e+00 0.000000000000000000e+00 0.000000000000000000e+00 0.000000000000000000e+00 0.000000000000000000e+00 0.000000000000000000e+00 0.000000000000000000e+00 0.000000000000000000e+00 0.000000000000000000e+00 0.000000000000000000e+00 0.000000000000000000e+00 0.000000000000000000e+00
1.197500000000000092e-01 4.268192744755359980e-02 5.341338349150992482e-02 4.316972090409706281e-02 2.341408591408654372e-02 3.926737325174931015e-02 3.463333541458634562e-02 3.853568306693410522e-02 3.438943868631461065e-02 5.438897040459686472e-02 5.926690497003155728e-02 4.877934565434696723e-02 5.414507367632512974e-02 2.268239572927133879e-02 2.634084665334735995e-02 4.146244380619491798e-02 2.073122190309745899e-02 2.487746628371695010e-02 4.048685689310797808e-02 4.243803071928186482e-02 4.073075362137971306e-02 2.902371066433644467e-02 1.438990696803235485e-02 1.756056443556490779e-02 1.438990696803235485e-02 6.097418206793370904e-03 1.463380369630408982e-02 1.487770042457582306e-02 1.682887425074970286e-02 8.780282217782453894e-03 1.951173826173878498e-03 1.951173826173878498e-03 1.341432005494541495e-02 1.463380369630408982e-03 0.000000000000000000e+00 0.000000000000000000e+00 0.000000000000000000e+00 0.000000000000000000e+00 0.000000000000000000e+00 0.000000000000000000e+00 0.000000000000000000e+00 0.000000000000000000e+00 0.000000000000000000e+00 0.000000000000000000e+00 0.000000000000000000e+00 0.000000000000000000e+00 0.000000000000000000e+00 0.000000000000000000e+00 0.000000000000000000e+00 0.000000000000000000e+00 0.000000000000000000e+00 0.000000000000000000e+00
1.202499999999999958e-01 4.682817182817178292e-02 4.951103583916079826e-02 3.756009615384611755e-02 2.365798264235761950e-02 3.292605831668328487e-02 2.731643356643354004e-02 3.195047140359637272e-02 2.902371066433563976e-02 4.487699800199795863e-02 4.146244380619377307e-02 4.146244380619377307e-02 5.365728021978016793e-02 2.756033029470527154e-02 3.268216158841155683e-02 3.853568306693302969e-02 2.390187937062935100e-02 1.999953171828169896e-02 3.926737325174821380e-02 3.682840596903093344e-02 4.292582417582414128e-02 2.414577609890107904e-02 1.024366258741257925e-02 1.243873314185813157e-02 2.317018918581416342e-02 3.658450924075920974e-03 1.073145604395603532e-02 1.195093968531467550e-02 6.829108391608385009e-03 7.073005119880113913e-03 4.634037837162832685e-03 9.024178946053937334e-03 6.341314935064929804e-03 1.951173826173824505e-03 0.000000000000000000e+00 0.000000000000000000e+00 0.000000000000000000e+00 0.000000000000000000e+00 2.438967282717280631e-04 0.000000000000000000e+00 0.000000000000000000e+00 0.000000000000000000e+00 0.000000000000000000e+00 0.000000000000000000e+00 0.000000000000000000e+00 0.000000000000000000e+00 0.000000000000000000e+00 0.000000000000000000e+00 0.000000000000000000e+00 0.000000000000000000e+00 0.000000000000000000e+00 0.000000000000000000e+00
1.207499999999999962e-01 3.097488449050946058e-02 4.146244380619377307e-02 3.219436813186810076e-02 3.609671578421574933e-02 4.097465034965031699e-02 2.926760739260736779e-02 2.634084665334662789e-02 2.634084665334662789e-02 4.829155219780215808e-02 4.146244380619377307e-02 4.048685689310686092e-02 5.512066058941054308e-02 3.512112887112884413e-02 3.414554195804193198e-02 4.170634053446550110e-02 3.243826486013982879e-02 3.975516670829166987e-02 3.853568306693302969e-02 3.975516670829166987e-02 4.121854707792204503e-02 2.463356955544453511e-02 1.438990696803195586e-02 1.487770042457541193e-02 1.024366258741257925e-02 1.951173826173824505e-03 1.048755931568430728e-02 9.024178946053937334e-03 4.146244380619377480e-03 8.292488761238754960e-03 2.195070554445552758e-03 2.926760739260736432e-03 7.804695304695298021e-03 2.926760739260736432e-03 0.000000000000000000e+00 0.000000000000000000e+00 0.000000000000000000e+00 0.000000000000000000e+00 0.000000000000000000e+00 0.000000000000000000e+00 0.000000000000000000e+00 0.000000000000000000e+00 0.000000000000000000e+00 0.000000000000000000e+00 0.000000000000000000e+00 0.000000000000000000e+00 0.000000000000000000e+00 0.000000000000000000e+00 0.000000000000000000e+00 0.000000000000000000e+00 0.000000000000000000e+00 0.000000000000000000e+00
1.212499999999999967e-01 2.853591720779218369e-02 3.926737325174821380e-02 3.438943868631366002e-02 2.731643356643354004e-02 2.756033029470527154e-02 3.463333541458538806e-02 2.585305319680317529e-02 2.829202047952045565e-02 5.024272602397598236e-02 3.707230269730266148e-02 4.682817182817178292e-02 5.243779657842152775e-02 3.243826486013982879e-02 3.365774850149847591e-02 5.170610639360635058e-02 2.829202047952045565e-02 2.975540084915082387e-02 4.195023726273722914e-02 5.146220966533462254e-02 5.682793768731263934e-02 2.585305319680317529e-02 1.609718406593405038e-02 1.317042332667331395e-02 9.511972402597393406e-03 2.438967282717280631e-04 6.829108391608385009e-03 9.755869130869121442e-03 6.585211663336656973e-03 9.999765859140849478e-03 4.877934565434561263e-04 4.146244380619377480e-03 6.341314935064929804e-03 2.438967282717280631e-04 0.000000000000000000e+00 0.000000000000000000e+00 0.000000000000000000e+00 0.000000000000000000e+00 0.000000000000000000e+00 0.000000000000000000e+00 0.000000000000000000e+00 0.000000000000000000e+00 0.000000000000000000e+00 0.000000000000000000e+00 0.000000000000000000e+00 0.000000000000000000e+00 0.000000000000000000e+00 0.000000000000000000e+00 0.000000000000000000e+00 0.000000000000000000e+00 0.000000000000000000e+00 0.000000000000000000e+00
1.217499999999999971e-01 3.438943868631366002e-02 3.804788961038957362e-02 3.073098776223773254e-02 3.146267794705291665e-02 3.390164522977020395e-02 3.048709103396600451e-02 3.121878121878119208e-02 5.243779657842152775e-02 4.121854707792204503e-02 4.536479145854141470e-02 4.219413399100895717e-02 6.536432317682311366e-02 3.243826486013982879e-02 3.975516670829166987e-02 3.975516670829166987e-02 2.902371066433563976e-02 2.756033029470527154e-02 4.487699800199795863e-02 3.853568306693302969e-02 4.292582417582414128e-02 2.634084665334662789e-02 1.414601023976022783e-02 1.341432005494504198e-02 1.268262987012985961e-02 2.926760739260736432e-03 9.999765859140849478e-03 7.804695304695298021e-03 4.877934565434560721e-03 4.634037837162832685e-03 1.707277097902096252e-03 1.219483641358640180e-03 2.926760739260736432e-03 0.000000000000000000e+00 0.000000000000000000e+00 0.000000000000000000e+00 0.000000000000000000e+00 0.000000000000000000e+00 0.000000000000000000e+00 0.000000000000000000e+00 0.000000000000000000e+00 0.000000000000000000e+00 0.000000000000000000e+00 0.000000000000000000e+00 0.000000000000000000e+00 0.000000000000000000e+00 0.000000000000000000e+00 0.000000000000000000e+00 0.000000000000000000e+00 0.000000000000000000e+00 0.000000000000000000e+00 0.000000000000000000e+00
1.222499999999999976e-01 2.975540084915082387e-02 4.024296016483512595e-02 2.877981393606391172e-02 3.292605831668328487e-02 3.512112887112884413e-02 4.170634053446550110e-02 4.512089473026968667e-02 2.463356955544453511e-02 3.585281905594402824e-02 5.609624750249745523e-02 3.829178633866130166e-02 5.560845404595399916e-02 3.292605831668328487e-02 3.341385177322674788e-02 3.902347652347648577e-02 2.756033029470527154e-02 2.926760739260736779e-02 3.585281905594402824e-02 2.463356955544453511e-02 4.121854707792204503e-02 3.634061251248747737e-02 1.609718406593405038e-02 9.024178946053937334e-03 6.097418206793201768e-03 2.438967282717280631e-04 8.536385489510482996e-03 8.536385489510482996e-03 3.170657467532464902e-03 3.902347652347649010e-03 9.755869130869122526e-04 3.902347652347649010e-03 4.877934565434561263e-04 0.000000000000000000e+00 0.000000000000000000e+00 0.000000000000000000e+00 0.000000000000000000e+00 0.000000000000000000e+00 0.000000000000000000e+00 0.000000000000000000e+00 0.000000000000000000e+00 0.000000000000000000e+00 0.000000000000000000e+00 0.000000000000000000e+00 0.000000000000000000e+00 0.000000000000000000e+00 0.000000000000000000e+00 0.000000000000000000e+00 0.000000000000000000e+00 0.000000000000000000e+00 0.000000000000000000e+00 0.000000000000000000e+00
1.227499999999999980e-01 2.731643356643354004e-02 3.756009615384611755e-02 2.487746628371626315e-02 3.170657467532464469e-02 3.292605831668328487e-02 3.463333541458538806e-02 3.756009615384611755e-02 3.316995504495501984e-02 3.073098776223773254e-02 4.121854707792204503e-02 3.585281905594402824e-02 4.390141108891105343e-02 2.975540084915082387e-02 3.926737325174821380e-02 3.707230269730266148e-02 3.048709103396600451e-02 2.438967282717280707e-02 3.463333541458538806e-02 2.731643356643354004e-02 2.756033029470527154e-02 2.804812375124872761e-02 9.999765859140849478e-03 8.048592032967025189e-03 3.414554195804192505e-03 7.316901848151841081e-04 3.658450924075920974e-03 9.511972402597393406e-03 1.463380369630368216e-03 4.390141108891105516e-03 7.316901848151841081e-04 0.000000000000000000e+00 2.926760739260736432e-03 0.000000000000000000e+00 0.000000000000000000e+00 0.000000000000000000e+00 0.000000000000000000e+00 0.000000000000000000e+00 0.000000000000000000e+00 0.000000000000000000e+00 0.000000000000000000e+00 0.000000000000000000e+00 0.000000000000000000e+00 0.000000000000000000e+00 0.000000000000000000e+00 0.000000000000000000e+00 0.000000000000000000e+00 0.000000000000000000e+00 0.000000000000000000e+00 0.000000000000000000e+00 0.000000000000000000e+00 0.000000000000000000e+00
1.232499999999999984e-01 3.438943868631366002e-02 3.073098776223773254e-02 1.999953171828169896e-02 3.268216158841155683e-02 3.121878121878119208e-02 3.438943868631366002e-02 3.146267794705291665e-02 3.877957979520475773e-02 3.536502559940057216e-02 2.756033029470527154e-02 4.268192744755241325e-02 4.512089473026968667e-02 3.316995504495501984e-02 3.024319430569427647e-02 2.902371066433563976e-02 2.609694992507489986e-02 1.853615134865133074e-02 3.560892232767230020e-02 3.097488449050946058e-02 3.731619942557438951e-02 2.048732517482515850e-02 7.316901848151841949e-03 7.560798576423569117e-03 2.195070554445552758e-03 9.755869130869122526e-04 1.951173826173824505e-03 4.390141108891105516e-03 1.219483641358640180e-03 3.170657467532464902e-03 9.755869130869122526e-04 0.000000000000000000e+00 7.316901848151841081e-04 0.000000000000000000e+00 0.000000000000000000e+00 0.000000000000000000e+00 0.000000000000000000e+00 0.000000000000000000e+00 0.000000000000000000e+00 0.000000000000000000e+00 0.000000000000000000e+00 0.000000000000000000e+00 0.000000000000000000e+00 0.000000000000000000e+00 0.000000000000000000e+00 0.000000000000000000e+00 0.000000000000000000e+00 0.000000000000000000e+00 0.000000000000000000e+00 0.000000000000000000e+00 0.000000000000000000e+00 0.000000000000000000e+00
1.237499999999999989e-01 2.975540084915082387e-02 3.414554195804193198e-02 2.560915646853144725e-02 4.121854707792204503e-02 2.999929757742254843e-02 3.585281905594402824e-02 2.634084665334662789e-02 3.926737325174821380e-02 3.707230269730266148e-02 3.438943868631366002e-02 4.487699800199795863e-02 3.926737325174821380e-02 3.780399288211784559e-02 3.316995504495501984e-02 2.975540084915082387e-02 2.365798264235761950e-02 1.463380369630368390e-02 2.390187937062935100e-02 3.268216158841155683e-02 4.463310127372623060e-02 1.975563499000997092e-02 7.560798576423569117e-03 8.048592032967025189e-03 1.219483641358640180e-03 1.219483641358640180e-03 1.951173826173824505e-03 7.073005119880113913e-03 3.170657467532464902e-03 3.902347652347649010e-03 2.438967282717280631e-04 0.000000000000000000e+00 7.316901848151841081e-04 0.000000000000000000e+00 0.000000000000000000e+00 0.000000000000000000e+00 0.000000000000000000e+00 0.000000000000000000e+00 0.000000000000000000e+00 0.000000000000000000e+00 0.000000000000000000e+00 0.000000000000000000e+00 0.000000000000000000e+00 0.000000000000000000e+00 0.000000000000000000e+00 0.000000000000000000e+00 0.000000000000000000e+00 0.000000000000000000e+00 0.000000000000000000e+00 0.000000000000000000e+00 0.000000000000000000e+00 0.000000000000000000e+00
1.242499999999999993e-01 2.829202047952045565e-02 3.853568306693302969e-02 2.170680881618379868e-02 2.682864010989008396e-02 2.585305319680317529e-02 3.414554195804193198e-02 2.780422702297699958e-02 2.634084665334662789e-02 3.121878121878119208e-02 3.609671578421574933e-02 5.195000312187807168e-02 3.609671578421574933e-02 2.438967282717280707e-02 3.195047140359637272e-02 3.877957979520475773e-02 2.999929757742254843e-02 1.585328733766232234e-02 2.902371066433563976e-02 3.731619942557438951e-02 4.048685689310686092e-02 2.390187937062935100e-02 6.097418206793201768e-03 1.048755931568430728e-02 3.170657467532464902e-03 1.463380369630368216e-03 9.755869130869122526e-04 5.365728021978017660e-03 2.438967282717280631e-04 3.902347652347649010e-03 0.000000000000000000e+00 0.000000000000000000e+00 2.195070554445552758e-03 0.000000000000000000e+00 0.000000000000000000e+00 0.000000000000000000e+00 0.000000000000000000e+00 0.000000000000000000e+00 0.000000000000000000e+00 0.000000000000000000e+00 0.000000000000000000e+00 0.000000000000000000e+00 0.000000000000000000e+00 0.000000000000000000e+00 0.000000000000000000e+00 0.000000000000000000e+00 0.000000000000000000e+00 0.000000000000000000e+00 0.000000000000000000e+00 0.000000000000000000e+00 0.000000000000000000e+00 0.000000000000000000e+00
1.247499999999999998e-01 3.487723214285711609e-02 2.926760739260736779e-02 2.512136301198799118e-02 2.853591720779218369e-02 2.804812375124872761e-02 3.146267794705291665e-02 1.756056443556442206e-02 2.243849900099897932e-02 3.195047140359637272e-02 3.853568306693302969e-02 3.658450924075920541e-02 4.243803071928068521e-02 2.341408591408589146e-02 3.560892232767230020e-02 2.951150412087909583e-02 2.780422702297699958e-02 1.438990696803195586e-02 2.512136301198799118e-02 2.658474338161835593e-02 4.097465034965031699e-02 1.365821678321677002e-02 6.829108391608385009e-03 8.048592032967025189e-03 3.170657467532464902e-03 3.414554195804192505e-03 0.000000000000000000e+00 4.634037837162832685e-03 9.755869130869122526e-04 3.658450924075920974e-03 0.000000000000000000e+00 0.000000000000000000e+00 1.219483641358640180e-03 0.000000000000000000e+00 0.000000000000000000e+00 0.000000000000000000e+00 0.000000000000000000e+00 0.000000000000000000e+00 0.000000000000000000e+00 0.000000000000000000e+00 0.000000000000000000e+00 0.000000000000000000e+00 0.000000000000000000e+00 0.000000000000000000e+00 0.000000000000000000e+00 0.000000000000000000e+00 0.000000000000000000e+00 0.000000000000000000e+00 0.000000000000000000e+00 0.000000000000000000e+00 0.000000000000000000e+00 0.000000000000000000e+00
1.252500000000000002e-01 3.195047140359637272e-02 2.487746628371626315e-02 2.073122190309688653e-02 2.463356955544453511e-02 2.804812375124872761e-02 2.048732517482515850e-02 1.975563499000997092e-02 1.658497752247750992e-02 4.755986201298696703e-02 2.365798264235761950e-02 2.999929757742254843e-02 3.414554195804193198e-02 1.634108079420577841e-02 2.487746628371626315e-02 3.926737325174821380e-02 2.682864010989008396e-02 1.146314622877121769e-02 2.097511863136861457e-02 2.609694992507489986e-02 3.512112887112884413e-02 1.195093968531467550e-02 6.097418206793201768e-03 1.341432005494504198e-02 9.755869130869122526e-04 2.438967282717280360e-03 1.219483641358640180e-03 6.097418206793201768e-03 1.463380369630368216e-03 3.170657467532464902e-03 0.000000000000000000e+00 0.000000000000000000e+00 4.877934565434561263e-04 0.000000000000000000e+00 0.000000000000000000e+00 0.000000000000000000e+00 0.000000000000000000e+00 0.000000000000000000e+00 0.000000000000000000e+00 0.000000000000000000e+00 0.000000000000000000e+00 0.000000000000000000e+00 0.000000000000000000e+00 0.000000000000000000e+00 0.000000000000000000e+00 0.000000000000000000e+00 0.000000000000000000e+00 0.000000000000000000e+00 0.000000000000000000e+00 0.000000000000000000e+00 0.000000000000000000e+00 0.000000000000000000e+00
1.257500000000000007e-01 2.902371066433563976e-02 2.560915646853144725e-02 3.731619942557438951e-02 2.048732517482515850e-02 1.804835789210787467e-02 2.682864010989008396e-02 2.024342844655343046e-02 2.463356955544453511e-02 3.877957979520475773e-02 2.438967282717280707e-02 2.756033029470527154e-02 2.780422702297699958e-02 2.097511863136861457e-02 2.365798264235761950e-02 4.073075362137858896e-02 1.853615134865133074e-02 1.463380369630368390e-02 2.146291208791207064e-02 2.585305319680317529e-02 3.048709103396600451e-02 1.170704295704294573e-02 3.414554195804192505e-03 6.585211663336656973e-03 2.682864010989008830e-03 2.438967282717280360e-03 0.000000000000000000e+00 5.121831293706289624e-03 4.877934565434561263e-04 2.682864010989008830e-03 0.000000000000000000e+00 0.000000000000000000e+00 2.438967282717280631e-04 0.000000000000000000e+00 0.000000000000000000e+00 0.000000000000000000e+00 0.000000000000000000e+00 0.000000000000000000e+00 0.000000000000000000e+00 0.000000000000000000e+00 0.000000000000000000e+00 0.000000000000000000e+00 0.000000000000000000e+00 0.000000000000000000e+00 0.000000000000000000e+00 0.000000000000000000e+00 0.000000000000000000e+00 0.000000000000000000e+00 0.000000000000000000e+00 0.000000000000000000e+00 0.000000000000000000e+00 0.000000000000000000e+00
1.262500000000000011e-01 2.414577609890107904e-02 2.951150412087909583e-02 3.414554195804193198e-02 2.804812375124872761e-02 2.487746628371626315e-02 2.780422702297699958e-02 2.121901535964034261e-02 2.146291208791207064e-02 3.219436813186810076e-02 3.121878121878119208e-02 2.902371066433563976e-02 3.341385177322674788e-02 1.609718406593405038e-02 2.634084665334662789e-02 3.195047140359637272e-02 1.658497752247750992e-02 9.268075674325665370e-03 2.097511863136861457e-02 2.073122190309688653e-02 2.560915646853144725e-02 1.097535277222776336e-02 9.755869130869122526e-04 5.121831293706289624e-03 4.877934565434561263e-04 1.463380369630368216e-03 0.000000000000000000e+00 2.438967282717280360e-03 2.438967282717280631e-04 4.146244380619377480e-03 0.000000000000000000e+00 0.000000000000000000e+00 0.000000000000000000e+00 0.000000000000000000e+00 0.000000000000000000e+00 0.000000000000000000e+00 0.000000000000000000e+00 0.000000000000000000e+00 0.000000000000000000e+00 0.000000000000000000e+00 0.000000000000000000e+00 0.000000000000000000e+00 0.000000000000000000e+00 0.000000000000000000e+00 0.000000000000000000e+00 0.000000000000000000e+00 0.000000000000000000e+00 0.000000000000000000e+00 0.000000000000000000e+00 0.000000000000000000e+00 0.000000000000000000e+00 0.000000000000000000e+00
1.267500000000000016e-01 3.146267794705291665e-02 1.853615134865133074e-02 2.073122190309688653e-02 2.146291208791207064e-02 2.658474338161835593e-02 2.585305319680317529e-02 2.073122190309688653e-02 1.780446116383615010e-02 2.951150412087909583e-02 2.560915646853144725e-02 3.146267794705291665e-02 3.634061251248747737e-02 3.219436813186810076e-02 1.707277097902096599e-02 2.365798264235761950e-02 1.658497752247750992e-02 7.560798576423569117e-03 1.853615134865133074e-02 2.438967282717280707e-02 2.634084665334662789e-02 5.121831293706289624e-03 7.316901848151841949e-03 4.634037837162832685e-03 1.707277097902096252e-03 0.000000000000000000e+00 0.000000000000000000e+00 2.438967282717280631e-04 2.438967282717280631e-04 2.438967282717280360e-03 0.000000000000000000e+00 0.000000000000000000e+00 2.438967282717280631e-04 0.000000000000000000e+00 0.000000000000000000e+00 0.000000000000000000e+00 0.000000000000000000e+00 0.000000000000000000e+00 0.000000000000000000e+00 0.000000000000000000e+00 0.000000000000000000e+00 0.000000000000000000e+00 0.000000000000000000e+00 0.000000000000000000e+00 0.000000000000000000e+00 0.000000000000000000e+00 0.000000000000000000e+00 0.000000000000000000e+00 0.000000000000000000e+00 0.000000000000000000e+00 0.000000000000000000e+00 0.000000000000000000e+00
1.272500000000000020e-01 3.512112887112884413e-02 3.268216158841155683e-02 1.780446116383615010e-02 1.438990696803195586e-02 3.048709103396600451e-02 2.463356955544453511e-02 1.975563499000997092e-02 1.999953171828169896e-02 2.926760739260736779e-02 2.536525974025971922e-02 3.609671578421574933e-02 3.512112887112884413e-02 2.487746628371626315e-02 1.634108079420577841e-02 2.170680881618379868e-02 1.219483641358640354e-02 5.853521478521472865e-03 1.634108079420577841e-02 1.609718406593405038e-02 2.219460227272725128e-02 7.560798576423569117e-03 2.682864010989008830e-03 3.414554195804192505e-03 7.316901848151841081e-04 0.000000000000000000e+00 0.000000000000000000e+00 2.438967282717280631e-04 4.877934565434561263e-04 4.877934565434560721e-03 0.000000000000000000e+00 0.000000000000000000e+00 0.000000000000000000e+00 0.000000000000000000e+00 0.000000000000000000e+00 0.000000000000000000e+00 0.000000000000000000e+00 0.000000000000000000e+00 0.000000000000000000e+00 0.000000000000000000e+00 0.000000000000000000e+00 0.000000000000000000e+00 0.000000000000000000e+00 0.000000000000000000e+00 0.000000000000000000e+00 0.000000000000000000e+00 0.000000000000000000e+00 0.000000000000000000e+00 0.000000000000000000e+00 0.000000000000000000e+00 0.000000000000000000e+00 0.000000000000000000e+00
1.277500000000000024e-01 2.438967282717280707e-02 2.512136301198799118e-02 2.024342844655343046e-02 2.097511863136861457e-02 1.658497752247750992e-02 1.926784153346651485e-02 1.926784153346651485e-02 2.243849900099897932e-02 2.707253683816181200e-02 1.707277097902096599e-02 3.219436813186810076e-02 2.780422702297699958e-02 2.609694992507489986e-02 1.463380369630368390e-02 2.390187937062935100e-02 1.682887425074923796e-02 2.926760739260736432e-03 1.341432005494504198e-02 1.195093968531467550e-02 1.780446116383615010e-02 2.926760739260736432e-03 7.804695304695298021e-03 2.195070554445552758e-03 0.000000000000000000e+00 0.000000000000000000e+00 0.000000000000000000e+00 2.926760739260736432e-03 4.877934565434561263e-04 1.707277097902096252e-03 0.000000000000000000e+00 0.000000000000000000e+00 7.316901848151841081e-04 0.000000000000000000e+00 0.000000000000000000e+00 0.000000000000000000e+00 0.000000000000000000e+00 0.000000000000000000e+00 0.000000000000000000e+00 0.000000000000000000e+00 0.000000000000000000e+00 0.000000000000000000e+00 0.000000000000000000e+00 0.000000000000000000e+00 0.000000000000000000e+00 0.000000000000000000e+00 0.000000000000000000e+00 0.000000000000000000e+00 0.000000000000000000e+00 0.000000000000000000e+00 0.000000000000000000e+00 0.000000000000000000e+00
1.282500000000000029e-01 2.658474338161835593e-02 1.975563499000997092e-02 1.634108079420577841e-02 1.731666770729269403e-02 1.756056443556442206e-02 1.292652659840158764e-02 2.463356955544453511e-02 1.999953171828169896e-02 3.414554195804193198e-02 1.829225462037960270e-02 2.585305319680317529e-02 1.756056443556442206e-02 2.463356955544453511e-02 9.511972402597393406e-03 1.707277097902096599e-02 9.024178946053937334e-03 4.877934565434561263e-04 8.048592032967025189e-03 9.511972402597393406e-03 2.097511863136861457e-02 5.853521478521472865e-03 2.926760739260736432e-03 2.926760739260736432e-03 0.000000000000000000e+00 0.000000000000000000e+00 0.000000000000000000e+00 6.585211663336656973e-03 4.877934565434561263e-04 7.316901848151841081e-04 0.000000000000000000e+00 0.000000000000000000e+00 4.877934565434561263e-04 0.000000000000000000e+00 0.000000000000000000e+00 0.000000000000000000e+00 0.000000000000000000e+00 0.000000000000000000e+00 0.000000000000000000e+00 0.000000000000000000e+00 0.000000000000000000e+00 0.000000000000000000e+00 0.000000000000000000e+00 0.000000000000000000e+00 0.000000000000000000e+00 0.000000000000000000e+00 0.000000000000000000e+00 0.000000000000000000e+00 0.000000000000000000e+00 0.000000000000000000e+00 0.000000000000000000e+00 0.000000000000000000e+00
1.287500000000000033e-01 2.707253683816181200e-02 2.121901535964034261e-02 2.243849900099897932e-02 1.634108079420577841e-02 1.585328733766232234e-02 1.097535277222776336e-02 1.804835789210787467e-02 2.170680881618379868e-02 2.487746628371626315e-02 1.829225462037960270e-02 1.878004807692305878e-02 2.414577609890107904e-02 2.292629245754243539e-02 4.877934565434560721e-03 1.292652659840158764e-02 1.219483641358640354e-02 7.316901848151841081e-04 8.048592032967025189e-03 1.024366258741257925e-02 1.609718406593405038e-02 9.268075674325665370e-03 3.170657467532464902e-03 5.609624750249744829e-03 0.000000000000000000e+00 0.000000000000000000e+00 0.000000000000000000e+00 1.951173826173824505e-03 7.316901848151841081e-04 0.000000000000000000e+00 0.000000000000000000e+00 0.000000000000000000e+00 0.000000000000000000e+00 0.000000000000000000e+00 0.000000000000000000e+00 0.000000000000000000e+00 0.000000000000000000e+00 0.000000000000000000e+00 0.000000000000000000e+00 0.000000000000000000e+00 0.000000000000000000e+00 0.000000000000000000e+00 0.000000000000000000e+00 0.000000000000000000e+00 0.000000000000000000e+00 0.000000000000000000e+00 0.000000000000000000e+00 0.000000000000000000e+00 0.000000000000000000e+00 0.000000000000000000e+00 0.000000000000000000e+00 0.000000000000000000e+00
1.292500000000000038e-01 2.487746628371626315e-02 1.731666770729269403e-02 1.219483641358640354e-02 9.999765859140849478e-03 1.780446116383615010e-02 9.511972402597393406e-03 2.292629245754243539e-02 2.902371066433563976e-02 2.048732517482515850e-02 1.536549388111886627e-02 3.146267794705291665e-02 2.292629245754243539e-02 2.292629245754243539e-02 9.755869130869121442e-03 1.438990696803195586e-02 6.097418206793201768e-03 0.000000000000000000e+00 4.634037837162832685e-03 1.292652659840158764e-02 1.268262987012985961e-02 5.365728021978017660e-03 1.951173826173824505e-03 6.341314935064929804e-03 0.000000000000000000e+00 0.000000000000000000e+00 0.000000000000000000e+00 1.707277097902096252e-03 0.000000000000000000e+00 0.000000000000000000e+00 0.000000000000000000e+00 0.000000000000000000e+00 0.000000000000000000e+00 0.000000000000000000e+00 0.000000000000000000e+00 0.000000000000000000e+00 0.000000000000000000e+00 0.000000000000000000e+00 0.000000000000000000e+00 0.000000000000000000e+00 0.000000000000000000e+00 0.000000000000000000e+00 0.000000000000000000e+00 0.000000000000000000e+00 0.000000000000000000e+00 0.000000000000000000e+00 0.000000000000000000e+00 0.000000000000000000e+00 0.000000000000000000e+00 0.000000000000000000e+00 0.000000000000000000e+00 0.000000000000000000e+00
1.297500000000000042e-01 2.756033029470527154e-02 1.268262987012985961e-02 1.097535277222776336e-02 1.365821678321677002e-02 1.707277097902096599e-02 1.414601023976022783e-02 2.170680881618379868e-02 1.731666770729269403e-02 1.780446116383615010e-02 1.682887425074923796e-02 2.463356955544453511e-02 2.073122190309688653e-02 2.170680881618379868e-02 6.829108391608385009e-03 1.048755931568430728e-02 3.902347652347649010e-03 0.000000000000000000e+00 9.755869130869122526e-04 1.195093968531467550e-02 1.121924950049948966e-02 5.365728021978017660e-03 3.902347652347649010e-03 5.121831293706289624e-03 0.000000000000000000e+00 0.000000000000000000e+00 0.000000000000000000e+00 9.755869130869122526e-04 0.000000000000000000e+00 0.000000000000000000e+00 0.000000000000000000e+00 0.000000000000000000e+00 0.000000000000000000e+00 0.000000000000000000e+00 0.000000000000000000e+00 0.000000000000000000e+00 0.000000000000000000e+00 0.000000000000000000e+00 0.000000000000000000e+00 0.000000000000000000e+00 0.000000000000000000e+00 0.000000000000000000e+00 0.000000000000000000e+00 0.000000000000000000e+00 0.000000000000000000e+00 0.000000000000000000e+00 0.000000000000000000e+00 0.000000000000000000e+00 0.000000000000000000e+00 0.000000000000000000e+00 0.000000000000000000e+00 0.000000000000000000e+00
1.302500000000000047e-01 1.975563499000997092e-02 6.829108391608385009e-03 1.658497752247750992e-02 1.560939060939059604e-02 1.658497752247750992e-02 1.804835789210787467e-02 1.926784153346651485e-02 1.926784153346651485e-02 1.804835789210787467e-02 1.829225462037960270e-02 1.853615134865133074e-02 1.707277097902096599e-02 1.926784153346651485e-02 6.097418206793201768e-03 7.560798576423569117e-03 7.316901848151841081e-04 0.000000000000000000e+00 2.195070554445552758e-03 8.536385489510482996e-03 4.146244380619377480e-03 7.316901848151841081e-04 2.438967282717280631e-04 7.316901848151841081e-04 2.438967282717280631e-04 0.000000000000000000e+00 0.000000000000000000e+00 7.316901848151841081e-04 0.000000000000000000e+00 0.000000000000000000e+00 0.000000000000000000e+00 0.000000000000000000e+00 0.000000000000000000e+00 0.000000000000000000e+00 0.000000000000000000e+00 0.000000000000000000e+00 0.000000000000000000e+00 0.000000000000000000e+00 0.000000000000000000e+00 0.000000000000000000e+00 0.000000000000000000e+00 0.000000000000000000e+00 0.000000000000000000e+00 0.000000000000000000e+00 0.000000000000000000e+00 0.000000000000000000e+00 0.000000000000000000e+00 0.000000000000000000e+00 0.000000000000000000e+00 0.000000000000000000e+00 0.000000000000000000e+00 0.000000000000000000e+00
1.307500000000000051e-01 1.609718406593405038e-02 8.292488761238754960e-03 6.341314935064929804e-03 1.487770042457541193e-02 1.073145604395603532e-02 2.268239572927070735e-02 2.024342844655343046e-02 2.292629245754243539e-02 1.878004807692305878e-02 2.292629245754243539e-02 2.560915646853144725e-02 2.951150412087909583e-02 1.341432005494504198e-02 2.926760739260736432e-03 4.877934565434560721e-03 7.316901848151841081e-04 0.000000000000000000e+00 4.877934565434561263e-04 1.463380369630368216e-03 7.073005119880113913e-03 1.219483641358640180e-03 1.463380369630368216e-03 4.877934565434561263e-04 2.438967282717280631e-04 0.000000000000000000e+00 0.000000000000000000e+00 9.755869130869122526e-04 0.000000000000000000e+00 0.000000000000000000e+00 0.000000000000000000e+00 0.000000000000000000e+00 0.000000000000000000e+00 0.000000000000000000e+00 0.000000000000000000e+00 0.000000000000000000e+00 0.000000000000000000e+00 0.000000000000000000e+00 0.000000000000000000e+00 0.000000000000000000e+00 0.000000000000000000e+00 0.000000000000000000e+00 0.000000000000000000e+00 0.000000000000000000e+00 0.000000000000000000e+00 0.000000000000000000e+00 0.000000000000000000e+00 0.000000000000000000e+00 0.000000000000000000e+00 0.000000000000000000e+00 0.000000000000000000e+00 0.000000000000000000e+00
1.312500000000000056e-01 1.536549388111886627e-02 7.804695304695298021e-03 7.316901848151841949e-03 2.146291208791207064e-02 1.707277097902096599e-02 1.463380369630368390e-02 1.951173826173824288e-02 1.219483641358640354e-02 1.487770042457541193e-02 1.438990696803195586e-02 1.951173826173824288e-02 1.414601023976022783e-02 1.195093968531467550e-02 2.926760739260736432e-03 2.682864010989008830e-03 7.316901848151841081e-04 0.000000000000000000e+00 1.219483641358640180e-03 4.877934565434561263e-04 2.195070554445552758e-03 7.316901848151841081e-04 2.438967282717280631e-04 2.438967282717280631e-04 7.316901848151841081e-04 0.000000000000000000e+00 0.000000000000000000e+00 7.316901848151841081e-04 0.000000000000000000e+00 0.000000000000000000e+00 0.000000000000000000e+00 0.000000000000000000e+00 0.000000000000000000e+00 0.000000000000000000e+00 0.000000000000000000e+00 0.000000000000000000e+00 0.000000000000000000e+00 0.000000000000000000e+00 0.000000000000000000e+00 0.000000000000000000e+00 0.000000000000000000e+00 0.000000000000000000e+00 0.000000000000000000e+00 0.000000000000000000e+00 0.000000000000000000e+00 0.000000000000000000e+00 0.000000000000000000e+00 0.000000000000000000e+00 0.000000000000000000e+00 0.000000000000000000e+00 0.000000000000000000e+00 0.000000000000000000e+00
1.317500000000000060e-01 1.585328733766232234e-02 1.024366258741257925e-02 1.073145604395603532e-02 1.487770042457541193e-02 1.146314622877121769e-02 1.707277097902096599e-02 1.536549388111886627e-02 2.073122190309688653e-02 1.317042332667331395e-02 8.780282217782211032e-03 1.317042332667331395e-02 1.414601023976022783e-02 5.853521478521472865e-03 3.414554195804192505e-03 4.634037837162832685e-03 2.438967282717280631e-04 0.000000000000000000e+00 4.877934565434561263e-04 1.707277097902096252e-03 3.170657467532464902e-03 1.951173826173824505e-03 0.000000000000000000e+00 0.000000000000000000e+00 4.877934565434561263e-04 0.000000000000000000e+00 0.000000000000000000e+00 4.877934565434561263e-04 0.000000000000000000e+00 0.000000000000000000e+00 0.000000000000000000e+00 0.000000000000000000e+00 0.000000000000000000e+00 0.000000000000000000e+00 0.000000000000000000e+00 0.000000000000000000e+00 0.000000000000000000e+00 0.000000000000000000e+00 0.000000000000000000e+00 0.000000000000000000e+00 0.000000000000000000e+00 0.000000000000000000e+00 0.000000000000000000e+00 0.000000000000000000e+00 0.000000000000000000e+00 0.000000000000000000e+00 0.000000000000000000e+00 0.000000000000000000e+00 0.000000000000000000e+00 0.000000000000000000e+00 0.000000000000000000e+00 0.000000000000000000e+00
1.322500000000000064e-01 1.365821678321677002e-02 9.024178946053937334e-03 6.585211663336656973e-03 7.560798576423569117e-03 1.024366258741257925e-02 1.878004807692305878e-02 1.219483641358640354e-02 1.829225462037960270e-02 1.317042332667331395e-02 1.097535277222776336e-02 1.097535277222776336e-02 1.073145604395603532e-02 3.658450924075920974e-03 5.121831293706289624e-03 1.219483641358640180e-03 9.755869130869122526e-04 0.000000000000000000e+00 2.438967282717280631e-04 9.755869130869122526e-04 1.707277097902096252e-03 3.658450924075920974e-03 7.316901848151841081e-04 0.000000000000000000e+00 9.755869130869122526e-04 0.000000000000000000e+00 0.000000000000000000e+00 9.755869130869122526e-04 0.000000000000000000e+00 0.000000000000000000e+00 0.000000000000000000e+00 0.000000000000000000e+00 0.000000000000000000e+00 0.000000000000000000e+00 0.000000000000000000e+00 0.000000000000000000e+00 0.000000000000000000e+00 0.000000000000000000e+00 0.000000000000000000e+00 0.000000000000000000e+00 0.000000000000000000e+00 0.000000000000000000e+00 0.000000000000000000e+00 0.000000000000000000e+00 0.000000000000000000e+00 0.000000000000000000e+00 0.000000000000000000e+00 0.000000000000000000e+00 0.000000000000000000e+00 0.000000000000000000e+00 0.000000000000000000e+00 0.000000000000000000e+00
1.327500000000000069e-01 1.195093968531467550e-02 7.560798576423569117e-03 9.755869130869121442e-03 1.121924950049948966e-02 1.243873314185813157e-02 8.536385489510482996e-03 9.024178946053937334e-03 1.414601023976022783e-02 9.268075674325665370e-03 9.755869130869121442e-03 7.804695304695298021e-03 9.999765859140849478e-03 6.097418206793201768e-03 2.195070554445552758e-03 2.438967282717280360e-03 1.219483641358640180e-03 0.000000000000000000e+00 0.000000000000000000e+00 4.877934565434561263e-04 7.316901848151841081e-04 0.000000000000000000e+00 0.000000000000000000e+00 0.000000000000000000e+00 0.000000000000000000e+00 0.000000000000000000e+00 0.000000000000000000e+00 9.755869130869122526e-04 0.000000000000000000e+00 0.000000000000000000e+00 0.000000000000000000e+00 0.000000000000000000e+00 0.000000000000000000e+00 0.000000000000000000e+00 0.000000000000000000e+00 0.000000000000000000e+00 0.000000000000000000e+00 0.000000000000000000e+00 0.000000000000000000e+00 0.000000000000000000e+00 0.000000000000000000e+00 0.000000000000000000e+00 0.000000000000000000e+00 0.000000000000000000e+00 0.000000000000000000e+00 0.000000000000000000e+00 0.000000000000000000e+00 0.000000000000000000e+00 0.000000000000000000e+00 0.000000000000000000e+00 0.000000000000000000e+00 0.000000000000000000e+00
1.332500000000000073e-01 1.292652659840158764e-02 9.024178946053937334e-03 6.341314935064929804e-03 9.999765859140849478e-03 1.048755931568430728e-02 1.073145604395603532e-02 1.073145604395603532e-02 1.609718406593405038e-02 6.585211663336656973e-03 5.609624750249744829e-03 3.414554195804192505e-03 1.560939060939059604e-02 1.219483641358640180e-03 9.755869130869122526e-04 9.755869130869122526e-04 9.755869130869122526e-04 0.000000000000000000e+00 0.000000000000000000e+00 0.000000000000000000e+00 2.438967282717280631e-04 0.000000000000000000e+00 0.000000000000000000e+00 0.000000000000000000e+00 0.000000000000000000e+00 0.000000000000000000e+00 0.000000000000000000e+00 2.438967282717280360e-03 0.000000000000000000e+00 0.000000000000000000e+00 0.000000000000000000e+00 0.000000000000000000e+00 0.000000000000000000e+00 0.000000000000000000e+00 0.000000000000000000e+00 0.000000000000000000e+00 0.000000000000000000e+00 0.000000000000000000e+00 0.000000000000000000e+00 0.000000000000000000e+00 0.000000000000000000e+00 0.000000000000000000e+00 0.000000000000000000e+00 0.000000000000000000e+00 0.000000000000000000e+00 0.000000000000000000e+00 0.000000000000000000e+00 0.000000000000000000e+00 0.000000000000000000e+00 0.000000000000000000e+00 0.000000000000000000e+00 0.000000000000000000e+00
1.337500000000000078e-01 1.609718406593405038e-02 3.658450924075920974e-03 8.048592032967025189e-03 1.536549388111886627e-02 9.999765859140849478e-03 1.121924950049948966e-02 4.877934565434560721e-03 9.268075674325665370e-03 4.877934565434560721e-03 8.780282217782211032e-03 4.634037837162832685e-03 1.048755931568430728e-02 2.682864010989008830e-03 2.438967282717280360e-03 9.755869130869122526e-04 0.000000000000000000e+00 0.000000000000000000e+00 0.000000000000000000e+00 0.000000000000000000e+00 0.000000000000000000e+00 0.000000000000000000e+00 0.000000000000000000e+00 0.000000000000000000e+00 0.000000000000000000e+00 0.000000000000000000e+00 0.000000000000000000e+00 2.438967282717280631e-04 0.000000000000000000e+00 0.000000000000000000e+00 0.000000000000000000e+00 0.000000000000000000e+00 0.000000000000000000e+00 0.000000000000000000e+00 0.000000000000000000e+00 0.000000000000000000e+00 0.000000000000000000e+00 0.000000000000000000e+00 0.000000000000000000e+00 0.000000000000000000e+00 0.000000000000000000e+00 0.000000000000000000e+00 0.000000000000000000e+00 0.000000000000000000e+00 0.000000000000000000e+00 0.000000000000000000e+00 0.000000000000000000e+00 0.000000000000000000e+00 0.000000000000000000e+00 0.000000000000000000e+00 0.000000000000000000e+00 0.000000000000000000e+00
1.342500000000000082e-01 7.804695304695298021e-03 4.390141108891105516e-03 6.585211663336656973e-03 6.341314935064929804e-03 7.316901848151841949e-03 1.243873314185813157e-02 3.170657467532464902e-03 1.512159715284713823e-02 4.390141108891105516e-03 3.902347652347649010e-03 5.853521478521472865e-03 8.048592032967025189e-03 2.438967282717280360e-03 4.877934565434561263e-04 0.000000000000000000e+00 0.000000000000000000e+00 0.000000000000000000e+00 0.000000000000000000e+00 0.000000000000000000e+00 0.000000000000000000e+00 0.000000000000000000e+00 0.000000000000000000e+00 0.000000000000000000e+00 0.000000000000000000e+00 0.000000000000000000e+00 0.000000000000000000e+00 2.438967282717280631e-04 0.000000000000000000e+00 0.000000000000000000e+00 0.000000000000000000e+00 0.000000000000000000e+00 0.000000000000000000e+00 0.000000000000000000e+00 0.000000000000000000e+00 0.000000000000000000e+00 0.000000000000000000e+00 0.000000000000000000e+00 0.000000000000000000e+00 0.000000000000000000e+00 0.000000000000000000e+00 0.000000000000000000e+00 0.000000000000000000e+00 0.000000000000000000e+00 0.000000000000000000e+00 0.000000000000000000e+00 0.000000000000000000e+00 0.000000000000000000e+00 0.000000000000000000e+00 0.000000000000000000e+00 0.000000000000000000e+00 0.000000000000000000e+00
1.347500000000000087e-01 5.121831293706289624e-03 2.195070554445552758e-03 3.170657467532464902e-03 3.414554195804192505e-03 8.536385489510482996e-03 8.048592032967025189e-03 2.438967282717280360e-03 7.804695304695298021e-03 1.951173826173824505e-03 6.341314935064929804e-03 2.195070554445552758e-03 8.292488761238754960e-03 2.195070554445552758e-03 9.755869130869122526e-04 0.000000000000000000e+00 0.000000000000000000e+00 0.000000000000000000e+00 0.000000000000000000e+00 0.000000000000000000e+00 0.000000000000000000e+00 0.000000000000000000e+00 0.000000000000000000e+00 0.000000000000000000e+00 0.000000000000000000e+00 0.000000000000000000e+00 0.000000000000000000e+00 9.755869130869122526e-04 0.000000000000000000e+00 0.000000000000000000e+00 0.000000000000000000e+00 0.000000000000000000e+00 0.000000000000000000e+00 0.000000000000000000e+00 0.000000000000000000e+00 0.000000000000000000e+00 0.000000000000000000e+00 0.000000000000000000e+00 0.000000000000000000e+00 0.000000000000000000e+00 0.000000000000000000e+00 0.000000000000000000e+00 0.000000000000000000e+00 0.000000000000000000e+00 0.000000000000000000e+00 0.000000000000000000e+00 0.000000000000000000e+00 0.000000000000000000e+00 0.000000000000000000e+00 0.000000000000000000e+00 0.000000000000000000e+00 0.000000000000000000e+00
1.352500000000000091e-01 6.341314935064929804e-03 2.438967282717280360e-03 1.951173826173824505e-03 3.902347652347649010e-03 6.097418206793201768e-03 7.316901848151841949e-03 1.951173826173824505e-03 9.024178946053937334e-03 7.316901848151841081e-04 6.341314935064929804e-03 9.755869130869122526e-04 5.121831293706289624e-03 1.463380369630368216e-03 7.316901848151841081e-04 0.000000000000000000e+00 0.000000000000000000e+00 0.000000000000000000e+00 0.000000000000000000e+00 0.000000000000000000e+00 0.000000000000000000e+00 0.000000000000000000e+00 0.000000000000000000e+00 0.000000000000000000e+00 0.000000000000000000e+00 0.000000000000000000e+00 0.000000000000000000e+00 7.316901848151841081e-04 0.000000000000000000e+00 0.000000000000000000e+00 0.000000000000000000e+00 0.000000000000000000e+00 0.000000000000000000e+00 0.000000000000000000e+00 0.000000000000000000e+00 0.000000000000000000e+00 0.000000000000000000e+00 0.000000000000000000e+00 0.000000000000000000e+00 0.000000000000000000e+00 0.000000000000000000e+00 0.000000000000000000e+00 0.000000000000000000e+00 0.000000000000000000e+00 0.000000000000000000e+00 0.000000000000000000e+00 0.000000000000000000e+00 0.000000000000000000e+00 0.000000000000000000e+00 0.000000000000000000e+00 0.000000000000000000e+00 0.000000000000000000e+00
1.357500000000000095e-01 1.463380369630368216e-03 1.951173826173824505e-03 4.634037837162832685e-03 2.195070554445552758e-03 5.853521478521472865e-03 6.585211663336656973e-03 4.877934565434561263e-04 4.634037837162832685e-03 9.755869130869122526e-04 3.902347652347649010e-03 2.682864010989008830e-03 3.658450924075920974e-03 1.463380369630368216e-03 1.219483641358640180e-03 0.000000000000000000e+00 0.000000000000000000e+00 0.000000000000000000e+00 0.000000000000000000e+00 0.000000000000000000e+00 0.000000000000000000e+00 0.000000000000000000e+00 0.000000000000000000e+00 0.000000000000000000e+00 0.000000000000000000e+00 0.000000000000000000e+00 0.000000000000000000e+00 0.000000000000000000e+00 0.000000000000000000e+00 0.000000000000000000e+00 0.000000000000000000e+00 0.000000000000000000e+00 0.000000000000000000e+00 0.000000000000000000e+00 0.000000000000000000e+00 0.000000000000000000e+00 0.000000000000000000e+00 0.000000000000000000e+00 0.000000000000000000e+00 0.000000000000000000e+00 0.000000000000000000e+00 0.000000000000000000e+00 0.000000000000000000e+00 0.000000000000000000e+00 0.000000000000000000e+00 0.000000000000000000e+00 0.000000000000000000e+00 0.000000000000000000e+00 0.000000000000000000e+00 0.000000000000000000e+00 0.000000000000000000e+00 0.000000000000000000e+00
1.362500000000000100e-01 2.195070554445552758e-03 2.438967282717280631e-04 4.877934565434560721e-03 1.463380369630368216e-03 1.292652659840158764e-02 6.097418206793201768e-03 1.707277097902096252e-03 3.658450924075920974e-03 1.951173826173824505e-03 4.877934565434561263e-04 2.926760739260736432e-03 3.170657467532464902e-03 0.000000000000000000e+00 4.877934565434561263e-04 0.000000000000000000e+00 0.000000000000000000e+00 0.000000000000000000e+00 0.000000000000000000e+00 0.000000000000000000e+00 0.000000000000000000e+00 0.000000000000000000e+00 0.000000000000000000e+00 0.000000000000000000e+00 0.000000000000000000e+00 0.000000000000000000e+00 0.000000000000000000e+00 7.316901848151841081e-04 0.000000000000000000e+00 0.000000000000000000e+00 0.000000000000000000e+00 0.000000000000000000e+00 0.000000000000000000e+00 0.000000000000000000e+00 0.000000000000000000e+00 0.000000000000000000e+00 0.000000000000000000e+00 0.000000000000000000e+00 0.000000000000000000e+00 0.000000000000000000e+00 0.000000000000000000e+00 0.000000000000000000e+00 0.000000000000000000e+00 0.000000000000000000e+00 0.000000000000000000e+00 0.000000000000000000e+00 0.000000000000000000e+00 0.000000000000000000e+00 0.000000000000000000e+00 0.000000000000000000e+00 0.000000000000000000e+00 0.000000000000000000e+00
1.367500000000000104e-01 1.219483641358640180e-03 2.438967282717280631e-04 3.658450924075920974e-03 4.877934565434561263e-04 5.853521478521472865e-03 7.316901848151841081e-04 4.877934565434561263e-04 5.365728021978017660e-03 2.926760739260736432e-03 0.000000000000000000e+00 2.926760739260736432e-03 3.414554195804192505e-03 0.000000000000000000e+00 0.000000000000000000e+00 0.000000000000000000e+00 0.000000000000000000e+00 0.000000000000000000e+00 0.000000000000000000e+00 0.000000000000000000e+00 0.000000000000000000e+00 0.000000000000000000e+00 0.000000000000000000e+00 0.000000000000000000e+00 0.000000000000000000e+00 0.000000000000000000e+00 0.000000000000000000e+00 4.877934565434561263e-04 0.000000000000000000e+00 0.000000000000000000e+00 0.000000000000000000e+00 0.000000000000000000e+00 0.000000000000000000e+00 0.000000000000000000e+00 0.000000000000000000e+00 0.000000000000000000e+00 0.000000000000000000e+00 0.000000000000000000e+00 0.000000000000000000e+00 0.000000000000000000e+00 0.000000000000000000e+00 0.000000000000000000e+00 0.000000000000000000e+00 0.000000000000000000e+00 0.000000000000000000e+00 0.000000000000000000e+00 0.000000000000000000e+00 0.000000000000000000e+00 0.000000000000000000e+00 0.000000000000000000e+00 0.000000000000000000e+00 0.000000000000000000e+00
1.372500000000000109e-01 1.463380369630368216e-03 0.000000000000000000e+00 3.414554195804192505e-03 2.438967282717280631e-04 8.536385489510482996e-03 3.170657467532464902e-03 0.000000000000000000e+00 3.414554195804192505e-03 9.755869130869122526e-04 2.438967282717280631e-04 3.902347652347649010e-03 3.902347652347649010e-03 0.000000000000000000e+00 7.316901848151841081e-04 0.000000000000000000e+00 0.000000000000000000e+00 0.000000000000000000e+00 0.000000000000000000e+00 0.000000000000000000e+00 0.000000000000000000e+00 0.000000000000000000e+00 0.000000000000000000e+00 0.000000000000000000e+00 0.000000000000000000e+00 0.000000000000000000e+00 0.000000000000000000e+00 0.000000000000000000e+00 0.000000000000000000e+00 0.000000000000000000e+00 0.000000000000000000e+00 0.000000000000000000e+00 0.000000000000000000e+00 0.000000000000000000e+00 0.000000000000000000e+00 0.000000000000000000e+00 0.000000000000000000e+00 0.000000000000000000e+00 0.000000000000000000e+00 0.000000000000000000e+00 0.000000000000000000e+00 0.000000000000000000e+00 0.000000000000000000e+00 0.000000000000000000e+00 0.000000000000000000e+00 0.000000000000000000e+00 0.000000000000000000e+00 0.000000000000000000e+00 0.000000000000000000e+00 0.000000000000000000e+00 0.000000000000000000e+00 0.000000000000000000e+00
1.377500000000000113e-01 0.000000000000000000e+00 0.000000000000000000e+00 1.219483641358640180e-03 0.000000000000000000e+00 3.902347652347649010e-03 3.170657467532464902e-03 2.438967282717280631e-04 2.682864010989008830e-03 2.438967282717280631e-04 0.000000000000000000e+00 3.414554195804192505e-03 2.438967282717280631e-04 0.000000000000000000e+00 0.000000000000000000e+00 0.000000000000000000e+00 0.000000000000000000e+00 0.000000000000000000e+00 0.000000000000000000e+00 0.000000000000000000e+00 0.000000000000000000e+00 0.000000000000000000e+00 0.000000000000000000e+00 0.000000000000000000e+00 0.000000000000000000e+00 0.000000000000000000e+00 0.000000000000000000e+00 0.000000000000000000e+00 0.000000000000000000e+00 0.000000000000000000e+00 0.000000000000000000e+00 0.000000000000000000e+00 0.000000000000000000e+00 0.000000000000000000e+00 0.000000000000000000e+00 0.000000000000000000e+00 0.000000000000000000e+00 0.000000000000000000e+00 0.000000000000000000e+00 0.000000000000000000e+00 0.000000000000000000e+00 0.000000000000000000e+00 0.000000000000000000e+00 0.000000000000000000e+00 0.000000000000000000e+00 0.000000000000000000e+00 0.000000000000000000e+00 0.000000000000000000e+00 0.000000000000000000e+00 0.000000000000000000e+00 0.000000000000000000e+00 0.000000000000000000e+00
1.382500000000000118e-01 0.000000000000000000e+00 0.000000000000000000e+00 0.000000000000000000e+00 0.000000000000000000e+00 1.707277097902096252e-03 3.414554195804192505e-03 0.000000000000000000e+00 2.926760739260736432e-03 0.000000000000000000e+00 0.000000000000000000e+00 7.560798576423569117e-03 1.951173826173824505e-03 0.000000000000000000e+00 0.000000000000000000e+00 0.000000000000000000e+00 0.000000000000000000e+00 0.000000000000000000e+00 0.000000000000000000e+00 0.000000000000000000e+00 0.000000000000000000e+00 0.000000000000000000e+00 0.000000000000000000e+00 0.000000000000000000e+00 0.000000000000000000e+00 0.000000000000000000e+00 0.000000000000000000e+00 0.000000000000000000e+00 0.000000000000000000e+00 0.000000000000000000e+00 0.000000000000000000e+00 0.000000000000000000e+00 0.000000000000000000e+00 0.000000000000000000e+00 0.000000000000000000e+00 0.000000000000000000e+00 0.000000000000000000e+00 0.000000000000000000e+00 0.000000000000000000e+00 0.000000000000000000e+00 0.000000000000000000e+00 0.000000000000000000e+00 0.000000000000000000e+00 0.000000000000000000e+00 0.000000000000000000e+00 0.000000000000000000e+00 0.000000000000000000e+00 0.000000000000000000e+00 0.000000000000000000e+00 0.000000000000000000e+00 0.000000000000000000e+00 0.000000000000000000e+00
1.387500000000000122e-01 0.000000000000000000e+00 0.000000000000000000e+00 0.000000000000000000e+00 0.000000000000000000e+00 2.195070554445552758e-03 3.658450924075920974e-03 0.000000000000000000e+00 2.195070554445552758e-03 0.000000000000000000e+00 0.000000000000000000e+00 9.755869130869122526e-04 2.195070554445552758e-03 0.000000000000000000e+00 0.000000000000000000e+00 0.000000000000000000e+00 0.000000000000000000e+00 0.000000000000000000e+00 0.000000000000000000e+00 0.000000000000000000e+00 0.000000000000000000e+00 0.000000000000000000e+00 0.000000000000000000e+00 0.000000000000000000e+00 0.000000000000000000e+00 0.000000000000000000e+00 0.000000000000000000e+00 0.000000000000000000e+00 0.000000000000000000e+00 0.000000000000000000e+00 0.000000000000000000e+00 0.000000000000000000e+00 0.000000000000000000e+00 0.000000000000000000e+00 0.000000000000000000e+00 0.000000000000000000e+00 0.000000000000000000e+00 0.000000000000000000e+00 0.000000000000000000e+00 0.000000000000000000e+00 0.000000000000000000e+00 0.000000000000000000e+00 0.000000000000000000e+00 0.000000000000000000e+00 0.000000000000000000e+00 0.000000000000000000e+00 0.000000000000000000e+00 0.000000000000000000e+00 0.000000000000000000e+00 0.000000000000000000e+00 0.000000000000000000e+00 0.000000000000000000e+00
1.392500000000000127e-01 0.000000000000000000e+00 0.000000000000000000e+00 0.000000000000000000e+00 0.000000000000000000e+00 1.219483641358640180e-03 9.755869130869122526e-04 0.000000000000000000e+00 0.000000000000000000e+00 0.000000000000000000e+00 0.000000000000000000e+00 7.316901848151841081e-04 2.438967282717280631e-04 0.000000000000000000e+00 0.000000000000000000e+00 0.000000000000000000e+00 0.000000000000000000e+00 0.000000000000000000e+00 0.000000000000000000e+00 0.000000000000000000e+00 0.000000000000000000e+00 0.000000000000000000e+00 0.000000000000000000e+00 0.000000000000000000e+00 0.000000000000000000e+00 0.000000000000000000e+00 0.000000000000000000e+00 0.000000000000000000e+00 0.000000000000000000e+00 0.000000000000000000e+00 0.000000000000000000e+00 0.000000000000000000e+00 0.000000000000000000e+00 0.000000000000000000e+00 0.000000000000000000e+00 0.000000000000000000e+00 0.000000000000000000e+00 0.000000000000000000e+00 0.000000000000000000e+00 0.000000000000000000e+00 0.000000000000000000e+00 0.000000000000000000e+00 0.000000000000000000e+00 0.000000000000000000e+00 0.000000000000000000e+00 0.000000000000000000e+00 0.000000000000000000e+00 0.000000000000000000e+00 0.000000000000000000e+00 0.000000000000000000e+00 0.000000000000000000e+00 0.000000000000000000e+00
1.397500000000000131e-01 0.000000000000000000e+00 0.000000000000000000e+00 0.000000000000000000e+00 0.000000000000000000e+00 9.755869130869122526e-04 2.438967282717280631e-04 0.000000000000000000e+00 0.000000000000000000e+00 0.000000000000000000e+00 0.000000000000000000e+00 1.951173826173824505e-03 0.000000000000000000e+00 0.000000000000000000e+00 0.000000000000000000e+00 0.000000000000000000e+00 0.000000000000000000e+00 0.000000000000000000e+00 0.000000000000000000e+00 0.000000000000000000e+00 0.000000000000000000e+00 0.000000000000000000e+00 0.000000000000000000e+00 0.000000000000000000e+00 0.000000000000000000e+00 0.000000000000000000e+00 0.000000000000000000e+00 0.000000000000000000e+00 0.000000000000000000e+00 0.000000000000000000e+00 0.000000000000000000e+00 0.000000000000000000e+00 0.000000000000000000e+00 0.000000000000000000e+00 0.000000000000000000e+00 0.000000000000000000e+00 0.000000000000000000e+00 0.000000000000000000e+00 0.000000000000000000e+00 0.000000000000000000e+00 0.000000000000000000e+00 0.000000000000000000e+00 0.000000000000000000e+00 0.000000000000000000e+00 0.000000000000000000e+00 0.000000000000000000e+00 0.000000000000000000e+00 0.000000000000000000e+00 0.000000000000000000e+00 0.000000000000000000e+00 0.000000000000000000e+00 0.000000000000000000e+00
1.402500000000000135e-01 0.000000000000000000e+00 0.000000000000000000e+00 0.000000000000000000e+00 0.000000000000000000e+00 9.755869130869122526e-04 0.000000000000000000e+00 0.000000000000000000e+00 0.000000000000000000e+00 0.000000000000000000e+00 0.000000000000000000e+00 1.219483641358640180e-03 0.000000000000000000e+00 0.000000000000000000e+00 0.000000000000000000e+00 0.000000000000000000e+00 0.000000000000000000e+00 0.000000000000000000e+00 0.000000000000000000e+00 0.000000000000000000e+00 0.000000000000000000e+00 0.000000000000000000e+00 0.000000000000000000e+00 0.000000000000000000e+00 0.000000000000000000e+00 0.000000000000000000e+00 0.000000000000000000e+00 0.000000000000000000e+00 0.000000000000000000e+00 0.000000000000000000e+00 0.000000000000000000e+00 0.000000000000000000e+00 0.000000000000000000e+00 0.000000000000000000e+00 0.000000000000000000e+00 0.000000000000000000e+00 0.000000000000000000e+00 0.000000000000000000e+00 0.000000000000000000e+00 0.000000000000000000e+00 0.000000000000000000e+00 0.000000000000000000e+00 0.000000000000000000e+00 0.000000000000000000e+00 0.000000000000000000e+00 0.000000000000000000e+00 0.000000000000000000e+00 0.000000000000000000e+00 0.000000000000000000e+00 0.000000000000000000e+00 0.000000000000000000e+00 0.000000000000000000e+00
1.407500000000000140e-01 0.000000000000000000e+00 0.000000000000000000e+00 0.000000000000000000e+00 0.000000000000000000e+00 1.463380369630368216e-03 4.877934565434561263e-04 0.000000000000000000e+00 0.000000000000000000e+00 0.000000000000000000e+00 0.000000000000000000e+00 4.877934565434561263e-04 0.000000000000000000e+00 0.000000000000000000e+00 0.000000000000000000e+00 0.000000000000000000e+00 0.000000000000000000e+00 0.000000000000000000e+00 0.000000000000000000e+00 0.000000000000000000e+00 0.000000000000000000e+00 0.000000000000000000e+00 0.000000000000000000e+00 0.000000000000000000e+00 0.000000000000000000e+00 0.000000000000000000e+00 0.000000000000000000e+00 0.000000000000000000e+00 0.000000000000000000e+00 0.000000000000000000e+00 0.000000000000000000e+00 0.000000000000000000e+00 0.000000000000000000e+00 0.000000000000000000e+00 0.000000000000000000e+00 0.000000000000000000e+00 0.000000000000000000e+00 0.000000000000000000e+00 0.000000000000000000e+00 0.000000000000000000e+00 0.000000000000000000e+00 0.000000000000000000e+00 0.000000000000000000e+00 0.000000000000000000e+00 0.000000000000000000e+00 0.000000000000000000e+00 0.000000000000000000e+00 0.000000000000000000e+00 0.000000000000000000e+00 0.000000000000000000e+00 0.000000000000000000e+00 0.000000000000000000e+00
1.412500000000000144e-01 0.000000000000000000e+00 0.000000000000000000e+00 0.000000000000000000e+00 0.000000000000000000e+00 1.707277097902096252e-03 0.000000000000000000e+00 0.000000000000000000e+00 0.000000000000000000e+00 0.000000000000000000e+00 0.000000000000000000e+00 0.000000000000000000e+00 0.000000000000000000e+00 0.000000000000000000e+00 0.000000000000000000e+00 0.000000000000000000e+00 0.000000000000000000e+00 0.000000000000000000e+00 0.000000000000000000e+00 0.000000000000000000e+00 0.000000000000000000e+00 0.000000000000000000e+00 0.000000000000000000e+00 0.000000000000000000e+00 0.000000000000000000e+00 0.000000000000000000e+00 0.000000000000000000e+00 0.000000000000000000e+00 0.000000000000000000e+00 0.000000000000000000e+00 0.000000000000000000e+00 0.000000000000000000e+00 0.000000000000000000e+00 0.000000000000000000e+00 0.000000000000000000e+00 0.000000000000000000e+00 0.000000000000000000e+00 0.000000000000000000e+00 0.000000000000000000e+00 0.000000000000000000e+00 0.000000000000000000e+00 0.000000000000000000e+00 0.000000000000000000e+00 0.000000000000000000e+00 0.000000000000000000e+00 0.000000000000000000e+00 0.000000000000000000e+00 0.000000000000000000e+00 0.000000000000000000e+00 0.000000000000000000e+00 0.000000000000000000e+00 0.000000000000000000e+00
1.417500000000000149e-01 0.000000000000000000e+00 0.000000000000000000e+00 0.000000000000000000e+00 0.000000000000000000e+00 1.463380369630368216e-03 0.000000000000000000e+00 0.000000000000000000e+00 0.000000000000000000e+00 0.000000000000000000e+00 0.000000000000000000e+00 0.000000000000000000e+00 0.000000000000000000e+00 0.000000000000000000e+00 0.000000000000000000e+00 0.000000000000000000e+00 0.000000000000000000e+00 0.000000000000000000e+00 0.000000000000000000e+00 0.000000000000000000e+00 0.000000000000000000e+00 0.000000000000000000e+00 0.000000000000000000e+00 0.000000000000000000e+00 0.000000000000000000e+00 0.000000000000000000e+00 0.000000000000000000e+00 0.000000000000000000e+00 0.000000000000000000e+00 0.000000000000000000e+00 0.000000000000000000e+00 0.000000000000000000e+00 0.000000000000000000e+00 0.000000000000000000e+00 0.000000000000000000e+00 0.000000000000000000e+00 0.000000000000000000e+00 0.000000000000000000e+00 0.000000000000000000e+00 0.000000000000000000e+00 0.000000000000000000e+00 0.000000000000000000e+00 0.000000000000000000e+00 0.000000000000000000e+00 0.000000000000000000e+00 0.000000000000000000e+00 0.000000000000000000e+00 0.000000000000000000e+00 0.000000000000000000e+00 0.000000000000000000e+00 0.000000000000000000e+00 0.000000000000000000e+00
1.422500000000000153e-01 0.000000000000000000e+00 0.000000000000000000e+00 0.000000000000000000e+00 0.000000000000000000e+00 0.000000000000000000e+00 0.000000000000000000e+00 0.000000000000000000e+00 0.000000000000000000e+00 0.000000000000000000e+00 0.000000000000000000e+00 0.000000000000000000e+00 0.000000000000000000e+00 0.000000000000000000e+00 0.000000000000000000e+00 0.000000000000000000e+00 0.000000000000000000e+00 0.000000000000000000e+00 0.000000000000000000e+00 0.000000000000000000e+00 0.000000000000000000e+00 0.000000000000000000e+00 0.000000000000000000e+00 0.000000000000000000e+00 0.000000000000000000e+00 0.000000000000000000e+00 0.000000000000000000e+00 0.000000000000000000e+00 0.000000000000000000e+00 0.000000000000000000e+00 0.000000000000000000e+00 0.000000000000000000e+00 0.000000000000000000e+00 0.000000000000000000e+00 0.000000000000000000e+00 0.000000000000000000e+00 0.000000000000000000e+00 0.000000000000000000e+00 0.000000000000000000e+00 0.000000000000000000e+00 0.000000000000000000e+00 0.000000000000000000e+00 0.000000000000000000e+00 0.000000000000000000e+00 0.000000000000000000e+00 0.000000000000000000e+00 0.000000000000000000e+00 0.000000000000000000e+00 0.000000000000000000e+00 0.000000000000000000e+00 0.000000000000000000e+00 0.000000000000000000e+00
1.427500000000000158e-01 0.000000000000000000e+00 0.000000000000000000e+00 0.000000000000000000e+00 0.000000000000000000e+00 2.438967282717280631e-04 0.000000000000000000e+00 0.000000000000000000e+00 0.000000000000000000e+00 0.000000000000000000e+00 0.000000000000000000e+00 0.000000000000000000e+00 0.000000000000000000e+00 0.000000000000000000e+00 0.000000000000000000e+00 0.000000000000000000e+00 0.000000000000000000e+00 0.000000000000000000e+00 0.000000000000000000e+00 0.000000000000000000e+00 0.000000000000000000e+00 0.000000000000000000e+00 0.000000000000000000e+00 0.000000000000000000e+00 0.000000000000000000e+00 0.000000000000000000e+00 0.000000000000000000e+00 0.000000000000000000e+00 0.000000000000000000e+00 0.000000000000000000e+00 0.000000000000000000e+00 0.000000000000000000e+00 0.000000000000000000e+00 0.000000000000000000e+00 0.000000000000000000e+00 0.000000000000000000e+00 0.000000000000000000e+00 0.000000000000000000e+00 0.000000000000000000e+00 0.000000000000000000e+00 0.000000000000000000e+00 0.000000000000000000e+00 0.000000000000000000e+00 0.000000000000000000e+00 0.000000000000000000e+00 0.000000000000000000e+00 0.000000000000000000e+00 0.000000000000000000e+00 0.000000000000000000e+00 0.000000000000000000e+00 0.000000000000000000e+00 0.000000000000000000e+00
1.432500000000000162e-01 0.000000000000000000e+00 0.000000000000000000e+00 0.000000000000000000e+00 0.000000000000000000e+00 0.000000000000000000e+00 0.000000000000000000e+00 0.000000000000000000e+00 0.000000000000000000e+00 0.000000000000000000e+00 0.000000000000000000e+00 0.000000000000000000e+00 0.000000000000000000e+00 0.000000000000000000e+00 0.000000000000000000e+00 0.000000000000000000e+00 0.000000000000000000e+00 0.000000000000000000e+00 0.000000000000000000e+00 0.000000000000000000e+00 0.000000000000000000e+00 0.000000000000000000e+00 0.000000000000000000e+00 0.000000000000000000e+00 0.000000000000000000e+00 0.000000000000000000e+00 0.000000000000000000e+00 0.000000000000000000e+00 0.000000000000000000e+00 0.000000000000000000e+00 0.000000000000000000e+00 0.000000000000000000e+00 0.000000000000000000e+00 0.000000000000000000e+00 0.000000000000000000e+00 0.000000000000000000e+00 0.000000000000000000e+00 0.000000000000000000e+00 0.000000000000000000e+00 0.000000000000000000e+00 0.000000000000000000e+00 0.000000000000000000e+00 0.000000000000000000e+00 0.000000000000000000e+00 0.000000000000000000e+00 0.000000000000000000e+00 0.000000000000000000e+00 0.000000000000000000e+00 0.000000000000000000e+00 0.000000000000000000e+00 0.000000000000000000e+00 0.000000000000000000e+00
1.437500000000000167e-01 0.000000000000000000e+00 0.000000000000000000e+00 0.000000000000000000e+00 0.000000000000000000e+00 0.000000000000000000e+00 0.000000000000000000e+00 0.000000000000000000e+00 0.000000000000000000e+00 0.000000000000000000e+00 0.000000000000000000e+00 0.000000000000000000e+00 0.000000000000000000e+00 0.000000000000000000e+00 0.000000000000000000e+00 0.000000000000000000e+00 0.000000000000000000e+00 0.000000000000000000e+00 0.000000000000000000e+00 0.000000000000000000e+00 0.000000000000000000e+00 0.000000000000000000e+00 0.000000000000000000e+00 0.000000000000000000e+00 0.000000000000000000e+00 0.000000000000000000e+00 0.000000000000000000e+00 0.000000000000000000e+00 0.000000000000000000e+00 0.000000000000000000e+00 0.000000000000000000e+00 0.000000000000000000e+00 0.000000000000000000e+00 0.000000000000000000e+00 0.000000000000000000e+00 0.000000000000000000e+00 0.000000000000000000e+00 0.000000000000000000e+00 0.000000000000000000e+00 0.000000000000000000e+00 0.000000000000000000e+00 0.000000000000000000e+00 0.000000000000000000e+00 0.000000000000000000e+00 0.000000000000000000e+00 0.000000000000000000e+00 0.000000000000000000e+00 0.000000000000000000e+00 0.000000000000000000e+00 0.000000000000000000e+00 0.000000000000000000e+00 0.000000000000000000e+00
1.442500000000000171e-01 0.000000000000000000e+00 0.000000000000000000e+00 0.000000000000000000e+00 0.000000000000000000e+00 0.000000000000000000e+00 0.000000000000000000e+00 0.000000000000000000e+00 0.000000000000000000e+00 0.000000000000000000e+00 0.000000000000000000e+00 0.000000000000000000e+00 0.000000000000000000e+00 0.000000000000000000e+00 0.000000000000000000e+00 0.000000000000000000e+00 0.000000000000000000e+00 0.000000000000000000e+00 0.000000000000000000e+00 0.000000000000000000e+00 0.000000000000000000e+00 0.000000000000000000e+00 0.000000000000000000e+00 0.000000000000000000e+00 0.000000000000000000e+00 0.000000000000000000e+00 0.000000000000000000e+00 0.000000000000000000e+00 0.000000000000000000e+00 0.000000000000000000e+00 0.000000000000000000e+00 0.000000000000000000e+00 0.000000000000000000e+00 0.000000000000000000e+00 0.000000000000000000e+00 0.000000000000000000e+00 0.000000000000000000e+00 0.000000000000000000e+00 0.000000000000000000e+00 0.000000000000000000e+00 0.000000000000000000e+00 0.000000000000000000e+00 0.000000000000000000e+00 0.000000000000000000e+00 0.000000000000000000e+00 0.000000000000000000e+00 0.000000000000000000e+00 0.000000000000000000e+00 0.000000000000000000e+00 0.000000000000000000e+00 0.000000000000000000e+00 0.000000000000000000e+00
1.447499999999999898e-01 0.000000000000000000e+00 0.000000000000000000e+00 0.000000000000000000e+00 0.000000000000000000e+00 0.000000000000000000e+00 0.000000000000000000e+00 0.000000000000000000e+00 0.000000000000000000e+00 0.000000000000000000e+00 0.000000000000000000e+00 0.000000000000000000e+00 0.000000000000000000e+00 0.000000000000000000e+00 0.000000000000000000e+00 0.000000000000000000e+00 0.000000000000000000e+00 0.000000000000000000e+00 0.000000000000000000e+00 0.000000000000000000e+00 0.000000000000000000e+00 0.000000000000000000e+00 0.000000000000000000e+00 0.000000000000000000e+00 0.000000000000000000e+00 0.000000000000000000e+00 0.000000000000000000e+00 0.000000000000000000e+00 0.000000000000000000e+00 0.000000000000000000e+00 0.000000000000000000e+00 0.000000000000000000e+00 0.000000000000000000e+00 0.000000000000000000e+00 0.000000000000000000e+00 0.000000000000000000e+00 0.000000000000000000e+00 0.000000000000000000e+00 0.000000000000000000e+00 0.000000000000000000e+00 0.000000000000000000e+00 0.000000000000000000e+00 0.000000000000000000e+00 0.000000000000000000e+00 0.000000000000000000e+00 0.000000000000000000e+00 0.000000000000000000e+00 0.000000000000000000e+00 0.000000000000000000e+00 0.000000000000000000e+00 0.000000000000000000e+00 0.000000000000000000e+00
1.452499999999999902e-01 0.000000000000000000e+00 0.000000000000000000e+00 0.000000000000000000e+00 0.000000000000000000e+00 0.000000000000000000e+00 0.000000000000000000e+00 0.000000000000000000e+00 0.000000000000000000e+00 0.000000000000000000e+00 0.000000000000000000e+00 0.000000000000000000e+00 0.000000000000000000e+00 0.000000000000000000e+00 0.000000000000000000e+00 0.000000000000000000e+00 0.000000000000000000e+00 0.000000000000000000e+00 0.000000000000000000e+00 0.000000000000000000e+00 0.000000000000000000e+00 0.000000000000000000e+00 0.000000000000000000e+00 0.000000000000000000e+00 0.000000000000000000e+00 0.000000000000000000e+00 0.000000000000000000e+00 0.000000000000000000e+00 0.000000000000000000e+00 0.000000000000000000e+00 0.000000000000000000e+00 0.000000000000000000e+00 0.000000000000000000e+00 0.000000000000000000e+00 0.000000000000000000e+00 0.000000000000000000e+00 0.000000000000000000e+00 0.000000000000000000e+00 0.000000000000000000e+00 0.000000000000000000e+00 0.000000000000000000e+00 0.000000000000000000e+00 0.000000000000000000e+00 0.000000000000000000e+00 0.000000000000000000e+00 0.000000000000000000e+00 0.000000000000000000e+00 0.000000000000000000e+00 0.000000000000000000e+00 0.000000000000000000e+00 0.000000000000000000e+00 0.000000000000000000e+00
1.457499999999999907e-01 0.000000000000000000e+00 0.000000000000000000e+00 0.000000000000000000e+00 0.000000000000000000e+00 0.000000000000000000e+00 0.000000000000000000e+00 0.000000000000000000e+00 0.000000000000000000e+00 0.000000000000000000e+00 0.000000000000000000e+00 0.000000000000000000e+00 0.000000000000000000e+00 0.000000000000000000e+00 0.000000000000000000e+00 0.000000000000000000e+00 0.000000000000000000e+00 0.000000000000000000e+00 0.000000000000000000e+00 0.000000000000000000e+00 0.000000000000000000e+00 0.000000000000000000e+00 0.000000000000000000e+00 0.000000000000000000e+00 0.000000000000000000e+00 0.000000000000000000e+00 0.000000000000000000e+00 0.000000000000000000e+00 0.000000000000000000e+00 0.000000000000000000e+00 0.000000000000000000e+00 0.000000000000000000e+00 0.000000000000000000e+00 0.000000000000000000e+00 0.000000000000000000e+00 0.000000000000000000e+00 0.000000000000000000e+00 0.000000000000000000e+00 0.000000000000000000e+00 0.000000000000000000e+00 0.000000000000000000e+00 0.000000000000000000e+00 0.000000000000000000e+00 0.000000000000000000e+00 0.000000000000000000e+00 0.000000000000000000e+00 0.000000000000000000e+00 0.000000000000000000e+00 0.000000000000000000e+00 0.000000000000000000e+00 0.000000000000000000e+00 0.000000000000000000e+00
1.462499999999999911e-01 0.000000000000000000e+00 0.000000000000000000e+00 0.000000000000000000e+00 0.000000000000000000e+00 0.000000000000000000e+00 0.000000000000000000e+00 0.000000000000000000e+00 0.000000000000000000e+00 0.000000000000000000e+00 0.000000000000000000e+00 0.000000000000000000e+00 0.000000000000000000e+00 0.000000000000000000e+00 0.000000000000000000e+00 0.000000000000000000e+00 0.000000000000000000e+00 0.000000000000000000e+00 0.000000000000000000e+00 0.000000000000000000e+00 0.000000000000000000e+00 0.000000000000000000e+00 0.000000000000000000e+00 0.000000000000000000e+00 0.000000000000000000e+00 0.000000000000000000e+00 0.000000000000000000e+00 0.000000000000000000e+00 0.000000000000000000e+00 0.000000000000000000e+00 0.000000000000000000e+00 0.000000000000000000e+00 0.000000000000000000e+00 0.000000000000000000e+00 0.000000000000000000e+00 0.000000000000000000e+00 0.000000000000000000e+00 0.000000000000000000e+00 0.000000000000000000e+00 0.000000000000000000e+00 0.000000000000000000e+00 0.000000000000000000e+00 0.000000000000000000e+00 0.000000000000000000e+00 0.000000000000000000e+00 0.000000000000000000e+00 0.000000000000000000e+00 0.000000000000000000e+00 0.000000000000000000e+00 0.000000000000000000e+00 0.000000000000000000e+00 0.000000000000000000e+00
1.467499999999999916e-01 0.000000000000000000e+00 0.000000000000000000e+00 0.000000000000000000e+00 0.000000000000000000e+00 0.000000000000000000e+00 0.000000000000000000e+00 0.000000000000000000e+00 0.000000000000000000e+00 0.000000000000000000e+00 0.000000000000000000e+00 0.000000000000000000e+00 0.000000000000000000e+00 0.000000000000000000e+00 0.000000000000000000e+00 0.000000000000000000e+00 0.000000000000000000e+00 0.000000000000000000e+00 0.000000000000000000e+00 0.000000000000000000e+00 0.000000000000000000e+00 0.000000000000000000e+00 0.000000000000000000e+00 0.000000000000000000e+00 0.000000000000000000e+00 0.000000000000000000e+00 0.000000000000000000e+00 0.000000000000000000e+00 0.000000000000000000e+00 0.000000000000000000e+00 0.000000000000000000e+00 0.000000000000000000e+00 0.000000000000000000e+00 0.000000000000000000e+00 0.000000000000000000e+00 0.000000000000000000e+00 0.000000000000000000e+00 0.000000000000000000e+00 0.000000000000000000e+00 0.000000000000000000e+00 0.000000000000000000e+00 0.000000000000000000e+00 0.000000000000000000e+00 0.000000000000000000e+00 0.000000000000000000e+00 0.000000000000000000e+00 0.000000000000000000e+00 0.000000000000000000e+00 0.000000000000000000e+00 0.000000000000000000e+00 0.000000000000000000e+00 0.000000000000000000e+00
1.472499999999999920e-01 0.000000000000000000e+00 0.000000000000000000e+00 0.000000000000000000e+00 0.000000000000000000e+00 0.000000000000000000e+00 0.000000000000000000e+00 0.000000000000000000e+00 0.000000000000000000e+00 0.000000000000000000e+00 0.000000000000000000e+00 0.000000000000000000e+00 0.000000000000000000e+00 0.000000000000000000e+00 0.000000000000000000e+00 0.000000000000000000e+00 0.000000000000000000e+00 0.000000000000000000e+00 0.000000000000000000e+00 0.000000000000000000e+00 0.000000000000000000e+00 0.000000000000000000e+00 0.000000000000000000e+00 0.000000000000000000e+00 0.000000000000000000e+00 0.000000000000000000e+00 0.000000000000000000e+00 0.000000000000000000e+00 0.000000000000000000e+00 0.000000000000000000e+00 0.000000000000000000e+00 0.000000000000000000e+00 0.000000000000000000e+00 0.000000000000000000e+00 0.000000000000000000e+00 0.000000000000000000e+00 0.000000000000000000e+00 0.000000000000000000e+00 0.000000000000000000e+00 0.000000000000000000e+00 0.000000000000000000e+00 0.000000000000000000e+00 0.000000000000000000e+00 0.000000000000000000e+00 0.000000000000000000e+00 0.000000000000000000e+00 0.000000000000000000e+00 0.000000000000000000e+00 0.000000000000000000e+00 0.000000000000000000e+00 0.000000000000000000e+00 0.000000000000000000e+00
1.477499999999999925e-01 0.000000000000000000e+00 0.000000000000000000e+00 0.000000000000000000e+00 0.000000000000000000e+00 0.000000000000000000e+00 0.000000000000000000e+00 0.000000000000000000e+00 0.000000000000000000e+00 0.000000000000000000e+00 0.000000000000000000e+00 0.000000000000000000e+00 0.000000000000000000e+00 0.000000000000000000e+00 0.000000000000000000e+00 0.000000000000000000e+00 0.000000000000000000e+00 0.000000000000000000e+00 0.000000000000000000e+00 0.000000000000000000e+00 0.000000000000000000e+00 0.000000000000000000e+00 0.000000000000000000e+00 0.000000000000000000e+00 0.000000000000000000e+00 0.000000000000000000e+00 0.000000000000000000e+00 0.000000000000000000e+00 0.000000000000000000e+00 0.000000000000000000e+00 0.000000000000000000e+00 0.000000000000000000e+00 0.000000000000000000e+00 0.000000000000000000e+00 0.000000000000000000e+00 0.000000000000000000e+00 0.000000000000000000e+00 0.000000000000000000e+00 0.000000000000000000e+00 0.000000000000000000e+00 0.000000000000000000e+00 0.000000000000000000e+00 0.000000000000000000e+00 0.000000000000000000e+00 0.000000000000000000e+00 0.000000000000000000e+00 0.000000000000000000e+00 0.000000000000000000e+00 0.000000000000000000e+00 0.000000000000000000e+00 0.000000000000000000e+00 0.000000000000000000e+00
1.482499999999999929e-01 0.000000000000000000e+00 0.000000000000000000e+00 0.000000000000000000e+00 0.000000000000000000e+00 0.000000000000000000e+00 0.000000000000000000e+00 0.000000000000000000e+00 0.000000000000000000e+00 0.000000000000000000e+00 0.000000000000000000e+00 0.000000000000000000e+00 0.000000000000000000e+00 0.000000000000000000e+00 0.000000000000000000e+00 0.000000000000000000e+00 0.000000000000000000e+00 0.000000000000000000e+00 0.000000000000000000e+00 0.000000000000000000e+00 0.000000000000000000e+00 0.000000000000000000e+00 0.000000000000000000e+00 0.000000000000000000e+00 0.000000000000000000e+00 0.000000000000000000e+00 0.000000000000000000e+00 0.000000000000000000e+00 0.000000000000000000e+00 0.000000000000000000e+00 0.000000000000000000e+00 0.000000000000000000e+00 0.000000000000000000e+00 0.000000000000000000e+00 0.000000000000000000e+00 0.000000000000000000e+00 0.000000000000000000e+00 0.000000000000000000e+00 0.000000000000000000e+00 0.000000000000000000e+00 0.000000000000000000e+00 0.000000000000000000e+00 0.000000000000000000e+00 0.000000000000000000e+00 0.000000000000000000e+00 0.000000000000000000e+00 0.000000000000000000e+00 0.000000000000000000e+00 0.000000000000000000e+00 0.000000000000000000e+00 0.000000000000000000e+00 0.000000000000000000e+00
1.487499999999999933e-01 0.000000000000000000e+00 0.000000000000000000e+00 0.000000000000000000e+00 0.000000000000000000e+00 0.000000000000000000e+00 0.000000000000000000e+00 0.000000000000000000e+00 0.000000000000000000e+00 0.000000000000000000e+00 0.000000000000000000e+00 0.000000000000000000e+00 0.000000000000000000e+00 0.000000000000000000e+00 0.000000000000000000e+00 0.000000000000000000e+00 0.000000000000000000e+00 0.000000000000000000e+00 0.000000000000000000e+00 0.000000000000000000e+00 0.000000000000000000e+00 0.000000000000000000e+00 0.000000000000000000e+00 0.000000000000000000e+00 0.000000000000000000e+00 0.000000000000000000e+00 0.000000000000000000e+00 0.000000000000000000e+00 0.000000000000000000e+00 0.000000000000000000e+00 0.000000000000000000e+00 0.000000000000000000e+00 0.000000000000000000e+00 0.000000000000000000e+00 0.000000000000000000e+00 0.000000000000000000e+00 0.000000000000000000e+00 0.000000000000000000e+00 0.000000000000000000e+00 0.000000000000000000e+00 0.000000000000000000e+00 0.000000000000000000e+00 0.000000000000000000e+00 0.000000000000000000e+00 0.000000000000000000e+00 0.000000000000000000e+00 0.000000000000000000e+00 0.000000000000000000e+00 0.000000000000000000e+00 0.000000000000000000e+00 0.000000000000000000e+00 0.000000000000000000e+00
1.492499999999999938e-01 0.000000000000000000e+00 0.000000000000000000e+00 0.000000000000000000e+00 0.000000000000000000e+00 0.000000000000000000e+00 0.000000000000000000e+00 0.000000000000000000e+00 0.000000000000000000e+00 0.000000000000000000e+00 0.000000000000000000e+00 0.000000000000000000e+00 0.000000000000000000e+00 0.000000000000000000e+00 0.000000000000000000e+00 0.000000000000000000e+00 0.000000000000000000e+00 0.000000000000000000e+00 0.000000000000000000e+00 0.000000000000000000e+00 0.000000000000000000e+00 0.000000000000000000e+00 0.000000000000000000e+00 0.000000000000000000e+00 0.000000000000000000e+00 0.000000000000000000e+00 0.000000000000000000e+00 0.000000000000000000e+00 0.000000000000000000e+00 0.000000000000000000e+00 0.000000000000000000e+00 0.000000000000000000e+00 0.000000000000000000e+00 0.000000000000000000e+00 0.000000000000000000e+00 0.000000000000000000e+00 0.000000000000000000e+00 0.000000000000000000e+00 0.000000000000000000e+00 0.000000000000000000e+00 0.000000000000000000e+00 0.000000000000000000e+00 0.000000000000000000e+00 0.000000000000000000e+00 0.000000000000000000e+00 0.000000000000000000e+00 0.000000000000000000e+00 0.000000000000000000e+00 0.000000000000000000e+00 0.000000000000000000e+00 0.000000000000000000e+00 0.000000000000000000e+00
1.497499999999999942e-01 0.000000000000000000e+00 0.000000000000000000e+00 0.000000000000000000e+00 0.000000000000000000e+00 0.000000000000000000e+00 0.000000000000000000e+00 0.000000000000000000e+00 0.000000000000000000e+00 0.000000000000000000e+00 0.000000000000000000e+00 0.000000000000000000e+00 0.000000000000000000e+00 0.000000000000000000e+00 0.000000000000000000e+00 0.000000000000000000e+00 0.000000000000000000e+00 0.000000000000000000e+00 0.000000000000000000e+00 0.000000000000000000e+00 0.000000000000000000e+00 0.000000000000000000e+00 0.000000000000000000e+00 0.000000000000000000e+00 0.000000000000000000e+00 0.000000000000000000e+00 0.000000000000000000e+00 0.000000000000000000e+00 0.000000000000000000e+00 0.000000000000000000e+00 0.000000000000000000e+00 0.000000000000000000e+00 0.000000000000000000e+00 0.000000000000000000e+00 0.000000000000000000e+00 0.000000000000000000e+00 0.000000000000000000e+00 0.000000000000000000e+00 0.000000000000000000e+00 0.000000000000000000e+00 0.000000000000000000e+00 0.000000000000000000e+00 0.000000000000000000e+00 0.000000000000000000e+00 0.000000000000000000e+00 0.000000000000000000e+00 0.000000000000000000e+00 0.000000000000000000e+00 0.000000000000000000e+00 0.000000000000000000e+00 0.000000000000000000e+00 0.000000000000000000e+00
1.502499999999999947e-01 0.000000000000000000e+00 0.000000000000000000e+00 0.000000000000000000e+00 0.000000000000000000e+00 0.000000000000000000e+00 0.000000000000000000e+00 0.000000000000000000e+00 0.000000000000000000e+00 0.000000000000000000e+00 0.000000000000000000e+00 0.000000000000000000e+00 0.000000000000000000e+00 0.000000000000000000e+00 0.000000000000000000e+00 0.000000000000000000e+00 0.000000000000000000e+00 0.000000000000000000e+00 0.000000000000000000e+00 0.000000000000000000e+00 0.000000000000000000e+00 0.000000000000000000e+00 0.000000000000000000e+00 0.000000000000000000e+00 0.000000000000000000e+00 0.000000000000000000e+00 0.000000000000000000e+00 0.000000000000000000e+00 0.000000000000000000e+00 0.000000000000000000e+00 0.000000000000000000e+00 0.000000000000000000e+00 0.000000000000000000e+00 0.000000000000000000e+00 0.000000000000000000e+00 0.000000000000000000e+00 0.000000000000000000e+00 0.000000000000000000e+00 0.000000000000000000e+00 0.000000000000000000e+00 0.000000000000000000e+00 0.000000000000000000e+00 0.000000000000000000e+00 0.000000000000000000e+00 0.000000000000000000e+00 0.000000000000000000e+00 0.000000000000000000e+00 0.000000000000000000e+00 0.000000000000000000e+00 0.000000000000000000e+00 0.000000000000000000e+00 0.000000000000000000e+00
1.507499999999999951e-01 0.000000000000000000e+00 0.000000000000000000e+00 0.000000000000000000e+00 0.000000000000000000e+00 0.000000000000000000e+00 0.000000000000000000e+00 0.000000000000000000e+00 0.000000000000000000e+00 0.000000000000000000e+00 0.000000000000000000e+00 0.000000000000000000e+00 0.000000000000000000e+00 0.000000000000000000e+00 0.000000000000000000e+00 0.000000000000000000e+00 0.000000000000000000e+00 0.000000000000000000e+00 0.000000000000000000e+00 0.000000000000000000e+00 0.000000000000000000e+00 0.000000000000000000e+00 0.000000000000000000e+00 0.000000000000000000e+00 0.000000000000000000e+00 0.000000000000000000e+00 0.000000000000000000e+00 0.000000000000000000e+00 0.000000000000000000e+00 0.000000000000000000e+00 0.000000000000000000e+00 0.000000000000000000e+00 0.000000000000000000e+00 0.000000000000000000e+00 0.000000000000000000e+00 0.000000000000000000e+00 0.000000000000000000e+00 0.000000000000000000e+00 0.000000000000000000e+00 0.000000000000000000e+00 0.000000000000000000e+00 0.000000000000000000e+00 0.000000000000000000e+00 0.000000000000000000e+00 0.000000000000000000e+00 0.000000000000000000e+00 0.000000000000000000e+00 0.000000000000000000e+00 0.000000000000000000e+00 0.000000000000000000e+00 0.000000000000000000e+00 0.000000000000000000e+00
1.512499999999999956e-01 0.000000000000000000e+00 0.000000000000000000e+00 0.000000000000000000e+00 0.000000000000000000e+00 0.000000000000000000e+00 0.000000000000000000e+00 0.000000000000000000e+00 0.000000000000000000e+00 0.000000000000000000e+00 0.000000000000000000e+00 0.000000000000000000e+00 0.000000000000000000e+00 0.000000000000000000e+00 0.000000000000000000e+00 0.000000000000000000e+00 0.000000000000000000e+00 0.000000000000000000e+00 0.000000000000000000e+00 0.000000000000000000e+00 0.000000000000000000e+00 0.000000000000000000e+00 0.000000000000000000e+00 0.000000000000000000e+00 0.000000000000000000e+00 0.000000000000000000e+00 0.000000000000000000e+00 0.000000000000000000e+00 0.000000000000000000e+00 0.000000000000000000e+00 0.000000000000000000e+00 0.000000000000000000e+00 0.000000000000000000e+00 0.000000000000000000e+00 0.000000000000000000e+00 0.000000000000000000e+00 0.000000000000000000e+00 0.000000000000000000e+00 0.000000000000000000e+00 0.000000000000000000e+00 0.000000000000000000e+00 0.000000000000000000e+00 0.000000000000000000e+00 0.000000000000000000e+00 0.000000000000000000e+00 0.000000000000000000e+00 0.000000000000000000e+00 0.000000000000000000e+00 0.000000000000000000e+00 0.000000000000000000e+00 0.000000000000000000e+00 0.000000000000000000e+00
1.517499999999999960e-01 0.000000000000000000e+00 0.000000000000000000e+00 0.000000000000000000e+00 0.000000000000000000e+00 0.000000000000000000e+00 0.000000000000000000e+00 0.000000000000000000e+00 0.000000000000000000e+00 0.000000000000000000e+00 0.000000000000000000e+00 0.000000000000000000e+00 0.000000000000000000e+00 0.000000000000000000e+00 0.000000000000000000e+00 0.000000000000000000e+00 0.000000000000000000e+00 0.000000000000000000e+00 0.000000000000000000e+00 0.000000000000000000e+00 0.000000000000000000e+00 0.000000000000000000e+00 0.000000000000000000e+00 0.000000000000000000e+00 0.000000000000000000e+00 0.000000000000000000e+00 0.000000000000000000e+00 0.000000000000000000e+00 0.000000000000000000e+00 0.000000000000000000e+00 0.000000000000000000e+00 0.000000000000000000e+00 0.000000000000000000e+00 0.000000000000000000e+00 0.000000000000000000e+00 0.000000000000000000e+00 0.000000000000000000e+00 0.000000000000000000e+00 0.000000000000000000e+00 0.000000000000000000e+00 0.000000000000000000e+00 0.000000000000000000e+00 0.000000000000000000e+00 0.000000000000000000e+00 0.000000000000000000e+00 0.000000000000000000e+00 0.000000000000000000e+00 0.000000000000000000e+00 0.000000000000000000e+00 0.000000000000000000e+00 0.000000000000000000e+00 0.000000000000000000e+00
1.522499999999999964e-01 0.000000000000000000e+00 0.000000000000000000e+00 0.000000000000000000e+00 0.000000000000000000e+00 0.000000000000000000e+00 0.000000000000000000e+00 0.000000000000000000e+00 0.000000000000000000e+00 0.000000000000000000e+00 0.000000000000000000e+00 0.000000000000000000e+00 0.000000000000000000e+00 0.000000000000000000e+00 0.000000000000000000e+00 0.000000000000000000e+00 0.000000000000000000e+00 0.000000000000000000e+00 0.000000000000000000e+00 0.000000000000000000e+00 0.000000000000000000e+00 0.000000000000000000e+00 0.000000000000000000e+00 0.000000000000000000e+00 0.000000000000000000e+00 0.000000000000000000e+00 0.000000000000000000e+00 0.000000000000000000e+00 0.000000000000000000e+00 0.000000000000000000e+00 0.000000000000000000e+00 0.000000000000000000e+00 0.000000000000000000e+00 0.000000000000000000e+00 0.000000000000000000e+00 0.000000000000000000e+00 0.000000000000000000e+00 0.000000000000000000e+00 0.000000000000000000e+00 0.000000000000000000e+00 0.000000000000000000e+00 0.000000000000000000e+00 0.000000000000000000e+00 0.000000000000000000e+00 0.000000000000000000e+00 0.000000000000000000e+00 0.000000000000000000e+00 0.000000000000000000e+00 0.000000000000000000e+00 0.000000000000000000e+00 0.000000000000000000e+00 0.000000000000000000e+00
1.527499999999999969e-01 0.000000000000000000e+00 0.000000000000000000e+00 0.000000000000000000e+00 0.000000000000000000e+00 0.000000000000000000e+00 0.000000000000000000e+00 0.000000000000000000e+00 0.000000000000000000e+00 0.000000000000000000e+00 0.000000000000000000e+00 0.000000000000000000e+00 0.000000000000000000e+00 0.000000000000000000e+00 0.000000000000000000e+00 0.000000000000000000e+00 0.000000000000000000e+00 0.000000000000000000e+00 0.000000000000000000e+00 0.000000000000000000e+00 0.000000000000000000e+00 0.000000000000000000e+00 0.000000000000000000e+00 0.000000000000000000e+00 0.000000000000000000e+00 0.000000000000000000e+00 0.000000000000000000e+00 0.000000000000000000e+00 0.000000000000000000e+00 0.000000000000000000e+00 0.000000000000000000e+00 0.000000000000000000e+00 0.000000000000000000e+00 0.000000000000000000e+00 0.000000000000000000e+00 0.000000000000000000e+00 0.000000000000000000e+00 0.000000000000000000e+00 0.000000000000000000e+00 0.000000000000000000e+00 0.000000000000000000e+00 0.000000000000000000e+00 0.000000000000000000e+00 0.000000000000000000e+00 0.000000000000000000e+00 0.000000000000000000e+00 0.000000000000000000e+00 0.000000000000000000e+00 0.000000000000000000e+00 0.000000000000000000e+00 0.000000000000000000e+00 0.000000000000000000e+00
1.532499999999999973e-01 0.000000000000000000e+00 0.000000000000000000e+00 0.000000000000000000e+00 0.000000000000000000e+00 0.000000000000000000e+00 0.000000000000000000e+00 0.000000000000000000e+00 0.000000000000000000e+00 0.000000000000000000e+00 0.000000000000000000e+00 0.000000000000000000e+00 0.000000000000000000e+00 0.000000000000000000e+00 0.000000000000000000e+00 0.000000000000000000e+00 0.000000000000000000e+00 0.000000000000000000e+00 0.000000000000000000e+00 0.000000000000000000e+00 0.000000000000000000e+00 0.000000000000000000e+00 0.000000000000000000e+00 0.000000000000000000e+00 0.000000000000000000e+00 0.000000000000000000e+00 0.000000000000000000e+00 0.000000000000000000e+00 0.000000000000000000e+00 0.000000000000000000e+00 0.000000000000000000e+00 0.000000000000000000e+00 0.000000000000000000e+00 0.000000000000000000e+00 0.000000000000000000e+00 0.000000000000000000e+00 0.000000000000000000e+00 0.000000000000000000e+00 0.000000000000000000e+00 0.000000000000000000e+00 0.000000000000000000e+00 0.000000000000000000e+00 0.000000000000000000e+00 0.000000000000000000e+00 0.000000000000000000e+00 0.000000000000000000e+00 0.000000000000000000e+00 0.000000000000000000e+00 0.000000000000000000e+00 0.000000000000000000e+00 0.000000000000000000e+00 0.000000000000000000e+00
[truncated: 900,901 more chars]
