# Supplementary material for: Microscopic mechanisms of pressure-induced amorphous-amorphous transitions and crystallisation in silicon
Source: Nat Commun. 2024 Jan 16;15:368. doi: 10.1038/s41467-023-44332-6 (PMC10792069; doi:10.1038/s41467-023-44332-6)
Supplement: Supplementary file 5 — Source Data [file 41467_2023_44332_MOESM5_ESM.zip › Source Data Combined Final/NCOMMS-23-21448B Source Data/SourceData/source_data_Main/Fig3a.txt]

# Time (ps)     1st, 2nd, 3rd, 4th and total 
0.000000000000000000e+00 1.020000000000000000e+02 2.300000000000000000e+01 2.200000000000000000e+01 2.000000000000000000e+01 3.569999872000000209e+02
1.000000000000000021e-03 9.700000000000000000e+01 2.300000000000000000e+01 2.200000000000000000e+01 1.700000000000000000e+01 3.580002304000000208e+02
2.000000000000000042e-03 9.500000000000000000e+01 2.300000000000000000e+01 2.200000000000000000e+01 1.700000000000000000e+01 3.559997440000000211e+02
3.000000000000000062e-03 9.600000000000000000e+01 2.600000000000000000e+01 2.100000000000000000e+01 2.000000000000000000e+01 3.540000767999999880e+02
4.000000000000000083e-03 9.400000000000000000e+01 2.600000000000000000e+01 2.600000000000000000e+01 1.600000000000000000e+01 3.569999872000000209e+02
5.000000000000000104e-03 1.210000000000000000e+02 2.600000000000000000e+01 1.600000000000000000e+01 1.500000000000000000e+01 3.450003456000000028e+02
6.000000000000000125e-03 1.230000000000000000e+02 2.700000000000000000e+01 1.500000000000000000e+01 1.500000000000000000e+01 3.520004096000000118e+02
7.000000000000000146e-03 1.210000000000000000e+02 2.700000000000000000e+01 1.700000000000000000e+01 1.200000000000000000e+01 3.529998335999999881e+02
8.000000000000000167e-03 9.700000000000000000e+01 2.500000000000000000e+01 2.500000000000000000e+01 1.700000000000000000e+01 3.589996543999999972e+02
8.999999999999999320e-03 9.900000000000000000e+01 2.500000000000000000e+01 2.400000000000000000e+01 2.100000000000000000e+01 3.499999232000000120e+02
1.000000000000000021e-02 9.600000000000000000e+01 2.600000000000000000e+01 2.100000000000000000e+01 1.800000000000000000e+01 3.470000127999999791e+02
1.099999999999999936e-02 1.170000000000000000e+02 2.500000000000000000e+01 1.800000000000000000e+01 1.300000000000000000e+01 3.489996800000000121e+02
1.200000000000000025e-02 1.180000000000000000e+02 2.600000000000000000e+01 1.500000000000000000e+01 1.300000000000000000e+01 3.380002815999999939e+02
1.299999999999999940e-02 1.180000000000000000e+02 2.700000000000000000e+01 2.000000000000000000e+01 1.600000000000000000e+01 3.419996160000000032e+02
1.400000000000000029e-02 1.170000000000000000e+02 2.800000000000000000e+01 2.000000000000000000e+01 1.600000000000000000e+01 3.419996160000000032e+02
1.499999999999999944e-02 1.110000000000000000e+02 2.800000000000000000e+01 1.400000000000000000e+01 1.000000000000000000e+01 3.240001535999999760e+02
1.600000000000000033e-02 1.080000000000000000e+02 2.700000000000000000e+01 1.400000000000000000e+01 1.000000000000000000e+01 3.259998208000000091e+02
1.700000000000000122e-02 1.060000000000000000e+02 4.100000000000000000e+01 1.200000000000000000e+01 1.000000000000000000e+01 3.289997311999999852e+02
1.799999999999999864e-02 1.030000000000000000e+02 3.000000000000000000e+01 1.500000000000000000e+01 1.000000000000000000e+01 3.319996416000000181e+02
1.899999999999999953e-02 1.070000000000000000e+02 2.900000000000000000e+01 1.600000000000000000e+01 1.300000000000000000e+01 3.340001280000000179e+02
2.000000000000000042e-02 1.010000000000000000e+02 3.100000000000000000e+01 1.500000000000000000e+01 1.200000000000000000e+01 3.319996416000000181e+02
2.100000000000000130e-02 9.900000000000000000e+01 3.300000000000000000e+01 1.500000000000000000e+01 1.200000000000000000e+01 3.289997311999999852e+02
2.199999999999999872e-02 1.110000000000000000e+02 2.500000000000000000e+01 1.600000000000000000e+01 1.200000000000000000e+01 3.389997056000000271e+02
2.299999999999999961e-02 1.080000000000000000e+02 2.100000000000000000e+01 1.600000000000000000e+01 1.300000000000000000e+01 3.229999103999999761e+02
2.400000000000000050e-02 1.060000000000000000e+02 2.500000000000000000e+01 1.600000000000000000e+01 1.400000000000000000e+01 3.310002175999999849e+02
2.500000000000000139e-02 1.060000000000000000e+02 2.500000000000000000e+01 1.500000000000000000e+01 1.200000000000000000e+01 3.159998464000000240e+02
2.599999999999999881e-02 1.040000000000000000e+02 2.400000000000000000e+01 1.400000000000000000e+01 1.100000000000000000e+01 3.219996671999999762e+02
2.699999999999999969e-02 1.170000000000000000e+02 2.400000000000000000e+01 1.800000000000000000e+01 1.600000000000000000e+01 3.419996160000000032e+02
2.800000000000000058e-02 1.250000000000000000e+02 2.400000000000000000e+01 1.800000000000000000e+01 1.500000000000000000e+01 3.529998335999999881e+02
2.900000000000000147e-02 1.210000000000000000e+02 2.700000000000000000e+01 1.900000000000000000e+01 1.300000000000000000e+01 3.489996800000000121e+02
2.999999999999999889e-02 1.200000000000000000e+02 2.700000000000000000e+01 2.300000000000000000e+01 1.300000000000000000e+01 3.589996543999999972e+02
3.099999999999999978e-02 1.210000000000000000e+02 2.700000000000000000e+01 2.200000000000000000e+01 1.600000000000000000e+01 3.580002304000000208e+02
3.200000000000000067e-02 1.230000000000000000e+02 3.000000000000000000e+01 2.600000000000000000e+01 1.500000000000000000e+01 3.729997824000000151e+02
3.300000000000000155e-02 1.170000000000000000e+02 3.000000000000000000e+01 2.400000000000000000e+01 1.700000000000000000e+01 3.750002688000000148e+02
3.400000000000000244e-02 1.290000000000000000e+02 3.000000000000000000e+01 2.700000000000000000e+01 2.200000000000000000e+01 3.710001151999999820e+02
3.500000000000000333e-02 1.280000000000000000e+02 3.000000000000000000e+01 2.500000000000000000e+01 2.400000000000000000e+01 3.890003967999999759e+02
3.599999999999999728e-02 1.300000000000000000e+02 3.600000000000000000e+01 2.500000000000000000e+01 2.400000000000000000e+01 3.999997951999999941e+02
3.699999999999999817e-02 1.260000000000000000e+02 3.400000000000000000e+01 2.700000000000000000e+01 2.400000000000000000e+01 3.939999743999999851e+02
3.799999999999999906e-02 1.220000000000000000e+02 3.100000000000000000e+01 3.000000000000000000e+01 2.400000000000000000e+01 3.840000000000000000e+02
3.899999999999999994e-02 1.230000000000000000e+02 3.100000000000000000e+01 3.000000000000000000e+01 2.600000000000000000e+01 3.939999743999999851e+02
4.000000000000000083e-02 1.250000000000000000e+02 3.100000000000000000e+01 3.000000000000000000e+01 2.600000000000000000e+01 3.990003712000000178e+02
4.100000000000000172e-02 1.290000000000000000e+02 3.100000000000000000e+01 3.000000000000000000e+01 2.800000000000000000e+01 3.990003712000000178e+02
4.200000000000000261e-02 1.340000000000000000e+02 3.000000000000000000e+01 2.700000000000000000e+01 2.400000000000000000e+01 4.150001664000000119e+02
4.299999999999999656e-02 1.330000000000000000e+02 3.000000000000000000e+01 2.900000000000000000e+01 2.500000000000000000e+01 4.010000383999999940e+02
4.399999999999999745e-02 1.340000000000000000e+02 3.100000000000000000e+01 2.900000000000000000e+01 2.700000000000000000e+01 4.069998592000000031e+02
4.499999999999999833e-02 1.340000000000000000e+02 3.200000000000000000e+01 2.900000000000000000e+01 1.800000000000000000e+01 3.950002175999999849e+02
4.599999999999999922e-02 1.430000000000000000e+02 3.200000000000000000e+01 2.900000000000000000e+01 1.400000000000000000e+01 3.990003712000000178e+02
4.700000000000000011e-02 1.380000000000000000e+02 4.600000000000000000e+01 3.200000000000000000e+01 1.500000000000000000e+01 4.020002815999999939e+02
4.800000000000000100e-02 1.440000000000000000e+02 4.300000000000000000e+01 3.300000000000000000e+01 1.500000000000000000e+01 4.159995903999999882e+02
4.900000000000000189e-02 1.480000000000000000e+02 3.300000000000000000e+01 2.900000000000000000e+01 1.700000000000000000e+01 4.180000767999999880e+02
5.000000000000000278e-02 1.450000000000000000e+02 3.300000000000000000e+01 2.800000000000000000e+01 1.700000000000000000e+01 4.129996800000000121e+02
5.099999999999999672e-02 1.350000000000000000e+02 3.000000000000000000e+01 2.900000000000000000e+01 1.700000000000000000e+01 4.080001024000000029e+02
5.199999999999999761e-02 1.330000000000000000e+02 2.700000000000000000e+01 2.600000000000000000e+01 1.600000000000000000e+01 3.950002175999999849e+02
5.299999999999999850e-02 1.340000000000000000e+02 2.800000000000000000e+01 2.600000000000000000e+01 1.800000000000000000e+01 4.029997056000000271e+02
5.399999999999999939e-02 1.340000000000000000e+02 2.500000000000000000e+01 2.400000000000000000e+01 1.900000000000000000e+01 3.969998848000000180e+02
5.500000000000000028e-02 1.410000000000000000e+02 3.700000000000000000e+01 2.500000000000000000e+01 2.000000000000000000e+01 4.150001664000000119e+02
5.600000000000000117e-02 1.410000000000000000e+02 3.500000000000000000e+01 2.700000000000000000e+01 2.000000000000000000e+01 4.190003199999999879e+02
5.700000000000000205e-02 1.390000000000000000e+02 2.700000000000000000e+01 2.500000000000000000e+01 2.000000000000000000e+01 4.150001664000000119e+02
5.800000000000000294e-02 1.430000000000000000e+02 2.700000000000000000e+01 2.700000000000000000e+01 2.100000000000000000e+01 4.309999616000000060e+02
5.899999999999999689e-02 1.350000000000000000e+02 2.700000000000000000e+01 2.400000000000000000e+01 2.100000000000000000e+01 4.229996543999999972e+02
5.999999999999999778e-02 1.380000000000000000e+02 3.500000000000000000e+01 2.800000000000000000e+01 2.000000000000000000e+01 4.290002943999999729e+02
6.099999999999999867e-02 1.330000000000000000e+02 3.400000000000000000e+01 2.800000000000000000e+01 2.000000000000000000e+01 4.250001407999999969e+02
6.199999999999999956e-02 1.340000000000000000e+02 3.300000000000000000e+01 2.800000000000000000e+01 1.800000000000000000e+01 4.209999872000000209e+02
6.300000000000000044e-02 1.400000000000000000e+02 4.700000000000000000e+01 2.500000000000000000e+01 1.700000000000000000e+01 4.250001407999999969e+02
6.400000000000000133e-02 1.390000000000000000e+02 4.400000000000000000e+01 2.700000000000000000e+01 1.600000000000000000e+01 4.169998335999999881e+02
6.500000000000000222e-02 1.370000000000000000e+02 4.200000000000000000e+01 2.500000000000000000e+01 1.600000000000000000e+01 4.059996160000000032e+02
6.600000000000000311e-02 1.360000000000000000e+02 6.900000000000000000e+01 1.700000000000000000e+01 1.300000000000000000e+01 4.220002304000000208e+02
6.700000000000000400e-02 1.440000000000000000e+02 3.900000000000000000e+01 2.400000000000000000e+01 1.500000000000000000e+01 4.239998975999999971e+02
6.800000000000000488e-02 1.450000000000000000e+02 3.900000000000000000e+01 2.500000000000000000e+01 2.500000000000000000e+01 4.360003583999999819e+02
6.900000000000000577e-02 1.430000000000000000e+02 4.000000000000000000e+01 2.800000000000000000e+01 2.100000000000000000e+01 4.369997824000000151e+02
7.000000000000000666e-02 1.430000000000000000e+02 3.600000000000000000e+01 2.800000000000000000e+01 2.200000000000000000e+01 4.320002048000000059e+02
7.099999999999999367e-02 1.420000000000000000e+02 3.200000000000000000e+01 2.200000000000000000e+01 1.800000000000000000e+01 4.299997184000000061e+02
7.199999999999999456e-02 1.370000000000000000e+02 3.300000000000000000e+01 2.100000000000000000e+01 1.500000000000000000e+01 4.159995903999999882e+02
7.299999999999999545e-02 1.330000000000000000e+02 3.400000000000000000e+01 2.400000000000000000e+01 1.500000000000000000e+01 4.209999872000000209e+02
7.399999999999999634e-02 1.310000000000000000e+02 3.400000000000000000e+01 2.300000000000000000e+01 1.400000000000000000e+01 4.139999232000000120e+02
7.499999999999999722e-02 1.340000000000000000e+02 3.500000000000000000e+01 2.300000000000000000e+01 1.700000000000000000e+01 4.290002943999999729e+02
7.599999999999999811e-02 1.370000000000000000e+02 3.500000000000000000e+01 2.300000000000000000e+01 1.700000000000000000e+01 4.280000511999999731e+02
7.699999999999999900e-02 1.340000000000000000e+02 3.000000000000000000e+01 2.300000000000000000e+01 1.200000000000000000e+01 4.110000127999999791e+02
7.799999999999999989e-02 1.410000000000000000e+02 3.400000000000000000e+01 1.900000000000000000e+01 1.500000000000000000e+01 4.220002304000000208e+02
7.900000000000000078e-02 1.440000000000000000e+02 3.900000000000000000e+01 2.000000000000000000e+01 1.800000000000000000e+01 4.309999616000000060e+02
8.000000000000000167e-02 1.430000000000000000e+02 3.800000000000000000e+01 1.800000000000000000e+01 1.600000000000000000e+01 4.399996927999999912e+02
8.100000000000000255e-02 1.520000000000000000e+02 4.800000000000000000e+01 2.000000000000000000e+01 1.900000000000000000e+01 4.469997568000000001e+02
8.200000000000000344e-02 1.520000000000000000e+02 3.700000000000000000e+01 1.900000000000000000e+01 1.800000000000000000e+01 4.539998208000000091e+02
8.300000000000000433e-02 1.440000000000000000e+02 3.600000000000000000e+01 2.000000000000000000e+01 1.800000000000000000e+01 4.399996927999999912e+02
8.400000000000000522e-02 1.410000000000000000e+02 3.300000000000000000e+01 1.900000000000000000e+01 1.900000000000000000e+01 4.299997184000000061e+02
8.500000000000000611e-02 1.440000000000000000e+02 3.800000000000000000e+01 2.000000000000000000e+01 1.900000000000000000e+01 4.509999103999999761e+02
8.599999999999999312e-02 1.370000000000000000e+02 5.800000000000000000e+01 1.900000000000000000e+01 1.500000000000000000e+01 4.469997568000000001e+02
8.699999999999999400e-02 1.330000000000000000e+02 5.700000000000000000e+01 1.800000000000000000e+01 1.500000000000000000e+01 4.409999359999999911e+02
8.799999999999999489e-02 1.360000000000000000e+02 6.000000000000000000e+01 1.700000000000000000e+01 1.600000000000000000e+01 4.469997568000000001e+02
8.899999999999999578e-02 1.380000000000000000e+02 5.800000000000000000e+01 2.100000000000000000e+01 1.600000000000000000e+01 4.420001791999999909e+02
8.999999999999999667e-02 1.380000000000000000e+02 5.700000000000000000e+01 2.100000000000000000e+01 1.600000000000000000e+01 4.339998719999999821e+02
9.099999999999999756e-02 1.370000000000000000e+02 5.900000000000000000e+01 2.000000000000000000e+01 1.500000000000000000e+01 4.329996287999999822e+02
9.199999999999999845e-02 1.380000000000000000e+02 5.600000000000000000e+01 1.600000000000000000e+01 1.500000000000000000e+01 4.360003583999999819e+02
9.299999999999999933e-02 1.410000000000000000e+02 5.600000000000000000e+01 1.900000000000000000e+01 1.400000000000000000e+01 4.450000896000000239e+02
9.400000000000000022e-02 1.410000000000000000e+02 5.600000000000000000e+01 2.300000000000000000e+01 1.400000000000000000e+01 4.420001791999999909e+02
9.500000000000000111e-02 1.380000000000000000e+02 5.600000000000000000e+01 2.200000000000000000e+01 1.500000000000000000e+01 4.439998464000000240e+02
9.600000000000000200e-02 1.340000000000000000e+02 5.900000000000000000e+01 2.300000000000000000e+01 1.700000000000000000e+01 4.420001791999999909e+02
9.700000000000000289e-02 1.370000000000000000e+02 5.700000000000000000e+01 2.100000000000000000e+01 1.900000000000000000e+01 4.420001791999999909e+02
9.800000000000000377e-02 1.230000000000000000e+02 5.900000000000000000e+01 2.400000000000000000e+01 1.900000000000000000e+01 4.520001535999999760e+02
9.900000000000000466e-02 1.310000000000000000e+02 6.100000000000000000e+01 2.600000000000000000e+01 1.800000000000000000e+01 4.569997311999999852e+02
1.000000000000000056e-01 1.300000000000000000e+02 5.900000000000000000e+01 2.800000000000000000e+01 1.300000000000000000e+01 4.590002175999999849e+02
1.010000000000000064e-01 1.410000000000000000e+02 5.800000000000000000e+01 2.700000000000000000e+01 1.700000000000000000e+01 4.779999232000000120e+02
1.019999999999999934e-01 1.460000000000000000e+02 6.300000000000000000e+01 2.700000000000000000e+01 1.600000000000000000e+01 4.969996287999999822e+02
1.029999999999999943e-01 1.360000000000000000e+02 6.100000000000000000e+01 2.800000000000000000e+01 2.300000000000000000e+01 5.039996927999999912e+02
1.039999999999999952e-01 1.430000000000000000e+02 6.700000000000000000e+01 2.600000000000000000e+01 2.200000000000000000e+01 4.979998719999999821e+02
1.049999999999999961e-01 1.380000000000000000e+02 7.700000000000000000e+01 3.300000000000000000e+01 1.600000000000000000e+01 4.949999616000000060e+02
1.059999999999999970e-01 1.400000000000000000e+02 7.300000000000000000e+01 3.300000000000000000e+01 1.600000000000000000e+01 5.009997824000000151e+02
1.069999999999999979e-01 1.410000000000000000e+02 6.700000000000000000e+01 3.200000000000000000e+01 2.000000000000000000e+01 4.979998719999999821e+02
1.079999999999999988e-01 1.460000000000000000e+02 6.300000000000000000e+01 3.100000000000000000e+01 2.300000000000000000e+01 5.109997568000000001e+02
1.089999999999999997e-01 1.420000000000000000e+02 6.400000000000000000e+01 3.000000000000000000e+01 1.700000000000000000e+01 5.039996927999999912e+02
1.100000000000000006e-01 1.430000000000000000e+02 6.100000000000000000e+01 3.000000000000000000e+01 2.100000000000000000e+01 5.069996032000000241e+02
1.110000000000000014e-01 1.440000000000000000e+02 6.600000000000000000e+01 2.600000000000000000e+01 1.800000000000000000e+01 5.020000256000000149e+02
1.120000000000000023e-01 1.480000000000000000e+02 6.500000000000000000e+01 2.600000000000000000e+01 1.900000000000000000e+01 5.149999103999999761e+02
1.130000000000000032e-01 1.360000000000000000e+02 6.400000000000000000e+01 2.600000000000000000e+01 2.100000000000000000e+01 5.060001791999999909e+02
1.140000000000000041e-01 1.480000000000000000e+02 5.900000000000000000e+01 2.800000000000000000e+01 2.100000000000000000e+01 5.179998207999999522e+02
1.150000000000000050e-01 1.560000000000000000e+02 6.500000000000000000e+01 2.800000000000000000e+01 2.300000000000000000e+01 5.390000128000000359e+02
1.160000000000000059e-01 1.560000000000000000e+02 5.900000000000000000e+01 3.200000000000000000e+01 2.400000000000000000e+01 5.339996159999999463e+02
1.170000000000000068e-01 1.510000000000000000e+02 5.300000000000000000e+01 3.200000000000000000e+01 2.700000000000000000e+01 5.290000383999999940e+02
1.179999999999999938e-01 1.400000000000000000e+02 5.400000000000000000e+01 3.200000000000000000e+01 2.700000000000000000e+01 5.300002815999999939e+02
1.189999999999999947e-01 1.440000000000000000e+02 5.500000000000000000e+01 3.100000000000000000e+01 2.300000000000000000e+01 5.309997055999999702e+02
1.199999999999999956e-01 1.460000000000000000e+02 5.800000000000000000e+01 2.500000000000000000e+01 2.200000000000000000e+01 5.239996416000000181e+02
1.209999999999999964e-01 1.500000000000000000e+02 5.500000000000000000e+01 2.500000000000000000e+01 2.200000000000000000e+01 5.300002815999999939e+02
1.219999999999999973e-01 1.530000000000000000e+02 5.500000000000000000e+01 2.700000000000000000e+01 2.300000000000000000e+01 5.279997951999999941e+02
1.229999999999999982e-01 1.560000000000000000e+02 5.800000000000000000e+01 2.700000000000000000e+01 2.400000000000000000e+01 5.219999744000000419e+02
1.239999999999999991e-01 1.530000000000000000e+02 6.700000000000000000e+01 2.600000000000000000e+01 2.400000000000000000e+01 5.279997951999999941e+02
1.250000000000000000e-01 1.590000000000000000e+02 6.200000000000000000e+01 2.600000000000000000e+01 2.300000000000000000e+01 5.390000128000000359e+02
1.260000000000000009e-01 1.640000000000000000e+02 6.300000000000000000e+01 2.400000000000000000e+01 2.400000000000000000e+01 5.509996544000000540e+02
1.270000000000000018e-01 1.650000000000000000e+02 6.700000000000000000e+01 2.900000000000000000e+01 2.400000000000000000e+01 5.470003199999999879e+02
1.280000000000000027e-01 1.610000000000000000e+02 6.600000000000000000e+01 3.200000000000000000e+01 2.400000000000000000e+01 5.500002303999999640e+02
1.290000000000000036e-01 1.580000000000000000e+02 6.800000000000000000e+01 3.200000000000000000e+01 2.400000000000000000e+01 5.489999871999999641e+02
1.300000000000000044e-01 1.620000000000000000e+02 6.400000000000000000e+01 2.900000000000000000e+01 1.900000000000000000e+01 5.430001664000000119e+02
1.310000000000000053e-01 1.610000000000000000e+02 6.300000000000000000e+01 2.900000000000000000e+01 1.900000000000000000e+01 5.390000128000000359e+02
1.320000000000000062e-01 1.580000000000000000e+02 6.000000000000000000e+01 2.800000000000000000e+01 1.800000000000000000e+01 5.390000128000000359e+02
1.330000000000000071e-01 1.610000000000000000e+02 6.200000000000000000e+01 2.500000000000000000e+01 1.800000000000000000e+01 5.509996544000000540e+02
1.340000000000000080e-01 1.650000000000000000e+02 3.800000000000000000e+01 2.800000000000000000e+01 2.100000000000000000e+01 5.689999360000000479e+02
1.350000000000000089e-01 1.680000000000000000e+02 3.700000000000000000e+01 2.900000000000000000e+01 2.100000000000000000e+01 5.649997823999999582e+02
1.360000000000000098e-01 1.710000000000000000e+02 6.000000000000000000e+01 3.300000000000000000e+01 1.700000000000000000e+01 5.630001151999999820e+02
1.370000000000000107e-01 1.600000000000000000e+02 6.000000000000000000e+01 3.400000000000000000e+01 2.000000000000000000e+01 5.709996032000000241e+02
1.380000000000000115e-01 1.630000000000000000e+02 3.900000000000000000e+01 3.700000000000000000e+01 2.200000000000000000e+01 5.779996671999999762e+02
1.390000000000000124e-01 1.650000000000000000e+02 6.300000000000000000e+01 3.300000000000000000e+01 1.900000000000000000e+01 5.789999103999999761e+02
1.400000000000000133e-01 1.660000000000000000e+02 6.200000000000000000e+01 3.300000000000000000e+01 1.700000000000000000e+01 5.670002687999999580e+02
1.409999999999999865e-01 1.670000000000000000e+02 3.800000000000000000e+01 3.200000000000000000e+01 2.100000000000000000e+01 5.649997823999999582e+02
1.419999999999999873e-01 1.620000000000000000e+02 3.700000000000000000e+01 3.200000000000000000e+01 2.100000000000000000e+01 5.670002687999999580e+02
1.429999999999999882e-01 1.630000000000000000e+02 3.800000000000000000e+01 3.200000000000000000e+01 2.200000000000000000e+01 5.800001535999999760e+02
1.439999999999999891e-01 1.660000000000000000e+02 3.800000000000000000e+01 3.400000000000000000e+01 2.400000000000000000e+01 5.930000383999999940e+02
1.449999999999999900e-01 1.650000000000000000e+02 4.200000000000000000e+01 3.400000000000000000e+01 2.700000000000000000e+01 6.019997696000000360e+02
1.459999999999999909e-01 1.640000000000000000e+02 7.700000000000000000e+01 3.500000000000000000e+01 1.300000000000000000e+01 6.149996544000000540e+02
1.469999999999999918e-01 1.660000000000000000e+02 6.800000000000000000e+01 3.400000000000000000e+01 1.800000000000000000e+01 5.870002176000000418e+02
1.479999999999999927e-01 1.630000000000000000e+02 6.700000000000000000e+01 3.400000000000000000e+01 1.800000000000000000e+01 5.810003967999999759e+02
1.489999999999999936e-01 1.660000000000000000e+02 4.600000000000000000e+01 3.300000000000000000e+01 2.000000000000000000e+01 5.849997312000000420e+02
1.499999999999999944e-01 1.660000000000000000e+02 4.800000000000000000e+01 3.700000000000000000e+01 2.000000000000000000e+01 6.000001023999999461e+02
1.509999999999999953e-01 1.650000000000000000e+02 7.500000000000000000e+01 3.100000000000000000e+01 1.700000000000000000e+01 6.010003455999999460e+02
1.519999999999999962e-01 1.620000000000000000e+02 7.100000000000000000e+01 3.100000000000000000e+01 1.600000000000000000e+01 5.930000383999999940e+02
1.529999999999999971e-01 1.620000000000000000e+02 7.500000000000000000e+01 3.000000000000000000e+01 1.400000000000000000e+01 5.830000639999999521e+02
1.539999999999999980e-01 1.590000000000000000e+02 6.900000000000000000e+01 3.000000000000000000e+01 2.100000000000000000e+01 5.830000639999999521e+02
1.549999999999999989e-01 1.580000000000000000e+02 8.100000000000000000e+01 3.400000000000000000e+01 1.500000000000000000e+01 5.949997055999999702e+02
1.559999999999999998e-01 1.570000000000000000e+02 7.000000000000000000e+01 2.900000000000000000e+01 1.200000000000000000e+01 5.840003071999999520e+02
1.570000000000000007e-01 1.560000000000000000e+02 3.900000000000000000e+01 3.300000000000000000e+01 3.200000000000000000e+01 5.830000639999999521e+02
1.580000000000000016e-01 1.540000000000000000e+02 3.300000000000000000e+01 3.300000000000000000e+01 3.100000000000000000e+01 5.689999360000000479e+02
1.590000000000000024e-01 1.540000000000000000e+02 3.200000000000000000e+01 3.000000000000000000e+01 3.000000000000000000e+01 5.570002944000000298e+02
1.600000000000000033e-01 1.550000000000000000e+02 3.900000000000000000e+01 3.500000000000000000e+01 3.300000000000000000e+01 5.700001792000000478e+02
1.610000000000000042e-01 1.630000000000000000e+02 3.600000000000000000e+01 3.100000000000000000e+01 2.800000000000000000e+01 5.760000000000000000e+02
1.620000000000000051e-01 1.620000000000000000e+02 3.600000000000000000e+01 2.900000000000000000e+01 2.700000000000000000e+01 5.640003583999999819e+02
1.630000000000000060e-01 1.590000000000000000e+02 3.500000000000000000e+01 3.300000000000000000e+01 3.200000000000000000e+01 5.779996671999999762e+02
1.640000000000000069e-01 1.640000000000000000e+02 5.000000000000000000e+01 3.400000000000000000e+01 3.300000000000000000e+01 5.740003328000000238e+02
1.650000000000000078e-01 1.570000000000000000e+02 4.900000000000000000e+01 3.400000000000000000e+01 3.300000000000000000e+01 5.660000255999999581e+02
1.660000000000000087e-01 1.570000000000000000e+02 4.900000000000000000e+01 3.500000000000000000e+01 3.400000000000000000e+01 5.609996287999999822e+02
1.670000000000000095e-01 1.580000000000000000e+02 5.300000000000000000e+01 3.400000000000000000e+01 3.400000000000000000e+01 5.679996928000000480e+02
1.680000000000000104e-01 1.570000000000000000e+02 5.600000000000000000e+01 3.400000000000000000e+01 3.100000000000000000e+01 5.630001151999999820e+02
1.690000000000000113e-01 1.530000000000000000e+02 5.000000000000000000e+01 3.400000000000000000e+01 3.100000000000000000e+01 5.579997184000000061e+02
1.700000000000000122e-01 1.520000000000000000e+02 4.900000000000000000e+01 3.800000000000000000e+01 3.100000000000000000e+01 5.779996671999999762e+02
1.710000000000000131e-01 1.550000000000000000e+02 4.500000000000000000e+01 3.900000000000000000e+01 3.100000000000000000e+01 5.800001535999999760e+02
1.719999999999999862e-01 1.470000000000000000e+02 5.500000000000000000e+01 3.900000000000000000e+01 3.500000000000000000e+01 5.819998207999999522e+02
1.729999999999999871e-01 1.610000000000000000e+02 5.500000000000000000e+01 4.000000000000000000e+01 3.600000000000000000e+01 6.010003455999999460e+02
1.739999999999999880e-01 1.540000000000000000e+02 5.400000000000000000e+01 4.000000000000000000e+01 3.500000000000000000e+01 5.849997312000000420e+02
1.749999999999999889e-01 1.560000000000000000e+02 5.800000000000000000e+01 4.900000000000000000e+01 2.900000000000000000e+01 6.059999232000000120e+02
1.759999999999999898e-01 1.590000000000000000e+02 5.800000000000000000e+01 4.900000000000000000e+01 2.900000000000000000e+01 6.159998976000000539e+02
1.769999999999999907e-01 1.590000000000000000e+02 5.000000000000000000e+01 4.800000000000000000e+01 3.000000000000000000e+01 6.149996544000000540e+02
1.779999999999999916e-01 1.530000000000000000e+02 4.900000000000000000e+01 4.800000000000000000e+01 3.500000000000000000e+01 6.119997439999999642e+02
1.789999999999999925e-01 1.610000000000000000e+02 4.900000000000000000e+01 4.800000000000000000e+01 3.400000000000000000e+01 6.200000512000000299e+02
1.799999999999999933e-01 1.580000000000000000e+02 4.800000000000000000e+01 4.200000000000000000e+01 3.500000000000000000e+01 6.170001408000000538e+02
1.809999999999999942e-01 1.580000000000000000e+02 4.700000000000000000e+01 4.100000000000000000e+01 3.300000000000000000e+01 6.140002303999999640e+02
1.819999999999999951e-01 1.570000000000000000e+02 4.900000000000000000e+01 4.100000000000000000e+01 3.400000000000000000e+01 6.189998080000000300e+02
1.829999999999999960e-01 1.540000000000000000e+02 4.900000000000000000e+01 4.000000000000000000e+01 3.600000000000000000e+01 6.129999871999999641e+02
1.839999999999999969e-01 1.520000000000000000e+02 5.200000000000000000e+01 4.300000000000000000e+01 3.700000000000000000e+01 6.129999871999999641e+02
1.849999999999999978e-01 1.570000000000000000e+02 5.400000000000000000e+01 5.000000000000000000e+01 3.500000000000000000e+01 6.180003840000000537e+02
1.859999999999999987e-01 1.580000000000000000e+02 5.500000000000000000e+01 4.800000000000000000e+01 3.400000000000000000e+01 6.110003199999999879e+02
1.869999999999999996e-01 1.610000000000000000e+02 5.100000000000000000e+01 5.100000000000000000e+01 3.500000000000000000e+01 6.110003199999999879e+02
1.880000000000000004e-01 1.670000000000000000e+02 5.000000000000000000e+01 4.700000000000000000e+01 3.400000000000000000e+01 6.019997696000000360e+02
1.890000000000000013e-01 1.680000000000000000e+02 5.000000000000000000e+01 4.100000000000000000e+01 3.400000000000000000e+01 6.129999871999999641e+02
1.900000000000000022e-01 1.660000000000000000e+02 5.100000000000000000e+01 4.900000000000000000e+01 3.500000000000000000e+01 6.170001408000000538e+02
1.910000000000000031e-01 1.620000000000000000e+02 4.900000000000000000e+01 4.700000000000000000e+01 3.300000000000000000e+01 6.210002944000000298e+02
1.920000000000000040e-01 1.580000000000000000e+02 4.800000000000000000e+01 4.800000000000000000e+01 3.100000000000000000e+01 6.229999616000000060e+02
1.930000000000000049e-01 1.570000000000000000e+02 5.100000000000000000e+01 4.900000000000000000e+01 2.900000000000000000e+01 6.289997823999999582e+02
1.940000000000000058e-01 1.550000000000000000e+02 5.000000000000000000e+01 4.300000000000000000e+01 3.200000000000000000e+01 6.310002687999999580e+02
1.950000000000000067e-01 1.550000000000000000e+02 5.800000000000000000e+01 4.100000000000000000e+01 3.100000000000000000e+01 6.319996928000000480e+02
1.960000000000000075e-01 1.530000000000000000e+02 5.700000000000000000e+01 4.900000000000000000e+01 3.100000000000000000e+01 6.270001151999999820e+02
1.970000000000000084e-01 1.490000000000000000e+02 5.400000000000000000e+01 4.700000000000000000e+01 3.000000000000000000e+01 6.219997184000000061e+02
1.980000000000000093e-01 1.450000000000000000e+02 5.500000000000000000e+01 4.200000000000000000e+01 3.200000000000000000e+01 6.219997184000000061e+02
1.990000000000000102e-01 1.530000000000000000e+02 5.600000000000000000e+01 4.100000000000000000e+01 3.500000000000000000e+01 6.270001151999999820e+02
2.000000000000000111e-01 1.440000000000000000e+02 5.200000000000000000e+01 4.200000000000000000e+01 3.400000000000000000e+01 6.059999232000000120e+02
2.010000000000000120e-01 1.430000000000000000e+02 5.600000000000000000e+01 4.200000000000000000e+01 3.200000000000000000e+01 6.149996544000000540e+02
2.020000000000000129e-01 1.410000000000000000e+02 5.100000000000000000e+01 4.200000000000000000e+01 3.200000000000000000e+01 6.030000128000000359e+02
2.030000000000000138e-01 1.370000000000000000e+02 6.000000000000000000e+01 3.800000000000000000e+01 3.200000000000000000e+01 6.159998976000000539e+02
2.039999999999999869e-01 1.380000000000000000e+02 5.900000000000000000e+01 4.100000000000000000e+01 3.500000000000000000e+01 6.249996287999999822e+02
2.049999999999999878e-01 1.380000000000000000e+02 9.300000000000000000e+01 3.400000000000000000e+01 2.600000000000000000e+01 6.280003583999999819e+02
2.059999999999999887e-01 1.380000000000000000e+02 1.070000000000000000e+02 3.400000000000000000e+01 2.300000000000000000e+01 6.310002687999999580e+02
2.069999999999999896e-01 1.440000000000000000e+02 1.050000000000000000e+02 3.300000000000000000e+01 2.300000000000000000e+01 6.340001792000000478e+02
2.079999999999999905e-01 1.340000000000000000e+02 5.800000000000000000e+01 4.200000000000000000e+01 3.700000000000000000e+01 6.280003583999999819e+02
2.089999999999999913e-01 1.390000000000000000e+02 1.020000000000000000e+02 3.900000000000000000e+01 2.400000000000000000e+01 6.219997184000000061e+02
2.099999999999999922e-01 1.380000000000000000e+02 9.200000000000000000e+01 3.800000000000000000e+01 2.400000000000000000e+01 6.219997184000000061e+02
2.109999999999999931e-01 1.430000000000000000e+02 9.100000000000000000e+01 3.700000000000000000e+01 2.400000000000000000e+01 6.189998080000000300e+02
2.119999999999999940e-01 1.440000000000000000e+02 9.000000000000000000e+01 3.600000000000000000e+01 2.400000000000000000e+01 6.170001408000000538e+02
2.129999999999999949e-01 1.460000000000000000e+02 4.500000000000000000e+01 3.800000000000000000e+01 2.700000000000000000e+01 6.159998976000000539e+02
2.139999999999999958e-01 1.410000000000000000e+02 4.700000000000000000e+01 3.500000000000000000e+01 2.900000000000000000e+01 6.300000255999999581e+02
2.149999999999999967e-01 1.470000000000000000e+02 5.200000000000000000e+01 3.600000000000000000e+01 2.300000000000000000e+01 6.340001792000000478e+02
2.159999999999999976e-01 1.370000000000000000e+02 5.300000000000000000e+01 2.900000000000000000e+01 2.100000000000000000e+01 6.319996928000000480e+02
2.169999999999999984e-01 1.400000000000000000e+02 4.800000000000000000e+01 3.100000000000000000e+01 2.000000000000000000e+01 6.359998464000000240e+02
2.179999999999999993e-01 1.400000000000000000e+02 4.900000000000000000e+01 3.000000000000000000e+01 2.400000000000000000e+01 6.370000896000000239e+02
2.190000000000000002e-01 1.460000000000000000e+02 4.700000000000000000e+01 2.600000000000000000e+01 2.400000000000000000e+01 6.189998080000000300e+02
2.200000000000000011e-01 1.400000000000000000e+02 4.900000000000000000e+01 2.800000000000000000e+01 2.500000000000000000e+01 6.410002431999999999e+02
2.210000000000000020e-01 1.410000000000000000e+02 4.600000000000000000e+01 3.500000000000000000e+01 2.600000000000000000e+01 6.359998464000000240e+02
2.220000000000000029e-01 1.410000000000000000e+02 4.900000000000000000e+01 3.500000000000000000e+01 2.400000000000000000e+01 6.410002431999999999e+02
2.230000000000000038e-01 1.440000000000000000e+02 5.100000000000000000e+01 4.100000000000000000e+01 2.400000000000000000e+01 6.359998464000000240e+02
2.240000000000000047e-01 1.460000000000000000e+02 5.500000000000000000e+01 4.300000000000000000e+01 3.300000000000000000e+01 6.559997951999999941e+02
2.250000000000000056e-01 1.390000000000000000e+02 1.040000000000000000e+02 3.500000000000000000e+01 1.700000000000000000e+01 6.480003071999999520e+02
2.260000000000000064e-01 1.450000000000000000e+02 1.100000000000000000e+02 3.800000000000000000e+01 2.400000000000000000e+01 6.580002815999999939e+02
2.270000000000000073e-01 1.460000000000000000e+02 1.100000000000000000e+02 3.800000000000000000e+01 1.900000000000000000e+01 6.599999487999999701e+02
2.280000000000000082e-01 1.470000000000000000e+02 1.020000000000000000e+02 3.500000000000000000e+01 2.200000000000000000e+01 6.629998591999999462e+02
2.290000000000000091e-01 1.540000000000000000e+02 1.050000000000000000e+02 3.400000000000000000e+01 2.300000000000000000e+01 6.610001919999999700e+02
2.300000000000000100e-01 1.410000000000000000e+02 6.100000000000000000e+01 3.700000000000000000e+01 3.300000000000000000e+01 6.529998848000000180e+02
2.310000000000000109e-01 1.400000000000000000e+02 8.800000000000000000e+01 3.000000000000000000e+01 2.300000000000000000e+01 6.650003455999999460e+02
2.320000000000000118e-01 1.460000000000000000e+02 1.020000000000000000e+02 2.300000000000000000e+01 2.000000000000000000e+01 6.719995903999999882e+02
2.330000000000000127e-01 1.460000000000000000e+02 1.040000000000000000e+02 2.400000000000000000e+01 2.000000000000000000e+01 6.619996159999999463e+02
2.340000000000000135e-01 1.490000000000000000e+02 1.210000000000000000e+02 2.400000000000000000e+01 2.400000000000000000e+01 6.769999871999999641e+02
2.349999999999999867e-01 1.500000000000000000e+02 1.130000000000000000e+02 2.400000000000000000e+01 2.400000000000000000e+01 6.759997439999999642e+02
2.359999999999999876e-01 1.470000000000000000e+02 1.320000000000000000e+02 2.400000000000000000e+01 2.400000000000000000e+01 6.729998335999999881e+02
2.369999999999999885e-01 1.510000000000000000e+02 1.280000000000000000e+02 2.400000000000000000e+01 2.400000000000000000e+01 6.740000767999999880e+02
2.379999999999999893e-01 1.520000000000000000e+02 1.280000000000000000e+02 2.400000000000000000e+01 2.300000000000000000e+01 6.829998080000000300e+02
2.389999999999999902e-01 1.560000000000000000e+02 1.320000000000000000e+02 2.200000000000000000e+01 2.000000000000000000e+01 6.859997184000000061e+02
2.399999999999999911e-01 1.550000000000000000e+02 1.260000000000000000e+02 2.700000000000000000e+01 2.600000000000000000e+01 6.880002048000000059e+02
2.409999999999999920e-01 1.600000000000000000e+02 1.260000000000000000e+02 2.800000000000000000e+01 2.400000000000000000e+01 6.880002048000000059e+02
2.419999999999999929e-01 1.780000000000000000e+02 1.340000000000000000e+02 2.900000000000000000e+01 2.400000000000000000e+01 6.980001792000000478e+02
2.429999999999999938e-01 1.750000000000000000e+02 1.380000000000000000e+02 3.100000000000000000e+01 2.600000000000000000e+01 7.069999103999999761e+02
2.439999999999999947e-01 1.770000000000000000e+02 1.320000000000000000e+02 4.200000000000000000e+01 2.400000000000000000e+01 7.129997312000000420e+02
2.449999999999999956e-01 1.520000000000000000e+02 9.700000000000000000e+01 4.200000000000000000e+01 3.200000000000000000e+01 7.259996159999999463e+02
2.459999999999999964e-01 1.510000000000000000e+02 1.410000000000000000e+02 3.500000000000000000e+01 3.200000000000000000e+01 7.339999232000000120e+02
2.469999999999999973e-01 1.460000000000000000e+02 9.200000000000000000e+01 3.800000000000000000e+01 3.500000000000000000e+01 7.199997951999999941e+02
2.479999999999999982e-01 1.430000000000000000e+02 7.300000000000000000e+01 4.000000000000000000e+01 3.800000000000000000e+01 7.190003712000000178e+02
2.489999999999999991e-01 1.470000000000000000e+02 8.000000000000000000e+01 4.500000000000000000e+01 3.500000000000000000e+01 7.190003712000000178e+02
2.500000000000000000e-01 1.460000000000000000e+02 7.600000000000000000e+01 4.400000000000000000e+01 3.500000000000000000e+01 7.099998207999999522e+02
2.510000000000000009e-01 1.440000000000000000e+02 1.100000000000000000e+02 3.100000000000000000e+01 3.000000000000000000e+01 7.139999744000000419e+02
2.520000000000000018e-01 1.490000000000000000e+02 1.130000000000000000e+02 3.400000000000000000e+01 2.800000000000000000e+01 7.180001280000000179e+02
2.530000000000000027e-01 1.560000000000000000e+02 1.110000000000000000e+02 2.900000000000000000e+01 2.600000000000000000e+01 7.150002176000000418e+02
2.540000000000000036e-01 1.630000000000000000e+02 1.140000000000000000e+02 3.300000000000000000e+01 3.200000000000000000e+01 7.199997951999999941e+02
2.550000000000000044e-01 1.610000000000000000e+02 9.700000000000000000e+01 3.200000000000000000e+01 2.900000000000000000e+01 7.190003712000000178e+02
2.560000000000000053e-01 1.700000000000000000e+02 1.240000000000000000e+02 3.300000000000000000e+01 2.700000000000000000e+01 7.499997184000000061e+02
2.570000000000000062e-01 1.620000000000000000e+02 1.240000000000000000e+02 3.100000000000000000e+01 2.900000000000000000e+01 7.460003840000000537e+02
2.580000000000000071e-01 1.590000000000000000e+02 1.260000000000000000e+02 3.200000000000000000e+01 3.000000000000000000e+01 7.299997696000000360e+02
2.590000000000000080e-01 1.590000000000000000e+02 1.300000000000000000e+02 3.000000000000000000e+01 2.500000000000000000e+01 7.269998591999999462e+02
2.600000000000000089e-01 1.920000000000000000e+02 1.220000000000000000e+02 2.500000000000000000e+01 2.000000000000000000e+01 7.110000639999999521e+02
2.610000000000000098e-01 1.650000000000000000e+02 1.270000000000000000e+02 2.400000000000000000e+01 1.700000000000000000e+01 7.040000000000000000e+02
2.620000000000000107e-01 1.620000000000000000e+02 1.260000000000000000e+02 2.400000000000000000e+01 2.100000000000000000e+01 7.299997696000000360e+02
2.630000000000000115e-01 1.600000000000000000e+02 1.240000000000000000e+02 2.900000000000000000e+01 2.700000000000000000e+01 7.250001919999999700e+02
2.640000000000000124e-01 1.570000000000000000e+02 1.270000000000000000e+02 3.400000000000000000e+01 2.800000000000000000e+01 7.229997055999999702e+02
2.650000000000000133e-01 1.650000000000000000e+02 1.310000000000000000e+02 3.800000000000000000e+01 2.700000000000000000e+01 7.229997055999999702e+02
2.660000000000000142e-01 1.620000000000000000e+02 1.160000000000000000e+02 3.100000000000000000e+01 2.800000000000000000e+01 7.250001919999999700e+02
2.670000000000000151e-01 1.630000000000000000e+02 1.300000000000000000e+02 2.800000000000000000e+01 2.600000000000000000e+01 7.210000383999999940e+02
2.680000000000000160e-01 1.580000000000000000e+02 1.320000000000000000e+02 3.100000000000000000e+01 2.600000000000000000e+01 7.169998848000000180e+02
2.690000000000000169e-01 1.700000000000000000e+02 1.300000000000000000e+02 3.000000000000000000e+01 2.900000000000000000e+01 7.190003712000000178e+02
2.700000000000000178e-01 1.690000000000000000e+02 1.190000000000000000e+02 2.900000000000000000e+01 2.300000000000000000e+01 7.190003712000000178e+02
2.710000000000000187e-01 1.690000000000000000e+02 1.170000000000000000e+02 3.100000000000000000e+01 2.300000000000000000e+01 7.040000000000000000e+02
2.720000000000000195e-01 1.630000000000000000e+02 1.160000000000000000e+02 2.800000000000000000e+01 2.300000000000000000e+01 6.920003583999999819e+02
2.730000000000000204e-01 1.710000000000000000e+02 1.180000000000000000e+02 3.000000000000000000e+01 2.100000000000000000e+01 7.010000896000000239e+02
2.740000000000000213e-01 1.580000000000000000e+02 1.160000000000000000e+02 3.000000000000000000e+01 2.000000000000000000e+01 6.969999360000000479e+02
2.750000000000000222e-01 1.640000000000000000e+02 1.080000000000000000e+02 2.900000000000000000e+01 2.000000000000000000e+01 7.040000000000000000e+02
2.760000000000000231e-01 1.660000000000000000e+02 1.010000000000000000e+02 2.900000000000000000e+01 2.800000000000000000e+01 7.090003967999999759e+02
2.770000000000000240e-01 1.940000000000000000e+02 1.050000000000000000e+02 2.700000000000000000e+01 1.900000000000000000e+01 7.020003328000000238e+02
2.780000000000000249e-01 1.740000000000000000e+02 9.500000000000000000e+01 2.700000000000000000e+01 2.000000000000000000e+01 6.899998719999999821e+02
2.790000000000000258e-01 1.800000000000000000e+02 9.700000000000000000e+01 2.700000000000000000e+01 1.900000000000000000e+01 6.850002944000000298e+02
2.800000000000000266e-01 1.790000000000000000e+02 1.110000000000000000e+02 2.500000000000000000e+01 1.800000000000000000e+01 7.029997568000000001e+02
2.810000000000000275e-01 1.640000000000000000e+02 1.110000000000000000e+02 2.500000000000000000e+01 2.200000000000000000e+01 7.059996671999999762e+02
2.819999999999999729e-01 1.860000000000000000e+02 1.090000000000000000e+02 2.200000000000000000e+01 1.900000000000000000e+01 7.120003071999999520e+02
2.829999999999999738e-01 1.810000000000000000e+02 1.180000000000000000e+02 2.300000000000000000e+01 1.800000000000000000e+01 7.180001280000000179e+02
2.839999999999999747e-01 1.750000000000000000e+02 1.100000000000000000e+02 2.300000000000000000e+01 1.700000000000000000e+01 7.139999744000000419e+02
2.849999999999999756e-01 1.720000000000000000e+02 1.060000000000000000e+02 2.200000000000000000e+01 1.700000000000000000e+01 7.020003328000000238e+02
2.859999999999999765e-01 1.830000000000000000e+02 1.010000000000000000e+02 2.100000000000000000e+01 2.000000000000000000e+01 6.980001792000000478e+02
2.869999999999999774e-01 1.890000000000000000e+02 8.400000000000000000e+01 2.600000000000000000e+01 2.200000000000000000e+01 7.099998207999999522e+02
2.879999999999999782e-01 1.830000000000000000e+02 7.800000000000000000e+01 3.400000000000000000e+01 2.600000000000000000e+01 7.050002431999999999e+02
2.889999999999999791e-01 1.820000000000000000e+02 7.200000000000000000e+01 3.500000000000000000e+01 2.700000000000000000e+01 7.169998848000000180e+02
2.899999999999999800e-01 1.550000000000000000e+02 7.400000000000000000e+01 3.600000000000000000e+01 2.700000000000000000e+01 7.110000639999999521e+02
2.909999999999999809e-01 1.740000000000000000e+02 7.500000000000000000e+01 3.700000000000000000e+01 2.900000000000000000e+01 7.069999103999999761e+02
2.919999999999999818e-01 1.800000000000000000e+02 8.200000000000000000e+01 3.700000000000000000e+01 2.800000000000000000e+01 7.339999232000000120e+02
2.929999999999999827e-01 1.660000000000000000e+02 8.200000000000000000e+01 4.400000000000000000e+01 2.000000000000000000e+01 7.350001664000000119e+02
2.939999999999999836e-01 1.640000000000000000e+02 8.400000000000000000e+01 5.500000000000000000e+01 2.000000000000000000e+01 7.369998335999999881e+02
2.949999999999999845e-01 1.700000000000000000e+02 8.200000000000000000e+01 6.600000000000000000e+01 2.000000000000000000e+01 7.490002944000000298e+02
2.959999999999999853e-01 1.740000000000000000e+02 1.080000000000000000e+02 6.700000000000000000e+01 2.000000000000000000e+01 7.609999360000000479e+02
2.969999999999999862e-01 1.640000000000000000e+02 1.100000000000000000e+02 5.300000000000000000e+01 2.000000000000000000e+01 7.529996287999999822e+02
2.979999999999999871e-01 1.630000000000000000e+02 1.180000000000000000e+02 6.100000000000000000e+01 2.000000000000000000e+01 7.520002048000000059e+02
2.989999999999999880e-01 1.660000000000000000e+02 1.140000000000000000e+02 6.200000000000000000e+01 2.000000000000000000e+01 7.650000896000000239e+02
2.999999999999999889e-01 1.680000000000000000e+02 1.230000000000000000e+02 6.200000000000000000e+01 1.800000000000000000e+01 7.650000896000000239e+02
3.009999999999999898e-01 1.640000000000000000e+02 1.100000000000000000e+02 5.900000000000000000e+01 1.800000000000000000e+01 7.460003840000000537e+02
3.019999999999999907e-01 1.650000000000000000e+02 1.030000000000000000e+02 5.900000000000000000e+01 2.000000000000000000e+01 7.609999360000000479e+02
3.029999999999999916e-01 1.670000000000000000e+02 1.020000000000000000e+02 8.300000000000000000e+01 2.000000000000000000e+01 7.739998207999999522e+02
3.039999999999999925e-01 1.640000000000000000e+02 1.020000000000000000e+02 7.800000000000000000e+01 2.100000000000000000e+01 7.920001023999999461e+02
3.049999999999999933e-01 1.510000000000000000e+02 1.350000000000000000e+02 7.700000000000000000e+01 2.000000000000000000e+01 7.680000000000000000e+02
3.059999999999999942e-01 1.440000000000000000e+02 1.390000000000000000e+02 8.000000000000000000e+01 2.700000000000000000e+01 7.839997951999999941e+02
3.069999999999999951e-01 1.530000000000000000e+02 1.460000000000000000e+02 8.100000000000000000e+01 2.700000000000000000e+01 7.909998591999999462e+02
3.079999999999999960e-01 1.610000000000000000e+02 1.560000000000000000e+02 8.000000000000000000e+01 2.700000000000000000e+01 7.779999744000000419e+02
3.089999999999999969e-01 1.680000000000000000e+02 1.470000000000000000e+02 7.800000000000000000e+01 2.800000000000000000e+01 7.969996800000000121e+02
3.099999999999999978e-01 1.600000000000000000e+02 1.460000000000000000e+02 8.100000000000000000e+01 2.300000000000000000e+01 7.909998591999999462e+02
3.109999999999999987e-01 1.640000000000000000e+02 1.420000000000000000e+02 8.600000000000000000e+01 2.500000000000000000e+01 7.830003712000000178e+02
3.119999999999999996e-01 1.650000000000000000e+02 1.430000000000000000e+02 8.400000000000000000e+01 2.100000000000000000e+01 7.879999487999999701e+02
3.130000000000000004e-01 1.640000000000000000e+02 1.420000000000000000e+02 8.300000000000000000e+01 2.100000000000000000e+01 7.839997951999999941e+02
3.140000000000000013e-01 1.430000000000000000e+02 1.330000000000000000e+02 9.600000000000000000e+01 2.100000000000000000e+01 7.920001023999999461e+02
3.150000000000000022e-01 1.470000000000000000e+02 1.070000000000000000e+02 4.900000000000000000e+01 2.100000000000000000e+01 7.790002176000000418e+02
3.160000000000000031e-01 1.540000000000000000e+02 1.530000000000000000e+02 5.600000000000000000e+01 2.400000000000000000e+01 8.130002944000000298e+02
3.170000000000000040e-01 1.680000000000000000e+02 1.550000000000000000e+02 5.400000000000000000e+01 2.800000000000000000e+01 8.439971839999999474e+02
3.180000000000000049e-01 1.660000000000000000e+02 1.530000000000000000e+02 5.200000000000000000e+01 2.600000000000000000e+01 8.480030719999999747e+02
3.190000000000000058e-01 1.530000000000000000e+02 1.440000000000000000e+02 5.100000000000000000e+01 3.200000000000000000e+01 8.380006399999999758e+02
3.200000000000000067e-01 1.680000000000000000e+02 1.410000000000000000e+02 5.000000000000000000e+01 2.700000000000000000e+01 8.419983359999999948e+02
3.210000000000000075e-01 1.680000000000000000e+02 1.500000000000000000e+02 5.100000000000000000e+01 2.200000000000000000e+01 8.470036479999999983e+02
3.220000000000000084e-01 1.510000000000000000e+02 1.170000000000000000e+02 5.500000000000000000e+01 4.200000000000000000e+01 8.480030719999999747e+02
3.230000000000000093e-01 1.490000000000000000e+02 1.100000000000000000e+02 5.900000000000000000e+01 4.200000000000000000e+01 8.409989120000000185e+02
3.240000000000000102e-01 1.530000000000000000e+02 1.150000000000000000e+02 4.900000000000000000e+01 4.100000000000000000e+01 8.340029439999999568e+02
3.250000000000000111e-01 1.550000000000000000e+02 1.180000000000000000e+02 6.500000000000000000e+01 4.800000000000000000e+01 8.279982079999999769e+02
3.260000000000000120e-01 1.820000000000000000e+02 1.560000000000000000e+02 7.200000000000000000e+01 4.900000000000000000e+01 8.259993600000000242e+02
3.270000000000000129e-01 1.590000000000000000e+02 1.270000000000000000e+02 7.100000000000000000e+01 5.300000000000000000e+01 8.289976319999999532e+02
3.280000000000000138e-01 1.620000000000000000e+02 1.160000000000000000e+02 5.900000000000000000e+01 4.700000000000000000e+01 8.360017920000000231e+02
3.290000000000000147e-01 1.600000000000000000e+02 1.140000000000000000e+02 6.100000000000000000e+01 4.800000000000000000e+01 8.330035199999999804e+02
3.300000000000000155e-01 1.470000000000000000e+02 1.080000000000000000e+02 5.100000000000000000e+01 4.900000000000000000e+01 8.139997184000000061e+02
3.310000000000000164e-01 1.610000000000000000e+02 1.230000000000000000e+02 5.000000000000000000e+01 4.300000000000000000e+01 8.240005119999999579e+02
3.320000000000000173e-01 1.810000000000000000e+02 1.570000000000000000e+02 5.000000000000000000e+01 2.900000000000000000e+01 8.319959039999999959e+02
3.330000000000000182e-01 1.890000000000000000e+02 1.550000000000000000e+02 5.300000000000000000e+01 2.800000000000000000e+01 8.449966080000000375e+02
3.340000000000000191e-01 1.800000000000000000e+02 1.590000000000000000e+02 5.000000000000000000e+01 2.800000000000000000e+01 8.319959039999999959e+02
3.350000000000000200e-01 1.760000000000000000e+02 1.640000000000000000e+02 4.700000000000000000e+01 4.100000000000000000e+01 8.350023680000000468e+02
3.360000000000000209e-01 1.670000000000000000e+02 1.660000000000000000e+02 4.800000000000000000e+01 4.200000000000000000e+01 8.419983359999999948e+02
3.370000000000000218e-01 1.650000000000000000e+02 1.640000000000000000e+02 4.800000000000000000e+01 4.400000000000000000e+01 8.470036479999999983e+02
3.380000000000000226e-01 1.670000000000000000e+02 1.590000000000000000e+02 4.800000000000000000e+01 4.400000000000000000e+01 8.380006399999999758e+02
3.390000000000000235e-01 1.660000000000000000e+02 1.580000000000000000e+02 5.200000000000000000e+01 3.900000000000000000e+01 8.390000639999999521e+02
3.400000000000000244e-01 1.560000000000000000e+02 1.100000000000000000e+02 5.100000000000000000e+01 4.100000000000000000e+01 8.399994880000000421e+02
3.410000000000000253e-01 1.550000000000000000e+02 1.010000000000000000e+02 4.900000000000000000e+01 4.000000000000000000e+01 8.330035199999999804e+02
3.420000000000000262e-01 1.510000000000000000e+02 9.800000000000000000e+01 6.400000000000000000e+01 3.900000000000000000e+01 8.409989120000000185e+02
3.430000000000000271e-01 1.600000000000000000e+02 1.000000000000000000e+02 6.600000000000000000e+01 3.600000000000000000e+01 8.539996159999999463e+02
3.439999999999999725e-01 1.530000000000000000e+02 1.010000000000000000e+02 7.200000000000000000e+01 3.700000000000000000e+01 8.449966080000000375e+02
3.449999999999999734e-01 1.600000000000000000e+02 1.200000000000000000e+02 7.200000000000000000e+01 3.600000000000000000e+01 8.470036479999999983e+02
3.459999999999999742e-01 1.650000000000000000e+02 8.800000000000000000e+01 8.600000000000000000e+01 4.000000000000000000e+01 8.709980160000000069e+02
3.469999999999999751e-01 1.680000000000000000e+02 7.800000000000000000e+01 5.200000000000000000e+01 3.800000000000000000e+01 8.699985920000000306e+02
3.479999999999999760e-01 1.670000000000000000e+02 7.800000000000000000e+01 5.700000000000000000e+01 3.900000000000000000e+01 8.620031999999999925e+02
3.489999999999999769e-01 1.690000000000000000e+02 7.100000000000000000e+01 5.300000000000000000e+01 3.900000000000000000e+01 8.620031999999999925e+02
3.499999999999999778e-01 1.700000000000000000e+02 7.300000000000000000e+01 5.600000000000000000e+01 3.800000000000000000e+01 8.650014720000000352e+02
3.509999999999999787e-01 1.660000000000000000e+02 6.600000000000000000e+01 5.500000000000000000e+01 3.700000000000000000e+01 8.439971839999999474e+02
3.519999999999999796e-01 1.680000000000000000e+02 7.100000000000000000e+01 5.900000000000000000e+01 3.700000000000000000e+01 8.539996159999999463e+02
3.529999999999999805e-01 1.670000000000000000e+02 7.300000000000000000e+01 4.900000000000000000e+01 3.600000000000000000e+01 8.370012159999999994e+02
3.539999999999999813e-01 1.600000000000000000e+02 7.500000000000000000e+01 4.900000000000000000e+01 3.600000000000000000e+01 8.449966080000000375e+02
3.549999999999999822e-01 1.690000000000000000e+02 7.100000000000000000e+01 5.100000000000000000e+01 3.800000000000000000e+01 8.370012159999999994e+02
3.559999999999999831e-01 1.530000000000000000e+02 7.500000000000000000e+01 5.100000000000000000e+01 3.800000000000000000e+01 8.309964800000000196e+02
3.569999999999999840e-01 1.570000000000000000e+02 8.000000000000000000e+01 4.800000000000000000e+01 3.900000000000000000e+01 8.589967360000000554e+02
3.579999999999999849e-01 1.530000000000000000e+02 7.000000000000000000e+01 4.800000000000000000e+01 4.100000000000000000e+01 8.589967360000000554e+02
3.589999999999999858e-01 1.560000000000000000e+02 7.100000000000000000e+01 4.800000000000000000e+01 4.100000000000000000e+01 8.640020479999999452e+02
3.599999999999999867e-01 1.570000000000000000e+02 6.900000000000000000e+01 5.200000000000000000e+01 3.300000000000000000e+01 8.549990400000000363e+02
3.609999999999999876e-01 1.690000000000000000e+02 6.700000000000000000e+01 6.300000000000000000e+01 4.000000000000000000e+01 8.530001919999999700e+02
3.619999999999999885e-01 1.600000000000000000e+02 5.600000000000000000e+01 5.600000000000000000e+01 3.900000000000000000e+01 8.589967360000000554e+02
3.629999999999999893e-01 1.670000000000000000e+02 5.800000000000000000e+01 5.200000000000000000e+01 5.000000000000000000e+01 8.859975680000000011e+02
3.639999999999999902e-01 1.660000000000000000e+02 5.800000000000000000e+01 5.200000000000000000e+01 4.800000000000000000e+01 8.910028800000000047e+02
3.649999999999999911e-01 1.650000000000000000e+02 5.700000000000000000e+01 4.600000000000000000e+01 4.400000000000000000e+01 8.810004480000000058e+02
3.659999999999999920e-01 1.670000000000000000e+02 9.200000000000000000e+01 5.300000000000000000e+01 3.700000000000000000e+01 8.819998719999999821e+02
3.669999999999999929e-01 1.590000000000000000e+02 8.700000000000000000e+01 5.900000000000000000e+01 3.700000000000000000e+01 8.729968639999999596e+02
3.679999999999999938e-01 1.620000000000000000e+02 8.800000000000000000e+01 5.500000000000000000e+01 5.000000000000000000e+01 8.699985920000000306e+02
3.689999999999999947e-01 1.610000000000000000e+02 1.460000000000000000e+02 5.000000000000000000e+01 3.700000000000000000e+01 8.760033280000000104e+02
3.699999999999999956e-01 1.730000000000000000e+02 1.560000000000000000e+02 5.500000000000000000e+01 3.500000000000000000e+01 8.829992959999999584e+02
3.709999999999999964e-01 1.710000000000000000e+02 1.230000000000000000e+02 5.500000000000000000e+01 3.300000000000000000e+01 8.679997439999999642e+02
3.719999999999999973e-01 1.720000000000000000e+02 1.230000000000000000e+02 5.800000000000000000e+01 3.400000000000000000e+01 8.699985920000000306e+02
3.729999999999999982e-01 1.740000000000000000e+02 1.230000000000000000e+02 9.200000000000000000e+01 2.400000000000000000e+01 8.679997439999999642e+02
3.739999999999999991e-01 1.750000000000000000e+02 1.170000000000000000e+02 9.800000000000000000e+01 2.500000000000000000e+01 8.539996159999999463e+02
3.750000000000000000e-01 1.750000000000000000e+02 1.110000000000000000e+02 1.030000000000000000e+02 3.700000000000000000e+01 8.579973119999999653e+02
3.760000000000000009e-01 1.700000000000000000e+02 1.260000000000000000e+02 1.060000000000000000e+02 4.800000000000000000e+01 8.679997439999999642e+02
3.770000000000000018e-01 1.760000000000000000e+02 1.230000000000000000e+02 1.050000000000000000e+02 4.900000000000000000e+01 8.810004480000000058e+02
3.780000000000000027e-01 1.800000000000000000e+02 1.090000000000000000e+02 1.040000000000000000e+02 4.800000000000000000e+01 8.910028800000000047e+02
3.790000000000000036e-01 1.800000000000000000e+02 1.180000000000000000e+02 6.000000000000000000e+01 5.400000000000000000e+01 9.080012799999999515e+02
3.800000000000000044e-01 1.880000000000000000e+02 1.150000000000000000e+02 6.000000000000000000e+01 5.700000000000000000e+01 9.019965439999999717e+02
3.810000000000000053e-01 1.740000000000000000e+02 1.250000000000000000e+02 1.190000000000000000e+02 4.300000000000000000e+01 8.930017279999999573e+02
3.820000000000000062e-01 1.750000000000000000e+02 1.340000000000000000e+02 6.100000000000000000e+01 6.100000000000000000e+01 8.900034560000000283e+02
3.830000000000000071e-01 1.780000000000000000e+02 1.290000000000000000e+02 6.300000000000000000e+01 6.100000000000000000e+01 8.960000000000000000e+02
3.840000000000000080e-01 1.890000000000000000e+02 1.300000000000000000e+02 6.000000000000000000e+01 5.900000000000000000e+01 9.029959679999999480e+02
3.850000000000000089e-01 1.860000000000000000e+02 1.290000000000000000e+02 1.020000000000000000e+02 4.100000000000000000e+01 8.910028800000000047e+02
3.860000000000000098e-01 1.840000000000000000e+02 1.520000000000000000e+02 6.000000000000000000e+01 4.900000000000000000e+01 9.220014079999999694e+02
3.870000000000000107e-01 1.840000000000000000e+02 1.510000000000000000e+02 5.900000000000000000e+01 4.900000000000000000e+01 9.159966719999999896e+02
3.880000000000000115e-01 1.970000000000000000e+02 1.350000000000000000e+02 5.500000000000000000e+01 5.000000000000000000e+01 9.210019839999999931e+02
3.890000000000000124e-01 1.930000000000000000e+02 1.380000000000000000e+02 1.050000000000000000e+02 4.300000000000000000e+01 9.259991039999999884e+02
3.900000000000000133e-01 1.910000000000000000e+02 1.290000000000000000e+02 1.040000000000000000e+02 5.500000000000000000e+01 9.449963520000000017e+02
3.910000000000000142e-01 1.960000000000000000e+02 1.410000000000000000e+02 1.070000000000000000e+02 3.400000000000000000e+01 9.520005119999999579e+02
3.920000000000000151e-01 1.870000000000000000e+02 1.300000000000000000e+02 9.900000000000000000e+01 4.300000000000000000e+01 9.370009599999999637e+02
3.930000000000000160e-01 1.870000000000000000e+02 1.410000000000000000e+02 1.080000000000000000e+02 4.400000000000000000e+01 9.439969280000000253e+02
3.940000000000000169e-01 1.840000000000000000e+02 1.250000000000000000e+02 1.140000000000000000e+02 4.200000000000000000e+01 9.500016640000000052e+02
3.950000000000000178e-01 1.870000000000000000e+02 1.360000000000000000e+02 1.120000000000000000e+02 6.500000000000000000e+01 9.750036479999999983e+02
3.960000000000000187e-01 1.960000000000000000e+02 1.370000000000000000e+02 1.150000000000000000e+02 7.700000000000000000e+01 9.750036479999999983e+02
3.970000000000000195e-01 1.930000000000000000e+02 1.540000000000000000e+02 1.100000000000000000e+02 8.400000000000000000e+01 9.679994880000000421e+02
3.980000000000000204e-01 1.860000000000000000e+02 1.820000000000000000e+02 1.700000000000000000e+02 3.000000000000000000e+01 9.739960320000000138e+02
3.990000000000000213e-01 1.890000000000000000e+02 1.830000000000000000e+02 1.570000000000000000e+02 2.800000000000000000e+01 9.559982079999999769e+02
4.000000000000000222e-01 1.990000000000000000e+02 1.910000000000000000e+02 1.630000000000000000e+02 2.200000000000000000e+01 9.689989120000000185e+02
4.010000000000000231e-01 1.990000000000000000e+02 1.960000000000000000e+02 1.360000000000000000e+02 3.900000000000000000e+01 9.439969280000000253e+02
4.020000000000000240e-01 2.230000000000000000e+02 2.020000000000000000e+02 1.210000000000000000e+02 3.700000000000000000e+01 9.569976319999999532e+02
4.030000000000000249e-01 2.140000000000000000e+02 1.990000000000000000e+02 8.600000000000000000e+01 3.600000000000000000e+01 9.269985279999999648e+02
4.040000000000000258e-01 2.130000000000000000e+02 2.050000000000000000e+02 8.900000000000000000e+01 3.400000000000000000e+01 9.429975040000000490e+02
4.050000000000000266e-01 2.270000000000000000e+02 1.080000000000000000e+02 9.000000000000000000e+01 8.400000000000000000e+01 9.419980799999999590e+02
4.060000000000000275e-01 2.190000000000000000e+02 1.220000000000000000e+02 9.000000000000000000e+01 8.600000000000000000e+01 9.449963520000000017e+02
4.069999999999999729e-01 2.250000000000000000e+02 1.120000000000000000e+02 9.300000000000000000e+01 8.900000000000000000e+01 9.660006399999999758e+02
4.079999999999999738e-01 2.200000000000000000e+02 9.900000000000000000e+01 9.400000000000000000e+01 8.900000000000000000e+01 9.780019200000000410e+02
4.089999999999999747e-01 2.170000000000000000e+02 9.300000000000000000e+01 9.000000000000000000e+01 7.700000000000000000e+01 9.689989120000000185e+02
4.099999999999999756e-01 2.240000000000000000e+02 1.110000000000000000e+02 9.100000000000000000e+01 8.400000000000000000e+01 9.829990400000000363e+02
4.109999999999999765e-01 2.120000000000000000e+02 1.150000000000000000e+02 1.080000000000000000e+02 8.800000000000000000e+01 9.829990400000000363e+02
4.119999999999999774e-01 2.090000000000000000e+02 1.900000000000000000e+02 4.600000000000000000e+01 3.700000000000000000e+01 9.719971839999999474e+02
4.129999999999999782e-01 2.010000000000000000e+02 1.290000000000000000e+02 7.000000000000000000e+01 5.500000000000000000e+01 9.920020479999999452e+02
4.139999999999999791e-01 1.950000000000000000e+02 1.000000000000000000e+02 7.100000000000000000e+01 4.400000000000000000e+01 9.739960320000000138e+02
4.149999999999999800e-01 1.810000000000000000e+02 8.800000000000000000e+01 8.300000000000000000e+01 4.400000000000000000e+01 9.750036479999999983e+02
4.159999999999999809e-01 1.820000000000000000e+02 9.600000000000000000e+01 8.800000000000000000e+01 4.400000000000000000e+01 9.790013440000000173e+02
4.169999999999999818e-01 1.860000000000000000e+02 1.180000000000000000e+02 9.000000000000000000e+01 5.900000000000000000e+01 9.910026239999999689e+02
4.179999999999999827e-01 1.920000000000000000e+02 1.220000000000000000e+02 8.800000000000000000e+01 4.600000000000000000e+01 9.930014720000000352e+02
4.189999999999999836e-01 2.070000000000000000e+02 1.870000000000000000e+02 4.500000000000000000e+01 4.000000000000000000e+01 9.859973119999999653e+02
4.199999999999999845e-01 2.370000000000000000e+02 1.910000000000000000e+02 7.900000000000000000e+01 3.900000000000000000e+01 1.003003904000000034e+03
4.209999999999999853e-01 1.880000000000000000e+02 1.260000000000000000e+02 1.140000000000000000e+02 4.500000000000000000e+01 9.950003199999999879e+02
4.219999999999999862e-01 2.430000000000000000e+02 1.840000000000000000e+02 8.600000000000000000e+01 3.700000000000000000e+01 1.005002751999999987e+03
4.229999999999999871e-01 1.840000000000000000e+02 1.220000000000000000e+02 1.070000000000000000e+02 4.400000000000000000e+01 1.009000448000000006e+03
4.239999999999999880e-01 1.860000000000000000e+02 1.220000000000000000e+02 1.180000000000000000e+02 4.400000000000000000e+01 1.021001727999999957e+03
4.249999999999999889e-01 1.890000000000000000e+02 1.240000000000000000e+02 1.100000000000000000e+02 6.400000000000000000e+01 1.009999871999999982e+03
4.259999999999999898e-01 1.920000000000000000e+02 1.400000000000000000e+02 1.180000000000000000e+02 1.030000000000000000e+02 1.010999295999999958e+03
4.269999999999999907e-01 1.940000000000000000e+02 1.450000000000000000e+02 1.240000000000000000e+02 1.120000000000000000e+02 1.020002303999999981e+03
4.279999999999999916e-01 2.740000000000000000e+02 1.840000000000000000e+02 1.060000000000000000e+02 3.200000000000000000e+01 1.030995967999999948e+03
4.289999999999999925e-01 2.750000000000000000e+02 1.830000000000000000e+02 9.600000000000000000e+01 3.500000000000000000e+01 1.041997824000000037e+03
4.299999999999999933e-01 2.570000000000000000e+02 1.850000000000000000e+02 1.080000000000000000e+02 3.500000000000000000e+01 1.034002431999999999e+03
4.309999999999999942e-01 2.510000000000000000e+02 1.780000000000000000e+02 1.050000000000000000e+02 3.600000000000000000e+01 1.035001856000000089e+03
4.319999999999999951e-01 2.640000000000000000e+02 1.780000000000000000e+02 1.130000000000000000e+02 3.600000000000000000e+01 1.027997695999999905e+03
4.329999999999999960e-01 2.610000000000000000e+02 1.920000000000000000e+02 1.140000000000000000e+02 3.500000000000000000e+01 1.046003711999999950e+03
4.339999999999999969e-01 2.570000000000000000e+02 1.920000000000000000e+02 1.090000000000000000e+02 2.900000000000000000e+01 1.042997247999999900e+03
4.349999999999999978e-01 2.710000000000000000e+02 1.860000000000000000e+02 1.090000000000000000e+02 3.400000000000000000e+01 1.037000704000000042e+03
4.359999999999999987e-01 2.700000000000000000e+02 1.870000000000000000e+02 1.210000000000000000e+02 3.500000000000000000e+01 1.052999679999999898e+03
4.369999999999999996e-01 2.780000000000000000e+02 1.820000000000000000e+02 1.170000000000000000e+02 3.100000000000000000e+01 1.058996223999999984e+03
4.380000000000000004e-01 2.690000000000000000e+02 2.010000000000000000e+02 1.150000000000000000e+02 3.300000000000000000e+01 1.065000960000000077e+03
4.390000000000000013e-01 2.670000000000000000e+02 2.000000000000000000e+02 1.370000000000000000e+02 5.300000000000000000e+01 1.071996928000000025e+03
4.400000000000000022e-01 2.650000000000000000e+02 2.110000000000000000e+02 1.190000000000000000e+02 5.200000000000000000e+01 1.062002688000000035e+03
4.410000000000000031e-01 2.600000000000000000e+02 2.060000000000000000e+02 1.140000000000000000e+02 3.200000000000000000e+01 1.052000256000000036e+03
4.420000000000000040e-01 3.560000000000000000e+02 2.070000000000000000e+02 4.500000000000000000e+01 3.500000000000000000e+01 1.038000127999999904e+03
4.430000000000000049e-01 3.420000000000000000e+02 2.000000000000000000e+02 4.500000000000000000e+01 3.200000000000000000e+01 1.040998399999999947e+03
4.440000000000000058e-01 3.630000000000000000e+02 1.820000000000000000e+02 4.500000000000000000e+01 3.300000000000000000e+01 1.043996671999999990e+03
4.450000000000000067e-01 3.880000000000000000e+02 1.780000000000000000e+02 8.400000000000000000e+01 2.600000000000000000e+01 1.038999551999999994e+03
4.460000000000000075e-01 2.350000000000000000e+02 1.810000000000000000e+02 1.330000000000000000e+02 7.800000000000000000e+01 1.024999424000000090e+03
4.470000000000000084e-01 2.260000000000000000e+02 1.770000000000000000e+02 1.340000000000000000e+02 6.100000000000000000e+01 1.020002303999999981e+03
4.480000000000000093e-01 1.970000000000000000e+02 1.880000000000000000e+02 1.340000000000000000e+02 4.200000000000000000e+01 1.013997568000000001e+03
4.490000000000000102e-01 1.770000000000000000e+02 1.400000000000000000e+02 1.350000000000000000e+02 1.010000000000000000e+02 1.003003904000000034e+03
4.500000000000000111e-01 2.780000000000000000e+02 1.780000000000000000e+02 9.300000000000000000e+01 4.500000000000000000e+01 1.019002880000000005e+03
4.510000000000000120e-01 2.790000000000000000e+02 1.800000000000000000e+02 9.000000000000000000e+01 4.400000000000000000e+01 1.019002880000000005e+03
4.520000000000000129e-01 2.550000000000000000e+02 1.780000000000000000e+02 1.390000000000000000e+02 4.200000000000000000e+01 1.034002431999999999e+03
4.530000000000000138e-01 1.690000000000000000e+02 1.390000000000000000e+02 1.160000000000000000e+02 8.100000000000000000e+01 1.019002880000000005e+03
4.540000000000000147e-01 3.310000000000000000e+02 1.730000000000000000e+02 5.500000000000000000e+01 3.000000000000000000e+01 1.017004032000000052e+03
4.550000000000000155e-01 3.280000000000000000e+02 1.740000000000000000e+02 5.400000000000000000e+01 2.700000000000000000e+01 1.022001152000000047e+03
4.560000000000000164e-01 2.970000000000000000e+02 1.750000000000000000e+02 5.400000000000000000e+01 2.700000000000000000e+01 1.032003584000000046e+03
4.570000000000000173e-01 2.220000000000000000e+02 1.680000000000000000e+02 1.130000000000000000e+02 5.400000000000000000e+01 1.027997695999999905e+03
4.580000000000000182e-01 1.930000000000000000e+02 1.650000000000000000e+02 1.230000000000000000e+02 5.500000000000000000e+01 1.058996223999999984e+03
4.590000000000000191e-01 1.910000000000000000e+02 1.700000000000000000e+02 7.900000000000000000e+01 5.400000000000000000e+01 1.052999679999999898e+03
4.600000000000000200e-01 3.260000000000000000e+02 1.940000000000000000e+02 5.400000000000000000e+01 3.700000000000000000e+01 1.070997503999999935e+03
4.610000000000000209e-01 2.520000000000000000e+02 1.750000000000000000e+02 5.300000000000000000e+01 4.400000000000000000e+01 1.066000383999999940e+03
4.620000000000000218e-01 2.380000000000000000e+02 1.680000000000000000e+02 5.300000000000000000e+01 4.400000000000000000e+01 1.053999103999999988e+03
4.630000000000000226e-01 2.950000000000000000e+02 1.740000000000000000e+02 4.400000000000000000e+01 3.700000000000000000e+01 1.050001408000000083e+03
4.640000000000000235e-01 2.550000000000000000e+02 1.770000000000000000e+02 1.270000000000000000e+02 3.000000000000000000e+01 1.052000256000000036e+03
4.650000000000000244e-01 2.520000000000000000e+02 1.790000000000000000e+02 1.310000000000000000e+02 3.100000000000000000e+01 1.076002815999999939e+03
4.660000000000000253e-01 3.420000000000000000e+02 1.790000000000000000e+02 3.600000000000000000e+01 3.400000000000000000e+01 1.089003519999999980e+03
4.670000000000000262e-01 1.800000000000000000e+02 1.700000000000000000e+02 1.170000000000000000e+02 5.100000000000000000e+01 1.085997055999999930e+03
4.680000000000000271e-01 1.740000000000000000e+02 1.730000000000000000e+02 1.160000000000000000e+02 4.800000000000000000e+01 1.069998080000000073e+03
4.689999999999999725e-01 1.730000000000000000e+02 1.720000000000000000e+02 1.160000000000000000e+02 4.500000000000000000e+01 1.081999360000000024e+03
4.699999999999999734e-01 1.740000000000000000e+02 1.690000000000000000e+02 1.160000000000000000e+02 3.700000000000000000e+01 1.080999935999999934e+03
4.709999999999999742e-01 1.720000000000000000e+02 1.710000000000000000e+02 1.410000000000000000e+02 3.700000000000000000e+01 1.081999360000000024e+03
4.719999999999999751e-01 1.770000000000000000e+02 1.600000000000000000e+02 1.290000000000000000e+02 3.700000000000000000e+01 1.077002240000000029e+03
4.729999999999999760e-01 1.830000000000000000e+02 1.590000000000000000e+02 1.350000000000000000e+02 4.700000000000000000e+01 1.089003519999999980e+03
4.739999999999999769e-01 1.820000000000000000e+02 1.580000000000000000e+02 1.350000000000000000e+02 4.800000000000000000e+01 1.075003392000000076e+03
4.749999999999999778e-01 1.920000000000000000e+02 1.660000000000000000e+02 1.580000000000000000e+02 5.000000000000000000e+01 1.079001087999999982e+03
4.759999999999999787e-01 2.050000000000000000e+02 1.840000000000000000e+02 1.810000000000000000e+02 3.100000000000000000e+01 1.072996351999999888e+03
4.769999999999999796e-01 2.040000000000000000e+02 1.770000000000000000e+02 1.520000000000000000e+02 3.100000000000000000e+01 1.063002111999999897e+03
4.779999999999999805e-01 2.040000000000000000e+02 1.810000000000000000e+02 1.440000000000000000e+02 3.200000000000000000e+01 1.058996223999999984e+03
4.789999999999999813e-01 2.080000000000000000e+02 1.800000000000000000e+02 1.240000000000000000e+02 2.800000000000000000e+01 1.067999231999999893e+03
4.799999999999999822e-01 2.110000000000000000e+02 1.760000000000000000e+02 1.160000000000000000e+02 2.900000000000000000e+01 1.043996671999999990e+03
4.809999999999999831e-01 2.130000000000000000e+02 1.720000000000000000e+02 1.150000000000000000e+02 3.000000000000000000e+01 1.047003136000000040e+03
4.819999999999999840e-01 1.760000000000000000e+02 1.570000000000000000e+02 1.180000000000000000e+02 4.400000000000000000e+01 1.036001279999999952e+03
4.829999999999999849e-01 1.790000000000000000e+02 1.490000000000000000e+02 1.210000000000000000e+02 4.100000000000000000e+01 1.039998976000000084e+03
4.839999999999999858e-01 1.800000000000000000e+02 1.500000000000000000e+02 1.310000000000000000e+02 4.300000000000000000e+01 1.046003711999999950e+03
4.849999999999999867e-01 1.750000000000000000e+02 1.480000000000000000e+02 1.380000000000000000e+02 4.400000000000000000e+01 1.043996671999999990e+03
4.859999999999999876e-01 1.710000000000000000e+02 1.540000000000000000e+02 1.350000000000000000e+02 4.400000000000000000e+01 1.067999231999999893e+03
4.869999999999999885e-01 1.770000000000000000e+02 1.560000000000000000e+02 1.310000000000000000e+02 3.400000000000000000e+01 1.055997951999999941e+03
4.879999999999999893e-01 2.830000000000000000e+02 1.790000000000000000e+02 3.500000000000000000e+01 3.400000000000000000e+01 1.070997503999999935e+03
4.889999999999999902e-01 3.220000000000000000e+02 1.730000000000000000e+02 2.800000000000000000e+01 2.500000000000000000e+01 1.062002688000000035e+03
4.899999999999999911e-01 2.890000000000000000e+02 1.800000000000000000e+02 3.500000000000000000e+01 3.200000000000000000e+01 1.061003263999999945e+03
4.909999999999999920e-01 3.270000000000000000e+02 1.690000000000000000e+02 4.200000000000000000e+01 3.700000000000000000e+01 1.060003840000000082e+03
4.919999999999999929e-01 3.640000000000000000e+02 1.730000000000000000e+02 3.700000000000000000e+01 3.100000000000000000e+01 1.069998080000000073e+03
4.929999999999999938e-01 2.520000000000000000e+02 1.740000000000000000e+02 1.060000000000000000e+02 3.000000000000000000e+01 1.075003392000000076e+03
4.939999999999999947e-01 2.510000000000000000e+02 1.690000000000000000e+02 9.500000000000000000e+01 3.000000000000000000e+01 1.056997376000000031e+03
4.949999999999999956e-01 2.560000000000000000e+02 1.620000000000000000e+02 1.430000000000000000e+02 3.500000000000000000e+01 1.089003519999999980e+03
4.959999999999999964e-01 2.680000000000000000e+02 1.630000000000000000e+02 1.430000000000000000e+02 3.600000000000000000e+01 1.080000512000000072e+03
4.969999999999999973e-01 3.750000000000000000e+02 1.570000000000000000e+02 3.700000000000000000e+01 3.700000000000000000e+01 1.065000960000000077e+03
4.979999999999999982e-01 3.280000000000000000e+02 1.670000000000000000e+02 5.100000000000000000e+01 3.800000000000000000e+01 1.066999808000000030e+03
4.989999999999999991e-01 3.250000000000000000e+02 1.650000000000000000e+02 8.700000000000000000e+01 3.500000000000000000e+01 1.074003967999999986e+03
5.000000000000000000e-01 3.000000000000000000e+02 1.660000000000000000e+02 9.600000000000000000e+01 3.300000000000000000e+01 1.079001087999999982e+03
5.010000000000000009e-01 2.870000000000000000e+02 1.690000000000000000e+02 9.800000000000000000e+01 3.800000000000000000e+01 1.067999231999999893e+03
5.020000000000000018e-01 2.850000000000000000e+02 1.710000000000000000e+02 5.200000000000000000e+01 4.400000000000000000e+01 1.057996799999999894e+03
5.030000000000000027e-01 2.360000000000000000e+02 1.720000000000000000e+02 5.400000000000000000e+01 4.400000000000000000e+01 1.052999679999999898e+03
5.040000000000000036e-01 2.700000000000000000e+02 1.720000000000000000e+02 5.600000000000000000e+01 3.700000000000000000e+01 1.047003136000000040e+03
5.050000000000000044e-01 2.650000000000000000e+02 1.960000000000000000e+02 5.400000000000000000e+01 4.100000000000000000e+01 1.058996223999999984e+03
5.060000000000000053e-01 2.020000000000000000e+02 1.790000000000000000e+02 1.450000000000000000e+02 5.300000000000000000e+01 1.071996928000000025e+03
5.070000000000000062e-01 2.010000000000000000e+02 1.960000000000000000e+02 1.890000000000000000e+02 4.200000000000000000e+01 1.093001216000000113e+03
5.080000000000000071e-01 2.040000000000000000e+02 2.020000000000000000e+02 1.870000000000000000e+02 4.300000000000000000e+01 1.098997759999999971e+03
5.090000000000000080e-01 2.090000000000000000e+02 1.950000000000000000e+02 1.610000000000000000e+02 3.700000000000000000e+01 1.092001792000000023e+03
5.100000000000000089e-01 2.010000000000000000e+02 1.950000000000000000e+02 1.510000000000000000e+02 4.100000000000000000e+01 1.085997055999999930e+03
5.110000000000000098e-01 2.020000000000000000e+02 1.960000000000000000e+02 1.890000000000000000e+02 4.000000000000000000e+01 1.109999616000000060e+03
5.120000000000000107e-01 2.010000000000000000e+02 1.920000000000000000e+02 1.660000000000000000e+02 4.700000000000000000e+01 1.115996159999999918e+03
5.130000000000000115e-01 3.700000000000000000e+02 1.830000000000000000e+02 4.300000000000000000e+01 3.900000000000000000e+01 1.103003648000000112e+03
5.140000000000000124e-01 3.720000000000000000e+02 1.860000000000000000e+02 4.400000000000000000e+01 3.700000000000000000e+01 1.108000768000000107e+03
5.150000000000000133e-01 3.570000000000000000e+02 1.900000000000000000e+02 4.500000000000000000e+01 4.400000000000000000e+01 1.100996607999999924e+03
5.160000000000000142e-01 1.920000000000000000e+02 1.580000000000000000e+02 1.510000000000000000e+02 5.100000000000000000e+01 1.103003648000000112e+03
5.170000000000000151e-01 4.070000000000000000e+02 1.900000000000000000e+02 5.000000000000000000e+01 4.600000000000000000e+01 1.121001471999999922e+03
5.180000000000000160e-01 4.120000000000000000e+02 1.790000000000000000e+02 4.800000000000000000e+01 4.400000000000000000e+01 1.128996863999999960e+03
5.190000000000000169e-01 4.090000000000000000e+02 1.850000000000000000e+02 5.300000000000000000e+01 4.900000000000000000e+01 1.148002304000000095e+03
5.200000000000000178e-01 4.220000000000000000e+02 2.160000000000000000e+02 5.000000000000000000e+01 4.400000000000000000e+01 1.153998847999999953e+03
5.210000000000000187e-01 4.380000000000000000e+02 2.170000000000000000e+02 4.100000000000000000e+01 3.300000000000000000e+01 1.166999551999999994e+03
5.220000000000000195e-01 3.300000000000000000e+02 2.170000000000000000e+02 1.010000000000000000e+02 4.300000000000000000e+01 1.169997824000000037e+03
5.230000000000000204e-01 2.860000000000000000e+02 2.110000000000000000e+02 1.500000000000000000e+02 3.600000000000000000e+01 1.167998976000000084e+03
5.240000000000000213e-01 2.770000000000000000e+02 1.600000000000000000e+02 1.500000000000000000e+02 4.100000000000000000e+01 1.161003007999999909e+03
5.250000000000000222e-01 2.360000000000000000e+02 1.670000000000000000e+02 1.560000000000000000e+02 4.000000000000000000e+01 1.170997247999999900e+03
5.260000000000000231e-01 2.540000000000000000e+02 1.680000000000000000e+02 1.620000000000000000e+02 3.700000000000000000e+01 1.162002431999999999e+03
5.270000000000000240e-01 2.140000000000000000e+02 1.660000000000000000e+02 1.600000000000000000e+02 4.100000000000000000e+01 1.166999551999999994e+03
5.280000000000000249e-01 2.520000000000000000e+02 1.560000000000000000e+02 1.560000000000000000e+02 3.600000000000000000e+01 1.155997695999999905e+03
5.290000000000000258e-01 2.610000000000000000e+02 1.610000000000000000e+02 1.530000000000000000e+02 4.700000000000000000e+01 1.156997119999999995e+03
5.300000000000000266e-01 2.220000000000000000e+02 1.630000000000000000e+02 1.510000000000000000e+02 3.600000000000000000e+01 1.153998847999999953e+03
5.310000000000000275e-01 2.570000000000000000e+02 1.630000000000000000e+02 1.530000000000000000e+02 3.600000000000000000e+01 1.145004032000000052e+03
5.320000000000000284e-01 3.040000000000000000e+02 1.600000000000000000e+02 1.150000000000000000e+02 4.100000000000000000e+01 1.136001023999999916e+03
5.330000000000000293e-01 2.480000000000000000e+02 1.540000000000000000e+02 1.530000000000000000e+02 5.900000000000000000e+01 1.129996288000000050e+03
5.340000000000000302e-01 2.130000000000000000e+02 1.620000000000000000e+02 1.490000000000000000e+02 5.600000000000000000e+01 1.119002623999999969e+03
5.350000000000000311e-01 3.720000000000000000e+02 1.620000000000000000e+02 4.300000000000000000e+01 4.100000000000000000e+01 1.124999168000000054e+03
5.360000000000000320e-01 2.140000000000000000e+02 1.640000000000000000e+02 1.640000000000000000e+02 4.200000000000000000e+01 1.134002175999999963e+03
5.370000000000000329e-01 2.130000000000000000e+02 1.680000000000000000e+02 1.580000000000000000e+02 4.300000000000000000e+01 1.150001152000000047e+03
5.380000000000000338e-01 2.250000000000000000e+02 1.570000000000000000e+02 1.480000000000000000e+02 4.100000000000000000e+01 1.123999743999999964e+03
5.390000000000000346e-01 2.230000000000000000e+02 1.750000000000000000e+02 1.660000000000000000e+02 4.100000000000000000e+01 1.133002752000000100e+03
5.400000000000000355e-01 2.250000000000000000e+02 1.760000000000000000e+02 1.610000000000000000e+02 3.700000000000000000e+01 1.148002304000000095e+03
5.410000000000000364e-01 2.070000000000000000e+02 1.850000000000000000e+02 1.610000000000000000e+02 4.000000000000000000e+01 1.155997695999999905e+03
5.420000000000000373e-01 2.430000000000000000e+02 1.790000000000000000e+02 1.550000000000000000e+02 4.000000000000000000e+01 1.156997119999999995e+03
5.430000000000000382e-01 2.450000000000000000e+02 1.850000000000000000e+02 1.610000000000000000e+02 3.100000000000000000e+01 1.160003584000000046e+03
5.440000000000000391e-01 4.040000000000000000e+02 1.980000000000000000e+02 3.100000000000000000e+01 2.500000000000000000e+01 1.178001408000000083e+03
5.450000000000000400e-01 3.920000000000000000e+02 1.850000000000000000e+02 2.900000000000000000e+01 2.700000000000000000e+01 1.180999679999999898e+03
5.460000000000000409e-01 3.930000000000000000e+02 1.870000000000000000e+02 2.800000000000000000e+01 2.800000000000000000e+01 1.188003840000000082e+03
5.470000000000000417e-01 3.710000000000000000e+02 1.840000000000000000e+02 3.000000000000000000e+01 2.800000000000000000e+01 1.167998976000000084e+03
5.480000000000000426e-01 3.590000000000000000e+02 1.830000000000000000e+02 3.000000000000000000e+01 2.900000000000000000e+01 1.165000704000000042e+03
5.490000000000000435e-01 4.040000000000000000e+02 1.800000000000000000e+02 3.000000000000000000e+01 2.600000000000000000e+01 1.165000704000000042e+03
5.500000000000000444e-01 3.580000000000000000e+02 1.750000000000000000e+02 3.900000000000000000e+01 3.100000000000000000e+01 1.162002431999999999e+03
5.510000000000000453e-01 3.600000000000000000e+02 1.640000000000000000e+02 4.800000000000000000e+01 2.900000000000000000e+01 1.156997119999999995e+03
5.520000000000000462e-01 3.600000000000000000e+02 1.650000000000000000e+02 3.900000000000000000e+01 2.900000000000000000e+01 1.141997568000000001e+03
5.530000000000000471e-01 4.050000000000000000e+02 2.100000000000000000e+02 3.000000000000000000e+01 3.000000000000000000e+01 1.147002880000000005e+03
5.540000000000000480e-01 3.960000000000000000e+02 2.100000000000000000e+02 4.700000000000000000e+01 2.700000000000000000e+01 1.155997695999999905e+03
5.550000000000000488e-01 3.850000000000000000e+02 2.150000000000000000e+02 3.400000000000000000e+01 3.300000000000000000e+01 1.166000127999999904e+03
5.560000000000000497e-01 4.070000000000000000e+02 2.060000000000000000e+02 4.400000000000000000e+01 2.900000000000000000e+01 1.155997695999999905e+03
5.570000000000000506e-01 4.030000000000000000e+02 2.060000000000000000e+02 4.400000000000000000e+01 3.300000000000000000e+01 1.155997695999999905e+03
5.580000000000000515e-01 3.980000000000000000e+02 2.080000000000000000e+02 4.800000000000000000e+01 3.100000000000000000e+01 1.161003007999999909e+03
5.590000000000000524e-01 4.150000000000000000e+02 2.030000000000000000e+02 6.000000000000000000e+01 3.100000000000000000e+01 1.179000831999999946e+03
5.600000000000000533e-01 4.070000000000000000e+02 2.180000000000000000e+02 6.200000000000000000e+01 3.300000000000000000e+01 1.162002431999999999e+03
5.610000000000000542e-01 4.420000000000000000e+02 2.180000000000000000e+02 3.200000000000000000e+01 3.200000000000000000e+01 1.182998528000000078e+03
5.620000000000000551e-01 3.830000000000000000e+02 2.190000000000000000e+02 4.400000000000000000e+01 3.300000000000000000e+01 1.190002688000000035e+03
5.629999999999999449e-01 3.850000000000000000e+02 2.160000000000000000e+02 3.400000000000000000e+01 3.200000000000000000e+01 1.177001983999999993e+03
5.639999999999999458e-01 4.030000000000000000e+02 2.210000000000000000e+02 3.300000000000000000e+01 3.300000000000000000e+01 1.172996096000000080e+03
5.649999999999999467e-01 3.910000000000000000e+02 2.310000000000000000e+02 3.500000000000000000e+01 3.100000000000000000e+01 1.178001408000000083e+03
5.659999999999999476e-01 3.690000000000000000e+02 2.260000000000000000e+02 3.400000000000000000e+01 3.100000000000000000e+01 1.174003711999999950e+03
5.669999999999999485e-01 3.710000000000000000e+02 2.200000000000000000e+02 3.400000000000000000e+01 3.200000000000000000e+01 1.192001535999999987e+03
5.679999999999999494e-01 4.230000000000000000e+02 2.080000000000000000e+02 5.000000000000000000e+01 3.400000000000000000e+01 1.208000512000000072e+03
5.689999999999999503e-01 3.980000000000000000e+02 2.190000000000000000e+02 4.500000000000000000e+01 3.500000000000000000e+01 1.212997632000000067e+03
5.699999999999999512e-01 3.820000000000000000e+02 2.020000000000000000e+02 4.200000000000000000e+01 3.400000000000000000e+01 1.217003519999999980e+03
5.709999999999999520e-01 2.860000000000000000e+02 2.120000000000000000e+02 6.400000000000000000e+01 4.600000000000000000e+01 1.221001216000000113e+03
5.719999999999999529e-01 2.110000000000000000e+02 1.770000000000000000e+02 1.670000000000000000e+02 4.500000000000000000e+01 1.214996480000000020e+03
5.729999999999999538e-01 2.300000000000000000e+02 2.180000000000000000e+02 2.120000000000000000e+02 4.900000000000000000e+01 1.236000768000000107e+03
5.739999999999999547e-01 2.290000000000000000e+02 2.260000000000000000e+02 1.610000000000000000e+02 4.900000000000000000e+01 1.242996736000000055e+03
5.749999999999999556e-01 2.240000000000000000e+02 2.140000000000000000e+02 7.400000000000000000e+01 7.100000000000000000e+01 1.226997759999999971e+03
5.759999999999999565e-01 2.190000000000000000e+02 2.130000000000000000e+02 1.470000000000000000e+02 4.100000000000000000e+01 1.234001919999999927e+03
5.769999999999999574e-01 2.280000000000000000e+02 2.050000000000000000e+02 7.700000000000000000e+01 7.300000000000000000e+01 1.223000064000000066e+03
5.779999999999999583e-01 2.130000000000000000e+02 1.400000000000000000e+02 7.800000000000000000e+01 6.100000000000000000e+01 1.206001663999999892e+03
5.789999999999999591e-01 2.180000000000000000e+02 1.380000000000000000e+02 5.700000000000000000e+01 5.100000000000000000e+01 1.207001087999999982e+03
5.799999999999999600e-01 2.230000000000000000e+02 1.380000000000000000e+02 7.000000000000000000e+01 5.700000000000000000e+01 1.216004095999999890e+03
5.809999999999999609e-01 2.300000000000000000e+02 2.120000000000000000e+02 5.700000000000000000e+01 5.100000000000000000e+01 1.223999487999999928e+03
5.819999999999999618e-01 2.260000000000000000e+02 2.110000000000000000e+02 5.600000000000000000e+01 5.000000000000000000e+01 1.225998336000000108e+03
5.829999999999999627e-01 2.180000000000000000e+02 2.130000000000000000e+02 8.300000000000000000e+01 5.900000000000000000e+01 1.223000064000000066e+03
5.839999999999999636e-01 2.330000000000000000e+02 1.900000000000000000e+02 1.540000000000000000e+02 3.900000000000000000e+01 1.231003648000000112e+03
5.849999999999999645e-01 2.340000000000000000e+02 1.780000000000000000e+02 1.510000000000000000e+02 4.000000000000000000e+01 1.233002496000000065e+03
5.859999999999999654e-01 2.260000000000000000e+02 1.780000000000000000e+02 1.490000000000000000e+02 4.100000000000000000e+01 1.237999616000000060e+03
5.869999999999999662e-01 2.260000000000000000e+02 1.710000000000000000e+02 1.200000000000000000e+02 6.000000000000000000e+01 1.231003648000000112e+03
5.879999999999999671e-01 2.320000000000000000e+02 1.300000000000000000e+02 1.190000000000000000e+02 5.700000000000000000e+01 1.238999039999999923e+03
5.889999999999999680e-01 2.140000000000000000e+02 1.730000000000000000e+02 1.140000000000000000e+02 5.900000000000000000e+01 1.221001216000000113e+03
5.899999999999999689e-01 2.340000000000000000e+02 1.270000000000000000e+02 1.100000000000000000e+02 4.800000000000000000e+01 1.219002367999999933e+03
5.909999999999999698e-01 2.400000000000000000e+02 2.110000000000000000e+02 1.190000000000000000e+02 3.900000000000000000e+01 1.251000320000000102e+03
5.919999999999999707e-01 2.250000000000000000e+02 2.070000000000000000e+02 1.060000000000000000e+02 3.900000000000000000e+01 1.235001344000000017e+03
5.929999999999999716e-01 2.210000000000000000e+02 2.060000000000000000e+02 1.070000000000000000e+02 4.200000000000000000e+01 1.223000064000000066e+03
5.939999999999999725e-01 3.320000000000000000e+02 2.100000000000000000e+02 3.700000000000000000e+01 3.300000000000000000e+01 1.251999743999999964e+03
5.949999999999999734e-01 3.770000000000000000e+02 2.030000000000000000e+02 4.500000000000000000e+01 4.400000000000000000e+01 1.260003328000000010e+03
5.959999999999999742e-01 3.460000000000000000e+02 2.040000000000000000e+02 4.500000000000000000e+01 4.500000000000000000e+01 1.243996159999999918e+03
5.969999999999999751e-01 3.280000000000000000e+02 2.030000000000000000e+02 4.900000000000000000e+01 4.000000000000000000e+01 1.222000639999999976e+03
5.979999999999999760e-01 2.490000000000000000e+02 2.150000000000000000e+02 7.700000000000000000e+01 4.500000000000000000e+01 1.228996607999999924e+03
5.989999999999999769e-01 3.520000000000000000e+02 2.140000000000000000e+02 5.100000000000000000e+01 4.900000000000000000e+01 1.257996288000000050e+03
5.999999999999999778e-01 3.690000000000000000e+02 2.180000000000000000e+02 5.400000000000000000e+01 4.800000000000000000e+01 1.284997119999999995e+03
6.009999999999999787e-01 3.650000000000000000e+02 2.130000000000000000e+02 4.500000000000000000e+01 4.400000000000000000e+01 1.291001856000000089e+03
6.019999999999999796e-01 2.820000000000000000e+02 2.070000000000000000e+02 8.100000000000000000e+01 4.700000000000000000e+01 1.297997824000000037e+03
6.029999999999999805e-01 2.230000000000000000e+02 2.140000000000000000e+02 1.280000000000000000e+02 5.300000000000000000e+01 1.291001856000000089e+03
6.039999999999999813e-01 3.280000000000000000e+02 2.280000000000000000e+02 6.000000000000000000e+01 5.300000000000000000e+01 1.295998976000000084e+03
6.049999999999999822e-01 4.320000000000000000e+02 2.240000000000000000e+02 3.500000000000000000e+01 2.600000000000000000e+01 1.270996992000000091e+03
6.059999999999999831e-01 4.060000000000000000e+02 2.320000000000000000e+02 3.800000000000000000e+01 2.500000000000000000e+01 1.300996096000000080e+03
6.069999999999999840e-01 3.430000000000000000e+02 2.320000000000000000e+02 4.000000000000000000e+01 3.900000000000000000e+01 1.310998528000000078e+03
6.079999999999999849e-01 3.880000000000000000e+02 2.330000000000000000e+02 4.100000000000000000e+01 2.500000000000000000e+01 1.318002688000000035e+03
6.089999999999999858e-01 6.590000000000000000e+02 5.100000000000000000e+01 4.200000000000000000e+01 2.600000000000000000e+01 1.339998207999999977e+03
6.099999999999999867e-01 6.300000000000000000e+02 5.100000000000000000e+01 4.400000000000000000e+01 2.600000000000000000e+01 1.337999360000000024e+03
6.109999999999999876e-01 4.720000000000000000e+02 2.120000000000000000e+02 3.600000000000000000e+01 3.400000000000000000e+01 1.336999935999999934e+03
6.119999999999999885e-01 4.780000000000000000e+02 2.190000000000000000e+02 3.600000000000000000e+01 2.900000000000000000e+01 1.350000639999999976e+03
6.129999999999999893e-01 3.960000000000000000e+02 2.240000000000000000e+02 8.600000000000000000e+01 3.600000000000000000e+01 1.357996032000000014e+03
6.139999999999999902e-01 5.320000000000000000e+02 2.160000000000000000e+02 3.500000000000000000e+01 3.200000000000000000e+01 1.352998912000000018e+03
6.149999999999999911e-01 5.280000000000000000e+02 1.960000000000000000e+02 3.600000000000000000e+01 3.500000000000000000e+01 1.364000768000000107e+03
6.159999999999999920e-01 7.270000000000000000e+02 4.900000000000000000e+01 4.800000000000000000e+01 3.100000000000000000e+01 1.382998016000000007e+03
6.169999999999999929e-01 5.300000000000000000e+02 1.990000000000000000e+02 4.900000000000000000e+01 4.000000000000000000e+01 1.369997311999999965e+03
6.179999999999999938e-01 7.740000000000000000e+02 4.600000000000000000e+01 3.800000000000000000e+01 3.800000000000000000e+01 1.393000448000000006e+03
6.189999999999999947e-01 3.130000000000000000e+02 2.390000000000000000e+02 2.020000000000000000e+02 4.600000000000000000e+01 1.383997440000000097e+03
6.199999999999999956e-01 3.330000000000000000e+02 2.560000000000000000e+02 2.050000000000000000e+02 4.500000000000000000e+01 1.396998143999999911e+03
6.209999999999999964e-01 3.110000000000000000e+02 3.030000000000000000e+02 2.120000000000000000e+02 5.200000000000000000e+01 1.405001727999999957e+03
6.219999999999999973e-01 3.650000000000000000e+02 2.640000000000000000e+02 2.060000000000000000e+02 4.000000000000000000e+01 1.394999295999999958e+03
6.229999999999999982e-01 3.480000000000000000e+02 2.400000000000000000e+02 2.270000000000000000e+02 4.000000000000000000e+01 1.392001023999999916e+03
6.239999999999999991e-01 3.510000000000000000e+02 2.340000000000000000e+02 2.260000000000000000e+02 4.000000000000000000e+01 1.409998847999999953e+03
6.250000000000000000e-01 7.960000000000000000e+02 4.400000000000000000e+01 4.300000000000000000e+01 3.800000000000000000e+01 1.411997695999999905e+03
6.260000000000000009e-01 7.610000000000000000e+02 4.500000000000000000e+01 3.900000000000000000e+01 3.400000000000000000e+01 1.401004032000000052e+03
6.270000000000000018e-01 5.600000000000000000e+02 2.240000000000000000e+02 4.400000000000000000e+01 2.800000000000000000e+01 1.395998720000000048e+03
6.280000000000000027e-01 8.110000000000000000e+02 4.600000000000000000e+01 2.800000000000000000e+01 2.500000000000000000e+01 1.412997119999999995e+03
6.290000000000000036e-01 7.540000000000000000e+02 4.900000000000000000e+01 4.100000000000000000e+01 2.900000000000000000e+01 1.396998143999999911e+03
6.300000000000000044e-01 8.460000000000000000e+02 4.600000000000000000e+01 2.800000000000000000e+01 2.500000000000000000e+01 1.422999551999999994e+03
6.310000000000000053e-01 7.950000000000000000e+02 4.600000000000000000e+01 4.500000000000000000e+01 3.800000000000000000e+01 1.427996671999999990e+03
6.320000000000000062e-01 8.960000000000000000e+02 4.300000000000000000e+01 3.600000000000000000e+01 2.400000000000000000e+01 1.428996096000000080e+03
6.330000000000000071e-01 8.920000000000000000e+02 4.100000000000000000e+01 3.300000000000000000e+01 3.000000000000000000e+01 1.449000960000000077e+03
6.340000000000000080e-01 8.450000000000000000e+02 4.900000000000000000e+01 3.600000000000000000e+01 3.000000000000000000e+01 1.462001663999999892e+03
6.350000000000000089e-01 7.090000000000000000e+02 6.700000000000000000e+01 4.700000000000000000e+01 3.200000000000000000e+01 1.430003711999999950e+03
6.360000000000000098e-01 7.460000000000000000e+02 6.300000000000000000e+01 5.000000000000000000e+01 3.900000000000000000e+01 1.428996096000000080e+03
6.370000000000000107e-01 7.930000000000000000e+02 5.200000000000000000e+01 3.600000000000000000e+01 2.600000000000000000e+01 1.420001279999999952e+03
6.380000000000000115e-01 8.560000000000000000e+02 6.400000000000000000e+01 3.600000000000000000e+01 2.600000000000000000e+01 1.448001535999999987e+03
6.390000000000000124e-01 7.570000000000000000e+02 5.700000000000000000e+01 4.800000000000000000e+01 3.700000000000000000e+01 1.450000383999999940e+03
6.400000000000000133e-01 7.670000000000000000e+02 6.400000000000000000e+01 5.600000000000000000e+01 3.700000000000000000e+01 1.435000831999999946e+03
6.410000000000000142e-01 5.610000000000000000e+02 2.070000000000000000e+02 6.600000000000000000e+01 5.600000000000000000e+01 1.419001856000000089e+03
6.420000000000000151e-01 9.760000000000000000e+02 2.300000000000000000e+01 2.000000000000000000e+01 1.300000000000000000e+01 1.437999103999999988e+03
6.430000000000000160e-01 8.010000000000000000e+02 1.780000000000000000e+02 2.400000000000000000e+01 1.900000000000000000e+01 1.441996799999999894e+03
6.440000000000000169e-01 7.450000000000000000e+02 9.200000000000000000e+01 8.500000000000000000e+01 3.100000000000000000e+01 1.436999679999999898e+03
6.450000000000000178e-01 2.740000000000000000e+02 2.630000000000000000e+02 1.270000000000000000e+02 8.700000000000000000e+01 1.450000383999999940e+03
6.460000000000000187e-01 3.970000000000000000e+02 2.880000000000000000e+02 8.600000000000000000e+01 8.500000000000000000e+01 1.463001087999999982e+03
6.470000000000000195e-01 6.820000000000000000e+02 1.730000000000000000e+02 4.800000000000000000e+01 3.500000000000000000e+01 1.466998783999999887e+03
6.480000000000000204e-01 7.410000000000000000e+02 1.710000000000000000e+02 4.900000000000000000e+01 3.500000000000000000e+01 1.512996863999999960e+03
6.490000000000000213e-01 9.280000000000000000e+02 4.900000000000000000e+01 3.400000000000000000e+01 2.900000000000000000e+01 1.506000896000000012e+03
6.500000000000000222e-01 8.700000000000000000e+02 4.800000000000000000e+01 3.500000000000000000e+01 3.300000000000000000e+01 1.475002367999999933e+03
6.510000000000000231e-01 4.420000000000000000e+02 3.520000000000000000e+02 4.800000000000000000e+01 3.800000000000000000e+01 1.452998655999999983e+03
6.520000000000000240e-01 3.710000000000000000e+02 3.020000000000000000e+02 1.770000000000000000e+02 4.900000000000000000e+01 1.444003840000000082e+03
6.530000000000000249e-01 3.370000000000000000e+02 2.920000000000000000e+02 1.510000000000000000e+02 5.600000000000000000e+01 1.423998976000000084e+03
6.540000000000000258e-01 2.620000000000000000e+02 2.420000000000000000e+02 1.490000000000000000e+02 7.400000000000000000e+01 1.418002431999999999e+03
6.550000000000000266e-01 2.810000000000000000e+02 2.360000000000000000e+02 1.250000000000000000e+02 7.400000000000000000e+01 1.404002304000000095e+03
6.560000000000000275e-01 2.800000000000000000e+02 2.670000000000000000e+02 1.440000000000000000e+02 7.800000000000000000e+01 1.421000704000000042e+03
6.570000000000000284e-01 4.180000000000000000e+02 2.800000000000000000e+02 1.420000000000000000e+02 4.800000000000000000e+01 1.425997824000000037e+03
6.580000000000000293e-01 6.590000000000000000e+02 8.300000000000000000e+01 4.700000000000000000e+01 4.000000000000000000e+01 1.432002559999999903e+03
6.590000000000000302e-01 4.240000000000000000e+02 2.320000000000000000e+02 8.300000000000000000e+01 5.000000000000000000e+01 1.467998207999999977e+03
6.600000000000000311e-01 4.120000000000000000e+02 2.320000000000000000e+02 8.400000000000000000e+01 5.400000000000000000e+01 1.456996351999999888e+03
6.610000000000000320e-01 6.930000000000000000e+02 8.800000000000000000e+01 5.700000000000000000e+01 3.300000000000000000e+01 1.456996351999999888e+03
6.620000000000000329e-01 7.030000000000000000e+02 9.800000000000000000e+01 4.100000000000000000e+01 3.000000000000000000e+01 1.445003263999999945e+03
6.630000000000000338e-01 3.080000000000000000e+02 2.180000000000000000e+02 1.650000000000000000e+02 1.360000000000000000e+02 1.450000383999999940e+03
6.640000000000000346e-01 3.030000000000000000e+02 2.360000000000000000e+02 1.750000000000000000e+02 1.240000000000000000e+02 1.449000960000000077e+03
6.650000000000000355e-01 4.800000000000000000e+02 2.040000000000000000e+02 1.770000000000000000e+02 6.500000000000000000e+01 1.479999487999999928e+03
6.660000000000000364e-01 5.680000000000000000e+02 2.020000000000000000e+02 6.800000000000000000e+01 6.700000000000000000e+01 1.496997888000000103e+03
6.670000000000000373e-01 3.890000000000000000e+02 2.070000000000000000e+02 1.710000000000000000e+02 7.000000000000000000e+01 1.502003200000000106e+03
6.680000000000000382e-01 5.970000000000000000e+02 1.640000000000000000e+02 7.100000000000000000e+01 5.100000000000000000e+01 1.501003776000000016e+03
6.690000000000000391e-01 6.760000000000000000e+02 1.530000000000000000e+02 5.200000000000000000e+01 4.600000000000000000e+01 1.521000448000000006e+03
6.700000000000000400e-01 5.250000000000000000e+02 2.170000000000000000e+02 1.640000000000000000e+02 6.400000000000000000e+01 1.503002623999999969e+03
6.710000000000000409e-01 5.270000000000000000e+02 2.170000000000000000e+02 1.680000000000000000e+02 3.800000000000000000e+01 1.501003776000000016e+03
6.720000000000000417e-01 5.140000000000000000e+02 2.070000000000000000e+02 1.080000000000000000e+02 4.100000000000000000e+01 1.493999616000000060e+03
6.730000000000000426e-01 5.610000000000000000e+02 2.010000000000000000e+02 1.040000000000000000e+02 3.700000000000000000e+01 1.494999039999999923e+03
6.740000000000000435e-01 4.280000000000000000e+02 2.110000000000000000e+02 1.520000000000000000e+02 5.200000000000000000e+01 1.493999616000000060e+03
6.750000000000000444e-01 6.340000000000000000e+02 2.070000000000000000e+02 5.300000000000000000e+01 2.800000000000000000e+01 1.499996159999999918e+03
6.760000000000000453e-01 6.240000000000000000e+02 2.090000000000000000e+02 5.400000000000000000e+01 3.500000000000000000e+01 1.499996159999999918e+03
6.770000000000000462e-01 6.250000000000000000e+02 2.050000000000000000e+02 5.300000000000000000e+01 3.300000000000000000e+01 1.506000896000000012e+03
6.780000000000000471e-01 4.080000000000000000e+02 2.190000000000000000e+02 2.060000000000000000e+02 5.600000000000000000e+01 1.515003903999999920e+03
6.790000000000000480e-01 4.290000000000000000e+02 2.260000000000000000e+02 2.010000000000000000e+02 5.600000000000000000e+01 1.524998143999999911e+03
6.800000000000000488e-01 4.410000000000000000e+02 2.230000000000000000e+02 1.980000000000000000e+02 5.300000000000000000e+01 1.518002175999999963e+03
6.810000000000000497e-01 4.320000000000000000e+02 2.100000000000000000e+02 2.020000000000000000e+02 5.200000000000000000e+01 1.518002175999999963e+03
6.820000000000000506e-01 4.140000000000000000e+02 2.050000000000000000e+02 1.970000000000000000e+02 9.400000000000000000e+01 1.516003328000000010e+03
6.830000000000000515e-01 5.210000000000000000e+02 2.290000000000000000e+02 2.020000000000000000e+02 3.500000000000000000e+01 1.534001152000000047e+03
6.840000000000000524e-01 4.980000000000000000e+02 2.140000000000000000e+02 2.090000000000000000e+02 3.500000000000000000e+01 1.531002880000000005e+03
6.850000000000000533e-01 4.940000000000000000e+02 2.100000000000000000e+02 2.010000000000000000e+02 3.500000000000000000e+01 1.527996415999999954e+03
6.860000000000000542e-01 5.280000000000000000e+02 2.090000000000000000e+02 2.080000000000000000e+02 4.500000000000000000e+01 1.538998272000000043e+03
6.870000000000000551e-01 5.340000000000000000e+02 2.060000000000000000e+02 2.030000000000000000e+02 4.300000000000000000e+01 1.549000704000000042e+03
6.879999999999999449e-01 5.630000000000000000e+02 2.090000000000000000e+02 2.070000000000000000e+02 4.300000000000000000e+01 1.584996351999999888e+03
6.889999999999999458e-01 5.510000000000000000e+02 2.260000000000000000e+02 2.210000000000000000e+02 4.900000000000000000e+01 1.621000191999999970e+03
6.899999999999999467e-01 5.890000000000000000e+02 2.200000000000000000e+02 2.120000000000000000e+02 4.800000000000000000e+01 1.634000896000000012e+03
6.909999999999999476e-01 5.860000000000000000e+02 2.210000000000000000e+02 2.180000000000000000e+02 4.500000000000000000e+01 1.624997888000000103e+03
6.919999999999999485e-01 5.920000000000000000e+02 2.220000000000000000e+02 2.190000000000000000e+02 3.700000000000000000e+01 1.627996159999999918e+03
6.929999999999999494e-01 5.700000000000000000e+02 2.310000000000000000e+02 2.240000000000000000e+02 3.900000000000000000e+01 1.637998591999999917e+03
6.939999999999999503e-01 5.780000000000000000e+02 2.270000000000000000e+02 2.240000000000000000e+02 1.080000000000000000e+02 1.644003328000000010e+03
6.949999999999999512e-01 5.850000000000000000e+02 2.180000000000000000e+02 2.060000000000000000e+02 1.210000000000000000e+02 1.652998143999999911e+03
6.959999999999999520e-01 6.070000000000000000e+02 2.420000000000000000e+02 2.040000000000000000e+02 8.400000000000000000e+01 1.662001152000000047e+03
6.969999999999999529e-01 5.650000000000000000e+02 2.370000000000000000e+02 2.140000000000000000e+02 8.000000000000000000e+01 1.648001023999999916e+03
6.979999999999999538e-01 5.680000000000000000e+02 2.330000000000000000e+02 2.070000000000000000e+02 1.080000000000000000e+02 1.636999168000000054e+03
6.989999999999999547e-01 5.750000000000000000e+02 2.350000000000000000e+02 2.110000000000000000e+02 1.110000000000000000e+02 1.651998720000000048e+03
6.999999999999999556e-01 5.480000000000000000e+02 2.260000000000000000e+02 2.040000000000000000e+02 8.300000000000000000e+01 1.627996159999999918e+03
7.009999999999999565e-01 5.770000000000000000e+02 2.350000000000000000e+02 2.160000000000000000e+02 7.700000000000000000e+01 1.653997568000000001e+03
7.019999999999999574e-01 5.190000000000000000e+02 2.530000000000000000e+02 2.370000000000000000e+02 8.400000000000000000e+01 1.639997440000000097e+03
7.029999999999999583e-01 5.420000000000000000e+02 2.650000000000000000e+02 2.390000000000000000e+02 8.400000000000000000e+01 1.650999295999999958e+03
7.039999999999999591e-01 5.600000000000000000e+02 2.610000000000000000e+02 2.400000000000000000e+02 6.400000000000000000e+01 1.651998720000000048e+03
7.049999999999999600e-01 5.660000000000000000e+02 2.630000000000000000e+02 2.390000000000000000e+02 7.600000000000000000e+01 1.664999424000000090e+03
7.059999999999999609e-01 5.660000000000000000e+02 2.670000000000000000e+02 2.470000000000000000e+02 8.000000000000000000e+01 1.678000127999999904e+03
7.069999999999999618e-01 6.130000000000000000e+02 5.650000000000000000e+02 4.800000000000000000e+01 1.600000000000000000e+01 1.682997247999999900e+03
7.079999999999999627e-01 6.140000000000000000e+02 5.290000000000000000e+02 4.400000000000000000e+01 2.200000000000000000e+01 1.681997824000000037e+03
7.089999999999999636e-01 5.230000000000000000e+02 4.690000000000000000e+02 1.040000000000000000e+02 4.500000000000000000e+01 1.654996992000000091e+03
7.099999999999999645e-01 5.300000000000000000e+02 4.810000000000000000e+02 1.040000000000000000e+02 4.600000000000000000e+01 1.665998847999999953e+03
7.109999999999999654e-01 6.420000000000000000e+02 4.800000000000000000e+02 4.200000000000000000e+01 2.000000000000000000e+01 1.652998143999999911e+03
7.119999999999999662e-01 6.200000000000000000e+02 5.070000000000000000e+02 4.400000000000000000e+01 2.000000000000000000e+01 1.655996415999999954e+03
7.129999999999999671e-01 6.030000000000000000e+02 4.940000000000000000e+02 5.200000000000000000e+01 3.600000000000000000e+01 1.649999872000000096e+03
7.139999999999999680e-01 5.870000000000000000e+02 4.900000000000000000e+02 5.200000000000000000e+01 3.600000000000000000e+01 1.657004032000000052e+03
7.149999999999999689e-01 5.260000000000000000e+02 4.910000000000000000e+02 7.600000000000000000e+01 5.500000000000000000e+01 1.683996671999999990e+03
7.159999999999999698e-01 6.660000000000000000e+02 4.940000000000000000e+02 5.400000000000000000e+01 2.600000000000000000e+01 1.690001408000000083e+03
7.169999999999999707e-01 6.710000000000000000e+02 4.470000000000000000e+02 7.900000000000000000e+01 5.000000000000000000e+01 1.705000960000000077e+03
7.179999999999999716e-01 6.510000000000000000e+02 5.000000000000000000e+02 4.900000000000000000e+01 3.100000000000000000e+01 1.714003967999999986e+03
7.189999999999999725e-01 6.530000000000000000e+02 5.340000000000000000e+02 6.700000000000000000e+01 2.300000000000000000e+01 1.734000639999999976e+03
7.199999999999999734e-01 6.570000000000000000e+02 5.400000000000000000e+02 8.300000000000000000e+01 2.300000000000000000e+01 1.738997759999999971e+03
7.209999999999999742e-01 6.660000000000000000e+02 5.330000000000000000e+02 8.100000000000000000e+01 2.300000000000000000e+01 1.743003648000000112e+03
7.219999999999999751e-01 6.650000000000000000e+02 5.310000000000000000e+02 6.900000000000000000e+01 2.300000000000000000e+01 1.754996736000000055e+03
7.229999999999999760e-01 6.200000000000000000e+02 5.890000000000000000e+02 3.600000000000000000e+01 3.400000000000000000e+01 1.749999616000000060e+03
7.239999999999999769e-01 6.510000000000000000e+02 5.020000000000000000e+02 9.800000000000000000e+01 3.500000000000000000e+01 1.747001344000000017e+03
7.249999999999999778e-01 6.250000000000000000e+02 5.430000000000000000e+02 3.800000000000000000e+01 3.200000000000000000e+01 1.763000320000000102e+03
7.259999999999999787e-01 1.129000000000000000e+03 5.500000000000000000e+01 4.600000000000000000e+01 4.000000000000000000e+01 1.763000320000000102e+03
7.269999999999999796e-01 5.870000000000000000e+02 4.670000000000000000e+02 6.400000000000000000e+01 5.400000000000000000e+01 1.754996736000000055e+03
7.279999999999999805e-01 6.040000000000000000e+02 4.970000000000000000e+02 9.800000000000000000e+01 6.300000000000000000e+01 1.782996992000000091e+03
7.289999999999999813e-01 6.540000000000000000e+02 4.870000000000000000e+02 1.030000000000000000e+02 6.300000000000000000e+01 1.793998847999999953e+03
7.299999999999999822e-01 6.270000000000000000e+02 4.800000000000000000e+02 9.900000000000000000e+01 6.500000000000000000e+01 1.792000000000000000e+03
7.309999999999999831e-01 6.340000000000000000e+02 4.380000000000000000e+02 1.000000000000000000e+02 5.500000000000000000e+01 1.789001727999999957e+03
7.319999999999999840e-01 6.350000000000000000e+02 4.190000000000000000e+02 1.430000000000000000e+02 7.600000000000000000e+01 1.785004032000000052e+03
7.329999999999999849e-01 1.004000000000000000e+03 1.360000000000000000e+02 1.070000000000000000e+02 5.100000000000000000e+01 1.803001856000000089e+03
7.339999999999999858e-01 6.390000000000000000e+02 3.660000000000000000e+02 1.360000000000000000e+02 1.090000000000000000e+02 1.807998976000000084e+03
7.349999999999999867e-01 6.400000000000000000e+02 3.650000000000000000e+02 1.050000000000000000e+02 1.000000000000000000e+02 1.804001279999999952e+03
7.359999999999999876e-01 7.350000000000000000e+02 3.750000000000000000e+02 9.900000000000000000e+01 4.400000000000000000e+01 1.790001152000000047e+03
7.369999999999999885e-01 7.630000000000000000e+02 4.660000000000000000e+02 4.400000000000000000e+01 2.600000000000000000e+01 1.773002752000000100e+03
7.379999999999999893e-01 7.750000000000000000e+02 5.070000000000000000e+02 4.300000000000000000e+01 2.600000000000000000e+01 1.803001856000000089e+03
7.389999999999999902e-01 6.590000000000000000e+02 4.750000000000000000e+02 8.800000000000000000e+01 4.400000000000000000e+01 1.817001983999999993e+03
7.399999999999999911e-01 6.380000000000000000e+02 4.700000000000000000e+02 1.270000000000000000e+02 5.000000000000000000e+01 1.817001983999999993e+03
7.409999999999999920e-01 7.050000000000000000e+02 4.760000000000000000e+02 6.900000000000000000e+01 5.900000000000000000e+01 1.847001087999999982e+03
7.419999999999999929e-01 7.130000000000000000e+02 6.490000000000000000e+02 2.700000000000000000e+01 2.600000000000000000e+01 1.838997503999999935e+03
7.429999999999999938e-01 7.070000000000000000e+02 6.420000000000000000e+02 3.000000000000000000e+01 2.800000000000000000e+01 1.858002944000000070e+03
7.439999999999999947e-01 6.500000000000000000e+02 6.200000000000000000e+02 4.400000000000000000e+01 3.700000000000000000e+01 1.858002944000000070e+03
7.449999999999999956e-01 6.470000000000000000e+02 5.080000000000000000e+02 1.340000000000000000e+02 4.000000000000000000e+01 1.871003648000000112e+03
7.459999999999999964e-01 6.520000000000000000e+02 6.490000000000000000e+02 5.400000000000000000e+01 3.800000000000000000e+01 1.854996480000000020e+03
7.469999999999999973e-01 1.298000000000000000e+03 3.800000000000000000e+01 3.400000000000000000e+01 3.200000000000000000e+01 1.862000639999999976e+03
7.479999999999999982e-01 6.500000000000000000e+02 6.480000000000000000e+02 3.500000000000000000e+01 3.500000000000000000e+01 1.863000064000000066e+03
7.489999999999999991e-01 6.310000000000000000e+02 4.260000000000000000e+02 1.270000000000000000e+02 6.700000000000000000e+01 1.861001216000000113e+03
7.500000000000000000e-01 7.350000000000000000e+02 5.080000000000000000e+02 4.200000000000000000e+01 3.500000000000000000e+01 1.887002623999999969e+03
7.510000000000000009e-01 1.277000000000000000e+03 3.400000000000000000e+01 3.000000000000000000e+01 2.800000000000000000e+01 1.924997119999999995e+03
7.520000000000000018e-01 6.540000000000000000e+02 6.520000000000000000e+02 3.600000000000000000e+01 2.900000000000000000e+01 1.925996544000000085e+03
7.530000000000000027e-01 6.630000000000000000e+02 6.530000000000000000e+02 3.600000000000000000e+01 2.900000000000000000e+01 1.921998847999999953e+03
7.540000000000000036e-01 6.440000000000000000e+02 5.530000000000000000e+02 9.800000000000000000e+01 3.600000000000000000e+01 1.908998143999999911e+03
7.550000000000000044e-01 6.500000000000000000e+02 5.590000000000000000e+02 1.170000000000000000e+02 3.300000000000000000e+01 1.899003903999999920e+03
7.560000000000000053e-01 1.325000000000000000e+03 3.000000000000000000e+01 3.000000000000000000e+01 2.700000000000000000e+01 1.904001023999999916e+03
7.570000000000000062e-01 1.324000000000000000e+03 3.100000000000000000e+01 2.900000000000000000e+01 2.700000000000000000e+01 1.893998591999999917e+03
7.580000000000000071e-01 1.335000000000000000e+03 3.200000000000000000e+01 2.700000000000000000e+01 2.700000000000000000e+01 1.916002304000000095e+03
7.590000000000000080e-01 1.319000000000000000e+03 2.800000000000000000e+01 2.600000000000000000e+01 2.500000000000000000e+01 1.883996159999999918e+03
7.600000000000000089e-01 7.040000000000000000e+02 5.740000000000000000e+02 4.600000000000000000e+01 3.400000000000000000e+01 1.876000768000000107e+03
7.610000000000000098e-01 6.680000000000000000e+02 5.270000000000000000e+02 5.600000000000000000e+01 4.600000000000000000e+01 1.882996736000000055e+03
7.620000000000000107e-01 7.000000000000000000e+02 5.120000000000000000e+02 5.200000000000000000e+01 3.400000000000000000e+01 1.867997184000000061e+03
7.630000000000000115e-01 6.730000000000000000e+02 5.560000000000000000e+02 3.900000000000000000e+01 3.700000000000000000e+01 1.861001216000000113e+03
7.640000000000000124e-01 1.206000000000000000e+03 3.800000000000000000e+01 3.200000000000000000e+01 3.100000000000000000e+01 1.874001919999999927e+03
7.650000000000000133e-01 1.285000000000000000e+03 3.400000000000000000e+01 2.900000000000000000e+01 2.800000000000000000e+01 1.880997888000000103e+03
7.660000000000000142e-01 1.266000000000000000e+03 3.900000000000000000e+01 3.400000000000000000e+01 2.800000000000000000e+01 1.873002496000000065e+03
7.670000000000000151e-01 1.301000000000000000e+03 3.300000000000000000e+01 3.100000000000000000e+01 2.600000000000000000e+01 1.878999039999999923e+03
7.680000000000000160e-01 1.281000000000000000e+03 3.200000000000000000e+01 3.200000000000000000e+01 2.700000000000000000e+01 1.895997440000000097e+03
7.690000000000000169e-01 1.274000000000000000e+03 3.200000000000000000e+01 3.100000000000000000e+01 2.900000000000000000e+01 1.865998336000000108e+03
7.700000000000000178e-01 6.840000000000000000e+02 4.600000000000000000e+02 2.160000000000000000e+02 3.200000000000000000e+01 1.872003071999999975e+03
7.710000000000000187e-01 6.980000000000000000e+02 6.240000000000000000e+02 3.300000000000000000e+01 2.700000000000000000e+01 1.878999039999999923e+03
7.720000000000000195e-01 6.880000000000000000e+02 5.910000000000000000e+02 3.200000000000000000e+01 2.900000000000000000e+01 1.875001344000000017e+03
7.730000000000000204e-01 6.520000000000000000e+02 6.130000000000000000e+02 3.100000000000000000e+01 2.900000000000000000e+01 1.887002623999999969e+03
7.740000000000000213e-01 6.510000000000000000e+02 6.220000000000000000e+02 3.700000000000000000e+01 3.000000000000000000e+01 1.887002623999999969e+03
7.750000000000000222e-01 6.580000000000000000e+02 6.510000000000000000e+02 3.600000000000000000e+01 3.200000000000000000e+01 1.892999168000000054e+03
7.760000000000000231e-01 6.850000000000000000e+02 6.090000000000000000e+02 3.000000000000000000e+01 3.000000000000000000e+01 1.865998336000000108e+03
7.770000000000000240e-01 6.660000000000000000e+02 6.230000000000000000e+02 3.900000000000000000e+01 3.000000000000000000e+01 1.867997184000000061e+03
7.780000000000000249e-01 1.321000000000000000e+03 4.000000000000000000e+01 3.000000000000000000e+01 3.000000000000000000e+01 1.906999295999999958e+03
7.790000000000000258e-01 1.391000000000000000e+03 3.100000000000000000e+01 2.700000000000000000e+01 2.600000000000000000e+01 1.913004032000000052e+03
7.800000000000000266e-01 1.347000000000000000e+03 3.100000000000000000e+01 2.800000000000000000e+01 2.800000000000000000e+01 1.900003328000000010e+03
7.810000000000000275e-01 1.348000000000000000e+03 3.200000000000000000e+01 2.900000000000000000e+01 2.800000000000000000e+01 1.905999872000000096e+03
7.820000000000000284e-01 1.342000000000000000e+03 4.400000000000000000e+01 2.900000000000000000e+01 2.600000000000000000e+01 1.916002304000000095e+03
7.830000000000000293e-01 1.406000000000000000e+03 2.900000000000000000e+01 2.700000000000000000e+01 2.300000000000000000e+01 1.926995967999999948e+03
7.840000000000000302e-01 1.419000000000000000e+03 2.900000000000000000e+01 2.800000000000000000e+01 2.700000000000000000e+01 1.920000000000000000e+03
7.850000000000000311e-01 1.374000000000000000e+03 7.400000000000000000e+01 3.000000000000000000e+01 2.700000000000000000e+01 1.947000831999999946e+03
7.860000000000000320e-01 1.477000000000000000e+03 2.700000000000000000e+01 2.600000000000000000e+01 2.400000000000000000e+01 1.970003967999999986e+03
7.870000000000000329e-01 1.497000000000000000e+03 2.500000000000000000e+01 2.400000000000000000e+01 2.300000000000000000e+01 1.970003967999999986e+03
7.880000000000000338e-01 1.414000000000000000e+03 6.000000000000000000e+01 2.900000000000000000e+01 2.500000000000000000e+01 1.972002815999999939e+03
7.890000000000000346e-01 1.412000000000000000e+03 6.600000000000000000e+01 3.100000000000000000e+01 2.800000000000000000e+01 1.988001792000000023e+03
7.900000000000000355e-01 1.379000000000000000e+03 3.500000000000000000e+01 3.400000000000000000e+01 3.200000000000000000e+01 1.986002944000000070e+03
7.910000000000000364e-01 1.403000000000000000e+03 3.600000000000000000e+01 3.400000000000000000e+01 3.200000000000000000e+01 1.968996351999999888e+03
7.920000000000000373e-01 1.258000000000000000e+03 1.400000000000000000e+02 5.100000000000000000e+01 3.700000000000000000e+01 1.963999231999999893e+03
7.930000000000000382e-01 1.414000000000000000e+03 4.800000000000000000e+01 3.500000000000000000e+01 3.100000000000000000e+01 1.974001663999999892e+03
7.940000000000000391e-01 1.429000000000000000e+03 1.060000000000000000e+02 4.800000000000000000e+01 3.300000000000000000e+01 1.992998912000000018e+03
7.950000000000000400e-01 1.346000000000000000e+03 1.030000000000000000e+02 6.200000000000000000e+01 4.700000000000000000e+01 1.976999935999999934e+03
7.960000000000000409e-01 7.530000000000000000e+02 5.920000000000000000e+02 1.440000000000000000e+02 3.000000000000000000e+01 1.966997503999999935e+03
7.970000000000000417e-01 7.560000000000000000e+02 6.240000000000000000e+02 1.230000000000000000e+02 2.600000000000000000e+01 1.950998528000000078e+03
7.980000000000000426e-01 1.304000000000000000e+03 1.290000000000000000e+02 2.600000000000000000e+01 2.300000000000000000e+01 1.951997951999999941e+03
7.990000000000000435e-01 1.348000000000000000e+03 1.130000000000000000e+02 2.800000000000000000e+01 2.300000000000000000e+01 1.944002559999999903e+03
8.000000000000000444e-01 1.341000000000000000e+03 1.130000000000000000e+02 2.600000000000000000e+01 2.300000000000000000e+01 1.939996671999999990e+03
8.010000000000000453e-01 1.309000000000000000e+03 1.260000000000000000e+02 3.400000000000000000e+01 3.100000000000000000e+01 1.960001535999999987e+03
8.020000000000000462e-01 1.411000000000000000e+03 1.240000000000000000e+02 3.100000000000000000e+01 2.800000000000000000e+01 1.962000383999999940e+03
8.030000000000000471e-01 1.371000000000000000e+03 1.540000000000000000e+02 3.200000000000000000e+01 2.700000000000000000e+01 1.962000383999999940e+03
8.040000000000000480e-01 1.533000000000000000e+03 3.300000000000000000e+01 3.100000000000000000e+01 3.100000000000000000e+01 1.977999360000000024e+03
8.050000000000000488e-01 1.534000000000000000e+03 2.600000000000000000e+01 2.600000000000000000e+01 2.200000000000000000e+01 1.965998080000000073e+03
8.060000000000000497e-01 1.464000000000000000e+03 2.800000000000000000e+01 2.600000000000000000e+01 2.300000000000000000e+01 1.950998528000000078e+03
8.070000000000000506e-01 1.447000000000000000e+03 3.700000000000000000e+01 3.000000000000000000e+01 2.500000000000000000e+01 1.960001535999999987e+03
8.080000000000000515e-01 1.449000000000000000e+03 4.800000000000000000e+01 2.900000000000000000e+01 2.500000000000000000e+01 1.953996799999999894e+03
8.090000000000000524e-01 1.479000000000000000e+03 4.600000000000000000e+01 2.700000000000000000e+01 2.300000000000000000e+01 1.949999103999999988e+03
8.100000000000000533e-01 1.394000000000000000e+03 8.400000000000000000e+01 5.100000000000000000e+01 2.800000000000000000e+01 1.949999103999999988e+03
8.110000000000000542e-01 1.300000000000000000e+03 9.400000000000000000e+01 7.600000000000000000e+01 3.400000000000000000e+01 1.963999231999999893e+03
8.120000000000000551e-01 1.297000000000000000e+03 7.700000000000000000e+01 7.500000000000000000e+01 3.400000000000000000e+01 1.959002111999999897e+03
8.129999999999999449e-01 1.335000000000000000e+03 1.090000000000000000e+02 3.400000000000000000e+01 3.000000000000000000e+01 1.948999679999999898e+03
8.139999999999999458e-01 1.358000000000000000e+03 9.900000000000000000e+01 3.000000000000000000e+01 2.900000000000000000e+01 1.954996223999999984e+03
8.149999999999999467e-01 1.397000000000000000e+03 4.100000000000000000e+01 3.000000000000000000e+01 2.900000000000000000e+01 1.945001983999999993e+03
8.159999999999999476e-01 1.388000000000000000e+03 4.000000000000000000e+01 2.900000000000000000e+01 2.800000000000000000e+01 1.932001279999999952e+03
8.169999999999999485e-01 1.387000000000000000e+03 4.300000000000000000e+01 3.700000000000000000e+01 2.700000000000000000e+01 1.944002559999999903e+03
8.179999999999999494e-01 1.386000000000000000e+03 4.200000000000000000e+01 3.600000000000000000e+01 2.700000000000000000e+01 1.948000256000000036e+03
8.189999999999999503e-01 1.381000000000000000e+03 3.900000000000000000e+01 3.600000000000000000e+01 2.700000000000000000e+01 1.962999808000000030e+03
8.199999999999999512e-01 1.340000000000000000e+03 3.400000000000000000e+01 2.800000000000000000e+01 2.600000000000000000e+01 1.957003263999999945e+03
8.209999999999999520e-01 1.399000000000000000e+03 3.500000000000000000e+01 2.800000000000000000e+01 2.700000000000000000e+01 1.976000512000000072e+03
8.219999999999999529e-01 1.454000000000000000e+03 4.400000000000000000e+01 2.900000000000000000e+01 2.800000000000000000e+01 2.002001919999999927e+03
8.229999999999999538e-01 1.462000000000000000e+03 3.400000000000000000e+01 2.800000000000000000e+01 2.500000000000000000e+01 1.988001792000000023e+03
8.239999999999999547e-01 1.467000000000000000e+03 3.200000000000000000e+01 2.900000000000000000e+01 2.900000000000000000e+01 1.999003648000000112e+03
8.249999999999999556e-01 1.517000000000000000e+03 2.900000000000000000e+01 2.700000000000000000e+01 2.300000000000000000e+01 2.027003903999999920e+03
8.259999999999999565e-01 1.555000000000000000e+03 3.200000000000000000e+01 3.100000000000000000e+01 2.800000000000000000e+01 2.048000000000000000e+03
8.269999999999999574e-01 1.570000000000000000e+03 3.400000000000000000e+01 3.200000000000000000e+01 2.800000000000000000e+01 2.027003903999999920e+03
8.279999999999999583e-01 1.590000000000000000e+03 3.600000000000000000e+01 3.100000000000000000e+01 2.800000000000000000e+01 2.044002304000000095e+03
8.289999999999999591e-01 1.637000000000000000e+03 3.800000000000000000e+01 3.500000000000000000e+01 2.700000000000000000e+01 2.066997248000000127e+03
8.299999999999999600e-01 1.624000000000000000e+03 3.700000000000000000e+01 3.500000000000000000e+01 2.700000000000000000e+01 2.090000383999999940e+03
8.309999999999999609e-01 1.648000000000000000e+03 3.700000000000000000e+01 3.000000000000000000e+01 2.300000000000000000e+01 2.100002816000000166e+03
8.319999999999999618e-01 1.677000000000000000e+03 3.300000000000000000e+01 2.800000000000000000e+01 2.000000000000000000e+01 2.094997503999999935e+03
8.329999999999999627e-01 1.611000000000000000e+03 3.300000000000000000e+01 2.700000000000000000e+01 1.900000000000000000e+01 2.044002304000000095e+03
8.339999999999999636e-01 1.607000000000000000e+03 3.200000000000000000e+01 2.800000000000000000e+01 1.700000000000000000e+01 2.014003200000000106e+03
8.349999999999999645e-01 1.561000000000000000e+03 3.500000000000000000e+01 3.300000000000000000e+01 3.100000000000000000e+01 2.004000768000000107e+03
8.359999999999999654e-01 1.549000000000000000e+03 6.100000000000000000e+01 3.100000000000000000e+01 2.600000000000000000e+01 2.000003071999999975e+03
8.369999999999999662e-01 1.585000000000000000e+03 6.200000000000000000e+01 2.800000000000000000e+01 1.800000000000000000e+01 2.001002496000000065e+03
8.379999999999999671e-01 1.630000000000000000e+03 3.000000000000000000e+01 1.800000000000000000e+01 1.800000000000000000e+01 2.017001471999999922e+03
8.389999999999999680e-01 9.660000000000000000e+02 5.420000000000000000e+02 7.600000000000000000e+01 2.800000000000000000e+01 1.974001663999999892e+03
8.399999999999999689e-01 9.090000000000000000e+02 5.410000000000000000e+02 7.200000000000000000e+01 4.800000000000000000e+01 1.960001535999999987e+03
8.409999999999999698e-01 9.180000000000000000e+02 5.630000000000000000e+02 4.500000000000000000e+01 2.800000000000000000e+01 1.977999360000000024e+03
8.419999999999999707e-01 9.160000000000000000e+02 6.170000000000000000e+02 4.200000000000000000e+01 2.300000000000000000e+01 1.970003967999999986e+03
8.429999999999999716e-01 9.200000000000000000e+02 6.150000000000000000e+02 4.200000000000000000e+01 2.400000000000000000e+01 1.984004095999999890e+03
8.439999999999999725e-01 9.260000000000000000e+02 6.140000000000000000e+02 4.200000000000000000e+01 1.900000000000000000e+01 1.980997632000000067e+03
8.449999999999999734e-01 9.930000000000000000e+02 6.120000000000000000e+02 1.900000000000000000e+01 1.700000000000000000e+01 1.992998912000000018e+03
8.459999999999999742e-01 1.530000000000000000e+03 5.100000000000000000e+01 3.500000000000000000e+01 1.700000000000000000e+01 2.011996159999999918e+03
8.469999999999999751e-01 1.570000000000000000e+03 2.900000000000000000e+01 2.200000000000000000e+01 2.000000000000000000e+01 2.014003200000000106e+03
8.479999999999999760e-01 1.497000000000000000e+03 7.700000000000000000e+01 2.800000000000000000e+01 1.900000000000000000e+01 2.009997311999999965e+03
8.489999999999999769e-01 1.522000000000000000e+03 7.600000000000000000e+01 3.100000000000000000e+01 1.900000000000000000e+01 2.010996736000000055e+03
8.499999999999999778e-01 1.514000000000000000e+03 5.900000000000000000e+01 3.100000000000000000e+01 2.200000000000000000e+01 2.030002175999999963e+03
8.509999999999999787e-01 1.507000000000000000e+03 5.800000000000000000e+01 2.600000000000000000e+01 2.200000000000000000e+01 2.011996159999999918e+03
8.519999999999999796e-01 1.558000000000000000e+03 5.900000000000000000e+01 2.400000000000000000e+01 2.200000000000000000e+01 2.028003328000000010e+03
8.529999999999999805e-01 1.597000000000000000e+03 5.600000000000000000e+01 4.200000000000000000e+01 2.200000000000000000e+01 2.049998848000000180e+03
8.539999999999999813e-01 1.571000000000000000e+03 6.200000000000000000e+01 2.900000000000000000e+01 2.300000000000000000e+01 2.039996415999999954e+03
8.549999999999999822e-01 1.637000000000000000e+03 3.600000000000000000e+01 2.300000000000000000e+01 1.300000000000000000e+01 2.046001152000000047e+03
8.559999999999999831e-01 1.508000000000000000e+03 6.400000000000000000e+01 3.300000000000000000e+01 2.700000000000000000e+01 2.033000448000000006e+03
8.569999999999999840e-01 1.605000000000000000e+03 3.500000000000000000e+01 2.300000000000000000e+01 2.000000000000000000e+01 2.051997695999999905e+03
8.579999999999999849e-01 1.543000000000000000e+03 3.600000000000000000e+01 3.500000000000000000e+01 2.700000000000000000e+01 2.048000000000000000e+03
8.589999999999999858e-01 1.637000000000000000e+03 2.400000000000000000e+01 2.400000000000000000e+01 2.000000000000000000e+01 2.074001408000000083e+03
8.599999999999999867e-01 1.658000000000000000e+03 2.400000000000000000e+01 2.300000000000000000e+01 2.000000000000000000e+01 2.063998975999999857e+03
8.609999999999999876e-01 1.633000000000000000e+03 3.800000000000000000e+01 2.600000000000000000e+01 2.100000000000000000e+01 2.061000704000000042e+03
8.619999999999999885e-01 1.702000000000000000e+03 2.600000000000000000e+01 2.200000000000000000e+01 1.600000000000000000e+01 2.071003135999999813e+03
8.629999999999999893e-01 1.596000000000000000e+03 7.300000000000000000e+01 4.500000000000000000e+01 2.500000000000000000e+01 2.075000832000000173e+03
8.639999999999999902e-01 1.685000000000000000e+03 5.200000000000000000e+01 2.500000000000000000e+01 2.200000000000000000e+01 2.098003967999999986e+03
8.649999999999999911e-01 1.674000000000000000e+03 5.400000000000000000e+01 2.600000000000000000e+01 2.600000000000000000e+01 2.110996479999999792e+03
8.659999999999999920e-01 1.669000000000000000e+03 5.300000000000000000e+01 2.600000000000000000e+01 2.400000000000000000e+01 2.122997760000000198e+03
8.669999999999999929e-01 1.653000000000000000e+03 6.400000000000000000e+01 2.600000000000000000e+01 2.000000000000000000e+01 2.100002816000000166e+03
8.679999999999999938e-01 1.660000000000000000e+03 5.600000000000000000e+01 2.400000000000000000e+01 1.800000000000000000e+01 2.110996479999999792e+03
8.689999999999999947e-01 1.643000000000000000e+03 5.600000000000000000e+01 2.800000000000000000e+01 2.200000000000000000e+01 2.111995903999999882e+03
8.699999999999999956e-01 1.623000000000000000e+03 5.000000000000000000e+01 2.900000000000000000e+01 1.900000000000000000e+01 2.111995903999999882e+03
8.709999999999999964e-01 1.637000000000000000e+03 4.700000000000000000e+01 2.900000000000000000e+01 2.100000000000000000e+01 2.114002943999999843e+03
8.719999999999999973e-01 1.624000000000000000e+03 5.100000000000000000e+01 2.600000000000000000e+01 2.100000000000000000e+01 2.104999936000000162e+03
8.729999999999999982e-01 1.633000000000000000e+03 2.600000000000000000e+01 2.300000000000000000e+01 2.000000000000000000e+01 2.094997503999999935e+03
8.739999999999999991e-01 1.624000000000000000e+03 2.600000000000000000e+01 2.500000000000000000e+01 2.000000000000000000e+01 2.101002239999999802e+03
8.750000000000000000e-01 1.667000000000000000e+03 2.600000000000000000e+01 2.100000000000000000e+01 2.000000000000000000e+01 2.099003392000000076e+03
8.760000000000000009e-01 1.655000000000000000e+03 4.700000000000000000e+01 2.600000000000000000e+01 2.300000000000000000e+01 2.109997056000000157e+03
8.770000000000000018e-01 1.707000000000000000e+03 2.700000000000000000e+01 2.400000000000000000e+01 2.000000000000000000e+01 2.131001343999999790e+03
8.780000000000000027e-01 1.714000000000000000e+03 3.900000000000000000e+01 2.000000000000000000e+01 1.900000000000000000e+01 2.123997183999999834e+03
8.790000000000000036e-01 1.709000000000000000e+03 6.000000000000000000e+01 2.000000000000000000e+01 1.900000000000000000e+01 2.125996032000000014e+03
8.800000000000000044e-01 1.751000000000000000e+03 2.000000000000000000e+01 2.000000000000000000e+01 1.800000000000000000e+01 2.141003776000000016e+03
8.810000000000000053e-01 1.726000000000000000e+03 2.400000000000000000e+01 2.300000000000000000e+01 2.200000000000000000e+01 2.133999616000000060e+03
8.820000000000000062e-01 9.720000000000000000e+02 6.500000000000000000e+02 7.500000000000000000e+01 2.400000000000000000e+01 2.145001471999999922e+03
8.830000000000000071e-01 1.007000000000000000e+03 6.570000000000000000e+02 7.100000000000000000e+01 2.700000000000000000e+01 2.161000447999999778e+03
8.840000000000000080e-01 1.760000000000000000e+03 2.300000000000000000e+01 2.000000000000000000e+01 1.800000000000000000e+01 2.151997440000000097e+03
8.850000000000000089e-01 1.691000000000000000e+03 7.200000000000000000e+01 3.500000000000000000e+01 2.400000000000000000e+01 2.167996415999999954e+03
8.860000000000000098e-01 1.646000000000000000e+03 7.000000000000000000e+01 3.500000000000000000e+01 2.500000000000000000e+01 2.144002047999999832e+03
8.870000000000000107e-01 1.654000000000000000e+03 5.800000000000000000e+01 2.600000000000000000e+01 2.100000000000000000e+01 2.134999040000000150e+03
8.880000000000000115e-01 1.657000000000000000e+03 6.300000000000000000e+01 2.500000000000000000e+01 2.000000000000000000e+01 2.142003200000000106e+03
8.890000000000000124e-01 1.586000000000000000e+03 6.600000000000000000e+01 5.600000000000000000e+01 2.400000000000000000e+01 2.138996736000000055e+03
8.900000000000000133e-01 9.460000000000000000e+02 6.280000000000000000e+02 6.100000000000000000e+01 3.500000000000000000e+01 2.117001216000000113e+03
8.910000000000000142e-01 1.462000000000000000e+03 6.800000000000000000e+01 6.100000000000000000e+01 3.600000000000000000e+01 2.110996479999999792e+03
8.920000000000000151e-01 1.574000000000000000e+03 3.500000000000000000e+01 2.400000000000000000e+01 2.100000000000000000e+01 2.104000512000000072e+03
8.930000000000000160e-01 1.679000000000000000e+03 2.200000000000000000e+01 2.200000000000000000e+01 1.400000000000000000e+01 2.130001920000000155e+03
8.940000000000000169e-01 1.653000000000000000e+03 6.500000000000000000e+01 2.200000000000000000e+01 2.200000000000000000e+01 2.156003327999999783e+03
8.950000000000000178e-01 1.648000000000000000e+03 6.100000000000000000e+01 2.100000000000000000e+01 2.100000000000000000e+01 2.137997311999999965e+03
8.960000000000000187e-01 1.653000000000000000e+03 6.300000000000000000e+01 2.000000000000000000e+01 2.000000000000000000e+01 2.159001600000000053e+03
8.970000000000000195e-01 1.671000000000000000e+03 7.600000000000000000e+01 2.000000000000000000e+01 2.000000000000000000e+01 2.156003327999999783e+03
8.980000000000000204e-01 1.626000000000000000e+03 7.600000000000000000e+01 1.900000000000000000e+01 1.500000000000000000e+01 2.124996607999999924e+03
8.990000000000000213e-01 1.629000000000000000e+03 7.700000000000000000e+01 1.900000000000000000e+01 1.800000000000000000e+01 2.132000767999999880e+03
9.000000000000000222e-01 9.210000000000000000e+02 6.870000000000000000e+02 7.600000000000000000e+01 4.100000000000000000e+01 2.149998591999999917e+03
9.010000000000000231e-01 9.450000000000000000e+02 7.020000000000000000e+02 7.900000000000000000e+01 3.800000000000000000e+01 2.186002432000000226e+03
9.020000000000000240e-01 1.748000000000000000e+03 1.900000000000000000e+01 1.800000000000000000e+01 1.500000000000000000e+01 2.162999295999999958e+03
9.030000000000000249e-01 1.010000000000000000e+03 7.490000000000000000e+02 3.800000000000000000e+01 1.900000000000000000e+01 2.169004031999999825e+03
9.040000000000000258e-01 1.016000000000000000e+03 7.440000000000000000e+02 2.500000000000000000e+01 2.000000000000000000e+01 2.157002751999999873e+03
9.050000000000000266e-01 1.023000000000000000e+03 7.530000000000000000e+02 1.700000000000000000e+01 1.400000000000000000e+01 2.129002496000000065e+03
9.060000000000000275e-01 1.665000000000000000e+03 4.800000000000000000e+01 2.700000000000000000e+01 2.100000000000000000e+01 2.119999487999999928e+03
9.070000000000000284e-01 1.687000000000000000e+03 4.900000000000000000e+01 2.600000000000000000e+01 2.300000000000000000e+01 2.130001920000000155e+03
9.080000000000000293e-01 1.622000000000000000e+03 7.000000000000000000e+01 4.500000000000000000e+01 2.500000000000000000e+01 2.122997760000000198e+03
9.090000000000000302e-01 1.626000000000000000e+03 6.300000000000000000e+01 4.600000000000000000e+01 2.800000000000000000e+01 2.141003776000000016e+03
9.100000000000000311e-01 1.695000000000000000e+03 8.000000000000000000e+01 1.400000000000000000e+01 1.200000000000000000e+01 2.124996607999999924e+03
9.110000000000000320e-01 1.721000000000000000e+03 8.200000000000000000e+01 1.400000000000000000e+01 1.000000000000000000e+01 2.135998463999999785e+03
9.120000000000000329e-01 1.673000000000000000e+03 8.000000000000000000e+01 2.400000000000000000e+01 2.400000000000000000e+01 2.153996287999999822e+03
9.130000000000000338e-01 1.652000000000000000e+03 7.400000000000000000e+01 2.100000000000000000e+01 2.000000000000000000e+01 2.146000896000000012e+03
9.140000000000000346e-01 1.658000000000000000e+03 7.100000000000000000e+01 2.000000000000000000e+01 1.800000000000000000e+01 2.133000191999999970e+03
9.150000000000000355e-01 1.645000000000000000e+03 6.700000000000000000e+01 2.500000000000000000e+01 2.300000000000000000e+01 2.144002047999999832e+03
9.160000000000000364e-01 1.697000000000000000e+03 2.300000000000000000e+01 2.300000000000000000e+01 2.100000000000000000e+01 2.144002047999999832e+03
9.170000000000000373e-01 1.692000000000000000e+03 2.700000000000000000e+01 2.300000000000000000e+01 2.300000000000000000e+01 2.133999616000000060e+03
9.180000000000000382e-01 1.702000000000000000e+03 2.700000000000000000e+01 2.700000000000000000e+01 2.300000000000000000e+01 2.120998912000000018e+03
9.190000000000000391e-01 1.611000000000000000e+03 1.340000000000000000e+02 2.900000000000000000e+01 2.800000000000000000e+01 2.143002624000000196e+03
9.200000000000000400e-01 1.749000000000000000e+03 3.000000000000000000e+01 2.700000000000000000e+01 1.500000000000000000e+01 2.162999295999999958e+03
9.210000000000000409e-01 1.720000000000000000e+03 3.000000000000000000e+01 2.800000000000000000e+01 1.500000000000000000e+01 2.151997440000000097e+03
9.220000000000000417e-01 1.591000000000000000e+03 1.210000000000000000e+02 3.000000000000000000e+01 2.700000000000000000e+01 2.149998591999999917e+03
9.230000000000000426e-01 1.712000000000000000e+03 3.000000000000000000e+01 2.600000000000000000e+01 1.700000000000000000e+01 2.153996287999999822e+03
9.240000000000000435e-01 1.726000000000000000e+03 3.000000000000000000e+01 2.600000000000000000e+01 1.900000000000000000e+01 2.162999295999999958e+03
9.250000000000000444e-01 1.765000000000000000e+03 2.600000000000000000e+01 2.000000000000000000e+01 1.500000000000000000e+01 2.156003327999999783e+03
9.260000000000000453e-01 1.785000000000000000e+03 3.000000000000000000e+01 2.000000000000000000e+01 1.500000000000000000e+01 2.181996544000000085e+03
9.270000000000000462e-01 1.780000000000000000e+03 2.900000000000000000e+01 2.100000000000000000e+01 1.300000000000000000e+01 2.195996672000000217e+03
9.280000000000000471e-01 1.830000000000000000e+03 1.300000000000000000e+01 1.300000000000000000e+01 1.300000000000000000e+01 2.198003712000000178e+03
9.290000000000000480e-01 1.777000000000000000e+03 2.800000000000000000e+01 1.500000000000000000e+01 1.300000000000000000e+01 2.191998975999999857e+03
9.300000000000000488e-01 1.790000000000000000e+03 2.400000000000000000e+01 1.500000000000000000e+01 1.300000000000000000e+01 2.204999679999999898e+03
9.310000000000000497e-01 1.812000000000000000e+03 2.200000000000000000e+01 1.300000000000000000e+01 1.300000000000000000e+01 2.209996799999999894e+03
9.320000000000000506e-01 1.824000000000000000e+03 2.300000000000000000e+01 1.800000000000000000e+01 1.300000000000000000e+01 2.215002112000000125e+03
9.330000000000000515e-01 1.826000000000000000e+03 2.300000000000000000e+01 1.900000000000000000e+01 1.400000000000000000e+01 2.208997375999999804e+03
9.340000000000000524e-01 1.866000000000000000e+03 2.900000000000000000e+01 2.500000000000000000e+01 1.500000000000000000e+01 2.243002367999999933e+03
9.350000000000000533e-01 1.865000000000000000e+03 2.800000000000000000e+01 2.400000000000000000e+01 1.700000000000000000e+01 2.255003647999999885e+03
9.360000000000000542e-01 1.882000000000000000e+03 2.900000000000000000e+01 2.500000000000000000e+01 1.700000000000000000e+01 2.269003776000000016e+03
9.370000000000000551e-01 1.868000000000000000e+03 2.700000000000000000e+01 2.600000000000000000e+01 1.600000000000000000e+01 2.276999167999999827e+03
9.379999999999999449e-01 1.910000000000000000e+03 2.700000000000000000e+01 2.100000000000000000e+01 1.400000000000000000e+01 2.288001024000000143e+03
9.389999999999999458e-01 1.892000000000000000e+03 3.200000000000000000e+01 2.100000000000000000e+01 1.900000000000000000e+01 2.289000447999999778e+03
9.399999999999999467e-01 1.829000000000000000e+03 3.800000000000000000e+01 3.600000000000000000e+01 2.100000000000000000e+01 2.285002751999999873e+03
9.409999999999999476e-01 1.804000000000000000e+03 4.000000000000000000e+01 3.600000000000000000e+01 3.100000000000000000e+01 2.272002047999999832e+03
9.419999999999999485e-01 1.875000000000000000e+03 4.100000000000000000e+01 3.600000000000000000e+01 3.000000000000000000e+01 2.292998144000000138e+03
9.429999999999999494e-01 1.852000000000000000e+03 2.800000000000000000e+01 2.500000000000000000e+01 2.000000000000000000e+01 2.263998463999999785e+03
9.439999999999999503e-01 1.845000000000000000e+03 2.900000000000000000e+01 2.300000000000000000e+01 2.000000000000000000e+01 2.262999040000000150e+03
9.449999999999999512e-01 1.844000000000000000e+03 2.700000000000000000e+01 2.200000000000000000e+01 2.000000000000000000e+01 2.275999744000000192e+03
9.459999999999999520e-01 1.916000000000000000e+03 2.100000000000000000e+01 2.000000000000000000e+01 1.800000000000000000e+01 2.273001471999999922e+03
9.469999999999999529e-01 1.885000000000000000e+03 2.100000000000000000e+01 2.000000000000000000e+01 1.900000000000000000e+01 2.266996736000000055e+03
9.479999999999999538e-01 1.881000000000000000e+03 2.600000000000000000e+01 2.200000000000000000e+01 1.600000000000000000e+01 2.274000896000000012e+03
9.489999999999999547e-01 1.853000000000000000e+03 2.700000000000000000e+01 2.400000000000000000e+01 1.700000000000000000e+01 2.280996864000000187e+03
9.499999999999999556e-01 1.852000000000000000e+03 2.400000000000000000e+01 1.700000000000000000e+01 1.700000000000000000e+01 2.277998591999999917e+03
9.509999999999999565e-01 1.892000000000000000e+03 2.600000000000000000e+01 2.300000000000000000e+01 1.700000000000000000e+01 2.289000447999999778e+03
9.519999999999999574e-01 1.852000000000000000e+03 2.600000000000000000e+01 2.400000000000000000e+01 1.700000000000000000e+01 2.284003327999999783e+03
9.529999999999999583e-01 1.837000000000000000e+03 2.500000000000000000e+01 2.300000000000000000e+01 1.700000000000000000e+01 2.273001471999999922e+03
9.539999999999999591e-01 1.836000000000000000e+03 2.300000000000000000e+01 1.900000000000000000e+01 1.800000000000000000e+01 2.278998016000000007e+03
9.549999999999999600e-01 1.815000000000000000e+03 2.300000000000000000e+01 2.000000000000000000e+01 2.000000000000000000e+01 2.272002047999999832e+03
9.559999999999999609e-01 1.803000000000000000e+03 2.600000000000000000e+01 2.400000000000000000e+01 1.700000000000000000e+01 2.252996607999999924e+03
9.569999999999999618e-01 1.757000000000000000e+03 2.700000000000000000e+01 2.400000000000000000e+01 1.600000000000000000e+01 2.224996352000000115e+03
9.579999999999999627e-01 1.803000000000000000e+03 2.700000000000000000e+01 2.200000000000000000e+01 1.300000000000000000e+01 2.242002943999999843e+03
9.589999999999999636e-01 1.812000000000000000e+03 4.400000000000000000e+01 2.800000000000000000e+01 1.900000000000000000e+01 2.277998591999999917e+03
9.599999999999999645e-01 1.744000000000000000e+03 4.500000000000000000e+01 3.000000000000000000e+01 2.600000000000000000e+01 2.262999040000000150e+03
9.609999999999999654e-01 1.822000000000000000e+03 2.800000000000000000e+01 2.100000000000000000e+01 2.100000000000000000e+01 2.274000896000000012e+03
9.619999999999999662e-01 1.867000000000000000e+03 3.000000000000000000e+01 2.100000000000000000e+01 1.900000000000000000e+01 2.303000575999999910e+03
9.629999999999999671e-01 1.820000000000000000e+03 3.200000000000000000e+01 3.000000000000000000e+01 2.100000000000000000e+01 2.284003327999999783e+03
9.639999999999999680e-01 1.841000000000000000e+03 4.800000000000000000e+01 2.100000000000000000e+01 1.500000000000000000e+01 2.263998463999999785e+03
9.649999999999999689e-01 1.874000000000000000e+03 2.200000000000000000e+01 2.200000000000000000e+01 1.700000000000000000e+01 2.295996415999999954e+03
9.659999999999999698e-01 1.917000000000000000e+03 2.200000000000000000e+01 2.000000000000000000e+01 1.600000000000000000e+01 2.312003584000000046e+03
9.669999999999999707e-01 1.891000000000000000e+03 2.500000000000000000e+01 2.000000000000000000e+01 1.800000000000000000e+01 2.319998975999999857e+03
9.679999999999999716e-01 1.853000000000000000e+03 5.200000000000000000e+01 2.800000000000000000e+01 1.800000000000000000e+01 2.301001728000000185e+03
9.689999999999999725e-01 1.884000000000000000e+03 5.000000000000000000e+01 1.800000000000000000e+01 1.500000000000000000e+01 2.301001728000000185e+03
9.699999999999999734e-01 1.894000000000000000e+03 5.400000000000000000e+01 2.300000000000000000e+01 1.900000000000000000e+01 2.318999552000000222e+03
9.709999999999999742e-01 1.946000000000000000e+03 5.300000000000000000e+01 2.000000000000000000e+01 1.800000000000000000e+01 2.334998528000000078e+03
9.719999999999999751e-01 1.960000000000000000e+03 1.900000000000000000e+01 1.700000000000000000e+01 1.600000000000000000e+01 2.313003008000000136e+03
9.729999999999999760e-01 1.969000000000000000e+03 1.900000000000000000e+01 1.600000000000000000e+01 1.100000000000000000e+01 2.313003008000000136e+03
9.739999999999999769e-01 1.624000000000000000e+03 3.360000000000000000e+02 2.000000000000000000e+01 1.900000000000000000e+01 2.312003584000000046e+03
9.749999999999999778e-01 1.278000000000000000e+03 6.990000000000000000e+02 2.000000000000000000e+01 1.200000000000000000e+01 2.330001408000000083e+03
9.759999999999999787e-01 1.949000000000000000e+03 1.800000000000000000e+01 1.300000000000000000e+01 1.100000000000000000e+01 2.317000704000000042e+03
9.769999999999999796e-01 1.037000000000000000e+03 8.910000000000000000e+02 2.500000000000000000e+01 2.300000000000000000e+01 2.315001855999999862e+03
9.779999999999999805e-01 1.934000000000000000e+03 3.500000000000000000e+01 2.200000000000000000e+01 1.800000000000000000e+01 2.350997503999999935e+03
9.789999999999999813e-01 1.922000000000000000e+03 3.600000000000000000e+01 2.200000000000000000e+01 1.500000000000000000e+01 2.329001983999999993e+03
9.799999999999999822e-01 1.947000000000000000e+03 3.700000000000000000e+01 2.200000000000000000e+01 2.100000000000000000e+01 2.331000832000000173e+03
9.809999999999999831e-01 1.976000000000000000e+03 3.100000000000000000e+01 2.600000000000000000e+01 1.600000000000000000e+01 2.346000383999999940e+03
9.819999999999999840e-01 1.975000000000000000e+03 3.300000000000000000e+01 2.100000000000000000e+01 1.400000000000000000e+01 2.340003839999999855e+03
9.829999999999999849e-01 2.020000000000000000e+03 3.400000000000000000e+01 1.300000000000000000e+01 1.200000000000000000e+01 2.356002816000000166e+03
9.839999999999999858e-01 1.989000000000000000e+03 2.400000000000000000e+01 1.300000000000000000e+01 1.300000000000000000e+01 2.329001983999999993e+03
9.849999999999999867e-01 2.006000000000000000e+03 2.300000000000000000e+01 1.300000000000000000e+01 1.200000000000000000e+01 2.348998656000000210e+03
9.859999999999999876e-01 2.031000000000000000e+03 2.100000000000000000e+01 1.100000000000000000e+01 1.100000000000000000e+01 2.366996479999999792e+03
9.869999999999999885e-01 2.027000000000000000e+03 2.300000000000000000e+01 2.000000000000000000e+01 1.400000000000000000e+01 2.374000640000000203e+03
9.879999999999999893e-01 2.023000000000000000e+03 2.300000000000000000e+01 2.000000000000000000e+01 1.900000000000000000e+01 2.373001216000000113e+03
9.889999999999999902e-01 2.062000000000000000e+03 2.600000000000000000e+01 2.300000000000000000e+01 1.100000000000000000e+01 2.391998463999999785e+03
9.899999999999999911e-01 2.025000000000000000e+03 2.600000000000000000e+01 2.500000000000000000e+01 1.900000000000000000e+01 2.379997183999999834e+03
9.909999999999999920e-01 2.028000000000000000e+03 2.700000000000000000e+01 1.900000000000000000e+01 1.600000000000000000e+01 2.374000640000000203e+03
9.919999999999999929e-01 2.020000000000000000e+03 3.500000000000000000e+01 3.000000000000000000e+01 2.000000000000000000e+01 2.397003776000000016e+03
9.929999999999999938e-01 1.927000000000000000e+03 4.800000000000000000e+01 3.800000000000000000e+01 3.000000000000000000e+01 2.377998336000000108e+03
9.939999999999999947e-01 1.953000000000000000e+03 4.900000000000000000e+01 3.100000000000000000e+01 2.600000000000000000e+01 2.372001792000000023e+03
9.949999999999999956e-01 1.947000000000000000e+03 3.100000000000000000e+01 2.700000000000000000e+01 2.600000000000000000e+01 2.362998783999999887e+03
9.959999999999999964e-01 1.937000000000000000e+03 6.200000000000000000e+01 2.600000000000000000e+01 2.000000000000000000e+01 2.352996352000000115e+03
9.969999999999999973e-01 1.917000000000000000e+03 2.700000000000000000e+01 2.100000000000000000e+01 2.100000000000000000e+01 2.355003392000000076e+03
9.979999999999999982e-01 1.946000000000000000e+03 2.400000000000000000e+01 2.100000000000000000e+01 2.000000000000000000e+01 2.356002816000000166e+03
9.989999999999999991e-01 1.974000000000000000e+03 2.600000000000000000e+01 2.100000000000000000e+01 1.800000000000000000e+01 2.343002112000000125e+03
1.000000000000000000e+00 1.892000000000000000e+03 3.200000000000000000e+01 2.000000000000000000e+01 1.900000000000000000e+01 2.332000255999999808e+03
1.000999999999999890e+00 1.860000000000000000e+03 9.100000000000000000e+01 3.100000000000000000e+01 2.300000000000000000e+01 2.346999808000000030e+03
1.002000000000000002e+00 1.963000000000000000e+03 3.200000000000000000e+01 2.100000000000000000e+01 1.700000000000000000e+01 2.350997503999999935e+03
1.002999999999999892e+00 1.973000000000000000e+03 3.200000000000000000e+01 2.200000000000000000e+01 1.700000000000000000e+01 2.373001216000000113e+03
1.004000000000000004e+00 1.951000000000000000e+03 2.500000000000000000e+01 2.100000000000000000e+01 1.900000000000000000e+01 2.361999359999999797e+03
1.004999999999999893e+00 1.973000000000000000e+03 2.300000000000000000e+01 2.000000000000000000e+01 2.000000000000000000e+01 2.374000640000000203e+03
1.006000000000000005e+00 1.983000000000000000e+03 2.100000000000000000e+01 2.000000000000000000e+01 1.800000000000000000e+01 2.375999487999999928e+03
1.006999999999999895e+00 2.016000000000000000e+03 2.100000000000000000e+01 2.100000000000000000e+01 2.000000000000000000e+01 2.389000191999999970e+03
1.008000000000000007e+00 2.048000000000000000e+03 2.100000000000000000e+01 2.000000000000000000e+01 2.000000000000000000e+01 2.413002751999999873e+03
1.008999999999999897e+00 2.068000000000000000e+03 2.300000000000000000e+01 2.000000000000000000e+01 1.900000000000000000e+01 2.438995968000000175e+03
1.010000000000000009e+00 2.077000000000000000e+03 2.600000000000000000e+01 2.100000000000000000e+01 2.100000000000000000e+01 2.437996544000000085e+03
1.010999999999999899e+00 2.076000000000000000e+03 2.700000000000000000e+01 2.200000000000000000e+01 2.200000000000000000e+01 2.432999424000000090e+03
1.012000000000000011e+00 2.027000000000000000e+03 2.700000000000000000e+01 2.700000000000000000e+01 2.300000000000000000e+01 2.425004031999999825e+03
1.012999999999999901e+00 2.089000000000000000e+03 3.000000000000000000e+01 2.300000000000000000e+01 2.200000000000000000e+01 2.457001983999999993e+03
1.014000000000000012e+00 2.058000000000000000e+03 2.200000000000000000e+01 1.800000000000000000e+01 1.600000000000000000e+01 2.464997375999999804e+03
1.014999999999999902e+00 1.950000000000000000e+03 5.700000000000000000e+01 2.400000000000000000e+01 1.900000000000000000e+01 2.450997248000000127e+03
1.016000000000000014e+00 1.934000000000000000e+03 5.400000000000000000e+01 2.400000000000000000e+01 2.300000000000000000e+01 2.445000704000000042e+03
1.016999999999999904e+00 1.917000000000000000e+03 5.800000000000000000e+01 2.400000000000000000e+01 2.400000000000000000e+01 2.448998399999999947e+03
1.018000000000000016e+00 2.025000000000000000e+03 2.400000000000000000e+01 2.100000000000000000e+01 2.000000000000000000e+01 2.462998528000000078e+03
1.018999999999999906e+00 2.042000000000000000e+03 2.900000000000000000e+01 2.300000000000000000e+01 2.000000000000000000e+01 2.471002112000000125e+03
1.020000000000000018e+00 2.019000000000000000e+03 3.100000000000000000e+01 2.000000000000000000e+01 2.000000000000000000e+01 2.455003135999999813e+03
1.020999999999999908e+00 2.029000000000000000e+03 2.200000000000000000e+01 1.800000000000000000e+01 1.600000000000000000e+01 2.456002559999999903e+03
1.022000000000000020e+00 2.038000000000000000e+03 2.900000000000000000e+01 2.200000000000000000e+01 1.800000000000000000e+01 2.463997952000000168e+03
1.022999999999999909e+00 2.056000000000000000e+03 2.800000000000000000e+01 2.100000000000000000e+01 1.900000000000000000e+01 2.479996928000000025e+03
1.024000000000000021e+00 2.072000000000000000e+03 3.200000000000000000e+01 2.200000000000000000e+01 2.000000000000000000e+01 2.485002239999999802e+03
1.024999999999999911e+00 2.062000000000000000e+03 3.300000000000000000e+01 2.300000000000000000e+01 2.200000000000000000e+01 2.492997632000000067e+03
1.026000000000000023e+00 2.026000000000000000e+03 2.500000000000000000e+01 2.400000000000000000e+01 2.400000000000000000e+01 2.475999232000000120e+03
1.026999999999999913e+00 2.023000000000000000e+03 2.800000000000000000e+01 2.400000000000000000e+01 1.800000000000000000e+01 2.464997375999999804e+03
1.028000000000000025e+00 2.030000000000000000e+03 2.800000000000000000e+01 2.000000000000000000e+01 1.800000000000000000e+01 2.472001536000000215e+03
1.028999999999999915e+00 2.044000000000000000e+03 2.800000000000000000e+01 1.900000000000000000e+01 1.900000000000000000e+01 2.469003263999999945e+03
1.030000000000000027e+00 2.071000000000000000e+03 3.500000000000000000e+01 2.400000000000000000e+01 2.300000000000000000e+01 2.479996928000000025e+03
1.030999999999999917e+00 2.080000000000000000e+03 2.400000000000000000e+01 2.200000000000000000e+01 1.800000000000000000e+01 2.477998079999999845e+03
1.032000000000000028e+00 1.971000000000000000e+03 6.800000000000000000e+01 2.100000000000000000e+01 2.100000000000000000e+01 2.447998975999999857e+03
1.032999999999999918e+00 2.079000000000000000e+03 2.200000000000000000e+01 2.000000000000000000e+01 1.700000000000000000e+01 2.474999808000000030e+03
1.034000000000000030e+00 2.039000000000000000e+03 2.200000000000000000e+01 1.900000000000000000e+01 1.800000000000000000e+01 2.461999103999999988e+03
1.034999999999999920e+00 2.002000000000000000e+03 3.000000000000000000e+01 2.500000000000000000e+01 2.400000000000000000e+01 2.445000704000000042e+03
1.036000000000000032e+00 2.020000000000000000e+03 2.900000000000000000e+01 2.700000000000000000e+01 2.400000000000000000e+01 2.455003135999999813e+03
1.036999999999999922e+00 2.022000000000000000e+03 2.600000000000000000e+01 2.500000000000000000e+01 2.200000000000000000e+01 2.433998848000000180e+03
1.038000000000000034e+00 2.017000000000000000e+03 3.000000000000000000e+01 2.500000000000000000e+01 2.300000000000000000e+01 2.437996544000000085e+03
1.038999999999999924e+00 1.998000000000000000e+03 3.200000000000000000e+01 2.800000000000000000e+01 2.500000000000000000e+01 2.434998271999999815e+03
1.040000000000000036e+00 1.986000000000000000e+03 3.300000000000000000e+01 2.800000000000000000e+01 2.300000000000000000e+01 2.432000000000000000e+03
1.040999999999999925e+00 1.961000000000000000e+03 3.800000000000000000e+01 2.900000000000000000e+01 2.200000000000000000e+01 2.412003327999999783e+03
1.042000000000000037e+00 1.962000000000000000e+03 3.600000000000000000e+01 2.900000000000000000e+01 2.300000000000000000e+01 2.414002175999999963e+03
1.042999999999999927e+00 1.996000000000000000e+03 3.800000000000000000e+01 2.200000000000000000e+01 1.900000000000000000e+01 2.423996415999999954e+03
1.044000000000000039e+00 2.031000000000000000e+03 2.200000000000000000e+01 1.900000000000000000e+01 1.900000000000000000e+01 2.427002880000000005e+03
1.044999999999999929e+00 2.082000000000000000e+03 2.500000000000000000e+01 1.900000000000000000e+01 1.800000000000000000e+01 2.449997824000000037e+03
1.046000000000000041e+00 2.119000000000000000e+03 2.600000000000000000e+01 2.000000000000000000e+01 1.700000000000000000e+01 2.475999232000000120e+03
1.046999999999999931e+00 2.069000000000000000e+03 4.600000000000000000e+01 2.600000000000000000e+01 2.000000000000000000e+01 2.486001663999999892e+03
1.048000000000000043e+00 2.072000000000000000e+03 3.100000000000000000e+01 2.400000000000000000e+01 1.800000000000000000e+01 2.474000383999999940e+03
1.048999999999999932e+00 2.025000000000000000e+03 4.100000000000000000e+01 2.200000000000000000e+01 2.200000000000000000e+01 2.465996799999999894e+03
1.050000000000000044e+00 2.099000000000000000e+03 2.100000000000000000e+01 2.000000000000000000e+01 1.800000000000000000e+01 2.487001087999999982e+03
1.050999999999999934e+00 2.105000000000000000e+03 4.300000000000000000e+01 2.600000000000000000e+01 2.300000000000000000e+01 2.512003071999999975e+03
1.052000000000000046e+00 2.166000000000000000e+03 2.700000000000000000e+01 2.300000000000000000e+01 1.800000000000000000e+01 2.518999040000000150e+03
1.052999999999999936e+00 2.182000000000000000e+03 2.700000000000000000e+01 1.700000000000000000e+01 1.700000000000000000e+01 2.527002624000000196e+03
1.054000000000000048e+00 2.206000000000000000e+03 2.900000000000000000e+01 1.700000000000000000e+01 1.500000000000000000e+01 2.540003327999999783e+03
1.054999999999999938e+00 2.212000000000000000e+03 1.500000000000000000e+01 1.400000000000000000e+01 1.300000000000000000e+01 2.532999167999999827e+03
1.056000000000000050e+00 2.196000000000000000e+03 1.400000000000000000e+01 1.300000000000000000e+01 1.300000000000000000e+01 2.545000447999999778e+03
1.056999999999999940e+00 2.214000000000000000e+03 1.500000000000000000e+01 1.300000000000000000e+01 1.300000000000000000e+01 2.562998271999999815e+03
1.058000000000000052e+00 2.231000000000000000e+03 1.400000000000000000e+01 1.300000000000000000e+01 1.300000000000000000e+01 2.561998848000000180e+03
1.058999999999999941e+00 2.171000000000000000e+03 1.700000000000000000e+01 1.400000000000000000e+01 1.300000000000000000e+01 2.548998144000000138e+03
1.060000000000000053e+00 2.246000000000000000e+03 1.800000000000000000e+01 1.500000000000000000e+01 1.300000000000000000e+01 2.555002880000000005e+03
1.060999999999999943e+00 2.265000000000000000e+03 1.800000000000000000e+01 1.300000000000000000e+01 1.000000000000000000e+01 2.566995968000000175e+03
1.062000000000000055e+00 2.291000000000000000e+03 1.800000000000000000e+01 1.400000000000000000e+01 1.000000000000000000e+01 2.580996095999999852e+03
1.062999999999999945e+00 2.252000000000000000e+03 3.200000000000000000e+01 1.800000000000000000e+01 1.400000000000000000e+01 2.571001855999999862e+03
1.064000000000000057e+00 2.257000000000000000e+03 3.100000000000000000e+01 1.800000000000000000e+01 1.200000000000000000e+01 2.592997375999999804e+03
1.064999999999999947e+00 2.253000000000000000e+03 2.700000000000000000e+01 1.700000000000000000e+01 1.200000000000000000e+01 2.582003712000000178e+03
1.066000000000000059e+00 2.262000000000000000e+03 2.800000000000000000e+01 1.800000000000000000e+01 1.700000000000000000e+01 2.606997503999999935e+03
1.066999999999999948e+00 2.222000000000000000e+03 4.500000000000000000e+01 2.000000000000000000e+01 1.600000000000000000e+01 2.608996352000000115e+03
1.068000000000000060e+00 2.217000000000000000e+03 4.400000000000000000e+01 1.600000000000000000e+01 1.300000000000000000e+01 2.613002239999999802e+03
1.068999999999999950e+00 2.253000000000000000e+03 4.200000000000000000e+01 1.700000000000000000e+01 1.100000000000000000e+01 2.631999487999999928e+03
1.070000000000000062e+00 2.284000000000000000e+03 1.900000000000000000e+01 1.400000000000000000e+01 1.100000000000000000e+01 2.625003520000000208e+03
1.070999999999999952e+00 2.270000000000000000e+03 2.000000000000000000e+01 1.900000000000000000e+01 1.200000000000000000e+01 2.618998783999999887e+03
1.072000000000000064e+00 2.243000000000000000e+03 2.200000000000000000e+01 1.900000000000000000e+01 1.800000000000000000e+01 2.604998656000000210e+03
1.072999999999999954e+00 2.114000000000000000e+03 1.090000000000000000e+02 2.400000000000000000e+01 2.000000000000000000e+01 2.588999679999999898e+03
1.074000000000000066e+00 2.142000000000000000e+03 1.080000000000000000e+02 1.900000000000000000e+01 1.400000000000000000e+01 2.603999232000000120e+03
1.074999999999999956e+00 2.241000000000000000e+03 1.900000000000000000e+01 1.300000000000000000e+01 1.200000000000000000e+01 2.588999679999999898e+03
1.076000000000000068e+00 2.254000000000000000e+03 1.800000000000000000e+01 1.200000000000000000e+01 1.200000000000000000e+01 2.614001663999999892e+03
1.076999999999999957e+00 2.211000000000000000e+03 3.300000000000000000e+01 1.700000000000000000e+01 1.100000000000000000e+01 2.604998656000000210e+03
1.078000000000000069e+00 2.232000000000000000e+03 3.500000000000000000e+01 1.400000000000000000e+01 1.200000000000000000e+01 2.606997503999999935e+03
1.078999999999999959e+00 2.197000000000000000e+03 2.100000000000000000e+01 1.900000000000000000e+01 1.400000000000000000e+01 2.591997952000000168e+03
1.080000000000000071e+00 2.182000000000000000e+03 2.200000000000000000e+01 2.100000000000000000e+01 1.900000000000000000e+01 2.569003008000000136e+03
1.080999999999999961e+00 2.146000000000000000e+03 4.800000000000000000e+01 2.300000000000000000e+01 2.100000000000000000e+01 2.598002688000000035e+03
1.082000000000000073e+00 2.157000000000000000e+03 2.300000000000000000e+01 2.100000000000000000e+01 1.800000000000000000e+01 2.590998528000000078e+03
1.082999999999999963e+00 2.165000000000000000e+03 2.200000000000000000e+01 2.100000000000000000e+01 2.000000000000000000e+01 2.582003712000000178e+03
1.084000000000000075e+00 2.164000000000000000e+03 2.200000000000000000e+01 2.100000000000000000e+01 1.900000000000000000e+01 2.579996672000000217e+03
1.084999999999999964e+00 2.210000000000000000e+03 2.200000000000000000e+01 1.900000000000000000e+01 1.100000000000000000e+01 2.592997375999999804e+03
1.086000000000000076e+00 2.183000000000000000e+03 2.800000000000000000e+01 1.900000000000000000e+01 1.300000000000000000e+01 2.592997375999999804e+03
1.086999999999999966e+00 2.192000000000000000e+03 1.900000000000000000e+01 1.500000000000000000e+01 1.100000000000000000e+01 2.600001536000000215e+03
1.088000000000000078e+00 2.150000000000000000e+03 3.000000000000000000e+01 2.300000000000000000e+01 1.900000000000000000e+01 2.590998528000000078e+03
1.088999999999999968e+00 2.223000000000000000e+03 3.000000000000000000e+01 2.400000000000000000e+01 1.900000000000000000e+01 2.626002943999999843e+03
1.090000000000000080e+00 2.268000000000000000e+03 2.100000000000000000e+01 1.900000000000000000e+01 1.200000000000000000e+01 2.650996736000000055e+03
1.090999999999999970e+00 2.194000000000000000e+03 3.100000000000000000e+01 2.000000000000000000e+01 2.000000000000000000e+01 2.634997760000000198e+03
1.092000000000000082e+00 2.193000000000000000e+03 3.000000000000000000e+01 1.900000000000000000e+01 1.700000000000000000e+01 2.634997760000000198e+03
1.092999999999999972e+00 2.145000000000000000e+03 3.000000000000000000e+01 2.400000000000000000e+01 2.000000000000000000e+01 2.640003071999999975e+03
1.094000000000000083e+00 2.217000000000000000e+03 3.100000000000000000e+01 1.800000000000000000e+01 1.500000000000000000e+01 2.654003200000000106e+03
1.094999999999999973e+00 2.217000000000000000e+03 3.200000000000000000e+01 1.900000000000000000e+01 1.800000000000000000e+01 2.667003904000000148e+03
1.096000000000000085e+00 2.218000000000000000e+03 2.700000000000000000e+01 2.000000000000000000e+01 1.500000000000000000e+01 2.658000896000000012e+03
1.096999999999999975e+00 2.232000000000000000e+03 2.600000000000000000e+01 2.400000000000000000e+01 2.200000000000000000e+01 2.661998591999999917e+03
1.098000000000000087e+00 2.285000000000000000e+03 2.600000000000000000e+01 2.300000000000000000e+01 1.800000000000000000e+01 2.688000000000000000e+03
1.098999999999999977e+00 2.321000000000000000e+03 2.600000000000000000e+01 2.000000000000000000e+01 1.600000000000000000e+01 2.687000575999999910e+03
1.100000000000000089e+00 2.299000000000000000e+03 2.900000000000000000e+01 2.700000000000000000e+01 1.600000000000000000e+01 2.683002880000000005e+03
1.100999999999999979e+00 2.282000000000000000e+03 2.800000000000000000e+01 2.700000000000000000e+01 2.700000000000000000e+01 2.701000704000000042e+03
1.102000000000000091e+00 2.264000000000000000e+03 2.800000000000000000e+01 2.700000000000000000e+01 1.900000000000000000e+01 2.702999552000000222e+03
1.102999999999999980e+00 2.251000000000000000e+03 2.900000000000000000e+01 2.800000000000000000e+01 2.100000000000000000e+01 2.688000000000000000e+03
1.104000000000000092e+00 2.306000000000000000e+03 5.600000000000000000e+01 2.300000000000000000e+01 1.500000000000000000e+01 2.713001983999999993e+03
1.104999999999999982e+00 2.331000000000000000e+03 5.600000000000000000e+01 2.300000000000000000e+01 1.500000000000000000e+01 2.727002112000000125e+03
1.106000000000000094e+00 2.352000000000000000e+03 2.200000000000000000e+01 1.400000000000000000e+01 1.400000000000000000e+01 2.703998975999999857e+03
1.106999999999999984e+00 2.378000000000000000e+03 2.200000000000000000e+01 1.400000000000000000e+01 1.200000000000000000e+01 2.715000832000000173e+03
1.108000000000000096e+00 2.392000000000000000e+03 2.900000000000000000e+01 1.600000000000000000e+01 1.400000000000000000e+01 2.734997503999999935e+03
1.108999999999999986e+00 2.394000000000000000e+03 2.800000000000000000e+01 1.600000000000000000e+01 1.200000000000000000e+01 2.718998528000000078e+03
1.110000000000000098e+00 2.371000000000000000e+03 3.000000000000000000e+01 1.800000000000000000e+01 1.300000000000000000e+01 2.733998079999999845e+03
1.110999999999999988e+00 2.465000000000000000e+03 1.700000000000000000e+01 1.700000000000000000e+01 1.200000000000000000e+01 2.762997760000000198e+03
1.112000000000000099e+00 2.452000000000000000e+03 1.700000000000000000e+01 1.600000000000000000e+01 1.300000000000000000e+01 2.748997632000000067e+03
1.112999999999999989e+00 2.414000000000000000e+03 1.800000000000000000e+01 1.400000000000000000e+01 1.000000000000000000e+01 2.721996799999999894e+03
1.114000000000000101e+00 2.390000000000000000e+03 1.500000000000000000e+01 1.300000000000000000e+01 1.100000000000000000e+01 2.707996672000000217e+03
1.114999999999999991e+00 2.385000000000000000e+03 1.600000000000000000e+01 1.300000000000000000e+01 1.300000000000000000e+01 2.720997375999999804e+03
1.116000000000000103e+00 2.263000000000000000e+03 9.200000000000000000e+01 1.900000000000000000e+01 1.800000000000000000e+01 2.704998399999999947e+03
1.116999999999999993e+00 2.283000000000000000e+03 9.100000000000000000e+01 2.100000000000000000e+01 1.800000000000000000e+01 2.713001983999999993e+03
1.118000000000000105e+00 2.286000000000000000e+03 6.500000000000000000e+01 2.600000000000000000e+01 2.100000000000000000e+01 2.727002112000000125e+03
1.118999999999999995e+00 2.303000000000000000e+03 6.900000000000000000e+01 2.000000000000000000e+01 2.000000000000000000e+01 2.724003839999999855e+03
1.120000000000000107e+00 2.298000000000000000e+03 5.800000000000000000e+01 3.000000000000000000e+01 1.900000000000000000e+01 2.722996223999999984e+03
1.120999999999999996e+00 2.278000000000000000e+03 6.200000000000000000e+01 3.000000000000000000e+01 2.300000000000000000e+01 2.698002432000000226e+03
1.122000000000000108e+00 2.381000000000000000e+03 2.300000000000000000e+01 2.000000000000000000e+01 1.600000000000000000e+01 2.707996672000000217e+03
1.122999999999999998e+00 2.311000000000000000e+03 4.500000000000000000e+01 2.600000000000000000e+01 2.200000000000000000e+01 2.724003839999999855e+03
1.124000000000000110e+00 2.317000000000000000e+03 7.300000000000000000e+01 2.200000000000000000e+01 1.900000000000000000e+01 2.719997952000000168e+03
1.125000000000000000e+00 2.331000000000000000e+03 3.900000000000000000e+01 2.200000000000000000e+01 2.000000000000000000e+01 2.716000255999999808e+03
1.125999999999999890e+00 2.400000000000000000e+03 3.600000000000000000e+01 2.200000000000000000e+01 2.000000000000000000e+01 2.750996479999999792e+03
1.127000000000000002e+00 2.393000000000000000e+03 3.600000000000000000e+01 2.200000000000000000e+01 1.800000000000000000e+01 2.740002816000000166e+03
1.127999999999999892e+00 2.316000000000000000e+03 3.200000000000000000e+01 2.300000000000000000e+01 1.900000000000000000e+01 2.721996799999999894e+03
1.129000000000000004e+00 2.364000000000000000e+03 4.700000000000000000e+01 3.000000000000000000e+01 1.900000000000000000e+01 2.734997503999999935e+03
1.129999999999999893e+00 2.345000000000000000e+03 3.000000000000000000e+01 2.800000000000000000e+01 2.000000000000000000e+01 2.738003967999999986e+03
1.131000000000000005e+00 2.389000000000000000e+03 2.500000000000000000e+01 2.400000000000000000e+01 1.800000000000000000e+01 2.758000640000000203e+03
1.131999999999999895e+00 2.402000000000000000e+03 4.100000000000000000e+01 1.600000000000000000e+01 1.100000000000000000e+01 2.764996607999999924e+03
1.133000000000000007e+00 2.416000000000000000e+03 5.300000000000000000e+01 1.600000000000000000e+01 1.100000000000000000e+01 2.764996607999999924e+03
1.133999999999999897e+00 2.489000000000000000e+03 2.100000000000000000e+01 1.700000000000000000e+01 1.100000000000000000e+01 2.784002047999999832e+03
1.135000000000000009e+00 2.470000000000000000e+03 2.400000000000000000e+01 1.100000000000000000e+01 1.000000000000000000e+01 2.776997887999999875e+03
1.135999999999999899e+00 2.465000000000000000e+03 2.400000000000000000e+01 1.000000000000000000e+01 1.000000000000000000e+01 2.771001343999999790e+03
1.137000000000000011e+00 2.402000000000000000e+03 3.400000000000000000e+01 2.500000000000000000e+01 2.400000000000000000e+01 2.765996032000000014e+03
1.137999999999999901e+00 2.433000000000000000e+03 3.000000000000000000e+01 2.400000000000000000e+01 1.100000000000000000e+01 2.779996160000000145e+03
1.139000000000000012e+00 2.411000000000000000e+03 2.900000000000000000e+01 2.400000000000000000e+01 1.000000000000000000e+01 2.772000767999999880e+03
1.139999999999999902e+00 2.412000000000000000e+03 2.900000000000000000e+01 2.400000000000000000e+01 1.200000000000000000e+01 2.769002496000000065e+03
1.141000000000000014e+00 2.388000000000000000e+03 3.200000000000000000e+01 2.400000000000000000e+01 2.200000000000000000e+01 2.773000191999999970e+03
1.141999999999999904e+00 2.469000000000000000e+03 3.200000000000000000e+01 2.400000000000000000e+01 1.200000000000000000e+01 2.802999295999999958e+03
1.143000000000000016e+00 2.482000000000000000e+03 2.800000000000000000e+01 1.100000000000000000e+01 9.000000000000000000e+00 2.803998720000000048e+03
1.143999999999999906e+00 2.502000000000000000e+03 2.800000000000000000e+01 1.100000000000000000e+01 1.000000000000000000e+01 2.806996991999999864e+03
1.145000000000000018e+00 2.436000000000000000e+03 3.100000000000000000e+01 2.800000000000000000e+01 1.200000000000000000e+01 2.773999616000000060e+03
1.145999999999999908e+00 2.437000000000000000e+03 3.100000000000000000e+01 2.600000000000000000e+01 2.100000000000000000e+01 2.788999167999999827e+03
1.147000000000000020e+00 2.450000000000000000e+03 3.100000000000000000e+01 2.700000000000000000e+01 1.200000000000000000e+01 2.782003200000000106e+03
1.147999999999999909e+00 2.496000000000000000e+03 1.900000000000000000e+01 1.200000000000000000e+01 7.000000000000000000e+00 2.778996736000000055e+03
1.149000000000000021e+00 2.479000000000000000e+03 2.800000000000000000e+01 1.500000000000000000e+01 7.000000000000000000e+00 2.764996607999999924e+03
1.149999999999999911e+00 2.486000000000000000e+03 3.000000000000000000e+01 2.900000000000000000e+01 1.500000000000000000e+01 2.797002751999999873e+03
1.151000000000000023e+00 2.506000000000000000e+03 2.900000000000000000e+01 2.000000000000000000e+01 1.800000000000000000e+01 2.806996991999999864e+03
1.151999999999999913e+00 2.485000000000000000e+03 3.000000000000000000e+01 2.000000000000000000e+01 1.800000000000000000e+01 2.809004031999999825e+03
1.153000000000000025e+00 2.522000000000000000e+03 3.000000000000000000e+01 1.900000000000000000e+01 1.800000000000000000e+01 2.835996672000000217e+03
1.153999999999999915e+00 2.500000000000000000e+03 3.000000000000000000e+01 1.900000000000000000e+01 1.700000000000000000e+01 2.817998848000000180e+03
1.155000000000000027e+00 2.458000000000000000e+03 3.000000000000000000e+01 2.600000000000000000e+01 1.700000000000000000e+01 2.822995968000000175e+03
1.155999999999999917e+00 2.424000000000000000e+03 2.700000000000000000e+01 2.200000000000000000e+01 1.700000000000000000e+01 2.822995968000000175e+03
1.157000000000000028e+00 2.418000000000000000e+03 3.600000000000000000e+01 2.700000000000000000e+01 1.700000000000000000e+01 2.815000575999999910e+03
1.157999999999999918e+00 2.465000000000000000e+03 3.500000000000000000e+01 1.800000000000000000e+01 1.700000000000000000e+01 2.846998528000000078e+03
1.159000000000000030e+00 2.461000000000000000e+03 3.700000000000000000e+01 1.400000000000000000e+01 1.300000000000000000e+01 2.844999679999999898e+03
1.159999999999999920e+00 2.491000000000000000e+03 3.800000000000000000e+01 1.300000000000000000e+01 1.300000000000000000e+01 2.855002112000000125e+03
1.161000000000000032e+00 2.482000000000000000e+03 3.800000000000000000e+01 2.000000000000000000e+01 1.400000000000000000e+01 2.859999232000000120e+03
1.161999999999999922e+00 2.488000000000000000e+03 1.900000000000000000e+01 1.400000000000000000e+01 1.300000000000000000e+01 2.841001983999999993e+03
1.163000000000000034e+00 2.502000000000000000e+03 1.900000000000000000e+01 1.400000000000000000e+01 1.200000000000000000e+01 2.850996223999999984e+03
1.163999999999999924e+00 2.504000000000000000e+03 3.800000000000000000e+01 1.400000000000000000e+01 1.200000000000000000e+01 2.844000255999999808e+03
1.165000000000000036e+00 2.553000000000000000e+03 1.400000000000000000e+01 1.200000000000000000e+01 9.000000000000000000e+00 2.875998207999999977e+03
1.165999999999999925e+00 2.522000000000000000e+03 3.200000000000000000e+01 1.400000000000000000e+01 1.200000000000000000e+01 2.882002943999999843e+03
1.167000000000000037e+00 2.536000000000000000e+03 2.100000000000000000e+01 1.700000000000000000e+01 1.400000000000000000e+01 2.897002496000000065e+03
1.167999999999999927e+00 2.566000000000000000e+03 3.100000000000000000e+01 1.700000000000000000e+01 1.300000000000000000e+01 2.910003200000000106e+03
1.169000000000000039e+00 2.510000000000000000e+03 2.100000000000000000e+01 1.700000000000000000e+01 1.400000000000000000e+01 2.868002816000000166e+03
1.169999999999999929e+00 2.426000000000000000e+03 4.700000000000000000e+01 1.800000000000000000e+01 1.500000000000000000e+01 2.849996799999999894e+03
1.171000000000000041e+00 2.499000000000000000e+03 2.000000000000000000e+01 1.600000000000000000e+01 1.500000000000000000e+01 2.858000383999999940e+03
1.171999999999999931e+00 2.518000000000000000e+03 2.000000000000000000e+01 1.600000000000000000e+01 1.500000000000000000e+01 2.863996928000000025e+03
1.173000000000000043e+00 2.510000000000000000e+03 2.000000000000000000e+01 1.500000000000000000e+01 1.400000000000000000e+01 2.862997503999999935e+03
1.173999999999999932e+00 2.515000000000000000e+03 1.900000000000000000e+01 1.600000000000000000e+01 1.600000000000000000e+01 2.873999359999999797e+03
1.175000000000000044e+00 2.518000000000000000e+03 2.100000000000000000e+01 1.500000000000000000e+01 1.100000000000000000e+01 2.847997952000000168e+03
1.175999999999999934e+00 2.473000000000000000e+03 4.900000000000000000e+01 1.900000000000000000e+01 1.500000000000000000e+01 2.854002688000000035e+03
1.177000000000000046e+00 2.461000000000000000e+03 4.700000000000000000e+01 2.100000000000000000e+01 1.700000000000000000e+01 2.859999232000000120e+03
1.177999999999999936e+00 2.507000000000000000e+03 2.100000000000000000e+01 1.500000000000000000e+01 1.000000000000000000e+01 2.847997952000000168e+03
1.179000000000000048e+00 2.476000000000000000e+03 4.300000000000000000e+01 2.200000000000000000e+01 1.500000000000000000e+01 2.853003263999999945e+03
1.179999999999999938e+00 2.514000000000000000e+03 1.700000000000000000e+01 1.600000000000000000e+01 1.300000000000000000e+01 2.858000383999999940e+03
1.181000000000000050e+00 2.564000000000000000e+03 1.900000000000000000e+01 1.700000000000000000e+01 1.000000000000000000e+01 2.875998207999999977e+03
1.181999999999999940e+00 2.519000000000000000e+03 6.600000000000000000e+01 1.500000000000000000e+01 1.200000000000000000e+01 2.874998783999999887e+03
1.183000000000000052e+00 2.580000000000000000e+03 1.300000000000000000e+01 1.300000000000000000e+01 1.100000000000000000e+01 2.869002239999999802e+03
1.183999999999999941e+00 2.588000000000000000e+03 1.500000000000000000e+01 1.500000000000000000e+01 1.300000000000000000e+01 2.901999616000000060e+03
1.185000000000000053e+00 2.618000000000000000e+03 1.700000000000000000e+01 1.400000000000000000e+01 1.300000000000000000e+01 2.912002047999999832e+03
1.185999999999999943e+00 2.629000000000000000e+03 1.700000000000000000e+01 1.600000000000000000e+01 1.000000000000000000e+01 2.929000447999999778e+03
1.187000000000000055e+00 2.614000000000000000e+03 3.600000000000000000e+01 1.700000000000000000e+01 1.300000000000000000e+01 2.947997695999999905e+03
1.187999999999999945e+00 2.626000000000000000e+03 3.700000000000000000e+01 1.700000000000000000e+01 1.100000000000000000e+01 2.952003584000000046e+03
1.189000000000000057e+00 2.583000000000000000e+03 4.000000000000000000e+01 1.800000000000000000e+01 1.500000000000000000e+01 2.937004031999999825e+03
1.189999999999999947e+00 2.622000000000000000e+03 3.700000000000000000e+01 1.800000000000000000e+01 1.400000000000000000e+01 2.955001855999999862e+03
1.191000000000000059e+00 2.687000000000000000e+03 1.800000000000000000e+01 1.400000000000000000e+01 1.200000000000000000e+01 2.963996672000000217e+03
1.191999999999999948e+00 2.646000000000000000e+03 5.100000000000000000e+01 1.800000000000000000e+01 1.300000000000000000e+01 2.972999679999999898e+03
1.193000000000000060e+00 2.569000000000000000e+03 5.300000000000000000e+01 4.300000000000000000e+01 2.400000000000000000e+01 2.945998848000000180e+03
1.193999999999999950e+00 2.495000000000000000e+03 5.500000000000000000e+01 4.500000000000000000e+01 3.600000000000000000e+01 2.937004031999999825e+03
1.195000000000000062e+00 2.490000000000000000e+03 5.500000000000000000e+01 4.500000000000000000e+01 4.300000000000000000e+01 2.944000000000000000e+03
1.195999999999999952e+00 2.517000000000000000e+03 5.700000000000000000e+01 5.000000000000000000e+01 2.300000000000000000e+01 2.942001151999999820e+03
1.197000000000000064e+00 2.622000000000000000e+03 5.000000000000000000e+01 1.700000000000000000e+01 1.100000000000000000e+01 2.940002304000000095e+03
1.197999999999999954e+00 2.622000000000000000e+03 4.900000000000000000e+01 1.600000000000000000e+01 1.000000000000000000e+01 2.942001151999999820e+03
1.199000000000000066e+00 2.592000000000000000e+03 4.900000000000000000e+01 3.300000000000000000e+01 1.600000000000000000e+01 2.918998016000000007e+03
1.199999999999999956e+00 2.618000000000000000e+03 5.000000000000000000e+01 1.100000000000000000e+01 9.000000000000000000e+00 2.915999744000000192e+03
1.201000000000000068e+00 2.668000000000000000e+03 1.100000000000000000e+01 8.000000000000000000e+00 8.000000000000000000e+00 2.918998016000000007e+03
1.201999999999999957e+00 2.573000000000000000e+03 5.200000000000000000e+01 2.700000000000000000e+01 1.300000000000000000e+01 2.931998720000000048e+03
1.203000000000000069e+00 2.546000000000000000e+03 3.500000000000000000e+01 2.400000000000000000e+01 2.000000000000000000e+01 2.915000320000000102e+03
1.203999999999999959e+00 2.576000000000000000e+03 3.600000000000000000e+01 2.300000000000000000e+01 2.000000000000000000e+01 2.924003327999999783e+03
1.205000000000000071e+00 2.565000000000000000e+03 3.400000000000000000e+01 2.300000000000000000e+01 2.000000000000000000e+01 2.906996736000000055e+03
1.205999999999999961e+00 2.590000000000000000e+03 3.400000000000000000e+01 2.100000000000000000e+01 1.600000000000000000e+01 2.925002751999999873e+03
1.207000000000000073e+00 2.673000000000000000e+03 3.400000000000000000e+01 1.700000000000000000e+01 1.600000000000000000e+01 2.969001983999999993e+03
1.207999999999999963e+00 2.710000000000000000e+03 1.600000000000000000e+01 1.300000000000000000e+01 9.000000000000000000e+00 2.971000832000000173e+03
1.209000000000000075e+00 2.670000000000000000e+03 2.000000000000000000e+01 1.400000000000000000e+01 1.000000000000000000e+01 2.948997119999999995e+03
1.209999999999999964e+00 2.644000000000000000e+03 2.300000000000000000e+01 1.800000000000000000e+01 1.400000000000000000e+01 2.940002304000000095e+03
1.211000000000000076e+00 2.672000000000000000e+03 1.400000000000000000e+01 1.300000000000000000e+01 8.000000000000000000e+00 2.948997119999999995e+03
1.211999999999999966e+00 2.674000000000000000e+03 1.600000000000000000e+01 1.400000000000000000e+01 1.300000000000000000e+01 2.950995968000000175e+03
1.213000000000000078e+00 2.730000000000000000e+03 1.800000000000000000e+01 1.500000000000000000e+01 1.200000000000000000e+01 2.986000383999999940e+03
1.213999999999999968e+00 2.725000000000000000e+03 1.800000000000000000e+01 1.600000000000000000e+01 1.600000000000000000e+01 2.990997503999999935e+03
1.215000000000000080e+00 2.723000000000000000e+03 1.800000000000000000e+01 1.600000000000000000e+01 1.400000000000000000e+01 2.985000959999999850e+03
1.215999999999999970e+00 2.746000000000000000e+03 1.900000000000000000e+01 1.600000000000000000e+01 9.000000000000000000e+00 3.000999936000000162e+03
1.217000000000000082e+00 2.785000000000000000e+03 2.000000000000000000e+01 1.600000000000000000e+01 9.000000000000000000e+00 3.027001343999999790e+03
1.217999999999999972e+00 2.757000000000000000e+03 2.200000000000000000e+01 1.600000000000000000e+01 9.000000000000000000e+00 3.012001792000000023e+03
1.219000000000000083e+00 2.803000000000000000e+03 8.000000000000000000e+00 7.000000000000000000e+00 7.000000000000000000e+00 3.029000191999999970e+03
1.219999999999999973e+00 2.747000000000000000e+03 5.600000000000000000e+01 8.000000000000000000e+00 7.000000000000000000e+00 3.019997183999999834e+03
1.221000000000000085e+00 2.749000000000000000e+03 5.100000000000000000e+01 2.200000000000000000e+01 7.000000000000000000e+00 3.001999359999999797e+03
1.221999999999999975e+00 2.796000000000000000e+03 2.500000000000000000e+01 7.000000000000000000e+00 7.000000000000000000e+00 3.005997056000000157e+03
1.223000000000000087e+00 2.842000000000000000e+03 8.000000000000000000e+00 7.000000000000000000e+00 7.000000000000000000e+00 3.023003647999999885e+03
1.223999999999999977e+00 2.843000000000000000e+03 2.100000000000000000e+01 8.000000000000000000e+00 7.000000000000000000e+00 3.030999040000000150e+03
1.225000000000000089e+00 2.812000000000000000e+03 8.000000000000000000e+00 8.000000000000000000e+00 5.000000000000000000e+00 3.008004096000000118e+03
1.225999999999999979e+00 2.810000000000000000e+03 2.300000000000000000e+01 1.000000000000000000e+01 8.000000000000000000e+00 3.025002496000000065e+03
1.227000000000000091e+00 2.826000000000000000e+03 2.200000000000000000e+01 9.000000000000000000e+00 9.000000000000000000e+00 3.035996160000000145e+03
1.227999999999999980e+00 2.808000000000000000e+03 2.100000000000000000e+01 1.700000000000000000e+01 9.000000000000000000e+00 3.033997311999999965e+03
1.229000000000000092e+00 2.754000000000000000e+03 3.600000000000000000e+01 2.300000000000000000e+01 1.000000000000000000e+01 3.026001920000000155e+03
1.229999999999999982e+00 2.758000000000000000e+03 2.400000000000000000e+01 2.000000000000000000e+01 1.000000000000000000e+01 3.023003647999999885e+03
1.231000000000000094e+00 2.773000000000000000e+03 2.700000000000000000e+01 1.200000000000000000e+01 9.000000000000000000e+00 3.032997887999999875e+03
1.231999999999999984e+00 2.801000000000000000e+03 1.100000000000000000e+01 9.000000000000000000e+00 8.000000000000000000e+00 3.027001343999999790e+03
1.233000000000000096e+00 2.788000000000000000e+03 2.700000000000000000e+01 1.000000000000000000e+01 9.000000000000000000e+00 3.044999167999999827e+03
1.233999999999999986e+00 2.804000000000000000e+03 2.700000000000000000e+01 1.000000000000000000e+01 7.000000000000000000e+00 3.057000447999999778e+03
1.235000000000000098e+00 2.807000000000000000e+03 1.900000000000000000e+01 1.000000000000000000e+01 8.000000000000000000e+00 3.021996032000000014e+03
1.235999999999999988e+00 2.806000000000000000e+03 1.000000000000000000e+01 8.000000000000000000e+00 8.000000000000000000e+00 3.028000767999999880e+03
1.237000000000000099e+00 2.845000000000000000e+03 1.000000000000000000e+01 8.000000000000000000e+00 8.000000000000000000e+00 3.067002880000000005e+03
1.237999999999999989e+00 2.853000000000000000e+03 1.000000000000000000e+01 8.000000000000000000e+00 8.000000000000000000e+00 3.058999295999999958e+03
1.239000000000000101e+00 2.839000000000000000e+03 8.000000000000000000e+00 8.000000000000000000e+00 7.000000000000000000e+00 3.044999167999999827e+03
1.239999999999999991e+00 2.856000000000000000e+03 8.000000000000000000e+00 6.000000000000000000e+00 5.000000000000000000e+00 3.054002175999999963e+03
1.241000000000000103e+00 2.887000000000000000e+03 9.000000000000000000e+00 7.000000000000000000e+00 6.000000000000000000e+00 3.088998399999999947e+03
1.241999999999999993e+00 2.888000000000000000e+03 9.000000000000000000e+00 8.000000000000000000e+00 6.000000000000000000e+00 3.102998528000000078e+03
1.243000000000000105e+00 2.891000000000000000e+03 8.000000000000000000e+00 7.000000000000000000e+00 7.000000000000000000e+00 3.115999232000000120e+03
1.243999999999999995e+00 2.869000000000000000e+03 2.000000000000000000e+01 8.000000000000000000e+00 6.000000000000000000e+00 3.112001536000000215e+03
1.245000000000000107e+00 2.841000000000000000e+03 1.100000000000000000e+01 1.100000000000000000e+01 8.000000000000000000e+00 3.104997375999999804e+03
1.245999999999999996e+00 2.815000000000000000e+03 1.100000000000000000e+01 1.100000000000000000e+01 1.000000000000000000e+01 3.091996672000000217e+03
1.247000000000000108e+00 2.806000000000000000e+03 1.400000000000000000e+01 1.000000000000000000e+01 9.000000000000000000e+00 3.084001279999999952e+03
1.247999999999999998e+00 2.827000000000000000e+03 1.500000000000000000e+01 9.000000000000000000e+00 8.000000000000000000e+00 3.100999679999999898e+03
1.249000000000000110e+00 2.850000000000000000e+03 1.500000000000000000e+01 9.000000000000000000e+00 7.000000000000000000e+00 3.106996223999999984e+03
1.250000000000000000e+00 2.767000000000000000e+03 3.400000000000000000e+01 1.700000000000000000e+01 1.500000000000000000e+01 3.090997248000000127e+03
1.250999999999999890e+00 2.790000000000000000e+03 3.100000000000000000e+01 1.500000000000000000e+01 1.500000000000000000e+01 3.078995968000000175e+03
1.252000000000000002e+00 2.801000000000000000e+03 1.600000000000000000e+01 1.500000000000000000e+01 7.000000000000000000e+00 3.057000447999999778e+03
1.252999999999999892e+00 2.829000000000000000e+03 1.600000000000000000e+01 1.500000000000000000e+01 6.000000000000000000e+00 3.086000128000000132e+03
1.254000000000000004e+00 2.851000000000000000e+03 1.600000000000000000e+01 6.000000000000000000e+00 6.000000000000000000e+00 3.090997248000000127e+03
1.254999999999999893e+00 2.847000000000000000e+03 1.600000000000000000e+01 7.000000000000000000e+00 7.000000000000000000e+00 3.098001408000000083e+03
1.256000000000000005e+00 2.783000000000000000e+03 2.400000000000000000e+01 1.600000000000000000e+01 1.600000000000000000e+01 3.095003135999999813e+03
1.256999999999999895e+00 2.822000000000000000e+03 2.300000000000000000e+01 6.000000000000000000e+00 6.000000000000000000e+00 3.088998399999999947e+03
1.258000000000000007e+00 2.831000000000000000e+03 1.800000000000000000e+01 7.000000000000000000e+00 6.000000000000000000e+00 3.069001728000000185e+03
1.258999999999999897e+00 2.865000000000000000e+03 7.000000000000000000e+00 6.000000000000000000e+00 6.000000000000000000e+00 3.097001983999999993e+03
1.260000000000000009e+00 2.868000000000000000e+03 8.000000000000000000e+00 7.000000000000000000e+00 7.000000000000000000e+00 3.100999679999999898e+03
1.260999999999999899e+00 2.877000000000000000e+03 8.000000000000000000e+00 7.000000000000000000e+00 7.000000000000000000e+00 3.105996799999999894e+03
1.262000000000000011e+00 2.821000000000000000e+03 3.300000000000000000e+01 1.000000000000000000e+01 8.000000000000000000e+00 3.117998079999999845e+03
1.262999999999999901e+00 2.858000000000000000e+03 2.500000000000000000e+01 1.200000000000000000e+01 1.000000000000000000e+01 3.153002496000000065e+03
1.264000000000000012e+00 2.836000000000000000e+03 2.400000000000000000e+01 1.700000000000000000e+01 1.200000000000000000e+01 3.152003071999999975e+03
1.264999999999999902e+00 2.914000000000000000e+03 1.200000000000000000e+01 1.100000000000000000e+01 1.000000000000000000e+01 3.175997440000000097e+03
1.266000000000000014e+00 2.903000000000000000e+03 2.300000000000000000e+01 1.300000000000000000e+01 1.000000000000000000e+01 3.183001600000000053e+03
1.266999999999999904e+00 2.911000000000000000e+03 1.300000000000000000e+01 1.000000000000000000e+01 9.000000000000000000e+00 3.180003327999999783e+03
1.268000000000000016e+00 2.920000000000000000e+03 1.300000000000000000e+01 1.100000000000000000e+01 1.000000000000000000e+01 3.193004031999999825e+03
1.268999999999999906e+00 2.943000000000000000e+03 1.900000000000000000e+01 1.400000000000000000e+01 1.100000000000000000e+01 3.199000575999999910e+03
1.270000000000000018e+00 2.903000000000000000e+03 2.100000000000000000e+01 1.900000000000000000e+01 1.300000000000000000e+01 3.196002304000000095e+03
1.270999999999999908e+00 2.861000000000000000e+03 2.300000000000000000e+01 2.200000000000000000e+01 1.900000000000000000e+01 3.177996287999999822e+03
1.272000000000000020e+00 2.922000000000000000e+03 2.500000000000000000e+01 1.800000000000000000e+01 1.400000000000000000e+01 3.199000575999999910e+03
1.272999999999999909e+00 2.932000000000000000e+03 2.700000000000000000e+01 1.500000000000000000e+01 1.200000000000000000e+01 3.198001151999999820e+03
1.274000000000000021e+00 2.924000000000000000e+03 2.200000000000000000e+01 1.500000000000000000e+01 6.000000000000000000e+00 3.166003200000000106e+03
1.274999999999999911e+00 2.835000000000000000e+03 9.300000000000000000e+01 2.600000000000000000e+01 1.500000000000000000e+01 3.198001151999999820e+03
1.276000000000000023e+00 2.940000000000000000e+03 3.200000000000000000e+01 1.200000000000000000e+01 8.000000000000000000e+00 3.204997119999999995e+03
1.276999999999999913e+00 2.914000000000000000e+03 3.200000000000000000e+01 1.200000000000000000e+01 9.000000000000000000e+00 3.193004031999999825e+03
1.278000000000000025e+00 2.914000000000000000e+03 2.600000000000000000e+01 2.000000000000000000e+01 1.100000000000000000e+01 3.189997567999999774e+03
1.278999999999999915e+00 2.843000000000000000e+03 9.900000000000000000e+01 3.500000000000000000e+01 1.600000000000000000e+01 3.198001151999999820e+03
1.280000000000000027e+00 2.818000000000000000e+03 9.600000000000000000e+01 3.600000000000000000e+01 1.200000000000000000e+01 3.185999871999999868e+03
1.280999999999999917e+00 2.892000000000000000e+03 3.500000000000000000e+01 1.800000000000000000e+01 1.500000000000000000e+01 3.179003904000000148e+03
1.282000000000000028e+00 2.863000000000000000e+03 3.400000000000000000e+01 1.400000000000000000e+01 1.100000000000000000e+01 3.167002624000000196e+03
1.282999999999999918e+00 2.855000000000000000e+03 3.400000000000000000e+01 1.400000000000000000e+01 1.200000000000000000e+01 3.159998463999999785e+03
1.284000000000000030e+00 2.902000000000000000e+03 1.500000000000000000e+01 1.200000000000000000e+01 8.000000000000000000e+00 3.166003200000000106e+03
1.284999999999999920e+00 2.946000000000000000e+03 1.300000000000000000e+01 1.200000000000000000e+01 8.000000000000000000e+00 3.186999295999999958e+03
1.286000000000000032e+00 2.948000000000000000e+03 1.300000000000000000e+01 8.000000000000000000e+00 7.000000000000000000e+00 3.173998591999999917e+03
1.286999999999999922e+00 2.918000000000000000e+03 1.300000000000000000e+01 8.000000000000000000e+00 7.000000000000000000e+00 3.173998591999999917e+03
1.288000000000000034e+00 2.961000000000000000e+03 1.300000000000000000e+01 6.000000000000000000e+00 6.000000000000000000e+00 3.196002304000000095e+03
1.288999999999999924e+00 2.854000000000000000e+03 9.600000000000000000e+01 1.400000000000000000e+01 7.000000000000000000e+00 3.185000447999999778e+03
1.290000000000000036e+00 2.842000000000000000e+03 1.090000000000000000e+02 1.400000000000000000e+01 6.000000000000000000e+00 3.176996864000000187e+03
1.290999999999999925e+00 2.940000000000000000e+03 1.400000000000000000e+01 7.000000000000000000e+00 5.000000000000000000e+00 3.161997311999999965e+03
1.292000000000000037e+00 2.951000000000000000e+03 1.400000000000000000e+01 7.000000000000000000e+00 5.000000000000000000e+00 3.174998016000000007e+03
1.292999999999999927e+00 2.942000000000000000e+03 1.200000000000000000e+01 8.000000000000000000e+00 6.000000000000000000e+00 3.156000767999999880e+03
1.294000000000000039e+00 2.805000000000000000e+03 1.100000000000000000e+02 1.500000000000000000e+01 8.000000000000000000e+00 3.133997056000000157e+03
1.294999999999999929e+00 2.915000000000000000e+03 1.600000000000000000e+01 7.000000000000000000e+00 5.000000000000000000e+00 3.138002943999999843e+03
1.296000000000000041e+00 2.913000000000000000e+03 1.600000000000000000e+01 1.000000000000000000e+01 7.000000000000000000e+00 3.168002047999999832e+03
1.296999999999999931e+00 2.931000000000000000e+03 1.700000000000000000e+01 1.000000000000000000e+01 7.000000000000000000e+00 3.167002624000000196e+03
1.298000000000000043e+00 2.966000000000000000e+03 1.700000000000000000e+01 7.000000000000000000e+00 7.000000000000000000e+00 3.186999295999999958e+03
1.298999999999999932e+00 2.784000000000000000e+03 1.080000000000000000e+02 3.500000000000000000e+01 1.700000000000000000e+01 3.190996991999999864e+03
1.300000000000000044e+00 2.975000000000000000e+03 1.700000000000000000e+01 8.000000000000000000e+00 8.000000000000000000e+00 3.220996095999999852e+03
1.300999999999999934e+00 3.010000000000000000e+03 1.600000000000000000e+01 8.000000000000000000e+00 8.000000000000000000e+00 3.229999103999999988e+03
1.302000000000000046e+00 3.002000000000000000e+03 1.500000000000000000e+01 1.400000000000000000e+01 9.000000000000000000e+00 3.241000959999999850e+03
1.302999999999999936e+00 3.049000000000000000e+03 1.500000000000000000e+01 1.100000000000000000e+01 6.000000000000000000e+00 3.272998912000000018e+03
1.304000000000000048e+00 3.045000000000000000e+03 1.300000000000000000e+01 1.100000000000000000e+01 8.000000000000000000e+00 3.273998336000000108e+03
1.304999999999999938e+00 3.057000000000000000e+03 1.300000000000000000e+01 1.100000000000000000e+01 9.000000000000000000e+00 3.275997183999999834e+03
1.306000000000000050e+00 3.053000000000000000e+03 1.200000000000000000e+01 1.200000000000000000e+01 9.000000000000000000e+00 3.280003071999999975e+03
1.306999999999999940e+00 3.078000000000000000e+03 1.100000000000000000e+01 9.000000000000000000e+00 8.000000000000000000e+00 3.296002047999999832e+03
1.308000000000000052e+00 3.057000000000000000e+03 1.100000000000000000e+01 1.000000000000000000e+01 9.000000000000000000e+00 3.290996736000000055e+03
1.308999999999999941e+00 3.086000000000000000e+03 1.100000000000000000e+01 1.000000000000000000e+01 9.000000000000000000e+00 3.316998144000000138e+03
1.310000000000000053e+00 3.097000000000000000e+03 1.000000000000000000e+01 1.000000000000000000e+01 9.000000000000000000e+00 3.334995968000000175e+03
1.310999999999999943e+00 3.106000000000000000e+03 1.100000000000000000e+01 1.100000000000000000e+01 9.000000000000000000e+00 3.334995968000000175e+03
1.312000000000000055e+00 3.125000000000000000e+03 1.100000000000000000e+01 1.000000000000000000e+01 9.000000000000000000e+00 3.359997952000000168e+03
1.312999999999999945e+00 3.131000000000000000e+03 1.000000000000000000e+01 9.000000000000000000e+00 9.000000000000000000e+00 3.353001983999999993e+03
1.314000000000000057e+00 3.108000000000000000e+03 1.200000000000000000e+01 1.000000000000000000e+01 9.000000000000000000e+00 3.354001408000000083e+03
1.314999999999999947e+00 3.086000000000000000e+03 1.200000000000000000e+01 1.100000000000000000e+01 1.000000000000000000e+01 3.345997824000000037e+03
1.316000000000000059e+00 3.074000000000000000e+03 1.400000000000000000e+01 1.200000000000000000e+01 1.100000000000000000e+01 3.329998848000000180e+03
1.316999999999999948e+00 3.080000000000000000e+03 1.300000000000000000e+01 1.100000000000000000e+01 1.000000000000000000e+01 3.337003008000000136e+03
1.318000000000000060e+00 3.066000000000000000e+03 1.300000000000000000e+01 1.100000000000000000e+01 1.000000000000000000e+01 3.316998144000000138e+03
1.318999999999999950e+00 3.042000000000000000e+03 1.100000000000000000e+01 1.100000000000000000e+01 9.000000000000000000e+00 3.293003776000000016e+03
1.320000000000000062e+00 3.037000000000000000e+03 1.700000000000000000e+01 1.100000000000000000e+01 1.100000000000000000e+01 3.299999744000000192e+03
1.320999999999999952e+00 3.089000000000000000e+03 1.000000000000000000e+01 9.000000000000000000e+00 8.000000000000000000e+00 3.323002880000000005e+03
1.322000000000000064e+00 2.987000000000000000e+03 6.000000000000000000e+01 1.000000000000000000e+01 9.000000000000000000e+00 3.296002047999999832e+03
1.322999999999999954e+00 2.994000000000000000e+03 5.700000000000000000e+01 1.300000000000000000e+01 8.000000000000000000e+00 3.287998463999999785e+03
1.324000000000000066e+00 2.991000000000000000e+03 5.100000000000000000e+01 2.200000000000000000e+01 1.300000000000000000e+01 3.311001600000000053e+03
1.324999999999999956e+00 3.030000000000000000e+03 5.600000000000000000e+01 1.300000000000000000e+01 1.200000000000000000e+01 3.314999295999999958e+03
1.326000000000000068e+00 3.014000000000000000e+03 4.600000000000000000e+01 1.300000000000000000e+01 1.300000000000000000e+01 3.307003904000000148e+03
1.326999999999999957e+00 3.004000000000000000e+03 4.300000000000000000e+01 1.400000000000000000e+01 1.300000000000000000e+01 3.290996736000000055e+03
1.328000000000000069e+00 3.054000000000000000e+03 1.400000000000000000e+01 1.300000000000000000e+01 1.200000000000000000e+01 3.290996736000000055e+03
1.328999999999999959e+00 3.032000000000000000e+03 1.400000000000000000e+01 1.400000000000000000e+01 1.200000000000000000e+01 3.296002047999999832e+03
1.330000000000000071e+00 3.026000000000000000e+03 1.400000000000000000e+01 1.400000000000000000e+01 8.000000000000000000e+00 3.286999040000000150e+03
1.330999999999999961e+00 2.985000000000000000e+03 2.700000000000000000e+01 1.400000000000000000e+01 1.300000000000000000e+01 3.291996160000000145e+03
1.332000000000000073e+00 3.003000000000000000e+03 2.400000000000000000e+01 1.100000000000000000e+01 8.000000000000000000e+00 3.285999616000000060e+03
1.332999999999999963e+00 3.026000000000000000e+03 2.600000000000000000e+01 8.000000000000000000e+00 8.000000000000000000e+00 3.301998591999999917e+03
1.334000000000000075e+00 3.074000000000000000e+03 1.200000000000000000e+01 8.000000000000000000e+00 7.000000000000000000e+00 3.310002175999999963e+03
1.334999999999999964e+00 3.075000000000000000e+03 1.100000000000000000e+01 7.000000000000000000e+00 7.000000000000000000e+00 3.318996991999999864e+03
1.336000000000000076e+00 3.066000000000000000e+03 1.600000000000000000e+01 1.000000000000000000e+01 9.000000000000000000e+00 3.327000575999999910e+03
1.336999999999999966e+00 3.060000000000000000e+03 1.600000000000000000e+01 1.200000000000000000e+01 7.000000000000000000e+00 3.318996991999999864e+03
1.338000000000000078e+00 3.085000000000000000e+03 1.600000000000000000e+01 1.200000000000000000e+01 1.100000000000000000e+01 3.339001855999999862e+03
1.338999999999999968e+00 3.095000000000000000e+03 1.600000000000000000e+01 1.100000000000000000e+01 9.000000000000000000e+00 3.344998399999999947e+03
1.340000000000000080e+00 3.077000000000000000e+03 2.700000000000000000e+01 8.000000000000000000e+00 8.000000000000000000e+00 3.329998848000000180e+03
1.340999999999999970e+00 3.063000000000000000e+03 2.600000000000000000e+01 9.000000000000000000e+00 7.000000000000000000e+00 3.330998271999999815e+03
1.342000000000000082e+00 3.064000000000000000e+03 2.700000000000000000e+01 1.000000000000000000e+01 7.000000000000000000e+00 3.325001728000000185e+03
1.342999999999999972e+00 3.093000000000000000e+03 1.000000000000000000e+01 7.000000000000000000e+00 7.000000000000000000e+00 3.336003584000000046e+03
1.344000000000000083e+00 3.105000000000000000e+03 1.000000000000000000e+01 8.000000000000000000e+00 7.000000000000000000e+00 3.347996672000000217e+03
1.344999999999999973e+00 3.096000000000000000e+03 1.000000000000000000e+01 9.000000000000000000e+00 7.000000000000000000e+00 3.357999103999999988e+03
1.346000000000000085e+00 3.120000000000000000e+03 8.000000000000000000e+00 7.000000000000000000e+00 7.000000000000000000e+00 3.370000383999999940e+03
1.346999999999999975e+00 3.108000000000000000e+03 2.900000000000000000e+01 7.000000000000000000e+00 7.000000000000000000e+00 3.391995903999999882e+03
1.348000000000000087e+00 3.097000000000000000e+03 2.900000000000000000e+01 1.800000000000000000e+01 9.000000000000000000e+00 3.399999487999999928e+03
1.348999999999999977e+00 3.092000000000000000e+03 2.900000000000000000e+01 1.700000000000000000e+01 8.000000000000000000e+00 3.384000512000000072e+03
1.350000000000000089e+00 3.101000000000000000e+03 2.900000000000000000e+01 1.700000000000000000e+01 1.700000000000000000e+01 3.389997056000000157e+03
1.350999999999999979e+00 3.148000000000000000e+03 2.000000000000000000e+01 1.300000000000000000e+01 1.100000000000000000e+01 3.399000063999999838e+03
1.352000000000000091e+00 3.170000000000000000e+03 1.000000000000000000e+01 9.000000000000000000e+00 9.000000000000000000e+00 3.391995903999999882e+03
1.352999999999999980e+00 3.187000000000000000e+03 3.000000000000000000e+01 9.000000000000000000e+00 8.000000000000000000e+00 3.405996032000000014e+03
1.354000000000000092e+00 3.233000000000000000e+03 9.000000000000000000e+00 8.000000000000000000e+00 7.000000000000000000e+00 3.410001920000000155e+03
1.354999999999999982e+00 3.234000000000000000e+03 1.200000000000000000e+01 9.000000000000000000e+00 8.000000000000000000e+00 3.429998591999999917e+03
1.356000000000000094e+00 3.208000000000000000e+03 3.200000000000000000e+01 9.000000000000000000e+00 6.000000000000000000e+00 3.415998463999999785e+03
1.356999999999999984e+00 3.151000000000000000e+03 3.100000000000000000e+01 1.400000000000000000e+01 9.000000000000000000e+00 3.394002943999999843e+03
1.358000000000000096e+00 3.171000000000000000e+03 1.400000000000000000e+01 9.000000000000000000e+00 8.000000000000000000e+00 3.397001216000000113e+03
1.358999999999999986e+00 3.186000000000000000e+03 1.200000000000000000e+01 9.000000000000000000e+00 8.000000000000000000e+00 3.386998783999999887e+03
1.360000000000000098e+00 3.179000000000000000e+03 8.000000000000000000e+00 8.000000000000000000e+00 5.000000000000000000e+00 3.383001087999999982e+03
1.360999999999999988e+00 3.152000000000000000e+03 1.000000000000000000e+01 8.000000000000000000e+00 8.000000000000000000e+00 3.361996799999999894e+03
1.362000000000000099e+00 3.175000000000000000e+03 1.000000000000000000e+01 8.000000000000000000e+00 5.000000000000000000e+00 3.382001663999999892e+03
1.362999999999999989e+00 3.163000000000000000e+03 2.300000000000000000e+01 1.000000000000000000e+01 8.000000000000000000e+00 3.384000512000000072e+03
1.364000000000000101e+00 3.158000000000000000e+03 2.600000000000000000e+01 9.000000000000000000e+00 7.000000000000000000e+00 3.372998656000000210e+03
1.364999999999999991e+00 3.159000000000000000e+03 2.500000000000000000e+01 9.000000000000000000e+00 8.000000000000000000e+00 3.378003967999999986e+03
1.366000000000000103e+00 3.173000000000000000e+03 2.500000000000000000e+01 7.000000000000000000e+00 7.000000000000000000e+00 3.386998783999999887e+03
1.366999999999999993e+00 3.190000000000000000e+03 2.600000000000000000e+01 7.000000000000000000e+00 7.000000000000000000e+00 3.399000063999999838e+03
1.368000000000000105e+00 3.182000000000000000e+03 2.700000000000000000e+01 8.000000000000000000e+00 7.000000000000000000e+00 3.411001343999999790e+03
1.368999999999999995e+00 3.165000000000000000e+03 2.500000000000000000e+01 1.000000000000000000e+01 7.000000000000000000e+00 3.397001216000000113e+03
1.370000000000000107e+00 3.196000000000000000e+03 2.300000000000000000e+01 1.300000000000000000e+01 8.000000000000000000e+00 3.423002624000000196e+03
1.370999999999999996e+00 3.209000000000000000e+03 2.400000000000000000e+01 8.000000000000000000e+00 7.000000000000000000e+00 3.414999040000000150e+03
1.372000000000000108e+00 3.219000000000000000e+03 2.600000000000000000e+01 1.100000000000000000e+01 8.000000000000000000e+00 3.430998016000000007e+03
1.372999999999999998e+00 3.215000000000000000e+03 1.800000000000000000e+01 1.400000000000000000e+01 1.100000000000000000e+01 3.433996287999999822e+03
1.374000000000000110e+00 3.197000000000000000e+03 2.000000000000000000e+01 1.400000000000000000e+01 1.100000000000000000e+01 3.433996287999999822e+03
1.375000000000000000e+00 3.175000000000000000e+03 2.000000000000000000e+01 1.400000000000000000e+01 9.000000000000000000e+00 3.419996160000000145e+03
1.375999999999999890e+00 3.226000000000000000e+03 1.400000000000000000e+01 9.000000000000000000e+00 8.000000000000000000e+00 3.433996287999999822e+03
1.377000000000000002e+00 3.231000000000000000e+03 1.000000000000000000e+01 9.000000000000000000e+00 7.000000000000000000e+00 3.412000767999999880e+03
1.377999999999999892e+00 3.221000000000000000e+03 1.000000000000000000e+01 1.000000000000000000e+01 6.000000000000000000e+00 3.400998912000000018e+03
1.379000000000000004e+00 3.205000000000000000e+03 1.900000000000000000e+01 1.000000000000000000e+01 9.000000000000000000e+00 3.398000640000000203e+03
1.379999999999999893e+00 3.239000000000000000e+03 1.100000000000000000e+01 9.000000000000000000e+00 6.000000000000000000e+00 3.410001920000000155e+03
1.381000000000000005e+00 3.211000000000000000e+03 3.000000000000000000e+01 1.100000000000000000e+01 9.000000000000000000e+00 3.413000191999999970e+03
1.381999999999999895e+00 3.197000000000000000e+03 2.900000000000000000e+01 1.200000000000000000e+01 1.200000000000000000e+01 3.395002367999999933e+03
1.383000000000000007e+00 3.198000000000000000e+03 3.000000000000000000e+01 1.200000000000000000e+01 6.000000000000000000e+00 3.393003520000000208e+03
1.383999999999999897e+00 3.226000000000000000e+03 3.000000000000000000e+01 4.000000000000000000e+00 4.000000000000000000e+00 3.403997183999999834e+03
1.385000000000000009e+00 3.223000000000000000e+03 3.000000000000000000e+01 6.000000000000000000e+00 4.000000000000000000e+00 3.408003071999999975e+03
1.385999999999999899e+00 3.195000000000000000e+03 2.700000000000000000e+01 7.000000000000000000e+00 4.000000000000000000e+00 3.388997632000000067e+03
1.387000000000000011e+00 3.237000000000000000e+03 9.000000000000000000e+00 4.000000000000000000e+00 3.000000000000000000e+00 3.397001216000000113e+03
1.387999999999999901e+00 3.247000000000000000e+03 9.000000000000000000e+00 9.000000000000000000e+00 5.000000000000000000e+00 3.408003071999999975e+03
1.389000000000000012e+00 3.258000000000000000e+03 7.000000000000000000e+00 5.000000000000000000e+00 4.000000000000000000e+00 3.424002047999999832e+03
1.389999999999999902e+00 3.254000000000000000e+03 9.000000000000000000e+00 8.000000000000000000e+00 5.000000000000000000e+00 3.427999744000000192e+03
1.391000000000000014e+00 3.232000000000000000e+03 1.000000000000000000e+01 9.000000000000000000e+00 5.000000000000000000e+00 3.408003071999999975e+03
1.391999999999999904e+00 3.252000000000000000e+03 1.000000000000000000e+01 9.000000000000000000e+00 5.000000000000000000e+00 3.429998591999999917e+03
1.393000000000000016e+00 3.246000000000000000e+03 1.100000000000000000e+01 1.000000000000000000e+01 9.000000000000000000e+00 3.441999871999999868e+03
1.393999999999999906e+00 3.254000000000000000e+03 1.100000000000000000e+01 9.000000000000000000e+00 9.000000000000000000e+00 3.436003327999999783e+03
1.395000000000000018e+00 3.250000000000000000e+03 1.200000000000000000e+01 1.000000000000000000e+01 6.000000000000000000e+00 3.427999744000000192e+03
1.395999999999999908e+00 3.279000000000000000e+03 1.200000000000000000e+01 4.000000000000000000e+00 3.000000000000000000e+00 3.438002175999999963e+03
1.397000000000000020e+00 3.273000000000000000e+03 1.200000000000000000e+01 5.000000000000000000e+00 5.000000000000000000e+00 3.446996991999999864e+03
1.397999999999999909e+00 3.273000000000000000e+03 5.000000000000000000e+00 5.000000000000000000e+00 4.000000000000000000e+00 3.445997567999999774e+03
1.399000000000000021e+00 3.289000000000000000e+03 7.000000000000000000e+00 5.000000000000000000e+00 5.000000000000000000e+00 3.475996672000000217e+03
1.399999999999999911e+00 3.269000000000000000e+03 2.500000000000000000e+01 6.000000000000000000e+00 6.000000000000000000e+00 3.481001983999999993e+03
1.401000000000000023e+00 3.239000000000000000e+03 2.400000000000000000e+01 7.000000000000000000e+00 6.000000000000000000e+00 3.457998848000000180e+03
1.401999999999999913e+00 3.242000000000000000e+03 2.500000000000000000e+01 6.000000000000000000e+00 6.000000000000000000e+00 3.455000575999999910e+03
1.403000000000000025e+00 3.224000000000000000e+03 2.700000000000000000e+01 1.400000000000000000e+01 9.000000000000000000e+00 3.444998144000000138e+03
1.403999999999999915e+00 3.272000000000000000e+03 2.700000000000000000e+01 6.000000000000000000e+00 5.000000000000000000e+00 3.472998399999999947e+03
1.405000000000000027e+00 3.294000000000000000e+03 6.000000000000000000e+00 5.000000000000000000e+00 5.000000000000000000e+00 3.466002432000000226e+03
1.405999999999999917e+00 3.233000000000000000e+03 2.500000000000000000e+01 1.100000000000000000e+01 9.000000000000000000e+00 3.455000575999999910e+03
1.407000000000000028e+00 3.255000000000000000e+03 1.100000000000000000e+01 7.000000000000000000e+00 5.000000000000000000e+00 3.447996415999999954e+03
1.407999999999999918e+00 3.252000000000000000e+03 1.300000000000000000e+01 1.000000000000000000e+01 5.000000000000000000e+00 3.451002880000000005e+03
1.409000000000000030e+00 3.263000000000000000e+03 1.000000000000000000e+01 5.000000000000000000e+00 5.000000000000000000e+00 3.452002304000000095e+03
1.409999999999999920e+00 3.274000000000000000e+03 9.000000000000000000e+00 8.000000000000000000e+00 5.000000000000000000e+00 3.461996544000000085e+03
1.411000000000000032e+00 3.306000000000000000e+03 8.000000000000000000e+00 6.000000000000000000e+00 6.000000000000000000e+00 3.484999679999999898e+03
1.411999999999999922e+00 3.328000000000000000e+03 8.000000000000000000e+00 5.000000000000000000e+00 5.000000000000000000e+00 3.492003839999999855e+03
1.413000000000000034e+00 3.305000000000000000e+03 9.000000000000000000e+00 9.000000000000000000e+00 7.000000000000000000e+00 3.484000255999999808e+03
1.413999999999999924e+00 3.318000000000000000e+03 1.400000000000000000e+01 9.000000000000000000e+00 8.000000000000000000e+00 3.490996223999999984e+03
1.415000000000000036e+00 3.272000000000000000e+03 2.500000000000000000e+01 1.400000000000000000e+01 9.000000000000000000e+00 3.470999552000000222e+03
1.415999999999999925e+00 3.281000000000000000e+03 1.600000000000000000e+01 9.000000000000000000e+00 6.000000000000000000e+00 3.451002880000000005e+03
1.417000000000000037e+00 3.258000000000000000e+03 1.500000000000000000e+01 9.000000000000000000e+00 7.000000000000000000e+00 3.432996864000000187e+03
1.417999999999999927e+00 3.298000000000000000e+03 9.000000000000000000e+00 4.000000000000000000e+00 4.000000000000000000e+00 3.442999295999999958e+03
1.419000000000000039e+00 3.314000000000000000e+03 7.000000000000000000e+00 7.000000000000000000e+00 5.000000000000000000e+00 3.471998975999999857e+03
1.419999999999999929e+00 3.316000000000000000e+03 7.000000000000000000e+00 5.000000000000000000e+00 4.000000000000000000e+00 3.470000128000000132e+03
1.421000000000000041e+00 3.288000000000000000e+03 6.000000000000000000e+00 5.000000000000000000e+00 3.000000000000000000e+00 3.438002175999999963e+03
1.421999999999999931e+00 3.288000000000000000e+03 6.000000000000000000e+00 6.000000000000000000e+00 4.000000000000000000e+00 3.444998144000000138e+03
1.423000000000000043e+00 3.286000000000000000e+03 9.000000000000000000e+00 6.000000000000000000e+00 6.000000000000000000e+00 3.449004031999999825e+03
1.423999999999999932e+00 3.253000000000000000e+03 2.000000000000000000e+01 9.000000000000000000e+00 6.000000000000000000e+00 3.433996287999999822e+03
1.425000000000000044e+00 3.223000000000000000e+03 2.000000000000000000e+01 1.700000000000000000e+01 7.000000000000000000e+00 3.427000320000000102e+03
1.425999999999999934e+00 3.245000000000000000e+03 2.000000000000000000e+01 8.000000000000000000e+00 5.000000000000000000e+00 3.426000896000000012e+03
1.427000000000000046e+00 3.241000000000000000e+03 2.000000000000000000e+01 9.000000000000000000e+00 4.000000000000000000e+00 3.427000320000000102e+03
1.427999999999999936e+00 3.244000000000000000e+03 2.100000000000000000e+01 1.000000000000000000e+01 5.000000000000000000e+00 3.427999744000000192e+03
1.429000000000000048e+00 3.237000000000000000e+03 1.000000000000000000e+01 7.000000000000000000e+00 3.000000000000000000e+00 3.398000640000000203e+03
1.429999999999999938e+00 3.231000000000000000e+03 1.000000000000000000e+01 7.000000000000000000e+00 6.000000000000000000e+00 3.399999487999999928e+03
1.431000000000000050e+00 3.288000000000000000e+03 5.000000000000000000e+00 5.000000000000000000e+00 4.000000000000000000e+00 3.430998016000000007e+03
1.431999999999999940e+00 3.326000000000000000e+03 7.000000000000000000e+00 5.000000000000000000e+00 5.000000000000000000e+00 3.464003584000000046e+03
1.433000000000000052e+00 3.306000000000000000e+03 7.000000000000000000e+00 7.000000000000000000e+00 5.000000000000000000e+00 3.451002880000000005e+03
1.433999999999999941e+00 3.294000000000000000e+03 8.000000000000000000e+00 7.000000000000000000e+00 5.000000000000000000e+00 3.454001151999999820e+03
1.435000000000000053e+00 3.285000000000000000e+03 2.300000000000000000e+01 6.000000000000000000e+00 6.000000000000000000e+00 3.449004031999999825e+03
1.435999999999999943e+00 3.282000000000000000e+03 2.300000000000000000e+01 1.800000000000000000e+01 5.000000000000000000e+00 3.456000000000000000e+03
1.437000000000000055e+00 3.293000000000000000e+03 2.700000000000000000e+01 1.900000000000000000e+01 4.000000000000000000e+00 3.460997119999999995e+03
1.437999999999999945e+00 3.318000000000000000e+03 2.900000000000000000e+01 1.300000000000000000e+01 7.000000000000000000e+00 3.487997952000000168e+03
1.439000000000000057e+00 3.331000000000000000e+03 1.300000000000000000e+01 4.000000000000000000e+00 4.000000000000000000e+00 3.476996095999999852e+03
1.439999999999999947e+00 3.294000000000000000e+03 8.000000000000000000e+00 6.000000000000000000e+00 5.000000000000000000e+00 3.458998271999999815e+03
1.441000000000000059e+00 3.278000000000000000e+03 1.600000000000000000e+01 8.000000000000000000e+00 6.000000000000000000e+00 3.462995968000000175e+03
1.441999999999999948e+00 3.246000000000000000e+03 1.700000000000000000e+01 1.100000000000000000e+01 1.000000000000000000e+01 3.470999552000000222e+03
1.443000000000000060e+00 3.291000000000000000e+03 1.300000000000000000e+01 1.200000000000000000e+01 7.000000000000000000e+00 3.482001408000000083e+03
1.443999999999999950e+00 3.255000000000000000e+03 2.000000000000000000e+01 1.300000000000000000e+01 1.200000000000000000e+01 3.470999552000000222e+03
1.445000000000000062e+00 3.292000000000000000e+03 2.300000000000000000e+01 1.300000000000000000e+01 1.200000000000000000e+01 3.488997375999999804e+03
1.445999999999999952e+00 3.309000000000000000e+03 3.000000000000000000e+01 1.300000000000000000e+01 6.000000000000000000e+00 3.492003839999999855e+03
1.447000000000000064e+00 3.358000000000000000e+03 1.500000000000000000e+01 7.000000000000000000e+00 6.000000000000000000e+00 3.520004096000000118e+03
1.447999999999999954e+00 3.341000000000000000e+03 3.000000000000000000e+01 1.500000000000000000e+01 5.000000000000000000e+00 3.527000063999999838e+03
1.449000000000000066e+00 3.309000000000000000e+03 3.600000000000000000e+01 1.400000000000000000e+01 6.000000000000000000e+00 3.508002816000000166e+03
1.449999999999999956e+00 3.276000000000000000e+03 3.000000000000000000e+01 1.400000000000000000e+01 6.000000000000000000e+00 3.487997952000000168e+03
1.451000000000000068e+00 3.309000000000000000e+03 1.400000000000000000e+01 1.400000000000000000e+01 7.000000000000000000e+00 3.502997503999999935e+03
1.451999999999999957e+00 3.327000000000000000e+03 1.500000000000000000e+01 1.400000000000000000e+01 7.000000000000000000e+00 3.504996352000000115e+03
1.453000000000000069e+00 3.362000000000000000e+03 9.000000000000000000e+00 7.000000000000000000e+00 7.000000000000000000e+00 3.532996607999999924e+03
1.453999999999999959e+00 3.335000000000000000e+03 9.000000000000000000e+00 7.000000000000000000e+00 7.000000000000000000e+00 3.513999359999999797e+03
1.455000000000000071e+00 3.332000000000000000e+03 9.000000000000000000e+00 7.000000000000000000e+00 7.000000000000000000e+00 3.502997503999999935e+03
1.455999999999999961e+00 3.310000000000000000e+03 9.000000000000000000e+00 7.000000000000000000e+00 7.000000000000000000e+00 3.503996928000000025e+03
1.457000000000000073e+00 3.309000000000000000e+03 9.000000000000000000e+00 8.000000000000000000e+00 7.000000000000000000e+00 3.511001087999999982e+03
1.457999999999999963e+00 3.308000000000000000e+03 9.000000000000000000e+00 8.000000000000000000e+00 8.000000000000000000e+00 3.512999936000000162e+03
1.459000000000000075e+00 3.314000000000000000e+03 9.000000000000000000e+00 8.000000000000000000e+00 8.000000000000000000e+00 3.508002816000000166e+03
1.459999999999999964e+00 3.323000000000000000e+03 9.000000000000000000e+00 8.000000000000000000e+00 8.000000000000000000e+00 3.511001087999999982e+03
1.461000000000000076e+00 3.328000000000000000e+03 9.000000000000000000e+00 7.000000000000000000e+00 6.000000000000000000e+00 3.496001536000000215e+03
1.461999999999999966e+00 3.311000000000000000e+03 9.000000000000000000e+00 7.000000000000000000e+00 7.000000000000000000e+00 3.481001983999999993e+03
1.463000000000000078e+00 3.284000000000000000e+03 1.300000000000000000e+01 1.200000000000000000e+01 8.000000000000000000e+00 3.478003712000000178e+03
1.463999999999999968e+00 3.269000000000000000e+03 1.200000000000000000e+01 9.000000000000000000e+00 8.000000000000000000e+00 3.453001728000000185e+03
1.465000000000000080e+00 3.249000000000000000e+03 1.200000000000000000e+01 1.100000000000000000e+01 1.100000000000000000e+01 3.446996991999999864e+03
1.465999999999999970e+00 3.252000000000000000e+03 1.200000000000000000e+01 1.000000000000000000e+01 1.000000000000000000e+01 3.427999744000000192e+03
1.467000000000000082e+00 3.212000000000000000e+03 3.700000000000000000e+01 1.600000000000000000e+01 1.200000000000000000e+01 3.453001728000000185e+03
1.467999999999999972e+00 3.274000000000000000e+03 1.200000000000000000e+01 1.000000000000000000e+01 7.000000000000000000e+00 3.474997248000000127e+03
1.469000000000000083e+00 3.293000000000000000e+03 6.000000000000000000e+00 6.000000000000000000e+00 5.000000000000000000e+00 3.456999424000000090e+03
1.469999999999999973e+00 3.274000000000000000e+03 3.500000000000000000e+01 5.000000000000000000e+00 4.000000000000000000e+00 3.468001279999999952e+03
1.471000000000000085e+00 3.292000000000000000e+03 3.300000000000000000e+01 5.000000000000000000e+00 5.000000000000000000e+00 3.472998399999999947e+03
1.471999999999999975e+00 3.285000000000000000e+03 3.400000000000000000e+01 1.100000000000000000e+01 7.000000000000000000e+00 3.476996095999999852e+03
1.473000000000000087e+00 3.302000000000000000e+03 3.300000000000000000e+01 1.100000000000000000e+01 8.000000000000000000e+00 3.499999232000000120e+03
1.473999999999999977e+00 3.284000000000000000e+03 3.500000000000000000e+01 1.400000000000000000e+01 6.000000000000000000e+00 3.501998079999999845e+03
1.475000000000000089e+00 3.309000000000000000e+03 1.200000000000000000e+01 6.000000000000000000e+00 5.000000000000000000e+00 3.495002112000000125e+03
1.475999999999999979e+00 3.278000000000000000e+03 1.300000000000000000e+01 1.200000000000000000e+01 6.000000000000000000e+00 3.489996799999999894e+03
1.477000000000000091e+00 3.294000000000000000e+03 3.400000000000000000e+01 1.600000000000000000e+01 1.000000000000000000e+01 3.508002816000000166e+03
1.477999999999999980e+00 3.312000000000000000e+03 3.400000000000000000e+01 1.200000000000000000e+01 1.000000000000000000e+01 3.531997183999999834e+03
1.479000000000000092e+00 3.323000000000000000e+03 1.000000000000000000e+01 8.000000000000000000e+00 6.000000000000000000e+00 3.501998079999999845e+03
1.479999999999999982e+00 3.309000000000000000e+03 9.000000000000000000e+00 9.000000000000000000e+00 8.000000000000000000e+00 3.503996928000000025e+03
1.481000000000000094e+00 3.325000000000000000e+03 1.100000000000000000e+01 9.000000000000000000e+00 5.000000000000000000e+00 3.495002112000000125e+03
1.481999999999999984e+00 3.340000000000000000e+03 1.100000000000000000e+01 1.100000000000000000e+01 6.000000000000000000e+00 3.525001216000000113e+03
1.483000000000000096e+00 3.286000000000000000e+03 3.300000000000000000e+01 1.100000000000000000e+01 1.100000000000000000e+01 3.515998207999999977e+03
1.483999999999999986e+00 3.356000000000000000e+03 1.100000000000000000e+01 1.100000000000000000e+01 6.000000000000000000e+00 3.526000640000000203e+03
1.485000000000000098e+00 3.364000000000000000e+03 1.200000000000000000e+01 1.100000000000000000e+01 1.000000000000000000e+01 3.515998207999999977e+03
1.485999999999999988e+00 3.372000000000000000e+03 1.300000000000000000e+01 1.100000000000000000e+01 7.000000000000000000e+00 3.527000063999999838e+03
1.487000000000000099e+00 3.357000000000000000e+03 1.300000000000000000e+01 7.000000000000000000e+00 6.000000000000000000e+00 3.520004096000000118e+03
1.487999999999999989e+00 3.334000000000000000e+03 2.000000000000000000e+01 1.300000000000000000e+01 7.000000000000000000e+00 3.514998783999999887e+03
1.489000000000000101e+00 3.380000000000000000e+03 8.000000000000000000e+00 6.000000000000000000e+00 6.000000000000000000e+00 3.541000191999999970e+03
1.489999999999999991e+00 3.398000000000000000e+03 6.000000000000000000e+00 6.000000000000000000e+00 5.000000000000000000e+00 3.549003776000000016e+03
1.491000000000000103e+00 3.374000000000000000e+03 3.400000000000000000e+01 1.700000000000000000e+01 6.000000000000000000e+00 3.565002751999999873e+03
1.491999999999999993e+00 3.409000000000000000e+03 1.700000000000000000e+01 1.100000000000000000e+01 1.000000000000000000e+01 3.579002880000000005e+03
1.493000000000000105e+00 3.399000000000000000e+03 1.900000000000000000e+01 1.200000000000000000e+01 1.000000000000000000e+01 3.582001151999999820e+03
1.493999999999999995e+00 3.395000000000000000e+03 1.800000000000000000e+01 1.000000000000000000e+01 6.000000000000000000e+00 3.577004031999999825e+03
1.495000000000000107e+00 3.409000000000000000e+03 1.900000000000000000e+01 1.300000000000000000e+01 1.000000000000000000e+01 3.597000704000000042e+03
1.495999999999999996e+00 3.412000000000000000e+03 1.900000000000000000e+01 1.300000000000000000e+01 1.300000000000000000e+01 3.612000255999999808e+03
1.497000000000000108e+00 3.379000000000000000e+03 1.500000000000000000e+01 1.400000000000000000e+01 1.300000000000000000e+01 3.597000704000000042e+03
1.497999999999999998e+00 3.382000000000000000e+03 1.500000000000000000e+01 1.500000000000000000e+01 1.300000000000000000e+01 3.597000704000000042e+03
1.499000000000000110e+00 3.338000000000000000e+03 1.500000000000000000e+01 1.400000000000000000e+01 1.400000000000000000e+01 3.604996095999999852e+03
1.500000000000000000e+00 3.389000000000000000e+03 1.500000000000000000e+01 1.400000000000000000e+01 1.400000000000000000e+01 3.637002239999999802e+03
1.500999999999999890e+00 3.398000000000000000e+03 1.500000000000000000e+01 1.400000000000000000e+01 1.400000000000000000e+01 3.642998783999999887e+03
1.502000000000000002e+00 3.418000000000000000e+03 1.500000000000000000e+01 1.400000000000000000e+01 1.400000000000000000e+01 3.665002496000000065e+03
1.502999999999999892e+00 3.456000000000000000e+03 1.400000000000000000e+01 1.400000000000000000e+01 1.100000000000000000e+01 3.681001471999999922e+03
1.504000000000000004e+00 3.450000000000000000e+03 1.500000000000000000e+01 1.400000000000000000e+01 1.300000000000000000e+01 3.675996160000000145e+03
1.504999999999999893e+00 3.464000000000000000e+03 1.400000000000000000e+01 1.300000000000000000e+01 1.100000000000000000e+01 3.661996032000000014e+03
1.506000000000000005e+00 3.469000000000000000e+03 1.300000000000000000e+01 8.000000000000000000e+00 7.000000000000000000e+00 3.660996607999999924e+03
1.506999999999999895e+00 3.449000000000000000e+03 1.300000000000000000e+01 1.300000000000000000e+01 1.200000000000000000e+01 3.655000063999999838e+03
1.508000000000000007e+00 3.492000000000000000e+03 2.200000000000000000e+01 8.000000000000000000e+00 8.000000000000000000e+00 3.660996607999999924e+03
1.508999999999999897e+00 3.497000000000000000e+03 7.000000000000000000e+00 7.000000000000000000e+00 6.000000000000000000e+00 3.653001216000000113e+03
1.510000000000000009e+00 3.498000000000000000e+03 9.000000000000000000e+00 9.000000000000000000e+00 7.000000000000000000e+00 3.660996607999999924e+03
1.510999999999999899e+00 3.487000000000000000e+03 8.000000000000000000e+00 7.000000000000000000e+00 7.000000000000000000e+00 3.675996160000000145e+03
1.512000000000000011e+00 3.514000000000000000e+03 7.000000000000000000e+00 7.000000000000000000e+00 7.000000000000000000e+00 3.673997311999999965e+03
1.512999999999999901e+00 3.472000000000000000e+03 1.300000000000000000e+01 8.000000000000000000e+00 7.000000000000000000e+00 3.660996607999999924e+03
1.514000000000000012e+00 3.507000000000000000e+03 7.000000000000000000e+00 7.000000000000000000e+00 7.000000000000000000e+00 3.668000767999999880e+03
1.514999999999999902e+00 3.515000000000000000e+03 7.000000000000000000e+00 7.000000000000000000e+00 6.000000000000000000e+00 3.667001343999999790e+03
1.516000000000000014e+00 3.471000000000000000e+03 2.200000000000000000e+01 9.000000000000000000e+00 8.000000000000000000e+00 3.670999040000000150e+03
1.516999999999999904e+00 3.533000000000000000e+03 1.200000000000000000e+01 9.000000000000000000e+00 7.000000000000000000e+00 3.708002304000000095e+03
1.518000000000000016e+00 3.499000000000000000e+03 1.200000000000000000e+01 9.000000000000000000e+00 7.000000000000000000e+00 3.686998016000000007e+03
1.518999999999999906e+00 3.499000000000000000e+03 1.200000000000000000e+01 9.000000000000000000e+00 6.000000000000000000e+00 3.686998016000000007e+03
1.520000000000000018e+00 3.475000000000000000e+03 1.600000000000000000e+01 1.600000000000000000e+01 8.000000000000000000e+00 3.664003071999999975e+03
1.520999999999999908e+00 3.484000000000000000e+03 1.700000000000000000e+01 1.300000000000000000e+01 8.000000000000000000e+00 3.664003071999999975e+03
1.522000000000000020e+00 3.438000000000000000e+03 2.400000000000000000e+01 1.700000000000000000e+01 1.300000000000000000e+01 3.654000640000000203e+03
1.522999999999999909e+00 3.501000000000000000e+03 1.800000000000000000e+01 1.200000000000000000e+01 1.100000000000000000e+01 3.683999744000000192e+03
1.524000000000000021e+00 3.514000000000000000e+03 1.800000000000000000e+01 1.200000000000000000e+01 9.000000000000000000e+00 3.697000447999999778e+03
1.524999999999999911e+00 3.524000000000000000e+03 1.700000000000000000e+01 1.200000000000000000e+01 6.000000000000000000e+00 3.700998144000000138e+03
1.526000000000000023e+00 3.528000000000000000e+03 1.900000000000000000e+01 1.200000000000000000e+01 6.000000000000000000e+00 3.702996991999999864e+03
1.526999999999999913e+00 3.538000000000000000e+03 1.800000000000000000e+01 1.100000000000000000e+01 6.000000000000000000e+00 3.715997695999999905e+03
1.528000000000000025e+00 3.523000000000000000e+03 1.900000000000000000e+01 1.000000000000000000e+01 6.000000000000000000e+00 3.715997695999999905e+03
1.528999999999999915e+00 3.473000000000000000e+03 2.400000000000000000e+01 2.200000000000000000e+01 2.000000000000000000e+01 3.714998271999999815e+03
1.530000000000000027e+00 3.543000000000000000e+03 2.200000000000000000e+01 2.100000000000000000e+01 8.000000000000000000e+00 3.740999679999999898e+03
1.530999999999999917e+00 3.560000000000000000e+03 2.200000000000000000e+01 2.200000000000000000e+01 8.000000000000000000e+00 3.746996223999999984e+03
1.532000000000000028e+00 3.614000000000000000e+03 1.900000000000000000e+01 1.200000000000000000e+01 8.000000000000000000e+00 3.777003520000000208e+03
1.532999999999999918e+00 3.614000000000000000e+03 1.000000000000000000e+01 8.000000000000000000e+00 6.000000000000000000e+00 3.763003392000000076e+03
1.534000000000000030e+00 3.619000000000000000e+03 1.100000000000000000e+01 7.000000000000000000e+00 6.000000000000000000e+00 3.764002816000000166e+03
1.534999999999999920e+00 3.607000000000000000e+03 1.200000000000000000e+01 6.000000000000000000e+00 6.000000000000000000e+00 3.767001087999999982e+03
1.536000000000000032e+00 3.614000000000000000e+03 1.900000000000000000e+01 1.200000000000000000e+01 1.000000000000000000e+01 3.796000767999999880e+03
1.536999999999999922e+00 3.643000000000000000e+03 1.200000000000000000e+01 1.000000000000000000e+01 6.000000000000000000e+00 3.785998336000000108e+03
1.538000000000000034e+00 3.630000000000000000e+03 1.200000000000000000e+01 1.000000000000000000e+01 6.000000000000000000e+00 3.784998912000000018e+03
1.538999999999999924e+00 3.622000000000000000e+03 1.200000000000000000e+01 1.100000000000000000e+01 6.000000000000000000e+00 3.783999487999999928e+03
1.540000000000000036e+00 3.627000000000000000e+03 1.200000000000000000e+01 6.000000000000000000e+00 4.000000000000000000e+00 3.781001216000000113e+03
1.540999999999999925e+00 3.641000000000000000e+03 1.300000000000000000e+01 6.000000000000000000e+00 4.000000000000000000e+00 3.796000767999999880e+03
1.542000000000000037e+00 3.638000000000000000e+03 9.000000000000000000e+00 6.000000000000000000e+00 6.000000000000000000e+00 3.797999616000000060e+03
1.542999999999999927e+00 3.597000000000000000e+03 1.900000000000000000e+01 1.400000000000000000e+01 6.000000000000000000e+00 3.793002496000000065e+03
1.544000000000000039e+00 3.605000000000000000e+03 2.000000000000000000e+01 1.400000000000000000e+01 6.000000000000000000e+00 3.787997183999999834e+03
1.544999999999999929e+00 3.567000000000000000e+03 2.000000000000000000e+01 1.800000000000000000e+01 1.400000000000000000e+01 3.774996479999999792e+03
1.546000000000000041e+00 3.609000000000000000e+03 2.000000000000000000e+01 1.200000000000000000e+01 5.000000000000000000e+00 3.783999487999999928e+03
1.546999999999999931e+00 3.580000000000000000e+03 1.900000000000000000e+01 1.900000000000000000e+01 9.000000000000000000e+00 3.777003520000000208e+03
1.548000000000000043e+00 3.584000000000000000e+03 2.000000000000000000e+01 1.500000000000000000e+01 9.000000000000000000e+00 3.770998783999999887e+03
1.548999999999999932e+00 3.574000000000000000e+03 1.700000000000000000e+01 1.300000000000000000e+01 9.000000000000000000e+00 3.759996928000000025e+03
1.550000000000000044e+00 3.574000000000000000e+03 1.700000000000000000e+01 1.700000000000000000e+01 1.200000000000000000e+01 3.774996479999999792e+03
1.550999999999999934e+00 3.583000000000000000e+03 1.200000000000000000e+01 1.000000000000000000e+01 9.000000000000000000e+00 3.763003392000000076e+03
1.552000000000000046e+00 3.552000000000000000e+03 1.800000000000000000e+01 1.200000000000000000e+01 1.000000000000000000e+01 3.769999359999999797e+03
1.552999999999999936e+00 3.556000000000000000e+03 1.900000000000000000e+01 1.500000000000000000e+01 1.200000000000000000e+01 3.782000640000000203e+03
1.554000000000000048e+00 3.575000000000000000e+03 1.900000000000000000e+01 1.100000000000000000e+01 1.000000000000000000e+01 3.771998207999999977e+03
1.554999999999999938e+00 3.603000000000000000e+03 1.900000000000000000e+01 1.100000000000000000e+01 8.000000000000000000e+00 3.785998336000000108e+03
1.556000000000000050e+00 3.604000000000000000e+03 1.900000000000000000e+01 6.000000000000000000e+00 6.000000000000000000e+00 3.766001663999999892e+03
1.556999999999999940e+00 3.591000000000000000e+03 1.900000000000000000e+01 7.000000000000000000e+00 6.000000000000000000e+00 3.754000383999999940e+03
1.558000000000000052e+00 3.597000000000000000e+03 1.900000000000000000e+01 8.000000000000000000e+00 7.000000000000000000e+00 3.765002239999999802e+03
1.558999999999999941e+00 3.568000000000000000e+03 1.900000000000000000e+01 1.300000000000000000e+01 8.000000000000000000e+00 3.760996352000000115e+03
1.560000000000000053e+00 3.603000000000000000e+03 1.300000000000000000e+01 8.000000000000000000e+00 7.000000000000000000e+00 3.773997056000000157e+03
1.560999999999999943e+00 3.570000000000000000e+03 1.300000000000000000e+01 1.100000000000000000e+01 7.000000000000000000e+00 3.753000959999999850e+03
1.562000000000000055e+00 3.600000000000000000e+03 1.300000000000000000e+01 1.200000000000000000e+01 1.000000000000000000e+01 3.779002367999999933e+03
1.562999999999999945e+00 3.567000000000000000e+03 1.800000000000000000e+01 1.100000000000000000e+01 9.000000000000000000e+00 3.759996928000000025e+03
1.564000000000000057e+00 3.552000000000000000e+03 1.900000000000000000e+01 1.100000000000000000e+01 9.000000000000000000e+00 3.768999936000000162e+03
1.564999999999999947e+00 3.564000000000000000e+03 1.800000000000000000e+01 1.400000000000000000e+01 1.100000000000000000e+01 3.770998783999999887e+03
1.566000000000000059e+00 3.586000000000000000e+03 1.200000000000000000e+01 1.000000000000000000e+01 8.000000000000000000e+00 3.766001663999999892e+03
1.566999999999999948e+00 3.599000000000000000e+03 1.200000000000000000e+01 9.000000000000000000e+00 8.000000000000000000e+00 3.753000959999999850e+03
1.568000000000000060e+00 3.600000000000000000e+03 1.900000000000000000e+01 1.200000000000000000e+01 1.100000000000000000e+01 3.773997056000000157e+03
1.568999999999999950e+00 3.593000000000000000e+03 1.900000000000000000e+01 1.100000000000000000e+01 1.100000000000000000e+01 3.765002239999999802e+03
1.570000000000000062e+00 3.593000000000000000e+03 1.200000000000000000e+01 9.000000000000000000e+00 5.000000000000000000e+00 3.750002688000000035e+03
1.570999999999999952e+00 3.613000000000000000e+03 1.200000000000000000e+01 9.000000000000000000e+00 5.000000000000000000e+00 3.766001663999999892e+03
1.572000000000000064e+00 3.594000000000000000e+03 1.200000000000000000e+01 1.000000000000000000e+01 9.000000000000000000e+00 3.757998079999999845e+03
1.572999999999999954e+00 3.566000000000000000e+03 1.500000000000000000e+01 1.200000000000000000e+01 9.000000000000000000e+00 3.754000383999999940e+03
1.574000000000000066e+00 3.587000000000000000e+03 1.500000000000000000e+01 1.000000000000000000e+01 8.000000000000000000e+00 3.768000512000000072e+03
1.574999999999999956e+00 3.574000000000000000e+03 1.700000000000000000e+01 1.500000000000000000e+01 1.200000000000000000e+01 3.784998912000000018e+03
1.576000000000000068e+00 3.585000000000000000e+03 1.700000000000000000e+01 1.600000000000000000e+01 4.000000000000000000e+00 3.770998783999999887e+03
1.576999999999999957e+00 3.589000000000000000e+03 1.900000000000000000e+01 1.100000000000000000e+01 4.000000000000000000e+00 3.766001663999999892e+03
1.578000000000000069e+00 3.572000000000000000e+03 2.400000000000000000e+01 1.100000000000000000e+01 5.000000000000000000e+00 3.751002112000000125e+03
1.578999999999999959e+00 3.559000000000000000e+03 2.400000000000000000e+01 1.400000000000000000e+01 1.100000000000000000e+01 3.753000959999999850e+03
1.580000000000000071e+00 3.564000000000000000e+03 2.400000000000000000e+01 1.100000000000000000e+01 5.000000000000000000e+00 3.748003839999999855e+03
1.580999999999999961e+00 3.576000000000000000e+03 2.400000000000000000e+01 1.000000000000000000e+01 5.000000000000000000e+00 3.755999232000000120e+03
1.582000000000000073e+00 3.581000000000000000e+03 2.500000000000000000e+01 1.000000000000000000e+01 8.000000000000000000e+00 3.757998079999999845e+03
1.582999999999999963e+00 3.586000000000000000e+03 1.500000000000000000e+01 1.000000000000000000e+01 7.000000000000000000e+00 3.755999232000000120e+03
1.584000000000000075e+00 3.605000000000000000e+03 1.500000000000000000e+01 1.000000000000000000e+01 7.000000000000000000e+00 3.777003520000000208e+03
1.584999999999999964e+00 3.598000000000000000e+03 1.500000000000000000e+01 1.000000000000000000e+01 7.000000000000000000e+00 3.772997632000000067e+03
1.586000000000000076e+00 3.593000000000000000e+03 1.500000000000000000e+01 9.000000000000000000e+00 5.000000000000000000e+00 3.754999808000000030e+03
1.586999999999999966e+00 3.586000000000000000e+03 1.500000000000000000e+01 9.000000000000000000e+00 5.000000000000000000e+00 3.754000383999999940e+03
1.588000000000000078e+00 3.588000000000000000e+03 1.600000000000000000e+01 9.000000000000000000e+00 7.000000000000000000e+00 3.755999232000000120e+03
1.588999999999999968e+00 3.611000000000000000e+03 1.500000000000000000e+01 1.300000000000000000e+01 8.000000000000000000e+00 3.768999936000000162e+03
1.590000000000000080e+00 3.626000000000000000e+03 1.500000000000000000e+01 1.300000000000000000e+01 1.000000000000000000e+01 3.793002496000000065e+03
1.590999999999999970e+00 3.619000000000000000e+03 1.500000000000000000e+01 1.500000000000000000e+01 1.300000000000000000e+01 3.797999616000000060e+03
1.592000000000000082e+00 3.619000000000000000e+03 1.500000000000000000e+01 1.500000000000000000e+01 1.300000000000000000e+01 3.783999487999999928e+03
1.592999999999999972e+00 3.662000000000000000e+03 1.600000000000000000e+01 1.300000000000000000e+01 1.100000000000000000e+01 3.807002624000000196e+03
1.594000000000000083e+00 3.666000000000000000e+03 1.500000000000000000e+01 1.300000000000000000e+01 1.100000000000000000e+01 3.815997440000000097e+03
1.594999999999999973e+00 3.636000000000000000e+03 1.300000000000000000e+01 1.300000000000000000e+01 1.000000000000000000e+01 3.798999040000000150e+03
1.596000000000000085e+00 3.609000000000000000e+03 1.300000000000000000e+01 1.300000000000000000e+01 1.000000000000000000e+01 3.781001216000000113e+03
1.596999999999999975e+00 3.631000000000000000e+03 1.300000000000000000e+01 1.300000000000000000e+01 1.000000000000000000e+01 3.797000191999999970e+03
1.598000000000000087e+00 3.615000000000000000e+03 1.300000000000000000e+01 1.300000000000000000e+01 8.000000000000000000e+00 3.777003520000000208e+03
1.598999999999999977e+00 3.621000000000000000e+03 1.000000000000000000e+01 1.000000000000000000e+01 9.000000000000000000e+00 3.797999616000000060e+03
1.600000000000000089e+00 3.621000000000000000e+03 1.000000000000000000e+01 1.000000000000000000e+01 9.000000000000000000e+00 3.797000191999999970e+03
1.600999999999999979e+00 3.652000000000000000e+03 1.000000000000000000e+01 1.000000000000000000e+01 9.000000000000000000e+00 3.809001471999999922e+03
1.602000000000000091e+00 3.650000000000000000e+03 1.000000000000000000e+01 1.000000000000000000e+01 9.000000000000000000e+00 3.797999616000000060e+03
1.602999999999999980e+00 3.655000000000000000e+03 1.000000000000000000e+01 9.000000000000000000e+00 5.000000000000000000e+00 3.800997887999999875e+03
1.604000000000000092e+00 3.656000000000000000e+03 1.100000000000000000e+01 1.000000000000000000e+01 9.000000000000000000e+00 3.819003904000000148e+03
1.604999999999999982e+00 3.642000000000000000e+03 1.100000000000000000e+01 1.000000000000000000e+01 9.000000000000000000e+00 3.801997311999999965e+03
1.606000000000000094e+00 3.640000000000000000e+03 1.100000000000000000e+01 1.000000000000000000e+01 9.000000000000000000e+00 3.796000767999999880e+03
1.606999999999999984e+00 3.635000000000000000e+03 1.100000000000000000e+01 1.000000000000000000e+01 9.000000000000000000e+00 3.802996736000000055e+03
1.608000000000000096e+00 3.643000000000000000e+03 1.400000000000000000e+01 1.000000000000000000e+01 1.000000000000000000e+01 3.831996415999999954e+03
1.608999999999999986e+00 3.656000000000000000e+03 1.200000000000000000e+01 1.000000000000000000e+01 9.000000000000000000e+00 3.829997567999999774e+03
1.610000000000000098e+00 3.615000000000000000e+03 1.200000000000000000e+01 1.100000000000000000e+01 1.000000000000000000e+01 3.801997311999999965e+03
1.610999999999999988e+00 3.587000000000000000e+03 1.200000000000000000e+01 1.100000000000000000e+01 1.000000000000000000e+01 3.783000063999999838e+03
1.612000000000000099e+00 3.613000000000000000e+03 2.200000000000000000e+01 1.400000000000000000e+01 1.000000000000000000e+01 3.799998463999999785e+03
1.612999999999999989e+00 3.625000000000000000e+03 1.200000000000000000e+01 1.100000000000000000e+01 9.000000000000000000e+00 3.797000191999999970e+03
1.614000000000000101e+00 3.637000000000000000e+03 1.000000000000000000e+01 1.000000000000000000e+01 9.000000000000000000e+00 3.793002496000000065e+03
1.614999999999999991e+00 3.641000000000000000e+03 8.000000000000000000e+00 6.000000000000000000e+00 6.000000000000000000e+00 3.776004096000000118e+03
1.616000000000000103e+00 3.662000000000000000e+03 7.000000000000000000e+00 6.000000000000000000e+00 6.000000000000000000e+00 3.800997887999999875e+03
1.616999999999999993e+00 3.651000000000000000e+03 8.000000000000000000e+00 7.000000000000000000e+00 6.000000000000000000e+00 3.803996160000000145e+03
1.618000000000000105e+00 3.650000000000000000e+03 9.000000000000000000e+00 7.000000000000000000e+00 7.000000000000000000e+00 3.811000320000000102e+03
1.618999999999999995e+00 3.666000000000000000e+03 7.000000000000000000e+00 6.000000000000000000e+00 6.000000000000000000e+00 3.820003327999999783e+03
1.620000000000000107e+00 3.644000000000000000e+03 1.100000000000000000e+01 9.000000000000000000e+00 7.000000000000000000e+00 3.819003904000000148e+03
1.620999999999999996e+00 3.599000000000000000e+03 1.100000000000000000e+01 1.100000000000000000e+01 9.000000000000000000e+00 3.794001920000000155e+03
1.622000000000000108e+00 3.574000000000000000e+03 1.100000000000000000e+01 1.100000000000000000e+01 1.000000000000000000e+01 3.760996352000000115e+03
1.622999999999999998e+00 3.555000000000000000e+03 1.200000000000000000e+01 1.000000000000000000e+01 1.000000000000000000e+01 3.752001536000000215e+03
1.624000000000000110e+00 3.590000000000000000e+03 1.200000000000000000e+01 1.100000000000000000e+01 1.000000000000000000e+01 3.783000063999999838e+03
1.625000000000000000e+00 3.600000000000000000e+03 1.200000000000000000e+01 1.200000000000000000e+01 1.000000000000000000e+01 3.788996607999999924e+03
1.625999999999999890e+00 3.629000000000000000e+03 1.100000000000000000e+01 9.000000000000000000e+00 9.000000000000000000e+00 3.798999040000000150e+03
1.627000000000000002e+00 3.616000000000000000e+03 1.400000000000000000e+01 9.000000000000000000e+00 9.000000000000000000e+00 3.770998783999999887e+03
1.627999999999999892e+00 3.612000000000000000e+03 1.400000000000000000e+01 1.400000000000000000e+01 9.000000000000000000e+00 3.779002367999999933e+03
1.629000000000000004e+00 3.608000000000000000e+03 1.200000000000000000e+01 1.200000000000000000e+01 9.000000000000000000e+00 3.781001216000000113e+03
1.629999999999999893e+00 3.578000000000000000e+03 1.500000000000000000e+01 1.200000000000000000e+01 1.200000000000000000e+01 3.766001663999999892e+03
1.631000000000000005e+00 3.574000000000000000e+03 1.400000000000000000e+01 1.200000000000000000e+01 1.200000000000000000e+01 3.767001087999999982e+03
1.631999999999999895e+00 3.610000000000000000e+03 1.500000000000000000e+01 1.300000000000000000e+01 9.000000000000000000e+00 3.792003071999999975e+03
1.633000000000000007e+00 3.641000000000000000e+03 1.300000000000000000e+01 9.000000000000000000e+00 6.000000000000000000e+00 3.800997887999999875e+03
1.633999999999999897e+00 3.650000000000000000e+03 1.100000000000000000e+01 6.000000000000000000e+00 5.000000000000000000e+00 3.793002496000000065e+03
1.635000000000000009e+00 3.621000000000000000e+03 1.100000000000000000e+01 6.000000000000000000e+00 5.000000000000000000e+00 3.768999936000000162e+03
1.635999999999999899e+00 3.648000000000000000e+03 1.000000000000000000e+01 8.000000000000000000e+00 6.000000000000000000e+00 3.800997887999999875e+03
1.637000000000000011e+00 3.652000000000000000e+03 1.100000000000000000e+01 6.000000000000000000e+00 6.000000000000000000e+00 3.798999040000000150e+03
1.637999999999999901e+00 3.658000000000000000e+03 1.100000000000000000e+01 6.000000000000000000e+00 6.000000000000000000e+00 3.816996864000000187e+03
1.639000000000000012e+00 3.648000000000000000e+03 1.500000000000000000e+01 1.500000000000000000e+01 7.000000000000000000e+00 3.822002175999999963e+03
1.639999999999999902e+00 3.653000000000000000e+03 1.700000000000000000e+01 1.700000000000000000e+01 7.000000000000000000e+00 3.829997567999999774e+03
1.641000000000000014e+00 3.629000000000000000e+03 1.700000000000000000e+01 1.700000000000000000e+01 7.000000000000000000e+00 3.807002624000000196e+03
1.641999999999999904e+00 3.635000000000000000e+03 1.800000000000000000e+01 1.700000000000000000e+01 7.000000000000000000e+00 3.805003776000000016e+03
1.643000000000000016e+00 3.685000000000000000e+03 2.100000000000000000e+01 1.700000000000000000e+01 6.000000000000000000e+00 3.840999424000000090e+03
1.643999999999999906e+00 3.733000000000000000e+03 2.000000000000000000e+01 1.600000000000000000e+01 6.000000000000000000e+00 3.881000959999999850e+03
1.645000000000000018e+00 3.711000000000000000e+03 1.600000000000000000e+01 1.600000000000000000e+01 1.000000000000000000e+01 3.869999103999999988e+03
1.645999999999999908e+00 3.723000000000000000e+03 2.000000000000000000e+01 1.600000000000000000e+01 1.200000000000000000e+01 3.886997503999999935e+03
1.647000000000000020e+00 3.752000000000000000e+03 1.500000000000000000e+01 7.000000000000000000e+00 5.000000000000000000e+00 3.892002816000000166e+03
1.647999999999999909e+00 3.758000000000000000e+03 1.400000000000000000e+01 7.000000000000000000e+00 5.000000000000000000e+00 3.896000512000000072e+03
1.649000000000000021e+00 3.741000000000000000e+03 1.400000000000000000e+01 8.000000000000000000e+00 7.000000000000000000e+00 3.882000383999999940e+03
1.649999999999999911e+00 3.763000000000000000e+03 1.400000000000000000e+01 6.000000000000000000e+00 6.000000000000000000e+00 3.896999936000000162e+03
1.651000000000000023e+00 3.735000000000000000e+03 1.400000000000000000e+01 6.000000000000000000e+00 6.000000000000000000e+00 3.872997375999999804e+03
1.651999999999999913e+00 3.739000000000000000e+03 1.300000000000000000e+01 6.000000000000000000e+00 5.000000000000000000e+00 3.879002112000000125e+03
1.653000000000000025e+00 3.719000000000000000e+03 1.600000000000000000e+01 1.400000000000000000e+01 6.000000000000000000e+00 3.882999808000000030e+03
1.653999999999999915e+00 3.761000000000000000e+03 1.400000000000000000e+01 6.000000000000000000e+00 6.000000000000000000e+00 3.901997056000000157e+03
1.655000000000000027e+00 3.748000000000000000e+03 1.400000000000000000e+01 6.000000000000000000e+00 6.000000000000000000e+00 3.888996352000000115e+03
1.655999999999999917e+00 3.754000000000000000e+03 1.500000000000000000e+01 6.000000000000000000e+00 4.000000000000000000e+00 3.888996352000000115e+03
1.657000000000000028e+00 3.756000000000000000e+03 1.500000000000000000e+01 9.000000000000000000e+00 7.000000000000000000e+00 3.901997056000000157e+03
1.657999999999999918e+00 3.730000000000000000e+03 1.400000000000000000e+01 1.100000000000000000e+01 7.000000000000000000e+00 3.886997503999999935e+03
1.659000000000000030e+00 3.746000000000000000e+03 1.400000000000000000e+01 1.100000000000000000e+01 7.000000000000000000e+00 3.908001792000000023e+03
1.659999999999999920e+00 3.738000000000000000e+03 1.600000000000000000e+01 1.300000000000000000e+01 1.200000000000000000e+01 3.912998912000000018e+03
1.661000000000000032e+00 3.760000000000000000e+03 1.200000000000000000e+01 9.000000000000000000e+00 8.000000000000000000e+00 3.916996607999999924e+03
1.661999999999999922e+00 3.783000000000000000e+03 1.200000000000000000e+01 9.000000000000000000e+00 8.000000000000000000e+00 3.925999616000000060e+03
1.663000000000000034e+00 3.789000000000000000e+03 1.300000000000000000e+01 1.100000000000000000e+01 8.000000000000000000e+00 3.937001471999999922e+03
1.663999999999999924e+00 3.806000000000000000e+03 1.300000000000000000e+01 1.100000000000000000e+01 6.000000000000000000e+00 3.951001600000000053e+03
1.665000000000000036e+00 3.792000000000000000e+03 1.000000000000000000e+01 8.000000000000000000e+00 6.000000000000000000e+00 3.925999616000000060e+03
1.665999999999999925e+00 3.789000000000000000e+03 9.000000000000000000e+00 6.000000000000000000e+00 5.000000000000000000e+00 3.908001792000000023e+03
1.667000000000000037e+00 3.792000000000000000e+03 9.000000000000000000e+00 6.000000000000000000e+00 4.000000000000000000e+00 3.910000640000000203e+03
1.667999999999999927e+00 3.759000000000000000e+03 1.800000000000000000e+01 9.000000000000000000e+00 6.000000000000000000e+00 3.898998783999999887e+03
1.669000000000000039e+00 3.806000000000000000e+03 9.000000000000000000e+00 4.000000000000000000e+00 3.000000000000000000e+00 3.925999616000000060e+03
1.669999999999999929e+00 3.787000000000000000e+03 9.000000000000000000e+00 7.000000000000000000e+00 7.000000000000000000e+00 3.916996607999999924e+03
1.671000000000000041e+00 3.794000000000000000e+03 1.700000000000000000e+01 9.000000000000000000e+00 7.000000000000000000e+00 3.938000896000000012e+03
1.671999999999999931e+00 3.745000000000000000e+03 2.100000000000000000e+01 1.700000000000000000e+01 1.000000000000000000e+01 3.915997183999999834e+03
1.673000000000000043e+00 3.766000000000000000e+03 2.000000000000000000e+01 1.000000000000000000e+01 9.000000000000000000e+00 3.921002496000000065e+03
1.673999999999999932e+00 3.776000000000000000e+03 2.000000000000000000e+01 1.000000000000000000e+01 9.000000000000000000e+00 3.930996736000000055e+03
1.675000000000000044e+00 3.769000000000000000e+03 2.000000000000000000e+01 9.000000000000000000e+00 8.000000000000000000e+00 3.916996607999999924e+03
1.675999999999999934e+00 3.751000000000000000e+03 8.000000000000000000e+00 8.000000000000000000e+00 6.000000000000000000e+00 3.891003392000000076e+03
1.677000000000000046e+00 3.750000000000000000e+03 8.000000000000000000e+00 6.000000000000000000e+00 6.000000000000000000e+00 3.893002239999999802e+03
1.677999999999999936e+00 3.772000000000000000e+03 8.000000000000000000e+00 7.000000000000000000e+00 5.000000000000000000e+00 3.911000063999999838e+03
1.679000000000000048e+00 3.796000000000000000e+03 1.000000000000000000e+01 6.000000000000000000e+00 4.000000000000000000e+00 3.924000767999999880e+03
1.679999999999999938e+00 3.781000000000000000e+03 1.100000000000000000e+01 6.000000000000000000e+00 6.000000000000000000e+00 3.919003647999999885e+03
1.681000000000000050e+00 3.769000000000000000e+03 1.100000000000000000e+01 7.000000000000000000e+00 6.000000000000000000e+00 3.903995903999999882e+03
1.681999999999999940e+00 3.772000000000000000e+03 1.100000000000000000e+01 6.000000000000000000e+00 6.000000000000000000e+00 3.903995903999999882e+03
1.683000000000000052e+00 3.777000000000000000e+03 7.000000000000000000e+00 6.000000000000000000e+00 4.000000000000000000e+00 3.898998783999999887e+03
1.683999999999999941e+00 3.748000000000000000e+03 8.000000000000000000e+00 6.000000000000000000e+00 4.000000000000000000e+00 3.873996799999999894e+03
1.685000000000000053e+00 3.717000000000000000e+03 8.000000000000000000e+00 6.000000000000000000e+00 6.000000000000000000e+00 3.848003584000000046e+03
1.685999999999999943e+00 3.710000000000000000e+03 8.000000000000000000e+00 6.000000000000000000e+00 5.000000000000000000e+00 3.835002880000000005e+03
1.687000000000000055e+00 3.718000000000000000e+03 1.000000000000000000e+01 7.000000000000000000e+00 5.000000000000000000e+00 3.842998271999999815e+03
1.687999999999999945e+00 3.711000000000000000e+03 8.000000000000000000e+00 7.000000000000000000e+00 5.000000000000000000e+00 3.835002880000000005e+03
1.689000000000000057e+00 3.726000000000000000e+03 8.000000000000000000e+00 7.000000000000000000e+00 5.000000000000000000e+00 3.863003135999999813e+03
1.689999999999999947e+00 3.731000000000000000e+03 8.000000000000000000e+00 7.000000000000000000e+00 5.000000000000000000e+00 3.869999103999999988e+03
1.691000000000000059e+00 3.753000000000000000e+03 8.000000000000000000e+00 4.000000000000000000e+00 4.000000000000000000e+00 3.876003839999999855e+03
1.691999999999999948e+00 3.758000000000000000e+03 4.000000000000000000e+00 4.000000000000000000e+00 4.000000000000000000e+00 3.880001536000000215e+03
1.693000000000000060e+00 3.734000000000000000e+03 1.000000000000000000e+01 6.000000000000000000e+00 4.000000000000000000e+00 3.882000383999999940e+03
1.693999999999999950e+00 3.766000000000000000e+03 1.000000000000000000e+01 6.000000000000000000e+00 4.000000000000000000e+00 3.900997632000000067e+03
1.695000000000000062e+00 3.734000000000000000e+03 7.000000000000000000e+00 6.000000000000000000e+00 6.000000000000000000e+00 3.878002688000000035e+03
1.695999999999999952e+00 3.702000000000000000e+03 1.000000000000000000e+01 6.000000000000000000e+00 5.000000000000000000e+00 3.858997248000000127e+03
1.697000000000000064e+00 3.705000000000000000e+03 6.000000000000000000e+00 6.000000000000000000e+00 3.000000000000000000e+00 3.856998399999999947e+03
1.697999999999999954e+00 3.725000000000000000e+03 7.000000000000000000e+00 6.000000000000000000e+00 3.000000000000000000e+00 3.868000255999999808e+03
1.699000000000000066e+00 3.732000000000000000e+03 1.300000000000000000e+01 6.000000000000000000e+00 6.000000000000000000e+00 3.881000959999999850e+03
1.699999999999999956e+00 3.710000000000000000e+03 1.200000000000000000e+01 1.200000000000000000e+01 6.000000000000000000e+00 3.863003135999999813e+03
1.701000000000000068e+00 3.722000000000000000e+03 1.300000000000000000e+01 7.000000000000000000e+00 5.000000000000000000e+00 3.869999103999999988e+03
1.701999999999999957e+00 3.726000000000000000e+03 1.100000000000000000e+01 9.000000000000000000e+00 5.000000000000000000e+00 3.878002688000000035e+03
1.703000000000000069e+00 3.711000000000000000e+03 1.100000000000000000e+01 6.000000000000000000e+00 5.000000000000000000e+00 3.859996672000000217e+03
1.703999999999999959e+00 3.738000000000000000e+03 9.000000000000000000e+00 6.000000000000000000e+00 6.000000000000000000e+00 3.897999359999999797e+03
1.705000000000000071e+00 3.782000000000000000e+03 7.000000000000000000e+00 6.000000000000000000e+00 5.000000000000000000e+00 3.928997887999999875e+03
1.705999999999999961e+00 3.786000000000000000e+03 7.000000000000000000e+00 6.000000000000000000e+00 6.000000000000000000e+00 3.925000191999999970e+03
1.707000000000000073e+00 3.763000000000000000e+03 7.000000000000000000e+00 6.000000000000000000e+00 6.000000000000000000e+00 3.919003647999999885e+03
1.707999999999999963e+00 3.749000000000000000e+03 8.000000000000000000e+00 6.000000000000000000e+00 6.000000000000000000e+00 3.906002943999999843e+03
1.709000000000000075e+00 3.714000000000000000e+03 8.000000000000000000e+00 8.000000000000000000e+00 7.000000000000000000e+00 3.886997503999999935e+03
1.709999999999999964e+00 3.744000000000000000e+03 1.200000000000000000e+01 7.000000000000000000e+00 7.000000000000000000e+00 3.907002367999999933e+03
1.711000000000000076e+00 3.737000000000000000e+03 1.400000000000000000e+01 9.000000000000000000e+00 7.000000000000000000e+00 3.894001663999999892e+03
1.711999999999999966e+00 3.741000000000000000e+03 1.500000000000000000e+01 9.000000000000000000e+00 7.000000000000000000e+00 3.895001087999999982e+03
1.713000000000000078e+00 3.743000000000000000e+03 1.500000000000000000e+01 1.300000000000000000e+01 8.000000000000000000e+00 3.891003392000000076e+03
1.713999999999999968e+00 3.775000000000000000e+03 1.500000000000000000e+01 1.300000000000000000e+01 3.000000000000000000e+00 3.905003520000000208e+03
1.715000000000000080e+00 3.775000000000000000e+03 1.500000000000000000e+01 1.100000000000000000e+01 4.000000000000000000e+00 3.910000640000000203e+03
1.715999999999999970e+00 3.765000000000000000e+03 1.500000000000000000e+01 7.000000000000000000e+00 6.000000000000000000e+00 3.905003520000000208e+03
1.717000000000000082e+00 3.793000000000000000e+03 1.400000000000000000e+01 7.000000000000000000e+00 4.000000000000000000e+00 3.914997760000000198e+03
1.717999999999999972e+00 3.783000000000000000e+03 1.400000000000000000e+01 7.000000000000000000e+00 4.000000000000000000e+00 3.902996479999999792e+03
1.719000000000000083e+00 3.821000000000000000e+03 5.000000000000000000e+00 4.000000000000000000e+00 4.000000000000000000e+00 3.923001343999999790e+03
1.719999999999999973e+00 3.836000000000000000e+03 1.000000000000000000e+01 5.000000000000000000e+00 5.000000000000000000e+00 3.947003904000000148e+03
1.721000000000000085e+00 3.822000000000000000e+03 1.000000000000000000e+01 6.000000000000000000e+00 5.000000000000000000e+00 3.948003327999999783e+03
1.721999999999999975e+00 3.840000000000000000e+03 1.100000000000000000e+01 6.000000000000000000e+00 5.000000000000000000e+00 3.963002880000000005e+03
1.723000000000000087e+00 3.863000000000000000e+03 5.000000000000000000e+00 4.000000000000000000e+00 3.000000000000000000e+00 3.968999424000000090e+03
1.723999999999999977e+00 3.835000000000000000e+03 6.000000000000000000e+00 4.000000000000000000e+00 4.000000000000000000e+00 3.951001600000000053e+03
1.725000000000000089e+00 3.848000000000000000e+03 6.000000000000000000e+00 4.000000000000000000e+00 4.000000000000000000e+00 3.964002304000000095e+03
1.725999999999999979e+00 3.870000000000000000e+03 6.000000000000000000e+00 4.000000000000000000e+00 4.000000000000000000e+00 3.986997248000000127e+03
1.727000000000000091e+00 3.862000000000000000e+03 4.000000000000000000e+00 4.000000000000000000e+00 3.000000000000000000e+00 3.967000575999999910e+03
1.727999999999999980e+00 3.905000000000000000e+03 4.000000000000000000e+00 4.000000000000000000e+00 3.000000000000000000e+00 4.009000959999999850e+03
1.729000000000000092e+00 3.909000000000000000e+03 4.000000000000000000e+00 3.000000000000000000e+00 3.000000000000000000e+00 4.008001536000000215e+03
1.729999999999999982e+00 3.922000000000000000e+03 4.000000000000000000e+00 3.000000000000000000e+00 3.000000000000000000e+00 4.019003392000000076e+03
1.731000000000000094e+00 3.932000000000000000e+03 4.000000000000000000e+00 3.000000000000000000e+00 3.000000000000000000e+00 4.043997183999999834e+03
1.731999999999999984e+00 3.925000000000000000e+03 5.000000000000000000e+00 4.000000000000000000e+00 4.000000000000000000e+00 4.044996607999999924e+03
1.733000000000000096e+00 3.928000000000000000e+03 5.000000000000000000e+00 4.000000000000000000e+00 3.000000000000000000e+00 4.054999040000000150e+03
1.733999999999999986e+00 3.937000000000000000e+03 4.000000000000000000e+00 4.000000000000000000e+00 3.000000000000000000e+00 4.048003071999999975e+03
1.735000000000000098e+00 3.956000000000000000e+03 4.000000000000000000e+00 3.000000000000000000e+00 3.000000000000000000e+00 4.051001343999999790e+03
1.735999999999999988e+00 3.914000000000000000e+03 4.000000000000000000e+00 3.000000000000000000e+00 3.000000000000000000e+00 4.013998079999999845e+03
1.737000000000000099e+00 3.921000000000000000e+03 4.000000000000000000e+00 4.000000000000000000e+00 3.000000000000000000e+00 4.032004096000000118e+03
1.737999999999999989e+00 3.935000000000000000e+03 4.000000000000000000e+00 4.000000000000000000e+00 4.000000000000000000e+00 4.041998336000000108e+03
1.739000000000000101e+00 3.893000000000000000e+03 4.000000000000000000e+00 4.000000000000000000e+00 3.000000000000000000e+00 4.007002112000000125e+03
1.739999999999999991e+00 3.881000000000000000e+03 4.000000000000000000e+00 4.000000000000000000e+00 4.000000000000000000e+00 3.996999679999999898e+03
1.741000000000000103e+00 3.892000000000000000e+03 7.000000000000000000e+00 6.000000000000000000e+00 5.000000000000000000e+00 4.014997503999999935e+03
1.741999999999999993e+00 3.897000000000000000e+03 7.000000000000000000e+00 6.000000000000000000e+00 5.000000000000000000e+00 4.024000512000000072e+03
1.743000000000000105e+00 3.915000000000000000e+03 7.000000000000000000e+00 6.000000000000000000e+00 5.000000000000000000e+00 4.037001216000000113e+03
1.743999999999999995e+00 3.945000000000000000e+03 7.000000000000000000e+00 5.000000000000000000e+00 4.000000000000000000e+00 4.056997887999999875e+03
1.745000000000000107e+00 3.940000000000000000e+03 5.000000000000000000e+00 3.000000000000000000e+00 3.000000000000000000e+00 4.039999487999999928e+03
1.745999999999999996e+00 3.906000000000000000e+03 7.000000000000000000e+00 5.000000000000000000e+00 5.000000000000000000e+00 4.028997632000000067e+03
1.747000000000000108e+00 3.915000000000000000e+03 5.000000000000000000e+00 3.000000000000000000e+00 3.000000000000000000e+00 4.025999359999999797e+03
1.747999999999999998e+00 3.864000000000000000e+03 2.400000000000000000e+01 5.000000000000000000e+00 4.000000000000000000e+00 3.999997952000000168e+03
1.749000000000000110e+00 3.853000000000000000e+03 2.300000000000000000e+01 5.000000000000000000e+00 3.000000000000000000e+00 3.996999679999999898e+03
1.750000000000000000e+00 3.864000000000000000e+03 2.200000000000000000e+01 3.000000000000000000e+00 3.000000000000000000e+00 4.008001536000000215e+03
1.750999999999999890e+00 3.839000000000000000e+03 2.500000000000000000e+01 1.600000000000000000e+01 6.000000000000000000e+00 3.997999103999999988e+03
1.752000000000000002e+00 3.860000000000000000e+03 1.600000000000000000e+01 9.000000000000000000e+00 6.000000000000000000e+00 4.008001536000000215e+03
1.752999999999999892e+00 3.875000000000000000e+03 9.000000000000000000e+00 4.000000000000000000e+00 3.000000000000000000e+00 4.001996799999999894e+03
1.754000000000000004e+00 3.861000000000000000e+03 2.300000000000000000e+01 1.300000000000000000e+01 5.000000000000000000e+00 4.012998656000000210e+03
1.754999999999999893e+00 3.859000000000000000e+03 2.000000000000000000e+01 3.000000000000000000e+00 3.000000000000000000e+00 3.993001983999999993e+03
1.756000000000000005e+00 3.872000000000000000e+03 1.000000000000000000e+01 3.000000000000000000e+00 3.000000000000000000e+00 3.997999103999999988e+03
1.756999999999999895e+00 3.851000000000000000e+03 1.100000000000000000e+01 7.000000000000000000e+00 3.000000000000000000e+00 3.990003712000000178e+03
1.758000000000000007e+00 3.841000000000000000e+03 6.000000000000000000e+00 6.000000000000000000e+00 3.000000000000000000e+00 3.972997119999999995e+03
1.758999999999999897e+00 3.843000000000000000e+03 4.000000000000000000e+00 3.000000000000000000e+00 3.000000000000000000e+00 3.980001279999999952e+03
1.760000000000000009e+00 3.819000000000000000e+03 1.900000000000000000e+01 4.000000000000000000e+00 4.000000000000000000e+00 3.974995968000000175e+03
1.760999999999999899e+00 3.856000000000000000e+03 2.300000000000000000e+01 7.000000000000000000e+00 5.000000000000000000e+00 4.007002112000000125e+03
1.762000000000000011e+00 3.862000000000000000e+03 2.300000000000000000e+01 4.000000000000000000e+00 2.000000000000000000e+00 4.006002688000000035e+03
1.762999999999999901e+00 3.870000000000000000e+03 2.300000000000000000e+01 4.000000000000000000e+00 3.000000000000000000e+00 4.022001663999999892e+03
1.764000000000000012e+00 3.878000000000000000e+03 2.500000000000000000e+01 5.000000000000000000e+00 3.000000000000000000e+00 4.034002943999999843e+03
1.764999999999999902e+00 3.875000000000000000e+03 2.500000000000000000e+01 5.000000000000000000e+00 4.000000000000000000e+00 4.034002943999999843e+03
1.766000000000000014e+00 3.892000000000000000e+03 2.500000000000000000e+01 5.000000000000000000e+00 3.000000000000000000e+00 4.044996607999999924e+03
1.766999999999999904e+00 3.891000000000000000e+03 2.400000000000000000e+01 5.000000000000000000e+00 3.000000000000000000e+00 4.042997760000000198e+03
1.768000000000000016e+00 3.919000000000000000e+03 5.000000000000000000e+00 3.000000000000000000e+00 3.000000000000000000e+00 4.045996032000000014e+03
1.768999999999999906e+00 3.965000000000000000e+03 3.000000000000000000e+00 3.000000000000000000e+00 3.000000000000000000e+00 4.076003327999999783e+03
1.770000000000000018e+00 3.951000000000000000e+03 7.000000000000000000e+00 3.000000000000000000e+00 3.000000000000000000e+00 4.057997311999999965e+03
1.770999999999999908e+00 3.929000000000000000e+03 8.000000000000000000e+00 6.000000000000000000e+00 5.000000000000000000e+00 4.052000767999999880e+03
1.772000000000000020e+00 3.923000000000000000e+03 7.000000000000000000e+00 6.000000000000000000e+00 5.000000000000000000e+00 4.049002496000000065e+03
1.772999999999999909e+00 3.886000000000000000e+03 7.000000000000000000e+00 6.000000000000000000e+00 5.000000000000000000e+00 4.019003392000000076e+03
1.774000000000000021e+00 3.937000000000000000e+03 4.000000000000000000e+00 4.000000000000000000e+00 4.000000000000000000e+00 4.049002496000000065e+03
1.774999999999999911e+00 3.919000000000000000e+03 4.000000000000000000e+00 4.000000000000000000e+00 3.000000000000000000e+00 4.047003647999999885e+03
1.776000000000000023e+00 3.907000000000000000e+03 4.000000000000000000e+00 4.000000000000000000e+00 3.000000000000000000e+00 4.034002943999999843e+03
1.776999999999999913e+00 3.927000000000000000e+03 4.000000000000000000e+00 3.000000000000000000e+00 3.000000000000000000e+00 4.042997760000000198e+03
1.778000000000000025e+00 3.913000000000000000e+03 5.000000000000000000e+00 5.000000000000000000e+00 4.000000000000000000e+00 4.032004096000000118e+03
1.778999999999999915e+00 3.932000000000000000e+03 1.400000000000000000e+01 7.000000000000000000e+00 4.000000000000000000e+00 4.058996736000000055e+03
1.780000000000000027e+00 3.899000000000000000e+03 2.700000000000000000e+01 1.400000000000000000e+01 5.000000000000000000e+00 4.051001343999999790e+03
1.780999999999999917e+00 3.918000000000000000e+03 1.500000000000000000e+01 7.000000000000000000e+00 4.000000000000000000e+00 4.052000767999999880e+03
1.782000000000000028e+00 3.920000000000000000e+03 1.500000000000000000e+01 6.000000000000000000e+00 4.000000000000000000e+00 4.053999616000000060e+03
1.782999999999999918e+00 3.921000000000000000e+03 1.500000000000000000e+01 6.000000000000000000e+00 4.000000000000000000e+00 4.058996736000000055e+03
1.784000000000000030e+00 3.887000000000000000e+03 3.300000000000000000e+01 1.500000000000000000e+01 6.000000000000000000e+00 4.045996032000000014e+03
1.784999999999999920e+00 3.865000000000000000e+03 3.200000000000000000e+01 1.500000000000000000e+01 6.000000000000000000e+00 4.043997183999999834e+03
1.786000000000000032e+00 3.917000000000000000e+03 6.000000000000000000e+00 6.000000000000000000e+00 5.000000000000000000e+00 4.044996607999999924e+03
1.786999999999999922e+00 3.890000000000000000e+03 3.000000000000000000e+01 6.000000000000000000e+00 4.000000000000000000e+00 4.041998336000000108e+03
1.788000000000000034e+00 3.943000000000000000e+03 6.000000000000000000e+00 4.000000000000000000e+00 3.000000000000000000e+00 4.058996736000000055e+03
1.788999999999999924e+00 3.919000000000000000e+03 6.000000000000000000e+00 4.000000000000000000e+00 4.000000000000000000e+00 4.043997183999999834e+03
1.790000000000000036e+00 3.916000000000000000e+03 5.000000000000000000e+00 4.000000000000000000e+00 3.000000000000000000e+00 4.038000640000000203e+03
1.790999999999999925e+00 3.940000000000000000e+03 5.000000000000000000e+00 4.000000000000000000e+00 3.000000000000000000e+00 4.056997887999999875e+03
1.792000000000000037e+00 3.940000000000000000e+03 4.000000000000000000e+00 4.000000000000000000e+00 3.000000000000000000e+00 4.066000896000000012e+03
1.792999999999999927e+00 3.974000000000000000e+03 6.000000000000000000e+00 4.000000000000000000e+00 4.000000000000000000e+00 4.092002304000000095e+03
1.794000000000000039e+00 3.957000000000000000e+03 6.000000000000000000e+00 4.000000000000000000e+00 4.000000000000000000e+00 4.081999871999999868e+03
1.794999999999999929e+00 3.926000000000000000e+03 1.100000000000000000e+01 5.000000000000000000e+00 5.000000000000000000e+00 4.061003776000000016e+03
1.796000000000000041e+00 3.920000000000000000e+03 1.300000000000000000e+01 4.000000000000000000e+00 4.000000000000000000e+00 4.058996736000000055e+03
1.796999999999999931e+00 3.927000000000000000e+03 8.000000000000000000e+00 4.000000000000000000e+00 4.000000000000000000e+00 4.069998591999999917e+03
1.798000000000000043e+00 3.938000000000000000e+03 8.000000000000000000e+00 4.000000000000000000e+00 4.000000000000000000e+00 4.075003904000000148e+03
1.798999999999999932e+00 3.959000000000000000e+03 8.000000000000000000e+00 4.000000000000000000e+00 4.000000000000000000e+00 4.099997696000000360e+03
1.800000000000000044e+00 3.952000000000000000e+03 8.000000000000000000e+00 6.000000000000000000e+00 4.000000000000000000e+00 4.100997119999999995e+03
1.800999999999999934e+00 3.926000000000000000e+03 8.000000000000000000e+00 8.000000000000000000e+00 4.000000000000000000e+00 4.087996415999999954e+03
1.802000000000000046e+00 3.906000000000000000e+03 8.000000000000000000e+00 7.000000000000000000e+00 4.000000000000000000e+00 4.078002175999999963e+03
1.802999999999999936e+00 3.900000000000000000e+03 7.000000000000000000e+00 4.000000000000000000e+00 4.000000000000000000e+00 4.066000896000000012e+03
1.804000000000000048e+00 3.944000000000000000e+03 7.000000000000000000e+00 4.000000000000000000e+00 4.000000000000000000e+00 4.097998848000000180e+03
1.804999999999999938e+00 3.958000000000000000e+03 1.200000000000000000e+01 7.000000000000000000e+00 6.000000000000000000e+00 4.105003007999999681e+03
1.806000000000000050e+00 4.012000000000000000e+03 1.200000000000000000e+01 7.000000000000000000e+00 6.000000000000000000e+00 4.144996352000000115e+03
1.806999999999999940e+00 3.970000000000000000e+03 1.400000000000000000e+01 7.000000000000000000e+00 6.000000000000000000e+00 4.118003711999999723e+03
1.808000000000000052e+00 3.966000000000000000e+03 1.400000000000000000e+01 7.000000000000000000e+00 6.000000000000000000e+00 4.109000704000000042e+03
1.808999999999999941e+00 3.957000000000000000e+03 1.700000000000000000e+01 1.500000000000000000e+01 7.000000000000000000e+00 4.123000831999999718e+03
1.810000000000000053e+00 3.990000000000000000e+03 1.900000000000000000e+01 1.200000000000000000e+01 5.000000000000000000e+00 4.143996927999999571e+03
1.810999999999999943e+00 4.037000000000000000e+03 1.300000000000000000e+01 6.000000000000000000e+00 3.000000000000000000e+00 4.170997760000000198e+03
1.812000000000000055e+00 4.017000000000000000e+03 1.300000000000000000e+01 6.000000000000000000e+00 5.000000000000000000e+00 4.162002943999999843e+03
1.812999999999999945e+00 4.011000000000000000e+03 1.200000000000000000e+01 6.000000000000000000e+00 5.000000000000000000e+00 4.161003520000000208e+03
1.814000000000000057e+00 4.015000000000000000e+03 6.000000000000000000e+00 6.000000000000000000e+00 5.000000000000000000e+00 4.152999936000000162e+03
1.814999999999999947e+00 4.015000000000000000e+03 8.000000000000000000e+00 6.000000000000000000e+00 4.000000000000000000e+00 4.148002816000000166e+03
1.816000000000000059e+00 4.009000000000000000e+03 9.000000000000000000e+00 6.000000000000000000e+00 4.000000000000000000e+00 4.149002239999999802e+03
1.816999999999999948e+00 4.014000000000000000e+03 6.000000000000000000e+00 4.000000000000000000e+00 4.000000000000000000e+00 4.144996352000000115e+03
1.818000000000000060e+00 4.004000000000000000e+03 6.000000000000000000e+00 4.000000000000000000e+00 4.000000000000000000e+00 4.138000383999999940e+03
1.818999999999999950e+00 4.009000000000000000e+03 6.000000000000000000e+00 4.000000000000000000e+00 4.000000000000000000e+00 4.147003391999999621e+03
1.820000000000000062e+00 3.998000000000000000e+03 6.000000000000000000e+00 3.000000000000000000e+00 3.000000000000000000e+00 4.124999679999999898e+03
1.820999999999999952e+00 4.023000000000000000e+03 1.200000000000000000e+01 6.000000000000000000e+00 3.000000000000000000e+00 4.151001087999999982e+03
1.822000000000000064e+00 4.062000000000000000e+03 5.000000000000000000e+00 3.000000000000000000e+00 3.000000000000000000e+00 4.175003647999999885e+03
1.822999999999999954e+00 4.085000000000000000e+03 5.000000000000000000e+00 3.000000000000000000e+00 2.000000000000000000e+00 4.186996736000000055e+03
1.824000000000000066e+00 4.088000000000000000e+03 6.000000000000000000e+00 3.000000000000000000e+00 3.000000000000000000e+00 4.191002623999999741e+03
1.824999999999999956e+00 4.095000000000000000e+03 6.000000000000000000e+00 3.000000000000000000e+00 2.000000000000000000e+00 4.203003904000000148e+03
1.826000000000000068e+00 4.086000000000000000e+03 1.300000000000000000e+01 6.000000000000000000e+00 2.000000000000000000e+00 4.201996288000000277e+03
1.826999999999999957e+00 4.091000000000000000e+03 1.600000000000000000e+01 6.000000000000000000e+00 3.000000000000000000e+00 4.219002880000000005e+03
1.828000000000000069e+00 4.117000000000000000e+03 6.000000000000000000e+00 3.000000000000000000e+00 3.000000000000000000e+00 4.213997567999999774e+03
1.828999999999999959e+00 4.100000000000000000e+03 6.000000000000000000e+00 5.000000000000000000e+00 2.000000000000000000e+00 4.196999168000000282e+03
1.830000000000000071e+00 4.121000000000000000e+03 6.000000000000000000e+00 5.000000000000000000e+00 2.000000000000000000e+00 4.218003456000000369e+03
1.830999999999999961e+00 4.094000000000000000e+03 6.000000000000000000e+00 5.000000000000000000e+00 4.000000000000000000e+00 4.200996863999999732e+03
1.832000000000000073e+00 4.107000000000000000e+03 6.000000000000000000e+00 5.000000000000000000e+00 4.000000000000000000e+00 4.205002752000000328e+03
1.832999999999999963e+00 4.117000000000000000e+03 6.000000000000000000e+00 5.000000000000000000e+00 4.000000000000000000e+00 4.212998144000000138e+03
1.834000000000000075e+00 4.097000000000000000e+03 1.000000000000000000e+01 6.000000000000000000e+00 6.000000000000000000e+00 4.217004031999999825e+03
1.834999999999999964e+00 4.101000000000000000e+03 9.000000000000000000e+00 6.000000000000000000e+00 6.000000000000000000e+00 4.215996415999999954e+03
1.836000000000000076e+00 4.087000000000000000e+03 7.000000000000000000e+00 6.000000000000000000e+00 5.000000000000000000e+00 4.204003327999999783e+03
1.836999999999999966e+00 4.087000000000000000e+03 9.000000000000000000e+00 7.000000000000000000e+00 6.000000000000000000e+00 4.218003456000000369e+03
1.838000000000000078e+00 4.080000000000000000e+03 1.100000000000000000e+01 7.000000000000000000e+00 4.000000000000000000e+00 4.204003327999999783e+03
1.838999999999999968e+00 4.047000000000000000e+03 1.100000000000000000e+01 6.000000000000000000e+00 4.000000000000000000e+00 4.170997760000000198e+03
1.840000000000000080e+00 4.021000000000000000e+03 1.100000000000000000e+01 6.000000000000000000e+00 4.000000000000000000e+00 4.161003520000000208e+03
1.840999999999999970e+00 3.994000000000000000e+03 1.400000000000000000e+01 1.100000000000000000e+01 6.000000000000000000e+00 4.153999359999999797e+03
1.842000000000000082e+00 4.051000000000000000e+03 1.000000000000000000e+01 6.000000000000000000e+00 4.000000000000000000e+00 4.181000192000000425e+03
1.842999999999999972e+00 4.024000000000000000e+03 1.000000000000000000e+01 6.000000000000000000e+00 4.000000000000000000e+00 4.159995904000000337e+03
1.844000000000000083e+00 4.050000000000000000e+03 9.000000000000000000e+00 6.000000000000000000e+00 4.000000000000000000e+00 4.181000192000000425e+03
1.844999999999999973e+00 4.026000000000000000e+03 1.000000000000000000e+01 8.000000000000000000e+00 4.000000000000000000e+00 4.168998912000000018e+03
1.846000000000000085e+00 4.043000000000000000e+03 6.000000000000000000e+00 5.000000000000000000e+00 5.000000000000000000e+00 4.179001344000000245e+03
1.846999999999999975e+00 4.006000000000000000e+03 7.000000000000000000e+00 6.000000000000000000e+00 5.000000000000000000e+00 4.151001087999999982e+03
1.848000000000000087e+00 4.023000000000000000e+03 7.000000000000000000e+00 5.000000000000000000e+00 5.000000000000000000e+00 4.162002943999999843e+03
1.848999999999999977e+00 4.054000000000000000e+03 7.000000000000000000e+00 5.000000000000000000e+00 4.000000000000000000e+00 4.176003072000000429e+03
1.850000000000000089e+00 4.092000000000000000e+03 7.000000000000000000e+00 6.000000000000000000e+00 4.000000000000000000e+00 4.197998591999999917e+03
1.850999999999999979e+00 4.064000000000000000e+03 7.000000000000000000e+00 6.000000000000000000e+00 5.000000000000000000e+00 4.176003072000000429e+03
1.852000000000000091e+00 4.046000000000000000e+03 7.000000000000000000e+00 6.000000000000000000e+00 6.000000000000000000e+00 4.167000063999999838e+03
1.852999999999999980e+00 4.018000000000000000e+03 8.000000000000000000e+00 6.000000000000000000e+00 5.000000000000000000e+00 4.152999936000000162e+03
1.854000000000000092e+00 4.066000000000000000e+03 8.000000000000000000e+00 6.000000000000000000e+00 4.000000000000000000e+00 4.190003200000000106e+03
1.854999999999999982e+00 4.062000000000000000e+03 8.000000000000000000e+00 6.000000000000000000e+00 4.000000000000000000e+00 4.186996736000000055e+03
1.856000000000000094e+00 4.049000000000000000e+03 1.000000000000000000e+01 6.000000000000000000e+00 5.000000000000000000e+00 4.191002623999999741e+03
1.856999999999999984e+00 4.035000000000000000e+03 1.000000000000000000e+01 4.000000000000000000e+00 3.000000000000000000e+00 4.161003520000000208e+03
1.858000000000000096e+00 4.039000000000000000e+03 1.000000000000000000e+01 4.000000000000000000e+00 3.000000000000000000e+00 4.152999936000000162e+03
1.858999999999999986e+00 4.054000000000000000e+03 1.100000000000000000e+01 4.000000000000000000e+00 4.000000000000000000e+00 4.179001344000000245e+03
1.860000000000000098e+00 4.044000000000000000e+03 7.000000000000000000e+00 7.000000000000000000e+00 4.000000000000000000e+00 4.163002368000000388e+03
1.860999999999999988e+00 4.028000000000000000e+03 8.000000000000000000e+00 7.000000000000000000e+00 7.000000000000000000e+00 4.158996479999999792e+03
1.862000000000000099e+00 4.055000000000000000e+03 7.000000000000000000e+00 7.000000000000000000e+00 3.000000000000000000e+00 4.173996032000000014e+03
1.862999999999999989e+00 4.072000000000000000e+03 7.000000000000000000e+00 5.000000000000000000e+00 3.000000000000000000e+00 4.182999039999999695e+03
1.864000000000000101e+00 4.081000000000000000e+03 5.000000000000000000e+00 4.000000000000000000e+00 3.000000000000000000e+00 4.181999616000000060e+03
1.864999999999999991e+00 4.055000000000000000e+03 7.000000000000000000e+00 7.000000000000000000e+00 4.000000000000000000e+00 4.167999488000000383e+03
1.866000000000000103e+00 4.088000000000000000e+03 7.000000000000000000e+00 4.000000000000000000e+00 4.000000000000000000e+00 4.191002623999999741e+03
1.866999999999999993e+00 4.104000000000000000e+03 6.000000000000000000e+00 4.000000000000000000e+00 4.000000000000000000e+00 4.194000895999999557e+03
1.868000000000000105e+00 4.119000000000000000e+03 6.000000000000000000e+00 4.000000000000000000e+00 3.000000000000000000e+00 4.209999872000000323e+03
1.868999999999999995e+00 4.126000000000000000e+03 6.000000000000000000e+00 3.000000000000000000e+00 3.000000000000000000e+00 4.217004031999999825e+03
1.870000000000000107e+00 4.121000000000000000e+03 6.000000000000000000e+00 6.000000000000000000e+00 3.000000000000000000e+00 4.218003456000000369e+03
1.870999999999999996e+00 4.148000000000000000e+03 6.000000000000000000e+00 3.000000000000000000e+00 3.000000000000000000e+00 4.247003136000000268e+03
1.872000000000000108e+00 4.169000000000000000e+03 6.000000000000000000e+00 4.000000000000000000e+00 3.000000000000000000e+00 4.264001535999999760e+03
1.872999999999999998e+00 4.138000000000000000e+03 1.000000000000000000e+01 4.000000000000000000e+00 4.000000000000000000e+00 4.246003711999999723e+03
1.874000000000000110e+00 4.139000000000000000e+03 1.000000000000000000e+01 4.000000000000000000e+00 3.000000000000000000e+00 4.238000127999999677e+03
1.875000000000000000e+00 4.146000000000000000e+03 1.000000000000000000e+01 4.000000000000000000e+00 3.000000000000000000e+00 4.252999679999999898e+03
1.875999999999999890e+00 4.121000000000000000e+03 1.100000000000000000e+01 1.000000000000000000e+01 7.000000000000000000e+00 4.247003136000000268e+03
1.877000000000000002e+00 4.121000000000000000e+03 1.100000000000000000e+01 1.000000000000000000e+01 8.000000000000000000e+00 4.255997951999999714e+03
1.877999999999999892e+00 4.144000000000000000e+03 1.000000000000000000e+01 7.000000000000000000e+00 3.000000000000000000e+00 4.254998528000000078e+03
1.879000000000000004e+00 4.144000000000000000e+03 1.000000000000000000e+01 7.000000000000000000e+00 6.000000000000000000e+00 4.254998528000000078e+03
1.879999999999999893e+00 4.133000000000000000e+03 1.000000000000000000e+01 6.000000000000000000e+00 6.000000000000000000e+00 4.250001408000000083e+03
1.881000000000000005e+00 4.154000000000000000e+03 1.000000000000000000e+01 7.000000000000000000e+00 6.000000000000000000e+00 4.270997503999999935e+03
1.881999999999999895e+00 4.150000000000000000e+03 9.000000000000000000e+00 6.000000000000000000e+00 6.000000000000000000e+00 4.275003391999999621e+03
1.883000000000000007e+00 4.148000000000000000e+03 9.000000000000000000e+00 6.000000000000000000e+00 6.000000000000000000e+00 4.266999807999999575e+03
1.883999999999999897e+00 4.166000000000000000e+03 7.000000000000000000e+00 7.000000000000000000e+00 6.000000000000000000e+00 4.274003967999999986e+03
1.885000000000000009e+00 4.164000000000000000e+03 9.000000000000000000e+00 7.000000000000000000e+00 6.000000000000000000e+00 4.272996352000000115e+03
1.885999999999999899e+00 4.160000000000000000e+03 1.900000000000000000e+01 9.000000000000000000e+00 6.000000000000000000e+00 4.281999359999999797e+03
1.887000000000000011e+00 4.145000000000000000e+03 1.800000000000000000e+01 1.600000000000000000e+01 6.000000000000000000e+00 4.284997631999999612e+03
1.887999999999999901e+00 4.205000000000000000e+03 2.400000000000000000e+01 4.000000000000000000e+00 3.000000000000000000e+00 4.323000320000000102e+03
1.889000000000000012e+00 4.219000000000000000e+03 4.000000000000000000e+00 3.000000000000000000e+00 3.000000000000000000e+00 4.308000767999999880e+03
1.889999999999999902e+00 4.242000000000000000e+03 3.000000000000000000e+00 3.000000000000000000e+00 3.000000000000000000e+00 4.320002048000000286e+03
1.891000000000000014e+00 4.237000000000000000e+03 7.000000000000000000e+00 4.000000000000000000e+00 3.000000000000000000e+00 4.315996159999999691e+03
1.891999999999999904e+00 4.216000000000000000e+03 7.000000000000000000e+00 6.000000000000000000e+00 4.000000000000000000e+00 4.304003072000000429e+03
1.893000000000000016e+00 4.214000000000000000e+03 7.000000000000000000e+00 7.000000000000000000e+00 3.000000000000000000e+00 4.307001344000000245e+03
1.893999999999999906e+00 4.222000000000000000e+03 9.000000000000000000e+00 7.000000000000000000e+00 3.000000000000000000e+00 4.309000192000000425e+03
1.895000000000000018e+00 4.222000000000000000e+03 9.000000000000000000e+00 7.000000000000000000e+00 3.000000000000000000e+00 4.309999616000000060e+03
1.895999999999999908e+00 4.196000000000000000e+03 5.000000000000000000e+00 4.000000000000000000e+00 3.000000000000000000e+00 4.296998912000000018e+03
1.897000000000000020e+00 4.184000000000000000e+03 4.000000000000000000e+00 3.000000000000000000e+00 3.000000000000000000e+00 4.284997631999999612e+03
1.897999999999999909e+00 4.135000000000000000e+03 4.000000000000000000e+00 4.000000000000000000e+00 3.000000000000000000e+00 4.242997247999999672e+03
1.899000000000000021e+00 4.147000000000000000e+03 6.000000000000000000e+00 5.000000000000000000e+00 4.000000000000000000e+00 4.266999807999999575e+03
1.899999999999999911e+00 4.145000000000000000e+03 6.000000000000000000e+00 5.000000000000000000e+00 5.000000000000000000e+00 4.270997503999999935e+03
1.901000000000000023e+00 4.119000000000000000e+03 7.000000000000000000e+00 5.000000000000000000e+00 4.000000000000000000e+00 4.241997824000000037e+03
1.901999999999999913e+00 4.145000000000000000e+03 7.000000000000000000e+00 4.000000000000000000e+00 4.000000000000000000e+00 4.260003840000000309e+03
1.903000000000000025e+00 4.144000000000000000e+03 7.000000000000000000e+00 4.000000000000000000e+00 4.000000000000000000e+00 4.262002687999999580e+03
1.903999999999999915e+00 4.149000000000000000e+03 7.000000000000000000e+00 4.000000000000000000e+00 3.000000000000000000e+00 4.252999679999999898e+03
1.905000000000000027e+00 4.147000000000000000e+03 7.000000000000000000e+00 4.000000000000000000e+00 4.000000000000000000e+00 4.253999104000000443e+03
1.905999999999999917e+00 4.196000000000000000e+03 7.000000000000000000e+00 4.000000000000000000e+00 3.000000000000000000e+00 4.280999936000000162e+03
1.907000000000000028e+00 4.167000000000000000e+03 4.000000000000000000e+00 3.000000000000000000e+00 2.000000000000000000e+00 4.266000383999999940e+03
1.907999999999999918e+00 4.168000000000000000e+03 4.000000000000000000e+00 3.000000000000000000e+00 3.000000000000000000e+00 4.270997503999999935e+03
1.909000000000000030e+00 4.172000000000000000e+03 4.000000000000000000e+00 3.000000000000000000e+00 3.000000000000000000e+00 4.274003967999999986e+03
1.909999999999999920e+00 4.157000000000000000e+03 4.000000000000000000e+00 4.000000000000000000e+00 3.000000000000000000e+00 4.260003840000000309e+03
1.911000000000000032e+00 4.157000000000000000e+03 5.000000000000000000e+00 4.000000000000000000e+00 3.000000000000000000e+00 4.267999232000000120e+03
1.911999999999999922e+00 4.150000000000000000e+03 5.000000000000000000e+00 3.000000000000000000e+00 3.000000000000000000e+00 4.252999679999999898e+03
1.913000000000000034e+00 4.164000000000000000e+03 1.000000000000000000e+01 6.000000000000000000e+00 3.000000000000000000e+00 4.276002816000000166e+03
1.913999999999999924e+00 4.173000000000000000e+03 9.000000000000000000e+00 9.000000000000000000e+00 6.000000000000000000e+00 4.279001087999999982e+03
1.915000000000000036e+00 4.162000000000000000e+03 9.000000000000000000e+00 5.000000000000000000e+00 3.000000000000000000e+00 4.265000960000000305e+03
1.915999999999999925e+00 4.161000000000000000e+03 8.000000000000000000e+00 4.000000000000000000e+00 3.000000000000000000e+00 4.250001408000000083e+03
1.917000000000000037e+00 4.133000000000000000e+03 8.000000000000000000e+00 5.000000000000000000e+00 3.000000000000000000e+00 4.237000704000000042e+03
1.917999999999999927e+00 4.163000000000000000e+03 8.000000000000000000e+00 5.000000000000000000e+00 3.000000000000000000e+00 4.247003136000000268e+03
1.919000000000000039e+00 4.125000000000000000e+03 8.000000000000000000e+00 7.000000000000000000e+00 5.000000000000000000e+00 4.230995968000000175e+03
1.919999999999999929e+00 4.096000000000000000e+03 9.000000000000000000e+00 8.000000000000000000e+00 7.000000000000000000e+00 4.222001151999999820e+03
1.921000000000000041e+00 4.114000000000000000e+03 9.000000000000000000e+00 8.000000000000000000e+00 7.000000000000000000e+00 4.248002559999999903e+03
1.921999999999999931e+00 4.201000000000000000e+03 8.000000000000000000e+00 5.000000000000000000e+00 4.000000000000000000e+00 4.305002496000000065e+03
1.923000000000000043e+00 4.180000000000000000e+03 1.000000000000000000e+01 9.000000000000000000e+00 8.000000000000000000e+00 4.320002048000000286e+03
1.923999999999999932e+00 4.217000000000000000e+03 8.000000000000000000e+00 5.000000000000000000e+00 4.000000000000000000e+00 4.325998591999999917e+03
1.925000000000000044e+00 4.252000000000000000e+03 9.000000000000000000e+00 9.000000000000000000e+00 8.000000000000000000e+00 4.367998975999999857e+03
1.925999999999999934e+00 4.257000000000000000e+03 9.000000000000000000e+00 9.000000000000000000e+00 7.000000000000000000e+00 4.372996095999999852e+03
1.927000000000000046e+00 4.241000000000000000e+03 9.000000000000000000e+00 9.000000000000000000e+00 6.000000000000000000e+00 4.374003711999999723e+03
1.927999999999999936e+00 4.294000000000000000e+03 8.000000000000000000e+00 7.000000000000000000e+00 6.000000000000000000e+00 4.404002816000000166e+03
1.929000000000000048e+00 4.288000000000000000e+03 6.000000000000000000e+00 6.000000000000000000e+00 5.000000000000000000e+00 4.399996927999999571e+03
1.929999999999999938e+00 4.284000000000000000e+03 8.000000000000000000e+00 7.000000000000000000e+00 6.000000000000000000e+00 4.407001087999999982e+03
1.931000000000000050e+00 4.284000000000000000e+03 1.600000000000000000e+01 6.000000000000000000e+00 6.000000000000000000e+00 4.408999936000000162e+03
1.931999999999999940e+00 4.293000000000000000e+03 1.600000000000000000e+01 1.100000000000000000e+01 6.000000000000000000e+00 4.413997056000000157e+03
1.933000000000000052e+00 4.321000000000000000e+03 9.000000000000000000e+00 8.000000000000000000e+00 4.000000000000000000e+00 4.427997183999999834e+03
1.933999999999999941e+00 4.343000000000000000e+03 1.300000000000000000e+01 9.000000000000000000e+00 2.000000000000000000e+00 4.442996736000000055e+03
1.935000000000000053e+00 4.315000000000000000e+03 1.500000000000000000e+01 9.000000000000000000e+00 4.000000000000000000e+00 4.433002496000000065e+03
1.935999999999999943e+00 4.347000000000000000e+03 9.000000000000000000e+00 4.000000000000000000e+00 3.000000000000000000e+00 4.448002048000000286e+03
1.937000000000000055e+00 4.345000000000000000e+03 1.200000000000000000e+01 4.000000000000000000e+00 3.000000000000000000e+00 4.445003775999999561e+03
1.937999999999999945e+00 4.318000000000000000e+03 9.000000000000000000e+00 6.000000000000000000e+00 3.000000000000000000e+00 4.420001792000000023e+03
1.939000000000000057e+00 4.311000000000000000e+03 1.900000000000000000e+01 9.000000000000000000e+00 7.000000000000000000e+00 4.437999616000000060e+03
1.939999999999999947e+00 4.334000000000000000e+03 9.000000000000000000e+00 7.000000000000000000e+00 4.000000000000000000e+00 4.438999039999999695e+03
1.941000000000000059e+00 4.306000000000000000e+03 1.000000000000000000e+01 6.000000000000000000e+00 4.000000000000000000e+00 4.423999488000000383e+03
1.941999999999999948e+00 4.297000000000000000e+03 1.000000000000000000e+01 6.000000000000000000e+00 4.000000000000000000e+00 4.423000063999999838e+03
1.943000000000000060e+00 4.313000000000000000e+03 9.000000000000000000e+00 4.000000000000000000e+00 3.000000000000000000e+00 4.429996032000000014e+03
1.943999999999999950e+00 4.315000000000000000e+03 9.000000000000000000e+00 5.000000000000000000e+00 4.000000000000000000e+00 4.431003647999999885e+03
1.945000000000000062e+00 4.319000000000000000e+03 8.000000000000000000e+00 4.000000000000000000e+00 3.000000000000000000e+00 4.440997887999999875e+03
1.945999999999999952e+00 4.326000000000000000e+03 7.000000000000000000e+00 3.000000000000000000e+00 3.000000000000000000e+00 4.452999168000000282e+03
1.947000000000000064e+00 4.348000000000000000e+03 7.000000000000000000e+00 4.000000000000000000e+00 3.000000000000000000e+00 4.460003327999999783e+03
1.947999999999999954e+00 4.337000000000000000e+03 9.000000000000000000e+00 5.000000000000000000e+00 3.000000000000000000e+00 4.451000320000000102e+03
1.949000000000000066e+00 4.353000000000000000e+03 9.000000000000000000e+00 5.000000000000000000e+00 4.000000000000000000e+00 4.456996863999999732e+03
1.949999999999999956e+00 4.330000000000000000e+03 1.200000000000000000e+01 5.000000000000000000e+00 4.000000000000000000e+00 4.442996736000000055e+03
1.951000000000000068e+00 4.358000000000000000e+03 9.000000000000000000e+00 4.000000000000000000e+00 4.000000000000000000e+00 4.457996288000000277e+03
1.951999999999999957e+00 4.358000000000000000e+03 9.000000000000000000e+00 6.000000000000000000e+00 4.000000000000000000e+00 4.461002752000000328e+03
1.953000000000000069e+00 4.360000000000000000e+03 1.000000000000000000e+01 6.000000000000000000e+00 4.000000000000000000e+00 4.454998015999999552e+03
1.953999999999999959e+00 4.389000000000000000e+03 3.000000000000000000e+00 3.000000000000000000e+00 2.000000000000000000e+00 4.465000447999999778e+03
1.955000000000000071e+00 4.393000000000000000e+03 6.000000000000000000e+00 3.000000000000000000e+00 3.000000000000000000e+00 4.478001151999999820e+03
1.955999999999999961e+00 4.370000000000000000e+03 9.000000000000000000e+00 5.000000000000000000e+00 3.000000000000000000e+00 4.464001024000000143e+03
1.957000000000000073e+00 4.359000000000000000e+03 5.000000000000000000e+00 3.000000000000000000e+00 3.000000000000000000e+00 4.449001471999999922e+03
1.957999999999999963e+00 4.375000000000000000e+03 5.000000000000000000e+00 3.000000000000000000e+00 3.000000000000000000e+00 4.460003327999999783e+03
1.959000000000000075e+00 4.352000000000000000e+03 5.000000000000000000e+00 4.000000000000000000e+00 3.000000000000000000e+00 4.447002623999999741e+03
1.959999999999999964e+00 4.350000000000000000e+03 8.000000000000000000e+00 4.000000000000000000e+00 4.000000000000000000e+00 4.452999168000000282e+03
1.961000000000000076e+00 4.346000000000000000e+03 9.000000000000000000e+00 4.000000000000000000e+00 3.000000000000000000e+00 4.449001471999999922e+03
1.961999999999999966e+00 4.350000000000000000e+03 6.000000000000000000e+00 4.000000000000000000e+00 3.000000000000000000e+00 4.452999168000000282e+03
1.963000000000000078e+00 4.352000000000000000e+03 5.000000000000000000e+00 4.000000000000000000e+00 3.000000000000000000e+00 4.448002048000000286e+03
1.963999999999999968e+00 4.360000000000000000e+03 5.000000000000000000e+00 4.000000000000000000e+00 3.000000000000000000e+00 4.452999168000000282e+03
1.965000000000000080e+00 4.348000000000000000e+03 5.000000000000000000e+00 5.000000000000000000e+00 3.000000000000000000e+00 4.435001344000000245e+03
1.965999999999999970e+00 4.356000000000000000e+03 8.000000000000000000e+00 5.000000000000000000e+00 4.000000000000000000e+00 4.447002623999999741e+03
1.967000000000000082e+00 4.311000000000000000e+03 5.000000000000000000e+00 3.000000000000000000e+00 3.000000000000000000e+00 4.414996479999999792e+03
1.967999999999999972e+00 4.338000000000000000e+03 3.000000000000000000e+00 3.000000000000000000e+00 3.000000000000000000e+00 4.431003647999999885e+03
1.969000000000000083e+00 4.333000000000000000e+03 5.000000000000000000e+00 4.000000000000000000e+00 3.000000000000000000e+00 4.437999616000000060e+03
1.969999999999999973e+00 4.339000000000000000e+03 6.000000000000000000e+00 5.000000000000000000e+00 3.000000000000000000e+00 4.443996159999999691e+03
1.971000000000000085e+00 4.345000000000000000e+03 6.000000000000000000e+00 6.000000000000000000e+00 3.000000000000000000e+00 4.451000320000000102e+03
1.971999999999999975e+00 4.342000000000000000e+03 6.000000000000000000e+00 4.000000000000000000e+00 3.000000000000000000e+00 4.455997440000000097e+03
1.973000000000000087e+00 4.347000000000000000e+03 7.000000000000000000e+00 6.000000000000000000e+00 4.000000000000000000e+00 4.461002752000000328e+03
1.973999999999999977e+00 4.370000000000000000e+03 6.000000000000000000e+00 4.000000000000000000e+00 3.000000000000000000e+00 4.473004031999999825e+03
1.975000000000000089e+00 4.386000000000000000e+03 6.000000000000000000e+00 3.000000000000000000e+00 3.000000000000000000e+00 4.480999423999999635e+03
1.975999999999999979e+00 4.394000000000000000e+03 7.000000000000000000e+00 3.000000000000000000e+00 2.000000000000000000e+00 4.492001280000000406e+03
1.977000000000000091e+00 4.389000000000000000e+03 7.000000000000000000e+00 3.000000000000000000e+00 3.000000000000000000e+00 4.484997119999999995e+03
1.977999999999999980e+00 4.409000000000000000e+03 3.000000000000000000e+00 3.000000000000000000e+00 2.000000000000000000e+00 4.489003007999999681e+03
1.979000000000000092e+00 4.400000000000000000e+03 3.000000000000000000e+00 3.000000000000000000e+00 2.000000000000000000e+00 4.480000000000000000e+03
1.979999999999999982e+00 4.408000000000000000e+03 5.000000000000000000e+00 3.000000000000000000e+00 3.000000000000000000e+00 4.491001855999999862e+03
1.981000000000000094e+00 4.378000000000000000e+03 7.000000000000000000e+00 5.000000000000000000e+00 3.000000000000000000e+00 4.470996992000000319e+03
1.981999999999999984e+00 4.356000000000000000e+03 5.000000000000000000e+00 5.000000000000000000e+00 3.000000000000000000e+00 4.467998719999999594e+03
1.983000000000000096e+00 4.360000000000000000e+03 1.200000000000000000e+01 4.000000000000000000e+00 3.000000000000000000e+00 4.465999872000000323e+03
1.983999999999999986e+00 4.361000000000000000e+03 1.200000000000000000e+01 6.000000000000000000e+00 4.000000000000000000e+00 4.463001599999999598e+03
1.985000000000000098e+00 4.385000000000000000e+03 1.200000000000000000e+01 4.000000000000000000e+00 3.000000000000000000e+00 4.488003584000000046e+03
1.985999999999999988e+00 4.403000000000000000e+03 1.100000000000000000e+01 4.000000000000000000e+00 3.000000000000000000e+00 4.505001984000000448e+03
1.987000000000000099e+00 4.383000000000000000e+03 1.200000000000000000e+01 4.000000000000000000e+00 3.000000000000000000e+00 4.488003584000000046e+03
1.987999999999999989e+00 4.379000000000000000e+03 1.200000000000000000e+01 4.000000000000000000e+00 3.000000000000000000e+00 4.493000704000000042e+03
1.989000000000000101e+00 4.375000000000000000e+03 4.000000000000000000e+00 3.000000000000000000e+00 3.000000000000000000e+00 4.475002880000000005e+03
1.989999999999999991e+00 4.385000000000000000e+03 1.600000000000000000e+01 4.000000000000000000e+00 4.000000000000000000e+00 4.494000127999999677e+03
1.991000000000000103e+00 4.398000000000000000e+03 1.600000000000000000e+01 4.000000000000000000e+00 4.000000000000000000e+00 4.510998528000000078e+03
1.991999999999999993e+00 4.395000000000000000e+03 1.700000000000000000e+01 4.000000000000000000e+00 3.000000000000000000e+00 4.507000831999999718e+03
1.993000000000000105e+00 4.402000000000000000e+03 4.000000000000000000e+00 3.000000000000000000e+00 3.000000000000000000e+00 4.508000256000000263e+03
1.993999999999999995e+00 4.398000000000000000e+03 5.000000000000000000e+00 4.000000000000000000e+00 3.000000000000000000e+00 4.502003711999999723e+03
1.995000000000000107e+00 4.397000000000000000e+03 5.000000000000000000e+00 4.000000000000000000e+00 4.000000000000000000e+00 4.499996672000000217e+03
1.995999999999999996e+00 4.385000000000000000e+03 5.000000000000000000e+00 4.000000000000000000e+00 3.000000000000000000e+00 4.490002432000000226e+03
1.997000000000000108e+00 4.386000000000000000e+03 5.000000000000000000e+00 4.000000000000000000e+00 3.000000000000000000e+00 4.484997119999999995e+03
1.997999999999999998e+00 4.390000000000000000e+03 5.000000000000000000e+00 4.000000000000000000e+00 3.000000000000000000e+00 4.485996543999999631e+03
1.999000000000000110e+00 4.377000000000000000e+03 5.000000000000000000e+00 5.000000000000000000e+00 4.000000000000000000e+00 4.475002880000000005e+03
2.000000000000000000e+00 4.367000000000000000e+03 5.000000000000000000e+00 5.000000000000000000e+00 4.000000000000000000e+00 4.467998719999999594e+03
2.000999999999999890e+00 4.382000000000000000e+03 5.000000000000000000e+00 3.000000000000000000e+00 3.000000000000000000e+00 4.479000576000000365e+03
2.001999999999999780e+00 4.380000000000000000e+03 5.000000000000000000e+00 3.000000000000000000e+00 3.000000000000000000e+00 4.471996415999999954e+03
2.003000000000000114e+00 4.353000000000000000e+03 5.000000000000000000e+00 3.000000000000000000e+00 3.000000000000000000e+00 4.443996159999999691e+03
2.004000000000000004e+00 4.360000000000000000e+03 5.000000000000000000e+00 3.000000000000000000e+00 3.000000000000000000e+00 4.451000320000000102e+03
2.004999999999999893e+00 4.361000000000000000e+03 6.000000000000000000e+00 5.000000000000000000e+00 3.000000000000000000e+00 4.452999168000000282e+03
2.005999999999999783e+00 4.356000000000000000e+03 8.000000000000000000e+00 8.000000000000000000e+00 5.000000000000000000e+00 4.456996863999999732e+03
2.007000000000000117e+00 4.370000000000000000e+03 1.200000000000000000e+01 1.000000000000000000e+01 5.000000000000000000e+00 4.475002880000000005e+03
2.008000000000000007e+00 4.365000000000000000e+03 1.000000000000000000e+01 7.000000000000000000e+00 6.000000000000000000e+00 4.475002880000000005e+03
2.008999999999999897e+00 4.383000000000000000e+03 6.000000000000000000e+00 4.000000000000000000e+00 3.000000000000000000e+00 4.481998848000000180e+03
2.009999999999999787e+00 4.406000000000000000e+03 6.000000000000000000e+00 5.000000000000000000e+00 3.000000000000000000e+00 4.503003136000000268e+03
2.011000000000000121e+00 4.420000000000000000e+03 6.000000000000000000e+00 5.000000000000000000e+00 4.000000000000000000e+00 4.518002687999999580e+03
2.012000000000000011e+00 4.425000000000000000e+03 6.000000000000000000e+00 5.000000000000000000e+00 4.000000000000000000e+00 4.520001535999999760e+03
2.012999999999999901e+00 4.418000000000000000e+03 5.000000000000000000e+00 5.000000000000000000e+00 4.000000000000000000e+00 4.517003263999999945e+03
2.013999999999999790e+00 4.431000000000000000e+03 5.000000000000000000e+00 5.000000000000000000e+00 4.000000000000000000e+00 4.525998080000000300e+03
2.015000000000000124e+00 4.442000000000000000e+03 5.000000000000000000e+00 5.000000000000000000e+00 4.000000000000000000e+00 4.536999936000000162e+03
2.016000000000000014e+00 4.418000000000000000e+03 5.000000000000000000e+00 5.000000000000000000e+00 4.000000000000000000e+00 4.513996799999999894e+03
2.016999999999999904e+00 4.407000000000000000e+03 5.000000000000000000e+00 5.000000000000000000e+00 4.000000000000000000e+00 4.511997951999999714e+03
2.017999999999999794e+00 4.414000000000000000e+03 6.000000000000000000e+00 4.000000000000000000e+00 4.000000000000000000e+00 4.508000256000000263e+03
2.019000000000000128e+00 4.430000000000000000e+03 5.000000000000000000e+00 4.000000000000000000e+00 4.000000000000000000e+00 4.527996927999999571e+03
2.020000000000000018e+00 4.437000000000000000e+03 5.000000000000000000e+00 4.000000000000000000e+00 4.000000000000000000e+00 4.532002816000000166e+03
2.020999999999999908e+00 4.448000000000000000e+03 5.000000000000000000e+00 4.000000000000000000e+00 4.000000000000000000e+00 4.550000640000000203e+03
2.021999999999999797e+00 4.483000000000000000e+03 5.000000000000000000e+00 4.000000000000000000e+00 4.000000000000000000e+00 4.579000320000000102e+03
2.023000000000000131e+00 4.505000000000000000e+03 5.000000000000000000e+00 4.000000000000000000e+00 4.000000000000000000e+00 4.596998144000000138e+03
2.024000000000000021e+00 4.499000000000000000e+03 5.000000000000000000e+00 4.000000000000000000e+00 4.000000000000000000e+00 4.582998015999999552e+03
2.024999999999999911e+00 4.486000000000000000e+03 5.000000000000000000e+00 4.000000000000000000e+00 4.000000000000000000e+00 4.577001471999999922e+03
2.025999999999999801e+00 4.476000000000000000e+03 5.000000000000000000e+00 4.000000000000000000e+00 4.000000000000000000e+00 4.574003200000000106e+03
2.027000000000000135e+00 4.479000000000000000e+03 4.000000000000000000e+00 4.000000000000000000e+00 4.000000000000000000e+00 4.571996159999999691e+03
2.028000000000000025e+00 4.485000000000000000e+03 4.000000000000000000e+00 4.000000000000000000e+00 4.000000000000000000e+00 4.579999743999999737e+03
2.028999999999999915e+00 4.485000000000000000e+03 5.000000000000000000e+00 4.000000000000000000e+00 4.000000000000000000e+00 4.574003200000000106e+03
2.029999999999999805e+00 4.487000000000000000e+03 5.000000000000000000e+00 5.000000000000000000e+00 4.000000000000000000e+00 4.568997887999999875e+03
2.031000000000000139e+00 4.508000000000000000e+03 5.000000000000000000e+00 5.000000000000000000e+00 4.000000000000000000e+00 4.584996863999999732e+03
2.032000000000000028e+00 4.513000000000000000e+03 5.000000000000000000e+00 5.000000000000000000e+00 4.000000000000000000e+00 4.589002752000000328e+03
2.032999999999999918e+00 4.519000000000000000e+03 5.000000000000000000e+00 5.000000000000000000e+00 5.000000000000000000e+00 4.599996415999999954e+03
2.033999999999999808e+00 4.524000000000000000e+03 6.000000000000000000e+00 5.000000000000000000e+00 5.000000000000000000e+00 4.596998144000000138e+03
2.035000000000000142e+00 4.505000000000000000e+03 6.000000000000000000e+00 5.000000000000000000e+00 5.000000000000000000e+00 4.579000320000000102e+03
2.036000000000000032e+00 4.508000000000000000e+03 5.000000000000000000e+00 4.000000000000000000e+00 3.000000000000000000e+00 4.582998015999999552e+03
2.036999999999999922e+00 4.498000000000000000e+03 5.000000000000000000e+00 4.000000000000000000e+00 3.000000000000000000e+00 4.577001471999999922e+03
2.037999999999999812e+00 4.513000000000000000e+03 5.000000000000000000e+00 4.000000000000000000e+00 3.000000000000000000e+00 4.593000447999999778e+03
2.039000000000000146e+00 4.498000000000000000e+03 5.000000000000000000e+00 5.000000000000000000e+00 3.000000000000000000e+00 4.584996863999999732e+03
2.040000000000000036e+00 4.496000000000000000e+03 5.000000000000000000e+00 2.000000000000000000e+00 2.000000000000000000e+00 4.575002623999999741e+03
2.040999999999999925e+00 4.503000000000000000e+03 5.000000000000000000e+00 3.000000000000000000e+00 2.000000000000000000e+00 4.582998015999999552e+03
2.041999999999999815e+00 4.499000000000000000e+03 4.000000000000000000e+00 4.000000000000000000e+00 3.000000000000000000e+00 4.577001471999999922e+03
2.043000000000000149e+00 4.504000000000000000e+03 5.000000000000000000e+00 4.000000000000000000e+00 4.000000000000000000e+00 4.590002175999999963e+03
2.044000000000000039e+00 4.506000000000000000e+03 6.000000000000000000e+00 4.000000000000000000e+00 4.000000000000000000e+00 4.601004031999999825e+03
2.044999999999999929e+00 4.503000000000000000e+03 5.000000000000000000e+00 5.000000000000000000e+00 3.000000000000000000e+00 4.594999295999999958e+03
2.045999999999999819e+00 4.490000000000000000e+03 6.000000000000000000e+00 5.000000000000000000e+00 4.000000000000000000e+00 4.584996863999999732e+03
2.047000000000000153e+00 4.523000000000000000e+03 6.000000000000000000e+00 5.000000000000000000e+00 3.000000000000000000e+00 4.611997696000000360e+03
2.048000000000000043e+00 4.541000000000000000e+03 5.000000000000000000e+00 3.000000000000000000e+00 3.000000000000000000e+00 4.622999552000000222e+03
2.048999999999999932e+00 4.534000000000000000e+03 8.000000000000000000e+00 5.000000000000000000e+00 4.000000000000000000e+00 4.623998975999999857e+03
2.049999999999999822e+00 4.525000000000000000e+03 6.000000000000000000e+00 5.000000000000000000e+00 3.000000000000000000e+00 4.614995968000000175e+03
2.051000000000000156e+00 4.524000000000000000e+03 6.000000000000000000e+00 6.000000000000000000e+00 3.000000000000000000e+00 4.612997119999999995e+03
2.052000000000000046e+00 4.516000000000000000e+03 5.000000000000000000e+00 5.000000000000000000e+00 3.000000000000000000e+00 4.602003456000000369e+03
2.052999999999999936e+00 4.488000000000000000e+03 5.000000000000000000e+00 5.000000000000000000e+00 3.000000000000000000e+00 4.583997440000000097e+03
2.053999999999999826e+00 4.501000000000000000e+03 5.000000000000000000e+00 4.000000000000000000e+00 3.000000000000000000e+00 4.588003327999999783e+03
2.055000000000000160e+00 4.522000000000000000e+03 5.000000000000000000e+00 3.000000000000000000e+00 3.000000000000000000e+00 4.606001151999999820e+03
2.056000000000000050e+00 4.520000000000000000e+03 8.000000000000000000e+00 5.000000000000000000e+00 3.000000000000000000e+00 4.611997696000000360e+03
2.056999999999999940e+00 4.516000000000000000e+03 8.000000000000000000e+00 4.000000000000000000e+00 3.000000000000000000e+00 4.611997696000000360e+03
2.057999999999999829e+00 4.533000000000000000e+03 8.000000000000000000e+00 4.000000000000000000e+00 3.000000000000000000e+00 4.620001280000000406e+03
2.059000000000000163e+00 4.543000000000000000e+03 4.000000000000000000e+00 3.000000000000000000e+00 2.000000000000000000e+00 4.628996095999999852e+03
2.060000000000000053e+00 4.522000000000000000e+03 1.000000000000000000e+01 4.000000000000000000e+00 3.000000000000000000e+00 4.620001280000000406e+03
2.060999999999999943e+00 4.515000000000000000e+03 1.000000000000000000e+01 3.000000000000000000e+00 3.000000000000000000e+00 4.608999423999999635e+03
2.061999999999999833e+00 4.508000000000000000e+03 1.000000000000000000e+01 3.000000000000000000e+00 2.000000000000000000e+00 4.601004031999999825e+03
2.063000000000000167e+00 4.504000000000000000e+03 9.000000000000000000e+00 6.000000000000000000e+00 3.000000000000000000e+00 4.597997567999999774e+03
2.064000000000000057e+00 4.523000000000000000e+03 1.000000000000000000e+01 5.000000000000000000e+00 3.000000000000000000e+00 4.613996543999999631e+03
2.064999999999999947e+00 4.512000000000000000e+03 8.000000000000000000e+00 5.000000000000000000e+00 3.000000000000000000e+00 4.606001151999999820e+03
2.065999999999999837e+00 4.534000000000000000e+03 6.000000000000000000e+00 3.000000000000000000e+00 3.000000000000000000e+00 4.622999552000000222e+03
2.067000000000000171e+00 4.559000000000000000e+03 6.000000000000000000e+00 3.000000000000000000e+00 3.000000000000000000e+00 4.647002112000000125e+03
2.068000000000000060e+00 4.564000000000000000e+03 3.000000000000000000e+00 3.000000000000000000e+00 2.000000000000000000e+00 4.647002112000000125e+03
2.068999999999999950e+00 4.556000000000000000e+03 1.100000000000000000e+01 3.000000000000000000e+00 3.000000000000000000e+00 4.648001535999999760e+03
2.069999999999999840e+00 4.558000000000000000e+03 1.100000000000000000e+01 3.000000000000000000e+00 3.000000000000000000e+00 4.648001535999999760e+03
2.071000000000000174e+00 4.556000000000000000e+03 6.000000000000000000e+00 4.000000000000000000e+00 3.000000000000000000e+00 4.650000383999999940e+03
2.072000000000000064e+00 4.552000000000000000e+03 6.000000000000000000e+00 3.000000000000000000e+00 3.000000000000000000e+00 4.636000256000000263e+03
2.072999999999999954e+00 4.519000000000000000e+03 6.000000000000000000e+00 4.000000000000000000e+00 4.000000000000000000e+00 4.611997696000000360e+03
2.073999999999999844e+00 4.513000000000000000e+03 6.000000000000000000e+00 4.000000000000000000e+00 4.000000000000000000e+00 4.612997119999999995e+03
2.075000000000000178e+00 4.530000000000000000e+03 4.000000000000000000e+00 3.000000000000000000e+00 3.000000000000000000e+00 4.613996543999999631e+03
2.076000000000000068e+00 4.542000000000000000e+03 4.000000000000000000e+00 4.000000000000000000e+00 3.000000000000000000e+00 4.627996672000000217e+03
2.076999999999999957e+00 4.551000000000000000e+03 4.000000000000000000e+00 4.000000000000000000e+00 3.000000000000000000e+00 4.627996672000000217e+03
2.077999999999999847e+00 4.532000000000000000e+03 4.000000000000000000e+00 3.000000000000000000e+00 3.000000000000000000e+00 4.608999423999999635e+03
2.079000000000000181e+00 4.536000000000000000e+03 3.000000000000000000e+00 3.000000000000000000e+00 2.000000000000000000e+00 4.612997119999999995e+03
2.080000000000000071e+00 4.541000000000000000e+03 4.000000000000000000e+00 3.000000000000000000e+00 3.000000000000000000e+00 4.612997119999999995e+03
2.080999999999999961e+00 4.529000000000000000e+03 4.000000000000000000e+00 4.000000000000000000e+00 3.000000000000000000e+00 4.599996415999999954e+03
2.081999999999999851e+00 4.513000000000000000e+03 4.000000000000000000e+00 3.000000000000000000e+00 3.000000000000000000e+00 4.589002752000000328e+03
2.083000000000000185e+00 4.538000000000000000e+03 4.000000000000000000e+00 4.000000000000000000e+00 4.000000000000000000e+00 4.620001280000000406e+03
2.084000000000000075e+00 4.535000000000000000e+03 6.000000000000000000e+00 4.000000000000000000e+00 3.000000000000000000e+00 4.621000704000000042e+03
2.084999999999999964e+00 4.537000000000000000e+03 7.000000000000000000e+00 6.000000000000000000e+00 3.000000000000000000e+00 4.630003711999999723e+03
2.085999999999999854e+00 4.514000000000000000e+03 6.000000000000000000e+00 4.000000000000000000e+00 3.000000000000000000e+00 4.605001728000000185e+03
2.087000000000000188e+00 4.510000000000000000e+03 4.000000000000000000e+00 4.000000000000000000e+00 3.000000000000000000e+00 4.596998144000000138e+03
2.088000000000000078e+00 4.512000000000000000e+03 4.000000000000000000e+00 4.000000000000000000e+00 3.000000000000000000e+00 4.604002303999999640e+03
2.088999999999999968e+00 4.518000000000000000e+03 3.000000000000000000e+00 2.000000000000000000e+00 2.000000000000000000e+00 4.596998144000000138e+03
2.089999999999999858e+00 4.493000000000000000e+03 4.000000000000000000e+00 3.000000000000000000e+00 3.000000000000000000e+00 4.575002623999999741e+03
2.091000000000000192e+00 4.510000000000000000e+03 3.000000000000000000e+00 3.000000000000000000e+00 2.000000000000000000e+00 4.591001599999999598e+03
2.092000000000000082e+00 4.511000000000000000e+03 3.000000000000000000e+00 3.000000000000000000e+00 2.000000000000000000e+00 4.582998015999999552e+03
2.092999999999999972e+00 4.516000000000000000e+03 5.000000000000000000e+00 3.000000000000000000e+00 3.000000000000000000e+00 4.589002752000000328e+03
2.093999999999999861e+00 4.485000000000000000e+03 5.000000000000000000e+00 3.000000000000000000e+00 3.000000000000000000e+00 4.555997183999999834e+03
2.095000000000000195e+00 4.538000000000000000e+03 3.000000000000000000e+00 3.000000000000000000e+00 3.000000000000000000e+00 4.609998848000000180e+03
2.096000000000000085e+00 4.564000000000000000e+03 3.000000000000000000e+00 2.000000000000000000e+00 2.000000000000000000e+00 4.624998400000000402e+03
2.096999999999999975e+00 4.561000000000000000e+03 3.000000000000000000e+00 2.000000000000000000e+00 2.000000000000000000e+00 4.624998400000000402e+03
2.097999999999999865e+00 4.540000000000000000e+03 4.000000000000000000e+00 2.000000000000000000e+00 2.000000000000000000e+00 4.606001151999999820e+03
2.099000000000000199e+00 4.531000000000000000e+03 4.000000000000000000e+00 2.000000000000000000e+00 2.000000000000000000e+00 4.598996992000000319e+03
2.100000000000000089e+00 4.494000000000000000e+03 4.000000000000000000e+00 3.000000000000000000e+00 2.000000000000000000e+00 4.574003200000000106e+03
2.100999999999999979e+00 4.526000000000000000e+03 4.000000000000000000e+00 3.000000000000000000e+00 2.000000000000000000e+00 4.607000576000000365e+03
2.101999999999999869e+00 4.509000000000000000e+03 4.000000000000000000e+00 3.000000000000000000e+00 2.000000000000000000e+00 4.582998015999999552e+03
2.103000000000000203e+00 4.519000000000000000e+03 4.000000000000000000e+00 3.000000000000000000e+00 2.000000000000000000e+00 4.597997567999999774e+03
2.104000000000000092e+00 4.503000000000000000e+03 4.000000000000000000e+00 3.000000000000000000e+00 2.000000000000000000e+00 4.584996863999999732e+03
2.104999999999999982e+00 4.488000000000000000e+03 8.000000000000000000e+00 4.000000000000000000e+00 4.000000000000000000e+00 4.583997440000000097e+03
2.105999999999999872e+00 4.485000000000000000e+03 7.000000000000000000e+00 7.000000000000000000e+00 4.000000000000000000e+00 4.583997440000000097e+03
2.107000000000000206e+00 4.472000000000000000e+03 7.000000000000000000e+00 7.000000000000000000e+00 4.000000000000000000e+00 4.582998015999999552e+03
2.108000000000000096e+00 4.495000000000000000e+03 7.000000000000000000e+00 4.000000000000000000e+00 3.000000000000000000e+00 4.594999295999999958e+03
2.108999999999999986e+00 4.485000000000000000e+03 1.500000000000000000e+01 4.000000000000000000e+00 3.000000000000000000e+00 4.593000447999999778e+03
2.109999999999999876e+00 4.481000000000000000e+03 1.300000000000000000e+01 5.000000000000000000e+00 4.000000000000000000e+00 4.597997567999999774e+03
2.111000000000000210e+00 4.494000000000000000e+03 1.400000000000000000e+01 6.000000000000000000e+00 5.000000000000000000e+00 4.598996992000000319e+03
2.112000000000000099e+00 4.488000000000000000e+03 1.400000000000000000e+01 6.000000000000000000e+00 4.000000000000000000e+00 4.588003327999999783e+03
2.112999999999999989e+00 4.497000000000000000e+03 1.400000000000000000e+01 6.000000000000000000e+00 4.000000000000000000e+00 4.594999295999999958e+03
2.113999999999999879e+00 4.502000000000000000e+03 1.400000000000000000e+01 6.000000000000000000e+00 2.000000000000000000e+00 4.593000447999999778e+03
2.115000000000000213e+00 4.486000000000000000e+03 1.500000000000000000e+01 4.000000000000000000e+00 2.000000000000000000e+00 4.573003775999999561e+03
2.116000000000000103e+00 4.514000000000000000e+03 5.000000000000000000e+00 4.000000000000000000e+00 2.000000000000000000e+00 4.596998144000000138e+03
2.116999999999999993e+00 4.535000000000000000e+03 5.000000000000000000e+00 3.000000000000000000e+00 2.000000000000000000e+00 4.614995968000000175e+03
2.117999999999999883e+00 4.555000000000000000e+03 4.000000000000000000e+00 2.000000000000000000e+00 2.000000000000000000e+00 4.617003007999999681e+03
2.119000000000000217e+00 4.550000000000000000e+03 5.000000000000000000e+00 2.000000000000000000e+00 2.000000000000000000e+00 4.618002432000000226e+03
2.120000000000000107e+00 4.544000000000000000e+03 4.000000000000000000e+00 3.000000000000000000e+00 3.000000000000000000e+00 4.619001855999999862e+03
2.120999999999999996e+00 4.524000000000000000e+03 9.000000000000000000e+00 3.000000000000000000e+00 3.000000000000000000e+00 4.605001728000000185e+03
2.121999999999999886e+00 4.527000000000000000e+03 9.000000000000000000e+00 3.000000000000000000e+00 3.000000000000000000e+00 4.608000000000000000e+03
2.123000000000000220e+00 4.527000000000000000e+03 3.000000000000000000e+00 3.000000000000000000e+00 2.000000000000000000e+00 4.595998719999999594e+03
2.124000000000000110e+00 4.542000000000000000e+03 3.000000000000000000e+00 3.000000000000000000e+00 3.000000000000000000e+00 4.607000576000000365e+03
2.125000000000000000e+00 4.545000000000000000e+03 3.000000000000000000e+00 3.000000000000000000e+00 3.000000000000000000e+00 4.608000000000000000e+03
2.125999999999999890e+00 4.573000000000000000e+03 3.000000000000000000e+00 3.000000000000000000e+00 3.000000000000000000e+00 4.637999104000000443e+03
2.126999999999999780e+00 4.566000000000000000e+03 3.000000000000000000e+00 3.000000000000000000e+00 2.000000000000000000e+00 4.627996672000000217e+03
2.128000000000000114e+00 4.573000000000000000e+03 3.000000000000000000e+00 3.000000000000000000e+00 2.000000000000000000e+00 4.637999104000000443e+03
2.129000000000000004e+00 4.588000000000000000e+03 3.000000000000000000e+00 2.000000000000000000e+00 2.000000000000000000e+00 4.652998655999999755e+03
2.129999999999999893e+00 4.597000000000000000e+03 3.000000000000000000e+00 3.000000000000000000e+00 3.000000000000000000e+00 4.662001664000000346e+03
2.130999999999999783e+00 4.607000000000000000e+03 3.000000000000000000e+00 3.000000000000000000e+00 3.000000000000000000e+00 4.670996479999999792e+03
2.132000000000000117e+00 4.605000000000000000e+03 3.000000000000000000e+00 3.000000000000000000e+00 2.000000000000000000e+00 4.668997631999999612e+03
2.133000000000000007e+00 4.600000000000000000e+03 3.000000000000000000e+00 3.000000000000000000e+00 2.000000000000000000e+00 4.664000511999999617e+03
2.133999999999999897e+00 4.566000000000000000e+03 4.000000000000000000e+00 3.000000000000000000e+00 3.000000000000000000e+00 4.636000256000000263e+03
2.134999999999999787e+00 4.579000000000000000e+03 4.000000000000000000e+00 4.000000000000000000e+00 3.000000000000000000e+00 4.648001535999999760e+03
2.136000000000000121e+00 4.588000000000000000e+03 4.000000000000000000e+00 3.000000000000000000e+00 3.000000000000000000e+00 4.654997503999999935e+03
2.137000000000000011e+00 4.580000000000000000e+03 4.000000000000000000e+00 3.000000000000000000e+00 3.000000000000000000e+00 4.655996927999999571e+03
2.137999999999999901e+00 4.583000000000000000e+03 4.000000000000000000e+00 3.000000000000000000e+00 3.000000000000000000e+00 4.663001087999999982e+03
2.138999999999999790e+00 4.592000000000000000e+03 4.000000000000000000e+00 3.000000000000000000e+00 3.000000000000000000e+00 4.669997056000000157e+03
2.140000000000000124e+00 4.627000000000000000e+03 4.000000000000000000e+00 3.000000000000000000e+00 3.000000000000000000e+00 4.702003200000000106e+03
2.141000000000000014e+00 4.658000000000000000e+03 5.000000000000000000e+00 3.000000000000000000e+00 3.000000000000000000e+00 4.729004031999999825e+03
2.141999999999999904e+00 4.651000000000000000e+03 6.000000000000000000e+00 3.000000000000000000e+00 3.000000000000000000e+00 4.732002303999999640e+03
2.142999999999999794e+00 4.651000000000000000e+03 6.000000000000000000e+00 5.000000000000000000e+00 3.000000000000000000e+00 4.729004031999999825e+03
2.144000000000000128e+00 4.638000000000000000e+03 3.000000000000000000e+00 3.000000000000000000e+00 2.000000000000000000e+00 4.717002752000000328e+03
2.145000000000000018e+00 4.623000000000000000e+03 3.000000000000000000e+00 3.000000000000000000e+00 2.000000000000000000e+00 4.695998464000000240e+03
2.145999999999999908e+00 4.610000000000000000e+03 4.000000000000000000e+00 3.000000000000000000e+00 3.000000000000000000e+00 4.684996608000000379e+03
2.146999999999999797e+00 4.641000000000000000e+03 4.000000000000000000e+00 4.000000000000000000e+00 3.000000000000000000e+00 4.715003904000000148e+03
2.148000000000000131e+00 4.621000000000000000e+03 4.000000000000000000e+00 4.000000000000000000e+00 3.000000000000000000e+00 4.702003200000000106e+03
2.149000000000000021e+00 4.616000000000000000e+03 4.000000000000000000e+00 3.000000000000000000e+00 3.000000000000000000e+00 4.699996159999999691e+03
2.149999999999999911e+00 4.638000000000000000e+03 4.000000000000000000e+00 3.000000000000000000e+00 3.000000000000000000e+00 4.718002175999999963e+03
2.150999999999999801e+00 4.630000000000000000e+03 3.000000000000000000e+00 3.000000000000000000e+00 3.000000000000000000e+00 4.709998591999999917e+03
2.152000000000000135e+00 4.606000000000000000e+03 4.000000000000000000e+00 3.000000000000000000e+00 3.000000000000000000e+00 4.691001344000000245e+03
2.153000000000000025e+00 4.601000000000000000e+03 4.000000000000000000e+00 3.000000000000000000e+00 3.000000000000000000e+00 4.683997183999999834e+03
2.153999999999999915e+00 4.611000000000000000e+03 6.000000000000000000e+00 4.000000000000000000e+00 3.000000000000000000e+00 4.692000767999999880e+03
2.154999999999999805e+00 4.621000000000000000e+03 9.000000000000000000e+00 3.000000000000000000e+00 3.000000000000000000e+00 4.702003200000000106e+03
2.156000000000000139e+00 4.631000000000000000e+03 8.000000000000000000e+00 3.000000000000000000e+00 3.000000000000000000e+00 4.707000320000000102e+03
2.157000000000000028e+00 4.617000000000000000e+03 8.000000000000000000e+00 3.000000000000000000e+00 3.000000000000000000e+00 4.707000320000000102e+03
2.157999999999999918e+00 4.616000000000000000e+03 6.000000000000000000e+00 4.000000000000000000e+00 3.000000000000000000e+00 4.694999039999999695e+03
2.158999999999999808e+00 4.633000000000000000e+03 6.000000000000000000e+00 3.000000000000000000e+00 2.000000000000000000e+00 4.706000895999999557e+03
2.160000000000000142e+00 4.629000000000000000e+03 4.000000000000000000e+00 3.000000000000000000e+00 2.000000000000000000e+00 4.707000320000000102e+03
2.161000000000000032e+00 4.628000000000000000e+03 4.000000000000000000e+00 3.000000000000000000e+00 3.000000000000000000e+00 4.705001471999999922e+03
2.161999999999999922e+00 4.627000000000000000e+03 3.000000000000000000e+00 3.000000000000000000e+00 2.000000000000000000e+00 4.699996159999999691e+03
2.162999999999999812e+00 4.615000000000000000e+03 7.000000000000000000e+00 3.000000000000000000e+00 3.000000000000000000e+00 4.694999039999999695e+03
2.164000000000000146e+00 4.636000000000000000e+03 4.000000000000000000e+00 3.000000000000000000e+00 3.000000000000000000e+00 4.717002752000000328e+03
2.165000000000000036e+00 4.648000000000000000e+03 4.000000000000000000e+00 3.000000000000000000e+00 3.000000000000000000e+00 4.725997567999999774e+03
2.165999999999999925e+00 4.628000000000000000e+03 3.000000000000000000e+00 3.000000000000000000e+00 3.000000000000000000e+00 4.705001471999999922e+03
2.166999999999999815e+00 4.640000000000000000e+03 3.000000000000000000e+00 3.000000000000000000e+00 3.000000000000000000e+00 4.721999872000000323e+03
2.168000000000000149e+00 4.618000000000000000e+03 3.000000000000000000e+00 3.000000000000000000e+00 3.000000000000000000e+00 4.701003775999999561e+03
2.169000000000000039e+00 4.620000000000000000e+03 3.000000000000000000e+00 3.000000000000000000e+00 3.000000000000000000e+00 4.695998464000000240e+03
2.169999999999999929e+00 4.633000000000000000e+03 3.000000000000000000e+00 3.000000000000000000e+00 2.000000000000000000e+00 4.707000320000000102e+03
2.170999999999999819e+00 4.637000000000000000e+03 3.000000000000000000e+00 3.000000000000000000e+00 2.000000000000000000e+00 4.713996288000000277e+03
2.172000000000000153e+00 4.643000000000000000e+03 4.000000000000000000e+00 3.000000000000000000e+00 3.000000000000000000e+00 4.732002303999999640e+03
2.173000000000000043e+00 4.642000000000000000e+03 4.000000000000000000e+00 3.000000000000000000e+00 3.000000000000000000e+00 4.733001728000000185e+03
2.173999999999999932e+00 4.665000000000000000e+03 4.000000000000000000e+00 3.000000000000000000e+00 2.000000000000000000e+00 4.751998975999999857e+03
2.174999999999999822e+00 4.661000000000000000e+03 4.000000000000000000e+00 4.000000000000000000e+00 3.000000000000000000e+00 4.751998975999999857e+03
2.176000000000000156e+00 4.655000000000000000e+03 4.000000000000000000e+00 4.000000000000000000e+00 3.000000000000000000e+00 4.742995968000000175e+03
2.177000000000000046e+00 4.643000000000000000e+03 6.000000000000000000e+00 3.000000000000000000e+00 3.000000000000000000e+00 4.737998848000000180e+03
2.177999999999999936e+00 4.627000000000000000e+03 1.100000000000000000e+01 3.000000000000000000e+00 2.000000000000000000e+00 4.718002175999999963e+03
2.178999999999999826e+00 4.615000000000000000e+03 6.000000000000000000e+00 4.000000000000000000e+00 3.000000000000000000e+00 4.703002623999999741e+03
2.180000000000000160e+00 4.639000000000000000e+03 4.000000000000000000e+00 3.000000000000000000e+00 3.000000000000000000e+00 4.717002752000000328e+03
2.181000000000000050e+00 4.647000000000000000e+03 4.000000000000000000e+00 3.000000000000000000e+00 3.000000000000000000e+00 4.717002752000000328e+03
2.181999999999999940e+00 4.666000000000000000e+03 4.000000000000000000e+00 3.000000000000000000e+00 2.000000000000000000e+00 4.734001151999999820e+03
2.182999999999999829e+00 4.696000000000000000e+03 4.000000000000000000e+00 4.000000000000000000e+00 2.000000000000000000e+00 4.760002559999999903e+03
2.184000000000000163e+00 4.680000000000000000e+03 4.000000000000000000e+00 2.000000000000000000e+00 2.000000000000000000e+00 4.731002880000000005e+03
2.185000000000000053e+00 4.691000000000000000e+03 9.000000000000000000e+00 2.000000000000000000e+00 2.000000000000000000e+00 4.749000704000000042e+03
2.185999999999999943e+00 4.706000000000000000e+03 9.000000000000000000e+00 2.000000000000000000e+00 2.000000000000000000e+00 4.754997247999999672e+03
2.186999999999999833e+00 4.702000000000000000e+03 9.000000000000000000e+00 2.000000000000000000e+00 2.000000000000000000e+00 4.750999552000000222e+03
2.188000000000000167e+00 4.712000000000000000e+03 9.000000000000000000e+00 2.000000000000000000e+00 2.000000000000000000e+00 4.763000831999999718e+03
2.189000000000000057e+00 4.710000000000000000e+03 9.000000000000000000e+00 2.000000000000000000e+00 2.000000000000000000e+00 4.764000256000000263e+03
2.189999999999999947e+00 4.690000000000000000e+03 2.000000000000000000e+00 2.000000000000000000e+00 2.000000000000000000e+00 4.737998848000000180e+03
2.190999999999999837e+00 4.701000000000000000e+03 2.000000000000000000e+00 2.000000000000000000e+00 2.000000000000000000e+00 4.753997824000000037e+03
2.192000000000000171e+00 4.684000000000000000e+03 5.000000000000000000e+00 2.000000000000000000e+00 2.000000000000000000e+00 4.739997696000000360e+03
2.193000000000000060e+00 4.695000000000000000e+03 4.000000000000000000e+00 2.000000000000000000e+00 2.000000000000000000e+00 4.752998400000000402e+03
2.193999999999999950e+00 4.720000000000000000e+03 4.000000000000000000e+00 2.000000000000000000e+00 2.000000000000000000e+00 4.775002112000000125e+03
2.194999999999999840e+00 4.712000000000000000e+03 3.000000000000000000e+00 2.000000000000000000e+00 2.000000000000000000e+00 4.768997376000000259e+03
2.196000000000000174e+00 4.748000000000000000e+03 3.000000000000000000e+00 2.000000000000000000e+00 2.000000000000000000e+00 4.800004095999999663e+03
2.197000000000000064e+00 4.755000000000000000e+03 2.000000000000000000e+00 2.000000000000000000e+00 2.000000000000000000e+00 4.806000640000000203e+03
2.197999999999999954e+00 4.775000000000000000e+03 2.000000000000000000e+00 2.000000000000000000e+00 2.000000000000000000e+00 4.824997887999999875e+03
2.198999999999999844e+00 4.788000000000000000e+03 3.000000000000000000e+00 2.000000000000000000e+00 2.000000000000000000e+00 4.840996863999999732e+03
2.200000000000000178e+00 4.770000000000000000e+03 2.000000000000000000e+00 2.000000000000000000e+00 2.000000000000000000e+00 4.820000767999999880e+03
2.201000000000000068e+00 4.743000000000000000e+03 5.000000000000000000e+00 2.000000000000000000e+00 2.000000000000000000e+00 4.810997760000000198e+03
2.201999999999999957e+00 4.752000000000000000e+03 5.000000000000000000e+00 3.000000000000000000e+00 2.000000000000000000e+00 4.817002496000000065e+03
2.202999999999999847e+00 4.740000000000000000e+03 5.000000000000000000e+00 3.000000000000000000e+00 2.000000000000000000e+00 4.808998912000000018e+03
2.204000000000000181e+00 4.747000000000000000e+03 5.000000000000000000e+00 2.000000000000000000e+00 2.000000000000000000e+00 4.820000767999999880e+03
2.205000000000000071e+00 4.738000000000000000e+03 5.000000000000000000e+00 2.000000000000000000e+00 2.000000000000000000e+00 4.809998335999999654e+03
2.205999999999999961e+00 4.744000000000000000e+03 5.000000000000000000e+00 2.000000000000000000e+00 2.000000000000000000e+00 4.813996032000000014e+03
2.206999999999999851e+00 4.753000000000000000e+03 5.000000000000000000e+00 2.000000000000000000e+00 2.000000000000000000e+00 4.826996736000000055e+03
2.208000000000000185e+00 4.756000000000000000e+03 5.000000000000000000e+00 2.000000000000000000e+00 2.000000000000000000e+00 4.817002496000000065e+03
2.209000000000000075e+00 4.776000000000000000e+03 5.000000000000000000e+00 3.000000000000000000e+00 2.000000000000000000e+00 4.831002623999999741e+03
2.209999999999999964e+00 4.791000000000000000e+03 5.000000000000000000e+00 3.000000000000000000e+00 2.000000000000000000e+00 4.848001024000000143e+03
2.210999999999999854e+00 4.810000000000000000e+03 5.000000000000000000e+00 3.000000000000000000e+00 3.000000000000000000e+00 4.868997119999999995e+03
2.212000000000000188e+00 4.798000000000000000e+03 7.000000000000000000e+00 3.000000000000000000e+00 3.000000000000000000e+00 4.862001151999999820e+03
2.213000000000000078e+00 4.836000000000000000e+03 3.000000000000000000e+00 2.000000000000000000e+00 2.000000000000000000e+00 4.892000256000000263e+03
2.213999999999999968e+00 4.853000000000000000e+03 3.000000000000000000e+00 3.000000000000000000e+00 3.000000000000000000e+00 4.914003967999999986e+03
2.214999999999999858e+00 4.814000000000000000e+03 5.000000000000000000e+00 3.000000000000000000e+00 2.000000000000000000e+00 4.877000704000000042e+03
2.216000000000000192e+00 4.801000000000000000e+03 5.000000000000000000e+00 4.000000000000000000e+00 2.000000000000000000e+00 4.866998271999999815e+03
2.217000000000000082e+00 4.770000000000000000e+03 5.000000000000000000e+00 4.000000000000000000e+00 3.000000000000000000e+00 4.840996863999999732e+03
2.217999999999999972e+00 4.746000000000000000e+03 5.000000000000000000e+00 2.000000000000000000e+00 2.000000000000000000e+00 4.818001919999999700e+03
2.218999999999999861e+00 4.753000000000000000e+03 3.000000000000000000e+00 2.000000000000000000e+00 2.000000000000000000e+00 4.815003647999999885e+03
2.220000000000000195e+00 4.768000000000000000e+03 3.000000000000000000e+00 2.000000000000000000e+00 2.000000000000000000e+00 4.835000320000000102e+03
2.221000000000000085e+00 4.754000000000000000e+03 3.000000000000000000e+00 2.000000000000000000e+00 2.000000000000000000e+00 4.819001344000000245e+03
2.221999999999999975e+00 4.784000000000000000e+03 3.000000000000000000e+00 3.000000000000000000e+00 2.000000000000000000e+00 4.838998015999999552e+03
2.222999999999999865e+00 4.747000000000000000e+03 3.000000000000000000e+00 3.000000000000000000e+00 2.000000000000000000e+00 4.812996608000000379e+03
2.224000000000000199e+00 4.776000000000000000e+03 3.000000000000000000e+00 2.000000000000000000e+00 2.000000000000000000e+00 4.835999743999999737e+03
2.225000000000000089e+00 4.766000000000000000e+03 4.000000000000000000e+00 3.000000000000000000e+00 2.000000000000000000e+00 4.829003775999999561e+03
2.225999999999999979e+00 4.776000000000000000e+03 4.000000000000000000e+00 3.000000000000000000e+00 3.000000000000000000e+00 4.839997440000000097e+03
2.226999999999999869e+00 4.764000000000000000e+03 4.000000000000000000e+00 3.000000000000000000e+00 3.000000000000000000e+00 4.824997887999999875e+03
2.228000000000000203e+00 4.760000000000000000e+03 4.000000000000000000e+00 3.000000000000000000e+00 2.000000000000000000e+00 4.826996736000000055e+03
2.229000000000000092e+00 4.749000000000000000e+03 4.000000000000000000e+00 4.000000000000000000e+00 3.000000000000000000e+00 4.818001919999999700e+03
2.229999999999999982e+00 4.757000000000000000e+03 4.000000000000000000e+00 4.000000000000000000e+00 3.000000000000000000e+00 4.830003200000000106e+03
2.230999999999999872e+00 4.751000000000000000e+03 4.000000000000000000e+00 4.000000000000000000e+00 3.000000000000000000e+00 4.824997887999999875e+03
2.232000000000000206e+00 4.750000000000000000e+03 4.000000000000000000e+00 3.000000000000000000e+00 3.000000000000000000e+00 4.823998464000000240e+03
2.233000000000000096e+00 4.752000000000000000e+03 4.000000000000000000e+00 3.000000000000000000e+00 3.000000000000000000e+00 4.830003200000000106e+03
2.233999999999999986e+00 4.748000000000000000e+03 4.000000000000000000e+00 3.000000000000000000e+00 3.000000000000000000e+00 4.831002623999999741e+03
2.234999999999999876e+00 4.768000000000000000e+03 4.000000000000000000e+00 3.000000000000000000e+00 3.000000000000000000e+00 4.845002752000000328e+03
2.236000000000000210e+00 4.732000000000000000e+03 4.000000000000000000e+00 3.000000000000000000e+00 3.000000000000000000e+00 4.809998335999999654e+03
2.237000000000000099e+00 4.748000000000000000e+03 5.000000000000000000e+00 4.000000000000000000e+00 3.000000000000000000e+00 4.820000767999999880e+03
2.237999999999999989e+00 4.755000000000000000e+03 4.000000000000000000e+00 4.000000000000000000e+00 3.000000000000000000e+00 4.826996736000000055e+03
2.238999999999999879e+00 4.735000000000000000e+03 4.000000000000000000e+00 4.000000000000000000e+00 3.000000000000000000e+00 4.811997183999999834e+03
2.240000000000000213e+00 4.731000000000000000e+03 3.000000000000000000e+00 3.000000000000000000e+00 3.000000000000000000e+00 4.804001792000000023e+03
2.241000000000000103e+00 4.727000000000000000e+03 3.000000000000000000e+00 3.000000000000000000e+00 3.000000000000000000e+00 4.798996479999999792e+03
2.241999999999999993e+00 4.728000000000000000e+03 4.000000000000000000e+00 3.000000000000000000e+00 3.000000000000000000e+00 4.807999488000000383e+03
2.242999999999999883e+00 4.728000000000000000e+03 5.000000000000000000e+00 3.000000000000000000e+00 3.000000000000000000e+00 4.807999488000000383e+03
2.244000000000000217e+00 4.723000000000000000e+03 5.000000000000000000e+00 3.000000000000000000e+00 3.000000000000000000e+00 4.802002943999999843e+03
2.245000000000000107e+00 4.705000000000000000e+03 3.000000000000000000e+00 3.000000000000000000e+00 3.000000000000000000e+00 4.774002687999999580e+03
2.245999999999999996e+00 4.697000000000000000e+03 3.000000000000000000e+00 3.000000000000000000e+00 3.000000000000000000e+00 4.768997376000000259e+03
2.246999999999999886e+00 4.710000000000000000e+03 3.000000000000000000e+00 3.000000000000000000e+00 3.000000000000000000e+00 4.781998080000000300e+03
2.248000000000000220e+00 4.727000000000000000e+03 3.000000000000000000e+00 3.000000000000000000e+00 3.000000000000000000e+00 4.793999359999999797e+03
2.249000000000000110e+00 4.746000000000000000e+03 3.000000000000000000e+00 2.000000000000000000e+00 2.000000000000000000e+00 4.808998912000000018e+03
2.250000000000000000e+00 4.723000000000000000e+03 4.000000000000000000e+00 3.000000000000000000e+00 2.000000000000000000e+00 4.793999359999999797e+03
2.250999999999999890e+00 4.747000000000000000e+03 4.000000000000000000e+00 3.000000000000000000e+00 2.000000000000000000e+00 4.810997760000000198e+03
2.251999999999999780e+00 4.743000000000000000e+03 4.000000000000000000e+00 2.000000000000000000e+00 2.000000000000000000e+00 4.804001792000000023e+03
2.253000000000000114e+00 4.705000000000000000e+03 2.000000000000000000e+00 2.000000000000000000e+00 2.000000000000000000e+00 4.763000831999999718e+03
2.254000000000000004e+00 4.706000000000000000e+03 2.000000000000000000e+00 2.000000000000000000e+00 2.000000000000000000e+00 4.767997951999999714e+03
2.254999999999999893e+00 4.710000000000000000e+03 7.000000000000000000e+00 3.000000000000000000e+00 3.000000000000000000e+00 4.783996927999999571e+03
2.255999999999999783e+00 4.666000000000000000e+03 7.000000000000000000e+00 5.000000000000000000e+00 2.000000000000000000e+00 4.734001151999999820e+03
2.257000000000000117e+00 4.695000000000000000e+03 7.000000000000000000e+00 2.000000000000000000e+00 2.000000000000000000e+00 4.760002559999999903e+03
2.258000000000000007e+00 4.706000000000000000e+03 7.000000000000000000e+00 2.000000000000000000e+00 2.000000000000000000e+00 4.775002112000000125e+03
2.258999999999999897e+00 4.697000000000000000e+03 8.000000000000000000e+00 5.000000000000000000e+00 3.000000000000000000e+00 4.778000383999999940e+03
2.259999999999999787e+00 4.705000000000000000e+03 5.000000000000000000e+00 3.000000000000000000e+00 2.000000000000000000e+00 4.774002687999999580e+03
2.261000000000000121e+00 4.684000000000000000e+03 5.000000000000000000e+00 3.000000000000000000e+00 2.000000000000000000e+00 4.761001984000000448e+03
2.262000000000000011e+00 4.679000000000000000e+03 5.000000000000000000e+00 4.000000000000000000e+00 3.000000000000000000e+00 4.756996095999999852e+03
2.262999999999999901e+00 4.688000000000000000e+03 6.000000000000000000e+00 5.000000000000000000e+00 2.000000000000000000e+00 4.760002559999999903e+03
2.263999999999999790e+00 4.658000000000000000e+03 5.000000000000000000e+00 2.000000000000000000e+00 2.000000000000000000e+00 4.731002880000000005e+03
2.265000000000000124e+00 4.672000000000000000e+03 5.000000000000000000e+00 3.000000000000000000e+00 2.000000000000000000e+00 4.752998400000000402e+03
2.266000000000000014e+00 4.668000000000000000e+03 3.000000000000000000e+00 2.000000000000000000e+00 2.000000000000000000e+00 4.748001280000000406e+03
2.266999999999999904e+00 4.665000000000000000e+03 4.000000000000000000e+00 3.000000000000000000e+00 3.000000000000000000e+00 4.745003007999999681e+03
2.267999999999999794e+00 4.658000000000000000e+03 8.000000000000000000e+00 3.000000000000000000e+00 3.000000000000000000e+00 4.747001855999999862e+03
2.269000000000000128e+00 4.659000000000000000e+03 5.000000000000000000e+00 3.000000000000000000e+00 3.000000000000000000e+00 4.736999423999999635e+03
2.270000000000000018e+00 4.662000000000000000e+03 5.000000000000000000e+00 3.000000000000000000e+00 3.000000000000000000e+00 4.736999423999999635e+03
2.270999999999999908e+00 4.649000000000000000e+03 3.000000000000000000e+00 3.000000000000000000e+00 3.000000000000000000e+00 4.715003904000000148e+03
2.271999999999999797e+00 4.653000000000000000e+03 3.000000000000000000e+00 3.000000000000000000e+00 2.000000000000000000e+00 4.715003904000000148e+03
2.273000000000000131e+00 4.640000000000000000e+03 4.000000000000000000e+00 3.000000000000000000e+00 3.000000000000000000e+00 4.709998591999999917e+03
2.274000000000000021e+00 4.637000000000000000e+03 3.000000000000000000e+00 3.000000000000000000e+00 3.000000000000000000e+00 4.708999168000000282e+03
2.274999999999999911e+00 4.652000000000000000e+03 3.000000000000000000e+00 3.000000000000000000e+00 2.000000000000000000e+00 4.718002175999999963e+03
2.275999999999999801e+00 4.650000000000000000e+03 3.000000000000000000e+00 3.000000000000000000e+00 3.000000000000000000e+00 4.717002752000000328e+03
2.277000000000000135e+00 4.638000000000000000e+03 3.000000000000000000e+00 2.000000000000000000e+00 2.000000000000000000e+00 4.705001471999999922e+03
2.278000000000000025e+00 4.619000000000000000e+03 3.000000000000000000e+00 3.000000000000000000e+00 2.000000000000000000e+00 4.685996032000000014e+03
2.278999999999999915e+00 4.643000000000000000e+03 3.000000000000000000e+00 2.000000000000000000e+00 2.000000000000000000e+00 4.706000895999999557e+03
2.279999999999999805e+00 4.636000000000000000e+03 3.000000000000000000e+00 3.000000000000000000e+00 3.000000000000000000e+00 4.706000895999999557e+03
2.281000000000000139e+00 4.644000000000000000e+03 4.000000000000000000e+00 3.000000000000000000e+00 3.000000000000000000e+00 4.713996288000000277e+03
2.282000000000000028e+00 4.689000000000000000e+03 3.000000000000000000e+00 3.000000000000000000e+00 3.000000000000000000e+00 4.749000704000000042e+03
2.282999999999999918e+00 4.674000000000000000e+03 3.000000000000000000e+00 3.000000000000000000e+00 2.000000000000000000e+00 4.733001728000000185e+03
2.283999999999999808e+00 4.689000000000000000e+03 3.000000000000000000e+00 2.000000000000000000e+00 2.000000000000000000e+00 4.755996672000000217e+03
2.285000000000000142e+00 4.676000000000000000e+03 4.000000000000000000e+00 4.000000000000000000e+00 4.000000000000000000e+00 4.750000127999999677e+03
2.286000000000000032e+00 4.699000000000000000e+03 4.000000000000000000e+00 4.000000000000000000e+00 3.000000000000000000e+00 4.767997951999999714e+03
2.286999999999999922e+00 4.697000000000000000e+03 4.000000000000000000e+00 4.000000000000000000e+00 3.000000000000000000e+00 4.768997376000000259e+03
2.287999999999999812e+00 4.730000000000000000e+03 4.000000000000000000e+00 3.000000000000000000e+00 3.000000000000000000e+00 4.794998784000000342e+03
2.289000000000000146e+00 4.729000000000000000e+03 4.000000000000000000e+00 3.000000000000000000e+00 3.000000000000000000e+00 4.797997056000000157e+03
2.290000000000000036e+00 4.738000000000000000e+03 4.000000000000000000e+00 3.000000000000000000e+00 3.000000000000000000e+00 4.811997183999999834e+03
2.290999999999999925e+00 4.731000000000000000e+03 4.000000000000000000e+00 3.000000000000000000e+00 3.000000000000000000e+00 4.796997631999999612e+03
2.291999999999999815e+00 4.731000000000000000e+03 4.000000000000000000e+00 3.000000000000000000e+00 3.000000000000000000e+00 4.797997056000000157e+03
2.293000000000000149e+00 4.752000000000000000e+03 3.000000000000000000e+00 3.000000000000000000e+00 2.000000000000000000e+00 4.810997760000000198e+03
2.294000000000000039e+00 4.770000000000000000e+03 3.000000000000000000e+00 2.000000000000000000e+00 2.000000000000000000e+00 4.837998591999999917e+03
2.294999999999999929e+00 4.777000000000000000e+03 2.000000000000000000e+00 2.000000000000000000e+00 2.000000000000000000e+00 4.839997440000000097e+03
2.295999999999999819e+00 4.783000000000000000e+03 3.000000000000000000e+00 2.000000000000000000e+00 2.000000000000000000e+00 4.844003327999999783e+03
2.297000000000000153e+00 4.768000000000000000e+03 2.000000000000000000e+00 2.000000000000000000e+00 2.000000000000000000e+00 4.835000320000000102e+03
2.298000000000000043e+00 4.763000000000000000e+03 3.000000000000000000e+00 2.000000000000000000e+00 2.000000000000000000e+00 4.832002048000000286e+03
2.298999999999999932e+00 4.759000000000000000e+03 2.000000000000000000e+00 2.000000000000000000e+00 2.000000000000000000e+00 4.821000192000000425e+03
2.299999999999999822e+00 4.749000000000000000e+03 6.000000000000000000e+00 5.000000000000000000e+00 3.000000000000000000e+00 4.821999616000000060e+03
2.301000000000000156e+00 4.758000000000000000e+03 6.000000000000000000e+00 3.000000000000000000e+00 2.000000000000000000e+00 4.822999039999999695e+03
2.302000000000000046e+00 4.778000000000000000e+03 4.000000000000000000e+00 3.000000000000000000e+00 2.000000000000000000e+00 4.839997440000000097e+03
2.302999999999999936e+00 4.795000000000000000e+03 4.000000000000000000e+00 3.000000000000000000e+00 2.000000000000000000e+00 4.854996992000000319e+03
2.303999999999999826e+00 4.792000000000000000e+03 3.000000000000000000e+00 3.000000000000000000e+00 2.000000000000000000e+00 4.849000447999999778e+03
2.305000000000000160e+00 4.803000000000000000e+03 4.000000000000000000e+00 3.000000000000000000e+00 2.000000000000000000e+00 4.868997119999999995e+03
2.306000000000000050e+00 4.760000000000000000e+03 1.000000000000000000e+01 7.000000000000000000e+00 6.000000000000000000e+00 4.845002752000000328e+03
2.306999999999999940e+00 4.756000000000000000e+03 1.000000000000000000e+01 7.000000000000000000e+00 6.000000000000000000e+00 4.853997567999999774e+03
2.307999999999999829e+00 4.758000000000000000e+03 1.000000000000000000e+01 3.000000000000000000e+00 3.000000000000000000e+00 4.834000895999999557e+03
2.309000000000000163e+00 4.741000000000000000e+03 1.000000000000000000e+01 6.000000000000000000e+00 3.000000000000000000e+00 4.829003775999999561e+03
2.310000000000000053e+00 4.749000000000000000e+03 6.000000000000000000e+00 5.000000000000000000e+00 4.000000000000000000e+00 4.833001471999999922e+03
2.310999999999999943e+00 4.730000000000000000e+03 5.000000000000000000e+00 4.000000000000000000e+00 4.000000000000000000e+00 4.824997887999999875e+03
2.311999999999999833e+00 4.742000000000000000e+03 4.000000000000000000e+00 4.000000000000000000e+00 3.000000000000000000e+00 4.829003775999999561e+03
2.313000000000000167e+00 4.720000000000000000e+03 4.000000000000000000e+00 4.000000000000000000e+00 4.000000000000000000e+00 4.810997760000000198e+03
2.314000000000000057e+00 4.670000000000000000e+03 6.000000000000000000e+00 4.000000000000000000e+00 4.000000000000000000e+00 4.769996799999999894e+03
2.314999999999999947e+00 4.680000000000000000e+03 6.000000000000000000e+00 5.000000000000000000e+00 4.000000000000000000e+00 4.780998655999999755e+03
2.315999999999999837e+00 4.694000000000000000e+03 6.000000000000000000e+00 5.000000000000000000e+00 4.000000000000000000e+00 4.787003391999999621e+03
2.317000000000000171e+00 4.687000000000000000e+03 6.000000000000000000e+00 4.000000000000000000e+00 2.000000000000000000e+00 4.775002112000000125e+03
2.318000000000000060e+00 4.670000000000000000e+03 8.000000000000000000e+00 4.000000000000000000e+00 2.000000000000000000e+00 4.758003711999999723e+03
2.318999999999999950e+00 4.652000000000000000e+03 8.000000000000000000e+00 4.000000000000000000e+00 2.000000000000000000e+00 4.733001728000000185e+03
2.319999999999999840e+00 4.661000000000000000e+03 5.000000000000000000e+00 4.000000000000000000e+00 2.000000000000000000e+00 4.744003584000000046e+03
2.321000000000000174e+00 4.676000000000000000e+03 5.000000000000000000e+00 4.000000000000000000e+00 2.000000000000000000e+00 4.756996095999999852e+03
2.322000000000000064e+00 4.655000000000000000e+03 5.000000000000000000e+00 4.000000000000000000e+00 4.000000000000000000e+00 4.748001280000000406e+03
2.322999999999999954e+00 4.659000000000000000e+03 6.000000000000000000e+00 5.000000000000000000e+00 4.000000000000000000e+00 4.750999552000000222e+03
2.323999999999999844e+00 4.662000000000000000e+03 5.000000000000000000e+00 4.000000000000000000e+00 3.000000000000000000e+00 4.747001855999999862e+03
2.325000000000000178e+00 4.635000000000000000e+03 5.000000000000000000e+00 4.000000000000000000e+00 2.000000000000000000e+00 4.722999295999999958e+03
2.326000000000000068e+00 4.632000000000000000e+03 6.000000000000000000e+00 4.000000000000000000e+00 3.000000000000000000e+00 4.720001024000000143e+03
2.326999999999999957e+00 4.645000000000000000e+03 5.000000000000000000e+00 3.000000000000000000e+00 3.000000000000000000e+00 4.731002880000000005e+03
2.327999999999999847e+00 4.659000000000000000e+03 6.000000000000000000e+00 3.000000000000000000e+00 3.000000000000000000e+00 4.739997696000000360e+03
2.329000000000000181e+00 4.666000000000000000e+03 3.000000000000000000e+00 2.000000000000000000e+00 2.000000000000000000e+00 4.745003007999999681e+03
2.330000000000000071e+00 4.674000000000000000e+03 3.000000000000000000e+00 3.000000000000000000e+00 2.000000000000000000e+00 4.747001855999999862e+03
2.330999999999999961e+00 4.718000000000000000e+03 6.000000000000000000e+00 2.000000000000000000e+00 2.000000000000000000e+00 4.779999232000000120e+03
2.331999999999999851e+00 4.740000000000000000e+03 3.000000000000000000e+00 2.000000000000000000e+00 2.000000000000000000e+00 4.798996479999999792e+03
2.333000000000000185e+00 4.760000000000000000e+03 4.000000000000000000e+00 3.000000000000000000e+00 1.000000000000000000e+00 4.812996608000000379e+03
2.334000000000000075e+00 4.757000000000000000e+03 4.000000000000000000e+00 3.000000000000000000e+00 2.000000000000000000e+00 4.811997183999999834e+03
2.334999999999999964e+00 4.742000000000000000e+03 1.300000000000000000e+01 8.000000000000000000e+00 4.000000000000000000e+00 4.822999039999999695e+03
2.335999999999999854e+00 4.734000000000000000e+03 1.300000000000000000e+01 8.000000000000000000e+00 4.000000000000000000e+00 4.823998464000000240e+03
2.337000000000000188e+00 4.739000000000000000e+03 1.400000000000000000e+01 4.000000000000000000e+00 3.000000000000000000e+00 4.821000192000000425e+03
2.338000000000000078e+00 4.717000000000000000e+03 1.400000000000000000e+01 4.000000000000000000e+00 4.000000000000000000e+00 4.801003520000000208e+03
2.338999999999999968e+00 4.734000000000000000e+03 1.400000000000000000e+01 4.000000000000000000e+00 4.000000000000000000e+00 4.812996608000000379e+03
2.339999999999999858e+00 4.791000000000000000e+03 4.000000000000000000e+00 3.000000000000000000e+00 2.000000000000000000e+00 4.846002175999999963e+03
2.341000000000000192e+00 4.775000000000000000e+03 1.100000000000000000e+01 4.000000000000000000e+00 4.000000000000000000e+00 4.850999295999999958e+03
2.342000000000000082e+00 4.813000000000000000e+03 5.000000000000000000e+00 4.000000000000000000e+00 4.000000000000000000e+00 4.869996543999999631e+03
2.342999999999999972e+00 4.796000000000000000e+03 4.000000000000000000e+00 4.000000000000000000e+00 4.000000000000000000e+00 4.851998719999999594e+03
2.343999999999999861e+00 4.783000000000000000e+03 4.000000000000000000e+00 4.000000000000000000e+00 4.000000000000000000e+00 4.846002175999999963e+03
2.345000000000000195e+00 4.759000000000000000e+03 5.000000000000000000e+00 4.000000000000000000e+00 3.000000000000000000e+00 4.824997887999999875e+03
2.346000000000000085e+00 4.732000000000000000e+03 4.000000000000000000e+00 3.000000000000000000e+00 3.000000000000000000e+00 4.796997631999999612e+03
2.346999999999999975e+00 4.719000000000000000e+03 4.000000000000000000e+00 4.000000000000000000e+00 3.000000000000000000e+00 4.784996352000000115e+03
2.347999999999999865e+00 4.738000000000000000e+03 7.000000000000000000e+00 4.000000000000000000e+00 3.000000000000000000e+00 4.800004095999999663e+03
2.349000000000000199e+00 4.745000000000000000e+03 7.000000000000000000e+00 3.000000000000000000e+00 3.000000000000000000e+00 4.805001215999999658e+03
2.350000000000000089e+00 4.729000000000000000e+03 7.000000000000000000e+00 4.000000000000000000e+00 3.000000000000000000e+00 4.792000511999999617e+03
2.350999999999999979e+00 4.735000000000000000e+03 7.000000000000000000e+00 4.000000000000000000e+00 3.000000000000000000e+00 4.797997056000000157e+03
2.351999999999999869e+00 4.766000000000000000e+03 7.000000000000000000e+00 4.000000000000000000e+00 3.000000000000000000e+00 4.824997887999999875e+03
2.353000000000000203e+00 4.729000000000000000e+03 1.100000000000000000e+01 6.000000000000000000e+00 5.000000000000000000e+00 4.804001792000000023e+03
2.354000000000000092e+00 4.758000000000000000e+03 1.100000000000000000e+01 5.000000000000000000e+00 2.000000000000000000e+00 4.824997887999999875e+03
2.354999999999999982e+00 4.762000000000000000e+03 1.200000000000000000e+01 5.000000000000000000e+00 4.000000000000000000e+00 4.841996288000000277e+03
2.355999999999999872e+00 4.745000000000000000e+03 1.200000000000000000e+01 5.000000000000000000e+00 4.000000000000000000e+00 4.826996736000000055e+03
2.357000000000000206e+00 4.705000000000000000e+03 1.200000000000000000e+01 4.000000000000000000e+00 4.000000000000000000e+00 4.786003967999999986e+03
2.358000000000000096e+00 4.713000000000000000e+03 1.200000000000000000e+01 4.000000000000000000e+00 4.000000000000000000e+00 4.792000511999999617e+03
2.358999999999999986e+00 4.711000000000000000e+03 1.200000000000000000e+01 4.000000000000000000e+00 4.000000000000000000e+00 4.793999359999999797e+03
2.359999999999999876e+00 4.711000000000000000e+03 1.200000000000000000e+01 4.000000000000000000e+00 4.000000000000000000e+00 4.803002368000000388e+03
2.361000000000000210e+00 4.720000000000000000e+03 5.000000000000000000e+00 4.000000000000000000e+00 4.000000000000000000e+00 4.795998207999999977e+03
2.362000000000000099e+00 4.747000000000000000e+03 5.000000000000000000e+00 4.000000000000000000e+00 4.000000000000000000e+00 4.807000063999999838e+03
2.362999999999999989e+00 4.728000000000000000e+03 5.000000000000000000e+00 5.000000000000000000e+00 4.000000000000000000e+00 4.798996479999999792e+03
2.363999999999999879e+00 4.755000000000000000e+03 6.000000000000000000e+00 2.000000000000000000e+00 2.000000000000000000e+00 4.818001919999999700e+03
2.365000000000000213e+00 4.751000000000000000e+03 7.000000000000000000e+00 6.000000000000000000e+00 3.000000000000000000e+00 4.823998464000000240e+03
2.366000000000000103e+00 4.769000000000000000e+03 7.000000000000000000e+00 4.000000000000000000e+00 3.000000000000000000e+00 4.829003775999999561e+03
2.366999999999999993e+00 4.764000000000000000e+03 6.000000000000000000e+00 4.000000000000000000e+00 4.000000000000000000e+00 4.834000895999999557e+03
2.367999999999999883e+00 4.757000000000000000e+03 6.000000000000000000e+00 4.000000000000000000e+00 3.000000000000000000e+00 4.815003647999999885e+03
2.369000000000000217e+00 4.781000000000000000e+03 6.000000000000000000e+00 3.000000000000000000e+00 2.000000000000000000e+00 4.834000895999999557e+03
2.370000000000000107e+00 4.786000000000000000e+03 6.000000000000000000e+00 3.000000000000000000e+00 2.000000000000000000e+00 4.840996863999999732e+03
2.370999999999999996e+00 4.775000000000000000e+03 5.000000000000000000e+00 3.000000000000000000e+00 3.000000000000000000e+00 4.836999168000000282e+03
2.371999999999999886e+00 4.767000000000000000e+03 5.000000000000000000e+00 4.000000000000000000e+00 3.000000000000000000e+00 4.821999616000000060e+03
2.373000000000000220e+00 4.769000000000000000e+03 5.000000000000000000e+00 4.000000000000000000e+00 3.000000000000000000e+00 4.822999039999999695e+03
2.374000000000000110e+00 4.785000000000000000e+03 5.000000000000000000e+00 3.000000000000000000e+00 2.000000000000000000e+00 4.835999743999999737e+03
2.375000000000000000e+00 4.792000000000000000e+03 6.000000000000000000e+00 5.000000000000000000e+00 3.000000000000000000e+00 4.848001024000000143e+03
2.375999999999999890e+00 4.777000000000000000e+03 5.000000000000000000e+00 4.000000000000000000e+00 3.000000000000000000e+00 4.840996863999999732e+03
2.376999999999999780e+00 4.780000000000000000e+03 6.000000000000000000e+00 4.000000000000000000e+00 3.000000000000000000e+00 4.837998591999999917e+03
2.378000000000000114e+00 4.761000000000000000e+03 5.000000000000000000e+00 5.000000000000000000e+00 3.000000000000000000e+00 4.823998464000000240e+03
2.379000000000000004e+00 4.751000000000000000e+03 5.000000000000000000e+00 5.000000000000000000e+00 3.000000000000000000e+00 4.815003647999999885e+03
2.379999999999999893e+00 4.737000000000000000e+03 5.000000000000000000e+00 5.000000000000000000e+00 4.000000000000000000e+00 4.803002368000000388e+03
2.380999999999999783e+00 4.743000000000000000e+03 5.000000000000000000e+00 3.000000000000000000e+00 2.000000000000000000e+00 4.807000063999999838e+03
2.382000000000000117e+00 4.743000000000000000e+03 5.000000000000000000e+00 3.000000000000000000e+00 2.000000000000000000e+00 4.795998207999999977e+03
2.383000000000000007e+00 4.743000000000000000e+03 5.000000000000000000e+00 3.000000000000000000e+00 2.000000000000000000e+00 4.800004095999999663e+03
2.383999999999999897e+00 4.754000000000000000e+03 3.000000000000000000e+00 3.000000000000000000e+00 2.000000000000000000e+00 4.809998335999999654e+03
2.384999999999999787e+00 4.774000000000000000e+03 3.000000000000000000e+00 2.000000000000000000e+00 2.000000000000000000e+00 4.820000767999999880e+03
2.386000000000000121e+00 4.781000000000000000e+03 3.000000000000000000e+00 3.000000000000000000e+00 2.000000000000000000e+00 4.831002623999999741e+03
2.387000000000000011e+00 4.798000000000000000e+03 5.000000000000000000e+00 3.000000000000000000e+00 2.000000000000000000e+00 4.847001599999999598e+03
2.387999999999999901e+00 4.794000000000000000e+03 4.000000000000000000e+00 3.000000000000000000e+00 2.000000000000000000e+00 4.846002175999999963e+03
2.388999999999999790e+00 4.800000000000000000e+03 5.000000000000000000e+00 4.000000000000000000e+00 2.000000000000000000e+00 4.848001024000000143e+03
2.390000000000000124e+00 4.749000000000000000e+03 5.000000000000000000e+00 3.000000000000000000e+00 3.000000000000000000e+00 4.807000063999999838e+03
2.391000000000000014e+00 4.750000000000000000e+03 5.000000000000000000e+00 3.000000000000000000e+00 3.000000000000000000e+00 4.807000063999999838e+03
2.391999999999999904e+00 4.753000000000000000e+03 5.000000000000000000e+00 3.000000000000000000e+00 2.000000000000000000e+00 4.807999488000000383e+03
2.392999999999999794e+00 4.741000000000000000e+03 5.000000000000000000e+00 2.000000000000000000e+00 2.000000000000000000e+00 4.796997631999999612e+03
2.394000000000000128e+00 4.738000000000000000e+03 5.000000000000000000e+00 4.000000000000000000e+00 2.000000000000000000e+00 4.796997631999999612e+03
2.395000000000000018e+00 4.709000000000000000e+03 5.000000000000000000e+00 4.000000000000000000e+00 3.000000000000000000e+00 4.775002112000000125e+03
2.395999999999999908e+00 4.718000000000000000e+03 4.000000000000000000e+00 3.000000000000000000e+00 2.000000000000000000e+00 4.776001535999999760e+03
2.396999999999999797e+00 4.721000000000000000e+03 4.000000000000000000e+00 2.000000000000000000e+00 2.000000000000000000e+00 4.781998080000000300e+03
2.398000000000000131e+00 4.753000000000000000e+03 4.000000000000000000e+00 2.000000000000000000e+00 2.000000000000000000e+00 4.805001215999999658e+03
2.399000000000000021e+00 4.721000000000000000e+03 4.000000000000000000e+00 2.000000000000000000e+00 2.000000000000000000e+00 4.778000383999999940e+03
2.399999999999999911e+00 4.723000000000000000e+03 7.000000000000000000e+00 2.000000000000000000e+00 2.000000000000000000e+00 4.779999232000000120e+03
2.400999999999999801e+00 4.708000000000000000e+03 7.000000000000000000e+00 6.000000000000000000e+00 5.000000000000000000e+00 4.773003263999999945e+03
2.402000000000000135e+00 4.693000000000000000e+03 7.000000000000000000e+00 6.000000000000000000e+00 5.000000000000000000e+00 4.766998528000000078e+03
2.403000000000000025e+00 4.707000000000000000e+03 7.000000000000000000e+00 7.000000000000000000e+00 6.000000000000000000e+00 4.780998655999999755e+03
2.403999999999999915e+00 4.691000000000000000e+03 7.000000000000000000e+00 6.000000000000000000e+00 5.000000000000000000e+00 4.770996224000000439e+03
2.404999999999999805e+00 4.708000000000000000e+03 6.000000000000000000e+00 3.000000000000000000e+00 3.000000000000000000e+00 4.776001535999999760e+03
2.406000000000000139e+00 4.698000000000000000e+03 6.000000000000000000e+00 3.000000000000000000e+00 3.000000000000000000e+00 4.772003840000000309e+03
2.407000000000000028e+00 4.722000000000000000e+03 3.000000000000000000e+00 2.000000000000000000e+00 2.000000000000000000e+00 4.783996927999999571e+03
2.407999999999999918e+00 4.746000000000000000e+03 3.000000000000000000e+00 3.000000000000000000e+00 2.000000000000000000e+00 4.812996608000000379e+03
2.408999999999999808e+00 4.743000000000000000e+03 3.000000000000000000e+00 2.000000000000000000e+00 2.000000000000000000e+00 4.805001215999999658e+03
2.410000000000000142e+00 4.738000000000000000e+03 4.000000000000000000e+00 4.000000000000000000e+00 3.000000000000000000e+00 4.808998912000000018e+03
2.411000000000000032e+00 4.773000000000000000e+03 4.000000000000000000e+00 3.000000000000000000e+00 2.000000000000000000e+00 4.831002623999999741e+03
2.411999999999999922e+00 4.765000000000000000e+03 4.000000000000000000e+00 3.000000000000000000e+00 2.000000000000000000e+00 4.824997887999999875e+03
2.412999999999999812e+00 4.774000000000000000e+03 3.000000000000000000e+00 3.000000000000000000e+00 2.000000000000000000e+00 4.838998015999999552e+03
2.414000000000000146e+00 4.778000000000000000e+03 3.000000000000000000e+00 2.000000000000000000e+00 2.000000000000000000e+00 4.845002752000000328e+03
2.415000000000000036e+00 4.772000000000000000e+03 3.000000000000000000e+00 2.000000000000000000e+00 2.000000000000000000e+00 4.843003904000000148e+03
2.415999999999999925e+00 4.785000000000000000e+03 3.000000000000000000e+00 2.000000000000000000e+00 2.000000000000000000e+00 4.861001728000000185e+03
2.416999999999999815e+00 4.769000000000000000e+03 3.000000000000000000e+00 3.000000000000000000e+00 2.000000000000000000e+00 4.857004031999999825e+03
2.418000000000000149e+00 4.744000000000000000e+03 6.000000000000000000e+00 3.000000000000000000e+00 3.000000000000000000e+00 4.836999168000000282e+03
2.419000000000000039e+00 4.727000000000000000e+03 5.000000000000000000e+00 3.000000000000000000e+00 3.000000000000000000e+00 4.817002496000000065e+03
2.419999999999999929e+00 4.729000000000000000e+03 5.000000000000000000e+00 3.000000000000000000e+00 3.000000000000000000e+00 4.815003647999999885e+03
2.420999999999999819e+00 4.725000000000000000e+03 5.000000000000000000e+00 3.000000000000000000e+00 3.000000000000000000e+00 4.809998335999999654e+03
2.422000000000000153e+00 4.754000000000000000e+03 3.000000000000000000e+00 2.000000000000000000e+00 2.000000000000000000e+00 4.821000192000000425e+03
2.423000000000000043e+00 4.752000000000000000e+03 2.000000000000000000e+00 2.000000000000000000e+00 2.000000000000000000e+00 4.812996608000000379e+03
2.423999999999999932e+00 4.744000000000000000e+03 2.000000000000000000e+00 2.000000000000000000e+00 2.000000000000000000e+00 4.808998912000000018e+03
2.424999999999999822e+00 4.764000000000000000e+03 6.000000000000000000e+00 2.000000000000000000e+00 2.000000000000000000e+00 4.836999168000000282e+03
2.426000000000000156e+00 4.771000000000000000e+03 3.000000000000000000e+00 2.000000000000000000e+00 2.000000000000000000e+00 4.837998591999999917e+03
2.427000000000000046e+00 4.774000000000000000e+03 6.000000000000000000e+00 2.000000000000000000e+00 2.000000000000000000e+00 4.845002752000000328e+03
2.427999999999999936e+00 4.776000000000000000e+03 6.000000000000000000e+00 2.000000000000000000e+00 2.000000000000000000e+00 4.849000447999999778e+03
2.428999999999999826e+00 4.773000000000000000e+03 6.000000000000000000e+00 3.000000000000000000e+00 3.000000000000000000e+00 4.849999872000000323e+03
2.430000000000000160e+00 4.763000000000000000e+03 6.000000000000000000e+00 3.000000000000000000e+00 2.000000000000000000e+00 4.833001471999999922e+03
2.431000000000000050e+00 4.759000000000000000e+03 3.000000000000000000e+00 3.000000000000000000e+00 2.000000000000000000e+00 4.832002048000000286e+03
2.431999999999999940e+00 4.753000000000000000e+03 3.000000000000000000e+00 3.000000000000000000e+00 2.000000000000000000e+00 4.830003200000000106e+03
2.432999999999999829e+00 4.775000000000000000e+03 3.000000000000000000e+00 2.000000000000000000e+00 2.000000000000000000e+00 4.843003904000000148e+03
2.434000000000000163e+00 4.784000000000000000e+03 2.000000000000000000e+00 2.000000000000000000e+00 2.000000000000000000e+00 4.845002752000000328e+03
2.435000000000000053e+00 4.777000000000000000e+03 3.000000000000000000e+00 2.000000000000000000e+00 2.000000000000000000e+00 4.844003327999999783e+03
2.435999999999999943e+00 4.782000000000000000e+03 2.000000000000000000e+00 2.000000000000000000e+00 2.000000000000000000e+00 4.845002752000000328e+03
2.436999999999999833e+00 4.771000000000000000e+03 6.000000000000000000e+00 2.000000000000000000e+00 2.000000000000000000e+00 4.840996863999999732e+03
2.438000000000000167e+00 4.801000000000000000e+03 6.000000000000000000e+00 2.000000000000000000e+00 2.000000000000000000e+00 4.868997119999999995e+03
2.439000000000000057e+00 4.784000000000000000e+03 6.000000000000000000e+00 3.000000000000000000e+00 2.000000000000000000e+00 4.852998144000000138e+03
2.439999999999999947e+00 4.768000000000000000e+03 3.000000000000000000e+00 2.000000000000000000e+00 2.000000000000000000e+00 4.840996863999999732e+03
2.440999999999999837e+00 4.781000000000000000e+03 6.000000000000000000e+00 4.000000000000000000e+00 3.000000000000000000e+00 4.863000576000000365e+03
2.442000000000000171e+00 4.788000000000000000e+03 4.000000000000000000e+00 3.000000000000000000e+00 2.000000000000000000e+00 4.866998271999999815e+03
2.443000000000000060e+00 4.768000000000000000e+03 7.000000000000000000e+00 6.000000000000000000e+00 3.000000000000000000e+00 4.851998719999999594e+03
2.443999999999999950e+00 4.755000000000000000e+03 7.000000000000000000e+00 5.000000000000000000e+00 3.000000000000000000e+00 4.840996863999999732e+03
2.444999999999999840e+00 4.780000000000000000e+03 7.000000000000000000e+00 7.000000000000000000e+00 5.000000000000000000e+00 4.864999423999999635e+03
2.446000000000000174e+00 4.790000000000000000e+03 5.000000000000000000e+00 4.000000000000000000e+00 4.000000000000000000e+00 4.875001855999999862e+03
2.447000000000000064e+00 4.776000000000000000e+03 5.000000000000000000e+00 4.000000000000000000e+00 4.000000000000000000e+00 4.859002880000000005e+03
2.447999999999999954e+00 4.780000000000000000e+03 5.000000000000000000e+00 4.000000000000000000e+00 3.000000000000000000e+00 4.860002303999999640e+03
2.448999999999999844e+00 4.799000000000000000e+03 5.000000000000000000e+00 5.000000000000000000e+00 4.000000000000000000e+00 4.881997824000000037e+03
2.450000000000000178e+00 4.769000000000000000e+03 5.000000000000000000e+00 5.000000000000000000e+00 4.000000000000000000e+00 4.858003456000000369e+03
2.451000000000000068e+00 4.767000000000000000e+03 6.000000000000000000e+00 5.000000000000000000e+00 3.000000000000000000e+00 4.849999872000000323e+03
2.451999999999999957e+00 4.763000000000000000e+03 6.000000000000000000e+00 5.000000000000000000e+00 4.000000000000000000e+00 4.847001599999999598e+03
2.452999999999999847e+00 4.778000000000000000e+03 6.000000000000000000e+00 5.000000000000000000e+00 3.000000000000000000e+00 4.855996415999999954e+03
2.454000000000000181e+00 4.802000000000000000e+03 6.000000000000000000e+00 5.000000000000000000e+00 3.000000000000000000e+00 4.867997696000000360e+03
2.455000000000000071e+00 4.809000000000000000e+03 6.000000000000000000e+00 5.000000000000000000e+00 2.000000000000000000e+00 4.878999552000000222e+03
2.455999999999999961e+00 4.823000000000000000e+03 3.000000000000000000e+00 3.000000000000000000e+00 2.000000000000000000e+00 4.889001984000000448e+03
2.456999999999999851e+00 4.815000000000000000e+03 5.000000000000000000e+00 3.000000000000000000e+00 2.000000000000000000e+00 4.886003711999999723e+03
2.458000000000000185e+00 4.821000000000000000e+03 6.000000000000000000e+00 3.000000000000000000e+00 3.000000000000000000e+00 4.895997951999999714e+03
2.459000000000000075e+00 4.852000000000000000e+03 3.000000000000000000e+00 3.000000000000000000e+00 3.000000000000000000e+00 4.915003391999999621e+03
2.459999999999999964e+00 4.823000000000000000e+03 3.000000000000000000e+00 3.000000000000000000e+00 3.000000000000000000e+00 4.887003136000000268e+03
2.460999999999999854e+00 4.815000000000000000e+03 3.000000000000000000e+00 3.000000000000000000e+00 2.000000000000000000e+00 4.880998400000000402e+03
2.462000000000000188e+00 4.800000000000000000e+03 2.000000000000000000e+00 2.000000000000000000e+00 2.000000000000000000e+00 4.862001151999999820e+03
2.463000000000000078e+00 4.813000000000000000e+03 4.000000000000000000e+00 2.000000000000000000e+00 2.000000000000000000e+00 4.880998400000000402e+03
2.463999999999999968e+00 4.815000000000000000e+03 3.000000000000000000e+00 3.000000000000000000e+00 2.000000000000000000e+00 4.886003711999999723e+03
2.464999999999999858e+00 4.845000000000000000e+03 3.000000000000000000e+00 2.000000000000000000e+00 2.000000000000000000e+00 4.917002239999999802e+03
2.466000000000000192e+00 4.846000000000000000e+03 3.000000000000000000e+00 3.000000000000000000e+00 2.000000000000000000e+00 4.919001087999999982e+03
2.467000000000000082e+00 4.844000000000000000e+03 3.000000000000000000e+00 2.000000000000000000e+00 2.000000000000000000e+00 4.910997503999999935e+03
2.467999999999999972e+00 4.845000000000000000e+03 2.000000000000000000e+00 2.000000000000000000e+00 2.000000000000000000e+00 4.908998655999999755e+03
2.468999999999999861e+00 4.820000000000000000e+03 4.000000000000000000e+00 3.000000000000000000e+00 3.000000000000000000e+00 4.898996224000000439e+03
2.470000000000000195e+00 4.814000000000000000e+03 4.000000000000000000e+00 3.000000000000000000e+00 3.000000000000000000e+00 4.893999104000000443e+03
2.471000000000000085e+00 4.851000000000000000e+03 2.000000000000000000e+00 1.000000000000000000e+00 1.000000000000000000e+00 4.906000383999999940e+03
2.471999999999999975e+00 4.842000000000000000e+03 3.000000000000000000e+00 2.000000000000000000e+00 1.000000000000000000e+00 4.901003263999999945e+03
2.472999999999999865e+00 4.849000000000000000e+03 3.000000000000000000e+00 3.000000000000000000e+00 2.000000000000000000e+00 4.910997503999999935e+03
2.474000000000000199e+00 4.890000000000000000e+03 3.000000000000000000e+00 1.000000000000000000e+00 1.000000000000000000e+00 4.943003647999999885e+03
2.475000000000000089e+00 4.894000000000000000e+03 3.000000000000000000e+00 1.000000000000000000e+00 1.000000000000000000e+00 4.949000192000000425e+03
2.475999999999999979e+00 4.882000000000000000e+03 3.000000000000000000e+00 2.000000000000000000e+00 2.000000000000000000e+00 4.947001344000000245e+03
2.476999999999999869e+00 4.922000000000000000e+03 3.000000000000000000e+00 3.000000000000000000e+00 2.000000000000000000e+00 4.987002880000000005e+03
2.478000000000000203e+00 4.893000000000000000e+03 4.000000000000000000e+00 3.000000000000000000e+00 2.000000000000000000e+00 4.962000895999999557e+03
2.479000000000000092e+00 4.900000000000000000e+03 4.000000000000000000e+00 2.000000000000000000e+00 2.000000000000000000e+00 4.961001471999999922e+03
2.479999999999999982e+00 4.885000000000000000e+03 4.000000000000000000e+00 4.000000000000000000e+00 2.000000000000000000e+00 4.945002496000000065e+03
2.480999999999999872e+00 4.883000000000000000e+03 8.000000000000000000e+00 2.000000000000000000e+00 2.000000000000000000e+00 4.949000192000000425e+03
2.482000000000000206e+00 4.894000000000000000e+03 2.000000000000000000e+00 2.000000000000000000e+00 2.000000000000000000e+00 4.952997887999999875e+03
2.483000000000000096e+00 4.918000000000000000e+03 8.000000000000000000e+00 2.000000000000000000e+00 2.000000000000000000e+00 4.966998015999999552e+03
2.483999999999999986e+00 4.922000000000000000e+03 8.000000000000000000e+00 4.000000000000000000e+00 2.000000000000000000e+00 4.977999872000000323e+03
2.484999999999999876e+00 4.895000000000000000e+03 8.000000000000000000e+00 4.000000000000000000e+00 4.000000000000000000e+00 4.959002623999999741e+03
2.486000000000000210e+00 4.906000000000000000e+03 8.000000000000000000e+00 4.000000000000000000e+00 4.000000000000000000e+00 4.973002752000000328e+03
2.487000000000000099e+00 4.937000000000000000e+03 5.000000000000000000e+00 4.000000000000000000e+00 4.000000000000000000e+00 4.994998271999999815e+03
2.487999999999999989e+00 4.928000000000000000e+03 8.000000000000000000e+00 4.000000000000000000e+00 4.000000000000000000e+00 5.000003584000000046e+03
2.488999999999999879e+00 4.951000000000000000e+03 8.000000000000000000e+00 4.000000000000000000e+00 2.000000000000000000e+00 5.018001408000000083e+03
2.490000000000000213e+00 4.941000000000000000e+03 1.000000000000000000e+01 4.000000000000000000e+00 2.000000000000000000e+00 5.011996672000000217e+03
2.491000000000000103e+00 4.934000000000000000e+03 8.000000000000000000e+00 4.000000000000000000e+00 4.000000000000000000e+00 5.002002432000000226e+03
2.491999999999999993e+00 4.929000000000000000e+03 4.000000000000000000e+00 4.000000000000000000e+00 2.000000000000000000e+00 4.992000000000000000e+03
2.492999999999999883e+00 4.931000000000000000e+03 4.000000000000000000e+00 3.000000000000000000e+00 2.000000000000000000e+00 4.992999423999999635e+03
2.494000000000000217e+00 4.928000000000000000e+03 4.000000000000000000e+00 3.000000000000000000e+00 3.000000000000000000e+00 4.992999423999999635e+03
2.495000000000000107e+00 4.927000000000000000e+03 4.000000000000000000e+00 3.000000000000000000e+00 2.000000000000000000e+00 4.991000576000000365e+03
2.495999999999999996e+00 4.914000000000000000e+03 5.000000000000000000e+00 4.000000000000000000e+00 2.000000000000000000e+00 4.977999872000000323e+03
2.496999999999999886e+00 4.925000000000000000e+03 6.000000000000000000e+00 4.000000000000000000e+00 2.000000000000000000e+00 4.990001151999999820e+03
2.498000000000000220e+00 4.943000000000000000e+03 5.000000000000000000e+00 4.000000000000000000e+00 4.000000000000000000e+00 5.007998975999999857e+03
2.499000000000000110e+00 4.905000000000000000e+03 2.700000000000000000e+01 3.000000000000000000e+00 3.000000000000000000e+00 4.992999423999999635e+03
2.500000000000000000e+00 4.946000000000000000e+03 4.000000000000000000e+00 3.000000000000000000e+00 3.000000000000000000e+00 5.015003136000000268e+03
2.500999999999999890e+00 4.940000000000000000e+03 5.000000000000000000e+00 4.000000000000000000e+00 3.000000000000000000e+00 5.009997824000000037e+03
2.501999999999999780e+00 4.953000000000000000e+03 5.000000000000000000e+00 4.000000000000000000e+00 3.000000000000000000e+00 5.021999104000000443e+03
2.503000000000000114e+00 4.962000000000000000e+03 3.000000000000000000e+00 3.000000000000000000e+00 2.000000000000000000e+00 5.024997376000000259e+03
2.504000000000000004e+00 4.952000000000000000e+03 4.000000000000000000e+00 4.000000000000000000e+00 3.000000000000000000e+00 5.017001984000000448e+03
2.504999999999999893e+00 4.944000000000000000e+03 7.000000000000000000e+00 2.000000000000000000e+00 2.000000000000000000e+00 5.006000127999999677e+03
2.505999999999999783e+00 4.933000000000000000e+03 8.000000000000000000e+00 2.000000000000000000e+00 2.000000000000000000e+00 4.992999423999999635e+03
2.507000000000000117e+00 4.930000000000000000e+03 8.000000000000000000e+00 2.000000000000000000e+00 2.000000000000000000e+00 4.981997567999999774e+03
2.508000000000000007e+00 4.928000000000000000e+03 8.000000000000000000e+00 5.000000000000000000e+00 2.000000000000000000e+00 4.988002303999999640e+03
2.508999999999999897e+00 4.922000000000000000e+03 8.000000000000000000e+00 4.000000000000000000e+00 2.000000000000000000e+00 4.976001024000000143e+03
2.509999999999999787e+00 4.896000000000000000e+03 8.000000000000000000e+00 4.000000000000000000e+00 2.000000000000000000e+00 4.959002623999999741e+03
2.511000000000000121e+00 4.879000000000000000e+03 8.000000000000000000e+00 3.000000000000000000e+00 3.000000000000000000e+00 4.948000767999999880e+03
2.512000000000000011e+00 4.900000000000000000e+03 7.000000000000000000e+00 3.000000000000000000e+00 3.000000000000000000e+00 4.966998015999999552e+03
2.512999999999999901e+00 4.889000000000000000e+03 8.000000000000000000e+00 6.000000000000000000e+00 4.000000000000000000e+00 4.963999743999999737e+03
2.513999999999999790e+00 4.914000000000000000e+03 8.000000000000000000e+00 2.000000000000000000e+00 2.000000000000000000e+00 4.974002175999999963e+03
2.515000000000000124e+00 4.924000000000000000e+03 6.000000000000000000e+00 5.000000000000000000e+00 2.000000000000000000e+00 4.992000000000000000e+03
2.516000000000000014e+00 4.987000000000000000e+03 6.000000000000000000e+00 2.000000000000000000e+00 2.000000000000000000e+00 5.042003967999999986e+03
2.516999999999999904e+00 4.962000000000000000e+03 6.000000000000000000e+00 2.000000000000000000e+00 2.000000000000000000e+00 5.020000256000000263e+03
2.517999999999999794e+00 4.968000000000000000e+03 7.000000000000000000e+00 2.000000000000000000e+00 2.000000000000000000e+00 5.028003840000000309e+03
2.519000000000000128e+00 4.982000000000000000e+03 3.000000000000000000e+00 2.000000000000000000e+00 2.000000000000000000e+00 5.034999807999999575e+03
2.520000000000000018e+00 5.008000000000000000e+03 3.000000000000000000e+00 2.000000000000000000e+00 1.000000000000000000e+00 5.057003520000000208e+03
2.520999999999999908e+00 5.030000000000000000e+03 2.000000000000000000e+00 1.000000000000000000e+00 1.000000000000000000e+00 5.076000767999999880e+03
2.521999999999999797e+00 5.033000000000000000e+03 4.000000000000000000e+00 2.000000000000000000e+00 1.000000000000000000e+00 5.077999616000000060e+03
2.523000000000000131e+00 5.011000000000000000e+03 1.000000000000000000e+01 3.000000000000000000e+00 2.000000000000000000e+00 5.063999488000000383e+03
2.524000000000000021e+00 5.002000000000000000e+03 2.000000000000000000e+00 1.000000000000000000e+00 1.000000000000000000e+00 5.045002239999999802e+03
2.524999999999999911e+00 5.027000000000000000e+03 2.000000000000000000e+00 1.000000000000000000e+00 1.000000000000000000e+00 5.069996032000000014e+03
2.525999999999999801e+00 4.993000000000000000e+03 2.000000000000000000e+00 1.000000000000000000e+00 1.000000000000000000e+00 5.036998655999999755e+03
2.527000000000000135e+00 4.995000000000000000e+03 6.000000000000000000e+00 3.000000000000000000e+00 1.000000000000000000e+00 5.044002816000000166e+03
2.528000000000000025e+00 4.981000000000000000e+03 5.000000000000000000e+00 3.000000000000000000e+00 2.000000000000000000e+00 5.026996224000000439e+03
2.528999999999999915e+00 4.967000000000000000e+03 5.000000000000000000e+00 5.000000000000000000e+00 3.000000000000000000e+00 5.028003840000000309e+03
2.529999999999999805e+00 4.955000000000000000e+03 5.000000000000000000e+00 2.000000000000000000e+00 2.000000000000000000e+00 5.020999679999999898e+03
2.531000000000000139e+00 4.971000000000000000e+03 3.000000000000000000e+00 2.000000000000000000e+00 2.000000000000000000e+00 5.030002687999999580e+03
2.532000000000000028e+00 4.986000000000000000e+03 6.000000000000000000e+00 3.000000000000000000e+00 2.000000000000000000e+00 5.046001664000000346e+03
2.532999999999999918e+00 4.983000000000000000e+03 3.000000000000000000e+00 2.000000000000000000e+00 2.000000000000000000e+00 5.034000383999999940e+03
2.533999999999999808e+00 4.978000000000000000e+03 5.000000000000000000e+00 3.000000000000000000e+00 2.000000000000000000e+00 5.042003967999999986e+03
2.535000000000000142e+00 4.963000000000000000e+03 3.000000000000000000e+00 3.000000000000000000e+00 2.000000000000000000e+00 5.024997376000000259e+03
2.536000000000000032e+00 4.971000000000000000e+03 2.000000000000000000e+00 2.000000000000000000e+00 2.000000000000000000e+00 5.026996224000000439e+03
2.536999999999999922e+00 4.962000000000000000e+03 4.000000000000000000e+00 3.000000000000000000e+00 3.000000000000000000e+00 5.028003840000000309e+03
2.537999999999999812e+00 4.937000000000000000e+03 5.000000000000000000e+00 4.000000000000000000e+00 3.000000000000000000e+00 5.006000127999999677e+03
2.539000000000000146e+00 4.967000000000000000e+03 5.000000000000000000e+00 4.000000000000000000e+00 3.000000000000000000e+00 5.031002112000000125e+03
2.540000000000000036e+00 4.939000000000000000e+03 5.000000000000000000e+00 5.000000000000000000e+00 4.000000000000000000e+00 5.005000704000000042e+03
2.540999999999999925e+00 4.960000000000000000e+03 5.000000000000000000e+00 5.000000000000000000e+00 3.000000000000000000e+00 5.028003840000000309e+03
2.541999999999999815e+00 4.944000000000000000e+03 5.000000000000000000e+00 5.000000000000000000e+00 4.000000000000000000e+00 5.017001984000000448e+03
2.543000000000000149e+00 4.950000000000000000e+03 5.000000000000000000e+00 4.000000000000000000e+00 4.000000000000000000e+00 5.023997951999999714e+03
2.544000000000000039e+00 4.931000000000000000e+03 5.000000000000000000e+00 4.000000000000000000e+00 3.000000000000000000e+00 5.004001280000000406e+03
2.544999999999999929e+00 4.949000000000000000e+03 4.000000000000000000e+00 4.000000000000000000e+00 3.000000000000000000e+00 5.015003136000000268e+03
2.545999999999999819e+00 4.952000000000000000e+03 5.000000000000000000e+00 3.000000000000000000e+00 3.000000000000000000e+00 5.023997951999999714e+03
2.547000000000000153e+00 4.977000000000000000e+03 3.000000000000000000e+00 3.000000000000000000e+00 3.000000000000000000e+00 5.046001664000000346e+03
2.548000000000000043e+00 4.983000000000000000e+03 3.000000000000000000e+00 3.000000000000000000e+00 3.000000000000000000e+00 5.048000511999999617e+03
2.548999999999999932e+00 5.003000000000000000e+03 4.000000000000000000e+00 3.000000000000000000e+00 3.000000000000000000e+00 5.063000063999999838e+03
2.549999999999999822e+00 5.020000000000000000e+03 5.000000000000000000e+00 5.000000000000000000e+00 3.000000000000000000e+00 5.085003775999999561e+03
2.551000000000000156e+00 5.019000000000000000e+03 3.000000000000000000e+00 3.000000000000000000e+00 3.000000000000000000e+00 5.088002048000000286e+03
2.552000000000000046e+00 5.010000000000000000e+03 5.000000000000000000e+00 3.000000000000000000e+00 3.000000000000000000e+00 5.080997887999999875e+03
2.552999999999999936e+00 5.028000000000000000e+03 2.000000000000000000e+00 2.000000000000000000e+00 2.000000000000000000e+00 5.088002048000000286e+03
2.553999999999999826e+00 5.013000000000000000e+03 5.000000000000000000e+00 2.000000000000000000e+00 2.000000000000000000e+00 5.063999488000000383e+03
2.555000000000000160e+00 4.991000000000000000e+03 5.000000000000000000e+00 3.000000000000000000e+00 2.000000000000000000e+00 5.056004095999999663e+03
2.556000000000000050e+00 4.992000000000000000e+03 5.000000000000000000e+00 2.000000000000000000e+00 2.000000000000000000e+00 5.048999936000000162e+03
2.556999999999999940e+00 4.990000000000000000e+03 5.000000000000000000e+00 2.000000000000000000e+00 2.000000000000000000e+00 5.044002816000000166e+03
2.557999999999999829e+00 4.984000000000000000e+03 5.000000000000000000e+00 3.000000000000000000e+00 2.000000000000000000e+00 5.052997631999999612e+03
2.559000000000000163e+00 5.021000000000000000e+03 3.000000000000000000e+00 2.000000000000000000e+00 2.000000000000000000e+00 5.077000192000000425e+03
2.560000000000000053e+00 5.020000000000000000e+03 3.000000000000000000e+00 3.000000000000000000e+00 2.000000000000000000e+00 5.085003775999999561e+03
2.560999999999999943e+00 5.028000000000000000e+03 3.000000000000000000e+00 2.000000000000000000e+00 2.000000000000000000e+00 5.091000320000000102e+03
2.561999999999999833e+00 5.046000000000000000e+03 4.000000000000000000e+00 3.000000000000000000e+00 3.000000000000000000e+00 5.111996415999999954e+03
2.563000000000000167e+00 5.041000000000000000e+03 4.000000000000000000e+00 2.000000000000000000e+00 2.000000000000000000e+00 5.104001024000000143e+03
2.564000000000000057e+00 5.033000000000000000e+03 3.000000000000000000e+00 2.000000000000000000e+00 2.000000000000000000e+00 5.099003904000000148e+03
2.564999999999999947e+00 5.030000000000000000e+03 7.000000000000000000e+00 3.000000000000000000e+00 2.000000000000000000e+00 5.091999743999999737e+03
2.565999999999999837e+00 5.063000000000000000e+03 3.000000000000000000e+00 2.000000000000000000e+00 2.000000000000000000e+00 5.123997696000000360e+03
2.567000000000000171e+00 5.070000000000000000e+03 3.000000000000000000e+00 2.000000000000000000e+00 2.000000000000000000e+00 5.130002432000000226e+03
2.568000000000000060e+00 5.033000000000000000e+03 4.000000000000000000e+00 3.000000000000000000e+00 3.000000000000000000e+00 5.105000447999999778e+03
2.568999999999999950e+00 5.050000000000000000e+03 3.000000000000000000e+00 3.000000000000000000e+00 2.000000000000000000e+00 5.113004031999999825e+03
2.569999999999999840e+00 5.024000000000000000e+03 4.000000000000000000e+00 3.000000000000000000e+00 3.000000000000000000e+00 5.096996863999999732e+03
2.571000000000000174e+00 5.054000000000000000e+03 9.000000000000000000e+00 2.000000000000000000e+00 2.000000000000000000e+00 5.108998144000000138e+03
2.572000000000000064e+00 5.064000000000000000e+03 3.000000000000000000e+00 2.000000000000000000e+00 2.000000000000000000e+00 5.118001151999999820e+03
2.572999999999999954e+00 5.046000000000000000e+03 9.000000000000000000e+00 4.000000000000000000e+00 3.000000000000000000e+00 5.113004031999999825e+03
2.573999999999999844e+00 5.055000000000000000e+03 5.000000000000000000e+00 3.000000000000000000e+00 3.000000000000000000e+00 5.110996992000000319e+03
2.575000000000000178e+00 5.091000000000000000e+03 5.000000000000000000e+00 3.000000000000000000e+00 2.000000000000000000e+00 5.144002559999999903e+03
2.576000000000000068e+00 5.102000000000000000e+03 3.000000000000000000e+00 2.000000000000000000e+00 1.000000000000000000e+00 5.148999679999999898e+03
2.576999999999999957e+00 5.091000000000000000e+03 3.000000000000000000e+00 2.000000000000000000e+00 2.000000000000000000e+00 5.135998975999999857e+03
2.577999999999999847e+00 5.081000000000000000e+03 3.000000000000000000e+00 2.000000000000000000e+00 2.000000000000000000e+00 5.125996543999999631e+03
2.579000000000000181e+00 5.085000000000000000e+03 3.000000000000000000e+00 2.000000000000000000e+00 2.000000000000000000e+00 5.125996543999999631e+03
2.580000000000000071e+00 5.071000000000000000e+03 3.000000000000000000e+00 2.000000000000000000e+00 2.000000000000000000e+00 5.117001728000000185e+03
2.580999999999999961e+00 5.101000000000000000e+03 3.000000000000000000e+00 2.000000000000000000e+00 2.000000000000000000e+00 5.148999679999999898e+03
2.581999999999999851e+00 5.104000000000000000e+03 3.000000000000000000e+00 2.000000000000000000e+00 2.000000000000000000e+00 5.153996799999999894e+03
2.583000000000000185e+00 5.087000000000000000e+03 6.000000000000000000e+00 3.000000000000000000e+00 2.000000000000000000e+00 5.142003711999999723e+03
2.584000000000000075e+00 5.091000000000000000e+03 3.000000000000000000e+00 2.000000000000000000e+00 2.000000000000000000e+00 5.131001855999999862e+03
2.584999999999999964e+00 5.091000000000000000e+03 3.000000000000000000e+00 2.000000000000000000e+00 2.000000000000000000e+00 5.132001280000000406e+03
2.585999999999999854e+00 5.091000000000000000e+03 3.000000000000000000e+00 2.000000000000000000e+00 2.000000000000000000e+00 5.134000127999999677e+03
2.587000000000000188e+00 5.093000000000000000e+03 7.000000000000000000e+00 3.000000000000000000e+00 2.000000000000000000e+00 5.140996095999999852e+03
2.588000000000000078e+00 5.118000000000000000e+03 3.000000000000000000e+00 2.000000000000000000e+00 2.000000000000000000e+00 5.161000960000000305e+03
2.588999999999999968e+00 5.112000000000000000e+03 3.000000000000000000e+00 3.000000000000000000e+00 2.000000000000000000e+00 5.162000383999999940e+03
2.589999999999999858e+00 5.097000000000000000e+03 6.000000000000000000e+00 3.000000000000000000e+00 3.000000000000000000e+00 5.153996799999999894e+03
2.591000000000000192e+00 5.113000000000000000e+03 6.000000000000000000e+00 3.000000000000000000e+00 3.000000000000000000e+00 5.158002687999999580e+03
2.592000000000000082e+00 5.109000000000000000e+03 7.000000000000000000e+00 3.000000000000000000e+00 3.000000000000000000e+00 5.162999807999999575e+03
2.592999999999999972e+00 5.137000000000000000e+03 3.000000000000000000e+00 3.000000000000000000e+00 2.000000000000000000e+00 5.185003520000000208e+03
2.593999999999999861e+00 5.089000000000000000e+03 3.000000000000000000e+00 3.000000000000000000e+00 3.000000000000000000e+00 5.139996672000000217e+03
2.595000000000000195e+00 5.085000000000000000e+03 3.000000000000000000e+00 3.000000000000000000e+00 2.000000000000000000e+00 5.136998400000000402e+03
2.596000000000000085e+00 5.081000000000000000e+03 3.000000000000000000e+00 3.000000000000000000e+00 2.000000000000000000e+00 5.133000704000000042e+03
2.596999999999999975e+00 5.104000000000000000e+03 3.000000000000000000e+00 2.000000000000000000e+00 2.000000000000000000e+00 5.150998528000000078e+03
2.597999999999999865e+00 5.109000000000000000e+03 2.000000000000000000e+00 2.000000000000000000e+00 2.000000000000000000e+00 5.145001984000000448e+03
2.599000000000000199e+00 5.096000000000000000e+03 2.000000000000000000e+00 2.000000000000000000e+00 2.000000000000000000e+00 5.139996672000000217e+03
2.600000000000000089e+00 5.082000000000000000e+03 3.000000000000000000e+00 2.000000000000000000e+00 2.000000000000000000e+00 5.133000704000000042e+03
2.600999999999999979e+00 5.078000000000000000e+03 3.000000000000000000e+00 2.000000000000000000e+00 2.000000000000000000e+00 5.128003584000000046e+03
2.601999999999999869e+00 5.103000000000000000e+03 3.000000000000000000e+00 2.000000000000000000e+00 2.000000000000000000e+00 5.153996799999999894e+03
2.603000000000000203e+00 5.082000000000000000e+03 3.000000000000000000e+00 2.000000000000000000e+00 2.000000000000000000e+00 5.132001280000000406e+03
2.604000000000000092e+00 5.083000000000000000e+03 3.000000000000000000e+00 2.000000000000000000e+00 2.000000000000000000e+00 5.126995968000000175e+03
2.604999999999999982e+00 5.084000000000000000e+03 3.000000000000000000e+00 2.000000000000000000e+00 2.000000000000000000e+00 5.128003584000000046e+03
2.605999999999999872e+00 5.080000000000000000e+03 3.000000000000000000e+00 2.000000000000000000e+00 2.000000000000000000e+00 5.130002432000000226e+03
2.607000000000000206e+00 5.078000000000000000e+03 3.000000000000000000e+00 2.000000000000000000e+00 2.000000000000000000e+00 5.133000704000000042e+03
2.608000000000000096e+00 5.108000000000000000e+03 3.000000000000000000e+00 2.000000000000000000e+00 2.000000000000000000e+00 5.167996927999999571e+03
2.608999999999999986e+00 5.133000000000000000e+03 2.000000000000000000e+00 2.000000000000000000e+00 2.000000000000000000e+00 5.185003520000000208e+03
2.609999999999999876e+00 5.135000000000000000e+03 2.000000000000000000e+00 2.000000000000000000e+00 2.000000000000000000e+00 5.186002943999999843e+03
2.611000000000000210e+00 5.142000000000000000e+03 2.000000000000000000e+00 2.000000000000000000e+00 2.000000000000000000e+00 5.186002943999999843e+03
2.612000000000000099e+00 5.120000000000000000e+03 2.000000000000000000e+00 2.000000000000000000e+00 2.000000000000000000e+00 5.171003391999999621e+03
2.612999999999999989e+00 5.134000000000000000e+03 2.000000000000000000e+00 2.000000000000000000e+00 2.000000000000000000e+00 5.183995904000000337e+03
2.613999999999999879e+00 5.151000000000000000e+03 2.000000000000000000e+00 2.000000000000000000e+00 2.000000000000000000e+00 5.196996608000000379e+03
2.615000000000000213e+00 5.135000000000000000e+03 2.000000000000000000e+00 2.000000000000000000e+00 2.000000000000000000e+00 5.183995904000000337e+03
2.616000000000000103e+00 5.130000000000000000e+03 2.000000000000000000e+00 2.000000000000000000e+00 2.000000000000000000e+00 5.181997056000000157e+03
2.616999999999999993e+00 5.120000000000000000e+03 2.000000000000000000e+00 2.000000000000000000e+00 2.000000000000000000e+00 5.175001087999999982e+03
2.617999999999999883e+00 5.115000000000000000e+03 2.000000000000000000e+00 2.000000000000000000e+00 2.000000000000000000e+00 5.173002239999999802e+03
2.619000000000000217e+00 5.096000000000000000e+03 2.000000000000000000e+00 2.000000000000000000e+00 2.000000000000000000e+00 5.160001535999999760e+03
2.620000000000000107e+00 5.109000000000000000e+03 2.000000000000000000e+00 2.000000000000000000e+00 2.000000000000000000e+00 5.173002239999999802e+03
2.620999999999999996e+00 5.115000000000000000e+03 2.000000000000000000e+00 2.000000000000000000e+00 2.000000000000000000e+00 5.178998784000000342e+03
2.621999999999999886e+00 5.104000000000000000e+03 3.000000000000000000e+00 2.000000000000000000e+00 2.000000000000000000e+00 5.167996927999999571e+03
2.623000000000000220e+00 5.094000000000000000e+03 3.000000000000000000e+00 3.000000000000000000e+00 2.000000000000000000e+00 5.164998655999999755e+03
2.624000000000000110e+00 5.111000000000000000e+03 3.000000000000000000e+00 2.000000000000000000e+00 2.000000000000000000e+00 5.175001087999999982e+03
2.625000000000000000e+00 5.106000000000000000e+03 5.000000000000000000e+00 3.000000000000000000e+00 2.000000000000000000e+00 5.170003967999999986e+03
2.625999999999999890e+00 5.127000000000000000e+03 5.000000000000000000e+00 3.000000000000000000e+00 2.000000000000000000e+00 5.180997631999999612e+03
2.626999999999999780e+00 5.125000000000000000e+03 5.000000000000000000e+00 3.000000000000000000e+00 2.000000000000000000e+00 5.179998207999999977e+03
2.628000000000000114e+00 5.108000000000000000e+03 6.000000000000000000e+00 3.000000000000000000e+00 2.000000000000000000e+00 5.164998655999999755e+03
2.629000000000000004e+00 5.109000000000000000e+03 7.000000000000000000e+00 3.000000000000000000e+00 2.000000000000000000e+00 5.162000383999999940e+03
2.629999999999999893e+00 5.108000000000000000e+03 7.000000000000000000e+00 3.000000000000000000e+00 2.000000000000000000e+00 5.162999807999999575e+03
2.630999999999999783e+00 5.104000000000000000e+03 7.000000000000000000e+00 5.000000000000000000e+00 4.000000000000000000e+00 5.173002239999999802e+03
2.632000000000000117e+00 5.099000000000000000e+03 8.000000000000000000e+00 5.000000000000000000e+00 4.000000000000000000e+00 5.170003967999999986e+03
2.633000000000000007e+00 5.089000000000000000e+03 8.000000000000000000e+00 2.000000000000000000e+00 2.000000000000000000e+00 5.149999104000000443e+03
2.633999999999999897e+00 5.095000000000000000e+03 8.000000000000000000e+00 2.000000000000000000e+00 2.000000000000000000e+00 5.144002559999999903e+03
2.634999999999999787e+00 5.104000000000000000e+03 8.000000000000000000e+00 3.000000000000000000e+00 2.000000000000000000e+00 5.160001535999999760e+03
2.636000000000000121e+00 5.115000000000000000e+03 3.000000000000000000e+00 2.000000000000000000e+00 2.000000000000000000e+00 5.166997503999999935e+03
2.637000000000000011e+00 5.112000000000000000e+03 3.000000000000000000e+00 2.000000000000000000e+00 2.000000000000000000e+00 5.161000960000000305e+03
2.637999999999999901e+00 5.084000000000000000e+03 3.000000000000000000e+00 2.000000000000000000e+00 2.000000000000000000e+00 5.142003711999999723e+03
2.638999999999999790e+00 5.056000000000000000e+03 2.000000000000000000e+00 2.000000000000000000e+00 2.000000000000000000e+00 5.118001151999999820e+03
2.640000000000000124e+00 5.049000000000000000e+03 2.000000000000000000e+00 2.000000000000000000e+00 2.000000000000000000e+00 5.113004031999999825e+03
2.641000000000000014e+00 5.050000000000000000e+03 2.000000000000000000e+00 2.000000000000000000e+00 2.000000000000000000e+00 5.110996992000000319e+03
2.641999999999999904e+00 5.065000000000000000e+03 2.000000000000000000e+00 2.000000000000000000e+00 2.000000000000000000e+00 5.121998848000000180e+03
2.642999999999999794e+00 5.077000000000000000e+03 2.000000000000000000e+00 2.000000000000000000e+00 2.000000000000000000e+00 5.134000127999999677e+03
2.644000000000000128e+00 5.054000000000000000e+03 3.000000000000000000e+00 2.000000000000000000e+00 2.000000000000000000e+00 5.119000576000000365e+03
2.645000000000000018e+00 5.046000000000000000e+03 3.000000000000000000e+00 3.000000000000000000e+00 2.000000000000000000e+00 5.108998144000000138e+03
2.645999999999999908e+00 5.078000000000000000e+03 4.000000000000000000e+00 3.000000000000000000e+00 3.000000000000000000e+00 5.140996095999999852e+03
2.646999999999999797e+00 5.087000000000000000e+03 4.000000000000000000e+00 4.000000000000000000e+00 4.000000000000000000e+00 5.152997376000000259e+03
2.648000000000000131e+00 5.114000000000000000e+03 4.000000000000000000e+00 4.000000000000000000e+00 4.000000000000000000e+00 5.180997631999999612e+03
2.649000000000000021e+00 5.132000000000000000e+03 4.000000000000000000e+00 4.000000000000000000e+00 4.000000000000000000e+00 5.199003647999999885e+03
2.649999999999999911e+00 5.130000000000000000e+03 4.000000000000000000e+00 4.000000000000000000e+00 2.000000000000000000e+00 5.186002943999999843e+03
2.650999999999999801e+00 5.130000000000000000e+03 4.000000000000000000e+00 4.000000000000000000e+00 4.000000000000000000e+00 5.185003520000000208e+03
2.652000000000000135e+00 5.124000000000000000e+03 4.000000000000000000e+00 4.000000000000000000e+00 4.000000000000000000e+00 5.188001792000000023e+03
2.653000000000000025e+00 5.136000000000000000e+03 4.000000000000000000e+00 4.000000000000000000e+00 3.000000000000000000e+00 5.193998335999999654e+03
2.653999999999999915e+00 5.150000000000000000e+03 4.000000000000000000e+00 4.000000000000000000e+00 4.000000000000000000e+00 5.203001344000000245e+03
2.654999999999999805e+00 5.161000000000000000e+03 4.000000000000000000e+00 4.000000000000000000e+00 3.000000000000000000e+00 5.209997312000000420e+03
2.656000000000000139e+00 5.166000000000000000e+03 6.000000000000000000e+00 4.000000000000000000e+00 3.000000000000000000e+00 5.217001471999999922e+03
2.657000000000000028e+00 5.172000000000000000e+03 4.000000000000000000e+00 3.000000000000000000e+00 2.000000000000000000e+00 5.218000895999999557e+03
2.657999999999999918e+00 5.139000000000000000e+03 4.000000000000000000e+00 2.000000000000000000e+00 2.000000000000000000e+00 5.179998207999999977e+03
2.658999999999999808e+00 5.124000000000000000e+03 5.000000000000000000e+00 4.000000000000000000e+00 3.000000000000000000e+00 5.173002239999999802e+03
2.660000000000000142e+00 5.138000000000000000e+03 4.000000000000000000e+00 3.000000000000000000e+00 3.000000000000000000e+00 5.185003520000000208e+03
2.661000000000000032e+00 5.083000000000000000e+03 1.000000000000000000e+01 4.000000000000000000e+00 3.000000000000000000e+00 5.145001984000000448e+03
2.661999999999999922e+00 5.073000000000000000e+03 1.100000000000000000e+01 4.000000000000000000e+00 3.000000000000000000e+00 5.152997376000000259e+03
2.662999999999999812e+00 5.082000000000000000e+03 1.100000000000000000e+01 4.000000000000000000e+00 3.000000000000000000e+00 5.160001535999999760e+03
2.664000000000000146e+00 5.073000000000000000e+03 5.000000000000000000e+00 4.000000000000000000e+00 4.000000000000000000e+00 5.147000831999999718e+03
2.665000000000000036e+00 5.100000000000000000e+03 6.000000000000000000e+00 5.000000000000000000e+00 3.000000000000000000e+00 5.176000511999999617e+03
[truncated: 50,251 more chars]
