# Supplementary material for: Microscopic mechanisms of pressure-induced amorphous-amorphous transitions and crystallisation in silicon
Source: Nat Commun. 2024 Jan 16;15:368. doi: 10.1038/s41467-023-44332-6 (PMC10792069; doi:10.1038/s41467-023-44332-6)
Supplement: Supplementary file 5 — Source Data [file 41467_2023_44332_MOESM5_ESM.zip › Source Data Combined Final/NCOMMS-23-21448B Source Data/SourceData/source_data_Main/Fig3c.txt]

# Time (ps)     CN of 3, 4, 5, 6, 7
0.000000000000000000e+00 1.831054687500000000e-01 2.071533203125000000e+01 5.323486328125000000e+01 2.253417968750000000e+01 3.332519531250000000e+00 2.075195312500000000e-01 0.000000000000000000e+00 0.000000000000000000e+00
1.000000000000000021e-03 1.953125000000000000e-01 2.067871093750000000e+01 5.323486328125000000e+01 2.250976562500000000e+01 3.381347656250000000e+00 1.953125000000000000e-01 0.000000000000000000e+00 0.000000000000000000e+00
2.000000000000000042e-03 1.831054687500000000e-01 2.072753906250000000e+01 5.318603515625000000e+01 2.246093750000000000e+01 3.442382812500000000e+00 2.197265625000000000e-01 0.000000000000000000e+00 0.000000000000000000e+00
3.000000000000000062e-03 1.708984375000000000e-01 2.058105468750000000e+01 5.349121093750000000e+01 2.227783203125000000e+01 3.479003906250000000e+00 2.075195312500000000e-01 0.000000000000000000e+00 0.000000000000000000e+00
4.000000000000000083e-03 1.586914062500000000e-01 2.061767578125000000e+01 5.345458984375000000e+01 2.226562500000000000e+01 3.503417968750000000e+00 2.075195312500000000e-01 0.000000000000000000e+00 0.000000000000000000e+00
5.000000000000000104e-03 1.464843750000000000e-01 2.061767578125000000e+01 5.363769531250000000e+01 2.208251953125000000e+01 3.515625000000000000e+00 2.197265625000000000e-01 0.000000000000000000e+00 0.000000000000000000e+00
6.000000000000000125e-03 1.586914062500000000e-01 2.067871093750000000e+01 5.344238281250000000e+01 2.218017578125000000e+01 3.540039062500000000e+00 2.319335937500000000e-01 0.000000000000000000e+00 0.000000000000000000e+00
7.000000000000000146e-03 1.464843750000000000e-01 2.069091796875000000e+01 5.340576171875000000e+01 2.218017578125000000e+01 3.576660156250000000e+00 2.441406250000000000e-01 0.000000000000000000e+00 0.000000000000000000e+00
8.000000000000000167e-03 1.342773437500000000e-01 2.089843750000000000e+01 5.329589843750000000e+01 2.218017578125000000e+01 3.491210937500000000e+00 2.319335937500000000e-01 0.000000000000000000e+00 0.000000000000000000e+00
9.000000000000001055e-03 1.464843750000000000e-01 2.097167968750000000e+01 5.334472656250000000e+01 2.209472656250000000e+01 3.442382812500000000e+00 2.441406250000000000e-01 0.000000000000000000e+00 0.000000000000000000e+00
1.000000000000000021e-02 1.464843750000000000e-01 2.105712890625000000e+01 5.335693359375000000e+01 2.198486328125000000e+01 3.454589843750000000e+00 2.441406250000000000e-01 0.000000000000000000e+00 0.000000000000000000e+00
1.099999999999999936e-02 1.586914062500000000e-01 2.108154296875000000e+01 5.339355468750000000e+01 2.191162109375000000e+01 3.454589843750000000e+00 2.441406250000000000e-01 0.000000000000000000e+00 0.000000000000000000e+00
1.200000000000000025e-02 1.586914062500000000e-01 2.117919921875000000e+01 5.346679687500000000e+01 2.178955078125000000e+01 3.405761718750000000e+00 2.441406250000000000e-01 0.000000000000000000e+00 0.000000000000000000e+00
1.300000000000000114e-02 1.708984375000000000e-01 2.125244140625000000e+01 5.354003906250000000e+01 2.169189453125000000e+01 3.344726562500000000e+00 2.441406250000000000e-01 0.000000000000000000e+00 0.000000000000000000e+00
1.400000000000000029e-02 1.708984375000000000e-01 2.135009765625000000e+01 5.344238281250000000e+01 2.165527343750000000e+01 3.381347656250000000e+00 2.563476562500000000e-01 0.000000000000000000e+00 0.000000000000000000e+00
1.499999999999999944e-02 1.586914062500000000e-01 2.139892578125000000e+01 5.352783203125000000e+01 2.150878906250000000e+01 3.405761718750000000e+00 2.319335937500000000e-01 0.000000000000000000e+00 0.000000000000000000e+00
1.600000000000000033e-02 1.708984375000000000e-01 2.139892578125000000e+01 5.357666015625000000e+01 2.145996093750000000e+01 3.393554687500000000e+00 2.319335937500000000e-01 0.000000000000000000e+00 0.000000000000000000e+00
1.700000000000000122e-02 1.464843750000000000e-01 2.141113281250000000e+01 5.358886718750000000e+01 2.143554687500000000e+01 3.417968750000000000e+00 2.441406250000000000e-01 0.000000000000000000e+00 0.000000000000000000e+00
1.800000000000000211e-02 1.586914062500000000e-01 2.148437500000000000e+01 5.350341796875000000e+01 2.145996093750000000e+01 3.393554687500000000e+00 2.197265625000000000e-01 0.000000000000000000e+00 0.000000000000000000e+00
1.899999999999999953e-02 1.708984375000000000e-01 2.153320312500000000e+01 5.347900390625000000e+01 2.144775390625000000e+01 3.369140625000000000e+00 2.075195312500000000e-01 0.000000000000000000e+00 0.000000000000000000e+00
2.000000000000000042e-02 1.708984375000000000e-01 2.150878906250000000e+01 5.356445312500000000e+01 2.141113281250000000e+01 3.344726562500000000e+00 2.441406250000000000e-01 0.000000000000000000e+00 0.000000000000000000e+00
2.100000000000000130e-02 1.831054687500000000e-01 2.142333984375000000e+01 5.350341796875000000e+01 2.149658203125000000e+01 3.393554687500000000e+00 2.441406250000000000e-01 0.000000000000000000e+00 0.000000000000000000e+00
2.199999999999999872e-02 1.953125000000000000e-01 2.145996093750000000e+01 5.346679687500000000e+01 2.145996093750000000e+01 3.417968750000000000e+00 2.685546875000000000e-01 0.000000000000000000e+00 0.000000000000000000e+00
2.299999999999999961e-02 1.708984375000000000e-01 2.141113281250000000e+01 5.344238281250000000e+01 2.155761718750000000e+01 3.417968750000000000e+00 2.685546875000000000e-01 0.000000000000000000e+00 0.000000000000000000e+00
2.400000000000000050e-02 1.953125000000000000e-01 2.152099609375000000e+01 5.335693359375000000e+01 2.147216796875000000e+01 3.454589843750000000e+00 2.685546875000000000e-01 0.000000000000000000e+00 0.000000000000000000e+00
2.500000000000000139e-02 1.953125000000000000e-01 2.156982421875000000e+01 5.324707031250000000e+01 2.150878906250000000e+01 3.479003906250000000e+00 2.563476562500000000e-01 0.000000000000000000e+00 0.000000000000000000e+00
2.600000000000000228e-02 1.953125000000000000e-01 2.154541015625000000e+01 5.339355468750000000e+01 2.141113281250000000e+01 3.454589843750000000e+00 2.319335937500000000e-01 0.000000000000000000e+00 0.000000000000000000e+00
2.699999999999999969e-02 2.075195312500000000e-01 2.159423828125000000e+01 5.336914062500000000e+01 2.138671875000000000e+01 3.442382812500000000e+00 2.319335937500000000e-01 0.000000000000000000e+00 0.000000000000000000e+00
2.800000000000000058e-02 1.953125000000000000e-01 2.158203125000000000e+01 5.333251953125000000e+01 2.142333984375000000e+01 3.466796875000000000e+00 2.075195312500000000e-01 0.000000000000000000e+00 0.000000000000000000e+00
2.900000000000000147e-02 2.075195312500000000e-01 2.150878906250000000e+01 5.346679687500000000e+01 2.128906250000000000e+01 3.527832031250000000e+00 1.953125000000000000e-01 0.000000000000000000e+00 0.000000000000000000e+00
2.999999999999999889e-02 2.319335937500000000e-01 2.154541015625000000e+01 5.374755859375000000e+01 2.104492187500000000e+01 3.430175781250000000e+00 1.831054687500000000e-01 0.000000000000000000e+00 0.000000000000000000e+00
3.099999999999999978e-02 2.563476562500000000e-01 2.169189453125000000e+01 5.360107421875000000e+01 2.110595703125000000e+01 3.344726562500000000e+00 1.953125000000000000e-01 0.000000000000000000e+00 0.000000000000000000e+00
3.200000000000000067e-02 2.441406250000000000e-01 2.185058593750000000e+01 5.346679687500000000e+01 2.110595703125000000e+01 3.332519531250000000e+00 1.831054687500000000e-01 0.000000000000000000e+00 0.000000000000000000e+00
3.300000000000000155e-02 2.441406250000000000e-01 2.191162109375000000e+01 5.349121093750000000e+01 2.100830078125000000e+01 3.344726562500000000e+00 1.953125000000000000e-01 0.000000000000000000e+00 0.000000000000000000e+00
3.400000000000000244e-02 2.563476562500000000e-01 2.175292968750000000e+01 5.364990234375000000e+01 2.095947265625000000e+01 3.381347656250000000e+00 2.075195312500000000e-01 0.000000000000000000e+00 0.000000000000000000e+00
3.500000000000000333e-02 2.563476562500000000e-01 2.183837890625000000e+01 5.352783203125000000e+01 2.105712890625000000e+01 3.320312500000000000e+00 1.953125000000000000e-01 0.000000000000000000e+00 0.000000000000000000e+00
3.600000000000000422e-02 2.563476562500000000e-01 2.194824218750000000e+01 5.345458984375000000e+01 2.105712890625000000e+01 3.283691406250000000e+00 2.075195312500000000e-01 0.000000000000000000e+00 0.000000000000000000e+00
3.699999999999999817e-02 2.563476562500000000e-01 2.202148437500000000e+01 5.339355468750000000e+01 2.106933593750000000e+01 3.259277343750000000e+00 1.953125000000000000e-01 0.000000000000000000e+00 0.000000000000000000e+00
3.799999999999999906e-02 2.563476562500000000e-01 2.202148437500000000e+01 5.324707031250000000e+01 2.124023437500000000e+01 3.234863281250000000e+00 1.953125000000000000e-01 0.000000000000000000e+00 0.000000000000000000e+00
3.899999999999999994e-02 2.563476562500000000e-01 2.202148437500000000e+01 5.325927734375000000e+01 2.122802734375000000e+01 3.234863281250000000e+00 1.831054687500000000e-01 0.000000000000000000e+00 0.000000000000000000e+00
4.000000000000000083e-02 2.563476562500000000e-01 2.200927734375000000e+01 5.328369140625000000e+01 2.125244140625000000e+01 3.198242187500000000e+00 1.953125000000000000e-01 0.000000000000000000e+00 0.000000000000000000e+00
4.100000000000000172e-02 2.685546875000000000e-01 2.196044921875000000e+01 5.347900390625000000e+01 2.102050781250000000e+01 3.271484375000000000e+00 2.075195312500000000e-01 0.000000000000000000e+00 0.000000000000000000e+00
4.200000000000000261e-02 2.563476562500000000e-01 2.198486328125000000e+01 5.355224609375000000e+01 2.098388671875000000e+01 3.222656250000000000e+00 1.953125000000000000e-01 0.000000000000000000e+00 0.000000000000000000e+00
4.300000000000000350e-02 2.685546875000000000e-01 2.210693359375000000e+01 5.344238281250000000e+01 2.091064453125000000e+01 3.271484375000000000e+00 2.197265625000000000e-01 0.000000000000000000e+00 0.000000000000000000e+00
4.399999999999999745e-02 2.685546875000000000e-01 2.211914062500000000e+01 5.347900390625000000e+01 2.091064453125000000e+01 3.222656250000000000e+00 2.075195312500000000e-01 0.000000000000000000e+00 0.000000000000000000e+00
4.499999999999999833e-02 2.563476562500000000e-01 2.226562500000000000e+01 5.344238281250000000e+01 2.091064453125000000e+01 3.125000000000000000e+00 2.075195312500000000e-01 0.000000000000000000e+00 0.000000000000000000e+00
4.599999999999999922e-02 2.685546875000000000e-01 2.230224609375000000e+01 5.346679687500000000e+01 2.083740234375000000e+01 3.125000000000000000e+00 2.197265625000000000e-01 0.000000000000000000e+00 0.000000000000000000e+00
4.700000000000000011e-02 2.685546875000000000e-01 2.233886718750000000e+01 5.362548828125000000e+01 2.080078125000000000e+01 2.966308593750000000e+00 2.197265625000000000e-01 0.000000000000000000e+00 0.000000000000000000e+00
4.800000000000000100e-02 2.807617187500000000e-01 2.242431640625000000e+01 5.360107421875000000e+01 2.072753906250000000e+01 2.966308593750000000e+00 2.075195312500000000e-01 0.000000000000000000e+00 0.000000000000000000e+00
4.900000000000000189e-02 2.807617187500000000e-01 2.255859375000000000e+01 5.372314453125000000e+01 2.048339843750000000e+01 2.954101562500000000e+00 1.953125000000000000e-01 0.000000000000000000e+00 0.000000000000000000e+00
5.000000000000000278e-02 2.807617187500000000e-01 2.261962890625000000e+01 5.363769531250000000e+01 2.053222656250000000e+01 2.929687500000000000e+00 2.075195312500000000e-01 0.000000000000000000e+00 0.000000000000000000e+00
5.100000000000000366e-02 2.807617187500000000e-01 2.281494140625000000e+01 5.345458984375000000e+01 2.058105468750000000e+01 2.868652343750000000e+00 1.831054687500000000e-01 0.000000000000000000e+00 0.000000000000000000e+00
5.200000000000000455e-02 2.929687500000000000e-01 2.275390625000000000e+01 5.343017578125000000e+01 2.062988281250000000e+01 2.893066406250000000e+00 1.708984375000000000e-01 0.000000000000000000e+00 0.000000000000000000e+00
5.299999999999999850e-02 2.685546875000000000e-01 2.285156250000000000e+01 5.341796875000000000e+01 2.061767578125000000e+01 2.844238281250000000e+00 1.831054687500000000e-01 0.000000000000000000e+00 0.000000000000000000e+00
5.399999999999999939e-02 2.685546875000000000e-01 2.282714843750000000e+01 5.336914062500000000e+01 2.061767578125000000e+01 2.917480468750000000e+00 2.075195312500000000e-01 0.000000000000000000e+00 0.000000000000000000e+00
5.500000000000000028e-02 2.685546875000000000e-01 2.283935546875000000e+01 5.325927734375000000e+01 2.076416015625000000e+01 2.868652343750000000e+00 2.197265625000000000e-01 0.000000000000000000e+00 0.000000000000000000e+00
5.600000000000000117e-02 2.807617187500000000e-01 2.279052734375000000e+01 5.344238281250000000e+01 2.066650390625000000e+01 2.819824218750000000e+00 2.197265625000000000e-01 0.000000000000000000e+00 0.000000000000000000e+00
5.700000000000000205e-02 2.929687500000000000e-01 2.272949218750000000e+01 5.349121093750000000e+01 2.067871093750000000e+01 2.807617187500000000e+00 1.953125000000000000e-01 0.000000000000000000e+00 0.000000000000000000e+00
5.800000000000000294e-02 3.051757812500000000e-01 2.290039062500000000e+01 5.324707031250000000e+01 2.076416015625000000e+01 2.783203125000000000e+00 2.319335937500000000e-01 0.000000000000000000e+00 0.000000000000000000e+00
5.900000000000000383e-02 3.295898437500000000e-01 2.298583984375000000e+01 5.322265625000000000e+01 2.072753906250000000e+01 2.734375000000000000e+00 2.319335937500000000e-01 0.000000000000000000e+00 0.000000000000000000e+00
5.999999999999999778e-02 3.295898437500000000e-01 2.303466796875000000e+01 5.313720703125000000e+01 2.073974609375000000e+01 2.758789062500000000e+00 2.441406250000000000e-01 0.000000000000000000e+00 0.000000000000000000e+00
6.099999999999999867e-02 3.295898437500000000e-01 2.314453125000000000e+01 5.313720703125000000e+01 2.066650390625000000e+01 2.722167968750000000e+00 2.319335937500000000e-01 0.000000000000000000e+00 0.000000000000000000e+00
6.199999999999999956e-02 3.173828125000000000e-01 2.327880859375000000e+01 5.291748046875000000e+01 2.078857421875000000e+01 2.697753906250000000e+00 2.441406250000000000e-01 0.000000000000000000e+00 0.000000000000000000e+00
6.300000000000000044e-02 3.173828125000000000e-01 2.344970703125000000e+01 5.278320312500000000e+01 2.070312500000000000e+01 2.746582031250000000e+00 2.563476562500000000e-01 0.000000000000000000e+00 0.000000000000000000e+00
6.400000000000000133e-02 3.295898437500000000e-01 2.342529296875000000e+01 5.281982421875000000e+01 2.066650390625000000e+01 2.758789062500000000e+00 2.685546875000000000e-01 0.000000000000000000e+00 0.000000000000000000e+00
6.500000000000000222e-02 3.417968750000000000e-01 2.330322265625000000e+01 5.291748046875000000e+01 2.071533203125000000e+01 2.722167968750000000e+00 2.685546875000000000e-01 0.000000000000000000e+00 0.000000000000000000e+00
6.600000000000000311e-02 3.417968750000000000e-01 2.340087890625000000e+01 5.294189453125000000e+01 2.060546875000000000e+01 2.709960937500000000e+00 2.563476562500000000e-01 0.000000000000000000e+00 0.000000000000000000e+00
6.700000000000000400e-02 3.662109375000000000e-01 2.347412109375000000e+01 5.290527343750000000e+01 2.055664062500000000e+01 2.697753906250000000e+00 2.563476562500000000e-01 0.000000000000000000e+00 0.000000000000000000e+00
6.800000000000000488e-02 3.662109375000000000e-01 2.353515625000000000e+01 5.292968750000000000e+01 2.047119140625000000e+01 2.697753906250000000e+00 2.563476562500000000e-01 0.000000000000000000e+00 0.000000000000000000e+00
6.900000000000000577e-02 3.784179687500000000e-01 2.366943359375000000e+01 5.284423828125000000e+01 2.045898437500000000e+01 2.648925781250000000e+00 2.807617187500000000e-01 0.000000000000000000e+00 0.000000000000000000e+00
7.000000000000000666e-02 3.662109375000000000e-01 2.373046875000000000e+01 5.277099609375000000e+01 2.044677734375000000e+01 2.685546875000000000e+00 2.807617187500000000e-01 0.000000000000000000e+00 0.000000000000000000e+00
7.100000000000000755e-02 3.540039062500000000e-01 2.380371093750000000e+01 5.278320312500000000e+01 2.034912109375000000e+01 2.709960937500000000e+00 2.807617187500000000e-01 0.000000000000000000e+00 0.000000000000000000e+00
7.200000000000000844e-02 3.662109375000000000e-01 2.385253906250000000e+01 5.281982421875000000e+01 2.021484375000000000e+01 2.746582031250000000e+00 2.685546875000000000e-01 0.000000000000000000e+00 0.000000000000000000e+00
7.299999999999999545e-02 3.784179687500000000e-01 2.375488281250000000e+01 5.278320312500000000e+01 2.041015625000000000e+01 2.673339843750000000e+00 2.685546875000000000e-01 0.000000000000000000e+00 0.000000000000000000e+00
7.399999999999999634e-02 3.784179687500000000e-01 2.375488281250000000e+01 5.288085937500000000e+01 2.033691406250000000e+01 2.648925781250000000e+00 2.685546875000000000e-01 0.000000000000000000e+00 0.000000000000000000e+00
7.499999999999999722e-02 3.540039062500000000e-01 2.371826171875000000e+01 5.301513671875000000e+01 2.027587890625000000e+01 2.636718750000000000e+00 2.685546875000000000e-01 0.000000000000000000e+00 0.000000000000000000e+00
7.599999999999999811e-02 3.417968750000000000e-01 2.368164062500000000e+01 5.316162109375000000e+01 2.019042968750000000e+01 2.624511718750000000e+00 2.807617187500000000e-01 0.000000000000000000e+00 0.000000000000000000e+00
7.699999999999999900e-02 3.295898437500000000e-01 2.370605468750000000e+01 5.318603515625000000e+01 2.016601562500000000e+01 2.612304687500000000e+00 2.807617187500000000e-01 0.000000000000000000e+00 0.000000000000000000e+00
7.799999999999999989e-02 3.173828125000000000e-01 2.377929687500000000e+01 5.322265625000000000e+01 2.009277343750000000e+01 2.587890625000000000e+00 2.807617187500000000e-01 0.000000000000000000e+00 0.000000000000000000e+00
7.900000000000000078e-02 3.173828125000000000e-01 2.386474609375000000e+01 5.322265625000000000e+01 2.000732421875000000e+01 2.587890625000000000e+00 2.807617187500000000e-01 0.000000000000000000e+00 0.000000000000000000e+00
8.000000000000000167e-02 3.051757812500000000e-01 2.406005859375000000e+01 5.306396484375000000e+01 1.997070312500000000e+01 2.600097656250000000e+00 2.685546875000000000e-01 0.000000000000000000e+00 0.000000000000000000e+00
8.100000000000000255e-02 3.173828125000000000e-01 2.398681640625000000e+01 5.313720703125000000e+01 2.001953125000000000e+01 2.539062500000000000e+00 2.685546875000000000e-01 0.000000000000000000e+00 0.000000000000000000e+00
8.200000000000000344e-02 3.173828125000000000e-01 2.401123046875000000e+01 5.323486328125000000e+01 1.989746093750000000e+01 2.539062500000000000e+00 2.685546875000000000e-01 0.000000000000000000e+00 0.000000000000000000e+00
8.300000000000000433e-02 3.173828125000000000e-01 2.402343750000000000e+01 5.324707031250000000e+01 1.986083984375000000e+01 2.551269531250000000e+00 2.685546875000000000e-01 0.000000000000000000e+00 0.000000000000000000e+00
8.400000000000000522e-02 3.295898437500000000e-01 2.402343750000000000e+01 5.322265625000000000e+01 1.986083984375000000e+01 2.563476562500000000e+00 2.929687500000000000e-01 0.000000000000000000e+00 0.000000000000000000e+00
8.500000000000000611e-02 3.173828125000000000e-01 2.403564453125000000e+01 5.329589843750000000e+01 1.979980468750000000e+01 2.551269531250000000e+00 2.929687500000000000e-01 0.000000000000000000e+00 0.000000000000000000e+00
8.600000000000000699e-02 3.173828125000000000e-01 2.413330078125000000e+01 5.311279296875000000e+01 1.989746093750000000e+01 2.539062500000000000e+00 2.929687500000000000e-01 0.000000000000000000e+00 0.000000000000000000e+00
8.700000000000000788e-02 3.295898437500000000e-01 2.432861328125000000e+01 5.303955078125000000e+01 1.977539062500000000e+01 2.526855468750000000e+00 2.685546875000000000e-01 0.000000000000000000e+00 0.000000000000000000e+00
8.799999999999999489e-02 3.295898437500000000e-01 2.426757812500000000e+01 5.306396484375000000e+01 1.978759765625000000e+01 2.551269531250000000e+00 2.685546875000000000e-01 0.000000000000000000e+00 0.000000000000000000e+00
8.899999999999999578e-02 3.295898437500000000e-01 2.423095703125000000e+01 5.314941406250000000e+01 1.977539062500000000e+01 2.514648437500000000e+00 2.685546875000000000e-01 0.000000000000000000e+00 0.000000000000000000e+00
8.999999999999999667e-02 3.173828125000000000e-01 2.429199218750000000e+01 5.308837890625000000e+01 1.979980468750000000e+01 2.502441406250000000e+00 2.319335937500000000e-01 0.000000000000000000e+00 0.000000000000000000e+00
9.099999999999999756e-02 3.295898437500000000e-01 2.418212890625000000e+01 5.335693359375000000e+01 1.962890625000000000e+01 2.502441406250000000e+00 2.441406250000000000e-01 0.000000000000000000e+00 0.000000000000000000e+00
9.199999999999999845e-02 3.051757812500000000e-01 2.431640625000000000e+01 5.330810546875000000e+01 1.954345703125000000e+01 2.526855468750000000e+00 2.197265625000000000e-01 1.220703125000000000e-02 0.000000000000000000e+00
9.299999999999999933e-02 3.295898437500000000e-01 2.440185546875000000e+01 5.317382812500000000e+01 1.955566406250000000e+01 2.539062500000000000e+00 2.197265625000000000e-01 1.220703125000000000e-02 0.000000000000000000e+00
9.400000000000000022e-02 3.173828125000000000e-01 2.432861328125000000e+01 5.319824218750000000e+01 1.965332031250000000e+01 2.502441406250000000e+00 2.197265625000000000e-01 2.441406250000000000e-02 0.000000000000000000e+00
9.500000000000000111e-02 3.051757812500000000e-01 2.430419921875000000e+01 5.323486328125000000e+01 1.953125000000000000e+01 2.624511718750000000e+00 2.197265625000000000e-01 2.441406250000000000e-02 0.000000000000000000e+00
9.600000000000000200e-02 3.173828125000000000e-01 2.445068359375000000e+01 5.303955078125000000e+01 1.956787109375000000e+01 2.624511718750000000e+00 2.075195312500000000e-01 1.220703125000000000e-02 0.000000000000000000e+00
9.700000000000000289e-02 3.173828125000000000e-01 2.446289062500000000e+01 5.317382812500000000e+01 1.938476562500000000e+01 2.661132812500000000e+00 2.075195312500000000e-01 1.220703125000000000e-02 0.000000000000000000e+00
9.800000000000000377e-02 3.173828125000000000e-01 2.440185546875000000e+01 5.325927734375000000e+01 1.938476562500000000e+01 2.636718750000000000e+00 2.197265625000000000e-01 1.220703125000000000e-02 0.000000000000000000e+00
9.900000000000000466e-02 3.540039062500000000e-01 2.445068359375000000e+01 5.330810546875000000e+01 1.927490234375000000e+01 2.612304687500000000e+00 2.075195312500000000e-01 1.220703125000000000e-02 0.000000000000000000e+00
1.000000000000000056e-01 3.417968750000000000e-01 2.448730468750000000e+01 5.323486328125000000e+01 1.934814453125000000e+01 2.587890625000000000e+00 1.953125000000000000e-01 1.220703125000000000e-02 0.000000000000000000e+00
1.010000000000000064e-01 3.417968750000000000e-01 2.443847656250000000e+01 5.335693359375000000e+01 1.931152343750000000e+01 2.551269531250000000e+00 1.831054687500000000e-01 1.220703125000000000e-02 0.000000000000000000e+00
1.020000000000000073e-01 3.417968750000000000e-01 2.437744140625000000e+01 5.341796875000000000e+01 1.933593750000000000e+01 2.526855468750000000e+00 1.708984375000000000e-01 1.220703125000000000e-02 0.000000000000000000e+00
1.030000000000000082e-01 3.417968750000000000e-01 2.454833984375000000e+01 5.346679687500000000e+01 1.912841796875000000e+01 2.514648437500000000e+00 1.586914062500000000e-01 1.220703125000000000e-02 0.000000000000000000e+00
1.040000000000000091e-01 3.662109375000000000e-01 2.463378906250000000e+01 5.333251953125000000e+01 1.921386718750000000e+01 2.453613281250000000e+00 1.342773437500000000e-01 1.220703125000000000e-02 0.000000000000000000e+00
1.049999999999999961e-01 3.540039062500000000e-01 2.449951171875000000e+01 5.352783203125000000e+01 1.915283203125000000e+01 2.465820312500000000e+00 1.342773437500000000e-01 1.220703125000000000e-02 0.000000000000000000e+00
1.059999999999999970e-01 3.662109375000000000e-01 2.452392578125000000e+01 5.352783203125000000e+01 1.909179687500000000e+01 2.490234375000000000e+00 1.220703125000000000e-01 1.220703125000000000e-02 0.000000000000000000e+00
1.069999999999999979e-01 3.784179687500000000e-01 2.449951171875000000e+01 5.355224609375000000e+01 1.907958984375000000e+01 2.490234375000000000e+00 1.220703125000000000e-01 1.220703125000000000e-02 0.000000000000000000e+00
1.079999999999999988e-01 3.784179687500000000e-01 2.438964843750000000e+01 5.368652343750000000e+01 1.905517578125000000e+01 2.490234375000000000e+00 1.342773437500000000e-01 1.220703125000000000e-02 0.000000000000000000e+00
1.089999999999999997e-01 3.784179687500000000e-01 2.431640625000000000e+01 5.375976562500000000e+01 1.900634765625000000e+01 2.539062500000000000e+00 1.342773437500000000e-01 1.220703125000000000e-02 0.000000000000000000e+00
1.100000000000000006e-01 3.662109375000000000e-01 2.421875000000000000e+01 5.391845703125000000e+01 1.894531250000000000e+01 2.551269531250000000e+00 1.342773437500000000e-01 1.220703125000000000e-02 0.000000000000000000e+00
1.110000000000000014e-01 3.662109375000000000e-01 2.437744140625000000e+01 5.388183593750000000e+01 1.883544921875000000e+01 2.539062500000000000e+00 1.342773437500000000e-01 1.220703125000000000e-02 0.000000000000000000e+00
1.120000000000000023e-01 3.540039062500000000e-01 2.457275390625000000e+01 5.363769531250000000e+01 1.885986328125000000e+01 2.575683593750000000e+00 1.342773437500000000e-01 1.220703125000000000e-02 0.000000000000000000e+00
1.130000000000000032e-01 3.417968750000000000e-01 2.446289062500000000e+01 5.369873046875000000e+01 1.892089843750000000e+01 2.575683593750000000e+00 1.342773437500000000e-01 1.220703125000000000e-02 0.000000000000000000e+00
1.140000000000000041e-01 3.540039062500000000e-01 2.459716796875000000e+01 5.346679687500000000e+01 1.896972656250000000e+01 2.612304687500000000e+00 1.220703125000000000e-01 1.220703125000000000e-02 0.000000000000000000e+00
1.150000000000000050e-01 3.417968750000000000e-01 2.474365234375000000e+01 5.328369140625000000e+01 1.900634765625000000e+01 2.624511718750000000e+00 1.342773437500000000e-01 1.220703125000000000e-02 0.000000000000000000e+00
1.160000000000000059e-01 3.784179687500000000e-01 2.471923828125000000e+01 5.346679687500000000e+01 1.882324218750000000e+01 2.612304687500000000e+00 1.464843750000000000e-01 1.220703125000000000e-02 0.000000000000000000e+00
1.170000000000000068e-01 4.028320312500000000e-01 2.473144531250000000e+01 5.345458984375000000e+01 1.892089843750000000e+01 2.490234375000000000e+00 1.586914062500000000e-01 0.000000000000000000e+00 0.000000000000000000e+00
1.180000000000000077e-01 3.906250000000000000e-01 2.468261718750000000e+01 5.357666015625000000e+01 1.889648437500000000e+01 2.453613281250000000e+00 1.586914062500000000e-01 0.000000000000000000e+00 0.000000000000000000e+00
1.190000000000000085e-01 4.028320312500000000e-01 2.471923828125000000e+01 5.366210937500000000e+01 1.881103515625000000e+01 2.404785156250000000e+00 1.586914062500000000e-01 0.000000000000000000e+00 0.000000000000000000e+00
1.199999999999999956e-01 3.906250000000000000e-01 2.484130859375000000e+01 5.368652343750000000e+01 1.866455078125000000e+01 2.416992187500000000e+00 1.342773437500000000e-01 0.000000000000000000e+00 0.000000000000000000e+00
1.209999999999999964e-01 4.028320312500000000e-01 2.492675781250000000e+01 5.360107421875000000e+01 1.864013671875000000e+01 2.429199218750000000e+00 1.342773437500000000e-01 0.000000000000000000e+00 0.000000000000000000e+00
1.219999999999999973e-01 4.028320312500000000e-01 2.491455078125000000e+01 5.369873046875000000e+01 1.853027343750000000e+01 2.453613281250000000e+00 1.342773437500000000e-01 0.000000000000000000e+00 0.000000000000000000e+00
1.229999999999999982e-01 3.906250000000000000e-01 2.484130859375000000e+01 5.367431640625000000e+01 1.860351562500000000e+01 2.490234375000000000e+00 1.342773437500000000e-01 0.000000000000000000e+00 0.000000000000000000e+00
1.239999999999999991e-01 3.906250000000000000e-01 2.482910156250000000e+01 5.363769531250000000e+01 1.864013671875000000e+01 2.502441406250000000e+00 1.342773437500000000e-01 0.000000000000000000e+00 0.000000000000000000e+00
1.250000000000000000e-01 3.906250000000000000e-01 2.493896484375000000e+01 5.354003906250000000e+01 1.855468750000000000e+01 2.575683593750000000e+00 1.342773437500000000e-01 0.000000000000000000e+00 0.000000000000000000e+00
1.260000000000000009e-01 4.028320312500000000e-01 2.497558593750000000e+01 5.351562500000000000e+01 1.859130859375000000e+01 2.514648437500000000e+00 1.342773437500000000e-01 0.000000000000000000e+00 0.000000000000000000e+00
1.270000000000000018e-01 3.906250000000000000e-01 2.490234375000000000e+01 5.351562500000000000e+01 1.868896484375000000e+01 2.502441406250000000e+00 1.586914062500000000e-01 0.000000000000000000e+00 0.000000000000000000e+00
1.280000000000000027e-01 4.150390625000000000e-01 2.495117187500000000e+01 5.352783203125000000e+01 1.865234375000000000e+01 2.453613281250000000e+00 1.464843750000000000e-01 0.000000000000000000e+00 0.000000000000000000e+00
1.290000000000000036e-01 4.150390625000000000e-01 2.498779296875000000e+01 5.350341796875000000e+01 1.860351562500000000e+01 2.490234375000000000e+00 1.586914062500000000e-01 0.000000000000000000e+00 0.000000000000000000e+00
1.300000000000000044e-01 4.150390625000000000e-01 2.498779296875000000e+01 5.367431640625000000e+01 1.843261718750000000e+01 2.490234375000000000e+00 1.586914062500000000e-01 0.000000000000000000e+00 0.000000000000000000e+00
1.310000000000000053e-01 4.150390625000000000e-01 2.486572265625000000e+01 5.380859375000000000e+01 1.843261718750000000e+01 2.478027343750000000e+00 1.831054687500000000e-01 0.000000000000000000e+00 0.000000000000000000e+00
1.320000000000000062e-01 3.906250000000000000e-01 2.490234375000000000e+01 5.384521484375000000e+01 1.834716796875000000e+01 2.514648437500000000e+00 1.831054687500000000e-01 0.000000000000000000e+00 0.000000000000000000e+00
1.330000000000000071e-01 3.906250000000000000e-01 2.500000000000000000e+01 5.378417968750000000e+01 1.834716796875000000e+01 2.478027343750000000e+00 1.831054687500000000e-01 0.000000000000000000e+00 0.000000000000000000e+00
1.340000000000000080e-01 3.906250000000000000e-01 2.510986328125000000e+01 5.395507812500000000e+01 1.805419921875000000e+01 2.490234375000000000e+00 1.953125000000000000e-01 0.000000000000000000e+00 0.000000000000000000e+00
1.350000000000000089e-01 4.028320312500000000e-01 2.508544921875000000e+01 5.399169921875000000e+01 1.804199218750000000e+01 2.478027343750000000e+00 1.831054687500000000e-01 0.000000000000000000e+00 0.000000000000000000e+00
1.360000000000000098e-01 4.028320312500000000e-01 2.517089843750000000e+01 5.397949218750000000e+01 1.798095703125000000e+01 2.465820312500000000e+00 1.831054687500000000e-01 0.000000000000000000e+00 0.000000000000000000e+00
1.370000000000000107e-01 4.028320312500000000e-01 2.529296875000000000e+01 5.413818359375000000e+01 1.771240234375000000e+01 2.453613281250000000e+00 1.831054687500000000e-01 0.000000000000000000e+00 0.000000000000000000e+00
1.380000000000000115e-01 3.784179687500000000e-01 2.530517578125000000e+01 5.422363281250000000e+01 1.766357421875000000e+01 2.429199218750000000e+00 1.708984375000000000e-01 0.000000000000000000e+00 0.000000000000000000e+00
1.390000000000000124e-01 3.784179687500000000e-01 2.543945312500000000e+01 5.408935546875000000e+01 1.768798828125000000e+01 2.404785156250000000e+00 1.831054687500000000e-01 0.000000000000000000e+00 0.000000000000000000e+00
1.400000000000000133e-01 3.906250000000000000e-01 2.553710937500000000e+01 5.393066406250000000e+01 1.778564453125000000e+01 2.355957031250000000e+00 1.831054687500000000e-01 0.000000000000000000e+00 0.000000000000000000e+00
1.410000000000000142e-01 3.906250000000000000e-01 2.579345703125000000e+01 5.377197265625000000e+01 1.772460937500000000e+01 2.319335937500000000e+00 1.831054687500000000e-01 0.000000000000000000e+00 0.000000000000000000e+00
1.420000000000000151e-01 3.662109375000000000e-01 2.583007812500000000e+01 5.374755859375000000e+01 1.771240234375000000e+01 2.343750000000000000e+00 2.075195312500000000e-01 0.000000000000000000e+00 0.000000000000000000e+00
1.430000000000000160e-01 3.540039062500000000e-01 2.586669921875000000e+01 5.373535156250000000e+01 1.768798828125000000e+01 2.355957031250000000e+00 1.953125000000000000e-01 1.220703125000000000e-02 0.000000000000000000e+00
1.440000000000000169e-01 3.295898437500000000e-01 2.589111328125000000e+01 5.366210937500000000e+01 1.771240234375000000e+01 2.404785156250000000e+00 1.953125000000000000e-01 2.441406250000000000e-02 0.000000000000000000e+00
1.449999999999999900e-01 3.173828125000000000e-01 2.596435546875000000e+01 5.377197265625000000e+01 1.754150390625000000e+01 2.404785156250000000e+00 1.953125000000000000e-01 1.220703125000000000e-02 0.000000000000000000e+00
1.459999999999999909e-01 3.173828125000000000e-01 2.598876953125000000e+01 5.361328125000000000e+01 1.765136718750000000e+01 2.429199218750000000e+00 1.831054687500000000e-01 2.441406250000000000e-02 0.000000000000000000e+00
1.469999999999999918e-01 3.295898437500000000e-01 2.598876953125000000e+01 5.344238281250000000e+01 1.781005859375000000e+01 2.429199218750000000e+00 1.953125000000000000e-01 2.441406250000000000e-02 0.000000000000000000e+00
1.479999999999999927e-01 3.295898437500000000e-01 2.604980468750000000e+01 5.350341796875000000e+01 1.767578125000000000e+01 2.441406250000000000e+00 1.953125000000000000e-01 2.441406250000000000e-02 0.000000000000000000e+00
1.489999999999999936e-01 3.417968750000000000e-01 2.607421875000000000e+01 5.351562500000000000e+01 1.766357421875000000e+01 2.404785156250000000e+00 1.831054687500000000e-01 2.441406250000000000e-02 0.000000000000000000e+00
1.499999999999999944e-01 3.417968750000000000e-01 2.624511718750000000e+01 5.347900390625000000e+01 1.755371093750000000e+01 2.380371093750000000e+00 1.708984375000000000e-01 2.441406250000000000e-02 0.000000000000000000e+00
1.509999999999999953e-01 3.417968750000000000e-01 2.633056640625000000e+01 5.358886718750000000e+01 1.735839843750000000e+01 2.380371093750000000e+00 1.586914062500000000e-01 2.441406250000000000e-02 0.000000000000000000e+00
1.519999999999999962e-01 3.540039062500000000e-01 2.631835937500000000e+01 5.351562500000000000e+01 1.743164062500000000e+01 2.380371093750000000e+00 1.464843750000000000e-01 2.441406250000000000e-02 0.000000000000000000e+00
1.529999999999999971e-01 3.540039062500000000e-01 2.652587890625000000e+01 5.341796875000000000e+01 1.739501953125000000e+01 2.307128906250000000e+00 1.464843750000000000e-01 2.441406250000000000e-02 0.000000000000000000e+00
1.539999999999999980e-01 3.540039062500000000e-01 2.648925781250000000e+01 5.338134765625000000e+01 1.754150390625000000e+01 2.233886718750000000e+00 1.342773437500000000e-01 2.441406250000000000e-02 0.000000000000000000e+00
1.549999999999999989e-01 3.295898437500000000e-01 2.650146484375000000e+01 5.335693359375000000e+01 1.765136718750000000e+01 2.160644531250000000e+00 1.342773437500000000e-01 2.441406250000000000e-02 0.000000000000000000e+00
1.559999999999999998e-01 3.417968750000000000e-01 2.636718750000000000e+01 5.349121093750000000e+01 1.766357421875000000e+01 2.136230468750000000e+00 1.342773437500000000e-01 2.441406250000000000e-02 0.000000000000000000e+00
1.570000000000000007e-01 3.295898437500000000e-01 2.651367187500000000e+01 5.333251953125000000e+01 1.768798828125000000e+01 2.136230468750000000e+00 1.342773437500000000e-01 2.441406250000000000e-02 0.000000000000000000e+00
1.580000000000000016e-01 3.173828125000000000e-01 2.666015625000000000e+01 5.317382812500000000e+01 1.770019531250000000e+01 2.148437500000000000e+00 1.464843750000000000e-01 2.441406250000000000e-02 0.000000000000000000e+00
1.590000000000000024e-01 2.929687500000000000e-01 2.655029296875000000e+01 5.328369140625000000e+01 1.772460937500000000e+01 2.148437500000000000e+00 1.342773437500000000e-01 2.441406250000000000e-02 0.000000000000000000e+00
1.600000000000000033e-01 3.051757812500000000e-01 2.653808593750000000e+01 5.336914062500000000e+01 1.762695312500000000e+01 2.160644531250000000e+00 1.464843750000000000e-01 2.441406250000000000e-02 0.000000000000000000e+00
1.610000000000000042e-01 3.051757812500000000e-01 2.657470703125000000e+01 5.323486328125000000e+01 1.770019531250000000e+01 2.185058593750000000e+00 1.586914062500000000e-01 2.441406250000000000e-02 0.000000000000000000e+00
1.620000000000000051e-01 3.051757812500000000e-01 2.650146484375000000e+01 5.330810546875000000e+01 1.772460937500000000e+01 2.160644531250000000e+00 1.586914062500000000e-01 2.441406250000000000e-02 0.000000000000000000e+00
1.630000000000000060e-01 2.929687500000000000e-01 2.656250000000000000e+01 5.323486328125000000e+01 1.772460937500000000e+01 2.185058593750000000e+00 1.708984375000000000e-01 2.441406250000000000e-02 0.000000000000000000e+00
1.640000000000000069e-01 3.173828125000000000e-01 2.656250000000000000e+01 5.328369140625000000e+01 1.765136718750000000e+01 2.185058593750000000e+00 1.708984375000000000e-01 2.441406250000000000e-02 0.000000000000000000e+00
1.650000000000000078e-01 3.295898437500000000e-01 2.648925781250000000e+01 5.339355468750000000e+01 1.762695312500000000e+01 2.160644531250000000e+00 1.708984375000000000e-01 2.441406250000000000e-02 0.000000000000000000e+00
1.660000000000000087e-01 3.295898437500000000e-01 2.663574218750000000e+01 5.319824218750000000e+01 1.767578125000000000e+01 2.160644531250000000e+00 1.708984375000000000e-01 2.441406250000000000e-02 0.000000000000000000e+00
1.670000000000000095e-01 3.295898437500000000e-01 2.667236328125000000e+01 5.321044921875000000e+01 1.756591796875000000e+01 2.221679687500000000e+00 1.708984375000000000e-01 2.441406250000000000e-02 0.000000000000000000e+00
1.680000000000000104e-01 3.173828125000000000e-01 2.672119140625000000e+01 5.324707031250000000e+01 1.749267578125000000e+01 2.221679687500000000e+00 1.708984375000000000e-01 2.441406250000000000e-02 0.000000000000000000e+00
1.690000000000000113e-01 3.173828125000000000e-01 2.687988281250000000e+01 5.319824218750000000e+01 1.743164062500000000e+01 2.172851562500000000e+00 1.708984375000000000e-01 2.441406250000000000e-02 0.000000000000000000e+00
1.700000000000000122e-01 3.051757812500000000e-01 2.698974609375000000e+01 5.321044921875000000e+01 1.733398437500000000e+01 2.160644531250000000e+00 1.586914062500000000e-01 2.441406250000000000e-02 0.000000000000000000e+00
1.710000000000000131e-01 3.173828125000000000e-01 2.701416015625000000e+01 5.333251953125000000e+01 1.721191406250000000e+01 2.124023437500000000e+00 1.586914062500000000e-01 2.441406250000000000e-02 0.000000000000000000e+00
1.720000000000000140e-01 3.295898437500000000e-01 2.708740234375000000e+01 5.333251953125000000e+01 1.717529296875000000e+01 2.075195312500000000e+00 1.464843750000000000e-01 2.441406250000000000e-02 0.000000000000000000e+00
1.730000000000000149e-01 3.295898437500000000e-01 2.712402343750000000e+01 5.344238281250000000e+01 1.707763671875000000e+01 2.026367187500000000e+00 1.342773437500000000e-01 2.441406250000000000e-02 0.000000000000000000e+00
1.740000000000000158e-01 3.295898437500000000e-01 2.719726562500000000e+01 5.329589843750000000e+01 1.716308593750000000e+01 2.014160156250000000e+00 1.220703125000000000e-01 2.441406250000000000e-02 0.000000000000000000e+00
1.750000000000000167e-01 3.417968750000000000e-01 2.730712890625000000e+01 5.314941406250000000e+01 1.722412109375000000e+01 1.977539062500000000e+00 1.220703125000000000e-01 2.441406250000000000e-02 0.000000000000000000e+00
1.759999999999999898e-01 3.540039062500000000e-01 2.751464843750000000e+01 5.302734375000000000e+01 1.716308593750000000e+01 1.940917968750000000e+00 1.220703125000000000e-01 2.441406250000000000e-02 0.000000000000000000e+00
1.769999999999999907e-01 3.417968750000000000e-01 2.746582031250000000e+01 5.318603515625000000e+01 1.708984375000000000e+01 1.916503906250000000e+00 1.220703125000000000e-01 2.441406250000000000e-02 0.000000000000000000e+00
1.779999999999999916e-01 3.540039062500000000e-01 2.745361328125000000e+01 5.312500000000000000e+01 1.712646484375000000e+01 1.940917968750000000e+00 1.464843750000000000e-01 2.441406250000000000e-02 0.000000000000000000e+00
1.789999999999999925e-01 3.417968750000000000e-01 2.744140625000000000e+01 5.306396484375000000e+01 1.717529296875000000e+01 1.977539062500000000e+00 1.586914062500000000e-01 2.441406250000000000e-02 0.000000000000000000e+00
1.799999999999999933e-01 3.295898437500000000e-01 2.734375000000000000e+01 5.319824218750000000e+01 1.705322265625000000e+01 2.075195312500000000e+00 1.586914062500000000e-01 2.441406250000000000e-02 0.000000000000000000e+00
1.809999999999999942e-01 3.295898437500000000e-01 2.717285156250000000e+01 5.335693359375000000e+01 1.705322265625000000e+01 2.087402343750000000e+00 1.586914062500000000e-01 2.441406250000000000e-02 0.000000000000000000e+00
1.819999999999999951e-01 3.417968750000000000e-01 2.716064453125000000e+01 5.340576171875000000e+01 1.696777343750000000e+01 2.124023437500000000e+00 1.586914062500000000e-01 2.441406250000000000e-02 0.000000000000000000e+00
1.829999999999999960e-01 3.540039062500000000e-01 2.712402343750000000e+01 5.347900390625000000e+01 1.688232421875000000e+01 2.160644531250000000e+00 1.831054687500000000e-01 1.220703125000000000e-02 0.000000000000000000e+00
1.839999999999999969e-01 3.662109375000000000e-01 2.702636718750000000e+01 5.350341796875000000e+01 1.693115234375000000e+01 2.172851562500000000e+00 2.075195312500000000e-01 1.220703125000000000e-02 0.000000000000000000e+00
1.849999999999999978e-01 3.540039062500000000e-01 2.713623046875000000e+01 5.349121093750000000e+01 1.685791015625000000e+01 2.160644531250000000e+00 1.953125000000000000e-01 1.220703125000000000e-02 0.000000000000000000e+00
1.859999999999999987e-01 3.662109375000000000e-01 2.713623046875000000e+01 5.358886718750000000e+01 1.678466796875000000e+01 2.124023437500000000e+00 1.953125000000000000e-01 1.220703125000000000e-02 0.000000000000000000e+00
1.869999999999999996e-01 3.784179687500000000e-01 2.719726562500000000e+01 5.358886718750000000e+01 1.668701171875000000e+01 2.148437500000000000e+00 1.831054687500000000e-01 1.220703125000000000e-02 0.000000000000000000e+00
1.880000000000000004e-01 3.784179687500000000e-01 2.736816406250000000e+01 5.364990234375000000e+01 1.649169921875000000e+01 2.111816406250000000e+00 1.831054687500000000e-01 1.220703125000000000e-02 0.000000000000000000e+00
1.890000000000000013e-01 4.028320312500000000e-01 2.736816406250000000e+01 5.373535156250000000e+01 1.645507812500000000e+01 2.038574218750000000e+00 1.708984375000000000e-01 1.220703125000000000e-02 0.000000000000000000e+00
1.900000000000000022e-01 3.906250000000000000e-01 2.729492187500000000e+01 5.385742187500000000e+01 1.644287109375000000e+01 2.014160156250000000e+00 1.831054687500000000e-01 1.220703125000000000e-02 0.000000000000000000e+00
1.910000000000000031e-01 3.662109375000000000e-01 2.738037109375000000e+01 5.384521484375000000e+01 1.644287109375000000e+01 1.965332031250000000e+00 1.708984375000000000e-01 1.220703125000000000e-02 0.000000000000000000e+00
1.920000000000000040e-01 3.662109375000000000e-01 2.741699218750000000e+01 5.393066406250000000e+01 1.629638671875000000e+01 1.989746093750000000e+00 1.586914062500000000e-01 1.220703125000000000e-02 0.000000000000000000e+00
1.930000000000000049e-01 3.662109375000000000e-01 2.744140625000000000e+01 5.384521484375000000e+01 1.634521484375000000e+01 2.001953125000000000e+00 1.586914062500000000e-01 1.220703125000000000e-02 0.000000000000000000e+00
1.940000000000000058e-01 3.417968750000000000e-01 2.738037109375000000e+01 5.402832031250000000e+01 1.628417968750000000e+01 1.965332031250000000e+00 1.586914062500000000e-01 1.220703125000000000e-02 0.000000000000000000e+00
1.950000000000000067e-01 3.540039062500000000e-01 2.749023437500000000e+01 5.383300781250000000e+01 1.630859375000000000e+01 2.014160156250000000e+00 1.708984375000000000e-01 1.220703125000000000e-02 0.000000000000000000e+00
1.960000000000000075e-01 3.784179687500000000e-01 2.747802734375000000e+01 5.377197265625000000e+01 1.634521484375000000e+01 2.026367187500000000e+00 1.953125000000000000e-01 1.220703125000000000e-02 0.000000000000000000e+00
1.970000000000000084e-01 3.784179687500000000e-01 2.750244140625000000e+01 5.369873046875000000e+01 1.634521484375000000e+01 2.075195312500000000e+00 1.953125000000000000e-01 1.220703125000000000e-02 0.000000000000000000e+00
1.980000000000000093e-01 3.662109375000000000e-01 2.751464843750000000e+01 5.371093750000000000e+01 1.633300781250000000e+01 2.075195312500000000e+00 1.708984375000000000e-01 1.220703125000000000e-02 0.000000000000000000e+00
1.990000000000000102e-01 3.662109375000000000e-01 2.744140625000000000e+01 5.374755859375000000e+01 1.638183593750000000e+01 2.062988281250000000e+00 1.708984375000000000e-01 1.220703125000000000e-02 0.000000000000000000e+00
2.000000000000000111e-01 3.540039062500000000e-01 2.735595703125000000e+01 5.379638671875000000e+01 1.640625000000000000e+01 2.087402343750000000e+00 1.831054687500000000e-01 1.220703125000000000e-02 0.000000000000000000e+00
2.010000000000000120e-01 3.295898437500000000e-01 2.738037109375000000e+01 5.375976562500000000e+01 1.644287109375000000e+01 2.087402343750000000e+00 1.708984375000000000e-01 1.220703125000000000e-02 0.000000000000000000e+00
2.020000000000000129e-01 3.295898437500000000e-01 2.740478515625000000e+01 5.372314453125000000e+01 1.646728515625000000e+01 2.075195312500000000e+00 1.708984375000000000e-01 1.220703125000000000e-02 0.000000000000000000e+00
2.030000000000000138e-01 3.295898437500000000e-01 2.758789062500000000e+01 5.361328125000000000e+01 1.640625000000000000e+01 2.062988281250000000e+00 1.708984375000000000e-01 1.220703125000000000e-02 0.000000000000000000e+00
2.040000000000000147e-01 3.173828125000000000e-01 2.770996093750000000e+01 5.347900390625000000e+01 1.645507812500000000e+01 2.038574218750000000e+00 1.708984375000000000e-01 1.220703125000000000e-02 0.000000000000000000e+00
2.050000000000000155e-01 3.540039062500000000e-01 2.760009765625000000e+01 5.360107421875000000e+01 1.645507812500000000e+01 1.989746093750000000e+00 1.586914062500000000e-01 1.220703125000000000e-02 0.000000000000000000e+00
2.060000000000000164e-01 3.662109375000000000e-01 2.758789062500000000e+01 5.354003906250000000e+01 1.660156250000000000e+01 1.904296875000000000e+00 1.708984375000000000e-01 1.220703125000000000e-02 0.000000000000000000e+00
2.070000000000000173e-01 3.784179687500000000e-01 2.767333984375000000e+01 5.360107421875000000e+01 1.641845703125000000e+01 1.928710937500000000e+00 1.708984375000000000e-01 1.220703125000000000e-02 0.000000000000000000e+00
2.080000000000000182e-01 4.150390625000000000e-01 2.757568359375000000e+01 5.374755859375000000e+01 1.634521484375000000e+01 1.916503906250000000e+00 1.708984375000000000e-01 1.220703125000000000e-02 0.000000000000000000e+00
2.089999999999999913e-01 4.272460937500000000e-01 2.767333984375000000e+01 5.380859375000000000e+01 1.619873046875000000e+01 1.892089843750000000e+00 1.708984375000000000e-01 1.220703125000000000e-02 0.000000000000000000e+00
2.099999999999999922e-01 3.784179687500000000e-01 2.763671875000000000e+01 5.382080078125000000e+01 1.623535156250000000e+01 1.928710937500000000e+00 1.708984375000000000e-01 1.220703125000000000e-02 0.000000000000000000e+00
2.109999999999999931e-01 3.784179687500000000e-01 2.756347656250000000e+01 5.401611328125000000e+01 1.611328125000000000e+01 1.928710937500000000e+00 1.708984375000000000e-01 1.220703125000000000e-02 0.000000000000000000e+00
2.119999999999999940e-01 3.906250000000000000e-01 2.761230468750000000e+01 5.389404296875000000e+01 1.616210937500000000e+01 1.940917968750000000e+00 1.708984375000000000e-01 0.000000000000000000e+00 0.000000000000000000e+00
2.129999999999999949e-01 3.662109375000000000e-01 2.767333984375000000e+01 5.383300781250000000e+01 1.625976562500000000e+01 1.867675781250000000e+00 1.831054687500000000e-01 0.000000000000000000e+00 0.000000000000000000e+00
2.139999999999999958e-01 3.784179687500000000e-01 2.768554687500000000e+01 5.375976562500000000e+01 1.630859375000000000e+01 1.867675781250000000e+00 1.953125000000000000e-01 0.000000000000000000e+00 0.000000000000000000e+00
2.149999999999999967e-01 3.906250000000000000e-01 2.770996093750000000e+01 5.352783203125000000e+01 1.651611328125000000e+01 1.855468750000000000e+00 1.831054687500000000e-01 0.000000000000000000e+00 0.000000000000000000e+00
2.159999999999999976e-01 3.906250000000000000e-01 2.789306640625000000e+01 5.347900390625000000e+01 1.638183593750000000e+01 1.855468750000000000e+00 1.831054687500000000e-01 0.000000000000000000e+00 0.000000000000000000e+00
2.169999999999999984e-01 3.784179687500000000e-01 2.794189453125000000e+01 5.347900390625000000e+01 1.633300781250000000e+01 1.867675781250000000e+00 1.831054687500000000e-01 0.000000000000000000e+00 0.000000000000000000e+00
2.179999999999999993e-01 3.662109375000000000e-01 2.791748046875000000e+01 5.355224609375000000e+01 1.629638671875000000e+01 1.867675781250000000e+00 1.708984375000000000e-01 0.000000000000000000e+00 0.000000000000000000e+00
2.190000000000000002e-01 3.906250000000000000e-01 2.791748046875000000e+01 5.358886718750000000e+01 1.627197265625000000e+01 1.831054687500000000e+00 1.708984375000000000e-01 0.000000000000000000e+00 0.000000000000000000e+00
2.200000000000000011e-01 4.150390625000000000e-01 2.783203125000000000e+01 5.358886718750000000e+01 1.630859375000000000e+01 1.855468750000000000e+00 1.708984375000000000e-01 0.000000000000000000e+00 0.000000000000000000e+00
2.210000000000000020e-01 4.150390625000000000e-01 2.795410156250000000e+01 5.345458984375000000e+01 1.635742187500000000e+01 1.818847656250000000e+00 1.708984375000000000e-01 0.000000000000000000e+00 0.000000000000000000e+00
2.220000000000000029e-01 4.028320312500000000e-01 2.799072265625000000e+01 5.351562500000000000e+01 1.629638671875000000e+01 1.794433593750000000e+00 1.708984375000000000e-01 0.000000000000000000e+00 0.000000000000000000e+00
2.230000000000000038e-01 4.272460937500000000e-01 2.811279296875000000e+01 5.350341796875000000e+01 1.618652343750000000e+01 1.770019531250000000e+00 1.831054687500000000e-01 0.000000000000000000e+00 0.000000000000000000e+00
2.240000000000000047e-01 4.150390625000000000e-01 2.824707031250000000e+01 5.355224609375000000e+01 1.600341796875000000e+01 1.782226562500000000e+00 1.831054687500000000e-01 0.000000000000000000e+00 0.000000000000000000e+00
2.250000000000000056e-01 4.028320312500000000e-01 2.825927734375000000e+01 5.369873046875000000e+01 1.586914062500000000e+01 1.770019531250000000e+00 1.831054687500000000e-01 0.000000000000000000e+00 0.000000000000000000e+00
2.260000000000000064e-01 3.906250000000000000e-01 2.816162109375000000e+01 5.379638671875000000e+01 1.589355468750000000e+01 1.757812500000000000e+00 1.831054687500000000e-01 0.000000000000000000e+00 0.000000000000000000e+00
2.270000000000000073e-01 3.906250000000000000e-01 2.811279296875000000e+01 5.390625000000000000e+01 1.577148437500000000e+01 1.818847656250000000e+00 1.831054687500000000e-01 0.000000000000000000e+00 0.000000000000000000e+00
2.280000000000000082e-01 3.662109375000000000e-01 2.806396484375000000e+01 5.390625000000000000e+01 1.585693359375000000e+01 1.806640625000000000e+00 1.708984375000000000e-01 0.000000000000000000e+00 0.000000000000000000e+00
2.290000000000000091e-01 3.540039062500000000e-01 2.813720703125000000e+01 5.382080078125000000e+01 1.585693359375000000e+01 1.831054687500000000e+00 1.708984375000000000e-01 0.000000000000000000e+00 0.000000000000000000e+00
2.300000000000000100e-01 3.784179687500000000e-01 2.816162109375000000e+01 5.367431640625000000e+01 1.600341796875000000e+01 1.782226562500000000e+00 1.708984375000000000e-01 0.000000000000000000e+00 0.000000000000000000e+00
2.310000000000000109e-01 3.784179687500000000e-01 2.803955078125000000e+01 5.383300781250000000e+01 1.596679687500000000e+01 1.782226562500000000e+00 1.831054687500000000e-01 0.000000000000000000e+00 0.000000000000000000e+00
2.320000000000000118e-01 3.417968750000000000e-01 2.806396484375000000e+01 5.377197265625000000e+01 1.601562500000000000e+01 1.806640625000000000e+00 1.831054687500000000e-01 0.000000000000000000e+00 0.000000000000000000e+00
2.330000000000000127e-01 3.295898437500000000e-01 2.790527343750000000e+01 5.386962890625000000e+01 1.607666015625000000e+01 1.818847656250000000e+00 1.831054687500000000e-01 0.000000000000000000e+00 0.000000000000000000e+00
2.340000000000000135e-01 3.295898437500000000e-01 2.795410156250000000e+01 5.386962890625000000e+01 1.607666015625000000e+01 1.770019531250000000e+00 1.831054687500000000e-01 0.000000000000000000e+00 0.000000000000000000e+00
2.350000000000000144e-01 3.295898437500000000e-01 2.801513671875000000e+01 5.382080078125000000e+01 1.608886718750000000e+01 1.745605468750000000e+00 1.831054687500000000e-01 0.000000000000000000e+00 0.000000000000000000e+00
2.360000000000000153e-01 3.417968750000000000e-01 2.812500000000000000e+01 5.364990234375000000e+01 1.612548828125000000e+01 1.757812500000000000e+00 1.831054687500000000e-01 0.000000000000000000e+00 0.000000000000000000e+00
2.370000000000000162e-01 3.295898437500000000e-01 2.806396484375000000e+01 5.377197265625000000e+01 1.604003906250000000e+01 1.794433593750000000e+00 1.831054687500000000e-01 0.000000000000000000e+00 0.000000000000000000e+00
2.380000000000000171e-01 2.929687500000000000e-01 2.808837890625000000e+01 5.374755859375000000e+01 1.607666015625000000e+01 1.794433593750000000e+00 1.708984375000000000e-01 0.000000000000000000e+00 0.000000000000000000e+00
2.390000000000000180e-01 3.173828125000000000e-01 2.811279296875000000e+01 5.378417968750000000e+01 1.601562500000000000e+01 1.770019531250000000e+00 1.831054687500000000e-01 0.000000000000000000e+00 0.000000000000000000e+00
2.399999999999999911e-01 3.295898437500000000e-01 2.813720703125000000e+01 5.379638671875000000e+01 1.602783203125000000e+01 1.708984375000000000e+00 1.708984375000000000e-01 0.000000000000000000e+00 0.000000000000000000e+00
2.409999999999999920e-01 3.295898437500000000e-01 2.828369140625000000e+01 5.368652343750000000e+01 1.595458984375000000e+01 1.745605468750000000e+00 1.708984375000000000e-01 0.000000000000000000e+00 0.000000000000000000e+00
2.419999999999999929e-01 3.417968750000000000e-01 2.843017578125000000e+01 5.355224609375000000e+01 1.591796875000000000e+01 1.757812500000000000e+00 1.831054687500000000e-01 0.000000000000000000e+00 0.000000000000000000e+00
2.429999999999999938e-01 3.417968750000000000e-01 2.854003906250000000e+01 5.344238281250000000e+01 1.594238281250000000e+01 1.733398437500000000e+00 1.708984375000000000e-01 0.000000000000000000e+00 0.000000000000000000e+00
2.439999999999999947e-01 3.417968750000000000e-01 2.855224609375000000e+01 5.347900390625000000e+01 1.586914062500000000e+01 1.757812500000000000e+00 1.831054687500000000e-01 0.000000000000000000e+00 0.000000000000000000e+00
2.449999999999999956e-01 3.417968750000000000e-01 2.857666015625000000e+01 5.346679687500000000e+01 1.588134765625000000e+01 1.733398437500000000e+00 1.708984375000000000e-01 0.000000000000000000e+00 0.000000000000000000e+00
2.459999999999999964e-01 3.417968750000000000e-01 2.871093750000000000e+01 5.343017578125000000e+01 1.574707031250000000e+01 1.770019531250000000e+00 1.708984375000000000e-01 0.000000000000000000e+00 0.000000000000000000e+00
2.469999999999999973e-01 3.295898437500000000e-01 2.868652343750000000e+01 5.346679687500000000e+01 1.572265625000000000e+01 1.794433593750000000e+00 1.708984375000000000e-01 0.000000000000000000e+00 0.000000000000000000e+00
2.479999999999999982e-01 3.295898437500000000e-01 2.862548828125000000e+01 5.354003906250000000e+01 1.567382812500000000e+01 1.831054687500000000e+00 1.831054687500000000e-01 0.000000000000000000e+00 0.000000000000000000e+00
2.489999999999999991e-01 3.173828125000000000e-01 2.858886718750000000e+01 5.341796875000000000e+01 1.579589843750000000e+01 1.879882812500000000e+00 1.708984375000000000e-01 1.220703125000000000e-02 0.000000000000000000e+00
2.500000000000000000e-01 3.051757812500000000e-01 2.851562500000000000e+01 5.358886718750000000e+01 1.567382812500000000e+01 1.916503906250000000e+00 1.708984375000000000e-01 1.220703125000000000e-02 0.000000000000000000e+00
2.510000000000000009e-01 3.662109375000000000e-01 2.852783203125000000e+01 5.338134765625000000e+01 1.578369140625000000e+01 1.940917968750000000e+00 1.708984375000000000e-01 1.220703125000000000e-02 0.000000000000000000e+00
2.520000000000000018e-01 3.662109375000000000e-01 2.850341796875000000e+01 5.346679687500000000e+01 1.573486328125000000e+01 1.928710937500000000e+00 1.708984375000000000e-01 1.220703125000000000e-02 0.000000000000000000e+00
2.530000000000000027e-01 3.295898437500000000e-01 2.834472656250000000e+01 5.346679687500000000e+01 1.588134765625000000e+01 1.977539062500000000e+00 1.586914062500000000e-01 1.220703125000000000e-02 0.000000000000000000e+00
2.540000000000000036e-01 3.417968750000000000e-01 2.827148437500000000e+01 5.354003906250000000e+01 1.583251953125000000e+01 2.014160156250000000e+00 1.586914062500000000e-01 1.220703125000000000e-02 0.000000000000000000e+00
2.550000000000000044e-01 3.173828125000000000e-01 2.830810546875000000e+01 5.351562500000000000e+01 1.584472656250000000e+01 2.014160156250000000e+00 1.586914062500000000e-01 1.220703125000000000e-02 0.000000000000000000e+00
2.560000000000000053e-01 2.929687500000000000e-01 2.825927734375000000e+01 5.354003906250000000e+01 1.591796875000000000e+01 1.989746093750000000e+00 1.586914062500000000e-01 1.220703125000000000e-02 0.000000000000000000e+00
2.570000000000000062e-01 2.929687500000000000e-01 2.828369140625000000e+01 5.363769531250000000e+01 1.585693359375000000e+01 1.928710937500000000e+00 1.708984375000000000e-01 1.220703125000000000e-02 0.000000000000000000e+00
2.580000000000000071e-01 2.807617187500000000e-01 2.839355468750000000e+01 5.361328125000000000e+01 1.578369140625000000e+01 1.928710937500000000e+00 1.586914062500000000e-01 1.220703125000000000e-02 0.000000000000000000e+00
2.590000000000000080e-01 2.807617187500000000e-01 2.860107421875000000e+01 5.356445312500000000e+01 1.566162109375000000e+01 1.892089843750000000e+00 1.464843750000000000e-01 1.220703125000000000e-02 0.000000000000000000e+00
2.600000000000000089e-01 2.807617187500000000e-01 2.862548828125000000e+01 5.360107421875000000e+01 1.558837890625000000e+01 1.904296875000000000e+00 1.464843750000000000e-01 1.220703125000000000e-02 0.000000000000000000e+00
2.610000000000000098e-01 3.173828125000000000e-01 2.866210937500000000e+01 5.369873046875000000e+01 1.542968750000000000e+01 1.892089843750000000e+00 1.464843750000000000e-01 1.220703125000000000e-02 0.000000000000000000e+00
2.620000000000000107e-01 3.295898437500000000e-01 2.878417968750000000e+01 5.371093750000000000e+01 1.531982421875000000e+01 1.855468750000000000e+00 1.586914062500000000e-01 0.000000000000000000e+00 0.000000000000000000e+00
2.630000000000000115e-01 3.295898437500000000e-01 2.877197265625000000e+01 5.378417968750000000e+01 1.527099609375000000e+01 1.843261718750000000e+00 1.464843750000000000e-01 0.000000000000000000e+00 0.000000000000000000e+00
2.640000000000000124e-01 3.417968750000000000e-01 2.884521484375000000e+01 5.385742187500000000e+01 1.512451171875000000e+01 1.831054687500000000e+00 1.464843750000000000e-01 0.000000000000000000e+00 0.000000000000000000e+00
2.650000000000000133e-01 3.417968750000000000e-01 2.891845703125000000e+01 5.379638671875000000e+01 1.512451171875000000e+01 1.818847656250000000e+00 1.708984375000000000e-01 0.000000000000000000e+00 0.000000000000000000e+00
2.660000000000000142e-01 3.417968750000000000e-01 2.897949218750000000e+01 5.374755859375000000e+01 1.508789062500000000e+01 1.843261718750000000e+00 1.708984375000000000e-01 0.000000000000000000e+00 0.000000000000000000e+00
2.670000000000000151e-01 3.417968750000000000e-01 2.910156250000000000e+01 5.355224609375000000e+01 1.513671875000000000e+01 1.867675781250000000e+00 1.708984375000000000e-01 0.000000000000000000e+00 0.000000000000000000e+00
2.680000000000000160e-01 3.540039062500000000e-01 2.905273437500000000e+01 5.356445312500000000e+01 1.511230468750000000e+01 1.916503906250000000e+00 1.708984375000000000e-01 0.000000000000000000e+00 0.000000000000000000e+00
2.690000000000000169e-01 3.662109375000000000e-01 2.913818359375000000e+01 5.339355468750000000e+01 1.519775390625000000e+01 1.904296875000000000e+00 1.708984375000000000e-01 1.220703125000000000e-02 0.000000000000000000e+00
2.700000000000000178e-01 3.662109375000000000e-01 2.918701171875000000e+01 5.330810546875000000e+01 1.523437500000000000e+01 1.904296875000000000e+00 1.831054687500000000e-01 1.220703125000000000e-02 0.000000000000000000e+00
2.710000000000000187e-01 3.662109375000000000e-01 2.901611328125000000e+01 5.343017578125000000e+01 1.525878906250000000e+01 1.928710937500000000e+00 2.075195312500000000e-01 1.220703125000000000e-02 0.000000000000000000e+00
2.720000000000000195e-01 3.784179687500000000e-01 2.906494140625000000e+01 5.329589843750000000e+01 1.529541015625000000e+01 1.965332031250000000e+00 2.197265625000000000e-01 1.220703125000000000e-02 0.000000000000000000e+00
2.730000000000000204e-01 3.784179687500000000e-01 2.901611328125000000e+01 5.336914062500000000e+01 1.522216796875000000e+01 2.014160156250000000e+00 2.197265625000000000e-01 1.220703125000000000e-02 0.000000000000000000e+00
2.740000000000000213e-01 3.906250000000000000e-01 2.902832031250000000e+01 5.334472656250000000e+01 1.522216796875000000e+01 2.014160156250000000e+00 2.075195312500000000e-01 1.220703125000000000e-02 0.000000000000000000e+00
2.750000000000000222e-01 3.906250000000000000e-01 2.899169921875000000e+01 5.344238281250000000e+01 1.518554687500000000e+01 1.989746093750000000e+00 1.831054687500000000e-01 1.220703125000000000e-02 0.000000000000000000e+00
2.760000000000000231e-01 3.662109375000000000e-01 2.894287109375000000e+01 5.374755859375000000e+01 1.500244140625000000e+01 1.940917968750000000e+00 1.708984375000000000e-01 1.220703125000000000e-02 0.000000000000000000e+00
2.770000000000000240e-01 3.784179687500000000e-01 2.904052734375000000e+01 5.367431640625000000e+01 1.499023437500000000e+01 1.916503906250000000e+00 1.586914062500000000e-01 1.220703125000000000e-02 0.000000000000000000e+00
2.780000000000000249e-01 4.028320312500000000e-01 2.911376953125000000e+01 5.371093750000000000e+01 1.485595703125000000e+01 1.916503906250000000e+00 1.464843750000000000e-01 2.441406250000000000e-02 0.000000000000000000e+00
2.790000000000000258e-01 3.906250000000000000e-01 2.929687500000000000e+01 5.364990234375000000e+01 1.479492187500000000e+01 1.867675781250000000e+00 1.220703125000000000e-01 2.441406250000000000e-02 0.000000000000000000e+00
2.800000000000000266e-01 4.028320312500000000e-01 2.930908203125000000e+01 5.371093750000000000e+01 1.474609375000000000e+01 1.831054687500000000e+00 1.342773437500000000e-01 2.441406250000000000e-02 0.000000000000000000e+00
2.810000000000000275e-01 4.272460937500000000e-01 2.956542968750000000e+01 5.360107421875000000e+01 1.462402343750000000e+01 1.782226562500000000e+00 1.464843750000000000e-01 1.220703125000000000e-02 0.000000000000000000e+00
2.820000000000000284e-01 4.394531250000000000e-01 2.967529296875000000e+01 5.357666015625000000e+01 1.456298828125000000e+01 1.745605468750000000e+00 1.464843750000000000e-01 1.220703125000000000e-02 0.000000000000000000e+00
2.830000000000000293e-01 4.272460937500000000e-01 2.985839843750000000e+01 5.346679687500000000e+01 1.446533203125000000e+01 1.782226562500000000e+00 1.342773437500000000e-01 1.220703125000000000e-02 0.000000000000000000e+00
2.840000000000000302e-01 4.272460937500000000e-01 2.983398437500000000e+01 5.345458984375000000e+01 1.447753906250000000e+01 1.806640625000000000e+00 1.464843750000000000e-01 0.000000000000000000e+00 0.000000000000000000e+00
2.850000000000000311e-01 4.272460937500000000e-01 2.984619140625000000e+01 5.338134765625000000e+01 1.453857421875000000e+01 1.806640625000000000e+00 1.464843750000000000e-01 0.000000000000000000e+00 0.000000000000000000e+00
2.860000000000000320e-01 4.150390625000000000e-01 2.985839843750000000e+01 5.346679687500000000e+01 1.445312500000000000e+01 1.806640625000000000e+00 1.464843750000000000e-01 0.000000000000000000e+00 0.000000000000000000e+00
2.870000000000000329e-01 4.150390625000000000e-01 2.977294921875000000e+01 5.341796875000000000e+01 1.457519531250000000e+01 1.818847656250000000e+00 1.586914062500000000e-01 0.000000000000000000e+00 0.000000000000000000e+00
2.880000000000000338e-01 4.028320312500000000e-01 2.979736328125000000e+01 5.346679687500000000e+01 1.451416015625000000e+01 1.818847656250000000e+00 1.708984375000000000e-01 0.000000000000000000e+00 0.000000000000000000e+00
2.889999999999999791e-01 4.394531250000000000e-01 2.978515625000000000e+01 5.344238281250000000e+01 1.448974609375000000e+01 1.843261718750000000e+00 1.586914062500000000e-01 0.000000000000000000e+00 0.000000000000000000e+00
2.899999999999999800e-01 4.394531250000000000e-01 2.982177734375000000e+01 5.327148437500000000e+01 1.456298828125000000e+01 1.904296875000000000e+00 1.464843750000000000e-01 0.000000000000000000e+00 0.000000000000000000e+00
2.909999999999999809e-01 4.394531250000000000e-01 2.983398437500000000e+01 5.335693359375000000e+01 1.445312500000000000e+01 1.916503906250000000e+00 1.464843750000000000e-01 0.000000000000000000e+00 0.000000000000000000e+00
2.919999999999999818e-01 4.394531250000000000e-01 2.990722656250000000e+01 5.334472656250000000e+01 1.437988281250000000e+01 1.928710937500000000e+00 1.464843750000000000e-01 0.000000000000000000e+00 0.000000000000000000e+00
2.929999999999999827e-01 4.394531250000000000e-01 2.993164062500000000e+01 5.341796875000000000e+01 1.427001953125000000e+01 1.940917968750000000e+00 1.586914062500000000e-01 0.000000000000000000e+00 0.000000000000000000e+00
2.939999999999999836e-01 4.272460937500000000e-01 3.007812500000000000e+01 5.330810546875000000e+01 1.430664062500000000e+01 1.879882812500000000e+00 1.464843750000000000e-01 0.000000000000000000e+00 0.000000000000000000e+00
2.949999999999999845e-01 4.150390625000000000e-01 3.029785156250000000e+01 5.318603515625000000e+01 1.433105468750000000e+01 1.770019531250000000e+00 1.464843750000000000e-01 0.000000000000000000e+00 0.000000000000000000e+00
2.959999999999999853e-01 4.028320312500000000e-01 3.031005859375000000e+01 5.318603515625000000e+01 1.434326171875000000e+01 1.757812500000000000e+00 1.464843750000000000e-01 0.000000000000000000e+00 0.000000000000000000e+00
2.969999999999999862e-01 3.906250000000000000e-01 3.039550781250000000e+01 5.313720703125000000e+01 1.430664062500000000e+01 1.770019531250000000e+00 1.464843750000000000e-01 0.000000000000000000e+00 0.000000000000000000e+00
2.979999999999999871e-01 3.906250000000000000e-01 3.062744140625000000e+01 5.303955078125000000e+01 1.418457031250000000e+01 1.757812500000000000e+00 1.098632812500000000e-01 1.220703125000000000e-02 0.000000000000000000e+00
2.989999999999999880e-01 3.906250000000000000e-01 3.061523437500000000e+01 5.306396484375000000e+01 1.417236328125000000e+01 1.757812500000000000e+00 1.098632812500000000e-01 1.220703125000000000e-02 0.000000000000000000e+00
2.999999999999999889e-01 4.028320312500000000e-01 3.052978515625000000e+01 5.321044921875000000e+01 1.403808593750000000e+01 1.818847656250000000e+00 1.098632812500000000e-01 1.220703125000000000e-02 0.000000000000000000e+00
3.009999999999999898e-01 3.906250000000000000e-01 3.068847656250000000e+01 5.310058593750000000e+01 1.397705078125000000e+01 1.843261718750000000e+00 1.098632812500000000e-01 1.220703125000000000e-02 0.000000000000000000e+00
3.019999999999999907e-01 3.662109375000000000e-01 3.078613281250000000e+01 5.308837890625000000e+01 1.390380859375000000e+01 1.855468750000000000e+00 1.342773437500000000e-01 1.220703125000000000e-02 0.000000000000000000e+00
3.029999999999999916e-01 4.028320312500000000e-01 3.067626953125000000e+01 5.312500000000000000e+01 1.396484375000000000e+01 1.831054687500000000e+00 1.342773437500000000e-01 1.220703125000000000e-02 0.000000000000000000e+00
3.039999999999999925e-01 4.028320312500000000e-01 3.061523437500000000e+01 5.313720703125000000e+01 1.407470703125000000e+01 1.770019531250000000e+00 1.342773437500000000e-01 1.220703125000000000e-02 0.000000000000000000e+00
3.049999999999999933e-01 3.906250000000000000e-01 3.060302734375000000e+01 5.301513671875000000e+01 1.423339843750000000e+01 1.757812500000000000e+00 1.342773437500000000e-01 1.220703125000000000e-02 0.000000000000000000e+00
3.059999999999999942e-01 3.906250000000000000e-01 3.061523437500000000e+01 5.301513671875000000e+01 1.422119140625000000e+01 1.757812500000000000e+00 1.342773437500000000e-01 1.220703125000000000e-02 0.000000000000000000e+00
3.069999999999999951e-01 3.906250000000000000e-01 3.051757812500000000e+01 5.312500000000000000e+01 1.416015625000000000e+01 1.806640625000000000e+00 1.464843750000000000e-01 1.220703125000000000e-02 0.000000000000000000e+00
3.079999999999999960e-01 3.906250000000000000e-01 3.041992187500000000e+01 5.302734375000000000e+01 1.427001953125000000e+01 1.892089843750000000e+00 1.586914062500000000e-01 1.220703125000000000e-02 0.000000000000000000e+00
3.089999999999999969e-01 3.662109375000000000e-01 3.038330078125000000e+01 5.308837890625000000e+01 1.423339843750000000e+01 1.928710937500000000e+00 1.586914062500000000e-01 1.220703125000000000e-02 0.000000000000000000e+00
3.099999999999999978e-01 3.906250000000000000e-01 3.045654296875000000e+01 5.292968750000000000e+01 1.428222656250000000e+01 1.940917968750000000e+00 1.586914062500000000e-01 1.220703125000000000e-02 0.000000000000000000e+00
3.109999999999999987e-01 3.906250000000000000e-01 3.057861328125000000e+01 5.270996093750000000e+01 1.437988281250000000e+01 1.940917968750000000e+00 1.586914062500000000e-01 1.220703125000000000e-02 0.000000000000000000e+00
3.119999999999999996e-01 3.662109375000000000e-01 3.070068359375000000e+01 5.284423828125000000e+01 1.417236328125000000e+01 1.916503906250000000e+00 1.464843750000000000e-01 1.220703125000000000e-02 0.000000000000000000e+00
3.130000000000000004e-01 3.784179687500000000e-01 3.095703125000000000e+01 5.263671875000000000e+01 1.413574218750000000e+01 1.892089843750000000e+00 1.464843750000000000e-01 1.220703125000000000e-02 0.000000000000000000e+00
3.140000000000000013e-01 3.662109375000000000e-01 3.103027343750000000e+01 5.261230468750000000e+01 1.416015625000000000e+01 1.831054687500000000e+00 1.464843750000000000e-01 1.220703125000000000e-02 0.000000000000000000e+00
3.150000000000000022e-01 3.540039062500000000e-01 3.120117187500000000e+01 5.251464843750000000e+01 1.412353515625000000e+01 1.806640625000000000e+00 1.342773437500000000e-01 1.220703125000000000e-02 0.000000000000000000e+00
3.160000000000000031e-01 3.662109375000000000e-01 3.120117187500000000e+01 5.250244140625000000e+01 1.405029296875000000e+01 1.879882812500000000e+00 1.342773437500000000e-01 1.220703125000000000e-02 0.000000000000000000e+00
3.170000000000000040e-01 3.417968750000000000e-01 3.132324218750000000e+01 5.246582031250000000e+01 1.401367187500000000e+01 1.855468750000000000e+00 1.220703125000000000e-01 1.220703125000000000e-02 0.000000000000000000e+00
3.180000000000000049e-01 3.417968750000000000e-01 3.128662109375000000e+01 5.252685546875000000e+01 1.397705078125000000e+01 1.867675781250000000e+00 1.220703125000000000e-01 1.220703125000000000e-02 0.000000000000000000e+00
3.190000000000000058e-01 3.417968750000000000e-01 3.131103515625000000e+01 5.247802734375000000e+01 1.400146484375000000e+01 1.867675781250000000e+00 1.220703125000000000e-01 1.220703125000000000e-02 0.000000000000000000e+00
3.200000000000000067e-01 3.540039062500000000e-01 3.120117187500000000e+01 5.263671875000000000e+01 1.390380859375000000e+01 1.904296875000000000e+00 1.098632812500000000e-01 1.220703125000000000e-02 0.000000000000000000e+00
3.210000000000000075e-01 3.540039062500000000e-01 3.118896484375000000e+01 5.266113281250000000e+01 1.390380859375000000e+01 1.892089843750000000e+00 1.098632812500000000e-01 0.000000000000000000e+00 1.220703125000000000e-02
3.220000000000000084e-01 3.540039062500000000e-01 3.129882812500000000e+01 5.249023437500000000e+01 1.398925781250000000e+01 1.867675781250000000e+00 1.098632812500000000e-01 0.000000000000000000e+00 1.220703125000000000e-02
3.230000000000000093e-01 3.540039062500000000e-01 3.135986328125000000e+01 5.230712890625000000e+01 1.413574218750000000e+01 1.843261718750000000e+00 1.220703125000000000e-01 0.000000000000000000e+00 1.220703125000000000e-02
3.240000000000000102e-01 3.540039062500000000e-01 3.140869140625000000e+01 5.220947265625000000e+01 1.418457031250000000e+01 1.843261718750000000e+00 1.220703125000000000e-01 0.000000000000000000e+00 1.220703125000000000e-02
3.250000000000000111e-01 3.417968750000000000e-01 3.132324218750000000e+01 5.227050781250000000e+01 1.423339843750000000e+01 1.831054687500000000e+00 1.342773437500000000e-01 0.000000000000000000e+00 1.220703125000000000e-02
3.260000000000000120e-01 3.417968750000000000e-01 3.114013671875000000e+01 5.246582031250000000e+01 1.423339843750000000e+01 1.818847656250000000e+00 1.464843750000000000e-01 0.000000000000000000e+00 1.220703125000000000e-02
3.270000000000000129e-01 3.417968750000000000e-01 3.114013671875000000e+01 5.244140625000000000e+01 1.427001953125000000e+01 1.806640625000000000e+00 1.464843750000000000e-01 1.220703125000000000e-02 0.000000000000000000e+00
3.280000000000000138e-01 3.295898437500000000e-01 3.129882812500000000e+01 5.235595703125000000e+01 1.423339843750000000e+01 1.782226562500000000e+00 1.464843750000000000e-01 1.220703125000000000e-02 0.000000000000000000e+00
3.290000000000000147e-01 3.051757812500000000e-01 3.121337890625000000e+01 5.253906250000000000e+01 1.423339843750000000e+01 1.708984375000000000e+00 1.586914062500000000e-01 1.220703125000000000e-02 0.000000000000000000e+00
3.300000000000000155e-01 3.173828125000000000e-01 3.132324218750000000e+01 5.256347656250000000e+01 1.408691406250000000e+01 1.708984375000000000e+00 1.464843750000000000e-01 1.220703125000000000e-02 0.000000000000000000e+00
3.310000000000000164e-01 3.051757812500000000e-01 3.149414062500000000e+01 5.246582031250000000e+01 1.403808593750000000e+01 1.696777343750000000e+00 1.464843750000000000e-01 1.220703125000000000e-02 0.000000000000000000e+00
3.320000000000000173e-01 3.051757812500000000e-01 3.160400390625000000e+01 5.241699218750000000e+01 1.403808593750000000e+01 1.635742187500000000e+00 1.586914062500000000e-01 1.220703125000000000e-02 0.000000000000000000e+00
3.330000000000000182e-01 3.173828125000000000e-01 3.161621093750000000e+01 5.242919921875000000e+01 1.401367187500000000e+01 1.623535156250000000e+00 1.464843750000000000e-01 1.220703125000000000e-02 0.000000000000000000e+00
3.340000000000000191e-01 3.295898437500000000e-01 3.173828125000000000e+01 5.231933593750000000e+01 1.401367187500000000e+01 1.599121093750000000e+00 1.464843750000000000e-01 1.220703125000000000e-02 0.000000000000000000e+00
3.350000000000000200e-01 3.295898437500000000e-01 3.162841796875000000e+01 5.249023437500000000e+01 1.387939453125000000e+01 1.672363281250000000e+00 1.464843750000000000e-01 1.220703125000000000e-02 0.000000000000000000e+00
3.360000000000000209e-01 3.295898437500000000e-01 3.168945312500000000e+01 5.240478515625000000e+01 1.386718750000000000e+01 1.708984375000000000e+00 1.464843750000000000e-01 1.220703125000000000e-02 0.000000000000000000e+00
3.370000000000000218e-01 3.295898437500000000e-01 3.176269531250000000e+01 5.235595703125000000e+01 1.384277343750000000e+01 1.708984375000000000e+00 1.464843750000000000e-01 1.220703125000000000e-02 0.000000000000000000e+00
3.380000000000000226e-01 3.173828125000000000e-01 3.181152343750000000e+01 5.230712890625000000e+01 1.386718750000000000e+01 1.696777343750000000e+00 1.464843750000000000e-01 1.220703125000000000e-02 0.000000000000000000e+00
3.390000000000000235e-01 3.295898437500000000e-01 3.187255859375000000e+01 5.222167968750000000e+01 1.390380859375000000e+01 1.672363281250000000e+00 1.464843750000000000e-01 1.220703125000000000e-02 0.000000000000000000e+00
3.400000000000000244e-01 3.295898437500000000e-01 3.177490234375000000e+01 5.234375000000000000e+01 1.384277343750000000e+01 1.708984375000000000e+00 1.342773437500000000e-01 1.220703125000000000e-02 0.000000000000000000e+00
3.410000000000000253e-01 3.173828125000000000e-01 3.178710937500000000e+01 5.231933593750000000e+01 1.387939453125000000e+01 1.696777343750000000e+00 1.342773437500000000e-01 1.220703125000000000e-02 0.000000000000000000e+00
3.420000000000000262e-01 3.051757812500000000e-01 3.165283203125000000e+01 5.239257812500000000e+01 1.391601562500000000e+01 1.733398437500000000e+00 1.342773437500000000e-01 1.220703125000000000e-02 0.000000000000000000e+00
3.430000000000000271e-01 2.929687500000000000e-01 3.167724609375000000e+01 5.231933593750000000e+01 1.396484375000000000e+01 1.745605468750000000e+00 1.342773437500000000e-01 1.220703125000000000e-02 0.000000000000000000e+00
3.440000000000000280e-01 2.929687500000000000e-01 3.172607421875000000e+01 5.220947265625000000e+01 1.402587890625000000e+01 1.745605468750000000e+00 1.220703125000000000e-01 1.220703125000000000e-02 0.000000000000000000e+00
3.450000000000000289e-01 2.929687500000000000e-01 3.176269531250000000e+01 5.216064453125000000e+01 1.403808593750000000e+01 1.745605468750000000e+00 1.220703125000000000e-01 1.220703125000000000e-02 0.000000000000000000e+00
3.460000000000000298e-01 2.929687500000000000e-01 3.167724609375000000e+01 5.230712890625000000e+01 1.396484375000000000e+01 1.757812500000000000e+00 1.098632812500000000e-01 1.220703125000000000e-02 0.000000000000000000e+00
3.470000000000000306e-01 3.051757812500000000e-01 3.168945312500000000e+01 5.223388671875000000e+01 1.405029296875000000e+01 1.721191406250000000e+00 1.098632812500000000e-01 1.220703125000000000e-02 0.000000000000000000e+00
3.480000000000000315e-01 3.173828125000000000e-01 3.172607421875000000e+01 5.227050781250000000e+01 1.401367187500000000e+01 1.672363281250000000e+00 1.098632812500000000e-01 1.220703125000000000e-02 0.000000000000000000e+00
3.490000000000000324e-01 3.173828125000000000e-01 3.195800781250000000e+01 5.208740234375000000e+01 1.401367187500000000e+01 1.623535156250000000e+00 9.765625000000000000e-02 1.220703125000000000e-02 0.000000000000000000e+00
3.500000000000000333e-01 3.295898437500000000e-01 3.204345703125000000e+01 5.197753906250000000e+01 1.401367187500000000e+01 1.635742187500000000e+00 1.098632812500000000e-01 0.000000000000000000e+00 0.000000000000000000e+00
3.510000000000000342e-01 3.173828125000000000e-01 3.215332031250000000e+01 5.201416015625000000e+01 1.389160156250000000e+01 1.623535156250000000e+00 9.765625000000000000e-02 0.000000000000000000e+00 0.000000000000000000e+00
3.519999999999999796e-01 3.295898437500000000e-01 3.210449218750000000e+01 5.213623046875000000e+01 1.384277343750000000e+01 1.586914062500000000e+00 9.765625000000000000e-02 0.000000000000000000e+00 0.000000000000000000e+00
3.529999999999999805e-01 3.417968750000000000e-01 3.218994140625000000e+01 5.217285156250000000e+01 1.369628906250000000e+01 1.599121093750000000e+00 1.098632812500000000e-01 0.000000000000000000e+00 0.000000000000000000e+00
3.539999999999999813e-01 3.540039062500000000e-01 3.218994140625000000e+01 5.217285156250000000e+01 1.368408203125000000e+01 1.599121093750000000e+00 9.765625000000000000e-02 0.000000000000000000e+00 0.000000000000000000e+00
3.549999999999999822e-01 3.662109375000000000e-01 3.231201171875000000e+01 5.202636718750000000e+01 1.372070312500000000e+01 1.574707031250000000e+00 1.098632812500000000e-01 0.000000000000000000e+00 0.000000000000000000e+00
3.559999999999999831e-01 3.784179687500000000e-01 3.236083984375000000e+01 5.181884765625000000e+01 1.384277343750000000e+01 1.599121093750000000e+00 1.098632812500000000e-01 0.000000000000000000e+00 0.000000000000000000e+00
3.569999999999999840e-01 3.662109375000000000e-01 3.226318359375000000e+01 5.187988281250000000e+01 1.391601562500000000e+01 1.574707031250000000e+00 1.098632812500000000e-01 0.000000000000000000e+00 0.000000000000000000e+00
3.579999999999999849e-01 3.662109375000000000e-01 3.229980468750000000e+01 5.195312500000000000e+01 1.380615234375000000e+01 1.574707031250000000e+00 1.098632812500000000e-01 0.000000000000000000e+00 0.000000000000000000e+00
3.589999999999999858e-01 3.662109375000000000e-01 3.240966796875000000e+01 5.181884765625000000e+01 1.385498046875000000e+01 1.550292968750000000e+00 9.765625000000000000e-02 0.000000000000000000e+00 0.000000000000000000e+00
3.599999999999999867e-01 3.784179687500000000e-01 3.240966796875000000e+01 5.172119140625000000e+01 1.398925781250000000e+01 1.501464843750000000e+00 8.544921875000000000e-02 0.000000000000000000e+00 0.000000000000000000e+00
3.609999999999999876e-01 3.784179687500000000e-01 3.242187500000000000e+01 5.175781250000000000e+01 1.395263671875000000e+01 1.489257812500000000e+00 8.544921875000000000e-02 0.000000000000000000e+00 0.000000000000000000e+00
3.619999999999999885e-01 3.906250000000000000e-01 3.243408203125000000e+01 5.172119140625000000e+01 1.395263671875000000e+01 1.501464843750000000e+00 7.324218750000000000e-02 0.000000000000000000e+00 0.000000000000000000e+00
3.629999999999999893e-01 3.784179687500000000e-01 3.237304687500000000e+01 5.173339843750000000e+01 1.401367187500000000e+01 1.501464843750000000e+00 7.324218750000000000e-02 0.000000000000000000e+00 0.000000000000000000e+00
3.639999999999999902e-01 3.784179687500000000e-01 3.244628906250000000e+01 5.164794921875000000e+01 1.403808593750000000e+01 1.489257812500000000e+00 6.103515625000000000e-02 0.000000000000000000e+00 0.000000000000000000e+00
3.649999999999999911e-01 3.784179687500000000e-01 3.249511718750000000e+01 5.161132812500000000e+01 1.403808593750000000e+01 1.477050781250000000e+00 8.544921875000000000e-02 0.000000000000000000e+00 0.000000000000000000e+00
3.659999999999999920e-01 3.906250000000000000e-01 3.248291015625000000e+01 5.180664062500000000e+01 1.385498046875000000e+01 1.464843750000000000e+00 8.544921875000000000e-02 0.000000000000000000e+00 0.000000000000000000e+00
3.669999999999999929e-01 3.784179687500000000e-01 3.260498046875000000e+01 5.177001953125000000e+01 1.380615234375000000e+01 1.440429687500000000e+00 8.544921875000000000e-02 0.000000000000000000e+00 0.000000000000000000e+00
3.679999999999999938e-01 3.906250000000000000e-01 3.256835937500000000e+01 5.178222656250000000e+01 1.379394531250000000e+01 1.464843750000000000e+00 8.544921875000000000e-02 0.000000000000000000e+00 0.000000000000000000e+00
3.689999999999999947e-01 4.028320312500000000e-01 3.266601562500000000e+01 5.183105468750000000e+01 1.364746093750000000e+01 1.452636718750000000e+00 8.544921875000000000e-02 0.000000000000000000e+00 0.000000000000000000e+00
3.699999999999999956e-01 4.150390625000000000e-01 3.270263671875000000e+01 5.189208984375000000e+01 1.356201171875000000e+01 1.428222656250000000e+00 8.544921875000000000e-02 0.000000000000000000e+00 0.000000000000000000e+00
3.709999999999999964e-01 4.150390625000000000e-01 3.294677734375000000e+01 5.175781250000000000e+01 1.343994140625000000e+01 1.440429687500000000e+00 8.544921875000000000e-02 0.000000000000000000e+00 0.000000000000000000e+00
3.719999999999999973e-01 4.150390625000000000e-01 3.291015625000000000e+01 5.180664062500000000e+01 1.342773437500000000e+01 1.440429687500000000e+00 8.544921875000000000e-02 0.000000000000000000e+00 0.000000000000000000e+00
3.729999999999999982e-01 4.028320312500000000e-01 3.284912109375000000e+01 5.181884765625000000e+01 1.346435546875000000e+01 1.464843750000000000e+00 6.103515625000000000e-02 0.000000000000000000e+00 0.000000000000000000e+00
3.739999999999999991e-01 3.906250000000000000e-01 3.275146484375000000e+01 5.190429687500000000e+01 1.346435546875000000e+01 1.489257812500000000e+00 6.103515625000000000e-02 0.000000000000000000e+00 0.000000000000000000e+00
3.750000000000000000e-01 3.784179687500000000e-01 3.277587890625000000e+01 5.184326171875000000e+01 1.351318359375000000e+01 1.489257812500000000e+00 6.103515625000000000e-02 0.000000000000000000e+00 0.000000000000000000e+00
3.760000000000000009e-01 3.906250000000000000e-01 3.270263671875000000e+01 5.189208984375000000e+01 1.353759765625000000e+01 1.477050781250000000e+00 6.103515625000000000e-02 0.000000000000000000e+00 0.000000000000000000e+00
3.770000000000000018e-01 3.906250000000000000e-01 3.265380859375000000e+01 5.195312500000000000e+01 1.352539062500000000e+01 1.477050781250000000e+00 4.882812500000000000e-02 0.000000000000000000e+00 0.000000000000000000e+00
3.780000000000000027e-01 3.784179687500000000e-01 3.261718750000000000e+01 5.191650390625000000e+01 1.358642578125000000e+01 1.501464843750000000e+00 4.882812500000000000e-02 0.000000000000000000e+00 0.000000000000000000e+00
3.790000000000000036e-01 4.028320312500000000e-01 3.245849609375000000e+01 5.213623046875000000e+01 1.350097656250000000e+01 1.501464843750000000e+00 4.882812500000000000e-02 0.000000000000000000e+00 0.000000000000000000e+00
3.800000000000000044e-01 3.906250000000000000e-01 3.255615234375000000e+01 5.205078125000000000e+01 1.350097656250000000e+01 1.501464843750000000e+00 4.882812500000000000e-02 0.000000000000000000e+00 0.000000000000000000e+00
3.810000000000000053e-01 4.150390625000000000e-01 3.240966796875000000e+01 5.218505859375000000e+01 1.348876953125000000e+01 1.501464843750000000e+00 6.103515625000000000e-02 0.000000000000000000e+00 0.000000000000000000e+00
3.820000000000000062e-01 4.150390625000000000e-01 3.229980468750000000e+01 5.225830078125000000e+01 1.352539062500000000e+01 1.501464843750000000e+00 6.103515625000000000e-02 0.000000000000000000e+00 0.000000000000000000e+00
3.830000000000000071e-01 4.150390625000000000e-01 3.240966796875000000e+01 5.213623046875000000e+01 1.356201171875000000e+01 1.477050781250000000e+00 6.103515625000000000e-02 0.000000000000000000e+00 0.000000000000000000e+00
3.840000000000000080e-01 4.272460937500000000e-01 3.260498046875000000e+01 5.213623046875000000e+01 1.336669921875000000e+01 1.464843750000000000e+00 6.103515625000000000e-02 0.000000000000000000e+00 0.000000000000000000e+00
3.850000000000000089e-01 4.272460937500000000e-01 3.273925781250000000e+01 5.213623046875000000e+01 1.320800781250000000e+01 1.489257812500000000e+00 6.103515625000000000e-02 0.000000000000000000e+00 0.000000000000000000e+00
3.860000000000000098e-01 4.272460937500000000e-01 3.278808593750000000e+01 5.219726562500000000e+01 1.308593750000000000e+01 1.501464843750000000e+00 6.103515625000000000e-02 0.000000000000000000e+00 0.000000000000000000e+00
3.870000000000000107e-01 4.394531250000000000e-01 3.288574218750000000e+01 5.214843750000000000e+01 1.298828125000000000e+01 1.538085937500000000e+00 6.103515625000000000e-02 0.000000000000000000e+00 0.000000000000000000e+00
3.880000000000000115e-01 4.272460937500000000e-01 3.281250000000000000e+01 5.228271484375000000e+01 1.301269531250000000e+01 1.464843750000000000e+00 6.103515625000000000e-02 0.000000000000000000e+00 0.000000000000000000e+00
3.890000000000000124e-01 4.638671875000000000e-01 3.282470703125000000e+01 5.227050781250000000e+01 1.297607421875000000e+01 1.464843750000000000e+00 6.103515625000000000e-02 0.000000000000000000e+00 0.000000000000000000e+00
3.900000000000000133e-01 4.638671875000000000e-01 3.288574218750000000e+01 5.219726562500000000e+01 1.302490234375000000e+01 1.428222656250000000e+00 7.324218750000000000e-02 0.000000000000000000e+00 0.000000000000000000e+00
3.910000000000000142e-01 4.760742187500000000e-01 3.284912109375000000e+01 5.220947265625000000e+01 1.309814453125000000e+01 1.367187500000000000e+00 6.103515625000000000e-02 0.000000000000000000e+00 0.000000000000000000e+00
3.920000000000000151e-01 4.760742187500000000e-01 3.288574218750000000e+01 5.218505859375000000e+01 1.306152343750000000e+01 1.391601562500000000e+00 6.103515625000000000e-02 0.000000000000000000e+00 0.000000000000000000e+00
3.930000000000000160e-01 4.760742187500000000e-01 3.287353515625000000e+01 5.222167968750000000e+01 1.302490234375000000e+01 1.403808593750000000e+00 6.103515625000000000e-02 0.000000000000000000e+00 0.000000000000000000e+00
3.940000000000000169e-01 4.760742187500000000e-01 3.283691406250000000e+01 5.223388671875000000e+01 1.306152343750000000e+01 1.391601562500000000e+00 6.103515625000000000e-02 0.000000000000000000e+00 0.000000000000000000e+00
3.950000000000000178e-01 4.882812500000000000e-01 3.287353515625000000e+01 5.214843750000000000e+01 1.307373046875000000e+01 1.416015625000000000e+00 6.103515625000000000e-02 0.000000000000000000e+00 0.000000000000000000e+00
3.960000000000000187e-01 4.760742187500000000e-01 3.292236328125000000e+01 5.219726562500000000e+01 1.300048828125000000e+01 1.403808593750000000e+00 6.103515625000000000e-02 0.000000000000000000e+00 0.000000000000000000e+00
3.970000000000000195e-01 4.638671875000000000e-01 3.291015625000000000e+01 5.213623046875000000e+01 1.311035156250000000e+01 1.379394531250000000e+00 6.103515625000000000e-02 0.000000000000000000e+00 0.000000000000000000e+00
3.980000000000000204e-01 4.516601562500000000e-01 3.291015625000000000e+01 5.230712890625000000e+01 1.295166015625000000e+01 1.379394531250000000e+00 7.324218750000000000e-02 0.000000000000000000e+00 0.000000000000000000e+00
3.990000000000000213e-01 4.516601562500000000e-01 3.294677734375000000e+01 5.228271484375000000e+01 1.296386718750000000e+01 1.354980468750000000e+00 7.324218750000000000e-02 0.000000000000000000e+00 0.000000000000000000e+00
4.000000000000000222e-01 4.760742187500000000e-01 3.293457031250000000e+01 5.238037109375000000e+01 1.289062500000000000e+01 1.318359375000000000e+00 1.098632812500000000e-01 0.000000000000000000e+00 0.000000000000000000e+00
4.010000000000000231e-01 4.760742187500000000e-01 3.311767578125000000e+01 5.220947265625000000e+01 1.295166015625000000e+01 1.245117187500000000e+00 1.098632812500000000e-01 0.000000000000000000e+00 0.000000000000000000e+00
4.020000000000000240e-01 4.882812500000000000e-01 3.311767578125000000e+01 5.225830078125000000e+01 1.290283203125000000e+01 1.232910156250000000e+00 1.098632812500000000e-01 0.000000000000000000e+00 0.000000000000000000e+00
4.030000000000000249e-01 4.760742187500000000e-01 3.316650390625000000e+01 5.214843750000000000e+01 1.295166015625000000e+01 1.257324218750000000e+00 1.098632812500000000e-01 0.000000000000000000e+00 0.000000000000000000e+00
4.040000000000000258e-01 4.882812500000000000e-01 3.311767578125000000e+01 5.214843750000000000e+01 1.297607421875000000e+01 1.269531250000000000e+00 1.098632812500000000e-01 0.000000000000000000e+00 0.000000000000000000e+00
4.050000000000000266e-01 4.760742187500000000e-01 3.331298828125000000e+01 5.206298828125000000e+01 1.291503906250000000e+01 1.232910156250000000e+00 1.342773437500000000e-01 0.000000000000000000e+00 0.000000000000000000e+00
4.060000000000000275e-01 4.882812500000000000e-01 3.331298828125000000e+01 5.202636718750000000e+01 1.293945312500000000e+01 1.232910156250000000e+00 1.342773437500000000e-01 0.000000000000000000e+00 0.000000000000000000e+00
4.070000000000000284e-01 4.638671875000000000e-01 3.341064453125000000e+01 5.190429687500000000e+01 1.301269531250000000e+01 1.208496093750000000e+00 1.342773437500000000e-01 0.000000000000000000e+00 0.000000000000000000e+00
4.080000000000000293e-01 4.516601562500000000e-01 3.336181640625000000e+01 5.196533203125000000e+01 1.302490234375000000e+01 1.196289062500000000e+00 1.464843750000000000e-01 0.000000000000000000e+00 0.000000000000000000e+00
4.090000000000000302e-01 4.394531250000000000e-01 3.344726562500000000e+01 5.207519531250000000e+01 1.284179687500000000e+01 1.196289062500000000e+00 1.464843750000000000e-01 0.000000000000000000e+00 0.000000000000000000e+00
4.100000000000000311e-01 4.516601562500000000e-01 3.348388671875000000e+01 5.208740234375000000e+01 1.280517578125000000e+01 1.171875000000000000e+00 1.464843750000000000e-01 0.000000000000000000e+00 0.000000000000000000e+00
4.110000000000000320e-01 4.394531250000000000e-01 3.354492187500000000e+01 5.208740234375000000e+01 1.273193359375000000e+01 1.196289062500000000e+00 1.342773437500000000e-01 0.000000000000000000e+00 0.000000000000000000e+00
4.120000000000000329e-01 4.760742187500000000e-01 3.332519531250000000e+01 5.223388671875000000e+01 1.271972656250000000e+01 1.245117187500000000e+00 1.220703125000000000e-01 0.000000000000000000e+00 0.000000000000000000e+00
4.130000000000000338e-01 4.394531250000000000e-01 3.334960937500000000e+01 5.216064453125000000e+01 1.279296875000000000e+01 1.257324218750000000e+00 9.765625000000000000e-02 0.000000000000000000e+00 0.000000000000000000e+00
4.140000000000000346e-01 4.272460937500000000e-01 3.333740234375000000e+01 5.212402343750000000e+01 1.286621093750000000e+01 1.245117187500000000e+00 8.544921875000000000e-02 0.000000000000000000e+00 0.000000000000000000e+00
4.150000000000000355e-01 4.272460937500000000e-01 3.332519531250000000e+01 5.216064453125000000e+01 1.282958984375000000e+01 1.257324218750000000e+00 8.544921875000000000e-02 0.000000000000000000e+00 0.000000000000000000e+00
4.160000000000000364e-01 4.150390625000000000e-01 3.328857421875000000e+01 5.217285156250000000e+01 1.286621093750000000e+01 1.257324218750000000e+00 8.544921875000000000e-02 0.000000000000000000e+00 0.000000000000000000e+00
4.169999999999999818e-01 4.272460937500000000e-01 3.325195312500000000e+01 5.218505859375000000e+01 1.280517578125000000e+01 1.330566406250000000e+00 8.544921875000000000e-02 0.000000000000000000e+00 0.000000000000000000e+00
4.179999999999999827e-01 3.906250000000000000e-01 3.323974609375000000e+01 5.229492187500000000e+01 1.276855468750000000e+01 1.306152343750000000e+00 8.544921875000000000e-02 0.000000000000000000e+00 0.000000000000000000e+00
4.189999999999999836e-01 3.906250000000000000e-01 3.331298828125000000e+01 5.214843750000000000e+01 1.286621093750000000e+01 1.281738281250000000e+00 8.544921875000000000e-02 0.000000000000000000e+00 0.000000000000000000e+00
4.199999999999999845e-01 3.784179687500000000e-01 3.330078125000000000e+01 5.213623046875000000e+01 1.291503906250000000e+01 1.269531250000000000e+00 7.324218750000000000e-02 1.220703125000000000e-02 0.000000000000000000e+00
4.209999999999999853e-01 3.906250000000000000e-01 3.331298828125000000e+01 5.216064453125000000e+01 1.291503906250000000e+01 1.220703125000000000e+00 6.103515625000000000e-02 1.220703125000000000e-02 0.000000000000000000e+00
4.219999999999999862e-01 3.784179687500000000e-01 3.338623046875000000e+01 5.219726562500000000e+01 1.282958984375000000e+01 1.208496093750000000e+00 4.882812500000000000e-02 1.220703125000000000e-02 0.000000000000000000e+00
4.229999999999999871e-01 4.150390625000000000e-01 3.344726562500000000e+01 5.223388671875000000e+01 1.269531250000000000e+01 1.208496093750000000e+00 4.882812500000000000e-02 1.220703125000000000e-02 0.000000000000000000e+00
4.239999999999999880e-01 3.906250000000000000e-01 3.347167968750000000e+01 5.230712890625000000e+01 1.260986328125000000e+01 1.220703125000000000e+00 3.662109375000000000e-02 1.220703125000000000e-02 0.000000000000000000e+00
4.249999999999999889e-01 3.784179687500000000e-01 3.341064453125000000e+01 5.235595703125000000e+01 1.264648437500000000e+01 1.208496093750000000e+00 3.662109375000000000e-02 1.220703125000000000e-02 0.000000000000000000e+00
4.259999999999999898e-01 3.906250000000000000e-01 3.344726562500000000e+01 5.235595703125000000e+01 1.258544921875000000e+01 1.220703125000000000e+00 3.662109375000000000e-02 1.220703125000000000e-02 0.000000000000000000e+00
4.269999999999999907e-01 3.906250000000000000e-01 3.343505859375000000e+01 5.233154296875000000e+01 1.264648437500000000e+01 1.196289062500000000e+00 3.662109375000000000e-02 1.220703125000000000e-02 0.000000000000000000e+00
4.279999999999999916e-01 4.028320312500000000e-01 3.343505859375000000e+01 5.228271484375000000e+01 1.262207031250000000e+01 1.257324218750000000e+00 3.662109375000000000e-02 1.220703125000000000e-02 0.000000000000000000e+00
4.289999999999999925e-01 3.784179687500000000e-01 3.342285156250000000e+01 5.231933593750000000e+01 1.259765625000000000e+01 1.281738281250000000e+00 4.882812500000000000e-02 1.220703125000000000e-02 0.000000000000000000e+00
4.299999999999999933e-01 3.540039062500000000e-01 3.326416015625000000e+01 5.247802734375000000e+01 1.263427734375000000e+01 1.269531250000000000e+00 4.882812500000000000e-02 1.220703125000000000e-02 0.000000000000000000e+00
4.309999999999999942e-01 3.295898437500000000e-01 3.323974609375000000e+01 5.247802734375000000e+01 1.269531250000000000e+01 1.257324218750000000e+00 6.103515625000000000e-02 1.220703125000000000e-02 0.000000000000000000e+00
4.319999999999999951e-01 3.417968750000000000e-01 3.330078125000000000e+01 5.230712890625000000e+01 1.275634765625000000e+01 1.293945312500000000e+00 6.103515625000000000e-02 1.220703125000000000e-02 0.000000000000000000e+00
4.329999999999999960e-01 3.540039062500000000e-01 3.331298828125000000e+01 5.228271484375000000e+01 1.276855468750000000e+01 1.281738281250000000e+00 6.103515625000000000e-02 1.220703125000000000e-02 0.000000000000000000e+00
4.339999999999999969e-01 3.295898437500000000e-01 3.327636718750000000e+01 5.236816406250000000e+01 1.275634765625000000e+01 1.269531250000000000e+00 6.103515625000000000e-02 1.220703125000000000e-02 0.000000000000000000e+00
4.349999999999999978e-01 3.051757812500000000e-01 3.325195312500000000e+01 5.250244140625000000e+01 1.265869140625000000e+01 1.281738281250000000e+00 6.103515625000000000e-02 1.220703125000000000e-02 0.000000000000000000e+00
4.359999999999999987e-01 2.929687500000000000e-01 3.320312500000000000e+01 5.250244140625000000e+01 1.268310546875000000e+01 1.318359375000000000e+00 6.103515625000000000e-02 1.220703125000000000e-02 0.000000000000000000e+00
4.369999999999999996e-01 2.929687500000000000e-01 3.321533203125000000e+01 5.253906250000000000e+01 1.264648437500000000e+01 1.306152343750000000e+00 6.103515625000000000e-02 1.220703125000000000e-02 0.000000000000000000e+00
4.380000000000000004e-01 2.929687500000000000e-01 3.311767578125000000e+01 5.260009765625000000e+01 1.269531250000000000e+01 1.293945312500000000e+00 6.103515625000000000e-02 1.220703125000000000e-02 0.000000000000000000e+00
4.390000000000000013e-01 3.173828125000000000e-01 3.314208984375000000e+01 5.256347656250000000e+01 1.270751953125000000e+01 1.269531250000000000e+00 4.882812500000000000e-02 1.220703125000000000e-02 0.000000000000000000e+00
4.400000000000000022e-01 2.807617187500000000e-01 3.327636718750000000e+01 5.247802734375000000e+01 1.264648437500000000e+01 1.318359375000000000e+00 4.882812500000000000e-02 1.220703125000000000e-02 0.000000000000000000e+00
4.410000000000000031e-01 3.173828125000000000e-01 3.308105468750000000e+01 5.267333984375000000e+01 1.262207031250000000e+01 1.306152343750000000e+00 4.882812500000000000e-02 1.220703125000000000e-02 0.000000000000000000e+00
4.420000000000000040e-01 3.295898437500000000e-01 3.315429687500000000e+01 5.263671875000000000e+01 1.259765625000000000e+01 1.281738281250000000e+00 4.882812500000000000e-02 1.220703125000000000e-02 0.000000000000000000e+00
4.430000000000000049e-01 3.173828125000000000e-01 3.321533203125000000e+01 5.255126953125000000e+01 1.264648437500000000e+01 1.269531250000000000e+00 3.662109375000000000e-02 1.220703125000000000e-02 0.000000000000000000e+00
4.440000000000000058e-01 3.295898437500000000e-01 3.321533203125000000e+01 5.247802734375000000e+01 1.269531250000000000e+01 1.281738281250000000e+00 3.662109375000000000e-02 1.220703125000000000e-02 0.000000000000000000e+00
4.450000000000000067e-01 3.295898437500000000e-01 3.325195312500000000e+01 5.249023437500000000e+01 1.260986328125000000e+01 1.318359375000000000e+00 3.662109375000000000e-02 1.220703125000000000e-02 0.000000000000000000e+00
4.460000000000000075e-01 3.173828125000000000e-01 3.332519531250000000e+01 5.251464843750000000e+01 1.258544921875000000e+01 1.257324218750000000e+00 3.662109375000000000e-02 1.220703125000000000e-02 0.000000000000000000e+00
4.470000000000000084e-01 3.295898437500000000e-01 3.337402343750000000e+01 5.250244140625000000e+01 1.256103515625000000e+01 1.232910156250000000e+00 3.662109375000000000e-02 1.220703125000000000e-02 0.000000000000000000e+00
4.480000000000000093e-01 3.417968750000000000e-01 3.331298828125000000e+01 5.257568359375000000e+01 1.254882812500000000e+01 1.220703125000000000e+00 3.662109375000000000e-02 1.220703125000000000e-02 0.000000000000000000e+00
4.490000000000000102e-01 3.662109375000000000e-01 3.326416015625000000e+01 5.247802734375000000e+01 1.267089843750000000e+01 1.220703125000000000e+00 3.662109375000000000e-02 1.220703125000000000e-02 0.000000000000000000e+00
4.500000000000000111e-01 3.417968750000000000e-01 3.330078125000000000e+01 5.241699218750000000e+01 1.273193359375000000e+01 1.208496093750000000e+00 3.662109375000000000e-02 1.220703125000000000e-02 0.000000000000000000e+00
4.510000000000000120e-01 3.662109375000000000e-01 3.342285156250000000e+01 5.231933593750000000e+01 1.267089843750000000e+01 1.220703125000000000e+00 4.882812500000000000e-02 1.220703125000000000e-02 0.000000000000000000e+00
4.520000000000000129e-01 3.784179687500000000e-01 3.360595703125000000e+01 5.214843750000000000e+01 1.260986328125000000e+01 1.257324218750000000e+00 4.882812500000000000e-02 1.220703125000000000e-02 0.000000000000000000e+00
4.530000000000000138e-01 3.906250000000000000e-01 3.380126953125000000e+01 5.195312500000000000e+01 1.260986328125000000e+01 1.245117187500000000e+00 4.882812500000000000e-02 1.220703125000000000e-02 0.000000000000000000e+00
4.540000000000000147e-01 4.150390625000000000e-01 3.380126953125000000e+01 5.206298828125000000e+01 1.246337890625000000e+01 1.257324218750000000e+00 4.882812500000000000e-02 1.220703125000000000e-02 0.000000000000000000e+00
4.550000000000000155e-01 3.906250000000000000e-01 3.383789062500000000e+01 5.216064453125000000e+01 1.235351562500000000e+01 1.257324218750000000e+00 4.882812500000000000e-02 1.220703125000000000e-02 0.000000000000000000e+00
4.560000000000000164e-01 4.028320312500000000e-01 3.399658203125000000e+01 5.211181640625000000e+01 1.221923828125000000e+01 1.269531250000000000e+00 4.882812500000000000e-02 1.220703125000000000e-02 0.000000000000000000e+00
4.570000000000000173e-01 4.028320312500000000e-01 3.400878906250000000e+01 5.216064453125000000e+01 1.213378906250000000e+01 1.293945312500000000e+00 7.324218750000000000e-02 0.000000000000000000e+00 0.000000000000000000e+00
4.580000000000000182e-01 4.150390625000000000e-01 3.420410156250000000e+01 5.207519531250000000e+01 1.206054687500000000e+01 1.245117187500000000e+00 7.324218750000000000e-02 0.000000000000000000e+00 0.000000000000000000e+00
4.590000000000000191e-01 4.272460937500000000e-01 3.432617187500000000e+01 5.196533203125000000e+01 1.206054687500000000e+01 1.220703125000000000e+00 7.324218750000000000e-02 0.000000000000000000e+00 0.000000000000000000e+00
4.600000000000000200e-01 4.394531250000000000e-01 3.430175781250000000e+01 5.197753906250000000e+01 1.201171875000000000e+01 1.269531250000000000e+00 7.324218750000000000e-02 0.000000000000000000e+00 0.000000000000000000e+00
4.610000000000000209e-01 4.516601562500000000e-01 3.433837890625000000e+01 5.196533203125000000e+01 1.195068359375000000e+01 1.293945312500000000e+00 7.324218750000000000e-02 0.000000000000000000e+00 0.000000000000000000e+00
4.620000000000000218e-01 4.638671875000000000e-01 3.438720703125000000e+01 5.192871093750000000e+01 1.191406250000000000e+01 1.306152343750000000e+00 8.544921875000000000e-02 0.000000000000000000e+00 0.000000000000000000e+00
4.630000000000000226e-01 4.638671875000000000e-01 3.438720703125000000e+01 5.192871093750000000e+01 1.186523437500000000e+01 1.354980468750000000e+00 8.544921875000000000e-02 0.000000000000000000e+00 0.000000000000000000e+00
4.640000000000000235e-01 4.638671875000000000e-01 3.442382812500000000e+01 5.179443359375000000e+01 1.191406250000000000e+01 1.403808593750000000e+00 7.324218750000000000e-02 0.000000000000000000e+00 0.000000000000000000e+00
4.650000000000000244e-01 4.760742187500000000e-01 3.464355468750000000e+01 5.167236328125000000e+01 1.184082031250000000e+01 1.367187500000000000e+00 7.324218750000000000e-02 0.000000000000000000e+00 0.000000000000000000e+00
4.660000000000000253e-01 4.760742187500000000e-01 3.469238281250000000e+01 5.164794921875000000e+01 1.182861328125000000e+01 1.354980468750000000e+00 6.103515625000000000e-02 0.000000000000000000e+00 0.000000000000000000e+00
4.670000000000000262e-01 4.638671875000000000e-01 3.470458984375000000e+01 5.163574218750000000e+01 1.179199218750000000e+01 1.403808593750000000e+00 6.103515625000000000e-02 0.000000000000000000e+00 0.000000000000000000e+00
4.680000000000000271e-01 4.638671875000000000e-01 3.476562500000000000e+01 5.157470703125000000e+01 1.180419921875000000e+01 1.391601562500000000e+00 6.103515625000000000e-02 0.000000000000000000e+00 0.000000000000000000e+00
4.690000000000000280e-01 4.638671875000000000e-01 3.485107421875000000e+01 5.146484375000000000e+01 1.181640625000000000e+01 1.403808593750000000e+00 6.103515625000000000e-02 0.000000000000000000e+00 0.000000000000000000e+00
4.700000000000000289e-01 4.760742187500000000e-01 3.488769531250000000e+01 5.131835937500000000e+01 1.190185546875000000e+01 1.416015625000000000e+00 6.103515625000000000e-02 0.000000000000000000e+00 0.000000000000000000e+00
4.710000000000000298e-01 4.882812500000000000e-01 3.485107421875000000e+01 5.128173828125000000e+01 1.196289062500000000e+01 1.416015625000000000e+00 6.103515625000000000e-02 0.000000000000000000e+00 0.000000000000000000e+00
4.720000000000000306e-01 4.638671875000000000e-01 3.485107421875000000e+01 5.123291015625000000e+01 1.203613281250000000e+01 1.416015625000000000e+00 6.103515625000000000e-02 0.000000000000000000e+00 0.000000000000000000e+00
4.730000000000000315e-01 4.516601562500000000e-01 3.496093750000000000e+01 5.104980468750000000e+01 1.215820312500000000e+01 1.379394531250000000e+00 7.324218750000000000e-02 0.000000000000000000e+00 0.000000000000000000e+00
4.740000000000000324e-01 4.516601562500000000e-01 3.514404296875000000e+01 5.080566406250000000e+01 1.221923828125000000e+01 1.379394531250000000e+00 7.324218750000000000e-02 0.000000000000000000e+00 0.000000000000000000e+00
4.750000000000000333e-01 4.516601562500000000e-01 3.513183593750000000e+01 5.080566406250000000e+01 1.229248046875000000e+01 1.318359375000000000e+00 6.103515625000000000e-02 0.000000000000000000e+00 0.000000000000000000e+00
4.760000000000000342e-01 4.394531250000000000e-01 3.520507812500000000e+01 5.068359375000000000e+01 1.234130859375000000e+01 1.330566406250000000e+00 6.103515625000000000e-02 0.000000000000000000e+00 0.000000000000000000e+00
4.770000000000000351e-01 4.394531250000000000e-01 3.527832031250000000e+01 5.070800781250000000e+01 1.224365234375000000e+01 1.330566406250000000e+00 6.103515625000000000e-02 0.000000000000000000e+00 0.000000000000000000e+00
4.780000000000000360e-01 4.394531250000000000e-01 3.530273437500000000e+01 5.076904296875000000e+01 1.218261718750000000e+01 1.306152343750000000e+00 4.882812500000000000e-02 0.000000000000000000e+00 0.000000000000000000e+00
4.790000000000000369e-01 4.394531250000000000e-01 3.530273437500000000e+01 5.070800781250000000e+01 1.225585937500000000e+01 1.293945312500000000e+00 4.882812500000000000e-02 0.000000000000000000e+00 0.000000000000000000e+00
4.799999999999999822e-01 4.394531250000000000e-01 3.532714843750000000e+01 5.070800781250000000e+01 1.223144531250000000e+01 1.293945312500000000e+00 4.882812500000000000e-02 0.000000000000000000e+00 0.000000000000000000e+00
4.809999999999999831e-01 4.394531250000000000e-01 3.531494140625000000e+01 5.074462890625000000e+01 1.217041015625000000e+01 1.330566406250000000e+00 4.882812500000000000e-02 0.000000000000000000e+00 0.000000000000000000e+00
4.819999999999999840e-01 4.516601562500000000e-01 3.525390625000000000e+01 5.081787109375000000e+01 1.213378906250000000e+01 1.342773437500000000e+00 4.882812500000000000e-02 0.000000000000000000e+00 0.000000000000000000e+00
4.829999999999999849e-01 4.516601562500000000e-01 3.525390625000000000e+01 5.089111328125000000e+01 1.203613281250000000e+01 1.367187500000000000e+00 4.882812500000000000e-02 0.000000000000000000e+00 0.000000000000000000e+00
4.839999999999999858e-01 4.638671875000000000e-01 3.511962890625000000e+01 5.093994140625000000e+01 1.208496093750000000e+01 1.391601562500000000e+00 6.103515625000000000e-02 0.000000000000000000e+00 0.000000000000000000e+00
4.849999999999999867e-01 4.516601562500000000e-01 3.516845703125000000e+01 5.083007812500000000e+01 1.218261718750000000e+01 1.367187500000000000e+00 7.324218750000000000e-02 0.000000000000000000e+00 0.000000000000000000e+00
4.859999999999999876e-01 4.516601562500000000e-01 3.524169921875000000e+01 5.073242187500000000e+01 1.219482421875000000e+01 1.379394531250000000e+00 6.103515625000000000e-02 0.000000000000000000e+00 0.000000000000000000e+00
4.869999999999999885e-01 4.272460937500000000e-01 3.515625000000000000e+01 5.070800781250000000e+01 1.228027343750000000e+01 1.428222656250000000e+00 6.103515625000000000e-02 0.000000000000000000e+00 0.000000000000000000e+00
4.879999999999999893e-01 4.150390625000000000e-01 3.510742187500000000e+01 5.068359375000000000e+01 1.237792968750000000e+01 1.416015625000000000e+00 6.103515625000000000e-02 0.000000000000000000e+00 0.000000000000000000e+00
4.889999999999999902e-01 4.028320312500000000e-01 3.509521484375000000e+01 5.064697265625000000e+01 1.243896484375000000e+01 1.416015625000000000e+00 6.103515625000000000e-02 0.000000000000000000e+00 0.000000000000000000e+00
4.899999999999999911e-01 4.150390625000000000e-01 3.516845703125000000e+01 5.064697265625000000e+01 1.241455078125000000e+01 1.354980468750000000e+00 6.103515625000000000e-02 0.000000000000000000e+00 0.000000000000000000e+00
4.909999999999999920e-01 4.150390625000000000e-01 3.524169921875000000e+01 5.062255859375000000e+01 1.236572265625000000e+01 1.354980468750000000e+00 6.103515625000000000e-02 0.000000000000000000e+00 0.000000000000000000e+00
4.919999999999999929e-01 4.028320312500000000e-01 3.541259765625000000e+01 5.056152343750000000e+01 1.228027343750000000e+01 1.342773437500000000e+00 7.324218750000000000e-02 0.000000000000000000e+00 0.000000000000000000e+00
4.929999999999999938e-01 4.028320312500000000e-01 3.553466796875000000e+01 5.057373046875000000e+01 1.218261718750000000e+01 1.306152343750000000e+00 7.324218750000000000e-02 0.000000000000000000e+00 0.000000000000000000e+00
4.939999999999999947e-01 3.906250000000000000e-01 3.560791015625000000e+01 5.057373046875000000e+01 1.213378906250000000e+01 1.293945312500000000e+00 7.324218750000000000e-02 0.000000000000000000e+00 0.000000000000000000e+00
4.949999999999999956e-01 4.028320312500000000e-01 3.563232421875000000e+01 5.057373046875000000e+01 1.210937500000000000e+01 1.281738281250000000e+00 7.324218750000000000e-02 0.000000000000000000e+00 0.000000000000000000e+00
4.959999999999999964e-01 4.028320312500000000e-01 3.588867187500000000e+01 5.037841796875000000e+01 1.204833984375000000e+01 1.281738281250000000e+00 7.324218750000000000e-02 0.000000000000000000e+00 0.000000000000000000e+00
4.969999999999999973e-01 3.906250000000000000e-01 3.608398437500000000e+01 5.031738281250000000e+01 1.192626953125000000e+01 1.281738281250000000e+00 4.882812500000000000e-02 0.000000000000000000e+00 0.000000000000000000e+00
4.979999999999999982e-01 3.906250000000000000e-01 3.605957031250000000e+01 5.036621093750000000e+01 1.190185546875000000e+01 1.281738281250000000e+00 4.882812500000000000e-02 0.000000000000000000e+00 0.000000000000000000e+00
4.989999999999999991e-01 3.784179687500000000e-01 3.620605468750000000e+01 5.026855468750000000e+01 1.192626953125000000e+01 1.220703125000000000e+00 4.882812500000000000e-02 0.000000000000000000e+00 0.000000000000000000e+00
5.000000000000000000e-01 3.906250000000000000e-01 3.626708984375000000e+01 5.024414062500000000e+01 1.185302734375000000e+01 1.245117187500000000e+00 6.103515625000000000e-02 0.000000000000000000e+00 0.000000000000000000e+00
5.010000000000000009e-01 4.028320312500000000e-01 3.625488281250000000e+01 5.023193359375000000e+01 1.188964843750000000e+01 1.220703125000000000e+00 6.103515625000000000e-02 0.000000000000000000e+00 0.000000000000000000e+00
5.020000000000000018e-01 4.028320312500000000e-01 3.635253906250000000e+01 5.018310546875000000e+01 1.181640625000000000e+01 1.245117187500000000e+00 6.103515625000000000e-02 0.000000000000000000e+00 0.000000000000000000e+00
5.030000000000000027e-01 4.028320312500000000e-01 3.634033203125000000e+01 5.015869140625000000e+01 1.185302734375000000e+01 1.245117187500000000e+00 6.103515625000000000e-02 0.000000000000000000e+00 0.000000000000000000e+00
5.040000000000000036e-01 4.272460937500000000e-01 3.625488281250000000e+01 5.028076171875000000e+01 1.181640625000000000e+01 1.220703125000000000e+00 6.103515625000000000e-02 0.000000000000000000e+00 0.000000000000000000e+00
5.050000000000000044e-01 4.272460937500000000e-01 3.627929687500000000e+01 5.024414062500000000e+01 1.181640625000000000e+01 1.232910156250000000e+00 6.103515625000000000e-02 0.000000000000000000e+00 0.000000000000000000e+00
5.060000000000000053e-01 4.150390625000000000e-01 3.634033203125000000e+01 5.013427734375000000e+01 1.190185546875000000e+01 1.208496093750000000e+00 6.103515625000000000e-02 0.000000000000000000e+00 0.000000000000000000e+00
5.070000000000000062e-01 4.150390625000000000e-01 3.634033203125000000e+01 5.021972656250000000e+01 1.180419921875000000e+01 1.220703125000000000e+00 6.103515625000000000e-02 0.000000000000000000e+00 0.000000000000000000e+00
5.080000000000000071e-01 4.394531250000000000e-01 3.625488281250000000e+01 5.021972656250000000e+01 1.188964843750000000e+01 1.196289062500000000e+00 6.103515625000000000e-02 0.000000000000000000e+00 0.000000000000000000e+00
5.090000000000000080e-01 4.760742187500000000e-01 3.626708984375000000e+01 5.032958984375000000e+01 1.174316406250000000e+01 1.184082031250000000e+00 7.324218750000000000e-02 0.000000000000000000e+00 0.000000000000000000e+00
5.100000000000000089e-01 4.882812500000000000e-01 3.630371093750000000e+01 5.039062500000000000e+01 1.165771484375000000e+01 1.159667968750000000e+00 7.324218750000000000e-02 0.000000000000000000e+00 0.000000000000000000e+00
5.110000000000000098e-01 4.882812500000000000e-01 3.642578125000000000e+01 5.045166015625000000e+01 1.151123046875000000e+01 1.123046875000000000e+00 7.324218750000000000e-02 0.000000000000000000e+00 0.000000000000000000e+00
5.120000000000000107e-01 4.882812500000000000e-01 3.659667968750000000e+01 5.035400390625000000e+01 1.145019531250000000e+01 1.110839843750000000e+00 8.544921875000000000e-02 0.000000000000000000e+00 0.000000000000000000e+00
5.130000000000000115e-01 5.004882812500000000e-01 3.656005859375000000e+01 5.035400390625000000e+01 1.146240234375000000e+01 1.123046875000000000e+00 8.544921875000000000e-02 0.000000000000000000e+00 0.000000000000000000e+00
5.140000000000000124e-01 5.004882812500000000e-01 3.673095703125000000e+01 5.034179687500000000e+01 1.131591796875000000e+01 1.110839843750000000e+00 8.544921875000000000e-02 0.000000000000000000e+00 0.000000000000000000e+00
5.150000000000000133e-01 5.249023437500000000e-01 3.695068359375000000e+01 5.019531250000000000e+01 1.121826171875000000e+01 1.110839843750000000e+00 8.544921875000000000e-02 0.000000000000000000e+00 0.000000000000000000e+00
5.160000000000000142e-01 5.126953125000000000e-01 3.686523437500000000e+01 5.023193359375000000e+01 1.127929687500000000e+01 1.110839843750000000e+00 8.544921875000000000e-02 0.000000000000000000e+00 0.000000000000000000e+00
5.170000000000000151e-01 5.249023437500000000e-01 3.679199218750000000e+01 5.021972656250000000e+01 1.136474609375000000e+01 1.098632812500000000e+00 7.324218750000000000e-02 0.000000000000000000e+00 0.000000000000000000e+00
5.180000000000000160e-01 5.371093750000000000e-01 3.695068359375000000e+01 5.008544921875000000e+01 1.132812500000000000e+01 1.098632812500000000e+00 9.765625000000000000e-02 0.000000000000000000e+00 0.000000000000000000e+00
5.190000000000000169e-01 5.126953125000000000e-01 3.693847656250000000e+01 5.008544921875000000e+01 1.137695312500000000e+01 1.086425781250000000e+00 8.544921875000000000e-02 0.000000000000000000e+00 0.000000000000000000e+00
5.200000000000000178e-01 5.126953125000000000e-01 3.682861328125000000e+01 5.009765625000000000e+01 1.143798828125000000e+01 1.123046875000000000e+00 1.098632812500000000e-01 0.000000000000000000e+00 0.000000000000000000e+00
5.210000000000000187e-01 5.126953125000000000e-01 3.680419921875000000e+01 5.020751953125000000e+01 1.134033203125000000e+01 1.135253906250000000e+00 1.098632812500000000e-01 0.000000000000000000e+00 0.000000000000000000e+00
5.220000000000000195e-01 5.004882812500000000e-01 3.675537109375000000e+01 5.032958984375000000e+01 1.126708984375000000e+01 1.147460937500000000e+00 1.098632812500000000e-01 0.000000000000000000e+00 0.000000000000000000e+00
5.230000000000000204e-01 4.760742187500000000e-01 3.682861328125000000e+01 5.034179687500000000e+01 1.120605468750000000e+01 1.147460937500000000e+00 1.220703125000000000e-01 0.000000000000000000e+00 0.000000000000000000e+00
5.240000000000000213e-01 4.760742187500000000e-01 3.691406250000000000e+01 5.037841796875000000e+01 1.109619140625000000e+01 1.135253906250000000e+00 9.765625000000000000e-02 0.000000000000000000e+00 0.000000000000000000e+00
5.250000000000000222e-01 4.882812500000000000e-01 3.696289062500000000e+01 5.030517578125000000e+01 1.109619140625000000e+01 1.147460937500000000e+00 8.544921875000000000e-02 0.000000000000000000e+00 0.000000000000000000e+00
5.260000000000000231e-01 5.249023437500000000e-01 3.699951171875000000e+01 5.025634765625000000e+01 1.109619140625000000e+01 1.123046875000000000e+00 7.324218750000000000e-02 0.000000000000000000e+00 0.000000000000000000e+00
5.270000000000000240e-01 5.371093750000000000e-01 3.739013671875000000e+01 4.990234375000000000e+01 1.105957031250000000e+01 1.110839843750000000e+00 8.544921875000000000e-02 0.000000000000000000e+00 0.000000000000000000e+00
5.280000000000000249e-01 5.371093750000000000e-01 3.739013671875000000e+01 4.985351562500000000e+01 1.110839843750000000e+01 1.110839843750000000e+00 8.544921875000000000e-02 0.000000000000000000e+00 0.000000000000000000e+00
5.290000000000000258e-01 5.615234375000000000e-01 3.734130859375000000e+01 4.995117187500000000e+01 1.103515625000000000e+01 1.110839843750000000e+00 8.544921875000000000e-02 0.000000000000000000e+00 0.000000000000000000e+00
5.300000000000000266e-01 5.371093750000000000e-01 3.729248046875000000e+01 4.993896484375000000e+01 1.112060546875000000e+01 1.110839843750000000e+00 7.324218750000000000e-02 1.220703125000000000e-02 0.000000000000000000e+00
5.310000000000000275e-01 5.371093750000000000e-01 3.739013671875000000e+01 4.992675781250000000e+01 1.105957031250000000e+01 1.086425781250000000e+00 8.544921875000000000e-02 0.000000000000000000e+00 0.000000000000000000e+00
5.320000000000000284e-01 5.371093750000000000e-01 3.731689453125000000e+01 5.010986328125000000e+01 1.088867187500000000e+01 1.147460937500000000e+00 7.324218750000000000e-02 0.000000000000000000e+00 0.000000000000000000e+00
5.330000000000000293e-01 5.371093750000000000e-01 3.742675781250000000e+01 5.007324218750000000e+01 1.080322265625000000e+01 1.159667968750000000e+00 7.324218750000000000e-02 0.000000000000000000e+00 0.000000000000000000e+00
5.340000000000000302e-01 5.371093750000000000e-01 3.748779296875000000e+01 5.008544921875000000e+01 1.071777343750000000e+01 1.171875000000000000e+00 7.324218750000000000e-02 0.000000000000000000e+00 0.000000000000000000e+00
5.350000000000000311e-01 5.371093750000000000e-01 3.754882812500000000e+01 5.014648437500000000e+01 1.064453125000000000e+01 1.123046875000000000e+00 6.103515625000000000e-02 0.000000000000000000e+00 0.000000000000000000e+00
5.360000000000000320e-01 5.493164062500000000e-01 3.759765625000000000e+01 5.009765625000000000e+01 1.065673828125000000e+01 1.098632812500000000e+00 4.882812500000000000e-02 0.000000000000000000e+00 0.000000000000000000e+00
5.370000000000000329e-01 5.126953125000000000e-01 3.776855468750000000e+01 4.990234375000000000e+01 1.065673828125000000e+01 1.159667968750000000e+00 4.882812500000000000e-02 0.000000000000000000e+00 0.000000000000000000e+00
5.380000000000000338e-01 5.249023437500000000e-01 3.771972656250000000e+01 4.996337890625000000e+01 1.060791015625000000e+01 1.184082031250000000e+00 4.882812500000000000e-02 0.000000000000000000e+00 0.000000000000000000e+00
5.390000000000000346e-01 5.249023437500000000e-01 3.771972656250000000e+01 5.008544921875000000e+01 1.051025390625000000e+01 1.159667968750000000e+00 4.882812500000000000e-02 0.000000000000000000e+00 0.000000000000000000e+00
5.400000000000000355e-01 5.249023437500000000e-01 3.769531250000000000e+01 5.015869140625000000e+01 1.046142578125000000e+01 1.159667968750000000e+00 4.882812500000000000e-02 0.000000000000000000e+00 0.000000000000000000e+00
5.410000000000000364e-01 5.371093750000000000e-01 3.775634765625000000e+01 5.006103515625000000e+01 1.048583984375000000e+01 1.159667968750000000e+00 3.662109375000000000e-02 0.000000000000000000e+00 0.000000000000000000e+00
5.420000000000000373e-01 5.493164062500000000e-01 3.767089843750000000e+01 5.006103515625000000e+01 1.051025390625000000e+01 1.208496093750000000e+00 2.441406250000000000e-02 0.000000000000000000e+00 0.000000000000000000e+00
5.430000000000000382e-01 5.371093750000000000e-01 3.779296875000000000e+01 4.996337890625000000e+01 1.053466796875000000e+01 1.171875000000000000e+00 2.441406250000000000e-02 0.000000000000000000e+00 0.000000000000000000e+00
5.440000000000000391e-01 5.126953125000000000e-01 3.790283203125000000e+01 4.998779296875000000e+01 1.041259765625000000e+01 1.184082031250000000e+00 3.662109375000000000e-02 0.000000000000000000e+00 0.000000000000000000e+00
5.450000000000000400e-01 5.126953125000000000e-01 3.787841796875000000e+01 5.009765625000000000e+01 1.033935546875000000e+01 1.171875000000000000e+00 3.662109375000000000e-02 0.000000000000000000e+00 0.000000000000000000e+00
5.460000000000000409e-01 5.126953125000000000e-01 3.792724609375000000e+01 5.008544921875000000e+01 1.033935546875000000e+01 1.135253906250000000e+00 3.662109375000000000e-02 0.000000000000000000e+00 0.000000000000000000e+00
5.470000000000000417e-01 5.126953125000000000e-01 3.793945312500000000e+01 5.003662109375000000e+01 1.038818359375000000e+01 1.123046875000000000e+00 4.882812500000000000e-02 0.000000000000000000e+00 0.000000000000000000e+00
5.480000000000000426e-01 5.126953125000000000e-01 3.798828125000000000e+01 5.006103515625000000e+01 1.036376953125000000e+01 1.074218750000000000e+00 4.882812500000000000e-02 0.000000000000000000e+00 0.000000000000000000e+00
5.490000000000000435e-01 4.882812500000000000e-01 3.809814453125000000e+01 5.004882812500000000e+01 1.031494140625000000e+01 1.049804687500000000e+00 3.662109375000000000e-02 0.000000000000000000e+00 0.000000000000000000e+00
5.500000000000000444e-01 4.882812500000000000e-01 3.817138671875000000e+01 4.995117187500000000e+01 1.037597656250000000e+01 1.013183593750000000e+00 4.882812500000000000e-02 0.000000000000000000e+00 0.000000000000000000e+00
5.510000000000000453e-01 4.760742187500000000e-01 3.822021484375000000e+01 4.990234375000000000e+01 1.033935546875000000e+01 1.062011718750000000e+00 3.662109375000000000e-02 0.000000000000000000e+00 0.000000000000000000e+00
5.520000000000000462e-01 4.638671875000000000e-01 3.817138671875000000e+01 4.995117187500000000e+01 1.036376953125000000e+01 1.049804687500000000e+00 3.662109375000000000e-02 0.000000000000000000e+00 0.000000000000000000e+00
5.530000000000000471e-01 4.882812500000000000e-01 3.809814453125000000e+01 4.996337890625000000e+01 1.038818359375000000e+01 1.062011718750000000e+00 3.662109375000000000e-02 0.000000000000000000e+00 0.000000000000000000e+00
5.540000000000000480e-01 4.882812500000000000e-01 3.814697265625000000e+01 4.990234375000000000e+01 1.041259765625000000e+01 1.049804687500000000e+00 3.662109375000000000e-02 0.000000000000000000e+00 0.000000000000000000e+00
5.550000000000000488e-01 5.004882812500000000e-01 3.825683593750000000e+01 4.984130859375000000e+01 1.033935546875000000e+01 1.062011718750000000e+00 2.441406250000000000e-02 0.000000000000000000e+00 0.000000000000000000e+00
5.560000000000000497e-01 5.004882812500000000e-01 3.811035156250000000e+01 5.000000000000000000e+01 1.033935546875000000e+01 1.049804687500000000e+00 2.441406250000000000e-02 0.000000000000000000e+00 0.000000000000000000e+00
5.570000000000000506e-01 5.004882812500000000e-01 3.814697265625000000e+01 4.989013671875000000e+01 1.042480468750000000e+01 1.037597656250000000e+00 2.441406250000000000e-02 0.000000000000000000e+00 0.000000000000000000e+00
5.580000000000000515e-01 5.249023437500000000e-01 3.820800781250000000e+01 4.981689453125000000e+01 1.041259765625000000e+01 1.037597656250000000e+00 2.441406250000000000e-02 0.000000000000000000e+00 0.000000000000000000e+00
5.590000000000000524e-01 5.249023437500000000e-01 3.812255859375000000e+01 4.991455078125000000e+01 1.040039062500000000e+01 1.037597656250000000e+00 1.220703125000000000e-02 0.000000000000000000e+00 0.000000000000000000e+00
5.600000000000000533e-01 5.493164062500000000e-01 3.820800781250000000e+01 4.990234375000000000e+01 1.032714843750000000e+01 1.013183593750000000e+00 2.441406250000000000e-02 0.000000000000000000e+00 0.000000000000000000e+00
5.610000000000000542e-01 5.737304687500000000e-01 3.823242187500000000e+01 4.991455078125000000e+01 1.025390625000000000e+01 1.025390625000000000e+00 2.441406250000000000e-02 0.000000000000000000e+00 0.000000000000000000e+00
5.620000000000000551e-01 5.493164062500000000e-01 3.835449218750000000e+01 4.990234375000000000e+01 1.016845703125000000e+01 1.025390625000000000e+00 3.662109375000000000e-02 0.000000000000000000e+00 0.000000000000000000e+00
5.630000000000000560e-01 5.615234375000000000e-01 3.853759765625000000e+01 4.976806640625000000e+01 1.014404296875000000e+01 9.887695312500000000e-01 4.882812500000000000e-02 0.000000000000000000e+00 0.000000000000000000e+00
5.640000000000000568e-01 5.737304687500000000e-01 3.868408203125000000e+01 4.963378906250000000e+01 1.011962890625000000e+01 9.887695312500000000e-01 4.882812500000000000e-02 0.000000000000000000e+00 0.000000000000000000e+00
5.650000000000000577e-01 5.615234375000000000e-01 3.880615234375000000e+01 4.960937500000000000e+01 1.007080078125000000e+01 9.521484375000000000e-01 4.882812500000000000e-02 0.000000000000000000e+00 0.000000000000000000e+00
5.660000000000000586e-01 5.737304687500000000e-01 3.891601562500000000e+01 4.949951171875000000e+01 1.008300781250000000e+01 9.277343750000000000e-01 4.882812500000000000e-02 0.000000000000000000e+00 0.000000000000000000e+00
5.670000000000000595e-01 5.859375000000000000e-01 3.900146484375000000e+01 4.937744140625000000e+01 1.014404296875000000e+01 8.911132812500000000e-01 4.882812500000000000e-02 0.000000000000000000e+00 0.000000000000000000e+00
5.680000000000000604e-01 5.981445312500000000e-01 3.912353515625000000e+01 4.932861328125000000e+01 1.004638671875000000e+01 9.033203125000000000e-01 4.882812500000000000e-02 0.000000000000000000e+00 0.000000000000000000e+00
5.690000000000000613e-01 5.981445312500000000e-01 3.906250000000000000e+01 4.930419921875000000e+01 1.010742187500000000e+01 9.277343750000000000e-01 4.882812500000000000e-02 0.000000000000000000e+00 0.000000000000000000e+00
5.700000000000000622e-01 5.737304687500000000e-01 3.903808593750000000e+01 4.931640625000000000e+01 1.016845703125000000e+01 9.033203125000000000e-01 6.103515625000000000e-02 0.000000000000000000e+00 0.000000000000000000e+00
5.710000000000000631e-01 5.737304687500000000e-01 3.908691406250000000e+01 4.925537109375000000e+01 1.016845703125000000e+01 9.155273437500000000e-01 6.103515625000000000e-02 0.000000000000000000e+00 0.000000000000000000e+00
5.720000000000000639e-01 5.859375000000000000e-01 3.892822265625000000e+01 4.934082031250000000e+01 1.022949218750000000e+01 9.155273437500000000e-01 6.103515625000000000e-02 0.000000000000000000e+00 0.000000000000000000e+00
5.730000000000000648e-01 6.225585937500000000e-01 3.878173828125000000e+01 4.941406250000000000e+01 1.021728515625000000e+01 9.643554687500000000e-01 7.324218750000000000e-02 0.000000000000000000e+00 0.000000000000000000e+00
5.740000000000000657e-01 5.981445312500000000e-01 3.886718750000000000e+01 4.940185546875000000e+01 1.015625000000000000e+01 9.765625000000000000e-01 6.103515625000000000e-02 0.000000000000000000e+00 0.000000000000000000e+00
5.750000000000000666e-01 5.859375000000000000e-01 3.891601562500000000e+01 4.934082031250000000e+01 1.018066406250000000e+01 9.765625000000000000e-01 6.103515625000000000e-02 0.000000000000000000e+00 0.000000000000000000e+00
5.760000000000000675e-01 5.737304687500000000e-01 3.876953125000000000e+01 4.940185546875000000e+01 1.027832031250000000e+01 9.765625000000000000e-01 6.103515625000000000e-02 0.000000000000000000e+00 0.000000000000000000e+00
5.769999999999999574e-01 5.981445312500000000e-01 3.883056640625000000e+01 4.942626953125000000e+01 1.016845703125000000e+01 9.765625000000000000e-01 6.103515625000000000e-02 0.000000000000000000e+00 0.000000000000000000e+00
5.779999999999999583e-01 6.103515625000000000e-01 3.872070312500000000e+01 4.954833984375000000e+01 1.013183593750000000e+01 9.887695312500000000e-01 6.103515625000000000e-02 0.000000000000000000e+00 0.000000000000000000e+00
5.789999999999999591e-01 5.859375000000000000e-01 3.869628906250000000e+01 4.959716796875000000e+01 1.013183593750000000e+01 9.887695312500000000e-01 6.103515625000000000e-02 0.000000000000000000e+00 0.000000000000000000e+00
5.799999999999999600e-01 6.225585937500000000e-01 3.869628906250000000e+01 4.960937500000000000e+01 1.007080078125000000e+01 1.000976562500000000e+00 7.324218750000000000e-02 0.000000000000000000e+00 0.000000000000000000e+00
5.809999999999999609e-01 6.225585937500000000e-01 3.881835937500000000e+01 4.958496093750000000e+01 1.000976562500000000e+01 9.643554687500000000e-01 6.103515625000000000e-02 0.000000000000000000e+00 0.000000000000000000e+00
5.819999999999999618e-01 6.103515625000000000e-01 3.883056640625000000e+01 4.956054687500000000e+01 1.005859375000000000e+01 9.399414062500000000e-01 6.103515625000000000e-02 0.000000000000000000e+00 0.000000000000000000e+00
5.829999999999999627e-01 5.737304687500000000e-01 3.878173828125000000e+01 4.971923828125000000e+01 9.985351562500000000e+00 9.399414062500000000e-01 6.103515625000000000e-02 0.000000000000000000e+00 0.000000000000000000e+00
5.839999999999999636e-01 5.737304687500000000e-01 3.879394531250000000e+01 4.974365234375000000e+01 9.948730468750000000e+00 9.399414062500000000e-01 6.103515625000000000e-02 0.000000000000000000e+00 0.000000000000000000e+00
5.849999999999999645e-01 5.615234375000000000e-01 3.881835937500000000e+01 4.958496093750000000e+01 1.010742187500000000e+01 9.277343750000000000e-01 6.103515625000000000e-02 0.000000000000000000e+00 0.000000000000000000e+00
5.859999999999999654e-01 5.737304687500000000e-01 3.889160156250000000e+01 4.942626953125000000e+01 1.019287109375000000e+01 9.155273437500000000e-01 7.324218750000000000e-02 0.000000000000000000e+00 0.000000000000000000e+00
5.869999999999999662e-01 5.371093750000000000e-01 3.884277343750000000e+01 4.964599609375000000e+01 1.003417968750000000e+01 9.399414062500000000e-01 8.544921875000000000e-02 0.000000000000000000e+00 0.000000000000000000e+00
5.879999999999999671e-01 5.249023437500000000e-01 3.881835937500000000e+01 4.965820312500000000e+01 1.005859375000000000e+01 9.399414062500000000e-01 8.544921875000000000e-02 0.000000000000000000e+00 0.000000000000000000e+00
5.889999999999999680e-01 5.249023437500000000e-01 3.890380859375000000e+01 4.953613281250000000e+01 1.009521484375000000e+01 9.399414062500000000e-01 8.544921875000000000e-02 0.000000000000000000e+00 0.000000000000000000e+00
5.899999999999999689e-01 5.371093750000000000e-01 3.908691406250000000e+01 4.938964843750000000e+01 1.005859375000000000e+01 9.277343750000000000e-01 8.544921875000000000e-02 0.000000000000000000e+00 0.000000000000000000e+00
5.909999999999999698e-01 5.493164062500000000e-01 3.924560546875000000e+01 4.918212890625000000e+01 1.009521484375000000e+01 9.277343750000000000e-01 8.544921875000000000e-02 0.000000000000000000e+00 0.000000000000000000e+00
5.919999999999999707e-01 5.371093750000000000e-01 3.917236328125000000e+01 4.931640625000000000e+01 1.003417968750000000e+01 9.399414062500000000e-01 9.765625000000000000e-02 0.000000000000000000e+00 0.000000000000000000e+00
5.929999999999999716e-01 5.371093750000000000e-01 3.911132812500000000e+01 4.937744140625000000e+01 9.997558593750000000e+00 9.765625000000000000e-01 9.765625000000000000e-02 0.000000000000000000e+00 0.000000000000000000e+00
5.939999999999999725e-01 5.493164062500000000e-01 3.918457031250000000e+01 4.930419921875000000e+01 9.973144531250000000e+00 9.887695312500000000e-01 9.765625000000000000e-02 0.000000000000000000e+00 0.000000000000000000e+00
5.949999999999999734e-01 5.493164062500000000e-01 3.912353515625000000e+01 4.931640625000000000e+01 1.000976562500000000e+01 1.000976562500000000e+00 9.765625000000000000e-02 0.000000000000000000e+00 0.000000000000000000e+00
5.959999999999999742e-01 5.493164062500000000e-01 3.914794921875000000e+01 4.941406250000000000e+01 9.899902343750000000e+00 9.887695312500000000e-01 8.544921875000000000e-02 0.000000000000000000e+00 0.000000000000000000e+00
5.969999999999999751e-01 5.249023437500000000e-01 3.912353515625000000e+01 4.936523437500000000e+01 1.002197265625000000e+01 9.643554687500000000e-01 8.544921875000000000e-02 0.000000000000000000e+00 0.000000000000000000e+00
5.979999999999999760e-01 5.371093750000000000e-01 3.911132812500000000e+01 4.931640625000000000e+01 1.009521484375000000e+01 9.399414062500000000e-01 7.324218750000000000e-02 0.000000000000000000e+00 0.000000000000000000e+00
5.989999999999999769e-01 5.615234375000000000e-01 3.919677734375000000e+01 4.915771484375000000e+01 1.018066406250000000e+01 9.033203125000000000e-01 7.324218750000000000e-02 0.000000000000000000e+00 0.000000000000000000e+00
5.999999999999999778e-01 5.371093750000000000e-01 3.928222656250000000e+01 4.915771484375000000e+01 1.014404296875000000e+01 8.789062500000000000e-01 4.882812500000000000e-02 0.000000000000000000e+00 0.000000000000000000e+00
6.009999999999999787e-01 5.249023437500000000e-01 3.941650390625000000e+01 4.913330078125000000e+01 1.000976562500000000e+01 9.155273437500000000e-01 4.882812500000000000e-02 0.000000000000000000e+00 0.000000000000000000e+00
6.019999999999999796e-01 5.249023437500000000e-01 3.942871093750000000e+01 4.913330078125000000e+01 9.997558593750000000e+00 9.155273437500000000e-01 4.882812500000000000e-02 0.000000000000000000e+00 0.000000000000000000e+00
6.029999999999999805e-01 5.249023437500000000e-01 3.934326171875000000e+01 4.932861328125000000e+01 9.875488281250000000e+00 9.277343750000000000e-01 3.662109375000000000e-02 0.000000000000000000e+00 0.000000000000000000e+00
6.039999999999999813e-01 5.249023437500000000e-01 3.934326171875000000e+01 4.923095703125000000e+01 9.973144531250000000e+00 9.277343750000000000e-01 3.662109375000000000e-02 0.000000000000000000e+00 0.000000000000000000e+00
6.049999999999999822e-01 5.493164062500000000e-01 3.931884765625000000e+01 4.920654296875000000e+01 9.985351562500000000e+00 9.399414062500000000e-01 2.441406250000000000e-02 0.000000000000000000e+00 0.000000000000000000e+00
6.059999999999999831e-01 5.371093750000000000e-01 3.927001953125000000e+01 4.921875000000000000e+01 1.002197265625000000e+01 9.521484375000000000e-01 3.662109375000000000e-02 0.000000000000000000e+00 0.000000000000000000e+00
6.069999999999999840e-01 5.493164062500000000e-01 3.929443359375000000e+01 4.921875000000000000e+01 9.997558593750000000e+00 9.399414062500000000e-01 3.662109375000000000e-02 0.000000000000000000e+00 0.000000000000000000e+00
6.079999999999999849e-01 5.371093750000000000e-01 3.941650390625000000e+01 4.914550781250000000e+01 9.973144531250000000e+00 9.277343750000000000e-01 3.662109375000000000e-02 0.000000000000000000e+00 0.000000000000000000e+00
6.089999999999999858e-01 5.493164062500000000e-01 3.936767578125000000e+01 4.914550781250000000e+01 9.985351562500000000e+00 9.521484375000000000e-01 4.882812500000000000e-02 0.000000000000000000e+00 0.000000000000000000e+00
6.099999999999999867e-01 5.615234375000000000e-01 3.934326171875000000e+01 4.921875000000000000e+01 9.936523437500000000e+00 9.399414062500000000e-01 4.882812500000000000e-02 0.000000000000000000e+00 0.000000000000000000e+00
6.109999999999999876e-01 5.371093750000000000e-01 3.944091796875000000e+01 4.919433593750000000e+01 9.863281250000000000e+00 9.643554687500000000e-01 4.882812500000000000e-02 0.000000000000000000e+00 0.000000000000000000e+00
6.119999999999999885e-01 5.371093750000000000e-01 3.935546875000000000e+01 4.921875000000000000e+01 9.936523437500000000e+00 9.521484375000000000e-01 4.882812500000000000e-02 0.000000000000000000e+00 0.000000000000000000e+00
6.129999999999999893e-01 5.249023437500000000e-01 3.920898437500000000e+01 4.925537109375000000e+01 1.003417968750000000e+01 9.765625000000000000e-01 4.882812500000000000e-02 0.000000000000000000e+00 0.000000000000000000e+00
6.139999999999999902e-01 4.882812500000000000e-01 3.931884765625000000e+01 4.923095703125000000e+01 9.997558593750000000e+00 9.643554687500000000e-01 4.882812500000000000e-02 0.000000000000000000e+00 0.000000000000000000e+00
6.149999999999999911e-01 4.882812500000000000e-01 3.946533203125000000e+01 4.910888671875000000e+01 9.973144531250000000e+00 9.643554687500000000e-01 4.882812500000000000e-02 0.000000000000000000e+00 0.000000000000000000e+00
6.159999999999999920e-01 5.126953125000000000e-01 3.951416015625000000e+01 4.909667968750000000e+01 9.924316406250000000e+00 9.521484375000000000e-01 4.882812500000000000e-02 0.000000000000000000e+00 0.000000000000000000e+00
6.169999999999999929e-01 5.249023437500000000e-01 3.956298828125000000e+01 4.907226562500000000e+01 9.924316406250000000e+00 9.155273437500000000e-01 4.882812500000000000e-02 0.000000000000000000e+00 0.000000000000000000e+00
6.179999999999999938e-01 5.249023437500000000e-01 3.974609375000000000e+01 4.887695312500000000e+01 9.936523437500000000e+00 9.155273437500000000e-01 4.882812500000000000e-02 0.000000000000000000e+00 0.000000000000000000e+00
6.189999999999999947e-01 5.371093750000000000e-01 3.979492187500000000e+01 4.897460937500000000e+01 9.790039062500000000e+00 9.033203125000000000e-01 4.882812500000000000e-02 0.000000000000000000e+00 0.000000000000000000e+00
6.199999999999999956e-01 5.371093750000000000e-01 3.999023437500000000e+01 4.890136718750000000e+01 9.655761718750000000e+00 9.155273437500000000e-01 3.662109375000000000e-02 0.000000000000000000e+00 0.000000000000000000e+00
6.209999999999999964e-01 5.371093750000000000e-01 4.017333984375000000e+01 4.871826171875000000e+01 9.667968750000000000e+00 9.033203125000000000e-01 3.662109375000000000e-02 0.000000000000000000e+00 0.000000000000000000e+00
6.219999999999999973e-01 5.493164062500000000e-01 4.024658203125000000e+01 4.870605468750000000e+01 9.594726562500000000e+00 9.033203125000000000e-01 3.662109375000000000e-02 0.000000000000000000e+00 0.000000000000000000e+00
6.229999999999999982e-01 5.371093750000000000e-01 4.031982421875000000e+01 4.860839843750000000e+01 9.655761718750000000e+00 8.789062500000000000e-01 2.441406250000000000e-02 0.000000000000000000e+00 0.000000000000000000e+00
6.239999999999999991e-01 5.371093750000000000e-01 4.033203125000000000e+01 4.868164062500000000e+01 9.558105468750000000e+00 8.911132812500000000e-01 3.662109375000000000e-02 0.000000000000000000e+00 0.000000000000000000e+00
6.250000000000000000e-01 5.371093750000000000e-01 4.030761718750000000e+01 4.884033203125000000e+01 9.411621093750000000e+00 9.033203125000000000e-01 3.662109375000000000e-02 0.000000000000000000e+00 0.000000000000000000e+00
6.260000000000000009e-01 5.249023437500000000e-01 4.028320312500000000e+01 4.892578125000000000e+01 9.387207031250000000e+00 8.789062500000000000e-01 3.662109375000000000e-02 0.000000000000000000e+00 0.000000000000000000e+00
6.270000000000000018e-01 5.249023437500000000e-01 4.030761718750000000e+01 4.901123046875000000e+01 9.265136718750000000e+00 8.911132812500000000e-01 3.662109375000000000e-02 0.000000000000000000e+00 0.000000000000000000e+00
6.280000000000000027e-01 5.249023437500000000e-01 4.013671875000000000e+01 4.910888671875000000e+01 9.338378906250000000e+00 8.911132812500000000e-01 3.662109375000000000e-02 0.000000000000000000e+00 0.000000000000000000e+00
6.290000000000000036e-01 5.493164062500000000e-01 4.005126953125000000e+01 4.907226562500000000e+01 9.423828125000000000e+00 9.033203125000000000e-01 6.103515625000000000e-02 0.000000000000000000e+00 0.000000000000000000e+00
6.300000000000000044e-01 5.371093750000000000e-01 4.014892578125000000e+01 4.898681640625000000e+01 9.423828125000000000e+00 9.033203125000000000e-01 6.103515625000000000e-02 0.000000000000000000e+00 0.000000000000000000e+00
6.310000000000000053e-01 5.249023437500000000e-01 4.016113281250000000e+01 4.901123046875000000e+01 9.411621093750000000e+00 8.911132812500000000e-01 6.103515625000000000e-02 0.000000000000000000e+00 0.000000000000000000e+00
6.320000000000000062e-01 5.371093750000000000e-01 4.017333984375000000e+01 4.907226562500000000e+01 9.301757812500000000e+00 9.155273437500000000e-01 6.103515625000000000e-02 0.000000000000000000e+00 0.000000000000000000e+00
6.330000000000000071e-01 5.371093750000000000e-01 4.011230468750000000e+01 4.909667968750000000e+01 9.338378906250000000e+00 9.155273437500000000e-01 6.103515625000000000e-02 0.000000000000000000e+00 0.000000000000000000e+00
6.340000000000000080e-01 5.249023437500000000e-01 4.006347656250000000e+01 4.912109375000000000e+01 9.375000000000000000e+00 9.155273437500000000e-01 7.324218750000000000e-02 0.000000000000000000e+00 0.000000000000000000e+00
6.350000000000000089e-01 5.249023437500000000e-01 4.011230468750000000e+01 4.898681640625000000e+01 9.472656250000000000e+00 9.033203125000000000e-01 7.324218750000000000e-02 0.000000000000000000e+00 0.000000000000000000e+00
6.360000000000000098e-01 5.371093750000000000e-01 4.013671875000000000e+01 4.898681640625000000e+01 9.436035156250000000e+00 9.033203125000000000e-01 6.103515625000000000e-02 0.000000000000000000e+00 0.000000000000000000e+00
6.370000000000000107e-01 5.615234375000000000e-01 4.023437500000000000e+01 4.888916015625000000e+01 9.411621093750000000e+00 9.033203125000000000e-01 6.103515625000000000e-02 0.000000000000000000e+00 0.000000000000000000e+00
6.380000000000000115e-01 5.493164062500000000e-01 4.050292968750000000e+01 4.869384765625000000e+01 9.362792968750000000e+00 8.911132812500000000e-01 6.103515625000000000e-02 0.000000000000000000e+00 0.000000000000000000e+00
6.390000000000000124e-01 5.615234375000000000e-01 4.057617187500000000e+01 4.858398437500000000e+01 9.399414062500000000e+00 8.789062500000000000e-01 4.882812500000000000e-02 0.000000000000000000e+00 0.000000000000000000e+00
6.400000000000000133e-01 5.615234375000000000e-01 4.069824218750000000e+01 4.854736328125000000e+01 9.326171875000000000e+00 8.666992187500000000e-01 4.882812500000000000e-02 0.000000000000000000e+00 0.000000000000000000e+00
6.410000000000000142e-01 5.371093750000000000e-01 4.073486328125000000e+01 4.853515625000000000e+01 9.313964843750000000e+00 8.789062500000000000e-01 4.882812500000000000e-02 0.000000000000000000e+00 0.000000000000000000e+00
6.420000000000000151e-01 5.249023437500000000e-01 4.075927734375000000e+01 4.854736328125000000e+01 9.289550781250000000e+00 8.789062500000000000e-01 4.882812500000000000e-02 0.000000000000000000e+00 0.000000000000000000e+00
6.430000000000000160e-01 5.493164062500000000e-01 4.079589843750000000e+01 4.838867187500000000e+01 9.375000000000000000e+00 8.911132812500000000e-01 4.882812500000000000e-02 0.000000000000000000e+00 0.000000000000000000e+00
6.440000000000000169e-01 5.371093750000000000e-01 4.071044921875000000e+01 4.846191406250000000e+01 9.411621093750000000e+00 8.789062500000000000e-01 4.882812500000000000e-02 0.000000000000000000e+00 0.000000000000000000e+00
6.450000000000000178e-01 5.493164062500000000e-01 4.077148437500000000e+01 4.837646484375000000e+01 9.411621093750000000e+00 8.911132812500000000e-01 3.662109375000000000e-02 0.000000000000000000e+00 0.000000000000000000e+00
6.460000000000000187e-01 5.493164062500000000e-01 4.074707031250000000e+01 4.835205078125000000e+01 9.448242187500000000e+00 9.033203125000000000e-01 4.882812500000000000e-02 0.000000000000000000e+00 0.000000000000000000e+00
6.470000000000000195e-01 5.249023437500000000e-01 4.079589843750000000e+01 4.825439453125000000e+01 9.472656250000000000e+00 9.521484375000000000e-01 4.882812500000000000e-02 0.000000000000000000e+00 0.000000000000000000e+00
6.480000000000000204e-01 5.004882812500000000e-01 4.069824218750000000e+01 4.831542968750000000e+01 9.545898437500000000e+00 9.399414062500000000e-01 4.882812500000000000e-02 0.000000000000000000e+00 0.000000000000000000e+00
6.490000000000000213e-01 5.126953125000000000e-01 4.068603515625000000e+01 4.826660156250000000e+01 9.582519531250000000e+00 9.521484375000000000e-01 4.882812500000000000e-02 0.000000000000000000e+00 0.000000000000000000e+00
6.500000000000000222e-01 5.004882812500000000e-01 4.074707031250000000e+01 4.821777343750000000e+01 9.594726562500000000e+00 9.399414062500000000e-01 4.882812500000000000e-02 0.000000000000000000e+00 0.000000000000000000e+00
6.510000000000000231e-01 5.249023437500000000e-01 4.072265625000000000e+01 4.825439453125000000e+01 9.606933593750000000e+00 8.911132812500000000e-01 3.662109375000000000e-02 0.000000000000000000e+00 0.000000000000000000e+00
6.520000000000000240e-01 5.371093750000000000e-01 4.094238281250000000e+01 4.809570312500000000e+01 9.558105468750000000e+00 8.666992187500000000e-01 3.662109375000000000e-02 0.000000000000000000e+00 0.000000000000000000e+00
6.530000000000000249e-01 5.249023437500000000e-01 4.099121093750000000e+01 4.807128906250000000e+01 9.558105468750000000e+00 8.544921875000000000e-01 3.662109375000000000e-02 0.000000000000000000e+00 0.000000000000000000e+00
6.540000000000000258e-01 5.615234375000000000e-01 4.101562500000000000e+01 4.798583984375000000e+01 9.606933593750000000e+00 8.300781250000000000e-01 3.662109375000000000e-02 0.000000000000000000e+00 0.000000000000000000e+00
6.550000000000000266e-01 5.859375000000000000e-01 4.118652343750000000e+01 4.791259765625000000e+01 9.484863281250000000e+00 8.300781250000000000e-01 3.662109375000000000e-02 0.000000000000000000e+00 0.000000000000000000e+00
6.560000000000000275e-01 5.737304687500000000e-01 4.132080078125000000e+01 4.777832031250000000e+01 9.521484375000000000e+00 8.056640625000000000e-01 3.662109375000000000e-02 0.000000000000000000e+00 0.000000000000000000e+00
6.570000000000000284e-01 5.737304687500000000e-01 4.140625000000000000e+01 4.766845703125000000e+01 9.558105468750000000e+00 7.934570312500000000e-01 3.662109375000000000e-02 0.000000000000000000e+00 0.000000000000000000e+00
6.580000000000000293e-01 5.859375000000000000e-01 4.144287109375000000e+01 4.770507812500000000e+01 9.448242187500000000e+00 8.178710937500000000e-01 3.662109375000000000e-02 0.000000000000000000e+00 0.000000000000000000e+00
6.590000000000000302e-01 5.981445312500000000e-01 4.150390625000000000e+01 4.753417968750000000e+01 9.558105468750000000e+00 8.056640625000000000e-01 3.662109375000000000e-02 0.000000000000000000e+00 0.000000000000000000e+00
6.600000000000000311e-01 5.737304687500000000e-01 4.154052734375000000e+01 4.753417968750000000e+01 9.521484375000000000e+00 8.300781250000000000e-01 3.662109375000000000e-02 0.000000000000000000e+00 0.000000000000000000e+00
6.610000000000000320e-01 5.737304687500000000e-01 4.139404296875000000e+01 4.758300781250000000e+01 9.594726562500000000e+00 8.544921875000000000e-01 3.662109375000000000e-02 0.000000000000000000e+00 0.000000000000000000e+00
6.620000000000000329e-01 6.103515625000000000e-01 4.133300781250000000e+01 4.759521484375000000e+01 9.606933593750000000e+00 8.544921875000000000e-01 3.662109375000000000e-02 0.000000000000000000e+00 0.000000000000000000e+00
6.630000000000000338e-01 6.225585937500000000e-01 4.128417968750000000e+01 4.754638671875000000e+01 9.704589843750000000e+00 8.422851562500000000e-01 3.662109375000000000e-02 0.000000000000000000e+00 0.000000000000000000e+00
6.640000000000000346e-01 6.225585937500000000e-01 4.121093750000000000e+01 4.769287109375000000e+01 9.655761718750000000e+00 8.178710937500000000e-01 3.662109375000000000e-02 0.000000000000000000e+00 0.000000000000000000e+00
6.650000000000000355e-01 6.225585937500000000e-01 4.106445312500000000e+01 4.780273437500000000e+01 9.716796875000000000e+00 7.934570312500000000e-01 2.441406250000000000e-02 0.000000000000000000e+00 0.000000000000000000e+00
6.660000000000000364e-01 5.981445312500000000e-01 4.114990234375000000e+01 4.758300781250000000e+01 9.851074218750000000e+00 8.178710937500000000e-01 2.441406250000000000e-02 0.000000000000000000e+00 0.000000000000000000e+00
6.670000000000000373e-01 6.225585937500000000e-01 4.121093750000000000e+01 4.763183593750000000e+01 9.741210937500000000e+00 7.934570312500000000e-01 2.441406250000000000e-02 0.000000000000000000e+00 0.000000000000000000e+00
6.680000000000000382e-01 6.225585937500000000e-01 4.128417968750000000e+01 4.760742187500000000e+01 9.692382812500000000e+00 7.934570312500000000e-01 2.441406250000000000e-02 0.000000000000000000e+00 0.000000000000000000e+00
6.690000000000000391e-01 5.737304687500000000e-01 4.132080078125000000e+01 4.765625000000000000e+01 9.680175781250000000e+00 7.690429687500000000e-01 2.441406250000000000e-02 0.000000000000000000e+00 0.000000000000000000e+00
6.700000000000000400e-01 5.737304687500000000e-01 4.135742187500000000e+01 4.761962890625000000e+01 9.716796875000000000e+00 7.324218750000000000e-01 2.441406250000000000e-02 0.000000000000000000e+00 0.000000000000000000e+00
6.710000000000000409e-01 5.737304687500000000e-01 4.136962890625000000e+01 4.771728515625000000e+01 9.655761718750000000e+00 6.835937500000000000e-01 2.441406250000000000e-02 0.000000000000000000e+00 0.000000000000000000e+00
6.720000000000000417e-01 5.737304687500000000e-01 4.158935546875000000e+01 4.748535156250000000e+01 9.655761718750000000e+00 6.958007812500000000e-01 2.441406250000000000e-02 0.000000000000000000e+00 0.000000000000000000e+00
6.730000000000000426e-01 5.981445312500000000e-01 4.176025390625000000e+01 4.737548828125000000e+01 9.606933593750000000e+00 6.591796875000000000e-01 2.441406250000000000e-02 0.000000000000000000e+00 0.000000000000000000e+00
6.740000000000000435e-01 6.347656250000000000e-01 4.191894531250000000e+01 4.727783203125000000e+01 9.497070312500000000e+00 6.713867187500000000e-01 2.441406250000000000e-02 0.000000000000000000e+00 0.000000000000000000e+00
6.750000000000000444e-01 6.103515625000000000e-01 4.204101562500000000e+01 4.711914062500000000e+01 9.545898437500000000e+00 6.835937500000000000e-01 2.441406250000000000e-02 0.000000000000000000e+00 0.000000000000000000e+00
6.760000000000000453e-01 6.347656250000000000e-01 4.208984375000000000e+01 4.710693359375000000e+01 9.497070312500000000e+00 6.713867187500000000e-01 2.441406250000000000e-02 0.000000000000000000e+00 0.000000000000000000e+00
6.770000000000000462e-01 6.347656250000000000e-01 4.201660156250000000e+01 4.718017578125000000e+01 9.521484375000000000e+00 6.469726562500000000e-01 2.441406250000000000e-02 0.000000000000000000e+00 0.000000000000000000e+00
6.780000000000000471e-01 6.469726562500000000e-01 4.199218750000000000e+01 4.722900390625000000e+01 9.497070312500000000e+00 6.347656250000000000e-01 2.441406250000000000e-02 0.000000000000000000e+00 0.000000000000000000e+00
6.790000000000000480e-01 6.347656250000000000e-01 4.197998046875000000e+01 4.737548828125000000e+01 9.362792968750000000e+00 6.469726562500000000e-01 2.441406250000000000e-02 0.000000000000000000e+00 0.000000000000000000e+00
6.800000000000000488e-01 6.103515625000000000e-01 4.199218750000000000e+01 4.736328125000000000e+01 9.375000000000000000e+00 6.591796875000000000e-01 2.441406250000000000e-02 0.000000000000000000e+00 0.000000000000000000e+00
6.810000000000000497e-01 5.981445312500000000e-01 4.183349609375000000e+01 4.748535156250000000e+01 9.411621093750000000e+00 6.713867187500000000e-01 2.441406250000000000e-02 0.000000000000000000e+00 0.000000000000000000e+00
6.820000000000000506e-01 5.859375000000000000e-01 4.189453125000000000e+01 4.737548828125000000e+01 9.472656250000000000e+00 6.713867187500000000e-01 2.441406250000000000e-02 0.000000000000000000e+00 0.000000000000000000e+00
6.830000000000000515e-01 5.615234375000000000e-01 4.195556640625000000e+01 4.727783203125000000e+01 9.533691406250000000e+00 6.713867187500000000e-01 2.441406250000000000e-02 0.000000000000000000e+00 0.000000000000000000e+00
6.840000000000000524e-01 5.859375000000000000e-01 4.199218750000000000e+01 4.720458984375000000e+01 9.545898437500000000e+00 6.713867187500000000e-01 2.441406250000000000e-02 0.000000000000000000e+00 0.000000000000000000e+00
6.850000000000000533e-01 5.859375000000000000e-01 4.194335937500000000e+01 4.729003906250000000e+01 9.472656250000000000e+00 7.080078125000000000e-01 2.441406250000000000e-02 0.000000000000000000e+00 0.000000000000000000e+00
6.860000000000000542e-01 5.981445312500000000e-01 4.196777343750000000e+01 4.731445312500000000e+01 9.423828125000000000e+00 6.958007812500000000e-01 2.441406250000000000e-02 0.000000000000000000e+00 0.000000000000000000e+00
6.870000000000000551e-01 5.981445312500000000e-01 4.193115234375000000e+01 4.736328125000000000e+01 9.411621093750000000e+00 6.958007812500000000e-01 2.441406250000000000e-02 0.000000000000000000e+00 0.000000000000000000e+00
6.880000000000000560e-01 5.859375000000000000e-01 4.194335937500000000e+01 4.739990234375000000e+01 9.375000000000000000e+00 6.958007812500000000e-01 2.441406250000000000e-02 0.000000000000000000e+00 0.000000000000000000e+00
6.890000000000000568e-01 5.859375000000000000e-01 4.204101562500000000e+01 4.732666015625000000e+01 9.375000000000000000e+00 6.713867187500000000e-01 2.441406250000000000e-02 0.000000000000000000e+00 0.000000000000000000e+00
6.900000000000000577e-01 5.981445312500000000e-01 4.219970703125000000e+01 4.720458984375000000e+01 9.362792968750000000e+00 6.347656250000000000e-01 2.441406250000000000e-02 0.000000000000000000e+00 0.000000000000000000e+00
6.910000000000000586e-01 5.981445312500000000e-01 4.237060546875000000e+01 4.702148437500000000e+01 9.362792968750000000e+00 6.469726562500000000e-01 2.441406250000000000e-02 0.000000000000000000e+00 0.000000000000000000e+00
6.920000000000000595e-01 6.103515625000000000e-01 4.249267578125000000e+01 4.691162109375000000e+01 9.338378906250000000e+00 6.469726562500000000e-01 2.441406250000000000e-02 0.000000000000000000e+00 0.000000000000000000e+00
6.930000000000000604e-01 5.981445312500000000e-01 4.262695312500000000e+01 4.678955078125000000e+01 9.326171875000000000e+00 6.591796875000000000e-01 2.441406250000000000e-02 0.000000000000000000e+00 0.000000000000000000e+00
6.940000000000000613e-01 5.981445312500000000e-01 4.270019531250000000e+01 4.674072265625000000e+01 9.301757812500000000e+00 6.591796875000000000e-01 2.441406250000000000e-02 0.000000000000000000e+00 0.000000000000000000e+00
6.950000000000000622e-01 5.981445312500000000e-01 4.281005859375000000e+01 4.659423828125000000e+01 9.313964843750000000e+00 6.835937500000000000e-01 2.441406250000000000e-02 0.000000000000000000e+00 0.000000000000000000e+00
6.960000000000000631e-01 6.103515625000000000e-01 4.282226562500000000e+01 4.652099609375000000e+01 9.350585937500000000e+00 6.958007812500000000e-01 2.441406250000000000e-02 0.000000000000000000e+00 0.000000000000000000e+00
6.970000000000000639e-01 5.859375000000000000e-01 4.282226562500000000e+01 4.655761718750000000e+01 9.326171875000000000e+00 7.080078125000000000e-01 2.441406250000000000e-02 0.000000000000000000e+00 0.000000000000000000e+00
6.980000000000000648e-01 5.859375000000000000e-01 4.281005859375000000e+01 4.660644531250000000e+01 9.277343750000000000e+00 7.202148437500000000e-01 1.220703125000000000e-02 0.000000000000000000e+00 0.000000000000000000e+00
6.990000000000000657e-01 5.981445312500000000e-01 4.277343750000000000e+01 4.669189453125000000e+01 9.240722656250000000e+00 6.958007812500000000e-01 1.220703125000000000e-02 0.000000000000000000e+00 0.000000000000000000e+00
7.000000000000000666e-01 5.615234375000000000e-01 4.283447265625000000e+01 4.670410156250000000e+01 9.179687500000000000e+00 7.202148437500000000e-01 1.220703125000000000e-02 0.000000000000000000e+00 0.000000000000000000e+00
7.010000000000000675e-01 5.615234375000000000e-01 4.285888671875000000e+01 4.675292968750000000e+01 9.106445312500000000e+00 7.202148437500000000e-01 1.220703125000000000e-02 0.000000000000000000e+00 0.000000000000000000e+00
7.020000000000000684e-01 5.615234375000000000e-01 4.283447265625000000e+01 4.674072265625000000e+01 9.130859375000000000e+00 7.324218750000000000e-01 1.220703125000000000e-02 0.000000000000000000e+00 0.000000000000000000e+00
7.030000000000000693e-01 5.493164062500000000e-01 4.291992187500000000e+01 4.670410156250000000e+01 9.094238281250000000e+00 7.324218750000000000e-01 1.220703125000000000e-02 0.000000000000000000e+00 0.000000000000000000e+00
7.039999999999999591e-01 5.371093750000000000e-01 4.305419921875000000e+01 4.645996093750000000e+01 9.204101562500000000e+00 7.446289062500000000e-01 1.220703125000000000e-02 0.000000000000000000e+00 0.000000000000000000e+00
7.049999999999999600e-01 5.249023437500000000e-01 4.302978515625000000e+01 4.648437500000000000e+01 9.228515625000000000e+00 7.324218750000000000e-01 1.220703125000000000e-02 0.000000000000000000e+00 0.000000000000000000e+00
7.059999999999999609e-01 5.493164062500000000e-01 4.322509765625000000e+01 4.639892578125000000e+01 9.082031250000000000e+00 7.446289062500000000e-01 1.220703125000000000e-02 0.000000000000000000e+00 0.000000000000000000e+00
7.069999999999999618e-01 5.737304687500000000e-01 4.311523437500000000e+01 4.641113281250000000e+01 9.118652343750000000e+00 7.812500000000000000e-01 1.220703125000000000e-02 0.000000000000000000e+00 0.000000000000000000e+00
7.079999999999999627e-01 6.103515625000000000e-01 4.327392578125000000e+01 4.632568359375000000e+01 9.008789062500000000e+00 7.812500000000000000e-01 1.220703125000000000e-02 0.000000000000000000e+00 0.000000000000000000e+00
7.089999999999999636e-01 6.347656250000000000e-01 4.320068359375000000e+01 4.641113281250000000e+01 8.959960937500000000e+00 7.934570312500000000e-01 1.220703125000000000e-02 0.000000000000000000e+00 0.000000000000000000e+00
7.099999999999999645e-01 6.347656250000000000e-01 4.317626953125000000e+01 4.643554687500000000e+01 8.972167968750000000e+00 7.812500000000000000e-01 1.220703125000000000e-02 0.000000000000000000e+00 0.000000000000000000e+00
7.109999999999999654e-01 6.347656250000000000e-01 4.338378906250000000e+01 4.617919921875000000e+01 9.033203125000000000e+00 7.690429687500000000e-01 1.220703125000000000e-02 0.000000000000000000e+00 0.000000000000000000e+00
7.119999999999999662e-01 6.225585937500000000e-01 4.339599609375000000e+01 4.615478515625000000e+01 9.045410156250000000e+00 7.812500000000000000e-01 1.220703125000000000e-02 0.000000000000000000e+00 0.000000000000000000e+00
7.129999999999999671e-01 6.469726562500000000e-01 4.342041015625000000e+01 4.611816406250000000e+01 9.045410156250000000e+00 7.690429687500000000e-01 1.220703125000000000e-02 0.000000000000000000e+00 0.000000000000000000e+00
7.139999999999999680e-01 6.591796875000000000e-01 4.329833984375000000e+01 4.616699218750000000e+01 9.118652343750000000e+00 7.568359375000000000e-01 1.220703125000000000e-02 0.000000000000000000e+00 0.000000000000000000e+00
7.149999999999999689e-01 6.713867187500000000e-01 4.321289062500000000e+01 4.628906250000000000e+01 9.069824218750000000e+00 7.568359375000000000e-01 2.441406250000000000e-02 0.000000000000000000e+00 0.000000000000000000e+00
7.159999999999999698e-01 6.591796875000000000e-01 4.310302734375000000e+01 4.631347656250000000e+01 9.179687500000000000e+00 7.446289062500000000e-01 2.441406250000000000e-02 0.000000000000000000e+00 0.000000000000000000e+00
7.169999999999999707e-01 6.347656250000000000e-01 4.302978515625000000e+01 4.639892578125000000e+01 9.179687500000000000e+00 7.568359375000000000e-01 2.441406250000000000e-02 0.000000000000000000e+00 0.000000000000000000e+00
7.179999999999999716e-01 6.225585937500000000e-01 4.302978515625000000e+01 4.635009765625000000e+01 9.216308593750000000e+00 7.812500000000000000e-01 3.662109375000000000e-02 0.000000000000000000e+00 0.000000000000000000e+00
7.189999999999999725e-01 6.225585937500000000e-01 4.295654296875000000e+01 4.635009765625000000e+01 9.289550781250000000e+00 7.812500000000000000e-01 3.662109375000000000e-02 0.000000000000000000e+00 0.000000000000000000e+00
7.199999999999999734e-01 6.103515625000000000e-01 4.283447265625000000e+01 4.655761718750000000e+01 9.216308593750000000e+00 7.812500000000000000e-01 3.662109375000000000e-02 0.000000000000000000e+00 0.000000000000000000e+00
7.209999999999999742e-01 5.859375000000000000e-01 4.281005859375000000e+01 4.664306640625000000e+01 9.191894531250000000e+00 7.690429687500000000e-01 3.662109375000000000e-02 0.000000000000000000e+00 0.000000000000000000e+00
7.219999999999999751e-01 5.615234375000000000e-01 4.285888671875000000e+01 4.670410156250000000e+01 9.094238281250000000e+00 7.812500000000000000e-01 3.662109375000000000e-02 0.000000000000000000e+00 0.000000000000000000e+00
7.229999999999999760e-01 5.615234375000000000e-01 4.294433593750000000e+01 4.672851562500000000e+01 8.984375000000000000e+00 7.812500000000000000e-01 3.662109375000000000e-02 0.000000000000000000e+00 0.000000000000000000e+00
7.239999999999999769e-01 5.615234375000000000e-01 4.300537109375000000e+01 4.682617187500000000e+01 8.825683593750000000e+00 7.812500000000000000e-01 3.662109375000000000e-02 0.000000000000000000e+00 0.000000000000000000e+00
7.249999999999999778e-01 5.493164062500000000e-01 4.302978515625000000e+01 4.675292968750000000e+01 8.898925781250000000e+00 7.690429687500000000e-01 3.662109375000000000e-02 0.000000000000000000e+00 0.000000000000000000e+00
7.259999999999999787e-01 5.371093750000000000e-01 4.307861328125000000e+01 4.671630859375000000e+01 8.923339843750000000e+00 7.446289062500000000e-01 3.662109375000000000e-02 0.000000000000000000e+00 0.000000000000000000e+00
7.269999999999999796e-01 5.249023437500000000e-01 4.326171875000000000e+01 4.663085937500000000e+01 8.862304687500000000e+00 7.202148437500000000e-01 3.662109375000000000e-02 0.000000000000000000e+00 0.000000000000000000e+00
7.279999999999999805e-01 5.249023437500000000e-01 4.332275390625000000e+01 4.656982421875000000e+01 8.825683593750000000e+00 7.568359375000000000e-01 3.662109375000000000e-02 0.000000000000000000e+00 0.000000000000000000e+00
7.289999999999999813e-01 5.004882812500000000e-01 4.342041015625000000e+01 4.647216796875000000e+01 8.874511718750000000e+00 7.324218750000000000e-01 3.662109375000000000e-02 0.000000000000000000e+00 0.000000000000000000e+00
7.299999999999999822e-01 4.882812500000000000e-01 4.327392578125000000e+01 4.671630859375000000e+01 8.789062500000000000e+00 7.324218750000000000e-01 2.441406250000000000e-02 0.000000000000000000e+00 0.000000000000000000e+00
7.309999999999999831e-01 5.004882812500000000e-01 4.320068359375000000e+01 4.686279296875000000e+01 8.703613281250000000e+00 7.324218750000000000e-01 3.662109375000000000e-02 0.000000000000000000e+00 0.000000000000000000e+00
7.319999999999999840e-01 5.126953125000000000e-01 4.317626953125000000e+01 4.687500000000000000e+01 8.654785156250000000e+00 7.812500000000000000e-01 6.103515625000000000e-02 0.000000000000000000e+00 0.000000000000000000e+00
7.329999999999999849e-01 5.249023437500000000e-01 4.313964843750000000e+01 4.692382812500000000e+01 8.654785156250000000e+00 7.568359375000000000e-01 7.324218750000000000e-02 0.000000000000000000e+00 0.000000000000000000e+00
7.339999999999999858e-01 5.371093750000000000e-01 4.323730468750000000e+01 4.678955078125000000e+01 8.679199218750000000e+00 7.568359375000000000e-01 7.324218750000000000e-02 0.000000000000000000e+00 0.000000000000000000e+00
7.349999999999999867e-01 5.493164062500000000e-01 4.331054687500000000e+01 4.677734375000000000e+01 8.630371093750000000e+00 7.324218750000000000e-01 7.324218750000000000e-02 0.000000000000000000e+00 0.000000000000000000e+00
7.359999999999999876e-01 5.493164062500000000e-01 4.328613281250000000e+01 4.671630859375000000e+01 8.715820312500000000e+00 7.324218750000000000e-01 6.103515625000000000e-02 0.000000000000000000e+00 0.000000000000000000e+00
7.369999999999999885e-01 5.249023437500000000e-01 4.327392578125000000e+01 4.681396484375000000e+01 8.605957031250000000e+00 7.812500000000000000e-01 6.103515625000000000e-02 0.000000000000000000e+00 0.000000000000000000e+00
7.379999999999999893e-01 5.126953125000000000e-01 4.332275390625000000e+01 4.674072265625000000e+01 8.630371093750000000e+00 7.934570312500000000e-01 6.103515625000000000e-02 0.000000000000000000e+00 0.000000000000000000e+00
7.389999999999999902e-01 5.371093750000000000e-01 4.329833984375000000e+01 4.670410156250000000e+01 8.679199218750000000e+00 7.812500000000000000e-01 3.662109375000000000e-02 0.000000000000000000e+00 0.000000000000000000e+00
7.399999999999999911e-01 5.493164062500000000e-01 4.324951171875000000e+01 4.670410156250000000e+01 8.703613281250000000e+00 7.934570312500000000e-01 3.662109375000000000e-02 0.000000000000000000e+00 0.000000000000000000e+00
7.409999999999999920e-01 5.737304687500000000e-01 4.315185546875000000e+01 4.683837890625000000e+01 8.654785156250000000e+00 7.812500000000000000e-01 3.662109375000000000e-02 0.000000000000000000e+00 0.000000000000000000e+00
7.419999999999999929e-01 5.981445312500000000e-01 4.320068359375000000e+01 4.686279296875000000e+01 8.532714843750000000e+00 8.056640625000000000e-01 3.662109375000000000e-02 0.000000000000000000e+00 0.000000000000000000e+00
7.429999999999999938e-01 6.225585937500000000e-01 4.328613281250000000e+01 4.678955078125000000e+01 8.496093750000000000e+00 8.056640625000000000e-01 3.662109375000000000e-02 0.000000000000000000e+00 0.000000000000000000e+00
7.439999999999999947e-01 6.469726562500000000e-01 4.331054687500000000e+01 4.681396484375000000e+01 8.398437500000000000e+00 8.300781250000000000e-01 3.662109375000000000e-02 0.000000000000000000e+00 0.000000000000000000e+00
7.449999999999999956e-01 6.713867187500000000e-01 4.342041015625000000e+01 4.676513671875000000e+01 8.312988281250000000e+00 8.300781250000000000e-01 3.662109375000000000e-02 0.000000000000000000e+00 0.000000000000000000e+00
7.459999999999999964e-01 6.958007812500000000e-01 4.350585937500000000e+01 4.666748046875000000e+01 8.300781250000000000e+00 8.300781250000000000e-01 3.662109375000000000e-02 0.000000000000000000e+00 0.000000000000000000e+00
7.469999999999999973e-01 7.324218750000000000e-01 4.345703125000000000e+01 4.660644531250000000e+01 8.349609375000000000e+00 8.544921875000000000e-01 3.662109375000000000e-02 0.000000000000000000e+00 0.000000000000000000e+00
7.479999999999999982e-01 7.080078125000000000e-01 4.359130859375000000e+01 4.644775390625000000e+01 8.386230468750000000e+00 8.666992187500000000e-01 3.662109375000000000e-02 0.000000000000000000e+00 0.000000000000000000e+00
7.489999999999999991e-01 6.958007812500000000e-01 4.367675781250000000e+01 4.639892578125000000e+01 8.349609375000000000e+00 8.789062500000000000e-01 3.662109375000000000e-02 0.000000000000000000e+00 0.000000000000000000e+00
7.500000000000000000e-01 7.202148437500000000e-01 4.361572265625000000e+01 4.641113281250000000e+01 8.386230468750000000e+00 8.666992187500000000e-01 3.662109375000000000e-02 0.000000000000000000e+00 0.000000000000000000e+00
7.510000000000000009e-01 7.324218750000000000e-01 4.361572265625000000e+01 4.631347656250000000e+01 8.483886718750000000e+00 8.544921875000000000e-01 3.662109375000000000e-02 0.000000000000000000e+00 0.000000000000000000e+00
7.520000000000000018e-01 7.202148437500000000e-01 4.354248046875000000e+01 4.636230468750000000e+01 8.483886718750000000e+00 8.911132812500000000e-01 3.662109375000000000e-02 0.000000000000000000e+00 0.000000000000000000e+00
7.530000000000000027e-01 6.835937500000000000e-01 4.351806640625000000e+01 4.625244140625000000e+01 8.630371093750000000e+00 9.155273437500000000e-01 3.662109375000000000e-02 0.000000000000000000e+00 0.000000000000000000e+00
7.540000000000000036e-01 6.591796875000000000e-01 4.345703125000000000e+01 4.630126953125000000e+01 8.666992187500000000e+00 9.155273437500000000e-01 3.662109375000000000e-02 0.000000000000000000e+00 0.000000000000000000e+00
7.550000000000000044e-01 6.591796875000000000e-01 4.346923828125000000e+01 4.621582031250000000e+01 8.752441406250000000e+00 9.033203125000000000e-01 3.662109375000000000e-02 0.000000000000000000e+00 0.000000000000000000e+00
7.560000000000000053e-01 6.713867187500000000e-01 4.337158203125000000e+01 4.632568359375000000e+01 8.728027343750000000e+00 9.033203125000000000e-01 3.662109375000000000e-02 0.000000000000000000e+00 0.000000000000000000e+00
7.570000000000000062e-01 6.469726562500000000e-01 4.342041015625000000e+01 4.632568359375000000e+01 8.740234375000000000e+00 8.666992187500000000e-01 4.882812500000000000e-02 0.000000000000000000e+00 0.000000000000000000e+00
7.580000000000000071e-01 6.591796875000000000e-01 4.350585937500000000e+01 4.615478515625000000e+01 8.813476562500000000e+00 8.666992187500000000e-01 6.103515625000000000e-02 0.000000000000000000e+00 0.000000000000000000e+00
7.590000000000000080e-01 6.591796875000000000e-01 4.357910156250000000e+01 4.613037109375000000e+01 8.789062500000000000e+00 8.422851562500000000e-01 6.103515625000000000e-02 0.000000000000000000e+00 0.000000000000000000e+00
7.600000000000000089e-01 6.591796875000000000e-01 4.360351562500000000e+01 4.610595703125000000e+01 8.789062500000000000e+00 8.422851562500000000e-01 6.103515625000000000e-02 0.000000000000000000e+00 0.000000000000000000e+00
7.610000000000000098e-01 6.469726562500000000e-01 4.368896484375000000e+01 4.613037109375000000e+01 8.703613281250000000e+00 8.300781250000000000e-01 6.103515625000000000e-02 0.000000000000000000e+00 0.000000000000000000e+00
7.620000000000000107e-01 6.591796875000000000e-01 4.379882812500000000e+01 4.604492187500000000e+01 8.691406250000000000e+00 8.056640625000000000e-01 6.103515625000000000e-02 0.000000000000000000e+00 0.000000000000000000e+00
7.630000000000000115e-01 6.835937500000000000e-01 4.387207031250000000e+01 4.600830078125000000e+01 8.630371093750000000e+00 8.056640625000000000e-01 7.324218750000000000e-02 0.000000000000000000e+00 0.000000000000000000e+00
7.640000000000000124e-01 6.958007812500000000e-01 4.398193359375000000e+01 4.589843750000000000e+01 8.605957031250000000e+00 8.178710937500000000e-01 6.103515625000000000e-02 0.000000000000000000e+00 0.000000000000000000e+00
7.650000000000000133e-01 6.835937500000000000e-01 4.401855468750000000e+01 4.586181640625000000e+01 8.642578125000000000e+00 7.934570312500000000e-01 6.103515625000000000e-02 0.000000000000000000e+00 0.000000000000000000e+00
7.660000000000000142e-01 6.591796875000000000e-01 4.406738281250000000e+01 4.586181640625000000e+01 8.569335937500000000e+00 8.422851562500000000e-01 6.103515625000000000e-02 0.000000000000000000e+00 0.000000000000000000e+00
7.670000000000000151e-01 6.591796875000000000e-01 4.404296875000000000e+01 4.584960937500000000e+01 8.654785156250000000e+00 7.934570312500000000e-01 7.324218750000000000e-02 0.000000000000000000e+00 0.000000000000000000e+00
7.680000000000000160e-01 6.469726562500000000e-01 4.393310546875000000e+01 4.599609375000000000e+01 8.630371093750000000e+00 7.934570312500000000e-01 6.103515625000000000e-02 0.000000000000000000e+00 0.000000000000000000e+00
7.690000000000000169e-01 6.469726562500000000e-01 4.394531250000000000e+01 4.605712890625000000e+01 8.593750000000000000e+00 7.568359375000000000e-01 6.103515625000000000e-02 0.000000000000000000e+00 0.000000000000000000e+00
7.700000000000000178e-01 6.469726562500000000e-01 4.389648437500000000e+01 4.606933593750000000e+01 8.642578125000000000e+00 7.446289062500000000e-01 6.103515625000000000e-02 0.000000000000000000e+00 0.000000000000000000e+00
7.710000000000000187e-01 6.469726562500000000e-01 4.387207031250000000e+01 4.603271484375000000e+01 8.666992187500000000e+00 7.812500000000000000e-01 6.103515625000000000e-02 0.000000000000000000e+00 0.000000000000000000e+00
7.720000000000000195e-01 6.225585937500000000e-01 4.367675781250000000e+01 4.613037109375000000e+01 8.776855468750000000e+00 7.934570312500000000e-01 7.324218750000000000e-02 0.000000000000000000e+00 0.000000000000000000e+00
7.730000000000000204e-01 6.469726562500000000e-01 4.366455078125000000e+01 4.616699218750000000e+01 8.715820312500000000e+00 8.056640625000000000e-01 7.324218750000000000e-02 0.000000000000000000e+00 0.000000000000000000e+00
7.740000000000000213e-01 6.591796875000000000e-01 4.368896484375000000e+01 4.610595703125000000e+01 8.715820312500000000e+00 8.300781250000000000e-01 7.324218750000000000e-02 0.000000000000000000e+00 0.000000000000000000e+00
7.750000000000000222e-01 6.469726562500000000e-01 4.371337890625000000e+01 4.611816406250000000e+01 8.679199218750000000e+00 8.422851562500000000e-01 6.103515625000000000e-02 0.000000000000000000e+00 0.000000000000000000e+00
7.760000000000000231e-01 6.591796875000000000e-01 4.383544921875000000e+01 4.609375000000000000e+01 8.605957031250000000e+00 8.056640625000000000e-01 6.103515625000000000e-02 0.000000000000000000e+00 0.000000000000000000e+00
7.770000000000000240e-01 6.591796875000000000e-01 4.381103515625000000e+01 4.605712890625000000e+01 8.679199218750000000e+00 7.934570312500000000e-01 3.662109375000000000e-02 0.000000000000000000e+00 0.000000000000000000e+00
7.780000000000000249e-01 6.591796875000000000e-01 4.382324218750000000e+01 4.593505859375000000e+01 8.789062500000000000e+00 7.934570312500000000e-01 3.662109375000000000e-02 0.000000000000000000e+00 0.000000000000000000e+00
7.790000000000000258e-01 6.591796875000000000e-01 4.377441406250000000e+01 4.600830078125000000e+01 8.764648437500000000e+00 7.934570312500000000e-01 3.662109375000000000e-02 0.000000000000000000e+00 0.000000000000000000e+00
7.800000000000000266e-01 6.958007812500000000e-01 4.384765625000000000e+01 4.599609375000000000e+01 8.691406250000000000e+00 7.690429687500000000e-01 3.662109375000000000e-02 0.000000000000000000e+00 0.000000000000000000e+00
7.810000000000000275e-01 6.958007812500000000e-01 4.384765625000000000e+01 4.598388671875000000e+01 8.666992187500000000e+00 8.056640625000000000e-01 3.662109375000000000e-02 0.000000000000000000e+00 0.000000000000000000e+00
7.820000000000000284e-01 6.835937500000000000e-01 4.405517578125000000e+01 4.586181640625000000e+01 8.630371093750000000e+00 7.690429687500000000e-01 3.662109375000000000e-02 0.000000000000000000e+00 0.000000000000000000e+00
7.830000000000000293e-01 7.202148437500000000e-01 4.412841796875000000e+01 4.567871093750000000e+01 8.703613281250000000e+00 7.690429687500000000e-01 3.662109375000000000e-02 0.000000000000000000e+00 0.000000000000000000e+00
7.840000000000000302e-01 7.202148437500000000e-01 4.421386718750000000e+01 4.555664062500000000e+01 8.764648437500000000e+00 7.446289062500000000e-01 3.662109375000000000e-02 0.000000000000000000e+00 0.000000000000000000e+00
7.850000000000000311e-01 7.080078125000000000e-01 4.410400390625000000e+01 4.569091796875000000e+01 8.752441406250000000e+00 7.446289062500000000e-01 3.662109375000000000e-02 0.000000000000000000e+00 0.000000000000000000e+00
7.860000000000000320e-01 6.958007812500000000e-01 4.411621093750000000e+01 4.573974609375000000e+01 8.691406250000000000e+00 7.568359375000000000e-01 3.662109375000000000e-02 0.000000000000000000e+00 0.000000000000000000e+00
7.870000000000000329e-01 6.835937500000000000e-01 4.416503906250000000e+01 4.576416015625000000e+01 8.618164062500000000e+00 7.690429687500000000e-01 3.662109375000000000e-02 0.000000000000000000e+00 0.000000000000000000e+00
7.880000000000000338e-01 6.835937500000000000e-01 4.412841796875000000e+01 4.583740234375000000e+01 8.581542968750000000e+00 7.690429687500000000e-01 3.662109375000000000e-02 0.000000000000000000e+00 0.000000000000000000e+00
7.890000000000000346e-01 6.958007812500000000e-01 4.411621093750000000e+01 4.589843750000000000e+01 8.520507812500000000e+00 7.690429687500000000e-01 3.662109375000000000e-02 0.000000000000000000e+00 0.000000000000000000e+00
7.900000000000000355e-01 6.835937500000000000e-01 4.387207031250000000e+01 4.605712890625000000e+01 8.593750000000000000e+00 7.934570312500000000e-01 3.662109375000000000e-02 0.000000000000000000e+00 0.000000000000000000e+00
7.910000000000000364e-01 7.202148437500000000e-01 4.399414062500000000e+01 4.591064453125000000e+01 8.569335937500000000e+00 8.056640625000000000e-01 3.662109375000000000e-02 0.000000000000000000e+00 0.000000000000000000e+00
7.920000000000000373e-01 7.202148437500000000e-01 4.411621093750000000e+01 4.581298828125000000e+01 8.569335937500000000e+00 7.812500000000000000e-01 3.662109375000000000e-02 0.000000000000000000e+00 0.000000000000000000e+00
7.930000000000000382e-01 7.080078125000000000e-01 4.416503906250000000e+01 4.578857421875000000e+01 8.520507812500000000e+00 8.178710937500000000e-01 3.662109375000000000e-02 0.000000000000000000e+00 0.000000000000000000e+00
7.940000000000000391e-01 7.202148437500000000e-01 4.422607421875000000e+01 4.571533203125000000e+01 8.508300781250000000e+00 8.300781250000000000e-01 3.662109375000000000e-02 0.000000000000000000e+00 0.000000000000000000e+00
7.950000000000000400e-01 7.324218750000000000e-01 4.427490234375000000e+01 4.566650390625000000e+01 8.483886718750000000e+00 8.422851562500000000e-01 3.662109375000000000e-02 0.000000000000000000e+00 0.000000000000000000e+00
7.960000000000000409e-01 7.568359375000000000e-01 4.422607421875000000e+01 4.570312500000000000e+01 8.471679687500000000e+00 8.422851562500000000e-01 2.441406250000000000e-02 0.000000000000000000e+00 0.000000000000000000e+00
7.970000000000000417e-01 7.568359375000000000e-01 4.423828125000000000e+01 4.578857421875000000e+01 8.410644531250000000e+00 8.056640625000000000e-01 2.441406250000000000e-02 0.000000000000000000e+00 0.000000000000000000e+00
7.980000000000000426e-01 7.568359375000000000e-01 4.439697265625000000e+01 4.567871093750000000e+01 8.349609375000000000e+00 8.178710937500000000e-01 2.441406250000000000e-02 0.000000000000000000e+00 0.000000000000000000e+00
7.990000000000000435e-01 7.202148437500000000e-01 4.448242187500000000e+01 4.573974609375000000e+01 8.239746093750000000e+00 8.178710937500000000e-01 2.441406250000000000e-02 0.000000000000000000e+00 0.000000000000000000e+00
8.000000000000000444e-01 7.202148437500000000e-01 4.454345703125000000e+01 4.572753906250000000e+01 8.166503906250000000e+00 8.422851562500000000e-01 1.220703125000000000e-02 1.220703125000000000e-02 0.000000000000000000e+00
8.010000000000000453e-01 7.080078125000000000e-01 4.454345703125000000e+01 4.565429687500000000e+01 8.239746093750000000e+00 8.544921875000000000e-01 1.220703125000000000e-02 1.220703125000000000e-02 0.000000000000000000e+00
8.020000000000000462e-01 6.958007812500000000e-01 4.465332031250000000e+01 4.553222656250000000e+01 8.264160156250000000e+00 8.544921875000000000e-01 2.441406250000000000e-02 1.220703125000000000e-02 0.000000000000000000e+00
8.030000000000000471e-01 6.713867187500000000e-01 4.465332031250000000e+01 4.545898437500000000e+01 8.361816406250000000e+00 8.544921875000000000e-01 2.441406250000000000e-02 1.220703125000000000e-02 0.000000000000000000e+00
8.040000000000000480e-01 6.591796875000000000e-01 4.466552734375000000e+01 4.547119140625000000e+01 8.374023437500000000e+00 8.300781250000000000e-01 2.441406250000000000e-02 1.220703125000000000e-02 0.000000000000000000e+00
8.050000000000000488e-01 6.591796875000000000e-01 4.483642578125000000e+01 4.539794921875000000e+01 8.276367187500000000e+00 8.300781250000000000e-01 2.441406250000000000e-02 1.220703125000000000e-02 0.000000000000000000e+00
8.060000000000000497e-01 6.591796875000000000e-01 4.494628906250000000e+01 4.531250000000000000e+01 8.288574218750000000e+00 7.934570312500000000e-01 2.441406250000000000e-02 1.220703125000000000e-02 0.000000000000000000e+00
8.070000000000000506e-01 6.225585937500000000e-01 4.495849609375000000e+01 4.536132812500000000e+01 8.264160156250000000e+00 7.934570312500000000e-01 3.662109375000000000e-02 0.000000000000000000e+00 0.000000000000000000e+00
8.080000000000000515e-01 6.225585937500000000e-01 4.487304687500000000e+01 4.543457031250000000e+01 8.300781250000000000e+00 7.690429687500000000e-01 3.662109375000000000e-02 0.000000000000000000e+00 0.000000000000000000e+00
8.090000000000000524e-01 6.225585937500000000e-01 4.486083984375000000e+01 4.544677734375000000e+01 8.288574218750000000e+00 7.812500000000000000e-01 3.662109375000000000e-02 0.000000000000000000e+00 0.000000000000000000e+00
8.100000000000000533e-01 6.225585937500000000e-01 4.483642578125000000e+01 4.553222656250000000e+01 8.227539062500000000e+00 7.812500000000000000e-01 2.441406250000000000e-02 0.000000000000000000e+00 0.000000000000000000e+00
8.110000000000000542e-01 6.225585937500000000e-01 4.479980468750000000e+01 4.560546875000000000e+01 8.178710937500000000e+00 7.934570312500000000e-01 3.662109375000000000e-02 0.000000000000000000e+00 0.000000000000000000e+00
8.120000000000000551e-01 6.103515625000000000e-01 4.484863281250000000e+01 4.559326171875000000e+01 8.166503906250000000e+00 7.812500000000000000e-01 3.662109375000000000e-02 0.000000000000000000e+00 0.000000000000000000e+00
8.130000000000000560e-01 5.859375000000000000e-01 4.508056640625000000e+01 4.544677734375000000e+01 8.105468750000000000e+00 7.812500000000000000e-01 3.662109375000000000e-02 0.000000000000000000e+00 0.000000000000000000e+00
8.140000000000000568e-01 5.981445312500000000e-01 4.508056640625000000e+01 4.558105468750000000e+01 7.958984375000000000e+00 7.812500000000000000e-01 3.662109375000000000e-02 0.000000000000000000e+00 0.000000000000000000e+00
8.150000000000000577e-01 6.225585937500000000e-01 4.515380859375000000e+01 4.562988281250000000e+01 7.788085937500000000e+00 8.056640625000000000e-01 3.662109375000000000e-02 0.000000000000000000e+00 0.000000000000000000e+00
8.160000000000000586e-01 6.103515625000000000e-01 4.512939453125000000e+01 4.567871093750000000e+01 7.727050781250000000e+00 8.544921875000000000e-01 4.882812500000000000e-02 0.000000000000000000e+00 0.000000000000000000e+00
8.170000000000000595e-01 6.225585937500000000e-01 4.510498046875000000e+01 4.564208984375000000e+01 7.800292968750000000e+00 8.300781250000000000e-01 4.882812500000000000e-02 0.000000000000000000e+00 0.000000000000000000e+00
8.180000000000000604e-01 6.225585937500000000e-01 4.520263671875000000e+01 4.562988281250000000e+01 7.727050781250000000e+00 8.178710937500000000e-01 4.882812500000000000e-02 0.000000000000000000e+00 0.000000000000000000e+00
8.190000000000000613e-01 6.347656250000000000e-01 4.530029296875000000e+01 4.559326171875000000e+01 7.653808593750000000e+00 8.178710937500000000e-01 4.882812500000000000e-02 0.000000000000000000e+00 0.000000000000000000e+00
8.200000000000000622e-01 6.469726562500000000e-01 4.550781250000000000e+01 4.543457031250000000e+01 7.641601562500000000e+00 7.690429687500000000e-01 4.882812500000000000e-02 0.000000000000000000e+00 0.000000000000000000e+00
8.210000000000000631e-01 6.347656250000000000e-01 4.561767578125000000e+01 4.531250000000000000e+01 7.678222656250000000e+00 7.568359375000000000e-01 4.882812500000000000e-02 0.000000000000000000e+00 0.000000000000000000e+00
8.220000000000000639e-01 6.713867187500000000e-01 4.566650390625000000e+01 4.525146484375000000e+01 7.678222656250000000e+00 7.324218750000000000e-01 4.882812500000000000e-02 0.000000000000000000e+00 0.000000000000000000e+00
8.230000000000000648e-01 6.591796875000000000e-01 4.581298828125000000e+01 4.514160156250000000e+01 7.678222656250000000e+00 7.080078125000000000e-01 4.882812500000000000e-02 0.000000000000000000e+00 0.000000000000000000e+00
8.240000000000000657e-01 6.835937500000000000e-01 4.565429687500000000e+01 4.527587890625000000e+01 7.690429687500000000e+00 6.958007812500000000e-01 4.882812500000000000e-02 0.000000000000000000e+00 0.000000000000000000e+00
8.250000000000000666e-01 6.713867187500000000e-01 4.558105468750000000e+01 4.538574218750000000e+01 7.653808593750000000e+00 7.080078125000000000e-01 3.662109375000000000e-02 0.000000000000000000e+00 0.000000000000000000e+00
8.260000000000000675e-01 6.591796875000000000e-01 4.561767578125000000e+01 4.548339843750000000e+01 7.556152343750000000e+00 6.835937500000000000e-01 4.882812500000000000e-02 0.000000000000000000e+00 0.000000000000000000e+00
8.270000000000000684e-01 6.469726562500000000e-01 4.571533203125000000e+01 4.541015625000000000e+01 7.531738281250000000e+00 6.958007812500000000e-01 4.882812500000000000e-02 0.000000000000000000e+00 0.000000000000000000e+00
8.280000000000000693e-01 6.347656250000000000e-01 4.569091796875000000e+01 4.550781250000000000e+01 7.458496093750000000e+00 7.080078125000000000e-01 4.882812500000000000e-02 0.000000000000000000e+00 0.000000000000000000e+00
8.290000000000000702e-01 6.225585937500000000e-01 4.573974609375000000e+01 4.543457031250000000e+01 7.507324218750000000e+00 6.958007812500000000e-01 4.882812500000000000e-02 0.000000000000000000e+00 0.000000000000000000e+00
8.300000000000000711e-01 6.225585937500000000e-01 4.584960937500000000e+01 4.530029296875000000e+01 7.519531250000000000e+00 7.080078125000000000e-01 4.882812500000000000e-02 0.000000000000000000e+00 0.000000000000000000e+00
8.310000000000000719e-01 6.469726562500000000e-01 4.598388671875000000e+01 4.519042968750000000e+01 7.482910156250000000e+00 6.958007812500000000e-01 4.882812500000000000e-02 0.000000000000000000e+00 0.000000000000000000e+00
8.320000000000000728e-01 6.469726562500000000e-01 4.604492187500000000e+01 4.515380859375000000e+01 7.446289062500000000e+00 7.080078125000000000e-01 4.882812500000000000e-02 0.000000000000000000e+00 0.000000000000000000e+00
8.329999999999999627e-01 6.469726562500000000e-01 4.603271484375000000e+01 4.516601562500000000e+01 7.434082031250000000e+00 7.202148437500000000e-01 4.882812500000000000e-02 0.000000000000000000e+00 0.000000000000000000e+00
8.339999999999999636e-01 6.835937500000000000e-01 4.633789062500000000e+01 4.484863281250000000e+01 7.373046875000000000e+00 7.568359375000000000e-01 4.882812500000000000e-02 0.000000000000000000e+00 0.000000000000000000e+00
8.349999999999999645e-01 6.713867187500000000e-01 4.642333984375000000e+01 4.477539062500000000e+01 7.385253906250000000e+00 7.446289062500000000e-01 4.882812500000000000e-02 0.000000000000000000e+00 0.000000000000000000e+00
8.359999999999999654e-01 6.713867187500000000e-01 4.643554687500000000e+01 4.486083984375000000e+01 7.263183593750000000e+00 7.690429687500000000e-01 6.103515625000000000e-02 0.000000000000000000e+00 0.000000000000000000e+00
8.369999999999999662e-01 6.958007812500000000e-01 4.644775390625000000e+01 4.481201171875000000e+01 7.287597656250000000e+00 7.568359375000000000e-01 4.882812500000000000e-02 0.000000000000000000e+00 0.000000000000000000e+00
8.379999999999999671e-01 7.080078125000000000e-01 4.650878906250000000e+01 4.476318359375000000e+01 7.250976562500000000e+00 7.690429687500000000e-01 4.882812500000000000e-02 0.000000000000000000e+00 0.000000000000000000e+00
8.389999999999999680e-01 7.202148437500000000e-01 4.656982421875000000e+01 4.471435546875000000e+01 7.214355468750000000e+00 7.812500000000000000e-01 4.882812500000000000e-02 0.000000000000000000e+00 0.000000000000000000e+00
8.399999999999999689e-01 7.202148437500000000e-01 4.659423828125000000e+01 4.455566406250000000e+01 7.385253906250000000e+00 7.446289062500000000e-01 4.882812500000000000e-02 0.000000000000000000e+00 0.000000000000000000e+00
8.409999999999999698e-01 7.446289062500000000e-01 4.661865234375000000e+01 4.455566406250000000e+01 7.373046875000000000e+00 7.080078125000000000e-01 3.662109375000000000e-02 0.000000000000000000e+00 0.000000000000000000e+00
8.419999999999999707e-01 7.568359375000000000e-01 4.670410156250000000e+01 4.450683593750000000e+01 7.336425781250000000e+00 6.958007812500000000e-01 3.662109375000000000e-02 0.000000000000000000e+00 0.000000000000000000e+00
8.429999999999999716e-01 7.690429687500000000e-01 4.683837890625000000e+01 4.427490234375000000e+01 7.434082031250000000e+00 6.835937500000000000e-01 4.882812500000000000e-02 0.000000000000000000e+00 0.000000000000000000e+00
8.439999999999999725e-01 7.690429687500000000e-01 4.683837890625000000e+01 4.427490234375000000e+01 7.434082031250000000e+00 6.835937500000000000e-01 4.882812500000000000e-02 0.000000000000000000e+00 0.000000000000000000e+00
8.449999999999999734e-01 7.568359375000000000e-01 4.689941406250000000e+01 4.420166015625000000e+01 7.470703125000000000e+00 6.713867187500000000e-01 4.882812500000000000e-02 0.000000000000000000e+00 0.000000000000000000e+00
8.459999999999999742e-01 7.690429687500000000e-01 4.689941406250000000e+01 4.428710937500000000e+01 7.373046875000000000e+00 6.713867187500000000e-01 4.882812500000000000e-02 0.000000000000000000e+00 0.000000000000000000e+00
8.469999999999999751e-01 7.812500000000000000e-01 4.687500000000000000e+01 4.428710937500000000e+01 7.348632812500000000e+00 7.080078125000000000e-01 4.882812500000000000e-02 0.000000000000000000e+00 0.000000000000000000e+00
8.479999999999999760e-01 7.690429687500000000e-01 4.692382812500000000e+01 4.418945312500000000e+01 7.409667968750000000e+00 7.080078125000000000e-01 3.662109375000000000e-02 0.000000000000000000e+00 0.000000000000000000e+00
8.489999999999999769e-01 7.446289062500000000e-01 4.703369140625000000e+01 4.420166015625000000e+01 7.312011718750000000e+00 7.080078125000000000e-01 3.662109375000000000e-02 0.000000000000000000e+00 0.000000000000000000e+00
8.499999999999999778e-01 7.324218750000000000e-01 4.714355468750000000e+01 4.415283203125000000e+01 7.226562500000000000e+00 7.446289062500000000e-01 3.662109375000000000e-02 0.000000000000000000e+00 0.000000000000000000e+00
8.509999999999999787e-01 7.202148437500000000e-01 4.730224609375000000e+01 4.401855468750000000e+01 7.214355468750000000e+00 7.446289062500000000e-01 3.662109375000000000e-02 0.000000000000000000e+00 0.000000000000000000e+00
8.519999999999999796e-01 7.446289062500000000e-01 4.733886718750000000e+01 4.398193359375000000e+01 7.202148437500000000e+00 7.324218750000000000e-01 3.662109375000000000e-02 0.000000000000000000e+00 0.000000000000000000e+00
8.529999999999999805e-01 7.446289062500000000e-01 4.731445312500000000e+01 4.401855468750000000e+01 7.177734375000000000e+00 7.446289062500000000e-01 3.662109375000000000e-02 0.000000000000000000e+00 0.000000000000000000e+00
8.539999999999999813e-01 7.446289062500000000e-01 4.737548828125000000e+01 4.416503906250000000e+01 6.945800781250000000e+00 7.690429687500000000e-01 3.662109375000000000e-02 0.000000000000000000e+00 0.000000000000000000e+00
8.549999999999999822e-01 7.324218750000000000e-01 4.748535156250000000e+01 4.406738281250000000e+01 6.958007812500000000e+00 7.568359375000000000e-01 3.662109375000000000e-02 0.000000000000000000e+00 0.000000000000000000e+00
8.559999999999999831e-01 7.446289062500000000e-01 4.761962890625000000e+01 4.393310546875000000e+01 7.019042968750000000e+00 6.835937500000000000e-01 3.662109375000000000e-02 0.000000000000000000e+00 0.000000000000000000e+00
8.569999999999999840e-01 7.324218750000000000e-01 4.766845703125000000e+01 4.393310546875000000e+01 7.019042968750000000e+00 6.469726562500000000e-01 3.662109375000000000e-02 0.000000000000000000e+00 0.000000000000000000e+00
8.579999999999999849e-01 7.324218750000000000e-01 4.760742187500000000e+01 4.395751953125000000e+01 7.031250000000000000e+00 6.713867187500000000e-01 3.662109375000000000e-02 0.000000000000000000e+00 0.000000000000000000e+00
8.589999999999999858e-01 7.202148437500000000e-01 4.759521484375000000e+01 4.395751953125000000e+01 7.067871093750000000e+00 6.591796875000000000e-01 3.662109375000000000e-02 0.000000000000000000e+00 0.000000000000000000e+00
8.599999999999999867e-01 7.202148437500000000e-01 4.763183593750000000e+01 4.392089843750000000e+01 7.067871093750000000e+00 6.591796875000000000e-01 4.882812500000000000e-02 0.000000000000000000e+00 0.000000000000000000e+00
8.609999999999999876e-01 7.202148437500000000e-01 4.772949218750000000e+01 4.384765625000000000e+01 7.043457031250000000e+00 6.591796875000000000e-01 4.882812500000000000e-02 0.000000000000000000e+00 0.000000000000000000e+00
8.619999999999999885e-01 7.202148437500000000e-01 4.779052734375000000e+01 4.378662109375000000e+01 7.055664062500000000e+00 6.469726562500000000e-01 4.882812500000000000e-02 0.000000000000000000e+00 0.000000000000000000e+00
8.629999999999999893e-01 7.202148437500000000e-01 4.776611328125000000e+01 4.381103515625000000e+01 7.055664062500000000e+00 6.469726562500000000e-01 4.882812500000000000e-02 0.000000000000000000e+00 0.000000000000000000e+00
8.639999999999999902e-01 7.202148437500000000e-01 4.776611328125000000e+01 4.379882812500000000e+01 7.055664062500000000e+00 6.591796875000000000e-01 4.882812500000000000e-02 0.000000000000000000e+00 0.000000000000000000e+00
8.649999999999999911e-01 7.202148437500000000e-01 4.776611328125000000e+01 4.387207031250000000e+01 6.958007812500000000e+00 6.835937500000000000e-01 4.882812500000000000e-02 0.000000000000000000e+00 0.000000000000000000e+00
8.659999999999999920e-01 7.568359375000000000e-01 4.786376953125000000e+01 4.385986328125000000e+01 6.835937500000000000e+00 6.835937500000000000e-01 4.882812500000000000e-02 0.000000000000000000e+00 0.000000000000000000e+00
8.669999999999999929e-01 7.690429687500000000e-01 4.786376953125000000e+01 4.385986328125000000e+01 6.835937500000000000e+00 6.713867187500000000e-01 4.882812500000000000e-02 0.000000000000000000e+00 0.000000000000000000e+00
8.679999999999999938e-01 7.812500000000000000e-01 4.791259765625000000e+01 4.375000000000000000e+01 6.860351562500000000e+00 6.958007812500000000e-01 4.882812500000000000e-02 0.000000000000000000e+00 0.000000000000000000e+00
8.689999999999999947e-01 7.812500000000000000e-01 4.803466796875000000e+01 4.356689453125000000e+01 6.909179687500000000e+00 7.080078125000000000e-01 4.882812500000000000e-02 0.000000000000000000e+00 0.000000000000000000e+00
8.699999999999999956e-01 7.934570312500000000e-01 4.805908203125000000e+01 4.346923828125000000e+01 6.958007812500000000e+00 7.202148437500000000e-01 4.882812500000000000e-02 0.000000000000000000e+00 0.000000000000000000e+00
8.709999999999999964e-01 7.812500000000000000e-01 4.816894531250000000e+01 4.349365234375000000e+01 6.848144531250000000e+00 7.080078125000000000e-01 4.882812500000000000e-02 0.000000000000000000e+00 0.000000000000000000e+00
8.719999999999999973e-01 7.934570312500000000e-01 4.818115234375000000e+01 4.348144531250000000e+01 6.884765625000000000e+00 6.591796875000000000e-01 4.882812500000000000e-02 0.000000000000000000e+00 0.000000000000000000e+00
8.729999999999999982e-01 8.056640625000000000e-01 4.824218750000000000e+01 4.353027343750000000e+01 6.750488281250000000e+00 6.713867187500000000e-01 4.882812500000000000e-02 0.000000000000000000e+00 0.000000000000000000e+00
8.739999999999999991e-01 7.812500000000000000e-01 4.821777343750000000e+01 4.364013671875000000e+01 6.701660156250000000e+00 6.591796875000000000e-01 4.882812500000000000e-02 0.000000000000000000e+00 0.000000000000000000e+00
8.750000000000000000e-01 7.812500000000000000e-01 4.821777343750000000e+01 4.364013671875000000e+01 6.689453125000000000e+00 6.713867187500000000e-01 6.103515625000000000e-02 0.000000000000000000e+00 0.000000000000000000e+00
8.760000000000000009e-01 8.178710937500000000e-01 4.827880859375000000e+01 4.356689453125000000e+01 6.677246093750000000e+00 6.591796875000000000e-01 6.103515625000000000e-02 0.000000000000000000e+00 0.000000000000000000e+00
8.770000000000000018e-01 8.544921875000000000e-01 4.832763671875000000e+01 4.348144531250000000e+01 6.701660156250000000e+00 6.347656250000000000e-01 6.103515625000000000e-02 0.000000000000000000e+00 0.000000000000000000e+00
8.780000000000000027e-01 8.544921875000000000e-01 4.831542968750000000e+01 4.340820312500000000e+01 6.787109375000000000e+00 6.347656250000000000e-01 6.103515625000000000e-02 0.000000000000000000e+00 0.000000000000000000e+00
8.790000000000000036e-01 8.056640625000000000e-01 4.825439453125000000e+01 4.346923828125000000e+01 6.823730468750000000e+00 6.469726562500000000e-01 6.103515625000000000e-02 0.000000000000000000e+00 0.000000000000000000e+00
8.800000000000000044e-01 8.056640625000000000e-01 4.824218750000000000e+01 4.349365234375000000e+01 6.787109375000000000e+00 6.713867187500000000e-01 6.103515625000000000e-02 0.000000000000000000e+00 0.000000000000000000e+00
8.810000000000000053e-01 8.056640625000000000e-01 4.812011718750000000e+01 4.361572265625000000e+01 6.787109375000000000e+00 6.713867187500000000e-01 6.103515625000000000e-02 0.000000000000000000e+00 0.000000000000000000e+00
8.820000000000000062e-01 8.178710937500000000e-01 4.803466796875000000e+01 4.366455078125000000e+01 6.835937500000000000e+00 6.469726562500000000e-01 4.882812500000000000e-02 0.000000000000000000e+00 0.000000000000000000e+00
8.830000000000000071e-01 8.178710937500000000e-01 4.809570312500000000e+01 4.356689453125000000e+01 6.884765625000000000e+00 6.347656250000000000e-01 3.662109375000000000e-02 1.220703125000000000e-02 0.000000000000000000e+00
8.840000000000000080e-01 8.178710937500000000e-01 4.818115234375000000e+01 4.359130859375000000e+01 6.823730468750000000e+00 5.859375000000000000e-01 3.662109375000000000e-02 1.220703125000000000e-02 0.000000000000000000e+00
8.850000000000000089e-01 8.300781250000000000e-01 4.813232421875000000e+01 4.367675781250000000e+01 6.811523437500000000e+00 5.493164062500000000e-01 2.441406250000000000e-02 1.220703125000000000e-02 0.000000000000000000e+00
8.860000000000000098e-01 8.544921875000000000e-01 4.827880859375000000e+01 4.351806640625000000e+01 6.811523437500000000e+00 5.371093750000000000e-01 2.441406250000000000e-02 1.220703125000000000e-02 0.000000000000000000e+00
8.870000000000000107e-01 8.666992187500000000e-01 4.844970703125000000e+01 4.334716796875000000e+01 6.762695312500000000e+00 5.737304687500000000e-01 2.441406250000000000e-02 1.220703125000000000e-02 0.000000000000000000e+00
8.880000000000000115e-01 8.422851562500000000e-01 4.836425781250000000e+01 4.349365234375000000e+01 6.726074218750000000e+00 5.737304687500000000e-01 2.441406250000000000e-02 1.220703125000000000e-02 0.000000000000000000e+00
8.890000000000000124e-01 7.934570312500000000e-01 4.833984375000000000e+01 4.353027343750000000e+01 6.762695312500000000e+00 5.737304687500000000e-01 3.662109375000000000e-02 0.000000000000000000e+00 0.000000000000000000e+00
8.900000000000000133e-01 7.690429687500000000e-01 4.837646484375000000e+01 4.346923828125000000e+01 6.799316406250000000e+00 5.859375000000000000e-01 3.662109375000000000e-02 0.000000000000000000e+00 0.000000000000000000e+00
8.910000000000000142e-01 7.812500000000000000e-01 4.844970703125000000e+01 4.348144531250000000e+01 6.689453125000000000e+00 5.981445312500000000e-01 2.441406250000000000e-02 1.220703125000000000e-02 0.000000000000000000e+00
8.920000000000000151e-01 7.446289062500000000e-01 4.844970703125000000e+01 4.342041015625000000e+01 6.787109375000000000e+00 5.981445312500000000e-01 2.441406250000000000e-02 1.220703125000000000e-02 0.000000000000000000e+00
8.930000000000000160e-01 7.080078125000000000e-01 4.864501953125000000e+01 4.326171875000000000e+01 6.762695312500000000e+00 6.225585937500000000e-01 2.441406250000000000e-02 1.220703125000000000e-02 0.000000000000000000e+00
8.940000000000000169e-01 7.080078125000000000e-01 4.868164062500000000e+01 4.320068359375000000e+01 6.774902343750000000e+00 6.347656250000000000e-01 2.441406250000000000e-02 1.220703125000000000e-02 0.000000000000000000e+00
8.950000000000000178e-01 6.713867187500000000e-01 4.864501953125000000e+01 4.313964843750000000e+01 6.909179687500000000e+00 6.347656250000000000e-01 2.441406250000000000e-02 1.220703125000000000e-02 0.000000000000000000e+00
8.960000000000000187e-01 6.713867187500000000e-01 4.862060546875000000e+01 4.311523437500000000e+01 6.982421875000000000e+00 6.103515625000000000e-01 2.441406250000000000e-02 1.220703125000000000e-02 0.000000000000000000e+00
8.970000000000000195e-01 6.835937500000000000e-01 4.857177734375000000e+01 4.311523437500000000e+01 7.006835937500000000e+00 6.225585937500000000e-01 2.441406250000000000e-02 1.220703125000000000e-02 0.000000000000000000e+00
8.980000000000000204e-01 7.202148437500000000e-01 4.857177734375000000e+01 4.309082031250000000e+01 6.982421875000000000e+00 6.347656250000000000e-01 2.441406250000000000e-02 1.220703125000000000e-02 0.000000000000000000e+00
8.990000000000000213e-01 7.202148437500000000e-01 4.852294921875000000e+01 4.307861328125000000e+01 7.031250000000000000e+00 6.469726562500000000e-01 2.441406250000000000e-02 1.220703125000000000e-02 0.000000000000000000e+00
9.000000000000000222e-01 7.202148437500000000e-01 4.852294921875000000e+01 4.305419921875000000e+01 7.055664062500000000e+00 6.469726562500000000e-01 2.441406250000000000e-02 1.220703125000000000e-02 0.000000000000000000e+00
9.010000000000000231e-01 7.080078125000000000e-01 4.852294921875000000e+01 4.304199218750000000e+01 7.080078125000000000e+00 6.469726562500000000e-01 2.441406250000000000e-02 1.220703125000000000e-02 0.000000000000000000e+00
9.020000000000000240e-01 6.958007812500000000e-01 4.852294921875000000e+01 4.309082031250000000e+01 7.031250000000000000e+00 6.591796875000000000e-01 2.441406250000000000e-02 1.220703125000000000e-02 0.000000000000000000e+00
9.030000000000000249e-01 6.835937500000000000e-01 4.859619140625000000e+01 4.312744140625000000e+01 6.933593750000000000e+00 6.591796875000000000e-01 2.441406250000000000e-02 1.220703125000000000e-02 0.000000000000000000e+00
9.040000000000000258e-01 7.080078125000000000e-01 4.860839843750000000e+01 4.313964843750000000e+01 6.872558593750000000e+00 6.713867187500000000e-01 2.441406250000000000e-02 1.220703125000000000e-02 0.000000000000000000e+00
9.050000000000000266e-01 7.080078125000000000e-01 4.877929687500000000e+01 4.299316406250000000e+01 6.872558593750000000e+00 6.469726562500000000e-01 2.441406250000000000e-02 1.220703125000000000e-02 0.000000000000000000e+00
9.060000000000000275e-01 7.080078125000000000e-01 4.886474609375000000e+01 4.293212890625000000e+01 6.835937500000000000e+00 6.591796875000000000e-01 2.441406250000000000e-02 1.220703125000000000e-02 0.000000000000000000e+00
9.070000000000000284e-01 7.202148437500000000e-01 4.891357421875000000e+01 4.290771484375000000e+01 6.787109375000000000e+00 6.713867187500000000e-01 2.441406250000000000e-02 1.220703125000000000e-02 0.000000000000000000e+00
9.080000000000000293e-01 7.324218750000000000e-01 4.880371093750000000e+01 4.302978515625000000e+01 6.750488281250000000e+00 6.835937500000000000e-01 2.441406250000000000e-02 1.220703125000000000e-02 0.000000000000000000e+00
9.090000000000000302e-01 7.690429687500000000e-01 4.879150390625000000e+01 4.298095703125000000e+01 6.787109375000000000e+00 6.713867187500000000e-01 2.441406250000000000e-02 1.220703125000000000e-02 0.000000000000000000e+00
9.100000000000000311e-01 7.446289062500000000e-01 4.895019531250000000e+01 4.294433593750000000e+01 6.701660156250000000e+00 6.591796875000000000e-01 2.441406250000000000e-02 1.220703125000000000e-02 0.000000000000000000e+00
9.110000000000000320e-01 7.934570312500000000e-01 4.892578125000000000e+01 4.295654296875000000e+01 6.726074218750000000e+00 5.981445312500000000e-01 2.441406250000000000e-02 1.220703125000000000e-02 0.000000000000000000e+00
9.120000000000000329e-01 7.934570312500000000e-01 4.885253906250000000e+01 4.316406250000000000e+01 6.604003906250000000e+00 5.859375000000000000e-01 2.441406250000000000e-02 1.220703125000000000e-02 0.000000000000000000e+00
9.130000000000000338e-01 8.056640625000000000e-01 4.869384765625000000e+01 4.334716796875000000e+01 6.591796875000000000e+00 5.615234375000000000e-01 2.441406250000000000e-02 1.220703125000000000e-02 0.000000000000000000e+00
9.140000000000000346e-01 8.422851562500000000e-01 4.863281250000000000e+01 4.337158203125000000e+01 6.604003906250000000e+00 5.493164062500000000e-01 2.441406250000000000e-02 1.220703125000000000e-02 0.000000000000000000e+00
9.150000000000000355e-01 8.544921875000000000e-01 4.869384765625000000e+01 4.328613281250000000e+01 6.616210937500000000e+00 5.493164062500000000e-01 2.441406250000000000e-02 1.220703125000000000e-02 0.000000000000000000e+00
9.160000000000000364e-01 8.178710937500000000e-01 4.881591796875000000e+01 4.317626953125000000e+01 6.640625000000000000e+00 5.493164062500000000e-01 2.441406250000000000e-02 1.220703125000000000e-02 0.000000000000000000e+00
9.170000000000000373e-01 8.056640625000000000e-01 4.886474609375000000e+01 4.316406250000000000e+01 6.591796875000000000e+00 5.737304687500000000e-01 2.441406250000000000e-02 1.220703125000000000e-02 0.000000000000000000e+00
9.180000000000000382e-01 7.812500000000000000e-01 4.896240234375000000e+01 4.307861328125000000e+01 6.591796875000000000e+00 5.859375000000000000e-01 2.441406250000000000e-02 1.220703125000000000e-02 0.000000000000000000e+00
9.190000000000000391e-01 7.568359375000000000e-01 4.873046875000000000e+01 4.338378906250000000e+01 6.542968750000000000e+00 5.859375000000000000e-01 3.662109375000000000e-02 0.000000000000000000e+00 0.000000000000000000e+00
9.200000000000000400e-01 7.568359375000000000e-01 4.877929687500000000e+01 4.339599609375000000e+01 6.494140625000000000e+00 5.737304687500000000e-01 3.662109375000000000e-02 0.000000000000000000e+00 0.000000000000000000e+00
9.210000000000000409e-01 7.568359375000000000e-01 4.899902343750000000e+01 4.326171875000000000e+01 6.420898437500000000e+00 5.615234375000000000e-01 3.662109375000000000e-02 0.000000000000000000e+00 0.000000000000000000e+00
9.220000000000000417e-01 7.446289062500000000e-01 4.897460937500000000e+01 4.334716796875000000e+01 6.359863281250000000e+00 5.737304687500000000e-01 2.441406250000000000e-02 0.000000000000000000e+00 0.000000000000000000e+00
9.230000000000000426e-01 7.568359375000000000e-01 4.906005859375000000e+01 4.318847656250000000e+01 6.420898437500000000e+00 5.737304687500000000e-01 2.441406250000000000e-02 0.000000000000000000e+00 0.000000000000000000e+00
9.240000000000000435e-01 7.446289062500000000e-01 4.915771484375000000e+01 4.315185546875000000e+01 6.372070312500000000e+00 5.737304687500000000e-01 2.441406250000000000e-02 0.000000000000000000e+00 0.000000000000000000e+00
9.250000000000000444e-01 7.446289062500000000e-01 4.910888671875000000e+01 4.316406250000000000e+01 6.396484375000000000e+00 5.859375000000000000e-01 2.441406250000000000e-02 0.000000000000000000e+00 0.000000000000000000e+00
9.260000000000000453e-01 7.446289062500000000e-01 4.896240234375000000e+01 4.323730468750000000e+01 6.469726562500000000e+00 5.859375000000000000e-01 2.441406250000000000e-02 0.000000000000000000e+00 0.000000000000000000e+00
9.270000000000000462e-01 7.690429687500000000e-01 4.901123046875000000e+01 4.320068359375000000e+01 6.445312500000000000e+00 5.737304687500000000e-01 2.441406250000000000e-02 0.000000000000000000e+00 0.000000000000000000e+00
9.280000000000000471e-01 7.568359375000000000e-01 4.896240234375000000e+01 4.327392578125000000e+01 6.445312500000000000e+00 5.615234375000000000e-01 2.441406250000000000e-02 0.000000000000000000e+00 0.000000000000000000e+00
9.290000000000000480e-01 7.324218750000000000e-01 4.897460937500000000e+01 4.332275390625000000e+01 6.384277343750000000e+00 5.859375000000000000e-01 2.441406250000000000e-02 0.000000000000000000e+00 0.000000000000000000e+00
9.300000000000000488e-01 7.324218750000000000e-01 4.899902343750000000e+01 4.322509765625000000e+01 6.433105468750000000e+00 6.103515625000000000e-01 2.441406250000000000e-02 0.000000000000000000e+00 0.000000000000000000e+00
9.310000000000000497e-01 7.324218750000000000e-01 4.901123046875000000e+01 4.328613281250000000e+01 6.359863281250000000e+00 6.103515625000000000e-01 3.662109375000000000e-02 0.000000000000000000e+00 0.000000000000000000e+00
9.320000000000000506e-01 7.324218750000000000e-01 4.903564453125000000e+01 4.324951171875000000e+01 6.372070312500000000e+00 6.103515625000000000e-01 4.882812500000000000e-02 0.000000000000000000e+00 0.000000000000000000e+00
9.330000000000000515e-01 7.080078125000000000e-01 4.897460937500000000e+01 4.324951171875000000e+01 6.457519531250000000e+00 6.103515625000000000e-01 4.882812500000000000e-02 0.000000000000000000e+00 0.000000000000000000e+00
9.340000000000000524e-01 7.080078125000000000e-01 4.903564453125000000e+01 4.317626953125000000e+01 6.481933593750000000e+00 5.981445312500000000e-01 6.103515625000000000e-02 0.000000000000000000e+00 0.000000000000000000e+00
9.350000000000000533e-01 7.202148437500000000e-01 4.912109375000000000e+01 4.306640625000000000e+01 6.518554687500000000e+00 5.737304687500000000e-01 6.103515625000000000e-02 0.000000000000000000e+00 0.000000000000000000e+00
9.360000000000000542e-01 7.202148437500000000e-01 4.925537109375000000e+01 4.291992187500000000e+01 6.530761718750000000e+00 5.737304687500000000e-01 4.882812500000000000e-02 0.000000000000000000e+00 0.000000000000000000e+00
9.370000000000000551e-01 7.202148437500000000e-01 4.923095703125000000e+01 4.298095703125000000e+01 6.481933593750000000e+00 5.859375000000000000e-01 4.882812500000000000e-02 0.000000000000000000e+00 0.000000000000000000e+00
9.380000000000000560e-01 7.324218750000000000e-01 4.920654296875000000e+01 4.291992187500000000e+01 6.555175781250000000e+00 5.859375000000000000e-01 4.882812500000000000e-02 0.000000000000000000e+00 0.000000000000000000e+00
9.390000000000000568e-01 7.568359375000000000e-01 4.938964843750000000e+01 4.273681640625000000e+01 6.542968750000000000e+00 5.737304687500000000e-01 4.882812500000000000e-02 0.000000000000000000e+00 0.000000000000000000e+00
9.400000000000000577e-01 7.446289062500000000e-01 4.941406250000000000e+01 4.262695312500000000e+01 6.665039062500000000e+00 5.493164062500000000e-01 4.882812500000000000e-02 0.000000000000000000e+00 0.000000000000000000e+00
9.410000000000000586e-01 7.446289062500000000e-01 4.948730468750000000e+01 4.259033203125000000e+01 6.616210937500000000e+00 5.615234375000000000e-01 4.882812500000000000e-02 0.000000000000000000e+00 0.000000000000000000e+00
9.420000000000000595e-01 7.324218750000000000e-01 4.949951171875000000e+01 4.261474609375000000e+01 6.604003906250000000e+00 5.493164062500000000e-01 4.882812500000000000e-02 0.000000000000000000e+00 0.000000000000000000e+00
9.430000000000000604e-01 7.446289062500000000e-01 4.948730468750000000e+01 4.268798828125000000e+01 6.555175781250000000e+00 5.249023437500000000e-01 6.103515625000000000e-02 0.000000000000000000e+00 0.000000000000000000e+00
9.440000000000000613e-01 7.324218750000000000e-01 4.940185546875000000e+01 4.278564453125000000e+01 6.567382812500000000e+00 5.126953125000000000e-01 6.103515625000000000e-02 0.000000000000000000e+00 0.000000000000000000e+00
9.450000000000000622e-01 7.202148437500000000e-01 4.936523437500000000e+01 4.279785156250000000e+01 6.579589843750000000e+00 5.371093750000000000e-01 6.103515625000000000e-02 0.000000000000000000e+00 0.000000000000000000e+00
9.460000000000000631e-01 7.202148437500000000e-01 4.942626953125000000e+01 4.274902343750000000e+01 6.567382812500000000e+00 5.371093750000000000e-01 6.103515625000000000e-02 0.000000000000000000e+00 0.000000000000000000e+00
9.470000000000000639e-01 7.324218750000000000e-01 4.949951171875000000e+01 4.265136718750000000e+01 6.591796875000000000e+00 5.249023437500000000e-01 6.103515625000000000e-02 0.000000000000000000e+00 0.000000000000000000e+00
9.480000000000000648e-01 6.958007812500000000e-01 4.953613281250000000e+01 4.255371093750000000e+01 6.677246093750000000e+00 5.371093750000000000e-01 6.103515625000000000e-02 0.000000000000000000e+00 0.000000000000000000e+00
9.490000000000000657e-01 6.958007812500000000e-01 4.951171875000000000e+01 4.256591796875000000e+01 6.677246093750000000e+00 5.493164062500000000e-01 6.103515625000000000e-02 0.000000000000000000e+00 0.000000000000000000e+00
9.500000000000000666e-01 7.080078125000000000e-01 4.952392578125000000e+01 4.255371093750000000e+01 6.616210937500000000e+00 5.981445312500000000e-01 6.103515625000000000e-02 0.000000000000000000e+00 0.000000000000000000e+00
9.510000000000000675e-01 7.202148437500000000e-01 4.958496093750000000e+01 4.249267578125000000e+01 6.604003906250000000e+00 5.981445312500000000e-01 6.103515625000000000e-02 0.000000000000000000e+00 0.000000000000000000e+00
9.520000000000000684e-01 7.202148437500000000e-01 4.953613281250000000e+01 4.245605468750000000e+01 6.652832031250000000e+00 6.347656250000000000e-01 6.103515625000000000e-02 1.220703125000000000e-02 0.000000000000000000e+00
9.530000000000000693e-01 7.812500000000000000e-01 4.964599609375000000e+01 4.243164062500000000e+01 6.518554687500000000e+00 6.225585937500000000e-01 6.103515625000000000e-02 1.220703125000000000e-02 0.000000000000000000e+00
9.540000000000000702e-01 7.812500000000000000e-01 4.963378906250000000e+01 4.240722656250000000e+01 6.555175781250000000e+00 6.225585937500000000e-01 6.103515625000000000e-02 1.220703125000000000e-02 0.000000000000000000e+00
9.550000000000000711e-01 7.690429687500000000e-01 4.958496093750000000e+01 4.243164062500000000e+01 6.628417968750000000e+00 5.859375000000000000e-01 6.103515625000000000e-02 1.220703125000000000e-02 0.000000000000000000e+00
9.560000000000000719e-01 7.568359375000000000e-01 4.953613281250000000e+01 4.249267578125000000e+01 6.604003906250000000e+00 6.103515625000000000e-01 6.103515625000000000e-02 1.220703125000000000e-02 0.000000000000000000e+00
9.570000000000000728e-01 7.446289062500000000e-01 4.958496093750000000e+01 4.248046875000000000e+01 6.579589843750000000e+00 6.103515625000000000e-01 6.103515625000000000e-02 1.220703125000000000e-02 0.000000000000000000e+00
9.580000000000000737e-01 7.446289062500000000e-01 4.960937500000000000e+01 4.240722656250000000e+01 6.628417968750000000e+00 6.103515625000000000e-01 6.103515625000000000e-02 1.220703125000000000e-02 0.000000000000000000e+00
9.590000000000000746e-01 7.446289062500000000e-01 4.963378906250000000e+01 4.243164062500000000e+01 6.604003906250000000e+00 5.859375000000000000e-01 6.103515625000000000e-02 1.220703125000000000e-02 0.000000000000000000e+00
9.599999999999999645e-01 7.446289062500000000e-01 4.946289062500000000e+01 4.250488281250000000e+01 6.652832031250000000e+00 6.347656250000000000e-01 6.103515625000000000e-02 1.220703125000000000e-02 0.000000000000000000e+00
9.609999999999999654e-01 7.812500000000000000e-01 4.959716796875000000e+01 4.235839843750000000e+01 6.640625000000000000e+00 6.225585937500000000e-01 6.103515625000000000e-02 1.220703125000000000e-02 0.000000000000000000e+00
9.619999999999999662e-01 7.812500000000000000e-01 4.968261718750000000e+01 4.226074218750000000e+01 6.628417968750000000e+00 6.469726562500000000e-01 6.103515625000000000e-02 1.220703125000000000e-02 0.000000000000000000e+00
9.629999999999999671e-01 8.056640625000000000e-01 4.974365234375000000e+01 4.217529296875000000e+01 6.640625000000000000e+00 6.347656250000000000e-01 6.103515625000000000e-02 1.220703125000000000e-02 0.000000000000000000e+00
9.639999999999999680e-01 7.812500000000000000e-01 4.982910156250000000e+01 4.211425781250000000e+01 6.652832031250000000e+00 6.225585937500000000e-01 6.103515625000000000e-02 1.220703125000000000e-02 0.000000000000000000e+00
9.649999999999999689e-01 7.812500000000000000e-01 4.982910156250000000e+01 4.210205078125000000e+01 6.628417968750000000e+00 6.591796875000000000e-01 6.103515625000000000e-02 1.220703125000000000e-02 0.000000000000000000e+00
9.659999999999999698e-01 7.812500000000000000e-01 4.974365234375000000e+01 4.215087890625000000e+01 6.665039062500000000e+00 6.591796875000000000e-01 6.103515625000000000e-02 1.220703125000000000e-02 0.000000000000000000e+00
9.669999999999999707e-01 7.934570312500000000e-01 4.978027343750000000e+01 4.215087890625000000e+01 6.616210937500000000e+00 6.591796875000000000e-01 4.882812500000000000e-02 1.220703125000000000e-02 0.000000000000000000e+00
9.679999999999999716e-01 7.690429687500000000e-01 4.974365234375000000e+01 4.228515625000000000e+01 6.555175781250000000e+00 6.469726562500000000e-01 4.882812500000000000e-02 1.220703125000000000e-02 0.000000000000000000e+00
9.689999999999999725e-01 7.568359375000000000e-01 4.978027343750000000e+01 4.221191406250000000e+01 6.616210937500000000e+00 6.347656250000000000e-01 4.882812500000000000e-02 1.220703125000000000e-02 0.000000000000000000e+00
9.699999999999999734e-01 6.958007812500000000e-01 4.986572265625000000e+01 4.216308593750000000e+01 6.628417968750000000e+00 6.469726562500000000e-01 4.882812500000000000e-02 1.220703125000000000e-02 0.000000000000000000e+00
9.709999999999999742e-01 7.080078125000000000e-01 4.987792968750000000e+01 4.217529296875000000e+01 6.567382812500000000e+00 6.713867187500000000e-01 4.882812500000000000e-02 1.220703125000000000e-02 0.000000000000000000e+00
9.719999999999999751e-01 7.202148437500000000e-01 5.002441406250000000e+01 4.208984375000000000e+01 6.469726562500000000e+00 6.958007812500000000e-01 4.882812500000000000e-02 1.220703125000000000e-02 0.000000000000000000e+00
9.729999999999999760e-01 7.080078125000000000e-01 4.998779296875000000e+01 4.205322265625000000e+01 6.518554687500000000e+00 7.324218750000000000e-01 6.103515625000000000e-02 1.220703125000000000e-02 0.000000000000000000e+00
9.739999999999999769e-01 7.202148437500000000e-01 4.987792968750000000e+01 4.219970703125000000e+01 6.457519531250000000e+00 7.446289062500000000e-01 6.103515625000000000e-02 1.220703125000000000e-02 0.000000000000000000e+00
9.749999999999999778e-01 7.202148437500000000e-01 4.986572265625000000e+01 4.229736328125000000e+01 6.384277343750000000e+00 7.324218750000000000e-01 4.882812500000000000e-02 1.220703125000000000e-02 0.000000000000000000e+00
9.759999999999999787e-01 7.568359375000000000e-01 4.995117187500000000e+01 4.212646484375000000e+01 6.445312500000000000e+00 7.202148437500000000e-01 4.882812500000000000e-02 1.220703125000000000e-02 0.000000000000000000e+00
9.769999999999999796e-01 7.690429687500000000e-01 4.987792968750000000e+01 4.208984375000000000e+01 6.542968750000000000e+00 7.202148437500000000e-01 4.882812500000000000e-02 1.220703125000000000e-02 0.000000000000000000e+00
9.779999999999999805e-01 7.812500000000000000e-01 5.003662109375000000e+01 4.188232421875000000e+01 6.604003906250000000e+00 6.958007812500000000e-01 4.882812500000000000e-02 1.220703125000000000e-02 0.000000000000000000e+00
9.789999999999999813e-01 7.568359375000000000e-01 5.008544921875000000e+01 4.199218750000000000e+01 6.481933593750000000e+00 6.835937500000000000e-01 4.882812500000000000e-02 1.220703125000000000e-02 0.000000000000000000e+00
9.799999999999999822e-01 7.446289062500000000e-01 5.006103515625000000e+01 4.200439453125000000e+01 6.530761718750000000e+00 6.591796875000000000e-01 4.882812500000000000e-02 1.220703125000000000e-02 0.000000000000000000e+00
9.809999999999999831e-01 7.324218750000000000e-01 5.021972656250000000e+01 4.184570312500000000e+01 6.567382812500000000e+00 6.347656250000000000e-01 4.882812500000000000e-02 1.220703125000000000e-02 0.000000000000000000e+00
9.819999999999999840e-01 6.958007812500000000e-01 5.015869140625000000e+01 4.196777343750000000e+01 6.518554687500000000e+00 6.591796875000000000e-01 3.662109375000000000e-02 1.220703125000000000e-02 0.000000000000000000e+00
9.829999999999999849e-01 7.080078125000000000e-01 5.021972656250000000e+01 4.190673828125000000e+01 6.530761718750000000e+00 6.347656250000000000e-01 3.662109375000000000e-02 1.220703125000000000e-02 0.000000000000000000e+00
9.839999999999999858e-01 7.080078125000000000e-01 5.019531250000000000e+01 4.193115234375000000e+01 6.530761718750000000e+00 6.347656250000000000e-01 3.662109375000000000e-02 1.220703125000000000e-02 0.000000000000000000e+00
9.849999999999999867e-01 6.958007812500000000e-01 5.021972656250000000e+01 4.191894531250000000e+01 6.567382812500000000e+00 5.981445312500000000e-01 2.441406250000000000e-02 1.220703125000000000e-02 0.000000000000000000e+00
9.859999999999999876e-01 6.835937500000000000e-01 5.019531250000000000e+01 4.200439453125000000e+01 6.494140625000000000e+00 6.225585937500000000e-01 2.441406250000000000e-02 1.220703125000000000e-02 0.000000000000000000e+00
9.869999999999999885e-01 6.835937500000000000e-01 5.025634765625000000e+01 4.193115234375000000e+01 6.481933593750000000e+00 6.469726562500000000e-01 2.441406250000000000e-02 1.220703125000000000e-02 0.000000000000000000e+00
9.879999999999999893e-01 6.591796875000000000e-01 5.025634765625000000e+01 4.197998046875000000e+01 6.457519531250000000e+00 6.469726562500000000e-01 2.441406250000000000e-02 1.220703125000000000e-02 0.000000000000000000e+00
9.889999999999999902e-01 6.835937500000000000e-01 5.030517578125000000e+01 4.193115234375000000e+01 6.433105468750000000e+00 6.469726562500000000e-01 2.441406250000000000e-02 1.220703125000000000e-02 0.000000000000000000e+00
9.899999999999999911e-01 7.202148437500000000e-01 5.020751953125000000e+01 4.197998046875000000e+01 6.457519531250000000e+00 6.347656250000000000e-01 2.441406250000000000e-02 1.220703125000000000e-02 0.000000000000000000e+00
9.909999999999999920e-01 7.202148437500000000e-01 5.014648437500000000e+01 4.204101562500000000e+01 6.445312500000000000e+00 6.469726562500000000e-01 2.441406250000000000e-02 1.220703125000000000e-02 0.000000000000000000e+00
9.919999999999999929e-01 7.324218750000000000e-01 5.018310546875000000e+01 4.201660156250000000e+01 6.433105468750000000e+00 6.347656250000000000e-01 2.441406250000000000e-02 1.220703125000000000e-02 0.000000000000000000e+00
9.929999999999999938e-01 7.202148437500000000e-01 5.020751953125000000e+01 4.197998046875000000e+01 6.481933593750000000e+00 6.103515625000000000e-01 2.441406250000000000e-02 1.220703125000000000e-02 0.000000000000000000e+00
9.939999999999999947e-01 7.324218750000000000e-01 5.026855468750000000e+01 4.191894531250000000e+01 6.481933593750000000e+00 5.981445312500000000e-01 3.662109375000000000e-02 0.000000000000000000e+00 0.000000000000000000e+00
9.949999999999999956e-01 7.690429687500000000e-01 5.026855468750000000e+01 4.185791015625000000e+01 6.506347656250000000e+00 5.981445312500000000e-01 3.662109375000000000e-02 0.000000000000000000e+00 0.000000000000000000e+00
9.959999999999999964e-01 7.934570312500000000e-01 5.037841796875000000e+01 4.174804687500000000e+01 6.481933593750000000e+00 5.981445312500000000e-01 4.882812500000000000e-02 0.000000000000000000e+00 0.000000000000000000e+00
9.969999999999999973e-01 7.812500000000000000e-01 5.062255859375000000e+01 4.146728515625000000e+01 6.530761718750000000e+00 5.981445312500000000e-01 4.882812500000000000e-02 0.000000000000000000e+00 0.000000000000000000e+00
9.979999999999999982e-01 7.568359375000000000e-01 5.070800781250000000e+01 4.154052734375000000e+01 6.420898437500000000e+00 5.737304687500000000e-01 4.882812500000000000e-02 0.000000000000000000e+00 0.000000000000000000e+00
9.989999999999999991e-01 7.324218750000000000e-01 5.081787109375000000e+01 4.157714843750000000e+01 6.286621093750000000e+00 5.859375000000000000e-01 4.882812500000000000e-02 0.000000000000000000e+00 0.000000000000000000e+00
1.000000000000000000e+00 7.446289062500000000e-01 5.072021484375000000e+01 4.169921875000000000e+01 6.237792968750000000e+00 5.981445312500000000e-01 4.882812500000000000e-02 0.000000000000000000e+00 0.000000000000000000e+00
1.001000000000000112e+00 7.202148437500000000e-01 5.080566406250000000e+01 4.168701171875000000e+01 6.176757812500000000e+00 6.103515625000000000e-01 4.882812500000000000e-02 0.000000000000000000e+00 0.000000000000000000e+00
1.002000000000000002e+00 7.202148437500000000e-01 5.076904296875000000e+01 4.171142578125000000e+01 6.225585937500000000e+00 5.737304687500000000e-01 3.662109375000000000e-02 0.000000000000000000e+00 0.000000000000000000e+00
1.003000000000000114e+00 7.324218750000000000e-01 5.073242187500000000e+01 4.177246093750000000e+01 6.188964843750000000e+00 5.737304687500000000e-01 3.662109375000000000e-02 0.000000000000000000e+00 0.000000000000000000e+00
1.004000000000000004e+00 7.080078125000000000e-01 5.072021484375000000e+01 4.185791015625000000e+01 6.152343750000000000e+00 5.615234375000000000e-01 3.662109375000000000e-02 0.000000000000000000e+00 0.000000000000000000e+00
1.005000000000000115e+00 7.324218750000000000e-01 5.078125000000000000e+01 4.176025390625000000e+01 6.152343750000000000e+00 5.737304687500000000e-01 3.662109375000000000e-02 0.000000000000000000e+00 0.000000000000000000e+00
1.006000000000000005e+00 7.324218750000000000e-01 5.083007812500000000e+01 4.167480468750000000e+01 6.176757812500000000e+00 5.859375000000000000e-01 3.662109375000000000e-02 0.000000000000000000e+00 0.000000000000000000e+00
1.007000000000000117e+00 7.324218750000000000e-01 5.075683593750000000e+01 4.173583984375000000e+01 6.164550781250000000e+00 6.103515625000000000e-01 2.441406250000000000e-02 1.220703125000000000e-02 0.000000000000000000e+00
1.008000000000000007e+00 7.202148437500000000e-01 5.072021484375000000e+01 4.173583984375000000e+01 6.201171875000000000e+00 6.225585937500000000e-01 2.441406250000000000e-02 1.220703125000000000e-02 0.000000000000000000e+00
1.009000000000000119e+00 7.080078125000000000e-01 5.074462890625000000e+01 4.171142578125000000e+01 6.213378906250000000e+00 6.225585937500000000e-01 2.441406250000000000e-02 1.220703125000000000e-02 0.000000000000000000e+00
1.010000000000000009e+00 7.080078125000000000e-01 5.072021484375000000e+01 4.176025390625000000e+01 6.188964843750000000e+00 6.225585937500000000e-01 2.441406250000000000e-02 1.220703125000000000e-02 0.000000000000000000e+00
1.011000000000000121e+00 7.202148437500000000e-01 5.081787109375000000e+01 4.169921875000000000e+01 6.164550781250000000e+00 5.981445312500000000e-01 4.882812500000000000e-02 0.000000000000000000e+00 0.000000000000000000e+00
1.012000000000000011e+00 6.958007812500000000e-01 5.098876953125000000e+01 4.161376953125000000e+01 6.103515625000000000e+00 5.981445312500000000e-01 6.103515625000000000e-02 0.000000000000000000e+00 0.000000000000000000e+00
1.013000000000000123e+00 6.835937500000000000e-01 5.096435546875000000e+01 4.163818359375000000e+01 6.103515625000000000e+00 6.103515625000000000e-01 6.103515625000000000e-02 0.000000000000000000e+00 0.000000000000000000e+00
1.014000000000000012e+00 6.958007812500000000e-01 5.093994140625000000e+01 4.166259765625000000e+01 6.091308593750000000e+00 6.103515625000000000e-01 7.324218750000000000e-02 0.000000000000000000e+00 0.000000000000000000e+00
1.015000000000000124e+00 7.080078125000000000e-01 5.102539062500000000e+01 4.149169921875000000e+01 6.152343750000000000e+00 6.225585937500000000e-01 7.324218750000000000e-02 0.000000000000000000e+00 0.000000000000000000e+00
1.016000000000000014e+00 7.080078125000000000e-01 5.101318359375000000e+01 4.151611328125000000e+01 6.140136718750000000e+00 6.225585937500000000e-01 7.324218750000000000e-02 0.000000000000000000e+00 0.000000000000000000e+00
1.017000000000000126e+00 7.080078125000000000e-01 5.093994140625000000e+01 4.155273437500000000e+01 6.164550781250000000e+00 6.347656250000000000e-01 7.324218750000000000e-02 0.000000000000000000e+00 0.000000000000000000e+00
1.018000000000000016e+00 7.202148437500000000e-01 5.096435546875000000e+01 4.154052734375000000e+01 6.140136718750000000e+00 6.347656250000000000e-01 7.324218750000000000e-02 0.000000000000000000e+00 0.000000000000000000e+00
1.019000000000000128e+00 7.446289062500000000e-01 5.102539062500000000e+01 4.144287109375000000e+01 6.152343750000000000e+00 6.347656250000000000e-01 7.324218750000000000e-02 0.000000000000000000e+00 0.000000000000000000e+00
1.020000000000000018e+00 7.568359375000000000e-01 5.107421875000000000e+01 4.140625000000000000e+01 6.115722656250000000e+00 6.469726562500000000e-01 6.103515625000000000e-02 0.000000000000000000e+00 0.000000000000000000e+00
1.021000000000000130e+00 7.568359375000000000e-01 5.114746093750000000e+01 4.129638671875000000e+01 6.140136718750000000e+00 6.591796875000000000e-01 6.103515625000000000e-02 0.000000000000000000e+00 0.000000000000000000e+00
1.022000000000000020e+00 7.690429687500000000e-01 5.112304687500000000e+01 4.133300781250000000e+01 6.140136718750000000e+00 6.347656250000000000e-01 6.103515625000000000e-02 0.000000000000000000e+00 0.000000000000000000e+00
1.023000000000000131e+00 7.690429687500000000e-01 5.113525390625000000e+01 4.132080078125000000e+01 6.152343750000000000e+00 6.225585937500000000e-01 6.103515625000000000e-02 0.000000000000000000e+00 0.000000000000000000e+00
1.024000000000000021e+00 7.690429687500000000e-01 5.122070312500000000e+01 4.129638671875000000e+01 6.091308593750000000e+00 6.225585937500000000e-01 6.103515625000000000e-02 0.000000000000000000e+00 0.000000000000000000e+00
1.024999999999999911e+00 7.568359375000000000e-01 5.124511718750000000e+01 4.125976562500000000e+01 6.091308593750000000e+00 6.469726562500000000e-01 6.103515625000000000e-02 0.000000000000000000e+00 0.000000000000000000e+00
1.026000000000000023e+00 7.568359375000000000e-01 5.123291015625000000e+01 4.132080078125000000e+01 6.079101562500000000e+00 6.103515625000000000e-01 6.103515625000000000e-02 0.000000000000000000e+00 0.000000000000000000e+00
1.026999999999999913e+00 7.568359375000000000e-01 5.119628906250000000e+01 4.138183593750000000e+01 6.042480468750000000e+00 6.225585937500000000e-01 6.103515625000000000e-02 0.000000000000000000e+00 0.000000000000000000e+00
1.028000000000000025e+00 7.690429687500000000e-01 5.115966796875000000e+01 4.149169921875000000e+01 6.005859375000000000e+00 5.737304687500000000e-01 6.103515625000000000e-02 0.000000000000000000e+00 0.000000000000000000e+00
1.028999999999999915e+00 7.568359375000000000e-01 5.122070312500000000e+01 4.154052734375000000e+01 5.883789062500000000e+00 5.981445312500000000e-01 4.882812500000000000e-02 0.000000000000000000e+00 0.000000000000000000e+00
1.030000000000000027e+00 7.446289062500000000e-01 5.120849609375000000e+01 4.167480468750000000e+01 5.773925781250000000e+00 5.981445312500000000e-01 4.882812500000000000e-02 0.000000000000000000e+00 0.000000000000000000e+00
1.030999999999999917e+00 7.446289062500000000e-01 5.135498046875000000e+01 4.152832031250000000e+01 5.798339843750000000e+00 5.737304687500000000e-01 4.882812500000000000e-02 0.000000000000000000e+00 0.000000000000000000e+00
1.032000000000000028e+00 7.568359375000000000e-01 5.126953125000000000e+01 4.166259765625000000e+01 5.737304687500000000e+00 5.737304687500000000e-01 4.882812500000000000e-02 0.000000000000000000e+00 0.000000000000000000e+00
1.032999999999999918e+00 7.690429687500000000e-01 5.117187500000000000e+01 4.177246093750000000e+01 5.712890625000000000e+00 5.737304687500000000e-01 4.882812500000000000e-02 0.000000000000000000e+00 0.000000000000000000e+00
1.034000000000000030e+00 7.812500000000000000e-01 5.129394531250000000e+01 4.172363281250000000e+01 5.639648437500000000e+00 5.615234375000000000e-01 4.882812500000000000e-02 0.000000000000000000e+00 0.000000000000000000e+00
1.034999999999999920e+00 7.568359375000000000e-01 5.114746093750000000e+01 4.191894531250000000e+01 5.639648437500000000e+00 5.371093750000000000e-01 4.882812500000000000e-02 0.000000000000000000e+00 0.000000000000000000e+00
1.036000000000000032e+00 7.568359375000000000e-01 5.111083984375000000e+01 4.190673828125000000e+01 5.676269531250000000e+00 5.493164062500000000e-01 4.882812500000000000e-02 0.000000000000000000e+00 0.000000000000000000e+00
1.036999999999999922e+00 7.568359375000000000e-01 5.106201171875000000e+01 4.187011718750000000e+01 5.737304687500000000e+00 5.737304687500000000e-01 6.103515625000000000e-02 0.000000000000000000e+00 0.000000000000000000e+00
1.038000000000000034e+00 7.446289062500000000e-01 5.125732421875000000e+01 4.169921875000000000e+01 5.737304687500000000e+00 5.615234375000000000e-01 3.662109375000000000e-02 0.000000000000000000e+00 0.000000000000000000e+00
1.038999999999999924e+00 7.324218750000000000e-01 5.134277343750000000e+01 4.163818359375000000e+01 5.700683593750000000e+00 5.859375000000000000e-01 3.662109375000000000e-02 0.000000000000000000e+00 0.000000000000000000e+00
1.040000000000000036e+00 7.324218750000000000e-01 5.135498046875000000e+01 4.160156250000000000e+01 5.737304687500000000e+00 5.737304687500000000e-01 3.662109375000000000e-02 0.000000000000000000e+00 0.000000000000000000e+00
1.040999999999999925e+00 7.202148437500000000e-01 5.130615234375000000e+01 4.162597656250000000e+01 5.773925781250000000e+00 5.737304687500000000e-01 4.882812500000000000e-02 0.000000000000000000e+00 0.000000000000000000e+00
1.042000000000000037e+00 7.080078125000000000e-01 5.131835937500000000e+01 4.156494140625000000e+01 5.834960937500000000e+00 5.737304687500000000e-01 4.882812500000000000e-02 0.000000000000000000e+00 0.000000000000000000e+00
1.042999999999999927e+00 7.080078125000000000e-01 5.125732421875000000e+01 4.154052734375000000e+01 5.920410156250000000e+00 5.737304687500000000e-01 4.882812500000000000e-02 0.000000000000000000e+00 0.000000000000000000e+00
1.044000000000000039e+00 7.446289062500000000e-01 5.125732421875000000e+01 4.152832031250000000e+01 5.932617187500000000e+00 5.371093750000000000e-01 3.662109375000000000e-02 0.000000000000000000e+00 0.000000000000000000e+00
1.044999999999999929e+00 7.446289062500000000e-01 5.113525390625000000e+01 4.167480468750000000e+01 5.908203125000000000e+00 5.371093750000000000e-01 3.662109375000000000e-02 0.000000000000000000e+00 0.000000000000000000e+00
1.046000000000000041e+00 7.446289062500000000e-01 5.118408203125000000e+01 4.172363281250000000e+01 5.810546875000000000e+00 5.371093750000000000e-01 3.662109375000000000e-02 0.000000000000000000e+00 0.000000000000000000e+00
1.046999999999999931e+00 7.690429687500000000e-01 5.129394531250000000e+01 4.163818359375000000e+01 5.737304687500000000e+00 5.615234375000000000e-01 2.441406250000000000e-02 0.000000000000000000e+00 0.000000000000000000e+00
1.048000000000000043e+00 7.690429687500000000e-01 5.134277343750000000e+01 4.162597656250000000e+01 5.712890625000000000e+00 5.493164062500000000e-01 2.441406250000000000e-02 0.000000000000000000e+00 0.000000000000000000e+00
1.048999999999999932e+00 7.690429687500000000e-01 5.128173828125000000e+01 4.179687500000000000e+01 5.615234375000000000e+00 5.371093750000000000e-01 1.220703125000000000e-02 0.000000000000000000e+00 0.000000000000000000e+00
1.050000000000000044e+00 7.446289062500000000e-01 5.125732421875000000e+01 4.191894531250000000e+01 5.541992187500000000e+00 5.371093750000000000e-01 1.220703125000000000e-02 0.000000000000000000e+00 0.000000000000000000e+00
1.050999999999999934e+00 7.690429687500000000e-01 5.126953125000000000e+01 4.196777343750000000e+01 5.468750000000000000e+00 5.249023437500000000e-01 2.441406250000000000e-02 0.000000000000000000e+00 0.000000000000000000e+00
1.052000000000000046e+00 8.178710937500000000e-01 5.120849609375000000e+01 4.193115234375000000e+01 5.529785156250000000e+00 5.126953125000000000e-01 2.441406250000000000e-02 0.000000000000000000e+00 0.000000000000000000e+00
1.052999999999999936e+00 8.178710937500000000e-01 5.125732421875000000e+01 4.193115234375000000e+01 5.480957031250000000e+00 5.126953125000000000e-01 2.441406250000000000e-02 0.000000000000000000e+00 0.000000000000000000e+00
1.054000000000000048e+00 8.178710937500000000e-01 5.117187500000000000e+01 4.204101562500000000e+01 5.468750000000000000e+00 5.004882812500000000e-01 2.441406250000000000e-02 0.000000000000000000e+00 0.000000000000000000e+00
1.054999999999999938e+00 8.056640625000000000e-01 5.122070312500000000e+01 4.196777343750000000e+01 5.517578125000000000e+00 4.882812500000000000e-01 2.441406250000000000e-02 0.000000000000000000e+00 0.000000000000000000e+00
1.056000000000000050e+00 7.812500000000000000e-01 5.117187500000000000e+01 4.205322265625000000e+01 5.517578125000000000e+00 4.760742187500000000e-01 2.441406250000000000e-02 0.000000000000000000e+00 0.000000000000000000e+00
1.056999999999999940e+00 8.056640625000000000e-01 5.125732421875000000e+01 4.197998046875000000e+01 5.505371093750000000e+00 4.516601562500000000e-01 2.441406250000000000e-02 0.000000000000000000e+00 0.000000000000000000e+00
1.058000000000000052e+00 8.056640625000000000e-01 5.131835937500000000e+01 4.202880859375000000e+01 5.371093750000000000e+00 4.760742187500000000e-01 2.441406250000000000e-02 0.000000000000000000e+00 0.000000000000000000e+00
1.058999999999999941e+00 8.056640625000000000e-01 5.133056640625000000e+01 4.200439453125000000e+01 5.383300781250000000e+00 4.760742187500000000e-01 2.441406250000000000e-02 0.000000000000000000e+00 0.000000000000000000e+00
1.060000000000000053e+00 8.178710937500000000e-01 5.134277343750000000e+01 4.200439453125000000e+01 5.371093750000000000e+00 4.638671875000000000e-01 2.441406250000000000e-02 0.000000000000000000e+00 0.000000000000000000e+00
1.060999999999999943e+00 7.812500000000000000e-01 5.139160156250000000e+01 4.191894531250000000e+01 5.493164062500000000e+00 4.150390625000000000e-01 2.441406250000000000e-02 0.000000000000000000e+00 0.000000000000000000e+00
1.062000000000000055e+00 7.812500000000000000e-01 5.167236328125000000e+01 4.168701171875000000e+01 5.456542968750000000e+00 4.028320312500000000e-01 2.441406250000000000e-02 0.000000000000000000e+00 0.000000000000000000e+00
1.062999999999999945e+00 7.568359375000000000e-01 5.178222656250000000e+01 4.162597656250000000e+01 5.419921875000000000e+00 4.150390625000000000e-01 2.441406250000000000e-02 0.000000000000000000e+00 0.000000000000000000e+00
1.064000000000000057e+00 7.568359375000000000e-01 5.186767578125000000e+01 4.152832031250000000e+01 5.432128906250000000e+00 4.150390625000000000e-01 2.441406250000000000e-02 0.000000000000000000e+00 0.000000000000000000e+00
1.064999999999999947e+00 7.690429687500000000e-01 5.186767578125000000e+01 4.155273437500000000e+01 5.407714843750000000e+00 4.028320312500000000e-01 2.441406250000000000e-02 0.000000000000000000e+00 0.000000000000000000e+00
1.066000000000000059e+00 7.934570312500000000e-01 5.183105468750000000e+01 4.156494140625000000e+01 5.419921875000000000e+00 3.906250000000000000e-01 2.441406250000000000e-02 0.000000000000000000e+00 0.000000000000000000e+00
1.066999999999999948e+00 8.422851562500000000e-01 5.178222656250000000e+01 4.158935546875000000e+01 5.395507812500000000e+00 3.906250000000000000e-01 2.441406250000000000e-02 0.000000000000000000e+00 0.000000000000000000e+00
1.068000000000000060e+00 8.422851562500000000e-01 5.183105468750000000e+01 4.154052734375000000e+01 5.395507812500000000e+00 3.906250000000000000e-01 2.441406250000000000e-02 0.000000000000000000e+00 0.000000000000000000e+00
1.068999999999999950e+00 8.300781250000000000e-01 5.172119140625000000e+01 4.168701171875000000e+01 5.358886718750000000e+00 4.028320312500000000e-01 2.441406250000000000e-02 0.000000000000000000e+00 0.000000000000000000e+00
1.070000000000000062e+00 8.056640625000000000e-01 5.172119140625000000e+01 4.167480468750000000e+01 5.383300781250000000e+00 4.150390625000000000e-01 2.441406250000000000e-02 0.000000000000000000e+00 0.000000000000000000e+00
1.070999999999999952e+00 8.300781250000000000e-01 5.183105468750000000e+01 4.156494140625000000e+01 5.346679687500000000e+00 4.272460937500000000e-01 2.441406250000000000e-02 0.000000000000000000e+00 0.000000000000000000e+00
1.072000000000000064e+00 8.300781250000000000e-01 5.168457031250000000e+01 4.178466796875000000e+01 5.285644531250000000e+00 4.150390625000000000e-01 1.220703125000000000e-02 1.220703125000000000e-02 0.000000000000000000e+00
1.072999999999999954e+00 7.812500000000000000e-01 5.180664062500000000e+01 4.177246093750000000e+01 5.212402343750000000e+00 4.272460937500000000e-01 1.220703125000000000e-02 1.220703125000000000e-02 0.000000000000000000e+00
1.074000000000000066e+00 7.934570312500000000e-01 5.181884765625000000e+01 4.173583984375000000e+01 5.224609375000000000e+00 4.272460937500000000e-01 1.220703125000000000e-02 1.220703125000000000e-02 0.000000000000000000e+00
1.074999999999999956e+00 8.178710937500000000e-01 5.185546875000000000e+01 4.167480468750000000e+01 5.212402343750000000e+00 4.394531250000000000e-01 1.220703125000000000e-02 1.220703125000000000e-02 0.000000000000000000e+00
1.076000000000000068e+00 8.300781250000000000e-01 5.191650390625000000e+01 4.166259765625000000e+01 5.151367187500000000e+00 4.394531250000000000e-01 1.220703125000000000e-02 1.220703125000000000e-02 0.000000000000000000e+00
1.076999999999999957e+00 8.300781250000000000e-01 5.189208984375000000e+01 4.165039062500000000e+01 5.200195312500000000e+00 4.272460937500000000e-01 1.220703125000000000e-02 1.220703125000000000e-02 0.000000000000000000e+00
1.078000000000000069e+00 8.178710937500000000e-01 5.181884765625000000e+01 4.173583984375000000e+01 5.175781250000000000e+00 4.516601562500000000e-01 1.220703125000000000e-02 1.220703125000000000e-02 0.000000000000000000e+00
1.078999999999999959e+00 8.056640625000000000e-01 5.192871093750000000e+01 4.161376953125000000e+01 5.212402343750000000e+00 4.394531250000000000e-01 1.220703125000000000e-02 1.220703125000000000e-02 0.000000000000000000e+00
1.080000000000000071e+00 8.056640625000000000e-01 5.178222656250000000e+01 4.176025390625000000e+01 5.236816406250000000e+00 4.150390625000000000e-01 1.220703125000000000e-02 1.220703125000000000e-02 0.000000000000000000e+00
1.080999999999999961e+00 7.934570312500000000e-01 5.186767578125000000e+01 4.174804687500000000e+01 5.200195312500000000e+00 3.906250000000000000e-01 1.220703125000000000e-02 1.220703125000000000e-02 0.000000000000000000e+00
1.082000000000000073e+00 7.934570312500000000e-01 5.195312500000000000e+01 4.171142578125000000e+01 5.163574218750000000e+00 3.784179687500000000e-01 1.220703125000000000e-02 1.220703125000000000e-02 0.000000000000000000e+00
1.082999999999999963e+00 7.812500000000000000e-01 5.206298828125000000e+01 4.165039062500000000e+01 5.102539062500000000e+00 4.028320312500000000e-01 1.220703125000000000e-02 1.220703125000000000e-02 0.000000000000000000e+00
1.084000000000000075e+00 7.690429687500000000e-01 5.208740234375000000e+01 4.169921875000000000e+01 5.053710937500000000e+00 3.906250000000000000e-01 1.220703125000000000e-02 1.220703125000000000e-02 0.000000000000000000e+00
1.084999999999999964e+00 7.812500000000000000e-01 5.212402343750000000e+01 4.162597656250000000e+01 5.065917968750000000e+00 4.028320312500000000e-01 1.220703125000000000e-02 1.220703125000000000e-02 0.000000000000000000e+00
1.086000000000000076e+00 7.690429687500000000e-01 5.206298828125000000e+01 4.172363281250000000e+01 5.053710937500000000e+00 3.906250000000000000e-01 1.220703125000000000e-02 1.220703125000000000e-02 0.000000000000000000e+00
1.086999999999999966e+00 7.934570312500000000e-01 5.211181640625000000e+01 4.165039062500000000e+01 5.053710937500000000e+00 3.906250000000000000e-01 1.220703125000000000e-02 1.220703125000000000e-02 0.000000000000000000e+00
1.088000000000000078e+00 8.056640625000000000e-01 5.207519531250000000e+01 4.169921875000000000e+01 5.017089843750000000e+00 4.028320312500000000e-01 1.220703125000000000e-02 1.220703125000000000e-02 0.000000000000000000e+00
1.088999999999999968e+00 7.690429687500000000e-01 5.202636718750000000e+01 4.177246093750000000e+01 5.004882812500000000e+00 4.272460937500000000e-01 2.441406250000000000e-02 1.220703125000000000e-02 0.000000000000000000e+00
1.090000000000000080e+00 7.568359375000000000e-01 5.209960937500000000e+01 4.172363281250000000e+01 4.980468750000000000e+00 4.394531250000000000e-01 2.441406250000000000e-02 1.220703125000000000e-02 0.000000000000000000e+00
1.090999999999999970e+00 7.690429687500000000e-01 5.194091796875000000e+01 4.174804687500000000e+01 5.090332031250000000e+00 4.516601562500000000e-01 2.441406250000000000e-02 1.220703125000000000e-02 0.000000000000000000e+00
1.092000000000000082e+00 7.934570312500000000e-01 5.187988281250000000e+01 4.174804687500000000e+01 5.102539062500000000e+00 4.760742187500000000e-01 2.441406250000000000e-02 1.220703125000000000e-02 0.000000000000000000e+00
1.092999999999999972e+00 8.056640625000000000e-01 5.197753906250000000e+01 4.163818359375000000e+01 5.102539062500000000e+00 4.760742187500000000e-01 2.441406250000000000e-02 1.220703125000000000e-02 0.000000000000000000e+00
1.094000000000000083e+00 7.934570312500000000e-01 5.184326171875000000e+01 4.177246093750000000e+01 5.139160156250000000e+00 4.516601562500000000e-01 2.441406250000000000e-02 1.220703125000000000e-02 0.000000000000000000e+00
1.094999999999999973e+00 8.056640625000000000e-01 5.178222656250000000e+01 4.187011718750000000e+01 5.102539062500000000e+00 4.394531250000000000e-01 2.441406250000000000e-02 1.220703125000000000e-02 0.000000000000000000e+00
1.096000000000000085e+00 8.056640625000000000e-01 5.178222656250000000e+01 4.183349609375000000e+01 5.126953125000000000e+00 4.516601562500000000e-01 2.441406250000000000e-02 1.220703125000000000e-02 0.000000000000000000e+00
1.096999999999999975e+00 8.056640625000000000e-01 5.168457031250000000e+01 4.197998046875000000e+01 5.078125000000000000e+00 4.516601562500000000e-01 2.441406250000000000e-02 1.220703125000000000e-02 0.000000000000000000e+00
1.098000000000000087e+00 8.544921875000000000e-01 5.178222656250000000e+01 4.183349609375000000e+01 5.078125000000000000e+00 4.516601562500000000e-01 2.441406250000000000e-02 1.220703125000000000e-02 0.000000000000000000e+00
1.098999999999999977e+00 8.300781250000000000e-01 5.178222656250000000e+01 4.179687500000000000e+01 5.151367187500000000e+00 4.394531250000000000e-01 2.441406250000000000e-02 1.220703125000000000e-02 0.000000000000000000e+00
1.100000000000000089e+00 8.422851562500000000e-01 5.195312500000000000e+01 4.172363281250000000e+01 5.053710937500000000e+00 4.272460937500000000e-01 2.441406250000000000e-02 1.220703125000000000e-02 0.000000000000000000e+00
1.100999999999999979e+00 8.422851562500000000e-01 5.192871093750000000e+01 4.173583984375000000e+01 5.065917968750000000e+00 4.272460937500000000e-01 3.662109375000000000e-02 0.000000000000000000e+00 0.000000000000000000e+00
1.102000000000000091e+00 8.300781250000000000e-01 5.191650390625000000e+01 4.173583984375000000e+01 5.102539062500000000e+00 4.150390625000000000e-01 3.662109375000000000e-02 0.000000000000000000e+00 0.000000000000000000e+00
1.102999999999999980e+00 8.300781250000000000e-01 5.195312500000000000e+01 4.167480468750000000e+01 5.114746093750000000e+00 4.272460937500000000e-01 3.662109375000000000e-02 0.000000000000000000e+00 0.000000000000000000e+00
1.104000000000000092e+00 8.666992187500000000e-01 5.206298828125000000e+01 4.160156250000000000e+01 5.029296875000000000e+00 4.394531250000000000e-01 3.662109375000000000e-02 0.000000000000000000e+00 0.000000000000000000e+00
1.104999999999999982e+00 8.789062500000000000e-01 5.209960937500000000e+01 4.152832031250000000e+01 5.041503906250000000e+00 4.516601562500000000e-01 3.662109375000000000e-02 0.000000000000000000e+00 0.000000000000000000e+00
1.106000000000000094e+00 8.789062500000000000e-01 5.205078125000000000e+01 4.146728515625000000e+01 5.126953125000000000e+00 4.760742187500000000e-01 4.882812500000000000e-02 0.000000000000000000e+00 0.000000000000000000e+00
1.106999999999999984e+00 8.911132812500000000e-01 5.192871093750000000e+01 4.156494140625000000e+01 5.126953125000000000e+00 4.882812500000000000e-01 4.882812500000000000e-02 0.000000000000000000e+00 0.000000000000000000e+00
1.108000000000000096e+00 9.033203125000000000e-01 5.194091796875000000e+01 4.160156250000000000e+01 5.065917968750000000e+00 4.882812500000000000e-01 4.882812500000000000e-02 0.000000000000000000e+00 0.000000000000000000e+00
1.108999999999999986e+00 9.033203125000000000e-01 5.196533203125000000e+01 4.154052734375000000e+01 5.102539062500000000e+00 4.882812500000000000e-01 6.103515625000000000e-02 0.000000000000000000e+00 0.000000000000000000e+00
1.110000000000000098e+00 8.789062500000000000e-01 5.202636718750000000e+01 4.154052734375000000e+01 5.065917968750000000e+00 4.882812500000000000e-01 6.103515625000000000e-02 0.000000000000000000e+00 0.000000000000000000e+00
1.110999999999999988e+00 8.911132812500000000e-01 5.195312500000000000e+01 4.157714843750000000e+01 5.090332031250000000e+00 4.882812500000000000e-01 6.103515625000000000e-02 0.000000000000000000e+00 0.000000000000000000e+00
1.112000000000000099e+00 9.033203125000000000e-01 5.185546875000000000e+01 4.167480468750000000e+01 5.065917968750000000e+00 5.004882812500000000e-01 6.103515625000000000e-02 0.000000000000000000e+00 0.000000000000000000e+00
1.112999999999999989e+00 9.399414062500000000e-01 5.184326171875000000e+01 4.156494140625000000e+01 5.151367187500000000e+00 5.004882812500000000e-01 6.103515625000000000e-02 0.000000000000000000e+00 0.000000000000000000e+00
1.114000000000000101e+00 9.521484375000000000e-01 5.181884765625000000e+01 4.156494140625000000e+01 5.151367187500000000e+00 5.126953125000000000e-01 6.103515625000000000e-02 0.000000000000000000e+00 0.000000000000000000e+00
1.114999999999999991e+00 9.521484375000000000e-01 5.187988281250000000e+01 4.145507812500000000e+01 5.187988281250000000e+00 5.249023437500000000e-01 6.103515625000000000e-02 0.000000000000000000e+00 0.000000000000000000e+00
1.116000000000000103e+00 9.521484375000000000e-01 5.184326171875000000e+01 4.152832031250000000e+01 5.126953125000000000e+00 5.493164062500000000e-01 6.103515625000000000e-02 0.000000000000000000e+00 0.000000000000000000e+00
1.116999999999999993e+00 9.155273437500000000e-01 5.186767578125000000e+01 4.154052734375000000e+01 5.126953125000000000e+00 5.493164062500000000e-01 6.103515625000000000e-02 0.000000000000000000e+00 0.000000000000000000e+00
1.118000000000000105e+00 9.155273437500000000e-01 5.194091796875000000e+01 4.154052734375000000e+01 5.078125000000000000e+00 5.249023437500000000e-01 6.103515625000000000e-02 0.000000000000000000e+00 0.000000000000000000e+00
1.118999999999999995e+00 9.277343750000000000e-01 5.192871093750000000e+01 4.152832031250000000e+01 5.102539062500000000e+00 5.126953125000000000e-01 4.882812500000000000e-02 0.000000000000000000e+00 0.000000000000000000e+00
1.120000000000000107e+00 9.155273437500000000e-01 5.197753906250000000e+01 4.154052734375000000e+01 5.053710937500000000e+00 5.126953125000000000e-01 4.882812500000000000e-02 0.000000000000000000e+00 0.000000000000000000e+00
1.120999999999999996e+00 9.277343750000000000e-01 5.197753906250000000e+01 4.154052734375000000e+01 5.053710937500000000e+00 5.004882812500000000e-01 4.882812500000000000e-02 0.000000000000000000e+00 0.000000000000000000e+00
1.122000000000000108e+00 9.399414062500000000e-01 5.223388671875000000e+01 4.130859375000000000e+01 5.017089843750000000e+00 5.004882812500000000e-01 4.882812500000000000e-02 0.000000000000000000e+00 0.000000000000000000e+00
1.122999999999999998e+00 9.277343750000000000e-01 5.231933593750000000e+01 4.129638671875000000e+01 4.956054687500000000e+00 5.004882812500000000e-01 4.882812500000000000e-02 0.000000000000000000e+00 0.000000000000000000e+00
1.124000000000000110e+00 9.277343750000000000e-01 5.228271484375000000e+01 4.130859375000000000e+01 4.992675781250000000e+00 4.882812500000000000e-01 4.882812500000000000e-02 0.000000000000000000e+00 0.000000000000000000e+00
1.125000000000000000e+00 9.399414062500000000e-01 5.240478515625000000e+01 4.113769531250000000e+01 5.017089843750000000e+00 5.004882812500000000e-01 4.882812500000000000e-02 0.000000000000000000e+00 0.000000000000000000e+00
1.126000000000000112e+00 9.399414062500000000e-01 5.239257812500000000e+01 4.113769531250000000e+01 5.029296875000000000e+00 5.004882812500000000e-01 4.882812500000000000e-02 0.000000000000000000e+00 0.000000000000000000e+00
1.127000000000000002e+00 9.155273437500000000e-01 5.253906250000000000e+01 4.105224609375000000e+01 4.992675781250000000e+00 5.004882812500000000e-01 4.882812500000000000e-02 0.000000000000000000e+00 0.000000000000000000e+00
1.128000000000000114e+00 9.033203125000000000e-01 5.245361328125000000e+01 4.112548828125000000e+01 5.017089843750000000e+00 5.004882812500000000e-01 3.662109375000000000e-02 0.000000000000000000e+00 0.000000000000000000e+00
1.129000000000000004e+00 9.033203125000000000e-01 5.249023437500000000e+01 4.108886718750000000e+01 5.029296875000000000e+00 4.882812500000000000e-01 3.662109375000000000e-02 0.000000000000000000e+00 0.000000000000000000e+00
1.130000000000000115e+00 9.277343750000000000e-01 5.252685546875000000e+01 4.094238281250000000e+01 5.114746093750000000e+00 4.882812500000000000e-01 3.662109375000000000e-02 0.000000000000000000e+00 0.000000000000000000e+00
1.131000000000000005e+00 9.155273437500000000e-01 5.262451171875000000e+01 4.080810546875000000e+01 5.187988281250000000e+00 4.638671875000000000e-01 3.662109375000000000e-02 0.000000000000000000e+00 0.000000000000000000e+00
1.132000000000000117e+00 8.911132812500000000e-01 5.249023437500000000e+01 4.097900390625000000e+01 5.224609375000000000e+00 4.150390625000000000e-01 3.662109375000000000e-02 0.000000000000000000e+00 0.000000000000000000e+00
1.133000000000000007e+00 8.789062500000000000e-01 5.242919921875000000e+01 4.105224609375000000e+01 5.187988281250000000e+00 4.516601562500000000e-01 3.662109375000000000e-02 0.000000000000000000e+00 0.000000000000000000e+00
1.134000000000000119e+00 9.033203125000000000e-01 5.244140625000000000e+01 4.104003906250000000e+01 5.151367187500000000e+00 4.638671875000000000e-01 3.662109375000000000e-02 0.000000000000000000e+00 0.000000000000000000e+00
1.135000000000000009e+00 9.277343750000000000e-01 5.242919921875000000e+01 4.100341796875000000e+01 5.212402343750000000e+00 4.272460937500000000e-01 3.662109375000000000e-02 0.000000000000000000e+00 0.000000000000000000e+00
1.136000000000000121e+00 9.521484375000000000e-01 5.249023437500000000e+01 4.088134765625000000e+01 5.236816406250000000e+00 4.394531250000000000e-01 2.441406250000000000e-02 0.000000000000000000e+00 0.000000000000000000e+00
1.137000000000000011e+00 9.643554687500000000e-01 5.256347656250000000e+01 4.085693359375000000e+01 5.212402343750000000e+00 4.028320312500000000e-01 2.441406250000000000e-02 0.000000000000000000e+00 0.000000000000000000e+00
1.138000000000000123e+00 9.887695312500000000e-01 5.255126953125000000e+01 4.090576171875000000e+01 5.151367187500000000e+00 4.028320312500000000e-01 2.441406250000000000e-02 0.000000000000000000e+00 0.000000000000000000e+00
1.139000000000000012e+00 9.887695312500000000e-01 5.264892578125000000e+01 4.079589843750000000e+01 5.151367187500000000e+00 4.150390625000000000e-01 2.441406250000000000e-02 0.000000000000000000e+00 0.000000000000000000e+00
1.140000000000000124e+00 9.765625000000000000e-01 5.255126953125000000e+01 4.095458984375000000e+01 5.102539062500000000e+00 4.150390625000000000e-01 2.441406250000000000e-02 0.000000000000000000e+00 0.000000000000000000e+00
1.141000000000000014e+00 9.643554687500000000e-01 5.269775390625000000e+01 4.088134765625000000e+01 5.029296875000000000e+00 4.272460937500000000e-01 2.441406250000000000e-02 0.000000000000000000e+00 0.000000000000000000e+00
1.142000000000000126e+00 9.277343750000000000e-01 5.275878906250000000e+01 4.078369140625000000e+01 5.114746093750000000e+00 4.150390625000000000e-01 2.441406250000000000e-02 0.000000000000000000e+00 0.000000000000000000e+00
1.143000000000000016e+00 9.277343750000000000e-01 5.267333984375000000e+01 4.084472656250000000e+01 5.126953125000000000e+00 4.272460937500000000e-01 2.441406250000000000e-02 0.000000000000000000e+00 0.000000000000000000e+00
1.144000000000000128e+00 9.277343750000000000e-01 5.272216796875000000e+01 4.079589843750000000e+01 5.126953125000000000e+00 4.272460937500000000e-01 2.441406250000000000e-02 0.000000000000000000e+00 0.000000000000000000e+00
1.145000000000000018e+00 9.277343750000000000e-01 5.261230468750000000e+01 4.089355468750000000e+01 5.139160156250000000e+00 4.272460937500000000e-01 2.441406250000000000e-02 0.000000000000000000e+00 0.000000000000000000e+00
1.146000000000000130e+00 9.155273437500000000e-01 5.255126953125000000e+01 4.095458984375000000e+01 5.126953125000000000e+00 4.516601562500000000e-01 2.441406250000000000e-02 0.000000000000000000e+00 0.000000000000000000e+00
1.147000000000000020e+00 8.911132812500000000e-01 5.242919921875000000e+01 4.096679687500000000e+01 5.249023437500000000e+00 4.638671875000000000e-01 2.441406250000000000e-02 0.000000000000000000e+00 0.000000000000000000e+00
1.148000000000000131e+00 8.789062500000000000e-01 5.242919921875000000e+01 4.093017578125000000e+01 5.310058593750000000e+00 4.516601562500000000e-01 1.220703125000000000e-02 0.000000000000000000e+00 0.000000000000000000e+00
1.149000000000000021e+00 8.544921875000000000e-01 5.255126953125000000e+01 4.083251953125000000e+01 5.297851562500000000e+00 4.638671875000000000e-01 0.000000000000000000e+00 1.220703125000000000e-02 0.000000000000000000e+00
1.150000000000000133e+00 8.544921875000000000e-01 5.249023437500000000e+01 4.089355468750000000e+01 5.334472656250000000e+00 4.272460937500000000e-01 0.000000000000000000e+00 1.220703125000000000e-02 0.000000000000000000e+00
1.151000000000000023e+00 8.666992187500000000e-01 5.250244140625000000e+01 4.089355468750000000e+01 5.297851562500000000e+00 4.394531250000000000e-01 0.000000000000000000e+00 1.220703125000000000e-02 0.000000000000000000e+00
1.152000000000000135e+00 8.666992187500000000e-01 5.242919921875000000e+01 4.093017578125000000e+01 5.322265625000000000e+00 4.516601562500000000e-01 0.000000000000000000e+00 1.220703125000000000e-02 0.000000000000000000e+00
1.153000000000000025e+00 8.666992187500000000e-01 5.244140625000000000e+01 4.099121093750000000e+01 5.236816406250000000e+00 4.638671875000000000e-01 0.000000000000000000e+00 1.220703125000000000e-02 0.000000000000000000e+00
1.153999999999999915e+00 8.666992187500000000e-01 5.249023437500000000e+01 4.091796875000000000e+01 5.285644531250000000e+00 4.394531250000000000e-01 0.000000000000000000e+00 1.220703125000000000e-02 0.000000000000000000e+00
1.155000000000000027e+00 8.544921875000000000e-01 5.244140625000000000e+01 4.096679687500000000e+01 5.310058593750000000e+00 4.272460937500000000e-01 0.000000000000000000e+00 1.220703125000000000e-02 0.000000000000000000e+00
1.155999999999999917e+00 8.666992187500000000e-01 5.249023437500000000e+01 4.099121093750000000e+01 5.236816406250000000e+00 4.150390625000000000e-01 0.000000000000000000e+00 1.220703125000000000e-02 0.000000000000000000e+00
1.157000000000000028e+00 8.789062500000000000e-01 5.249023437500000000e+01 4.097900390625000000e+01 5.212402343750000000e+00 4.394531250000000000e-01 0.000000000000000000e+00 1.220703125000000000e-02 0.000000000000000000e+00
1.157999999999999918e+00 8.789062500000000000e-01 5.267333984375000000e+01 4.089355468750000000e+01 5.102539062500000000e+00 4.516601562500000000e-01 0.000000000000000000e+00 1.220703125000000000e-02 0.000000000000000000e+00
1.159000000000000030e+00 8.789062500000000000e-01 5.270996093750000000e+01 4.085693359375000000e+01 5.090332031250000000e+00 4.638671875000000000e-01 0.000000000000000000e+00 1.220703125000000000e-02 0.000000000000000000e+00
1.159999999999999920e+00 9.033203125000000000e-01 5.273437500000000000e+01 4.080810546875000000e+01 5.065917968750000000e+00 4.882812500000000000e-01 0.000000000000000000e+00 1.220703125000000000e-02 0.000000000000000000e+00
1.161000000000000032e+00 9.155273437500000000e-01 5.272216796875000000e+01 4.088134765625000000e+01 5.004882812500000000e+00 4.760742187500000000e-01 0.000000000000000000e+00 1.220703125000000000e-02 0.000000000000000000e+00
1.161999999999999922e+00 9.277343750000000000e-01 5.269775390625000000e+01 4.093017578125000000e+01 4.943847656250000000e+00 5.004882812500000000e-01 1.220703125000000000e-02 0.000000000000000000e+00 0.000000000000000000e+00
1.163000000000000034e+00 9.399414062500000000e-01 5.261230468750000000e+01 4.102783203125000000e+01 4.907226562500000000e+00 5.126953125000000000e-01 1.220703125000000000e-02 0.000000000000000000e+00 0.000000000000000000e+00
1.163999999999999924e+00 9.399414062500000000e-01 5.263671875000000000e+01 4.090576171875000000e+01 5.004882812500000000e+00 5.126953125000000000e-01 1.220703125000000000e-02 0.000000000000000000e+00 0.000000000000000000e+00
1.165000000000000036e+00 9.643554687500000000e-01 5.258789062500000000e+01 4.085693359375000000e+01 5.078125000000000000e+00 5.126953125000000000e-01 1.220703125000000000e-02 0.000000000000000000e+00 0.000000000000000000e+00
1.165999999999999925e+00 9.643554687500000000e-01 5.235595703125000000e+01 4.105224609375000000e+01 5.114746093750000000e+00 5.126953125000000000e-01 1.220703125000000000e-02 0.000000000000000000e+00 0.000000000000000000e+00
1.167000000000000037e+00 9.643554687500000000e-01 5.219726562500000000e+01 4.116210937500000000e+01 5.175781250000000000e+00 5.004882812500000000e-01 1.220703125000000000e-02 0.000000000000000000e+00 0.000000000000000000e+00
1.167999999999999927e+00 9.643554687500000000e-01 5.216064453125000000e+01 4.118652343750000000e+01 5.187988281250000000e+00 5.004882812500000000e-01 1.220703125000000000e-02 0.000000000000000000e+00 0.000000000000000000e+00
1.169000000000000039e+00 9.399414062500000000e-01 5.227050781250000000e+01 4.110107421875000000e+01 5.200195312500000000e+00 4.882812500000000000e-01 1.220703125000000000e-02 0.000000000000000000e+00 0.000000000000000000e+00
1.169999999999999929e+00 9.399414062500000000e-01 5.223388671875000000e+01 4.110107421875000000e+01 5.212402343750000000e+00 5.126953125000000000e-01 1.220703125000000000e-02 0.000000000000000000e+00 0.000000000000000000e+00
1.171000000000000041e+00 9.277343750000000000e-01 5.216064453125000000e+01 4.111328125000000000e+01 5.261230468750000000e+00 5.371093750000000000e-01 1.220703125000000000e-02 0.000000000000000000e+00 0.000000000000000000e+00
1.171999999999999931e+00 9.033203125000000000e-01 5.223388671875000000e+01 4.101562500000000000e+01 5.310058593750000000e+00 5.371093750000000000e-01 1.220703125000000000e-02 0.000000000000000000e+00 0.000000000000000000e+00
1.173000000000000043e+00 9.277343750000000000e-01 5.233154296875000000e+01 4.089355468750000000e+01 5.285644531250000000e+00 5.615234375000000000e-01 1.220703125000000000e-02 0.000000000000000000e+00 0.000000000000000000e+00
1.173999999999999932e+00 9.155273437500000000e-01 5.244140625000000000e+01 4.091796875000000000e+01 5.175781250000000000e+00 5.493164062500000000e-01 1.220703125000000000e-02 0.000000000000000000e+00 0.000000000000000000e+00
1.175000000000000044e+00 9.155273437500000000e-01 5.238037109375000000e+01 4.110107421875000000e+01 5.029296875000000000e+00 5.737304687500000000e-01 2.441406250000000000e-02 0.000000000000000000e+00 0.000000000000000000e+00
1.175999999999999934e+00 9.033203125000000000e-01 5.235595703125000000e+01 4.112548828125000000e+01 5.041503906250000000e+00 5.737304687500000000e-01 2.441406250000000000e-02 0.000000000000000000e+00 0.000000000000000000e+00
1.177000000000000046e+00 9.033203125000000000e-01 5.238037109375000000e+01 4.108886718750000000e+01 5.090332031250000000e+00 5.371093750000000000e-01 2.441406250000000000e-02 0.000000000000000000e+00 0.000000000000000000e+00
1.177999999999999936e+00 8.911132812500000000e-01 5.238037109375000000e+01 4.107666015625000000e+01 5.139160156250000000e+00 5.126953125000000000e-01 2.441406250000000000e-02 0.000000000000000000e+00 0.000000000000000000e+00
1.179000000000000048e+00 8.911132812500000000e-01 5.235595703125000000e+01 4.105224609375000000e+01 5.187988281250000000e+00 5.126953125000000000e-01 2.441406250000000000e-02 0.000000000000000000e+00 0.000000000000000000e+00
1.179999999999999938e+00 8.789062500000000000e-01 5.241699218750000000e+01 4.095458984375000000e+01 5.224609375000000000e+00 5.249023437500000000e-01 2.441406250000000000e-02 0.000000000000000000e+00 0.000000000000000000e+00
1.181000000000000050e+00 9.033203125000000000e-01 5.252685546875000000e+01 4.091796875000000000e+01 5.139160156250000000e+00 5.126953125000000000e-01 2.441406250000000000e-02 0.000000000000000000e+00 0.000000000000000000e+00
1.181999999999999940e+00 8.789062500000000000e-01 5.247802734375000000e+01 4.095458984375000000e+01 5.200195312500000000e+00 4.882812500000000000e-01 3.662109375000000000e-02 0.000000000000000000e+00 0.000000000000000000e+00
1.183000000000000052e+00 8.789062500000000000e-01 5.239257812500000000e+01 4.106445312500000000e+01 5.163574218750000000e+00 5.004882812500000000e-01 3.662109375000000000e-02 0.000000000000000000e+00 0.000000000000000000e+00
1.183999999999999941e+00 8.544921875000000000e-01 5.234375000000000000e+01 4.104003906250000000e+01 5.273437500000000000e+00 4.882812500000000000e-01 2.441406250000000000e-02 0.000000000000000000e+00 0.000000000000000000e+00
1.185000000000000053e+00 8.422851562500000000e-01 5.233154296875000000e+01 4.101562500000000000e+01 5.310058593750000000e+00 5.004882812500000000e-01 2.441406250000000000e-02 0.000000000000000000e+00 0.000000000000000000e+00
1.185999999999999943e+00 8.300781250000000000e-01 5.241699218750000000e+01 4.099121093750000000e+01 5.273437500000000000e+00 4.882812500000000000e-01 2.441406250000000000e-02 0.000000000000000000e+00 0.000000000000000000e+00
1.187000000000000055e+00 8.178710937500000000e-01 5.256347656250000000e+01 4.085693359375000000e+01 5.273437500000000000e+00 4.882812500000000000e-01 2.441406250000000000e-02 0.000000000000000000e+00 0.000000000000000000e+00
1.187999999999999945e+00 8.178710937500000000e-01 5.256347656250000000e+01 4.088134765625000000e+01 5.273437500000000000e+00 4.638671875000000000e-01 2.441406250000000000e-02 0.000000000000000000e+00 0.000000000000000000e+00
1.189000000000000057e+00 8.178710937500000000e-01 5.252685546875000000e+01 4.083251953125000000e+01 5.371093750000000000e+00 4.516601562500000000e-01 3.662109375000000000e-02 0.000000000000000000e+00 0.000000000000000000e+00
1.189999999999999947e+00 8.178710937500000000e-01 5.261230468750000000e+01 4.078369140625000000e+01 5.334472656250000000e+00 4.516601562500000000e-01 3.662109375000000000e-02 0.000000000000000000e+00 0.000000000000000000e+00
1.191000000000000059e+00 8.300781250000000000e-01 5.268554687500000000e+01 4.072265625000000000e+01 5.358886718750000000e+00 4.028320312500000000e-01 3.662109375000000000e-02 0.000000000000000000e+00 0.000000000000000000e+00
1.191999999999999948e+00 8.300781250000000000e-01 5.274658203125000000e+01 4.067382812500000000e+01 5.371093750000000000e+00 3.784179687500000000e-01 3.662109375000000000e-02 0.000000000000000000e+00 0.000000000000000000e+00
1.193000000000000060e+00 8.300781250000000000e-01 5.286865234375000000e+01 4.053955078125000000e+01 5.395507812500000000e+00 3.662109375000000000e-01 3.662109375000000000e-02 0.000000000000000000e+00 0.000000000000000000e+00
1.193999999999999950e+00 8.300781250000000000e-01 5.306396484375000000e+01 4.044189453125000000e+01 5.297851562500000000e+00 3.662109375000000000e-01 3.662109375000000000e-02 0.000000000000000000e+00 0.000000000000000000e+00
1.195000000000000062e+00 8.178710937500000000e-01 5.317382812500000000e+01 4.039306640625000000e+01 5.261230468750000000e+00 3.540039062500000000e-01 3.662109375000000000e-02 0.000000000000000000e+00 0.000000000000000000e+00
1.195999999999999952e+00 8.300781250000000000e-01 5.311279296875000000e+01 4.034423828125000000e+01 5.346679687500000000e+00 3.662109375000000000e-01 3.662109375000000000e-02 0.000000000000000000e+00 0.000000000000000000e+00
1.197000000000000064e+00 8.422851562500000000e-01 5.299072265625000000e+01 4.042968750000000000e+01 5.371093750000000000e+00 3.662109375000000000e-01 3.662109375000000000e-02 0.000000000000000000e+00 0.000000000000000000e+00
1.197999999999999954e+00 8.544921875000000000e-01 5.302734375000000000e+01 4.042968750000000000e+01 5.334472656250000000e+00 3.540039062500000000e-01 3.662109375000000000e-02 0.000000000000000000e+00 0.000000000000000000e+00
1.199000000000000066e+00 8.544921875000000000e-01 5.310058593750000000e+01 4.036865234375000000e+01 5.310058593750000000e+00 3.662109375000000000e-01 3.662109375000000000e-02 0.000000000000000000e+00 0.000000000000000000e+00
1.199999999999999956e+00 8.544921875000000000e-01 5.306396484375000000e+01 4.039306640625000000e+01 5.322265625000000000e+00 3.662109375000000000e-01 3.662109375000000000e-02 0.000000000000000000e+00 0.000000000000000000e+00
1.201000000000000068e+00 8.422851562500000000e-01 5.302734375000000000e+01 4.041748046875000000e+01 5.358886718750000000e+00 3.540039062500000000e-01 3.662109375000000000e-02 0.000000000000000000e+00 0.000000000000000000e+00
1.201999999999999957e+00 8.056640625000000000e-01 5.303955078125000000e+01 4.046630859375000000e+01 5.334472656250000000e+00 3.540039062500000000e-01 2.441406250000000000e-02 0.000000000000000000e+00 0.000000000000000000e+00
1.203000000000000069e+00 7.934570312500000000e-01 5.294189453125000000e+01 4.058837890625000000e+01 5.310058593750000000e+00 3.662109375000000000e-01 2.441406250000000000e-02 0.000000000000000000e+00 0.000000000000000000e+00
1.203999999999999959e+00 7.812500000000000000e-01 5.299072265625000000e+01 4.057617187500000000e+01 5.285644531250000000e+00 3.662109375000000000e-01 2.441406250000000000e-02 0.000000000000000000e+00 0.000000000000000000e+00
1.205000000000000071e+00 7.812500000000000000e-01 5.306396484375000000e+01 4.055175781250000000e+01 5.236816406250000000e+00 3.662109375000000000e-01 2.441406250000000000e-02 0.000000000000000000e+00 0.000000000000000000e+00
1.205999999999999961e+00 7.934570312500000000e-01 5.323486328125000000e+01 4.041748046875000000e+01 5.187988281250000000e+00 3.662109375000000000e-01 2.441406250000000000e-02 0.000000000000000000e+00 0.000000000000000000e+00
1.207000000000000073e+00 7.812500000000000000e-01 5.308837890625000000e+01 4.051513671875000000e+01 5.261230468750000000e+00 3.540039062500000000e-01 2.441406250000000000e-02 0.000000000000000000e+00 0.000000000000000000e+00
1.207999999999999963e+00 7.690429687500000000e-01 5.321044921875000000e+01 4.050292968750000000e+01 5.187988281250000000e+00 3.295898437500000000e-01 2.441406250000000000e-02 0.000000000000000000e+00 0.000000000000000000e+00
1.209000000000000075e+00 7.934570312500000000e-01 5.327148437500000000e+01 4.046630859375000000e+01 5.102539062500000000e+00 3.662109375000000000e-01 2.441406250000000000e-02 0.000000000000000000e+00 0.000000000000000000e+00
1.209999999999999964e+00 8.056640625000000000e-01 5.318603515625000000e+01 4.050292968750000000e+01 5.139160156250000000e+00 3.662109375000000000e-01 2.441406250000000000e-02 0.000000000000000000e+00 0.000000000000000000e+00
1.211000000000000076e+00 8.056640625000000000e-01 5.316162109375000000e+01 4.047851562500000000e+01 5.187988281250000000e+00 3.662109375000000000e-01 2.441406250000000000e-02 0.000000000000000000e+00 0.000000000000000000e+00
1.211999999999999966e+00 8.178710937500000000e-01 5.323486328125000000e+01 4.046630859375000000e+01 5.163574218750000000e+00 3.173828125000000000e-01 2.441406250000000000e-02 0.000000000000000000e+00 0.000000000000000000e+00
1.213000000000000078e+00 8.056640625000000000e-01 5.322265625000000000e+01 4.050292968750000000e+01 5.151367187500000000e+00 3.173828125000000000e-01 2.441406250000000000e-02 0.000000000000000000e+00 0.000000000000000000e+00
1.213999999999999968e+00 8.178710937500000000e-01 5.328369140625000000e+01 4.041748046875000000e+01 5.163574218750000000e+00 3.173828125000000000e-01 2.441406250000000000e-02 0.000000000000000000e+00 0.000000000000000000e+00
1.215000000000000080e+00 8.422851562500000000e-01 5.317382812500000000e+01 4.056396484375000000e+01 5.102539062500000000e+00 3.173828125000000000e-01 2.441406250000000000e-02 0.000000000000000000e+00 0.000000000000000000e+00
1.215999999999999970e+00 8.300781250000000000e-01 5.319824218750000000e+01 4.050292968750000000e+01 5.151367187500000000e+00 3.173828125000000000e-01 2.441406250000000000e-02 0.000000000000000000e+00 0.000000000000000000e+00
1.217000000000000082e+00 8.178710937500000000e-01 5.318603515625000000e+01 4.049072265625000000e+01 5.187988281250000000e+00 3.173828125000000000e-01 2.441406250000000000e-02 0.000000000000000000e+00 0.000000000000000000e+00
1.217999999999999972e+00 8.178710937500000000e-01 5.312500000000000000e+01 4.055175781250000000e+01 5.175781250000000000e+00 3.295898437500000000e-01 2.441406250000000000e-02 0.000000000000000000e+00 0.000000000000000000e+00
1.219000000000000083e+00 8.056640625000000000e-01 5.302734375000000000e+01 4.062500000000000000e+01 5.224609375000000000e+00 3.173828125000000000e-01 2.441406250000000000e-02 0.000000000000000000e+00 0.000000000000000000e+00
1.219999999999999973e+00 7.934570312500000000e-01 5.292968750000000000e+01 4.067382812500000000e+01 5.273437500000000000e+00 3.295898437500000000e-01 2.441406250000000000e-02 0.000000000000000000e+00 0.000000000000000000e+00
1.221000000000000085e+00 7.934570312500000000e-01 5.277099609375000000e+01 4.080810546875000000e+01 5.297851562500000000e+00 3.295898437500000000e-01 3.662109375000000000e-02 0.000000000000000000e+00 0.000000000000000000e+00
1.221999999999999975e+00 7.934570312500000000e-01 5.279541015625000000e+01 4.084472656250000000e+01 5.249023437500000000e+00 3.173828125000000000e-01 3.662109375000000000e-02 0.000000000000000000e+00 0.000000000000000000e+00
1.223000000000000087e+00 8.300781250000000000e-01 5.283203125000000000e+01 4.077148437500000000e+01 5.261230468750000000e+00 3.051757812500000000e-01 3.662109375000000000e-02 0.000000000000000000e+00 0.000000000000000000e+00
1.223999999999999977e+00 8.300781250000000000e-01 5.280761718750000000e+01 4.074707031250000000e+01 5.310058593750000000e+00 3.051757812500000000e-01 3.662109375000000000e-02 0.000000000000000000e+00 0.000000000000000000e+00
1.225000000000000089e+00 8.300781250000000000e-01 5.286865234375000000e+01 4.077148437500000000e+01 5.224609375000000000e+00 3.051757812500000000e-01 3.662109375000000000e-02 0.000000000000000000e+00 0.000000000000000000e+00
1.225999999999999979e+00 8.422851562500000000e-01 5.288085937500000000e+01 4.073486328125000000e+01 5.212402343750000000e+00 3.295898437500000000e-01 3.662109375000000000e-02 0.000000000000000000e+00 0.000000000000000000e+00
1.227000000000000091e+00 8.422851562500000000e-01 5.284423828125000000e+01 4.077148437500000000e+01 5.224609375000000000e+00 3.173828125000000000e-01 3.662109375000000000e-02 0.000000000000000000e+00 0.000000000000000000e+00
1.227999999999999980e+00 8.422851562500000000e-01 5.296630859375000000e+01 4.068603515625000000e+01 5.200195312500000000e+00 3.051757812500000000e-01 3.662109375000000000e-02 0.000000000000000000e+00 0.000000000000000000e+00
1.229000000000000092e+00 8.422851562500000000e-01 5.299072265625000000e+01 4.066162109375000000e+01 5.200195312500000000e+00 3.051757812500000000e-01 3.662109375000000000e-02 0.000000000000000000e+00 0.000000000000000000e+00
1.229999999999999982e+00 8.422851562500000000e-01 5.311279296875000000e+01 4.052734375000000000e+01 5.200195312500000000e+00 3.173828125000000000e-01 3.662109375000000000e-02 0.000000000000000000e+00 0.000000000000000000e+00
1.231000000000000094e+00 8.544921875000000000e-01 5.319824218750000000e+01 4.046630859375000000e+01 5.187988281250000000e+00 2.929687500000000000e-01 3.662109375000000000e-02 0.000000000000000000e+00 0.000000000000000000e+00
1.231999999999999984e+00 8.544921875000000000e-01 5.316162109375000000e+01 4.051513671875000000e+01 5.200195312500000000e+00 2.685546875000000000e-01 3.662109375000000000e-02 0.000000000000000000e+00 0.000000000000000000e+00
1.233000000000000096e+00 8.544921875000000000e-01 5.316162109375000000e+01 4.051513671875000000e+01 5.212402343750000000e+00 2.563476562500000000e-01 2.441406250000000000e-02 0.000000000000000000e+00 0.000000000000000000e+00
1.233999999999999986e+00 8.666992187500000000e-01 5.308837890625000000e+01 4.052734375000000000e+01 5.297851562500000000e+00 2.197265625000000000e-01 1.220703125000000000e-02 0.000000000000000000e+00 0.000000000000000000e+00
1.235000000000000098e+00 8.789062500000000000e-01 5.302734375000000000e+01 4.057617187500000000e+01 5.285644531250000000e+00 2.319335937500000000e-01 1.220703125000000000e-02 0.000000000000000000e+00 0.000000000000000000e+00
1.235999999999999988e+00 8.666992187500000000e-01 5.308837890625000000e+01 4.052734375000000000e+01 5.297851562500000000e+00 2.197265625000000000e-01 1.220703125000000000e-02 0.000000000000000000e+00 0.000000000000000000e+00
1.237000000000000099e+00 8.544921875000000000e-01 5.307617187500000000e+01 4.047851562500000000e+01 5.358886718750000000e+00 2.319335937500000000e-01 1.220703125000000000e-02 0.000000000000000000e+00 0.000000000000000000e+00
1.237999999999999989e+00 8.422851562500000000e-01 5.310058593750000000e+01 4.039306640625000000e+01 5.407714843750000000e+00 2.563476562500000000e-01 1.220703125000000000e-02 0.000000000000000000e+00 0.000000000000000000e+00
1.239000000000000101e+00 8.178710937500000000e-01 5.322265625000000000e+01 4.035644531250000000e+01 5.310058593750000000e+00 2.929687500000000000e-01 1.220703125000000000e-02 0.000000000000000000e+00 0.000000000000000000e+00
1.239999999999999991e+00 8.056640625000000000e-01 5.325927734375000000e+01 4.042968750000000000e+01 5.224609375000000000e+00 2.807617187500000000e-01 1.220703125000000000e-02 0.000000000000000000e+00 0.000000000000000000e+00
1.241000000000000103e+00 7.812500000000000000e-01 5.311279296875000000e+01 4.060058593750000000e+01 5.224609375000000000e+00 2.807617187500000000e-01 1.220703125000000000e-02 0.000000000000000000e+00 0.000000000000000000e+00
1.241999999999999993e+00 7.812500000000000000e-01 5.321044921875000000e+01 4.052734375000000000e+01 5.200195312500000000e+00 2.807617187500000000e-01 1.220703125000000000e-02 0.000000000000000000e+00 0.000000000000000000e+00
1.243000000000000105e+00 8.056640625000000000e-01 5.329589843750000000e+01 4.045410156250000000e+01 5.163574218750000000e+00 2.807617187500000000e-01 1.220703125000000000e-02 0.000000000000000000e+00 0.000000000000000000e+00
1.243999999999999995e+00 8.056640625000000000e-01 5.338134765625000000e+01 4.031982421875000000e+01 5.212402343750000000e+00 2.807617187500000000e-01 0.000000000000000000e+00 0.000000000000000000e+00 0.000000000000000000e+00
1.245000000000000107e+00 8.178710937500000000e-01 5.344238281250000000e+01 4.029541015625000000e+01 5.175781250000000000e+00 2.685546875000000000e-01 0.000000000000000000e+00 0.000000000000000000e+00 0.000000000000000000e+00
1.245999999999999996e+00 7.934570312500000000e-01 5.352783203125000000e+01 4.030761718750000000e+01 5.090332031250000000e+00 2.807617187500000000e-01 0.000000000000000000e+00 0.000000000000000000e+00 0.000000000000000000e+00
1.247000000000000108e+00 8.056640625000000000e-01 5.361328125000000000e+01 4.020996093750000000e+01 5.078125000000000000e+00 2.929687500000000000e-01 0.000000000000000000e+00 0.000000000000000000e+00 0.000000000000000000e+00
1.247999999999999998e+00 8.422851562500000000e-01 5.366210937500000000e+01 4.017333984375000000e+01 5.029296875000000000e+00 2.929687500000000000e-01 0.000000000000000000e+00 0.000000000000000000e+00 0.000000000000000000e+00
1.249000000000000110e+00 8.544921875000000000e-01 5.368652343750000000e+01 4.012451171875000000e+01 5.029296875000000000e+00 3.051757812500000000e-01 0.000000000000000000e+00 0.000000000000000000e+00 0.000000000000000000e+00
1.250000000000000000e+00 8.666992187500000000e-01 5.378417968750000000e+01 4.007568359375000000e+01 4.980468750000000000e+00 2.929687500000000000e-01 0.000000000000000000e+00 0.000000000000000000e+00 0.000000000000000000e+00
1.251000000000000112e+00 8.544921875000000000e-01 5.378417968750000000e+01 4.013671875000000000e+01 4.931640625000000000e+00 2.929687500000000000e-01 0.000000000000000000e+00 0.000000000000000000e+00 0.000000000000000000e+00
1.252000000000000002e+00 8.666992187500000000e-01 5.389404296875000000e+01 4.005126953125000000e+01 4.895019531250000000e+00 2.929687500000000000e-01 0.000000000000000000e+00 0.000000000000000000e+00 0.000000000000000000e+00
1.253000000000000114e+00 8.666992187500000000e-01 5.377197265625000000e+01 4.013671875000000000e+01 4.943847656250000000e+00 2.807617187500000000e-01 0.000000000000000000e+00 0.000000000000000000e+00 0.000000000000000000e+00
1.254000000000000004e+00 8.544921875000000000e-01 5.373535156250000000e+01 4.018554687500000000e+01 4.956054687500000000e+00 2.685546875000000000e-01 0.000000000000000000e+00 0.000000000000000000e+00 0.000000000000000000e+00
1.255000000000000115e+00 8.178710937500000000e-01 5.377197265625000000e+01 4.019775390625000000e+01 4.943847656250000000e+00 2.685546875000000000e-01 0.000000000000000000e+00 0.000000000000000000e+00 0.000000000000000000e+00
1.256000000000000005e+00 8.178710937500000000e-01 5.372314453125000000e+01 4.030761718750000000e+01 4.870605468750000000e+00 2.807617187500000000e-01 0.000000000000000000e+00 0.000000000000000000e+00 0.000000000000000000e+00
1.257000000000000117e+00 8.300781250000000000e-01 5.366210937500000000e+01 4.034423828125000000e+01 4.833984375000000000e+00 3.295898437500000000e-01 0.000000000000000000e+00 0.000000000000000000e+00 0.000000000000000000e+00
1.258000000000000007e+00 8.666992187500000000e-01 5.358886718750000000e+01 4.038085937500000000e+01 4.833984375000000000e+00 3.295898437500000000e-01 0.000000000000000000e+00 0.000000000000000000e+00 0.000000000000000000e+00
1.259000000000000119e+00 8.666992187500000000e-01 5.360107421875000000e+01 4.036865234375000000e+01 4.797363281250000000e+00 3.662109375000000000e-01 0.000000000000000000e+00 0.000000000000000000e+00 0.000000000000000000e+00
1.260000000000000009e+00 8.544921875000000000e-01 5.369873046875000000e+01 4.029541015625000000e+01 4.797363281250000000e+00 3.540039062500000000e-01 0.000000000000000000e+00 0.000000000000000000e+00 0.000000000000000000e+00
1.261000000000000121e+00 8.544921875000000000e-01 5.362548828125000000e+01 4.046630859375000000e+01 4.699707031250000000e+00 3.540039062500000000e-01 0.000000000000000000e+00 0.000000000000000000e+00 0.000000000000000000e+00
1.262000000000000011e+00 9.033203125000000000e-01 5.377197265625000000e+01 4.027099609375000000e+01 4.699707031250000000e+00 3.540039062500000000e-01 0.000000000000000000e+00 0.000000000000000000e+00 0.000000000000000000e+00
1.263000000000000123e+00 9.277343750000000000e-01 5.393066406250000000e+01 4.017333984375000000e+01 4.614257812500000000e+00 3.540039062500000000e-01 0.000000000000000000e+00 0.000000000000000000e+00 0.000000000000000000e+00
1.264000000000000012e+00 9.887695312500000000e-01 5.411376953125000000e+01 4.002685546875000000e+01 4.504394531250000000e+00 3.662109375000000000e-01 0.000000000000000000e+00 0.000000000000000000e+00 0.000000000000000000e+00
1.265000000000000124e+00 1.000976562500000000e+00 5.422363281250000000e+01 3.991699218750000000e+01 4.492187500000000000e+00 3.662109375000000000e-01 0.000000000000000000e+00 0.000000000000000000e+00 0.000000000000000000e+00
1.266000000000000014e+00 1.013183593750000000e+00 5.430908203125000000e+01 3.980712890625000000e+01 4.504394531250000000e+00 3.662109375000000000e-01 0.000000000000000000e+00 0.000000000000000000e+00 0.000000000000000000e+00
1.267000000000000126e+00 9.887695312500000000e-01 5.427246093750000000e+01 3.983154296875000000e+01 4.541015625000000000e+00 3.662109375000000000e-01 0.000000000000000000e+00 0.000000000000000000e+00 0.000000000000000000e+00
1.268000000000000016e+00 9.643554687500000000e-01 5.433349609375000000e+01 3.978271484375000000e+01 4.553222656250000000e+00 3.662109375000000000e-01 0.000000000000000000e+00 0.000000000000000000e+00 0.000000000000000000e+00
1.269000000000000128e+00 9.643554687500000000e-01 5.435791015625000000e+01 3.974609375000000000e+01 4.577636718750000000e+00 3.540039062500000000e-01 0.000000000000000000e+00 0.000000000000000000e+00 0.000000000000000000e+00
1.270000000000000018e+00 9.643554687500000000e-01 5.439453125000000000e+01 3.966064453125000000e+01 4.638671875000000000e+00 3.417968750000000000e-01 0.000000000000000000e+00 0.000000000000000000e+00 0.000000000000000000e+00
1.271000000000000130e+00 9.643554687500000000e-01 5.439453125000000000e+01 3.959960937500000000e+01 4.711914062500000000e+00 3.295898437500000000e-01 0.000000000000000000e+00 0.000000000000000000e+00 0.000000000000000000e+00
1.272000000000000020e+00 9.643554687500000000e-01 5.437011718750000000e+01 3.963623046875000000e+01 4.711914062500000000e+00 3.173828125000000000e-01 0.000000000000000000e+00 0.000000000000000000e+00 0.000000000000000000e+00
1.273000000000000131e+00 9.277343750000000000e-01 5.446777343750000000e+01 3.950195312500000000e+01 4.760742187500000000e+00 3.417968750000000000e-01 0.000000000000000000e+00 0.000000000000000000e+00 0.000000000000000000e+00
1.274000000000000021e+00 9.155273437500000000e-01 5.450439453125000000e+01 3.948974609375000000e+01 4.748535156250000000e+00 3.417968750000000000e-01 0.000000000000000000e+00 0.000000000000000000e+00 0.000000000000000000e+00
1.275000000000000133e+00 9.277343750000000000e-01 5.447998046875000000e+01 3.946533203125000000e+01 4.797363281250000000e+00 3.295898437500000000e-01 0.000000000000000000e+00 0.000000000000000000e+00 0.000000000000000000e+00
1.276000000000000023e+00 9.155273437500000000e-01 5.455322265625000000e+01 3.940429687500000000e+01 4.797363281250000000e+00 3.295898437500000000e-01 0.000000000000000000e+00 0.000000000000000000e+00 0.000000000000000000e+00
1.277000000000000135e+00 8.911132812500000000e-01 5.456542968750000000e+01 3.945312500000000000e+01 4.760742187500000000e+00 3.295898437500000000e-01 0.000000000000000000e+00 0.000000000000000000e+00 0.000000000000000000e+00
1.278000000000000025e+00 9.033203125000000000e-01 5.449218750000000000e+01 3.947753906250000000e+01 4.772949218750000000e+00 3.540039062500000000e-01 1.220703125000000000e-02 0.000000000000000000e+00 0.000000000000000000e+00
1.279000000000000137e+00 9.155273437500000000e-01 5.455322265625000000e+01 3.942871093750000000e+01 4.711914062500000000e+00 3.906250000000000000e-01 1.220703125000000000e-02 0.000000000000000000e+00 0.000000000000000000e+00
1.280000000000000027e+00 9.033203125000000000e-01 5.469970703125000000e+01 3.934326171875000000e+01 4.687500000000000000e+00 3.662109375000000000e-01 1.220703125000000000e-02 0.000000000000000000e+00 0.000000000000000000e+00
1.280999999999999917e+00 9.399414062500000000e-01 5.477294921875000000e+01 3.929443359375000000e+01 4.638671875000000000e+00 3.540039062500000000e-01 1.220703125000000000e-02 0.000000000000000000e+00 0.000000000000000000e+00
1.282000000000000028e+00 9.277343750000000000e-01 5.489501953125000000e+01 3.920898437500000000e+01 4.638671875000000000e+00 3.295898437500000000e-01 1.220703125000000000e-02 0.000000000000000000e+00 0.000000000000000000e+00
1.282999999999999918e+00 9.277343750000000000e-01 5.498046875000000000e+01 3.912353515625000000e+01 4.650878906250000000e+00 3.173828125000000000e-01 1.220703125000000000e-02 0.000000000000000000e+00 0.000000000000000000e+00
1.284000000000000030e+00 9.277343750000000000e-01 5.505371093750000000e+01 3.898925781250000000e+01 4.699707031250000000e+00 3.295898437500000000e-01 1.220703125000000000e-02 0.000000000000000000e+00 0.000000000000000000e+00
1.284999999999999920e+00 9.277343750000000000e-01 5.521240234375000000e+01 3.892822265625000000e+01 4.589843750000000000e+00 3.417968750000000000e-01 1.220703125000000000e-02 0.000000000000000000e+00 0.000000000000000000e+00
1.286000000000000032e+00 9.521484375000000000e-01 5.535888671875000000e+01 3.883056640625000000e+01 4.516601562500000000e+00 3.417968750000000000e-01 1.220703125000000000e-02 0.000000000000000000e+00 0.000000000000000000e+00
1.286999999999999922e+00 9.643554687500000000e-01 5.538330078125000000e+01 3.878173828125000000e+01 4.516601562500000000e+00 3.540039062500000000e-01 1.220703125000000000e-02 0.000000000000000000e+00 0.000000000000000000e+00
1.288000000000000034e+00 1.000976562500000000e+00 5.540771484375000000e+01 3.868408203125000000e+01 4.565429687500000000e+00 3.417968750000000000e-01 1.220703125000000000e-02 0.000000000000000000e+00 0.000000000000000000e+00
1.288999999999999924e+00 9.643554687500000000e-01 5.526123046875000000e+01 3.883056640625000000e+01 4.589843750000000000e+00 3.540039062500000000e-01 1.220703125000000000e-02 0.000000000000000000e+00 0.000000000000000000e+00
1.290000000000000036e+00 9.765625000000000000e-01 5.524902343750000000e+01 3.884277343750000000e+01 4.553222656250000000e+00 3.784179687500000000e-01 1.220703125000000000e-02 0.000000000000000000e+00 0.000000000000000000e+00
1.290999999999999925e+00 9.765625000000000000e-01 5.546875000000000000e+01 3.867187500000000000e+01 4.479980468750000000e+00 4.028320312500000000e-01 1.220703125000000000e-02 0.000000000000000000e+00 0.000000000000000000e+00
1.292000000000000037e+00 9.643554687500000000e-01 5.537109375000000000e+01 3.870849609375000000e+01 4.553222656250000000e+00 4.028320312500000000e-01 1.220703125000000000e-02 0.000000000000000000e+00 0.000000000000000000e+00
1.292999999999999927e+00 9.399414062500000000e-01 5.543212890625000000e+01 3.857421875000000000e+01 4.638671875000000000e+00 4.150390625000000000e-01 1.220703125000000000e-02 0.000000000000000000e+00 0.000000000000000000e+00
1.294000000000000039e+00 9.399414062500000000e-01 5.534667968750000000e+01 3.861083984375000000e+01 4.699707031250000000e+00 4.028320312500000000e-01 1.220703125000000000e-02 0.000000000000000000e+00 0.000000000000000000e+00
1.294999999999999929e+00 1.000976562500000000e+00 5.518798828125000000e+01 3.865966796875000000e+01 4.760742187500000000e+00 3.906250000000000000e-01 1.220703125000000000e-02 0.000000000000000000e+00 0.000000000000000000e+00
1.296000000000000041e+00 1.013183593750000000e+00 5.517578125000000000e+01 3.868408203125000000e+01 4.748535156250000000e+00 3.784179687500000000e-01 1.220703125000000000e-02 0.000000000000000000e+00 0.000000000000000000e+00
1.296999999999999931e+00 1.013183593750000000e+00 5.516357421875000000e+01 3.867187500000000000e+01 4.760742187500000000e+00 3.906250000000000000e-01 1.220703125000000000e-02 0.000000000000000000e+00 0.000000000000000000e+00
1.298000000000000043e+00 1.013183593750000000e+00 5.517578125000000000e+01 3.863525390625000000e+01 4.797363281250000000e+00 3.784179687500000000e-01 1.220703125000000000e-02 0.000000000000000000e+00 0.000000000000000000e+00
1.298999999999999932e+00 1.000976562500000000e+00 5.506591796875000000e+01 3.870849609375000000e+01 4.858398437500000000e+00 3.662109375000000000e-01 1.220703125000000000e-02 0.000000000000000000e+00 0.000000000000000000e+00
1.300000000000000044e+00 1.013183593750000000e+00 5.512695312500000000e+01 3.865966796875000000e+01 4.846191406250000000e+00 3.540039062500000000e-01 1.220703125000000000e-02 0.000000000000000000e+00 0.000000000000000000e+00
1.300999999999999934e+00 1.049804687500000000e+00 5.509033203125000000e+01 3.868408203125000000e+01 4.846191406250000000e+00 3.295898437500000000e-01 2.441406250000000000e-02 0.000000000000000000e+00 0.000000000000000000e+00
1.302000000000000046e+00 1.025390625000000000e+00 5.506591796875000000e+01 3.872070312500000000e+01 4.846191406250000000e+00 3.417968750000000000e-01 2.441406250000000000e-02 0.000000000000000000e+00 0.000000000000000000e+00
1.302999999999999936e+00 1.025390625000000000e+00 5.512695312500000000e+01 3.865966796875000000e+01 4.858398437500000000e+00 3.295898437500000000e-01 2.441406250000000000e-02 0.000000000000000000e+00 0.000000000000000000e+00
1.304000000000000048e+00 1.025390625000000000e+00 5.522460937500000000e+01 3.858642578125000000e+01 4.809570312500000000e+00 3.540039062500000000e-01 2.441406250000000000e-02 0.000000000000000000e+00 0.000000000000000000e+00
1.304999999999999938e+00 1.000976562500000000e+00 5.529785156250000000e+01 3.848876953125000000e+01 4.858398437500000000e+00 3.540039062500000000e-01 2.441406250000000000e-02 0.000000000000000000e+00 0.000000000000000000e+00
1.306000000000000050e+00 1.037597656250000000e+00 5.523681640625000000e+01 3.847656250000000000e+01 4.870605468750000000e+00 3.784179687500000000e-01 2.441406250000000000e-02 0.000000000000000000e+00 0.000000000000000000e+00
1.306999999999999940e+00 1.025390625000000000e+00 5.522460937500000000e+01 3.851318359375000000e+01 4.858398437500000000e+00 3.784179687500000000e-01 2.441406250000000000e-02 0.000000000000000000e+00 0.000000000000000000e+00
1.308000000000000052e+00 1.000976562500000000e+00 5.520019531250000000e+01 3.853759765625000000e+01 4.882812500000000000e+00 3.784179687500000000e-01 2.441406250000000000e-02 0.000000000000000000e+00 0.000000000000000000e+00
1.308999999999999941e+00 9.887695312500000000e-01 5.546875000000000000e+01 3.829345703125000000e+01 4.858398437500000000e+00 3.906250000000000000e-01 2.441406250000000000e-02 0.000000000000000000e+00 0.000000000000000000e+00
1.310000000000000053e+00 9.643554687500000000e-01 5.560302734375000000e+01 3.818359375000000000e+01 4.870605468750000000e+00 3.784179687500000000e-01 2.441406250000000000e-02 0.000000000000000000e+00 0.000000000000000000e+00
1.310999999999999943e+00 9.521484375000000000e-01 5.554199218750000000e+01 3.824462890625000000e+01 4.907226562500000000e+00 3.540039062500000000e-01 2.441406250000000000e-02 0.000000000000000000e+00 0.000000000000000000e+00
1.312000000000000055e+00 9.643554687500000000e-01 5.560302734375000000e+01 3.820800781250000000e+01 4.870605468750000000e+00 3.540039062500000000e-01 2.441406250000000000e-02 0.000000000000000000e+00 0.000000000000000000e+00
1.312999999999999945e+00 9.765625000000000000e-01 5.555419921875000000e+01 3.815917968750000000e+01 4.943847656250000000e+00 3.662109375000000000e-01 2.441406250000000000e-02 0.000000000000000000e+00 0.000000000000000000e+00
1.314000000000000057e+00 9.887695312500000000e-01 5.561523437500000000e+01 3.807373046875000000e+01 4.956054687500000000e+00 3.662109375000000000e-01 2.441406250000000000e-02 0.000000000000000000e+00 0.000000000000000000e+00
1.314999999999999947e+00 9.643554687500000000e-01 5.563964843750000000e+01 3.809814453125000000e+01 4.931640625000000000e+00 3.662109375000000000e-01 2.441406250000000000e-02 0.000000000000000000e+00 0.000000000000000000e+00
1.316000000000000059e+00 9.521484375000000000e-01 5.563964843750000000e+01 3.813476562500000000e+01 4.895019531250000000e+00 3.784179687500000000e-01 3.662109375000000000e-02 0.000000000000000000e+00 0.000000000000000000e+00
1.316999999999999948e+00 9.033203125000000000e-01 5.571289062500000000e+01 3.809814453125000000e+01 4.895019531250000000e+00 3.906250000000000000e-01 3.662109375000000000e-02 0.000000000000000000e+00 0.000000000000000000e+00
1.318000000000000060e+00 9.033203125000000000e-01 5.576171875000000000e+01 3.801269531250000000e+01 4.943847656250000000e+00 3.784179687500000000e-01 3.662109375000000000e-02 0.000000000000000000e+00 0.000000000000000000e+00
1.318999999999999950e+00 8.911132812500000000e-01 5.565185546875000000e+01 3.818359375000000000e+01 4.907226562500000000e+00 3.662109375000000000e-01 6.103515625000000000e-02 0.000000000000000000e+00 0.000000000000000000e+00
1.320000000000000062e+00 8.911132812500000000e-01 5.565185546875000000e+01 3.817138671875000000e+01 4.931640625000000000e+00 3.540039062500000000e-01 6.103515625000000000e-02 0.000000000000000000e+00 0.000000000000000000e+00
1.320999999999999952e+00 9.155273437500000000e-01 5.570068359375000000e+01 3.804931640625000000e+01 5.004882812500000000e+00 3.295898437500000000e-01 6.103515625000000000e-02 0.000000000000000000e+00 0.000000000000000000e+00
1.322000000000000064e+00 8.911132812500000000e-01 5.571289062500000000e+01 3.803710937500000000e+01 5.017089843750000000e+00 3.417968750000000000e-01 6.103515625000000000e-02 0.000000000000000000e+00 0.000000000000000000e+00
1.322999999999999954e+00 9.155273437500000000e-01 5.582275390625000000e+01 3.792724609375000000e+01 5.004882812500000000e+00 3.295898437500000000e-01 6.103515625000000000e-02 0.000000000000000000e+00 0.000000000000000000e+00
1.324000000000000066e+00 8.666992187500000000e-01 5.574951171875000000e+01 3.797607421875000000e+01 5.078125000000000000e+00 3.295898437500000000e-01 6.103515625000000000e-02 0.000000000000000000e+00 0.000000000000000000e+00
1.324999999999999956e+00 8.544921875000000000e-01 5.577392578125000000e+01 3.796386718750000000e+01 5.102539062500000000e+00 3.051757812500000000e-01 6.103515625000000000e-02 0.000000000000000000e+00 0.000000000000000000e+00
1.326000000000000068e+00 8.789062500000000000e-01 5.568847656250000000e+01 3.802490234375000000e+01 5.090332031250000000e+00 3.173828125000000000e-01 6.103515625000000000e-02 0.000000000000000000e+00 0.000000000000000000e+00
1.326999999999999957e+00 9.155273437500000000e-01 5.565185546875000000e+01 3.807373046875000000e+01 5.053710937500000000e+00 3.051757812500000000e-01 6.103515625000000000e-02 0.000000000000000000e+00 0.000000000000000000e+00
1.328000000000000069e+00 9.155273437500000000e-01 5.572509765625000000e+01 3.802490234375000000e+01 5.017089843750000000e+00 3.173828125000000000e-01 4.882812500000000000e-02 0.000000000000000000e+00 0.000000000000000000e+00
1.328999999999999959e+00 9.155273437500000000e-01 5.570068359375000000e+01 3.803710937500000000e+01 5.029296875000000000e+00 3.173828125000000000e-01 3.662109375000000000e-02 0.000000000000000000e+00 0.000000000000000000e+00
1.330000000000000071e+00 8.911132812500000000e-01 5.565185546875000000e+01 3.812255859375000000e+01 5.004882812500000000e+00 3.295898437500000000e-01 3.662109375000000000e-02 0.000000000000000000e+00 0.000000000000000000e+00
1.330999999999999961e+00 9.033203125000000000e-01 5.582275390625000000e+01 3.796386718750000000e+01 4.980468750000000000e+00 3.295898437500000000e-01 3.662109375000000000e-02 0.000000000000000000e+00 0.000000000000000000e+00
1.332000000000000073e+00 9.033203125000000000e-01 5.610351562500000000e+01 3.775634765625000000e+01 4.943847656250000000e+00 2.929687500000000000e-01 3.662109375000000000e-02 0.000000000000000000e+00 0.000000000000000000e+00
1.332999999999999963e+00 9.155273437500000000e-01 5.605468750000000000e+01 3.774414062500000000e+01 4.992675781250000000e+00 2.929687500000000000e-01 3.662109375000000000e-02 0.000000000000000000e+00 0.000000000000000000e+00
1.334000000000000075e+00 8.911132812500000000e-01 5.607910156250000000e+01 3.782958984375000000e+01 4.919433593750000000e+00 2.807617187500000000e-01 3.662109375000000000e-02 0.000000000000000000e+00 0.000000000000000000e+00
1.334999999999999964e+00 8.789062500000000000e-01 5.606689453125000000e+01 3.785400390625000000e+01 4.931640625000000000e+00 2.685546875000000000e-01 3.662109375000000000e-02 0.000000000000000000e+00 0.000000000000000000e+00
1.336000000000000076e+00 8.789062500000000000e-01 5.614013671875000000e+01 3.786621093750000000e+01 4.809570312500000000e+00 3.051757812500000000e-01 3.662109375000000000e-02 0.000000000000000000e+00 0.000000000000000000e+00
1.336999999999999966e+00 8.544921875000000000e-01 5.623779296875000000e+01 3.775634765625000000e+01 4.833984375000000000e+00 3.173828125000000000e-01 3.662109375000000000e-02 0.000000000000000000e+00 0.000000000000000000e+00
1.338000000000000078e+00 8.422851562500000000e-01 5.632324218750000000e+01 3.771972656250000000e+01 4.797363281250000000e+00 3.173828125000000000e-01 3.662109375000000000e-02 0.000000000000000000e+00 0.000000000000000000e+00
1.338999999999999968e+00 8.666992187500000000e-01 5.632324218750000000e+01 3.774414062500000000e+01 4.748535156250000000e+00 3.173828125000000000e-01 3.662109375000000000e-02 0.000000000000000000e+00 0.000000000000000000e+00
1.340000000000000080e+00 8.544921875000000000e-01 5.638427734375000000e+01 3.765869140625000000e+01 4.785156250000000000e+00 3.173828125000000000e-01 3.662109375000000000e-02 0.000000000000000000e+00 0.000000000000000000e+00
1.340999999999999970e+00 8.666992187500000000e-01 5.639648437500000000e+01 3.762207031250000000e+01 4.772949218750000000e+00 3.417968750000000000e-01 3.662109375000000000e-02 0.000000000000000000e+00 0.000000000000000000e+00
1.342000000000000082e+00 8.666992187500000000e-01 5.650634765625000000e+01 3.746337890625000000e+01 4.833984375000000000e+00 3.295898437500000000e-01 3.662109375000000000e-02 0.000000000000000000e+00 0.000000000000000000e+00
1.342999999999999972e+00 8.666992187500000000e-01 5.653076171875000000e+01 3.742675781250000000e+01 4.858398437500000000e+00 3.173828125000000000e-01 3.662109375000000000e-02 0.000000000000000000e+00 0.000000000000000000e+00
1.344000000000000083e+00 8.666992187500000000e-01 5.659179687500000000e+01 3.730468750000000000e+01 4.919433593750000000e+00 3.173828125000000000e-01 3.662109375000000000e-02 0.000000000000000000e+00 0.000000000000000000e+00
1.344999999999999973e+00 8.544921875000000000e-01 5.653076171875000000e+01 3.736572265625000000e+01 4.931640625000000000e+00 3.173828125000000000e-01 3.662109375000000000e-02 0.000000000000000000e+00 0.000000000000000000e+00
1.346000000000000085e+00 8.544921875000000000e-01 5.643310546875000000e+01 3.747558593750000000e+01 4.931640625000000000e+00 3.051757812500000000e-01 3.662109375000000000e-02 0.000000000000000000e+00 0.000000000000000000e+00
1.346999999999999975e+00 8.666992187500000000e-01 5.651855468750000000e+01 3.743896484375000000e+01 4.870605468750000000e+00 3.051757812500000000e-01 3.662109375000000000e-02 0.000000000000000000e+00 0.000000000000000000e+00
1.348000000000000087e+00 8.911132812500000000e-01 5.651855468750000000e+01 3.736572265625000000e+01 4.919433593750000000e+00 3.051757812500000000e-01 3.662109375000000000e-02 0.000000000000000000e+00 0.000000000000000000e+00
1.348999999999999977e+00 9.033203125000000000e-01 5.661621093750000000e+01 3.720703125000000000e+01 4.968261718750000000e+00 3.051757812500000000e-01 3.662109375000000000e-02 0.000000000000000000e+00 0.000000000000000000e+00
1.350000000000000089e+00 9.155273437500000000e-01 5.660400390625000000e+01 3.719482421875000000e+01 4.980468750000000000e+00 3.051757812500000000e-01 3.662109375000000000e-02 0.000000000000000000e+00 0.000000000000000000e+00
1.350999999999999979e+00 9.521484375000000000e-01 5.665283203125000000e+01 3.718261718750000000e+01 4.882812500000000000e+00 3.295898437500000000e-01 3.662109375000000000e-02 0.000000000000000000e+00 0.000000000000000000e+00
1.352000000000000091e+00 9.399414062500000000e-01 5.672607421875000000e+01 3.715820312500000000e+01 4.809570312500000000e+00 3.662109375000000000e-01 3.662109375000000000e-02 0.000000000000000000e+00 0.000000000000000000e+00
1.352999999999999980e+00 9.399414062500000000e-01 5.664062500000000000e+01 3.721923828125000000e+01 4.821777343750000000e+00 3.784179687500000000e-01 3.662109375000000000e-02 0.000000000000000000e+00 0.000000000000000000e+00
1.354000000000000092e+00 9.765625000000000000e-01 5.654296875000000000e+01 3.736572265625000000e+01 4.748535156250000000e+00 3.662109375000000000e-01 3.662109375000000000e-02 0.000000000000000000e+00 0.000000000000000000e+00
1.354999999999999982e+00 9.887695312500000000e-01 5.656738281250000000e+01 3.730468750000000000e+01 4.772949218750000000e+00 3.662109375000000000e-01 3.662109375000000000e-02 0.000000000000000000e+00 0.000000000000000000e+00
1.356000000000000094e+00 1.000976562500000000e+00 5.659179687500000000e+01 3.728027343750000000e+01 4.772949218750000000e+00 3.540039062500000000e-01 3.662109375000000000e-02 0.000000000000000000e+00 0.000000000000000000e+00
1.356999999999999984e+00 9.887695312500000000e-01 5.650634765625000000e+01 3.730468750000000000e+01 4.858398437500000000e+00 3.417968750000000000e-01 3.662109375000000000e-02 0.000000000000000000e+00 0.000000000000000000e+00
1.358000000000000096e+00 1.000976562500000000e+00 5.643310546875000000e+01 3.742675781250000000e+01 4.809570312500000000e+00 3.295898437500000000e-01 3.662109375000000000e-02 0.000000000000000000e+00 0.000000000000000000e+00
1.358999999999999986e+00 9.887695312500000000e-01 5.661621093750000000e+01 3.731689453125000000e+01 4.736328125000000000e+00 3.417968750000000000e-01 2.441406250000000000e-02 0.000000000000000000e+00 0.000000000000000000e+00
1.360000000000000098e+00 9.765625000000000000e-01 5.657958984375000000e+01 3.731689453125000000e+01 4.748535156250000000e+00 3.784179687500000000e-01 2.441406250000000000e-02 0.000000000000000000e+00 0.000000000000000000e+00
1.360999999999999988e+00 9.643554687500000000e-01 5.659179687500000000e+01 3.735351562500000000e+01 4.736328125000000000e+00 3.540039062500000000e-01 2.441406250000000000e-02 0.000000000000000000e+00 0.000000000000000000e+00
1.362000000000000099e+00 9.643554687500000000e-01 5.659179687500000000e+01 3.735351562500000000e+01 4.711914062500000000e+00 3.784179687500000000e-01 2.441406250000000000e-02 0.000000000000000000e+00 0.000000000000000000e+00
1.362999999999999989e+00 9.765625000000000000e-01 5.656738281250000000e+01 3.729248046875000000e+01 4.785156250000000000e+00 3.784179687500000000e-01 2.441406250000000000e-02 0.000000000000000000e+00 0.000000000000000000e+00
1.364000000000000101e+00 9.887695312500000000e-01 5.649414062500000000e+01 3.737792968750000000e+01 4.760742187500000000e+00 3.784179687500000000e-01 2.441406250000000000e-02 0.000000000000000000e+00 0.000000000000000000e+00
1.364999999999999991e+00 9.643554687500000000e-01 5.646972656250000000e+01 3.737792968750000000e+01 4.809570312500000000e+00 3.784179687500000000e-01 2.441406250000000000e-02 0.000000000000000000e+00 0.000000000000000000e+00
1.366000000000000103e+00 9.399414062500000000e-01 5.642089843750000000e+01 3.747558593750000000e+01 4.785156250000000000e+00 3.784179687500000000e-01 2.441406250000000000e-02 0.000000000000000000e+00 0.000000000000000000e+00
1.366999999999999993e+00 9.399414062500000000e-01 5.655517578125000000e+01 3.737792968750000000e+01 4.748535156250000000e+00 3.784179687500000000e-01 2.441406250000000000e-02 0.000000000000000000e+00 0.000000000000000000e+00
1.368000000000000105e+00 9.399414062500000000e-01 5.662841796875000000e+01 3.737792968750000000e+01 4.675292968750000000e+00 3.784179687500000000e-01 2.441406250000000000e-02 0.000000000000000000e+00 0.000000000000000000e+00
1.368999999999999995e+00 9.277343750000000000e-01 5.665283203125000000e+01 3.740234375000000000e+01 4.650878906250000000e+00 3.662109375000000000e-01 2.441406250000000000e-02 0.000000000000000000e+00 0.000000000000000000e+00
1.370000000000000107e+00 9.155273437500000000e-01 5.664062500000000000e+01 3.740234375000000000e+01 4.675292968750000000e+00 3.662109375000000000e-01 1.220703125000000000e-02 0.000000000000000000e+00 0.000000000000000000e+00
1.370999999999999996e+00 9.155273437500000000e-01 5.666503906250000000e+01 3.740234375000000000e+01 4.650878906250000000e+00 3.662109375000000000e-01 1.220703125000000000e-02 0.000000000000000000e+00 0.000000000000000000e+00
1.372000000000000108e+00 9.277343750000000000e-01 5.667724609375000000e+01 3.743896484375000000e+01 4.614257812500000000e+00 3.417968750000000000e-01 1.220703125000000000e-02 0.000000000000000000e+00 0.000000000000000000e+00
1.372999999999999998e+00 9.277343750000000000e-01 5.667724609375000000e+01 3.743896484375000000e+01 4.614257812500000000e+00 3.417968750000000000e-01 1.220703125000000000e-02 0.000000000000000000e+00 0.000000000000000000e+00
1.374000000000000110e+00 9.277343750000000000e-01 5.671386718750000000e+01 3.746337890625000000e+01 4.577636718750000000e+00 3.173828125000000000e-01 1.220703125000000000e-02 0.000000000000000000e+00 0.000000000000000000e+00
1.375000000000000000e+00 9.399414062500000000e-01 5.675048828125000000e+01 3.740234375000000000e+01 4.589843750000000000e+00 3.173828125000000000e-01 1.220703125000000000e-02 0.000000000000000000e+00 0.000000000000000000e+00
1.376000000000000112e+00 9.521484375000000000e-01 5.678710937500000000e+01 3.736572265625000000e+01 4.553222656250000000e+00 3.417968750000000000e-01 1.220703125000000000e-02 0.000000000000000000e+00 0.000000000000000000e+00
1.377000000000000002e+00 9.887695312500000000e-01 5.684814453125000000e+01 3.721923828125000000e+01 4.589843750000000000e+00 3.540039062500000000e-01 1.220703125000000000e-02 0.000000000000000000e+00 0.000000000000000000e+00
1.378000000000000114e+00 1.000976562500000000e+00 5.673828125000000000e+01 3.721923828125000000e+01 4.675292968750000000e+00 3.662109375000000000e-01 3.662109375000000000e-02 0.000000000000000000e+00 0.000000000000000000e+00
1.379000000000000004e+00 9.765625000000000000e-01 5.681152343750000000e+01 3.720703125000000000e+01 4.663085937500000000e+00 3.417968750000000000e-01 2.441406250000000000e-02 0.000000000000000000e+00 0.000000000000000000e+00
1.380000000000000115e+00 9.521484375000000000e-01 5.671386718750000000e+01 3.734130859375000000e+01 4.638671875000000000e+00 3.540039062500000000e-01 2.441406250000000000e-02 0.000000000000000000e+00 0.000000000000000000e+00
1.381000000000000005e+00 9.521484375000000000e-01 5.678710937500000000e+01 3.732910156250000000e+01 4.589843750000000000e+00 3.417968750000000000e-01 2.441406250000000000e-02 0.000000000000000000e+00 0.000000000000000000e+00
1.382000000000000117e+00 9.277343750000000000e-01 5.678710937500000000e+01 3.735351562500000000e+01 4.589843750000000000e+00 3.417968750000000000e-01 2.441406250000000000e-02 0.000000000000000000e+00 0.000000000000000000e+00
1.383000000000000007e+00 9.155273437500000000e-01 5.664062500000000000e+01 3.743896484375000000e+01 4.663085937500000000e+00 3.417968750000000000e-01 2.441406250000000000e-02 0.000000000000000000e+00 0.000000000000000000e+00
1.384000000000000119e+00 8.911132812500000000e-01 5.675048828125000000e+01 3.734130859375000000e+01 4.699707031250000000e+00 3.173828125000000000e-01 2.441406250000000000e-02 0.000000000000000000e+00 0.000000000000000000e+00
1.385000000000000009e+00 8.666992187500000000e-01 5.665283203125000000e+01 3.747558593750000000e+01 4.675292968750000000e+00 3.295898437500000000e-01 2.441406250000000000e-02 0.000000000000000000e+00 0.000000000000000000e+00
1.386000000000000121e+00 8.789062500000000000e-01 5.664062500000000000e+01 3.751220703125000000e+01 4.638671875000000000e+00 3.295898437500000000e-01 2.441406250000000000e-02 0.000000000000000000e+00 0.000000000000000000e+00
1.387000000000000011e+00 8.666992187500000000e-01 5.666503906250000000e+01 3.750000000000000000e+01 4.638671875000000000e+00 3.295898437500000000e-01 2.441406250000000000e-02 0.000000000000000000e+00 0.000000000000000000e+00
1.388000000000000123e+00 8.789062500000000000e-01 5.676269531250000000e+01 3.743896484375000000e+01 4.589843750000000000e+00 3.295898437500000000e-01 2.441406250000000000e-02 0.000000000000000000e+00 0.000000000000000000e+00
1.389000000000000012e+00 9.033203125000000000e-01 5.693359375000000000e+01 3.725585937500000000e+01 4.565429687500000000e+00 3.417968750000000000e-01 2.441406250000000000e-02 0.000000000000000000e+00 0.000000000000000000e+00
1.390000000000000124e+00 9.155273437500000000e-01 5.688476562500000000e+01 3.730468750000000000e+01 4.565429687500000000e+00 3.295898437500000000e-01 2.441406250000000000e-02 0.000000000000000000e+00 0.000000000000000000e+00
1.391000000000000014e+00 9.277343750000000000e-01 5.686035156250000000e+01 3.731689453125000000e+01 4.541015625000000000e+00 3.540039062500000000e-01 2.441406250000000000e-02 0.000000000000000000e+00 0.000000000000000000e+00
1.392000000000000126e+00 9.277343750000000000e-01 5.689697265625000000e+01 3.735351562500000000e+01 4.479980468750000000e+00 3.417968750000000000e-01 2.441406250000000000e-02 0.000000000000000000e+00 0.000000000000000000e+00
1.393000000000000016e+00 9.399414062500000000e-01 5.697021484375000000e+01 3.724365234375000000e+01 4.479980468750000000e+00 3.662109375000000000e-01 2.441406250000000000e-02 0.000000000000000000e+00 0.000000000000000000e+00
1.394000000000000128e+00 9.277343750000000000e-01 5.692138671875000000e+01 3.735351562500000000e+01 4.431152343750000000e+00 3.662109375000000000e-01 2.441406250000000000e-02 0.000000000000000000e+00 0.000000000000000000e+00
1.395000000000000018e+00 9.521484375000000000e-01 5.684814453125000000e+01 3.731689453125000000e+01 4.528808593750000000e+00 3.540039062500000000e-01 2.441406250000000000e-02 0.000000000000000000e+00 0.000000000000000000e+00
1.396000000000000130e+00 9.643554687500000000e-01 5.693359375000000000e+01 3.721923828125000000e+01 4.504394531250000000e+00 3.784179687500000000e-01 3.662109375000000000e-02 0.000000000000000000e+00 0.000000000000000000e+00
1.397000000000000020e+00 9.643554687500000000e-01 5.706787109375000000e+01 3.712158203125000000e+01 4.467773437500000000e+00 3.784179687500000000e-01 3.662109375000000000e-02 0.000000000000000000e+00 0.000000000000000000e+00
1.398000000000000131e+00 9.277343750000000000e-01 5.709228515625000000e+01 3.720703125000000000e+01 4.345703125000000000e+00 4.272460937500000000e-01 3.662109375000000000e-02 0.000000000000000000e+00 0.000000000000000000e+00
1.399000000000000021e+00 9.399414062500000000e-01 5.709228515625000000e+01 3.721923828125000000e+01 4.321289062500000000e+00 4.272460937500000000e-01 3.662109375000000000e-02 0.000000000000000000e+00 0.000000000000000000e+00
1.400000000000000133e+00 9.277343750000000000e-01 5.705566406250000000e+01 3.726806640625000000e+01 4.309082031250000000e+00 4.394531250000000000e-01 3.662109375000000000e-02 0.000000000000000000e+00 0.000000000000000000e+00
1.401000000000000023e+00 9.277343750000000000e-01 5.709228515625000000e+01 3.723144531250000000e+01 4.309082031250000000e+00 4.394531250000000000e-01 2.441406250000000000e-02 0.000000000000000000e+00 0.000000000000000000e+00
1.402000000000000135e+00 9.399414062500000000e-01 5.720214843750000000e+01 3.713378906250000000e+01 4.284667968750000000e+00 4.394531250000000000e-01 1.220703125000000000e-02 0.000000000000000000e+00 0.000000000000000000e+00
1.403000000000000025e+00 9.399414062500000000e-01 5.729980468750000000e+01 3.706054687500000000e+01 4.260253906250000000e+00 4.394531250000000000e-01 1.220703125000000000e-02 0.000000000000000000e+00 0.000000000000000000e+00
1.404000000000000137e+00 9.643554687500000000e-01 5.739746093750000000e+01 3.698730468750000000e+01 4.235839843750000000e+00 4.150390625000000000e-01 1.220703125000000000e-02 0.000000000000000000e+00 0.000000000000000000e+00
1.405000000000000027e+00 9.643554687500000000e-01 5.740966796875000000e+01 3.701171875000000000e+01 4.199218750000000000e+00 4.150390625000000000e-01 1.220703125000000000e-02 0.000000000000000000e+00 0.000000000000000000e+00
1.406000000000000139e+00 9.887695312500000000e-01 5.745849609375000000e+01 3.688964843750000000e+01 4.223632812500000000e+00 4.394531250000000000e-01 1.220703125000000000e-02 0.000000000000000000e+00 0.000000000000000000e+00
1.407000000000000028e+00 9.765625000000000000e-01 5.758056640625000000e+01 3.684082031250000000e+01 4.150390625000000000e+00 4.516601562500000000e-01 1.220703125000000000e-02 0.000000000000000000e+00 0.000000000000000000e+00
1.407999999999999918e+00 9.765625000000000000e-01 5.770263671875000000e+01 3.670654296875000000e+01 4.150390625000000000e+00 4.638671875000000000e-01 1.220703125000000000e-02 0.000000000000000000e+00 0.000000000000000000e+00
1.409000000000000030e+00 9.887695312500000000e-01 5.778808593750000000e+01 3.662109375000000000e+01 4.138183593750000000e+00 4.638671875000000000e-01 1.220703125000000000e-02 0.000000000000000000e+00 0.000000000000000000e+00
1.409999999999999920e+00 9.887695312500000000e-01 5.786132812500000000e+01 3.651123046875000000e+01 4.162597656250000000e+00 4.760742187500000000e-01 1.220703125000000000e-02 0.000000000000000000e+00 0.000000000000000000e+00
1.411000000000000032e+00 1.013183593750000000e+00 5.789794921875000000e+01 3.646240234375000000e+01 4.199218750000000000e+00 4.272460937500000000e-01 1.220703125000000000e-02 0.000000000000000000e+00 0.000000000000000000e+00
1.411999999999999922e+00 9.887695312500000000e-01 5.787353515625000000e+01 3.649902343750000000e+01 4.199218750000000000e+00 4.394531250000000000e-01 1.220703125000000000e-02 0.000000000000000000e+00 0.000000000000000000e+00
1.413000000000000034e+00 9.765625000000000000e-01 5.792236328125000000e+01 3.646240234375000000e+01 4.199218750000000000e+00 4.394531250000000000e-01 1.220703125000000000e-02 0.000000000000000000e+00 0.000000000000000000e+00
1.413999999999999924e+00 9.399414062500000000e-01 5.786132812500000000e+01 3.652343750000000000e+01 4.235839843750000000e+00 4.394531250000000000e-01 1.220703125000000000e-02 0.000000000000000000e+00 0.000000000000000000e+00
1.415000000000000036e+00 9.399414062500000000e-01 5.789794921875000000e+01 3.649902343750000000e+01 4.223632812500000000e+00 4.394531250000000000e-01 1.220703125000000000e-02 0.000000000000000000e+00 0.000000000000000000e+00
1.415999999999999925e+00 1.000976562500000000e+00 5.789794921875000000e+01 3.649902343750000000e+01 4.150390625000000000e+00 4.516601562500000000e-01 1.220703125000000000e-02 0.000000000000000000e+00 0.000000000000000000e+00
1.417000000000000037e+00 1.000976562500000000e+00 5.789794921875000000e+01 3.645019531250000000e+01 4.223632812500000000e+00 4.272460937500000000e-01 1.220703125000000000e-02 0.000000000000000000e+00 0.000000000000000000e+00
1.417999999999999927e+00 9.887695312500000000e-01 5.795898437500000000e+01 3.641357421875000000e+01 4.187011718750000000e+00 4.516601562500000000e-01 1.220703125000000000e-02 0.000000000000000000e+00 0.000000000000000000e+00
1.419000000000000039e+00 1.000976562500000000e+00 5.789794921875000000e+01 3.648681640625000000e+01 4.174804687500000000e+00 4.394531250000000000e-01 1.220703125000000000e-02 0.000000000000000000e+00 0.000000000000000000e+00
1.419999999999999929e+00 1.013183593750000000e+00 5.793457031250000000e+01 3.641357421875000000e+01 4.211425781250000000e+00 4.272460937500000000e-01 1.220703125000000000e-02 0.000000000000000000e+00 0.000000000000000000e+00
1.421000000000000041e+00 1.013183593750000000e+00 5.772705078125000000e+01 3.660888671875000000e+01 4.223632812500000000e+00 4.272460937500000000e-01 1.220703125000000000e-02 0.000000000000000000e+00 0.000000000000000000e+00
1.421999999999999931e+00 1.037597656250000000e+00 5.761718750000000000e+01 3.673095703125000000e+01 4.187011718750000000e+00 4.272460937500000000e-01 1.220703125000000000e-02 0.000000000000000000e+00 0.000000000000000000e+00
1.423000000000000043e+00 1.074218750000000000e+00 5.769042968750000000e+01 3.663330078125000000e+01 4.211425781250000000e+00 3.906250000000000000e-01 1.220703125000000000e-02 0.000000000000000000e+00 0.000000000000000000e+00
1.423999999999999932e+00 1.086425781250000000e+00 5.770263671875000000e+01 3.662109375000000000e+01 4.223632812500000000e+00 3.662109375000000000e-01 1.220703125000000000e-02 0.000000000000000000e+00 0.000000000000000000e+00
1.425000000000000044e+00 1.074218750000000000e+00 5.781250000000000000e+01 3.652343750000000000e+01 4.211425781250000000e+00 3.784179687500000000e-01 1.220703125000000000e-02 0.000000000000000000e+00 0.000000000000000000e+00
1.425999999999999934e+00 1.049804687500000000e+00 5.786132812500000000e+01 3.658447265625000000e+01 4.138183593750000000e+00 3.662109375000000000e-01 1.220703125000000000e-02 0.000000000000000000e+00 0.000000000000000000e+00
1.427000000000000046e+00 1.062011718750000000e+00 5.789794921875000000e+01 3.649902343750000000e+01 4.174804687500000000e+00 3.662109375000000000e-01 1.220703125000000000e-02 0.000000000000000000e+00 0.000000000000000000e+00
1.427999999999999936e+00 1.049804687500000000e+00 5.784912109375000000e+01 3.651123046875000000e+01 4.223632812500000000e+00 3.662109375000000000e-01 1.220703125000000000e-02 0.000000000000000000e+00 0.000000000000000000e+00
1.429000000000000048e+00 1.049804687500000000e+00 5.789794921875000000e+01 3.645019531250000000e+01 4.223632812500000000e+00 3.784179687500000000e-01 1.220703125000000000e-02 0.000000000000000000e+00 0.000000000000000000e+00
1.429999999999999938e+00 1.062011718750000000e+00 5.802001953125000000e+01 3.637695312500000000e+01 4.174804687500000000e+00 3.662109375000000000e-01 1.220703125000000000e-02 0.000000000000000000e+00 0.000000000000000000e+00
1.431000000000000050e+00 1.049804687500000000e+00 5.788574218750000000e+01 3.653564453125000000e+01 4.162597656250000000e+00 3.662109375000000000e-01 1.220703125000000000e-02 0.000000000000000000e+00 0.000000000000000000e+00
1.431999999999999940e+00 1.062011718750000000e+00 5.789794921875000000e+01 3.656005859375000000e+01 4.125976562500000000e+00 3.540039062500000000e-01 1.220703125000000000e-02 0.000000000000000000e+00 0.000000000000000000e+00
1.433000000000000052e+00 1.037597656250000000e+00 5.797119140625000000e+01 3.657226562500000000e+01 4.077148437500000000e+00 3.417968750000000000e-01 1.220703125000000000e-02 0.000000000000000000e+00 0.000000000000000000e+00
1.433999999999999941e+00 1.037597656250000000e+00 5.795898437500000000e+01 3.662109375000000000e+01 4.040527343750000000e+00 3.417968750000000000e-01 1.220703125000000000e-02 0.000000000000000000e+00 0.000000000000000000e+00
1.435000000000000053e+00 1.025390625000000000e+00 5.789794921875000000e+01 3.665771484375000000e+01 4.077148437500000000e+00 3.417968750000000000e-01 1.220703125000000000e-02 0.000000000000000000e+00 0.000000000000000000e+00
1.435999999999999943e+00 1.025390625000000000e+00 5.788574218750000000e+01 3.666992187500000000e+01 4.064941406250000000e+00 3.540039062500000000e-01 1.220703125000000000e-02 0.000000000000000000e+00 0.000000000000000000e+00
1.437000000000000055e+00 1.013183593750000000e+00 5.783691406250000000e+01 3.679199218750000000e+01 4.003906250000000000e+00 3.540039062500000000e-01 0.000000000000000000e+00 0.000000000000000000e+00 0.000000000000000000e+00
1.437999999999999945e+00 1.000976562500000000e+00 5.809326171875000000e+01 3.657226562500000000e+01 3.967285156250000000e+00 3.662109375000000000e-01 0.000000000000000000e+00 0.000000000000000000e+00 0.000000000000000000e+00
1.439000000000000057e+00 1.013183593750000000e+00 5.805664062500000000e+01 3.653564453125000000e+01 4.028320312500000000e+00 3.662109375000000000e-01 0.000000000000000000e+00 0.000000000000000000e+00 0.000000000000000000e+00
1.439999999999999947e+00 1.025390625000000000e+00 5.815429687500000000e+01 3.643798828125000000e+01 4.052734375000000000e+00 3.295898437500000000e-01 0.000000000000000000e+00 0.000000000000000000e+00 0.000000000000000000e+00
1.441000000000000059e+00 1.062011718750000000e+00 5.827636718750000000e+01 3.637695312500000000e+01 3.930664062500000000e+00 3.540039062500000000e-01 0.000000000000000000e+00 0.000000000000000000e+00 0.000000000000000000e+00
1.441999999999999948e+00 1.049804687500000000e+00 5.821533203125000000e+01 3.649902343750000000e+01 3.894042968750000000e+00 3.417968750000000000e-01 0.000000000000000000e+00 0.000000000000000000e+00 0.000000000000000000e+00
1.443000000000000060e+00 1.049804687500000000e+00 5.828857421875000000e+01 3.645019531250000000e+01 3.894042968750000000e+00 3.173828125000000000e-01 0.000000000000000000e+00 0.000000000000000000e+00 0.000000000000000000e+00
1.443999999999999950e+00 1.062011718750000000e+00 5.831298828125000000e+01 3.645019531250000000e+01 3.869628906250000000e+00 3.051757812500000000e-01 0.000000000000000000e+00 0.000000000000000000e+00 0.000000000000000000e+00
1.445000000000000062e+00 1.049804687500000000e+00 5.850830078125000000e+01 3.626708984375000000e+01 3.845214843750000000e+00 3.295898437500000000e-01 0.000000000000000000e+00 0.000000000000000000e+00 0.000000000000000000e+00
1.445999999999999952e+00 1.037597656250000000e+00 5.856933593750000000e+01 3.624267578125000000e+01 3.833007812500000000e+00 3.173828125000000000e-01 0.000000000000000000e+00 0.000000000000000000e+00 0.000000000000000000e+00
1.447000000000000064e+00 1.025390625000000000e+00 5.866699218750000000e+01 3.612060546875000000e+01 3.857421875000000000e+00 3.295898437500000000e-01 0.000000000000000000e+00 0.000000000000000000e+00 0.000000000000000000e+00
1.447999999999999954e+00 1.062011718750000000e+00 5.855712890625000000e+01 3.621826171875000000e+01 3.845214843750000000e+00 3.173828125000000000e-01 0.000000000000000000e+00 0.000000000000000000e+00 0.000000000000000000e+00
1.449000000000000066e+00 1.049804687500000000e+00 5.854492187500000000e+01 3.625488281250000000e+01 3.833007812500000000e+00 3.173828125000000000e-01 0.000000000000000000e+00 0.000000000000000000e+00 0.000000000000000000e+00
1.449999999999999956e+00 9.887695312500000000e-01 5.853271484375000000e+01 3.629150390625000000e+01 3.881835937500000000e+00 3.051757812500000000e-01 1.220703125000000000e-02 0.000000000000000000e+00 0.000000000000000000e+00
1.451000000000000068e+00 9.887695312500000000e-01 5.870361328125000000e+01 3.614501953125000000e+01 3.857421875000000000e+00 3.051757812500000000e-01 1.220703125000000000e-02 0.000000000000000000e+00 0.000000000000000000e+00
1.451999999999999957e+00 9.765625000000000000e-01 5.867919921875000000e+01 3.618164062500000000e+01 3.857421875000000000e+00 3.051757812500000000e-01 1.220703125000000000e-02 0.000000000000000000e+00 0.000000000000000000e+00
1.453000000000000069e+00 1.000976562500000000e+00 5.867919921875000000e+01 3.618164062500000000e+01 3.808593750000000000e+00 3.295898437500000000e-01 1.220703125000000000e-02 0.000000000000000000e+00 0.000000000000000000e+00
1.453999999999999959e+00 1.000976562500000000e+00 5.861816406250000000e+01 3.621826171875000000e+01 3.845214843750000000e+00 3.173828125000000000e-01 1.220703125000000000e-02 0.000000000000000000e+00 0.000000000000000000e+00
1.455000000000000071e+00 9.765625000000000000e-01 5.863037109375000000e+01 3.634033203125000000e+01 3.710937500000000000e+00 3.417968750000000000e-01 1.220703125000000000e-02 0.000000000000000000e+00 0.000000000000000000e+00
1.455999999999999961e+00 9.521484375000000000e-01 5.863037109375000000e+01 3.621826171875000000e+01 3.857421875000000000e+00 3.417968750000000000e-01 1.220703125000000000e-02 0.000000000000000000e+00 0.000000000000000000e+00
1.457000000000000073e+00 9.765625000000000000e-01 5.870361328125000000e+01 3.616943359375000000e+01 3.808593750000000000e+00 3.417968750000000000e-01 1.220703125000000000e-02 0.000000000000000000e+00 0.000000000000000000e+00
1.457999999999999963e+00 9.765625000000000000e-01 5.885009765625000000e+01 3.605957031250000000e+01 3.759765625000000000e+00 3.540039062500000000e-01 1.220703125000000000e-02 0.000000000000000000e+00 0.000000000000000000e+00
1.459000000000000075e+00 9.887695312500000000e-01 5.898437500000000000e+01 3.591308593750000000e+01 3.747558593750000000e+00 3.662109375000000000e-01 1.220703125000000000e-02 0.000000000000000000e+00 0.000000000000000000e+00
1.459999999999999964e+00 1.000976562500000000e+00 5.903320312500000000e+01 3.588867187500000000e+01 3.723144531250000000e+00 3.540039062500000000e-01 1.220703125000000000e-02 0.000000000000000000e+00 0.000000000000000000e+00
1.461000000000000076e+00 1.025390625000000000e+00 5.905761718750000000e+01 3.586425781250000000e+01 3.698730468750000000e+00 3.540039062500000000e-01 1.220703125000000000e-02 0.000000000000000000e+00 0.000000000000000000e+00
1.461999999999999966e+00 1.025390625000000000e+00 5.917968750000000000e+01 3.582763671875000000e+01 3.576660156250000000e+00 3.906250000000000000e-01 1.220703125000000000e-02 0.000000000000000000e+00 0.000000000000000000e+00
1.463000000000000078e+00 1.013183593750000000e+00 5.932617187500000000e+01 3.571777343750000000e+01 3.564453125000000000e+00 3.784179687500000000e-01 2.441406250000000000e-02 0.000000000000000000e+00 0.000000000000000000e+00
1.463999999999999968e+00 1.049804687500000000e+00 5.935058593750000000e+01 3.572998046875000000e+01 3.491210937500000000e+00 3.784179687500000000e-01 2.441406250000000000e-02 0.000000000000000000e+00 0.000000000000000000e+00
1.465000000000000080e+00 1.037597656250000000e+00 5.937500000000000000e+01 3.576660156250000000e+01 3.442382812500000000e+00 3.784179687500000000e-01 2.441406250000000000e-02 0.000000000000000000e+00 0.000000000000000000e+00
1.465999999999999970e+00 1.049804687500000000e+00 5.931396484375000000e+01 3.585205078125000000e+01 3.405761718750000000e+00 3.784179687500000000e-01 2.441406250000000000e-02 0.000000000000000000e+00 0.000000000000000000e+00
1.467000000000000082e+00 1.049804687500000000e+00 5.920410156250000000e+01 3.593750000000000000e+01 3.442382812500000000e+00 3.662109375000000000e-01 2.441406250000000000e-02 0.000000000000000000e+00 0.000000000000000000e+00
1.467999999999999972e+00 1.062011718750000000e+00 5.916748046875000000e+01 3.593750000000000000e+01 3.454589843750000000e+00 3.784179687500000000e-01 2.441406250000000000e-02 0.000000000000000000e+00 0.000000000000000000e+00
1.469000000000000083e+00 1.025390625000000000e+00 5.899658203125000000e+01 3.603515625000000000e+01 3.552246093750000000e+00 3.906250000000000000e-01 2.441406250000000000e-02 0.000000000000000000e+00 0.000000000000000000e+00
1.469999999999999973e+00 1.025390625000000000e+00 5.905761718750000000e+01 3.604736328125000000e+01 3.491210937500000000e+00 3.784179687500000000e-01 2.441406250000000000e-02 0.000000000000000000e+00 0.000000000000000000e+00
1.471000000000000085e+00 1.049804687500000000e+00 5.913085937500000000e+01 3.592529296875000000e+01 3.515625000000000000e+00 3.784179687500000000e-01 2.441406250000000000e-02 0.000000000000000000e+00 0.000000000000000000e+00
1.471999999999999975e+00 1.049804687500000000e+00 5.906982421875000000e+01 3.593750000000000000e+01 3.552246093750000000e+00 3.906250000000000000e-01 2.441406250000000000e-02 0.000000000000000000e+00 0.000000000000000000e+00
1.473000000000000087e+00 1.062011718750000000e+00 5.911865234375000000e+01 3.583984375000000000e+01 3.601074218750000000e+00 3.784179687500000000e-01 2.441406250000000000e-02 0.000000000000000000e+00 0.000000000000000000e+00
1.473999999999999977e+00 1.086425781250000000e+00 5.917968750000000000e+01 3.577880859375000000e+01 3.588867187500000000e+00 3.662109375000000000e-01 2.441406250000000000e-02 0.000000000000000000e+00 0.000000000000000000e+00
1.475000000000000089e+00 1.074218750000000000e+00 5.919189453125000000e+01 3.579101562500000000e+01 3.576660156250000000e+00 3.662109375000000000e-01 2.441406250000000000e-02 0.000000000000000000e+00 0.000000000000000000e+00
1.475999999999999979e+00 1.062011718750000000e+00 5.930175781250000000e+01 3.570556640625000000e+01 3.564453125000000000e+00 3.662109375000000000e-01 2.441406250000000000e-02 0.000000000000000000e+00 0.000000000000000000e+00
1.477000000000000091e+00 1.037597656250000000e+00 5.944824218750000000e+01 3.555908203125000000e+01 3.613281250000000000e+00 3.417968750000000000e-01 2.441406250000000000e-02 0.000000000000000000e+00 0.000000000000000000e+00
1.477999999999999980e+00 1.049804687500000000e+00 5.947265625000000000e+01 3.553466796875000000e+01 3.588867187500000000e+00 3.540039062500000000e-01 2.441406250000000000e-02 0.000000000000000000e+00 0.000000000000000000e+00
1.479000000000000092e+00 1.037597656250000000e+00 5.954589843750000000e+01 3.549804687500000000e+01 3.564453125000000000e+00 3.540039062500000000e-01 2.441406250000000000e-02 0.000000000000000000e+00 0.000000000000000000e+00
1.479999999999999982e+00 1.049804687500000000e+00 5.966796875000000000e+01 3.541259765625000000e+01 3.515625000000000000e+00 3.540039062500000000e-01 2.441406250000000000e-02 0.000000000000000000e+00 0.000000000000000000e+00
1.481000000000000094e+00 1.049804687500000000e+00 5.960693359375000000e+01 3.547363281250000000e+01 3.527832031250000000e+00 3.417968750000000000e-01 2.441406250000000000e-02 0.000000000000000000e+00 0.000000000000000000e+00
1.481999999999999984e+00 1.074218750000000000e+00 5.952148437500000000e+01 3.557128906250000000e+01 3.491210937500000000e+00 3.417968750000000000e-01 2.441406250000000000e-02 0.000000000000000000e+00 0.000000000000000000e+00
1.483000000000000096e+00 1.074218750000000000e+00 5.942382812500000000e+01 3.563232421875000000e+01 3.527832031250000000e+00 3.417968750000000000e-01 3.662109375000000000e-02 0.000000000000000000e+00 0.000000000000000000e+00
1.483999999999999986e+00 1.086425781250000000e+00 5.933837890625000000e+01 3.571777343750000000e+01 3.515625000000000000e+00 3.417968750000000000e-01 3.662109375000000000e-02 0.000000000000000000e+00 0.000000000000000000e+00
1.485000000000000098e+00 1.086425781250000000e+00 5.930175781250000000e+01 3.579101562500000000e+01 3.479003906250000000e+00 3.417968750000000000e-01 3.662109375000000000e-02 0.000000000000000000e+00 0.000000000000000000e+00
1.485999999999999988e+00 1.086425781250000000e+00 5.922851562500000000e+01 3.586425781250000000e+01 3.479003906250000000e+00 3.417968750000000000e-01 3.662109375000000000e-02 0.000000000000000000e+00 0.000000000000000000e+00
1.487000000000000099e+00 1.123046875000000000e+00 5.922851562500000000e+01 3.585205078125000000e+01 3.454589843750000000e+00 3.417968750000000000e-01 3.662109375000000000e-02 0.000000000000000000e+00 0.000000000000000000e+00
1.487999999999999989e+00 1.110839843750000000e+00 5.922851562500000000e+01 3.598632812500000000e+01 3.332519531250000000e+00 3.417968750000000000e-01 3.662109375000000000e-02 0.000000000000000000e+00 0.000000000000000000e+00
1.489000000000000101e+00 1.086425781250000000e+00 5.921630859375000000e+01 3.592529296875000000e+01 3.442382812500000000e+00 3.295898437500000000e-01 3.662109375000000000e-02 0.000000000000000000e+00 0.000000000000000000e+00
1.489999999999999991e+00 1.098632812500000000e+00 5.925292968750000000e+01 3.588867187500000000e+01 3.430175781250000000e+00 3.295898437500000000e-01 3.662109375000000000e-02 0.000000000000000000e+00 0.000000000000000000e+00
1.491000000000000103e+00 1.110839843750000000e+00 5.924072265625000000e+01 3.582763671875000000e+01 3.466796875000000000e+00 3.540039062500000000e-01 3.662109375000000000e-02 0.000000000000000000e+00 0.000000000000000000e+00
1.491999999999999993e+00 1.147460937500000000e+00 5.925292968750000000e+01 3.579101562500000000e+01 3.442382812500000000e+00 3.662109375000000000e-01 2.441406250000000000e-02 0.000000000000000000e+00 0.000000000000000000e+00
1.493000000000000105e+00 1.135253906250000000e+00 5.931396484375000000e+01 3.571777343750000000e+01 3.479003906250000000e+00 3.540039062500000000e-01 2.441406250000000000e-02 0.000000000000000000e+00 0.000000000000000000e+00
1.493999999999999995e+00 1.123046875000000000e+00 5.928955078125000000e+01 3.576660156250000000e+01 3.479003906250000000e+00 3.417968750000000000e-01 2.441406250000000000e-02 0.000000000000000000e+00 0.000000000000000000e+00
1.495000000000000107e+00 1.123046875000000000e+00 5.926513671875000000e+01 3.580322265625000000e+01 3.454589843750000000e+00 3.540039062500000000e-01 2.441406250000000000e-02 0.000000000000000000e+00 0.000000000000000000e+00
1.495999999999999996e+00 1.110839843750000000e+00 5.938720703125000000e+01 3.568115234375000000e+01 3.479003906250000000e+00 3.417968750000000000e-01 2.441406250000000000e-02 0.000000000000000000e+00 0.000000000000000000e+00
1.497000000000000108e+00 1.123046875000000000e+00 5.955810546875000000e+01 3.552246093750000000e+01 3.479003906250000000e+00 3.173828125000000000e-01 2.441406250000000000e-02 0.000000000000000000e+00 0.000000000000000000e+00
1.497999999999999998e+00 1.110839843750000000e+00 5.971679687500000000e+01 3.541259765625000000e+01 3.442382812500000000e+00 3.173828125000000000e-01 2.441406250000000000e-02 0.000000000000000000e+00 0.000000000000000000e+00
1.499000000000000110e+00 1.159667968750000000e+00 5.979003906250000000e+01 3.527832031250000000e+01 3.491210937500000000e+00 2.807617187500000000e-01 2.441406250000000000e-02 0.000000000000000000e+00 0.000000000000000000e+00
1.500000000000000000e+00 1.220703125000000000e+00 5.987548828125000000e+01 3.515625000000000000e+01 3.454589843750000000e+00 2.929687500000000000e-01 2.441406250000000000e-02 0.000000000000000000e+00 0.000000000000000000e+00
1.501000000000000112e+00 1.245117187500000000e+00 5.985107421875000000e+01 3.518066406250000000e+01 3.430175781250000000e+00 2.929687500000000000e-01 2.441406250000000000e-02 0.000000000000000000e+00 0.000000000000000000e+00
1.502000000000000002e+00 1.293945312500000000e+00 5.975341796875000000e+01 3.526611328125000000e+01 3.393554687500000000e+00 2.929687500000000000e-01 2.441406250000000000e-02 0.000000000000000000e+00 0.000000000000000000e+00
1.503000000000000114e+00 1.330566406250000000e+00 5.979003906250000000e+01 3.524169921875000000e+01 3.332519531250000000e+00 3.051757812500000000e-01 2.441406250000000000e-02 0.000000000000000000e+00 0.000000000000000000e+00
1.504000000000000004e+00 1.318359375000000000e+00 5.965576171875000000e+01 3.541259765625000000e+01 3.344726562500000000e+00 2.685546875000000000e-01 2.441406250000000000e-02 0.000000000000000000e+00 0.000000000000000000e+00
1.505000000000000115e+00 1.293945312500000000e+00 5.954589843750000000e+01 3.548583984375000000e+01 3.417968750000000000e+00 2.563476562500000000e-01 3.662109375000000000e-02 0.000000000000000000e+00 0.000000000000000000e+00
1.506000000000000005e+00 1.330566406250000000e+00 5.949707031250000000e+01 3.553466796875000000e+01 3.369140625000000000e+00 2.685546875000000000e-01 3.662109375000000000e-02 0.000000000000000000e+00 0.000000000000000000e+00
1.507000000000000117e+00 1.318359375000000000e+00 5.942382812500000000e+01 3.563232421875000000e+01 3.369140625000000000e+00 2.563476562500000000e-01 3.662109375000000000e-02 0.000000000000000000e+00 0.000000000000000000e+00
1.508000000000000007e+00 1.318359375000000000e+00 5.939941406250000000e+01 3.568115234375000000e+01 3.344726562500000000e+00 2.563476562500000000e-01 3.662109375000000000e-02 0.000000000000000000e+00 0.000000000000000000e+00
1.509000000000000119e+00 1.342773437500000000e+00 5.946044921875000000e+01 3.549804687500000000e+01 3.430175781250000000e+00 2.685546875000000000e-01 3.662109375000000000e-02 0.000000000000000000e+00 0.000000000000000000e+00
1.510000000000000009e+00 1.342773437500000000e+00 5.947265625000000000e+01 3.551025390625000000e+01 3.417968750000000000e+00 2.563476562500000000e-01 3.662109375000000000e-02 0.000000000000000000e+00 0.000000000000000000e+00
1.511000000000000121e+00 1.330566406250000000e+00 5.954589843750000000e+01 3.542480468750000000e+01 3.442382812500000000e+00 2.563476562500000000e-01 3.662109375000000000e-02 0.000000000000000000e+00 0.000000000000000000e+00
1.512000000000000011e+00 1.330566406250000000e+00 5.964355468750000000e+01 3.531494140625000000e+01 3.466796875000000000e+00 2.441406250000000000e-01 3.662109375000000000e-02 0.000000000000000000e+00 0.000000000000000000e+00
1.513000000000000123e+00 1.367187500000000000e+00 5.957031250000000000e+01 3.537597656250000000e+01 3.442382812500000000e+00 2.441406250000000000e-01 3.662109375000000000e-02 0.000000000000000000e+00 0.000000000000000000e+00
1.514000000000000012e+00 1.379394531250000000e+00 5.972900390625000000e+01 3.527832031250000000e+01 3.381347656250000000e+00 2.319335937500000000e-01 3.662109375000000000e-02 0.000000000000000000e+00 0.000000000000000000e+00
1.515000000000000124e+00 1.379394531250000000e+00 5.981445312500000000e+01 3.519287109375000000e+01 3.393554687500000000e+00 2.197265625000000000e-01 3.662109375000000000e-02 0.000000000000000000e+00 0.000000000000000000e+00
1.516000000000000014e+00 1.354980468750000000e+00 5.996093750000000000e+01 3.519287109375000000e+01 3.271484375000000000e+00 2.197265625000000000e-01 3.662109375000000000e-02 0.000000000000000000e+00 0.000000000000000000e+00
1.517000000000000126e+00 1.354980468750000000e+00 6.010742187500000000e+01 3.500976562500000000e+01 3.320312500000000000e+00 2.075195312500000000e-01 3.662109375000000000e-02 0.000000000000000000e+00 0.000000000000000000e+00
1.518000000000000016e+00 1.318359375000000000e+00 6.002197265625000000e+01 3.507080078125000000e+01 3.381347656250000000e+00 2.075195312500000000e-01 3.662109375000000000e-02 0.000000000000000000e+00 0.000000000000000000e+00
1.519000000000000128e+00 1.318359375000000000e+00 5.996093750000000000e+01 3.513183593750000000e+01 3.393554687500000000e+00 1.953125000000000000e-01 3.662109375000000000e-02 0.000000000000000000e+00 0.000000000000000000e+00
1.520000000000000018e+00 1.281738281250000000e+00 5.993652343750000000e+01 3.518066406250000000e+01 3.393554687500000000e+00 2.075195312500000000e-01 3.662109375000000000e-02 0.000000000000000000e+00 0.000000000000000000e+00
1.521000000000000130e+00 1.257324218750000000e+00 5.991210937500000000e+01 3.524169921875000000e+01 3.393554687500000000e+00 1.953125000000000000e-01 3.662109375000000000e-02 0.000000000000000000e+00 0.000000000000000000e+00
1.522000000000000020e+00 1.281738281250000000e+00 5.983886718750000000e+01 3.532714843750000000e+01 3.344726562500000000e+00 2.075195312500000000e-01 3.662109375000000000e-02 0.000000000000000000e+00 0.000000000000000000e+00
1.523000000000000131e+00 1.281738281250000000e+00 5.972900390625000000e+01 3.542480468750000000e+01 3.344726562500000000e+00 2.197265625000000000e-01 3.662109375000000000e-02 0.000000000000000000e+00 0.000000000000000000e+00
1.524000000000000021e+00 1.269531250000000000e+00 5.969238281250000000e+01 3.546142578125000000e+01 3.356933593750000000e+00 2.197265625000000000e-01 3.662109375000000000e-02 0.000000000000000000e+00 0.000000000000000000e+00
1.525000000000000133e+00 1.269531250000000000e+00 5.949707031250000000e+01 3.548583984375000000e+01 3.515625000000000000e+00 2.319335937500000000e-01 3.662109375000000000e-02 0.000000000000000000e+00 0.000000000000000000e+00
1.526000000000000023e+00 1.269531250000000000e+00 5.942382812500000000e+01 3.555908203125000000e+01 3.491210937500000000e+00 2.563476562500000000e-01 3.662109375000000000e-02 0.000000000000000000e+00 0.000000000000000000e+00
1.527000000000000135e+00 1.232910156250000000e+00 5.928955078125000000e+01 3.572998046875000000e+01 3.479003906250000000e+00 2.685546875000000000e-01 3.662109375000000000e-02 0.000000000000000000e+00 0.000000000000000000e+00
1.528000000000000025e+00 1.208496093750000000e+00 5.930175781250000000e+01 3.575439453125000000e+01 3.466796875000000000e+00 2.685546875000000000e-01 3.662109375000000000e-02 0.000000000000000000e+00 0.000000000000000000e+00
1.529000000000000137e+00 1.184082031250000000e+00 5.924072265625000000e+01 3.580322265625000000e+01 3.491210937500000000e+00 2.807617187500000000e-01 4.882812500000000000e-02 0.000000000000000000e+00 0.000000000000000000e+00
1.530000000000000027e+00 1.208496093750000000e+00 5.922851562500000000e+01 3.582763671875000000e+01 3.479003906250000000e+00 2.563476562500000000e-01 4.882812500000000000e-02 0.000000000000000000e+00 0.000000000000000000e+00
1.531000000000000139e+00 1.232910156250000000e+00 5.937500000000000000e+01 3.572998046875000000e+01 3.405761718750000000e+00 2.563476562500000000e-01 4.882812500000000000e-02 0.000000000000000000e+00 0.000000000000000000e+00
1.532000000000000028e+00 1.208496093750000000e+00 5.946044921875000000e+01 3.574218750000000000e+01 3.344726562500000000e+00 2.441406250000000000e-01 4.882812500000000000e-02 0.000000000000000000e+00 0.000000000000000000e+00
1.533000000000000140e+00 1.208496093750000000e+00 5.964355468750000000e+01 3.565673828125000000e+01 3.259277343750000000e+00 2.319335937500000000e-01 4.882812500000000000e-02 0.000000000000000000e+00 0.000000000000000000e+00
1.534000000000000030e+00 1.196289062500000000e+00 5.964355468750000000e+01 3.570556640625000000e+01 3.234863281250000000e+00 2.197265625000000000e-01 4.882812500000000000e-02 0.000000000000000000e+00 0.000000000000000000e+00
1.535000000000000142e+00 1.184082031250000000e+00 5.975341796875000000e+01 3.566894531250000000e+01 3.173828125000000000e+00 2.197265625000000000e-01 4.882812500000000000e-02 0.000000000000000000e+00 0.000000000000000000e+00
1.536000000000000032e+00 1.208496093750000000e+00 5.977783203125000000e+01 3.565673828125000000e+01 3.137207031250000000e+00 2.197265625000000000e-01 6.103515625000000000e-02 0.000000000000000000e+00 0.000000000000000000e+00
1.536999999999999922e+00 1.220703125000000000e+00 5.976562500000000000e+01 3.566894531250000000e+01 3.125000000000000000e+00 2.197265625000000000e-01 6.103515625000000000e-02 0.000000000000000000e+00 0.000000000000000000e+00
1.538000000000000034e+00 1.208496093750000000e+00 5.972900390625000000e+01 3.568115234375000000e+01 3.137207031250000000e+00 2.441406250000000000e-01 6.103515625000000000e-02 0.000000000000000000e+00 0.000000000000000000e+00
1.538999999999999924e+00 1.196289062500000000e+00 5.989990234375000000e+01 3.555908203125000000e+01 3.088378906250000000e+00 2.563476562500000000e-01 6.103515625000000000e-02 0.000000000000000000e+00 0.000000000000000000e+00
1.540000000000000036e+00 1.147460937500000000e+00 5.977783203125000000e+01 3.572998046875000000e+01 3.088378906250000000e+00 2.563476562500000000e-01 6.103515625000000000e-02 0.000000000000000000e+00 0.000000000000000000e+00
1.540999999999999925e+00 1.110839843750000000e+00 5.963134765625000000e+01 3.582763671875000000e+01 3.173828125000000000e+00 2.563476562500000000e-01 6.103515625000000000e-02 0.000000000000000000e+00 0.000000000000000000e+00
1.542000000000000037e+00 1.098632812500000000e+00 5.976562500000000000e+01 3.572998046875000000e+01 3.161621093750000000e+00 2.441406250000000000e-01 6.103515625000000000e-02 0.000000000000000000e+00 0.000000000000000000e+00
1.542999999999999927e+00 1.086425781250000000e+00 5.977783203125000000e+01 3.569335937500000000e+01 3.198242187500000000e+00 2.441406250000000000e-01 6.103515625000000000e-02 0.000000000000000000e+00 0.000000000000000000e+00
1.544000000000000039e+00 1.086425781250000000e+00 5.974121093750000000e+01 3.572998046875000000e+01 3.161621093750000000e+00 2.807617187500000000e-01 6.103515625000000000e-02 0.000000000000000000e+00 0.000000000000000000e+00
1.544999999999999929e+00 1.098632812500000000e+00 5.982666015625000000e+01 3.569335937500000000e+01 3.100585937500000000e+00 2.807617187500000000e-01 6.103515625000000000e-02 0.000000000000000000e+00 0.000000000000000000e+00
1.546000000000000041e+00 1.086425781250000000e+00 5.992431640625000000e+01 3.560791015625000000e+01 3.100585937500000000e+00 2.807617187500000000e-01 6.103515625000000000e-02 0.000000000000000000e+00 0.000000000000000000e+00
1.546999999999999931e+00 1.086425781250000000e+00 5.992431640625000000e+01 3.557128906250000000e+01 3.125000000000000000e+00 2.929687500000000000e-01 6.103515625000000000e-02 0.000000000000000000e+00 0.000000000000000000e+00
1.548000000000000043e+00 1.098632812500000000e+00 5.989990234375000000e+01 3.562011718750000000e+01 3.100585937500000000e+00 2.807617187500000000e-01 6.103515625000000000e-02 0.000000000000000000e+00 0.000000000000000000e+00
1.548999999999999932e+00 1.098632812500000000e+00 5.998535156250000000e+01 3.552246093750000000e+01 3.112792968750000000e+00 2.807617187500000000e-01 6.103515625000000000e-02 0.000000000000000000e+00 0.000000000000000000e+00
1.550000000000000044e+00 1.135253906250000000e+00 6.024169921875000000e+01 3.531494140625000000e+01 3.027343750000000000e+00 2.807617187500000000e-01 6.103515625000000000e-02 0.000000000000000000e+00 0.000000000000000000e+00
1.550999999999999934e+00 1.147460937500000000e+00 6.020507812500000000e+01 3.533935546875000000e+01 3.015136718750000000e+00 2.929687500000000000e-01 6.103515625000000000e-02 0.000000000000000000e+00 0.000000000000000000e+00
1.552000000000000046e+00 1.135253906250000000e+00 6.031494140625000000e+01 3.521728515625000000e+01 3.027343750000000000e+00 3.051757812500000000e-01 6.103515625000000000e-02 0.000000000000000000e+00 0.000000000000000000e+00
1.552999999999999936e+00 1.123046875000000000e+00 6.022949218750000000e+01 3.535156250000000000e+01 2.990722656250000000e+00 3.051757812500000000e-01 6.103515625000000000e-02 0.000000000000000000e+00 0.000000000000000000e+00
1.554000000000000048e+00 1.123046875000000000e+00 6.020507812500000000e+01 3.535156250000000000e+01 3.015136718750000000e+00 3.051757812500000000e-01 6.103515625000000000e-02 0.000000000000000000e+00 0.000000000000000000e+00
1.554999999999999938e+00 1.135253906250000000e+00 6.019287109375000000e+01 3.532714843750000000e+01 3.027343750000000000e+00 3.173828125000000000e-01 6.103515625000000000e-02 0.000000000000000000e+00 0.000000000000000000e+00
1.556000000000000050e+00 1.135253906250000000e+00 5.993652343750000000e+01 3.551025390625000000e+01 3.088378906250000000e+00 3.295898437500000000e-01 3.662109375000000000e-02 0.000000000000000000e+00 0.000000000000000000e+00
1.556999999999999940e+00 1.147460937500000000e+00 5.982666015625000000e+01 3.557128906250000000e+01 3.125000000000000000e+00 3.295898437500000000e-01 3.662109375000000000e-02 0.000000000000000000e+00 0.000000000000000000e+00
1.558000000000000052e+00 1.147460937500000000e+00 5.987548828125000000e+01 3.547363281250000000e+01 3.173828125000000000e+00 3.295898437500000000e-01 3.662109375000000000e-02 0.000000000000000000e+00 0.000000000000000000e+00
1.558999999999999941e+00 1.171875000000000000e+00 5.994873046875000000e+01 3.529052734375000000e+01 3.247070312500000000e+00 3.417968750000000000e-01 3.662109375000000000e-02 0.000000000000000000e+00 0.000000000000000000e+00
1.560000000000000053e+00 1.147460937500000000e+00 5.983886718750000000e+01 3.541259765625000000e+01 3.234863281250000000e+00 3.662109375000000000e-01 3.662109375000000000e-02 0.000000000000000000e+00 0.000000000000000000e+00
1.560999999999999943e+00 1.184082031250000000e+00 5.980224609375000000e+01 3.537597656250000000e+01 3.271484375000000000e+00 3.662109375000000000e-01 3.662109375000000000e-02 0.000000000000000000e+00 0.000000000000000000e+00
1.562000000000000055e+00 1.184082031250000000e+00 5.987548828125000000e+01 3.529052734375000000e+01 3.271484375000000000e+00 3.784179687500000000e-01 3.662109375000000000e-02 0.000000000000000000e+00 0.000000000000000000e+00
1.562999999999999945e+00 1.184082031250000000e+00 5.981445312500000000e+01 3.535156250000000000e+01 3.259277343750000000e+00 3.906250000000000000e-01 3.662109375000000000e-02 0.000000000000000000e+00 0.000000000000000000e+00
1.564000000000000057e+00 1.171875000000000000e+00 6.003417968750000000e+01 3.521728515625000000e+01 3.186035156250000000e+00 3.906250000000000000e-01 3.662109375000000000e-02 0.000000000000000000e+00 0.000000000000000000e+00
1.564999999999999947e+00 1.135253906250000000e+00 6.004638671875000000e+01 3.525390625000000000e+01 3.173828125000000000e+00 3.906250000000000000e-01 3.662109375000000000e-02 0.000000000000000000e+00 0.000000000000000000e+00
1.566000000000000059e+00 1.171875000000000000e+00 6.008300781250000000e+01 3.521728515625000000e+01 3.137207031250000000e+00 3.906250000000000000e-01 3.662109375000000000e-02 0.000000000000000000e+00 0.000000000000000000e+00
1.566999999999999948e+00 1.171875000000000000e+00 6.024169921875000000e+01 3.509521484375000000e+01 3.100585937500000000e+00 3.906250000000000000e-01 3.662109375000000000e-02 0.000000000000000000e+00 0.000000000000000000e+00
1.568000000000000060e+00 1.184082031250000000e+00 6.035156250000000000e+01 3.499755859375000000e+01 3.088378906250000000e+00 3.784179687500000000e-01 3.662109375000000000e-02 0.000000000000000000e+00 0.000000000000000000e+00
1.568999999999999950e+00 1.184082031250000000e+00 6.030273437500000000e+01 3.508300781250000000e+01 3.063964843750000000e+00 3.662109375000000000e-01 3.662109375000000000e-02 0.000000000000000000e+00 0.000000000000000000e+00
1.570000000000000062e+00 1.196289062500000000e+00 6.053466796875000000e+01 3.491210937500000000e+01 3.002929687500000000e+00 3.540039062500000000e-01 3.662109375000000000e-02 0.000000000000000000e+00 0.000000000000000000e+00
1.570999999999999952e+00 1.208496093750000000e+00 6.058349609375000000e+01 3.489990234375000000e+01 2.954101562500000000e+00 3.540039062500000000e-01 3.662109375000000000e-02 0.000000000000000000e+00 0.000000000000000000e+00
1.572000000000000064e+00 1.208496093750000000e+00 6.063232421875000000e+01 3.482666015625000000e+01 2.978515625000000000e+00 3.540039062500000000e-01 3.662109375000000000e-02 0.000000000000000000e+00 0.000000000000000000e+00
1.572999999999999954e+00 1.208496093750000000e+00 6.065673828125000000e+01 3.477783203125000000e+01 3.002929687500000000e+00 3.540039062500000000e-01 3.662109375000000000e-02 0.000000000000000000e+00 0.000000000000000000e+00
1.574000000000000066e+00 1.220703125000000000e+00 6.049804687500000000e+01 3.488769531250000000e+01 3.039550781250000000e+00 3.540039062500000000e-01 3.662109375000000000e-02 0.000000000000000000e+00 0.000000000000000000e+00
1.574999999999999956e+00 1.184082031250000000e+00 6.059570312500000000e+01 3.483886718750000000e+01 3.015136718750000000e+00 3.662109375000000000e-01 3.662109375000000000e-02 0.000000000000000000e+00 0.000000000000000000e+00
1.576000000000000068e+00 1.135253906250000000e+00 6.068115234375000000e+01 3.482666015625000000e+01 3.015136718750000000e+00 3.417968750000000000e-01 2.441406250000000000e-02 0.000000000000000000e+00 0.000000000000000000e+00
1.576999999999999957e+00 1.110839843750000000e+00 6.062011718750000000e+01 3.489990234375000000e+01 3.027343750000000000e+00 3.417968750000000000e-01 2.441406250000000000e-02 0.000000000000000000e+00 0.000000000000000000e+00
1.578000000000000069e+00 1.135253906250000000e+00 6.065673828125000000e+01 3.481445312500000000e+01 3.039550781250000000e+00 3.540039062500000000e-01 2.441406250000000000e-02 0.000000000000000000e+00 0.000000000000000000e+00
1.578999999999999959e+00 1.147460937500000000e+00 6.069335937500000000e+01 3.476562500000000000e+01 3.051757812500000000e+00 3.417968750000000000e-01 2.441406250000000000e-02 0.000000000000000000e+00 0.000000000000000000e+00
1.580000000000000071e+00 1.147460937500000000e+00 6.075439453125000000e+01 3.463134765625000000e+01 3.137207031250000000e+00 3.295898437500000000e-01 2.441406250000000000e-02 0.000000000000000000e+00 0.000000000000000000e+00
1.580999999999999961e+00 1.135253906250000000e+00 6.068115234375000000e+01 3.469238281250000000e+01 3.149414062500000000e+00 3.417968750000000000e-01 3.662109375000000000e-02 0.000000000000000000e+00 0.000000000000000000e+00
1.582000000000000073e+00 1.110839843750000000e+00 6.065673828125000000e+01 3.471679687500000000e+01 3.198242187500000000e+00 3.173828125000000000e-01 3.662109375000000000e-02 0.000000000000000000e+00 0.000000000000000000e+00
1.582999999999999963e+00 1.135253906250000000e+00 6.060791015625000000e+01 3.472900390625000000e+01 3.198242187500000000e+00 3.295898437500000000e-01 3.662109375000000000e-02 0.000000000000000000e+00 0.000000000000000000e+00
1.584000000000000075e+00 1.123046875000000000e+00 6.069335937500000000e+01 3.466796875000000000e+01 3.186035156250000000e+00 3.295898437500000000e-01 3.662109375000000000e-02 0.000000000000000000e+00 0.000000000000000000e+00
1.584999999999999964e+00 1.098632812500000000e+00 6.068115234375000000e+01 3.469238281250000000e+01 3.198242187500000000e+00 3.295898437500000000e-01 3.662109375000000000e-02 0.000000000000000000e+00 0.000000000000000000e+00
1.586000000000000076e+00 1.086425781250000000e+00 6.076660156250000000e+01 3.470458984375000000e+01 3.112792968750000000e+00 3.295898437500000000e-01 3.662109375000000000e-02 0.000000000000000000e+00 0.000000000000000000e+00
1.586999999999999966e+00 1.110839843750000000e+00 6.071777343750000000e+01 3.469238281250000000e+01 3.161621093750000000e+00 3.173828125000000000e-01 3.662109375000000000e-02 0.000000000000000000e+00 0.000000000000000000e+00
1.588000000000000078e+00 1.135253906250000000e+00 6.074218750000000000e+01 3.463134765625000000e+01 3.186035156250000000e+00 3.051757812500000000e-01 3.662109375000000000e-02 0.000000000000000000e+00 0.000000000000000000e+00
1.588999999999999968e+00 1.135253906250000000e+00 6.082763671875000000e+01 3.450927734375000000e+01 3.222656250000000000e+00 3.051757812500000000e-01 3.662109375000000000e-02 0.000000000000000000e+00 0.000000000000000000e+00
1.590000000000000080e+00 1.147460937500000000e+00 6.085205078125000000e+01 3.452148437500000000e+01 3.173828125000000000e+00 3.051757812500000000e-01 3.662109375000000000e-02 0.000000000000000000e+00 0.000000000000000000e+00
1.590999999999999970e+00 1.123046875000000000e+00 6.093750000000000000e+01 3.449707031250000000e+01 3.137207031250000000e+00 3.051757812500000000e-01 3.662109375000000000e-02 0.000000000000000000e+00 0.000000000000000000e+00
1.592000000000000082e+00 1.123046875000000000e+00 6.102294921875000000e+01 3.439941406250000000e+01 3.149414062500000000e+00 3.051757812500000000e-01 1.220703125000000000e-02 0.000000000000000000e+00 0.000000000000000000e+00
1.592999999999999972e+00 1.123046875000000000e+00 6.091308593750000000e+01 3.446044921875000000e+01 3.186035156250000000e+00 3.173828125000000000e-01 1.220703125000000000e-02 0.000000000000000000e+00 0.000000000000000000e+00
1.594000000000000083e+00 1.147460937500000000e+00 6.086425781250000000e+01 3.447265625000000000e+01 3.210449218750000000e+00 3.051757812500000000e-01 1.220703125000000000e-02 0.000000000000000000e+00 0.000000000000000000e+00
1.594999999999999973e+00 1.110839843750000000e+00 6.077880859375000000e+01 3.450927734375000000e+01 3.295898437500000000e+00 3.051757812500000000e-01 1.220703125000000000e-02 0.000000000000000000e+00 0.000000000000000000e+00
1.596000000000000085e+00 1.098632812500000000e+00 6.068115234375000000e+01 3.459472656250000000e+01 3.320312500000000000e+00 3.051757812500000000e-01 1.220703125000000000e-02 0.000000000000000000e+00 0.000000000000000000e+00
1.596999999999999975e+00 1.110839843750000000e+00 6.062011718750000000e+01 3.463134765625000000e+01 3.332519531250000000e+00 3.051757812500000000e-01 1.220703125000000000e-02 0.000000000000000000e+00 0.000000000000000000e+00
1.598000000000000087e+00 1.123046875000000000e+00 6.055908203125000000e+01 3.471679687500000000e+01 3.295898437500000000e+00 3.051757812500000000e-01 1.220703125000000000e-02 0.000000000000000000e+00 0.000000000000000000e+00
1.598999999999999977e+00 1.147460937500000000e+00 6.054687500000000000e+01 3.474121093750000000e+01 3.259277343750000000e+00 3.051757812500000000e-01 1.220703125000000000e-02 0.000000000000000000e+00 0.000000000000000000e+00
1.600000000000000089e+00 1.110839843750000000e+00 6.058349609375000000e+01 3.472900390625000000e+01 3.271484375000000000e+00 3.051757812500000000e-01 1.220703125000000000e-02 0.000000000000000000e+00 0.000000000000000000e+00
1.600999999999999979e+00 1.147460937500000000e+00 6.079101562500000000e+01 3.453369140625000000e+01 3.259277343750000000e+00 2.685546875000000000e-01 1.220703125000000000e-02 0.000000000000000000e+00 0.000000000000000000e+00
1.602000000000000091e+00 1.171875000000000000e+00 6.079101562500000000e+01 3.450927734375000000e+01 3.259277343750000000e+00 2.685546875000000000e-01 1.220703125000000000e-02 0.000000000000000000e+00 0.000000000000000000e+00
1.602999999999999980e+00 1.171875000000000000e+00 6.077880859375000000e+01 3.458251953125000000e+01 3.198242187500000000e+00 2.685546875000000000e-01 1.220703125000000000e-02 0.000000000000000000e+00 0.000000000000000000e+00
1.604000000000000092e+00 1.184082031250000000e+00 6.074218750000000000e+01 3.461914062500000000e+01 3.186035156250000000e+00 2.685546875000000000e-01 1.220703125000000000e-02 0.000000000000000000e+00 0.000000000000000000e+00
1.604999999999999982e+00 1.184082031250000000e+00 6.086425781250000000e+01 3.449707031250000000e+01 3.186035156250000000e+00 2.685546875000000000e-01 1.220703125000000000e-02 0.000000000000000000e+00 0.000000000000000000e+00
1.606000000000000094e+00 1.184082031250000000e+00 6.092529296875000000e+01 3.444824218750000000e+01 3.173828125000000000e+00 2.685546875000000000e-01 1.220703125000000000e-02 0.000000000000000000e+00 0.000000000000000000e+00
1.606999999999999984e+00 1.196289062500000000e+00 6.090087890625000000e+01 3.442382812500000000e+01 3.198242187500000000e+00 2.807617187500000000e-01 1.220703125000000000e-02 0.000000000000000000e+00 0.000000000000000000e+00
1.608000000000000096e+00 1.196289062500000000e+00 6.102294921875000000e+01 3.432617187500000000e+01 3.173828125000000000e+00 2.807617187500000000e-01 1.220703125000000000e-02 0.000000000000000000e+00 0.000000000000000000e+00
1.608999999999999986e+00 1.196289062500000000e+00 6.099853515625000000e+01 3.438720703125000000e+01 3.149414062500000000e+00 2.685546875000000000e-01 1.220703125000000000e-02 0.000000000000000000e+00 0.000000000000000000e+00
1.610000000000000098e+00 1.184082031250000000e+00 6.096191406250000000e+01 3.442382812500000000e+01 3.137207031250000000e+00 2.929687500000000000e-01 1.220703125000000000e-02 0.000000000000000000e+00 0.000000000000000000e+00
1.610999999999999988e+00 1.147460937500000000e+00 6.102294921875000000e+01 3.438720703125000000e+01 3.149414062500000000e+00 2.929687500000000000e-01 1.220703125000000000e-02 0.000000000000000000e+00 0.000000000000000000e+00
1.612000000000000099e+00 1.159667968750000000e+00 6.091308593750000000e+01 3.447265625000000000e+01 3.161621093750000000e+00 2.929687500000000000e-01 1.220703125000000000e-02 0.000000000000000000e+00 0.000000000000000000e+00
1.612999999999999989e+00 1.123046875000000000e+00 6.090087890625000000e+01 3.446044921875000000e+01 3.222656250000000000e+00 2.929687500000000000e-01 1.220703125000000000e-02 0.000000000000000000e+00 0.000000000000000000e+00
1.614000000000000101e+00 1.135253906250000000e+00 6.086425781250000000e+01 3.441162109375000000e+01 3.308105468750000000e+00 2.807617187500000000e-01 1.220703125000000000e-02 0.000000000000000000e+00 0.000000000000000000e+00
1.614999999999999991e+00 1.147460937500000000e+00 6.093750000000000000e+01 3.430175781250000000e+01 3.332519531250000000e+00 2.807617187500000000e-01 1.220703125000000000e-02 0.000000000000000000e+00 0.000000000000000000e+00
1.616000000000000103e+00 1.171875000000000000e+00 6.102294921875000000e+01 3.422851562500000000e+01 3.295898437500000000e+00 2.807617187500000000e-01 1.220703125000000000e-02 0.000000000000000000e+00 0.000000000000000000e+00
1.616999999999999993e+00 1.171875000000000000e+00 6.105957031250000000e+01 3.425292968750000000e+01 3.234863281250000000e+00 2.807617187500000000e-01 1.220703125000000000e-02 0.000000000000000000e+00 0.000000000000000000e+00
1.618000000000000105e+00 1.171875000000000000e+00 6.113281250000000000e+01 3.426513671875000000e+01 3.161621093750000000e+00 2.685546875000000000e-01 1.220703125000000000e-02 0.000000000000000000e+00 0.000000000000000000e+00
1.618999999999999995e+00 1.196289062500000000e+00 6.115722656250000000e+01 3.426513671875000000e+01 3.112792968750000000e+00 2.685546875000000000e-01 1.220703125000000000e-02 0.000000000000000000e+00 0.000000000000000000e+00
1.620000000000000107e+00 1.196289062500000000e+00 6.115722656250000000e+01 3.421630859375000000e+01 3.161621093750000000e+00 2.685546875000000000e-01 1.220703125000000000e-02 0.000000000000000000e+00 0.000000000000000000e+00
1.620999999999999996e+00 1.171875000000000000e+00 6.131591796875000000e+01 3.406982421875000000e+01 3.173828125000000000e+00 2.685546875000000000e-01 1.220703125000000000e-02 0.000000000000000000e+00 0.000000000000000000e+00
1.622000000000000108e+00 1.135253906250000000e+00 6.130371093750000000e+01 3.413085937500000000e+01 3.161621093750000000e+00 2.685546875000000000e-01 1.220703125000000000e-02 0.000000000000000000e+00 0.000000000000000000e+00
1.622999999999999998e+00 1.110839843750000000e+00 6.132812500000000000e+01 3.414306640625000000e+01 3.137207031250000000e+00 2.807617187500000000e-01 1.220703125000000000e-02 0.000000000000000000e+00 0.000000000000000000e+00
1.624000000000000110e+00 1.135253906250000000e+00 6.145019531250000000e+01 3.400878906250000000e+01 3.112792968750000000e+00 2.929687500000000000e-01 1.220703125000000000e-02 0.000000000000000000e+00 0.000000000000000000e+00
1.625000000000000000e+00 1.147460937500000000e+00 6.149902343750000000e+01 3.398437500000000000e+01 3.088378906250000000e+00 2.807617187500000000e-01 1.220703125000000000e-02 0.000000000000000000e+00 0.000000000000000000e+00
1.626000000000000112e+00 1.123046875000000000e+00 6.158447265625000000e+01 3.398437500000000000e+01 3.027343750000000000e+00 2.807617187500000000e-01 1.220703125000000000e-02 0.000000000000000000e+00 0.000000000000000000e+00
1.627000000000000002e+00 1.098632812500000000e+00 6.163330078125000000e+01 3.395996093750000000e+01 3.027343750000000000e+00 2.807617187500000000e-01 1.220703125000000000e-02 0.000000000000000000e+00 0.000000000000000000e+00
1.628000000000000114e+00 1.086425781250000000e+00 6.176757812500000000e+01 3.381347656250000000e+01 3.039550781250000000e+00 2.929687500000000000e-01 1.220703125000000000e-02 0.000000000000000000e+00 0.000000000000000000e+00
1.629000000000000004e+00 1.110839843750000000e+00 6.166992187500000000e+01 3.389892578125000000e+01 3.015136718750000000e+00 3.051757812500000000e-01 1.220703125000000000e-02 0.000000000000000000e+00 0.000000000000000000e+00
1.630000000000000115e+00 1.147460937500000000e+00 6.170654296875000000e+01 3.381347656250000000e+01 3.002929687500000000e+00 3.295898437500000000e-01 1.220703125000000000e-02 0.000000000000000000e+00 0.000000000000000000e+00
1.631000000000000005e+00 1.147460937500000000e+00 6.177978515625000000e+01 3.372802734375000000e+01 3.015136718750000000e+00 3.295898437500000000e-01 1.220703125000000000e-02 0.000000000000000000e+00 0.000000000000000000e+00
1.632000000000000117e+00 1.135253906250000000e+00 6.192626953125000000e+01 3.358154296875000000e+01 3.015136718750000000e+00 3.417968750000000000e-01 1.220703125000000000e-02 0.000000000000000000e+00 0.000000000000000000e+00
1.633000000000000007e+00 1.123046875000000000e+00 6.180419921875000000e+01 3.367919921875000000e+01 3.051757812500000000e+00 3.417968750000000000e-01 0.000000000000000000e+00 0.000000000000000000e+00 0.000000000000000000e+00
1.634000000000000119e+00 1.110839843750000000e+00 6.174316406250000000e+01 3.375244140625000000e+01 3.039550781250000000e+00 3.540039062500000000e-01 0.000000000000000000e+00 0.000000000000000000e+00 0.000000000000000000e+00
1.635000000000000009e+00 1.098632812500000000e+00 6.176757812500000000e+01 3.371582031250000000e+01 3.063964843750000000e+00 3.540039062500000000e-01 0.000000000000000000e+00 0.000000000000000000e+00 0.000000000000000000e+00
1.636000000000000121e+00 1.110839843750000000e+00 6.169433593750000000e+01 3.377685546875000000e+01 3.088378906250000000e+00 3.295898437500000000e-01 0.000000000000000000e+00 0.000000000000000000e+00 0.000000000000000000e+00
1.637000000000000011e+00 1.135253906250000000e+00 6.166992187500000000e+01 3.382568359375000000e+01 3.039550781250000000e+00 3.295898437500000000e-01 0.000000000000000000e+00 0.000000000000000000e+00 0.000000000000000000e+00
1.638000000000000123e+00 1.147460937500000000e+00 6.171875000000000000e+01 3.386230468750000000e+01 2.966308593750000000e+00 3.051757812500000000e-01 0.000000000000000000e+00 0.000000000000000000e+00 0.000000000000000000e+00
1.639000000000000012e+00 1.135253906250000000e+00 6.185302734375000000e+01 3.370361328125000000e+01 3.002929687500000000e+00 3.051757812500000000e-01 0.000000000000000000e+00 0.000000000000000000e+00 0.000000000000000000e+00
1.640000000000000124e+00 1.110839843750000000e+00 6.184082031250000000e+01 3.377685546875000000e+01 2.966308593750000000e+00 3.051757812500000000e-01 0.000000000000000000e+00 0.000000000000000000e+00 0.000000000000000000e+00
1.641000000000000014e+00 1.098632812500000000e+00 6.184082031250000000e+01 3.376464843750000000e+01 2.990722656250000000e+00 3.051757812500000000e-01 0.000000000000000000e+00 0.000000000000000000e+00 0.000000000000000000e+00
1.642000000000000126e+00 1.135253906250000000e+00 6.190185546875000000e+01 3.366699218750000000e+01 3.002929687500000000e+00 2.929687500000000000e-01 0.000000000000000000e+00 0.000000000000000000e+00 0.000000000000000000e+00
1.643000000000000016e+00 1.123046875000000000e+00 6.195068359375000000e+01 3.359375000000000000e+01 3.027343750000000000e+00 3.051757812500000000e-01 0.000000000000000000e+00 0.000000000000000000e+00 0.000000000000000000e+00
1.644000000000000128e+00 1.110839843750000000e+00 6.188964843750000000e+01 3.363037109375000000e+01 3.063964843750000000e+00 3.051757812500000000e-01 0.000000000000000000e+00 0.000000000000000000e+00 0.000000000000000000e+00
1.645000000000000018e+00 1.098632812500000000e+00 6.202392578125000000e+01 3.354492187500000000e+01 3.027343750000000000e+00 3.051757812500000000e-01 0.000000000000000000e+00 0.000000000000000000e+00 0.000000000000000000e+00
1.646000000000000130e+00 1.074218750000000000e+00 6.206054687500000000e+01 3.355712890625000000e+01 2.966308593750000000e+00 3.417968750000000000e-01 0.000000000000000000e+00 0.000000000000000000e+00 0.000000000000000000e+00
1.647000000000000020e+00 1.086425781250000000e+00 6.201171875000000000e+01 3.355712890625000000e+01 3.015136718750000000e+00 3.295898437500000000e-01 0.000000000000000000e+00 0.000000000000000000e+00 0.000000000000000000e+00
1.648000000000000131e+00 1.074218750000000000e+00 6.191406250000000000e+01 3.361816406250000000e+01 3.076171875000000000e+00 3.173828125000000000e-01 0.000000000000000000e+00 0.000000000000000000e+00 0.000000000000000000e+00
1.649000000000000021e+00 1.074218750000000000e+00 6.180419921875000000e+01 3.372802734375000000e+01 3.076171875000000000e+00 3.173828125000000000e-01 1.220703125000000000e-02 0.000000000000000000e+00 0.000000000000000000e+00
1.650000000000000133e+00 1.074218750000000000e+00 6.185302734375000000e+01 3.367919921875000000e+01 3.076171875000000000e+00 3.173828125000000000e-01 1.220703125000000000e-02 0.000000000000000000e+00 0.000000000000000000e+00
1.651000000000000023e+00 1.062011718750000000e+00 6.174316406250000000e+01 3.380126953125000000e+01 3.039550781250000000e+00 3.540039062500000000e-01 1.220703125000000000e-02 0.000000000000000000e+00 0.000000000000000000e+00
1.652000000000000135e+00 1.074218750000000000e+00 6.173095703125000000e+01 3.387451171875000000e+01 2.978515625000000000e+00 3.417968750000000000e-01 1.220703125000000000e-02 0.000000000000000000e+00 0.000000000000000000e+00
1.653000000000000025e+00 1.074218750000000000e+00 6.173095703125000000e+01 3.389892578125000000e+01 2.954101562500000000e+00 3.417968750000000000e-01 1.220703125000000000e-02 0.000000000000000000e+00 0.000000000000000000e+00
1.654000000000000137e+00 1.074218750000000000e+00 6.174316406250000000e+01 3.387451171875000000e+01 2.990722656250000000e+00 3.173828125000000000e-01 1.220703125000000000e-02 0.000000000000000000e+00 0.000000000000000000e+00
1.655000000000000027e+00 1.074218750000000000e+00 6.173095703125000000e+01 3.387451171875000000e+01 3.027343750000000000e+00 2.929687500000000000e-01 1.220703125000000000e-02 0.000000000000000000e+00 0.000000000000000000e+00
1.656000000000000139e+00 1.086425781250000000e+00 6.174316406250000000e+01 3.381347656250000000e+01 3.063964843750000000e+00 2.929687500000000000e-01 1.220703125000000000e-02 0.000000000000000000e+00 0.000000000000000000e+00
1.657000000000000028e+00 1.074218750000000000e+00 6.187744140625000000e+01 3.367919921875000000e+01 3.100585937500000000e+00 2.685546875000000000e-01 1.220703125000000000e-02 0.000000000000000000e+00 0.000000000000000000e+00
1.658000000000000140e+00 1.037597656250000000e+00 6.191406250000000000e+01 3.367919921875000000e+01 3.100585937500000000e+00 2.685546875000000000e-01 2.441406250000000000e-02 0.000000000000000000e+00 0.000000000000000000e+00
1.659000000000000030e+00 1.037597656250000000e+00 6.187744140625000000e+01 3.367919921875000000e+01 3.125000000000000000e+00 2.807617187500000000e-01 3.662109375000000000e-02 0.000000000000000000e+00 0.000000000000000000e+00
1.660000000000000142e+00 1.037597656250000000e+00 6.185302734375000000e+01 3.372802734375000000e+01 3.112792968750000000e+00 2.685546875000000000e-01 2.441406250000000000e-02 0.000000000000000000e+00 0.000000000000000000e+00
1.661000000000000032e+00 1.037597656250000000e+00 6.187744140625000000e+01 3.371582031250000000e+01 3.100585937500000000e+00 2.685546875000000000e-01 1.220703125000000000e-02 0.000000000000000000e+00 0.000000000000000000e+00
1.662000000000000144e+00 1.037597656250000000e+00 6.199951171875000000e+01 3.359375000000000000e+01 3.100585937500000000e+00 2.685546875000000000e-01 1.220703125000000000e-02 0.000000000000000000e+00 0.000000000000000000e+00
1.663000000000000034e+00 1.025390625000000000e+00 6.207275390625000000e+01 3.353271484375000000e+01 3.112792968750000000e+00 2.563476562500000000e-01 2.441406250000000000e-02 0.000000000000000000e+00 0.000000000000000000e+00
1.664000000000000146e+00 1.037597656250000000e+00 6.199951171875000000e+01 3.364257812500000000e+01 3.088378906250000000e+00 2.319335937500000000e-01 2.441406250000000000e-02 0.000000000000000000e+00 0.000000000000000000e+00
1.665000000000000036e+00 1.000976562500000000e+00 6.209716796875000000e+01 3.356933593750000000e+01 3.112792968750000000e+00 2.197265625000000000e-01 2.441406250000000000e-02 0.000000000000000000e+00 0.000000000000000000e+00
1.665999999999999925e+00 9.765625000000000000e-01 6.206054687500000000e+01 3.359375000000000000e+01 3.149414062500000000e+00 2.197265625000000000e-01 2.441406250000000000e-02 0.000000000000000000e+00 0.000000000000000000e+00
1.667000000000000037e+00 9.887695312500000000e-01 6.203613281250000000e+01 3.364257812500000000e+01 3.125000000000000000e+00 2.075195312500000000e-01 2.441406250000000000e-02 0.000000000000000000e+00 0.000000000000000000e+00
1.667999999999999927e+00 1.000976562500000000e+00 6.207275390625000000e+01 3.359375000000000000e+01 3.137207031250000000e+00 1.953125000000000000e-01 2.441406250000000000e-02 0.000000000000000000e+00 0.000000000000000000e+00
1.669000000000000039e+00 9.521484375000000000e-01 6.215820312500000000e+01 3.354492187500000000e+01 3.149414062500000000e+00 1.953125000000000000e-01 2.441406250000000000e-02 0.000000000000000000e+00 0.000000000000000000e+00
1.669999999999999929e+00 9.521484375000000000e-01 6.218261718750000000e+01 3.353271484375000000e+01 3.149414062500000000e+00 1.831054687500000000e-01 2.441406250000000000e-02 0.000000000000000000e+00 0.000000000000000000e+00
1.671000000000000041e+00 9.643554687500000000e-01 6.230468750000000000e+01 3.343505859375000000e+01 3.100585937500000000e+00 1.953125000000000000e-01 2.441406250000000000e-02 0.000000000000000000e+00 0.000000000000000000e+00
1.671999999999999931e+00 9.765625000000000000e-01 6.236572265625000000e+01 3.333740234375000000e+01 3.137207031250000000e+00 1.831054687500000000e-01 2.441406250000000000e-02 0.000000000000000000e+00 0.000000000000000000e+00
1.673000000000000043e+00 9.765625000000000000e-01 6.248779296875000000e+01 3.323974609375000000e+01 3.112792968750000000e+00 1.831054687500000000e-01 2.441406250000000000e-02 0.000000000000000000e+00 0.000000000000000000e+00
1.673999999999999932e+00 9.643554687500000000e-01 6.252441406250000000e+01 3.316650390625000000e+01 3.149414062500000000e+00 1.953125000000000000e-01 2.441406250000000000e-02 0.000000000000000000e+00 0.000000000000000000e+00
1.675000000000000044e+00 9.643554687500000000e-01 6.258544921875000000e+01 3.309326171875000000e+01 3.161621093750000000e+00 1.953125000000000000e-01 2.441406250000000000e-02 0.000000000000000000e+00 0.000000000000000000e+00
1.675999999999999934e+00 9.643554687500000000e-01 6.269531250000000000e+01 3.298339843750000000e+01 3.161621093750000000e+00 1.953125000000000000e-01 3.662109375000000000e-02 0.000000000000000000e+00 0.000000000000000000e+00
1.677000000000000046e+00 9.887695312500000000e-01 6.278076171875000000e+01 3.288574218750000000e+01 3.149414062500000000e+00 1.953125000000000000e-01 3.662109375000000000e-02 0.000000000000000000e+00 0.000000000000000000e+00
1.677999999999999936e+00 1.000976562500000000e+00 6.275634765625000000e+01 3.287353515625000000e+01 3.173828125000000000e+00 1.953125000000000000e-01 3.662109375000000000e-02 0.000000000000000000e+00 0.000000000000000000e+00
1.679000000000000048e+00 9.887695312500000000e-01 6.267089843750000000e+01 3.297119140625000000e+01 3.173828125000000000e+00 1.953125000000000000e-01 2.441406250000000000e-02 1.220703125000000000e-02 0.000000000000000000e+00
1.679999999999999938e+00 1.013183593750000000e+00 6.265869140625000000e+01 3.299560546875000000e+01 3.137207031250000000e+00 1.953125000000000000e-01 2.441406250000000000e-02 1.220703125000000000e-02 0.000000000000000000e+00
1.681000000000000050e+00 1.013183593750000000e+00 6.269531250000000000e+01 3.294677734375000000e+01 3.149414062500000000e+00 1.953125000000000000e-01 2.441406250000000000e-02 1.220703125000000000e-02 0.000000000000000000e+00
1.681999999999999940e+00 1.025390625000000000e+00 6.263427734375000000e+01 3.297119140625000000e+01 3.161621093750000000e+00 2.075195312500000000e-01 2.441406250000000000e-02 1.220703125000000000e-02 0.000000000000000000e+00
1.683000000000000052e+00 1.037597656250000000e+00 6.256103515625000000e+01 3.300781250000000000e+01 3.186035156250000000e+00 2.075195312500000000e-01 2.441406250000000000e-02 1.220703125000000000e-02 0.000000000000000000e+00
1.683999999999999941e+00 1.049804687500000000e+00 6.250000000000000000e+01 3.304443359375000000e+01 3.198242187500000000e+00 2.075195312500000000e-01 2.441406250000000000e-02 1.220703125000000000e-02 0.000000000000000000e+00
1.685000000000000053e+00 1.037597656250000000e+00 6.253662109375000000e+01 3.304443359375000000e+01 3.186035156250000000e+00 1.953125000000000000e-01 2.441406250000000000e-02 1.220703125000000000e-02 0.000000000000000000e+00
1.685999999999999943e+00 1.049804687500000000e+00 6.247558593750000000e+01 3.309326171875000000e+01 3.198242187500000000e+00 1.831054687500000000e-01 2.441406250000000000e-02 1.220703125000000000e-02 0.000000000000000000e+00
1.687000000000000055e+00 1.074218750000000000e+00 6.246337890625000000e+01 3.308105468750000000e+01 3.186035156250000000e+00 1.953125000000000000e-01 2.441406250000000000e-02 1.220703125000000000e-02 0.000000000000000000e+00
1.687999999999999945e+00 1.086425781250000000e+00 6.248779296875000000e+01 3.310546875000000000e+01 3.112792968750000000e+00 2.075195312500000000e-01 2.441406250000000000e-02 1.220703125000000000e-02 0.000000000000000000e+00
1.689000000000000057e+00 1.098632812500000000e+00 6.245117187500000000e+01 3.308105468750000000e+01 3.149414062500000000e+00 2.197265625000000000e-01 2.441406250000000000e-02 1.220703125000000000e-02 0.000000000000000000e+00
1.689999999999999947e+00 1.098632812500000000e+00 6.260986328125000000e+01 3.287353515625000000e+01 3.186035156250000000e+00 2.319335937500000000e-01 2.441406250000000000e-02 1.220703125000000000e-02 0.000000000000000000e+00
1.691000000000000059e+00 1.062011718750000000e+00 6.268310546875000000e+01 3.289794921875000000e+01 3.125000000000000000e+00 2.319335937500000000e-01 1.220703125000000000e-02 1.220703125000000000e-02 0.000000000000000000e+00
1.691999999999999948e+00 1.074218750000000000e+00 6.274414062500000000e+01 3.283691406250000000e+01 3.112792968750000000e+00 2.319335937500000000e-01 1.220703125000000000e-02 1.220703125000000000e-02 0.000000000000000000e+00
1.693000000000000060e+00 1.098632812500000000e+00 6.276855468750000000e+01 3.281250000000000000e+01 3.100585937500000000e+00 2.197265625000000000e-01 0.000000000000000000e+00 1.220703125000000000e-02 0.000000000000000000e+00
1.693999999999999950e+00 1.098632812500000000e+00 6.296386718750000000e+01 3.275146484375000000e+01 2.978515625000000000e+00 2.075195312500000000e-01 0.000000000000000000e+00 1.220703125000000000e-02 0.000000000000000000e+00
1.695000000000000062e+00 1.123046875000000000e+00 6.315917968750000000e+01 3.259277343750000000e+01 2.917480468750000000e+00 2.075195312500000000e-01 1.220703125000000000e-02 0.000000000000000000e+00 0.000000000000000000e+00
1.695999999999999952e+00 1.135253906250000000e+00 6.317138671875000000e+01 3.258056640625000000e+01 2.905273437500000000e+00 2.075195312500000000e-01 1.220703125000000000e-02 0.000000000000000000e+00 0.000000000000000000e+00
1.697000000000000064e+00 1.074218750000000000e+00 6.304931640625000000e+01 3.275146484375000000e+01 2.929687500000000000e+00 1.953125000000000000e-01 1.220703125000000000e-02 0.000000000000000000e+00 0.000000000000000000e+00
1.697999999999999954e+00 1.098632812500000000e+00 6.302490234375000000e+01 3.275146484375000000e+01 2.929687500000000000e+00 1.953125000000000000e-01 1.220703125000000000e-02 0.000000000000000000e+00 0.000000000000000000e+00
1.699000000000000066e+00 1.110839843750000000e+00 6.303710937500000000e+01 3.275146484375000000e+01 2.917480468750000000e+00 1.831054687500000000e-01 1.220703125000000000e-02 0.000000000000000000e+00 0.000000000000000000e+00
1.699999999999999956e+00 1.135253906250000000e+00 6.292724609375000000e+01 3.283691406250000000e+01 2.905273437500000000e+00 1.953125000000000000e-01 1.220703125000000000e-02 0.000000000000000000e+00 0.000000000000000000e+00
1.701000000000000068e+00 1.147460937500000000e+00 6.293945312500000000e+01 3.282470703125000000e+01 2.880859375000000000e+00 2.075195312500000000e-01 2.441406250000000000e-02 0.000000000000000000e+00 0.000000000000000000e+00
1.701999999999999957e+00 1.147460937500000000e+00 6.295166015625000000e+01 3.273925781250000000e+01 2.966308593750000000e+00 1.953125000000000000e-01 2.441406250000000000e-02 0.000000000000000000e+00 0.000000000000000000e+00
1.703000000000000069e+00 1.135253906250000000e+00 6.297607421875000000e+01 3.272705078125000000e+01 2.966308593750000000e+00 1.953125000000000000e-01 2.441406250000000000e-02 0.000000000000000000e+00 0.000000000000000000e+00
1.703999999999999959e+00 1.098632812500000000e+00 6.301269531250000000e+01 3.271484375000000000e+01 2.978515625000000000e+00 1.953125000000000000e-01 2.441406250000000000e-02 0.000000000000000000e+00 0.000000000000000000e+00
1.705000000000000071e+00 1.074218750000000000e+00 6.290283203125000000e+01 3.278808593750000000e+01 3.039550781250000000e+00 1.953125000000000000e-01 2.441406250000000000e-02 0.000000000000000000e+00 0.000000000000000000e+00
1.705999999999999961e+00 1.098632812500000000e+00 6.285400390625000000e+01 3.280029296875000000e+01 3.039550781250000000e+00 2.075195312500000000e-01 2.441406250000000000e-02 0.000000000000000000e+00 0.000000000000000000e+00
1.707000000000000073e+00 1.062011718750000000e+00 6.293945312500000000e+01 3.272705078125000000e+01 3.051757812500000000e+00 2.197265625000000000e-01 2.441406250000000000e-02 0.000000000000000000e+00 0.000000000000000000e+00
1.707999999999999963e+00 1.049804687500000000e+00 6.298828125000000000e+01 3.266601562500000000e+01 3.063964843750000000e+00 2.319335937500000000e-01 1.220703125000000000e-02 0.000000000000000000e+00 0.000000000000000000e+00
1.709000000000000075e+00 1.037597656250000000e+00 6.312255859375000000e+01 3.256835937500000000e+01 3.051757812500000000e+00 2.197265625000000000e-01 1.220703125000000000e-02 0.000000000000000000e+00 0.000000000000000000e+00
1.709999999999999964e+00 1.025390625000000000e+00 6.317138671875000000e+01 3.253173828125000000e+01 3.051757812500000000e+00 2.197265625000000000e-01 1.220703125000000000e-02 0.000000000000000000e+00 0.000000000000000000e+00
1.711000000000000076e+00 1.037597656250000000e+00 6.334228515625000000e+01 3.234863281250000000e+01 3.051757812500000000e+00 2.197265625000000000e-01 1.220703125000000000e-02 0.000000000000000000e+00 0.000000000000000000e+00
1.711999999999999966e+00 1.062011718750000000e+00 6.336669921875000000e+01 3.229980468750000000e+01 3.051757812500000000e+00 2.197265625000000000e-01 1.220703125000000000e-02 0.000000000000000000e+00 0.000000000000000000e+00
1.713000000000000078e+00 1.062011718750000000e+00 6.354980468750000000e+01 3.215332031250000000e+01 3.015136718750000000e+00 2.197265625000000000e-01 1.220703125000000000e-02 0.000000000000000000e+00 0.000000000000000000e+00
1.713999999999999968e+00 1.062011718750000000e+00 6.363525390625000000e+01 3.208007812500000000e+01 3.015136718750000000e+00 2.075195312500000000e-01 1.220703125000000000e-02 0.000000000000000000e+00 0.000000000000000000e+00
1.715000000000000080e+00 1.062011718750000000e+00 6.362304687500000000e+01 3.209228515625000000e+01 3.015136718750000000e+00 2.075195312500000000e-01 2.441406250000000000e-02 0.000000000000000000e+00 0.000000000000000000e+00
1.715999999999999970e+00 1.074218750000000000e+00 6.353759765625000000e+01 3.217773437500000000e+01 3.002929687500000000e+00 2.075195312500000000e-01 2.441406250000000000e-02 0.000000000000000000e+00 0.000000000000000000e+00
1.717000000000000082e+00 1.074218750000000000e+00 6.359863281250000000e+01 3.205566406250000000e+01 3.039550781250000000e+00 2.319335937500000000e-01 2.441406250000000000e-02 0.000000000000000000e+00 0.000000000000000000e+00
1.717999999999999972e+00 1.062011718750000000e+00 6.357421875000000000e+01 3.206787109375000000e+01 3.063964843750000000e+00 2.319335937500000000e-01 2.441406250000000000e-02 0.000000000000000000e+00 0.000000000000000000e+00
1.719000000000000083e+00 1.062011718750000000e+00 6.353759765625000000e+01 3.211669921875000000e+01 3.051757812500000000e+00 2.319335937500000000e-01 2.441406250000000000e-02 0.000000000000000000e+00 0.000000000000000000e+00
1.719999999999999973e+00 1.062011718750000000e+00 6.361083984375000000e+01 3.205566406250000000e+01 3.039550781250000000e+00 2.319335937500000000e-01 3.662109375000000000e-02 0.000000000000000000e+00 0.000000000000000000e+00
1.721000000000000085e+00 1.062011718750000000e+00 6.354980468750000000e+01 3.209228515625000000e+01 3.063964843750000000e+00 2.319335937500000000e-01 3.662109375000000000e-02 0.000000000000000000e+00 0.000000000000000000e+00
1.721999999999999975e+00 1.025390625000000000e+00 6.356201171875000000e+01 3.211669921875000000e+01 3.088378906250000000e+00 2.075195312500000000e-01 2.441406250000000000e-02 0.000000000000000000e+00 0.000000000000000000e+00
1.723000000000000087e+00 1.025390625000000000e+00 6.370849609375000000e+01 3.195800781250000000e+01 3.100585937500000000e+00 2.075195312500000000e-01 3.662109375000000000e-02 0.000000000000000000e+00 0.000000000000000000e+00
1.723999999999999977e+00 1.013183593750000000e+00 6.379394531250000000e+01 3.188476562500000000e+01 3.112792968750000000e+00 1.953125000000000000e-01 3.662109375000000000e-02 0.000000000000000000e+00 0.000000000000000000e+00
1.725000000000000089e+00 9.887695312500000000e-01 6.379394531250000000e+01 3.187255859375000000e+01 3.161621093750000000e+00 1.831054687500000000e-01 3.662109375000000000e-02 0.000000000000000000e+00 0.000000000000000000e+00
1.725999999999999979e+00 1.013183593750000000e+00 6.374511718750000000e+01 3.184814453125000000e+01 3.210449218750000000e+00 1.831054687500000000e-01 3.662109375000000000e-02 0.000000000000000000e+00 0.000000000000000000e+00
1.727000000000000091e+00 1.013183593750000000e+00 6.379394531250000000e+01 3.181152343750000000e+01 3.210449218750000000e+00 1.708984375000000000e-01 3.662109375000000000e-02 0.000000000000000000e+00 0.000000000000000000e+00
1.727999999999999980e+00 1.025390625000000000e+00 6.392822265625000000e+01 3.167724609375000000e+01 3.198242187500000000e+00 1.708984375000000000e-01 3.662109375000000000e-02 0.000000000000000000e+00 0.000000000000000000e+00
1.729000000000000092e+00 1.013183593750000000e+00 6.387939453125000000e+01 3.170166015625000000e+01 3.222656250000000000e+00 1.831054687500000000e-01 3.662109375000000000e-02 0.000000000000000000e+00 0.000000000000000000e+00
1.729999999999999982e+00 1.013183593750000000e+00 6.385498046875000000e+01 3.171386718750000000e+01 3.234863281250000000e+00 1.831054687500000000e-01 2.441406250000000000e-02 0.000000000000000000e+00 0.000000000000000000e+00
1.731000000000000094e+00 1.037597656250000000e+00 6.375732421875000000e+01 3.184814453125000000e+01 3.173828125000000000e+00 1.831054687500000000e-01 3.662109375000000000e-02 0.000000000000000000e+00 0.000000000000000000e+00
1.731999999999999984e+00 1.025390625000000000e+00 6.368408203125000000e+01 3.187255859375000000e+01 3.222656250000000000e+00 1.953125000000000000e-01 3.662109375000000000e-02 0.000000000000000000e+00 0.000000000000000000e+00
1.733000000000000096e+00 1.037597656250000000e+00 6.367187500000000000e+01 3.193359375000000000e+01 3.161621093750000000e+00 1.953125000000000000e-01 3.662109375000000000e-02 0.000000000000000000e+00 0.000000000000000000e+00
1.733999999999999986e+00 1.074218750000000000e+00 6.361083984375000000e+01 3.199462890625000000e+01 3.125000000000000000e+00 1.953125000000000000e-01 3.662109375000000000e-02 0.000000000000000000e+00 0.000000000000000000e+00
1.735000000000000098e+00 1.037597656250000000e+00 6.350097656250000000e+01 3.215332031250000000e+01 3.112792968750000000e+00 1.953125000000000000e-01 3.662109375000000000e-02 0.000000000000000000e+00 0.000000000000000000e+00
1.735999999999999988e+00 1.037597656250000000e+00 6.357421875000000000e+01 3.211669921875000000e+01 3.076171875000000000e+00 1.953125000000000000e-01 2.441406250000000000e-02 0.000000000000000000e+00 0.000000000000000000e+00
1.737000000000000099e+00 1.025390625000000000e+00 6.368408203125000000e+01 3.198242187500000000e+01 3.088378906250000000e+00 2.197265625000000000e-01 2.441406250000000000e-02 0.000000000000000000e+00 0.000000000000000000e+00
1.737999999999999989e+00 1.013183593750000000e+00 6.367187500000000000e+01 3.209228515625000000e+01 3.002929687500000000e+00 2.197265625000000000e-01 2.441406250000000000e-02 0.000000000000000000e+00 0.000000000000000000e+00
1.739000000000000101e+00 9.643554687500000000e-01 6.352539062500000000e+01 3.228759765625000000e+01 3.002929687500000000e+00 2.197265625000000000e-01 2.441406250000000000e-02 0.000000000000000000e+00 0.000000000000000000e+00
1.739999999999999991e+00 9.277343750000000000e-01 6.352539062500000000e+01 3.232421875000000000e+01 3.002929687500000000e+00 2.197265625000000000e-01 2.441406250000000000e-02 0.000000000000000000e+00 0.000000000000000000e+00
1.741000000000000103e+00 9.521484375000000000e-01 6.346435546875000000e+01 3.245849609375000000e+01 2.917480468750000000e+00 2.075195312500000000e-01 2.441406250000000000e-02 0.000000000000000000e+00 0.000000000000000000e+00
1.741999999999999993e+00 9.643554687500000000e-01 6.370849609375000000e+01 3.223876953125000000e+01 2.880859375000000000e+00 2.075195312500000000e-01 1.220703125000000000e-02 0.000000000000000000e+00 0.000000000000000000e+00
1.743000000000000105e+00 9.887695312500000000e-01 6.363525390625000000e+01 3.226318359375000000e+01 2.905273437500000000e+00 2.075195312500000000e-01 1.220703125000000000e-02 0.000000000000000000e+00 0.000000000000000000e+00
1.743999999999999995e+00 1.000976562500000000e+00 6.373291015625000000e+01 3.212890625000000000e+01 2.929687500000000000e+00 2.075195312500000000e-01 1.220703125000000000e-02 0.000000000000000000e+00 0.000000000000000000e+00
1.745000000000000107e+00 9.765625000000000000e-01 6.372070312500000000e+01 3.218994140625000000e+01 2.893066406250000000e+00 2.197265625000000000e-01 1.220703125000000000e-02 0.000000000000000000e+00 0.000000000000000000e+00
1.745999999999999996e+00 9.521484375000000000e-01 6.370849609375000000e+01 3.222656250000000000e+01 2.905273437500000000e+00 2.075195312500000000e-01 1.220703125000000000e-02 0.000000000000000000e+00 0.000000000000000000e+00
1.747000000000000108e+00 9.399414062500000000e-01 6.367187500000000000e+01 3.225097656250000000e+01 2.917480468750000000e+00 2.197265625000000000e-01 1.220703125000000000e-02 0.000000000000000000e+00 0.000000000000000000e+00
1.747999999999999998e+00 9.521484375000000000e-01 6.370849609375000000e+01 3.218994140625000000e+01 2.929687500000000000e+00 2.197265625000000000e-01 1.220703125000000000e-02 0.000000000000000000e+00 0.000000000000000000e+00
1.749000000000000110e+00 1.000976562500000000e+00 6.364746093750000000e+01 3.221435546875000000e+01 2.917480468750000000e+00 2.197265625000000000e-01 1.220703125000000000e-02 0.000000000000000000e+00 0.000000000000000000e+00
1.750000000000000000e+00 9.765625000000000000e-01 6.353759765625000000e+01 3.239746093750000000e+01 2.868652343750000000e+00 2.197265625000000000e-01 2.441406250000000000e-02 0.000000000000000000e+00 0.000000000000000000e+00
1.751000000000000112e+00 9.643554687500000000e-01 6.353759765625000000e+01 3.238525390625000000e+01 2.893066406250000000e+00 2.197265625000000000e-01 2.441406250000000000e-02 0.000000000000000000e+00 0.000000000000000000e+00
1.752000000000000002e+00 9.643554687500000000e-01 6.359863281250000000e+01 3.238525390625000000e+01 2.832031250000000000e+00 2.197265625000000000e-01 2.441406250000000000e-02 0.000000000000000000e+00 0.000000000000000000e+00
1.753000000000000114e+00 9.643554687500000000e-01 6.368408203125000000e+01 3.226318359375000000e+01 2.868652343750000000e+00 2.197265625000000000e-01 2.441406250000000000e-02 0.000000000000000000e+00 0.000000000000000000e+00
1.754000000000000004e+00 9.643554687500000000e-01 6.365966796875000000e+01 3.229980468750000000e+01 2.868652343750000000e+00 2.075195312500000000e-01 2.441406250000000000e-02 0.000000000000000000e+00 0.000000000000000000e+00
1.755000000000000115e+00 9.399414062500000000e-01 6.357421875000000000e+01 3.239746093750000000e+01 2.880859375000000000e+00 2.075195312500000000e-01 2.441406250000000000e-02 0.000000000000000000e+00 0.000000000000000000e+00
1.756000000000000005e+00 9.399414062500000000e-01 6.347656250000000000e+01 3.250732421875000000e+01 2.880859375000000000e+00 1.953125000000000000e-01 2.441406250000000000e-02 0.000000000000000000e+00 0.000000000000000000e+00
1.757000000000000117e+00 9.643554687500000000e-01 6.345214843750000000e+01 3.255615234375000000e+01 2.856445312500000000e+00 1.708984375000000000e-01 2.441406250000000000e-02 0.000000000000000000e+00 0.000000000000000000e+00
1.758000000000000007e+00 9.643554687500000000e-01 6.352539062500000000e+01 3.250732421875000000e+01 2.832031250000000000e+00 1.708984375000000000e-01 2.441406250000000000e-02 0.000000000000000000e+00 0.000000000000000000e+00
1.759000000000000119e+00 9.521484375000000000e-01 6.345214843750000000e+01 3.254394531250000000e+01 2.880859375000000000e+00 1.708984375000000000e-01 2.441406250000000000e-02 0.000000000000000000e+00 0.000000000000000000e+00
1.760000000000000009e+00 9.643554687500000000e-01 6.337890625000000000e+01 3.255615234375000000e+01 2.905273437500000000e+00 1.953125000000000000e-01 2.441406250000000000e-02 0.000000000000000000e+00 0.000000000000000000e+00
1.761000000000000121e+00 9.765625000000000000e-01 6.348876953125000000e+01 3.247070312500000000e+01 2.868652343750000000e+00 1.953125000000000000e-01 2.441406250000000000e-02 0.000000000000000000e+00 0.000000000000000000e+00
1.762000000000000011e+00 9.521484375000000000e-01 6.345214843750000000e+01 3.253173828125000000e+01 2.856445312500000000e+00 2.075195312500000000e-01 2.441406250000000000e-02 0.000000000000000000e+00 0.000000000000000000e+00
1.763000000000000123e+00 9.521484375000000000e-01 6.323242187500000000e+01 3.273925781250000000e+01 2.856445312500000000e+00 2.197265625000000000e-01 2.441406250000000000e-02 0.000000000000000000e+00 0.000000000000000000e+00
1.764000000000000012e+00 9.643554687500000000e-01 6.317138671875000000e+01 3.278808593750000000e+01 2.868652343750000000e+00 2.075195312500000000e-01 2.441406250000000000e-02 0.000000000000000000e+00 0.000000000000000000e+00
1.765000000000000124e+00 9.643554687500000000e-01 6.307373046875000000e+01 3.287353515625000000e+01 2.868652343750000000e+00 2.197265625000000000e-01 2.441406250000000000e-02 0.000000000000000000e+00 0.000000000000000000e+00
1.766000000000000014e+00 9.521484375000000000e-01 6.303710937500000000e+01 3.292236328125000000e+01 2.856445312500000000e+00 2.319335937500000000e-01 0.000000000000000000e+00 0.000000000000000000e+00 0.000000000000000000e+00
1.767000000000000126e+00 9.399414062500000000e-01 6.309814453125000000e+01 3.291015625000000000e+01 2.795410156250000000e+00 2.563476562500000000e-01 0.000000000000000000e+00 0.000000000000000000e+00 0.000000000000000000e+00
1.768000000000000016e+00 9.277343750000000000e-01 6.317138671875000000e+01 3.288574218750000000e+01 2.746582031250000000e+00 2.685546875000000000e-01 0.000000000000000000e+00 0.000000000000000000e+00 0.000000000000000000e+00
1.769000000000000128e+00 9.277343750000000000e-01 6.317138671875000000e+01 3.288574218750000000e+01 2.746582031250000000e+00 2.685546875000000000e-01 0.000000000000000000e+00 0.000000000000000000e+00 0.000000000000000000e+00
1.770000000000000018e+00 9.155273437500000000e-01 6.322021484375000000e+01 3.284912109375000000e+01 2.746582031250000000e+00 2.685546875000000000e-01 0.000000000000000000e+00 0.000000000000000000e+00 0.000000000000000000e+00
1.771000000000000130e+00 9.277343750000000000e-01 6.334228515625000000e+01 3.278808593750000000e+01 2.673339843750000000e+00 2.685546875000000000e-01 0.000000000000000000e+00 0.000000000000000000e+00 0.000000000000000000e+00
1.772000000000000020e+00 9.033203125000000000e-01 6.326904296875000000e+01 3.280029296875000000e+01 2.746582031250000000e+00 2.807617187500000000e-01 0.000000000000000000e+00 0.000000000000000000e+00 0.000000000000000000e+00
1.773000000000000131e+00 8.789062500000000000e-01 6.326904296875000000e+01 3.280029296875000000e+01 2.770996093750000000e+00 2.807617187500000000e-01 0.000000000000000000e+00 0.000000000000000000e+00 0.000000000000000000e+00
1.774000000000000021e+00 8.789062500000000000e-01 6.330566406250000000e+01 3.277587890625000000e+01 2.758789062500000000e+00 2.807617187500000000e-01 0.000000000000000000e+00 0.000000000000000000e+00 0.000000000000000000e+00
1.775000000000000133e+00 8.789062500000000000e-01 6.328125000000000000e+01 3.280029296875000000e+01 2.758789062500000000e+00 2.807617187500000000e-01 0.000000000000000000e+00 0.000000000000000000e+00 0.000000000000000000e+00
1.776000000000000023e+00 9.033203125000000000e-01 6.325683593750000000e+01 3.284912109375000000e+01 2.685546875000000000e+00 3.051757812500000000e-01 0.000000000000000000e+00 0.000000000000000000e+00 0.000000000000000000e+00
[truncated: 725,401 more chars]
