# Supplementary material for: Microscopic mechanisms of pressure-induced amorphous-amorphous transitions and crystallisation in silicon
Source: Nat Commun. 2024 Jan 16;15:368. doi: 10.1038/s41467-023-44332-6 (PMC10792069; doi:10.1038/s41467-023-44332-6)
Supplement: Supplementary file 5 — Source Data [file 41467_2023_44332_MOESM5_ESM.zip › Source Data Combined Final/NCOMMS-23-21448B Source Data/SourceData/source_data_Main/Fig3e.txt]

# q_4^21    Distribution from 0 to 30 ps
2.500000000000000052e-04 0.000000000000000000e+00 0.000000000000000000e+00 0.000000000000000000e+00 0.000000000000000000e+00 0.000000000000000000e+00 0.000000000000000000e+00 0.000000000000000000e+00 0.000000000000000000e+00 0.000000000000000000e+00 0.000000000000000000e+00 0.000000000000000000e+00 0.000000000000000000e+00 0.000000000000000000e+00 0.000000000000000000e+00 0.000000000000000000e+00 0.000000000000000000e+00 0.000000000000000000e+00 0.000000000000000000e+00 0.000000000000000000e+00 0.000000000000000000e+00 0.000000000000000000e+00 0.000000000000000000e+00 0.000000000000000000e+00 0.000000000000000000e+00 0.000000000000000000e+00 0.000000000000000000e+00 0.000000000000000000e+00 0.000000000000000000e+00 0.000000000000000000e+00 0.000000000000000000e+00 0.000000000000000000e+00 0.000000000000000000e+00 0.000000000000000000e+00 0.000000000000000000e+00 0.000000000000000000e+00 0.000000000000000000e+00 0.000000000000000000e+00 0.000000000000000000e+00 0.000000000000000000e+00 0.000000000000000000e+00 0.000000000000000000e+00 0.000000000000000000e+00 0.000000000000000000e+00 0.000000000000000000e+00 0.000000000000000000e+00 0.000000000000000000e+00 0.000000000000000000e+00 0.000000000000000000e+00 0.000000000000000000e+00 0.000000000000000000e+00 0.000000000000000000e+00 0.000000000000000000e+00 0.000000000000000000e+00 0.000000000000000000e+00 0.000000000000000000e+00 0.000000000000000000e+00 0.000000000000000000e+00 0.000000000000000000e+00 0.000000000000000000e+00 0.000000000000000000e+00 0.000000000000000000e+00 0.000000000000000000e+00 0.000000000000000000e+00 0.000000000000000000e+00 0.000000000000000000e+00 0.000000000000000000e+00 0.000000000000000000e+00 0.000000000000000000e+00 0.000000000000000000e+00 0.000000000000000000e+00 0.000000000000000000e+00 0.000000000000000000e+00 0.000000000000000000e+00 0.000000000000000000e+00 0.000000000000000000e+00 0.000000000000000000e+00 0.000000000000000000e+00 0.000000000000000000e+00 0.000000000000000000e+00 0.000000000000000000e+00 0.000000000000000000e+00 0.000000000000000000e+00 0.000000000000000000e+00 0.000000000000000000e+00 0.000000000000000000e+00 0.000000000000000000e+00 0.000000000000000000e+00 0.000000000000000000e+00 0.000000000000000000e+00 0.000000000000000000e+00 0.000000000000000000e+00 0.000000000000000000e+00 0.000000000000000000e+00 0.000000000000000000e+00 0.000000000000000000e+00 0.000000000000000000e+00 0.000000000000000000e+00 0.000000000000000000e+00 0.000000000000000000e+00 0.000000000000000000e+00 0.000000000000000000e+00 0.000000000000000000e+00 0.000000000000000000e+00 0.000000000000000000e+00 0.000000000000000000e+00 0.000000000000000000e+00 0.000000000000000000e+00 0.000000000000000000e+00 0.000000000000000000e+00 0.000000000000000000e+00 0.000000000000000000e+00 0.000000000000000000e+00 0.000000000000000000e+00 0.000000000000000000e+00 0.000000000000000000e+00 0.000000000000000000e+00 0.000000000000000000e+00 0.000000000000000000e+00 0.000000000000000000e+00 0.000000000000000000e+00 0.000000000000000000e+00 0.000000000000000000e+00 0.000000000000000000e+00 0.000000000000000000e+00 0.000000000000000000e+00 0.000000000000000000e+00 0.000000000000000000e+00 0.000000000000000000e+00 0.000000000000000000e+00 0.000000000000000000e+00 0.000000000000000000e+00 0.000000000000000000e+00 0.000000000000000000e+00 0.000000000000000000e+00 0.000000000000000000e+00 0.000000000000000000e+00 0.000000000000000000e+00 0.000000000000000000e+00 0.000000000000000000e+00 0.000000000000000000e+00 0.000000000000000000e+00 0.000000000000000000e+00 0.000000000000000000e+00 0.000000000000000000e+00 0.000000000000000000e+00 0.000000000000000000e+00 0.000000000000000000e+00 0.000000000000000000e+00 0.000000000000000000e+00 0.000000000000000000e+00
7.500000000000000156e-04 0.000000000000000000e+00 0.000000000000000000e+00 0.000000000000000000e+00 0.000000000000000000e+00 0.000000000000000000e+00 0.000000000000000000e+00 0.000000000000000000e+00 0.000000000000000000e+00 0.000000000000000000e+00 0.000000000000000000e+00 0.000000000000000000e+00 0.000000000000000000e+00 0.000000000000000000e+00 0.000000000000000000e+00 0.000000000000000000e+00 0.000000000000000000e+00 0.000000000000000000e+00 0.000000000000000000e+00 0.000000000000000000e+00 0.000000000000000000e+00 0.000000000000000000e+00 0.000000000000000000e+00 0.000000000000000000e+00 0.000000000000000000e+00 0.000000000000000000e+00 0.000000000000000000e+00 0.000000000000000000e+00 0.000000000000000000e+00 0.000000000000000000e+00 0.000000000000000000e+00 0.000000000000000000e+00 0.000000000000000000e+00 0.000000000000000000e+00 0.000000000000000000e+00 0.000000000000000000e+00 0.000000000000000000e+00 0.000000000000000000e+00 0.000000000000000000e+00 0.000000000000000000e+00 0.000000000000000000e+00 0.000000000000000000e+00 0.000000000000000000e+00 0.000000000000000000e+00 0.000000000000000000e+00 0.000000000000000000e+00 0.000000000000000000e+00 0.000000000000000000e+00 0.000000000000000000e+00 0.000000000000000000e+00 0.000000000000000000e+00 0.000000000000000000e+00 0.000000000000000000e+00 0.000000000000000000e+00 0.000000000000000000e+00 0.000000000000000000e+00 0.000000000000000000e+00 0.000000000000000000e+00 0.000000000000000000e+00 0.000000000000000000e+00 0.000000000000000000e+00 0.000000000000000000e+00 0.000000000000000000e+00 0.000000000000000000e+00 0.000000000000000000e+00 0.000000000000000000e+00 0.000000000000000000e+00 0.000000000000000000e+00 0.000000000000000000e+00 0.000000000000000000e+00 0.000000000000000000e+00 0.000000000000000000e+00 0.000000000000000000e+00 0.000000000000000000e+00 0.000000000000000000e+00 0.000000000000000000e+00 0.000000000000000000e+00 0.000000000000000000e+00 0.000000000000000000e+00 0.000000000000000000e+00 0.000000000000000000e+00 0.000000000000000000e+00 0.000000000000000000e+00 0.000000000000000000e+00 0.000000000000000000e+00 0.000000000000000000e+00 0.000000000000000000e+00 0.000000000000000000e+00 0.000000000000000000e+00 0.000000000000000000e+00 0.000000000000000000e+00 0.000000000000000000e+00 0.000000000000000000e+00 0.000000000000000000e+00 0.000000000000000000e+00 0.000000000000000000e+00 0.000000000000000000e+00 0.000000000000000000e+00 0.000000000000000000e+00 0.000000000000000000e+00 0.000000000000000000e+00 0.000000000000000000e+00 0.000000000000000000e+00 0.000000000000000000e+00 0.000000000000000000e+00 0.000000000000000000e+00 0.000000000000000000e+00 0.000000000000000000e+00 0.000000000000000000e+00 0.000000000000000000e+00 0.000000000000000000e+00 0.000000000000000000e+00 0.000000000000000000e+00 0.000000000000000000e+00 0.000000000000000000e+00 0.000000000000000000e+00 0.000000000000000000e+00 0.000000000000000000e+00 0.000000000000000000e+00 0.000000000000000000e+00 0.000000000000000000e+00 0.000000000000000000e+00 0.000000000000000000e+00 0.000000000000000000e+00 0.000000000000000000e+00 0.000000000000000000e+00 0.000000000000000000e+00 0.000000000000000000e+00 0.000000000000000000e+00 0.000000000000000000e+00 0.000000000000000000e+00 0.000000000000000000e+00 0.000000000000000000e+00 0.000000000000000000e+00 0.000000000000000000e+00 0.000000000000000000e+00 0.000000000000000000e+00 0.000000000000000000e+00 0.000000000000000000e+00 0.000000000000000000e+00 0.000000000000000000e+00 0.000000000000000000e+00 0.000000000000000000e+00 0.000000000000000000e+00 0.000000000000000000e+00 0.000000000000000000e+00 0.000000000000000000e+00 0.000000000000000000e+00 0.000000000000000000e+00 0.000000000000000000e+00 0.000000000000000000e+00
1.250000000000000026e-03 0.000000000000000000e+00 0.000000000000000000e+00 0.000000000000000000e+00 0.000000000000000000e+00 0.000000000000000000e+00 0.000000000000000000e+00 0.000000000000000000e+00 0.000000000000000000e+00 0.000000000000000000e+00 0.000000000000000000e+00 0.000000000000000000e+00 0.000000000000000000e+00 0.000000000000000000e+00 0.000000000000000000e+00 0.000000000000000000e+00 0.000000000000000000e+00 0.000000000000000000e+00 0.000000000000000000e+00 0.000000000000000000e+00 0.000000000000000000e+00 0.000000000000000000e+00 0.000000000000000000e+00 0.000000000000000000e+00 0.000000000000000000e+00 0.000000000000000000e+00 0.000000000000000000e+00 0.000000000000000000e+00 0.000000000000000000e+00 0.000000000000000000e+00 0.000000000000000000e+00 0.000000000000000000e+00 0.000000000000000000e+00 0.000000000000000000e+00 0.000000000000000000e+00 0.000000000000000000e+00 0.000000000000000000e+00 0.000000000000000000e+00 0.000000000000000000e+00 0.000000000000000000e+00 0.000000000000000000e+00 0.000000000000000000e+00 0.000000000000000000e+00 0.000000000000000000e+00 0.000000000000000000e+00 0.000000000000000000e+00 0.000000000000000000e+00 0.000000000000000000e+00 0.000000000000000000e+00 0.000000000000000000e+00 0.000000000000000000e+00 0.000000000000000000e+00 0.000000000000000000e+00 0.000000000000000000e+00 0.000000000000000000e+00 0.000000000000000000e+00 0.000000000000000000e+00 0.000000000000000000e+00 0.000000000000000000e+00 0.000000000000000000e+00 0.000000000000000000e+00 0.000000000000000000e+00 0.000000000000000000e+00 0.000000000000000000e+00 0.000000000000000000e+00 0.000000000000000000e+00 0.000000000000000000e+00 0.000000000000000000e+00 0.000000000000000000e+00 0.000000000000000000e+00 0.000000000000000000e+00 0.000000000000000000e+00 0.000000000000000000e+00 0.000000000000000000e+00 0.000000000000000000e+00 0.000000000000000000e+00 0.000000000000000000e+00 0.000000000000000000e+00 0.000000000000000000e+00 0.000000000000000000e+00 0.000000000000000000e+00 0.000000000000000000e+00 0.000000000000000000e+00 0.000000000000000000e+00 0.000000000000000000e+00 0.000000000000000000e+00 0.000000000000000000e+00 0.000000000000000000e+00 0.000000000000000000e+00 0.000000000000000000e+00 0.000000000000000000e+00 0.000000000000000000e+00 0.000000000000000000e+00 0.000000000000000000e+00 0.000000000000000000e+00 0.000000000000000000e+00 0.000000000000000000e+00 0.000000000000000000e+00 0.000000000000000000e+00 0.000000000000000000e+00 0.000000000000000000e+00 0.000000000000000000e+00 0.000000000000000000e+00 0.000000000000000000e+00 0.000000000000000000e+00 0.000000000000000000e+00 0.000000000000000000e+00 0.000000000000000000e+00 0.000000000000000000e+00 0.000000000000000000e+00 0.000000000000000000e+00 0.000000000000000000e+00 0.000000000000000000e+00 0.000000000000000000e+00 0.000000000000000000e+00 0.000000000000000000e+00 0.000000000000000000e+00 0.000000000000000000e+00 0.000000000000000000e+00 0.000000000000000000e+00 0.000000000000000000e+00 0.000000000000000000e+00 0.000000000000000000e+00 0.000000000000000000e+00 0.000000000000000000e+00 0.000000000000000000e+00 0.000000000000000000e+00 0.000000000000000000e+00 0.000000000000000000e+00 0.000000000000000000e+00 0.000000000000000000e+00 0.000000000000000000e+00 0.000000000000000000e+00 0.000000000000000000e+00 0.000000000000000000e+00 0.000000000000000000e+00 0.000000000000000000e+00 0.000000000000000000e+00 0.000000000000000000e+00 0.000000000000000000e+00 0.000000000000000000e+00 0.000000000000000000e+00 0.000000000000000000e+00 0.000000000000000000e+00 0.000000000000000000e+00 0.000000000000000000e+00 0.000000000000000000e+00 0.000000000000000000e+00 0.000000000000000000e+00 0.000000000000000000e+00 0.000000000000000000e+00
1.750000000000000036e-03 0.000000000000000000e+00 0.000000000000000000e+00 0.000000000000000000e+00 0.000000000000000000e+00 0.000000000000000000e+00 0.000000000000000000e+00 0.000000000000000000e+00 0.000000000000000000e+00 0.000000000000000000e+00 0.000000000000000000e+00 0.000000000000000000e+00 0.000000000000000000e+00 0.000000000000000000e+00 0.000000000000000000e+00 0.000000000000000000e+00 0.000000000000000000e+00 0.000000000000000000e+00 0.000000000000000000e+00 0.000000000000000000e+00 0.000000000000000000e+00 0.000000000000000000e+00 0.000000000000000000e+00 0.000000000000000000e+00 0.000000000000000000e+00 0.000000000000000000e+00 0.000000000000000000e+00 0.000000000000000000e+00 0.000000000000000000e+00 0.000000000000000000e+00 0.000000000000000000e+00 0.000000000000000000e+00 0.000000000000000000e+00 0.000000000000000000e+00 0.000000000000000000e+00 0.000000000000000000e+00 0.000000000000000000e+00 0.000000000000000000e+00 0.000000000000000000e+00 0.000000000000000000e+00 0.000000000000000000e+00 0.000000000000000000e+00 0.000000000000000000e+00 0.000000000000000000e+00 0.000000000000000000e+00 0.000000000000000000e+00 0.000000000000000000e+00 0.000000000000000000e+00 0.000000000000000000e+00 0.000000000000000000e+00 0.000000000000000000e+00 0.000000000000000000e+00 0.000000000000000000e+00 0.000000000000000000e+00 0.000000000000000000e+00 0.000000000000000000e+00 0.000000000000000000e+00 0.000000000000000000e+00 0.000000000000000000e+00 0.000000000000000000e+00 0.000000000000000000e+00 0.000000000000000000e+00 0.000000000000000000e+00 0.000000000000000000e+00 0.000000000000000000e+00 0.000000000000000000e+00 0.000000000000000000e+00 0.000000000000000000e+00 0.000000000000000000e+00 0.000000000000000000e+00 0.000000000000000000e+00 0.000000000000000000e+00 0.000000000000000000e+00 0.000000000000000000e+00 0.000000000000000000e+00 0.000000000000000000e+00 0.000000000000000000e+00 0.000000000000000000e+00 0.000000000000000000e+00 0.000000000000000000e+00 0.000000000000000000e+00 0.000000000000000000e+00 0.000000000000000000e+00 0.000000000000000000e+00 0.000000000000000000e+00 0.000000000000000000e+00 0.000000000000000000e+00 0.000000000000000000e+00 0.000000000000000000e+00 0.000000000000000000e+00 0.000000000000000000e+00 0.000000000000000000e+00 0.000000000000000000e+00 0.000000000000000000e+00 0.000000000000000000e+00 0.000000000000000000e+00 0.000000000000000000e+00 0.000000000000000000e+00 0.000000000000000000e+00 0.000000000000000000e+00 0.000000000000000000e+00 0.000000000000000000e+00 0.000000000000000000e+00 0.000000000000000000e+00 0.000000000000000000e+00 0.000000000000000000e+00 0.000000000000000000e+00 0.000000000000000000e+00 0.000000000000000000e+00 0.000000000000000000e+00 0.000000000000000000e+00 0.000000000000000000e+00 0.000000000000000000e+00 0.000000000000000000e+00 0.000000000000000000e+00 0.000000000000000000e+00 0.000000000000000000e+00 0.000000000000000000e+00 0.000000000000000000e+00 0.000000000000000000e+00 0.000000000000000000e+00 0.000000000000000000e+00 0.000000000000000000e+00 0.000000000000000000e+00 0.000000000000000000e+00 0.000000000000000000e+00 0.000000000000000000e+00 0.000000000000000000e+00 0.000000000000000000e+00 0.000000000000000000e+00 0.000000000000000000e+00 0.000000000000000000e+00 0.000000000000000000e+00 0.000000000000000000e+00 0.000000000000000000e+00 0.000000000000000000e+00 0.000000000000000000e+00 0.000000000000000000e+00 0.000000000000000000e+00 0.000000000000000000e+00 0.000000000000000000e+00 0.000000000000000000e+00 0.000000000000000000e+00 0.000000000000000000e+00 0.000000000000000000e+00 0.000000000000000000e+00 0.000000000000000000e+00 0.000000000000000000e+00 0.000000000000000000e+00 0.000000000000000000e+00 0.000000000000000000e+00
2.250000000000000264e-03 0.000000000000000000e+00 0.000000000000000000e+00 0.000000000000000000e+00 0.000000000000000000e+00 0.000000000000000000e+00 0.000000000000000000e+00 0.000000000000000000e+00 0.000000000000000000e+00 0.000000000000000000e+00 0.000000000000000000e+00 0.000000000000000000e+00 0.000000000000000000e+00 0.000000000000000000e+00 0.000000000000000000e+00 0.000000000000000000e+00 0.000000000000000000e+00 0.000000000000000000e+00 0.000000000000000000e+00 0.000000000000000000e+00 0.000000000000000000e+00 0.000000000000000000e+00 0.000000000000000000e+00 0.000000000000000000e+00 0.000000000000000000e+00 0.000000000000000000e+00 0.000000000000000000e+00 0.000000000000000000e+00 0.000000000000000000e+00 0.000000000000000000e+00 0.000000000000000000e+00 0.000000000000000000e+00 0.000000000000000000e+00 0.000000000000000000e+00 0.000000000000000000e+00 0.000000000000000000e+00 0.000000000000000000e+00 0.000000000000000000e+00 0.000000000000000000e+00 0.000000000000000000e+00 0.000000000000000000e+00 0.000000000000000000e+00 0.000000000000000000e+00 0.000000000000000000e+00 0.000000000000000000e+00 0.000000000000000000e+00 0.000000000000000000e+00 0.000000000000000000e+00 0.000000000000000000e+00 0.000000000000000000e+00 0.000000000000000000e+00 0.000000000000000000e+00 0.000000000000000000e+00 0.000000000000000000e+00 0.000000000000000000e+00 0.000000000000000000e+00 0.000000000000000000e+00 0.000000000000000000e+00 0.000000000000000000e+00 0.000000000000000000e+00 0.000000000000000000e+00 0.000000000000000000e+00 0.000000000000000000e+00 0.000000000000000000e+00 0.000000000000000000e+00 0.000000000000000000e+00 0.000000000000000000e+00 0.000000000000000000e+00 0.000000000000000000e+00 0.000000000000000000e+00 0.000000000000000000e+00 0.000000000000000000e+00 0.000000000000000000e+00 0.000000000000000000e+00 0.000000000000000000e+00 0.000000000000000000e+00 0.000000000000000000e+00 0.000000000000000000e+00 0.000000000000000000e+00 0.000000000000000000e+00 0.000000000000000000e+00 0.000000000000000000e+00 0.000000000000000000e+00 0.000000000000000000e+00 0.000000000000000000e+00 0.000000000000000000e+00 0.000000000000000000e+00 0.000000000000000000e+00 0.000000000000000000e+00 0.000000000000000000e+00 0.000000000000000000e+00 0.000000000000000000e+00 0.000000000000000000e+00 0.000000000000000000e+00 0.000000000000000000e+00 0.000000000000000000e+00 0.000000000000000000e+00 0.000000000000000000e+00 0.000000000000000000e+00 0.000000000000000000e+00 0.000000000000000000e+00 0.000000000000000000e+00 0.000000000000000000e+00 0.000000000000000000e+00 0.000000000000000000e+00 0.000000000000000000e+00 0.000000000000000000e+00 0.000000000000000000e+00 0.000000000000000000e+00 0.000000000000000000e+00 0.000000000000000000e+00 0.000000000000000000e+00 0.000000000000000000e+00 0.000000000000000000e+00 0.000000000000000000e+00 0.000000000000000000e+00 0.000000000000000000e+00 0.000000000000000000e+00 0.000000000000000000e+00 0.000000000000000000e+00 0.000000000000000000e+00 0.000000000000000000e+00 0.000000000000000000e+00 0.000000000000000000e+00 0.000000000000000000e+00 0.000000000000000000e+00 0.000000000000000000e+00 0.000000000000000000e+00 0.000000000000000000e+00 0.000000000000000000e+00 0.000000000000000000e+00 0.000000000000000000e+00 0.000000000000000000e+00 0.000000000000000000e+00 0.000000000000000000e+00 0.000000000000000000e+00 0.000000000000000000e+00 0.000000000000000000e+00 0.000000000000000000e+00 0.000000000000000000e+00 0.000000000000000000e+00 0.000000000000000000e+00 0.000000000000000000e+00 0.000000000000000000e+00 0.000000000000000000e+00 0.000000000000000000e+00 0.000000000000000000e+00 0.000000000000000000e+00 0.000000000000000000e+00 0.000000000000000000e+00 0.000000000000000000e+00
2.749999999999999840e-03 0.000000000000000000e+00 0.000000000000000000e+00 6.103515625000000000e-03 0.000000000000000000e+00 0.000000000000000000e+00 0.000000000000000000e+00 0.000000000000000000e+00 0.000000000000000000e+00 0.000000000000000000e+00 0.000000000000000000e+00 0.000000000000000000e+00 0.000000000000000000e+00 0.000000000000000000e+00 0.000000000000000000e+00 0.000000000000000000e+00 0.000000000000000000e+00 0.000000000000000000e+00 0.000000000000000000e+00 0.000000000000000000e+00 0.000000000000000000e+00 0.000000000000000000e+00 0.000000000000000000e+00 0.000000000000000000e+00 0.000000000000000000e+00 0.000000000000000000e+00 0.000000000000000000e+00 0.000000000000000000e+00 0.000000000000000000e+00 0.000000000000000000e+00 0.000000000000000000e+00 0.000000000000000000e+00 0.000000000000000000e+00 0.000000000000000000e+00 0.000000000000000000e+00 0.000000000000000000e+00 0.000000000000000000e+00 0.000000000000000000e+00 0.000000000000000000e+00 0.000000000000000000e+00 0.000000000000000000e+00 0.000000000000000000e+00 0.000000000000000000e+00 0.000000000000000000e+00 0.000000000000000000e+00 0.000000000000000000e+00 0.000000000000000000e+00 0.000000000000000000e+00 0.000000000000000000e+00 0.000000000000000000e+00 0.000000000000000000e+00 0.000000000000000000e+00 0.000000000000000000e+00 0.000000000000000000e+00 0.000000000000000000e+00 0.000000000000000000e+00 0.000000000000000000e+00 0.000000000000000000e+00 0.000000000000000000e+00 0.000000000000000000e+00 0.000000000000000000e+00 0.000000000000000000e+00 0.000000000000000000e+00 0.000000000000000000e+00 0.000000000000000000e+00 0.000000000000000000e+00 0.000000000000000000e+00 0.000000000000000000e+00 0.000000000000000000e+00 0.000000000000000000e+00 0.000000000000000000e+00 0.000000000000000000e+00 0.000000000000000000e+00 0.000000000000000000e+00 0.000000000000000000e+00 0.000000000000000000e+00 0.000000000000000000e+00 0.000000000000000000e+00 0.000000000000000000e+00 0.000000000000000000e+00 0.000000000000000000e+00 0.000000000000000000e+00 0.000000000000000000e+00 0.000000000000000000e+00 0.000000000000000000e+00 0.000000000000000000e+00 0.000000000000000000e+00 0.000000000000000000e+00 0.000000000000000000e+00 0.000000000000000000e+00 0.000000000000000000e+00 0.000000000000000000e+00 0.000000000000000000e+00 0.000000000000000000e+00 0.000000000000000000e+00 0.000000000000000000e+00 0.000000000000000000e+00 0.000000000000000000e+00 0.000000000000000000e+00 0.000000000000000000e+00 0.000000000000000000e+00 0.000000000000000000e+00 0.000000000000000000e+00 0.000000000000000000e+00 0.000000000000000000e+00 0.000000000000000000e+00 0.000000000000000000e+00 0.000000000000000000e+00 0.000000000000000000e+00 0.000000000000000000e+00 0.000000000000000000e+00 0.000000000000000000e+00 0.000000000000000000e+00 0.000000000000000000e+00 0.000000000000000000e+00 0.000000000000000000e+00 0.000000000000000000e+00 0.000000000000000000e+00 0.000000000000000000e+00 0.000000000000000000e+00 0.000000000000000000e+00 0.000000000000000000e+00 0.000000000000000000e+00 0.000000000000000000e+00 0.000000000000000000e+00 0.000000000000000000e+00 0.000000000000000000e+00 0.000000000000000000e+00 0.000000000000000000e+00 0.000000000000000000e+00 0.000000000000000000e+00 0.000000000000000000e+00 0.000000000000000000e+00 0.000000000000000000e+00 0.000000000000000000e+00 0.000000000000000000e+00 0.000000000000000000e+00 0.000000000000000000e+00 0.000000000000000000e+00 0.000000000000000000e+00 0.000000000000000000e+00 0.000000000000000000e+00 0.000000000000000000e+00 0.000000000000000000e+00 0.000000000000000000e+00 0.000000000000000000e+00 0.000000000000000000e+00 0.000000000000000000e+00 0.000000000000000000e+00 0.000000000000000000e+00 0.000000000000000000e+00
3.250000000000000284e-03 1.220703125000000000e-03 0.000000000000000000e+00 4.882812500000000000e-03 3.662109375000000000e-03 0.000000000000000000e+00 0.000000000000000000e+00 0.000000000000000000e+00 0.000000000000000000e+00 0.000000000000000000e+00 0.000000000000000000e+00 0.000000000000000000e+00 0.000000000000000000e+00 0.000000000000000000e+00 0.000000000000000000e+00 0.000000000000000000e+00 0.000000000000000000e+00 0.000000000000000000e+00 0.000000000000000000e+00 0.000000000000000000e+00 0.000000000000000000e+00 0.000000000000000000e+00 0.000000000000000000e+00 0.000000000000000000e+00 0.000000000000000000e+00 0.000000000000000000e+00 0.000000000000000000e+00 0.000000000000000000e+00 0.000000000000000000e+00 0.000000000000000000e+00 0.000000000000000000e+00 0.000000000000000000e+00 0.000000000000000000e+00 0.000000000000000000e+00 0.000000000000000000e+00 0.000000000000000000e+00 0.000000000000000000e+00 0.000000000000000000e+00 0.000000000000000000e+00 0.000000000000000000e+00 0.000000000000000000e+00 0.000000000000000000e+00 0.000000000000000000e+00 0.000000000000000000e+00 0.000000000000000000e+00 0.000000000000000000e+00 0.000000000000000000e+00 0.000000000000000000e+00 0.000000000000000000e+00 0.000000000000000000e+00 0.000000000000000000e+00 0.000000000000000000e+00 0.000000000000000000e+00 0.000000000000000000e+00 0.000000000000000000e+00 0.000000000000000000e+00 0.000000000000000000e+00 0.000000000000000000e+00 0.000000000000000000e+00 0.000000000000000000e+00 0.000000000000000000e+00 0.000000000000000000e+00 0.000000000000000000e+00 0.000000000000000000e+00 0.000000000000000000e+00 0.000000000000000000e+00 0.000000000000000000e+00 0.000000000000000000e+00 0.000000000000000000e+00 0.000000000000000000e+00 0.000000000000000000e+00 0.000000000000000000e+00 0.000000000000000000e+00 0.000000000000000000e+00 0.000000000000000000e+00 0.000000000000000000e+00 0.000000000000000000e+00 0.000000000000000000e+00 0.000000000000000000e+00 0.000000000000000000e+00 0.000000000000000000e+00 0.000000000000000000e+00 0.000000000000000000e+00 0.000000000000000000e+00 0.000000000000000000e+00 0.000000000000000000e+00 0.000000000000000000e+00 0.000000000000000000e+00 0.000000000000000000e+00 0.000000000000000000e+00 0.000000000000000000e+00 0.000000000000000000e+00 0.000000000000000000e+00 0.000000000000000000e+00 0.000000000000000000e+00 0.000000000000000000e+00 0.000000000000000000e+00 0.000000000000000000e+00 0.000000000000000000e+00 0.000000000000000000e+00 0.000000000000000000e+00 0.000000000000000000e+00 0.000000000000000000e+00 0.000000000000000000e+00 0.000000000000000000e+00 0.000000000000000000e+00 0.000000000000000000e+00 0.000000000000000000e+00 0.000000000000000000e+00 0.000000000000000000e+00 0.000000000000000000e+00 0.000000000000000000e+00 0.000000000000000000e+00 0.000000000000000000e+00 0.000000000000000000e+00 0.000000000000000000e+00 0.000000000000000000e+00 0.000000000000000000e+00 0.000000000000000000e+00 0.000000000000000000e+00 0.000000000000000000e+00 0.000000000000000000e+00 0.000000000000000000e+00 0.000000000000000000e+00 0.000000000000000000e+00 0.000000000000000000e+00 0.000000000000000000e+00 0.000000000000000000e+00 0.000000000000000000e+00 0.000000000000000000e+00 0.000000000000000000e+00 0.000000000000000000e+00 0.000000000000000000e+00 0.000000000000000000e+00 0.000000000000000000e+00 0.000000000000000000e+00 0.000000000000000000e+00 0.000000000000000000e+00 0.000000000000000000e+00 0.000000000000000000e+00 0.000000000000000000e+00 0.000000000000000000e+00 0.000000000000000000e+00 0.000000000000000000e+00 0.000000000000000000e+00 0.000000000000000000e+00 0.000000000000000000e+00 0.000000000000000000e+00 0.000000000000000000e+00 0.000000000000000000e+00 0.000000000000000000e+00
3.749999999999999861e-03 7.324218750000000000e-03 4.882812500000000000e-03 3.662109375000000000e-03 6.103515625000000000e-03 0.000000000000000000e+00 1.220703125000000000e-03 0.000000000000000000e+00 0.000000000000000000e+00 0.000000000000000000e+00 0.000000000000000000e+00 0.000000000000000000e+00 0.000000000000000000e+00 0.000000000000000000e+00 0.000000000000000000e+00 0.000000000000000000e+00 0.000000000000000000e+00 0.000000000000000000e+00 0.000000000000000000e+00 0.000000000000000000e+00 0.000000000000000000e+00 0.000000000000000000e+00 0.000000000000000000e+00 0.000000000000000000e+00 0.000000000000000000e+00 0.000000000000000000e+00 0.000000000000000000e+00 0.000000000000000000e+00 0.000000000000000000e+00 0.000000000000000000e+00 0.000000000000000000e+00 0.000000000000000000e+00 0.000000000000000000e+00 0.000000000000000000e+00 0.000000000000000000e+00 0.000000000000000000e+00 0.000000000000000000e+00 0.000000000000000000e+00 0.000000000000000000e+00 0.000000000000000000e+00 0.000000000000000000e+00 0.000000000000000000e+00 0.000000000000000000e+00 0.000000000000000000e+00 0.000000000000000000e+00 0.000000000000000000e+00 0.000000000000000000e+00 0.000000000000000000e+00 0.000000000000000000e+00 0.000000000000000000e+00 0.000000000000000000e+00 0.000000000000000000e+00 0.000000000000000000e+00 0.000000000000000000e+00 0.000000000000000000e+00 0.000000000000000000e+00 0.000000000000000000e+00 0.000000000000000000e+00 0.000000000000000000e+00 0.000000000000000000e+00 0.000000000000000000e+00 0.000000000000000000e+00 0.000000000000000000e+00 0.000000000000000000e+00 0.000000000000000000e+00 0.000000000000000000e+00 0.000000000000000000e+00 0.000000000000000000e+00 0.000000000000000000e+00 0.000000000000000000e+00 0.000000000000000000e+00 0.000000000000000000e+00 0.000000000000000000e+00 0.000000000000000000e+00 0.000000000000000000e+00 0.000000000000000000e+00 0.000000000000000000e+00 0.000000000000000000e+00 0.000000000000000000e+00 0.000000000000000000e+00 0.000000000000000000e+00 0.000000000000000000e+00 0.000000000000000000e+00 0.000000000000000000e+00 0.000000000000000000e+00 0.000000000000000000e+00 0.000000000000000000e+00 0.000000000000000000e+00 0.000000000000000000e+00 0.000000000000000000e+00 0.000000000000000000e+00 0.000000000000000000e+00 0.000000000000000000e+00 0.000000000000000000e+00 0.000000000000000000e+00 0.000000000000000000e+00 0.000000000000000000e+00 0.000000000000000000e+00 0.000000000000000000e+00 0.000000000000000000e+00 0.000000000000000000e+00 0.000000000000000000e+00 0.000000000000000000e+00 0.000000000000000000e+00 0.000000000000000000e+00 0.000000000000000000e+00 0.000000000000000000e+00 0.000000000000000000e+00 0.000000000000000000e+00 0.000000000000000000e+00 0.000000000000000000e+00 0.000000000000000000e+00 0.000000000000000000e+00 0.000000000000000000e+00 0.000000000000000000e+00 0.000000000000000000e+00 0.000000000000000000e+00 0.000000000000000000e+00 0.000000000000000000e+00 0.000000000000000000e+00 0.000000000000000000e+00 0.000000000000000000e+00 0.000000000000000000e+00 0.000000000000000000e+00 0.000000000000000000e+00 0.000000000000000000e+00 0.000000000000000000e+00 0.000000000000000000e+00 0.000000000000000000e+00 0.000000000000000000e+00 0.000000000000000000e+00 0.000000000000000000e+00 0.000000000000000000e+00 0.000000000000000000e+00 0.000000000000000000e+00 0.000000000000000000e+00 0.000000000000000000e+00 0.000000000000000000e+00 0.000000000000000000e+00 0.000000000000000000e+00 0.000000000000000000e+00 0.000000000000000000e+00 0.000000000000000000e+00 0.000000000000000000e+00 0.000000000000000000e+00 0.000000000000000000e+00 0.000000000000000000e+00 0.000000000000000000e+00 0.000000000000000000e+00 0.000000000000000000e+00 0.000000000000000000e+00
4.250000000000000305e-03 3.417968749999997224e-02 1.953124999999998265e-02 1.342773437499998959e-02 1.464843749999998612e-02 0.000000000000000000e+00 0.000000000000000000e+00 1.220703124999998916e-03 0.000000000000000000e+00 0.000000000000000000e+00 1.220703124999998916e-03 7.324218749999993061e-03 2.441406249999997832e-03 0.000000000000000000e+00 0.000000000000000000e+00 0.000000000000000000e+00 0.000000000000000000e+00 0.000000000000000000e+00 0.000000000000000000e+00 0.000000000000000000e+00 0.000000000000000000e+00 0.000000000000000000e+00 0.000000000000000000e+00 0.000000000000000000e+00 0.000000000000000000e+00 0.000000000000000000e+00 0.000000000000000000e+00 0.000000000000000000e+00 0.000000000000000000e+00 0.000000000000000000e+00 0.000000000000000000e+00 0.000000000000000000e+00 0.000000000000000000e+00 0.000000000000000000e+00 0.000000000000000000e+00 0.000000000000000000e+00 0.000000000000000000e+00 0.000000000000000000e+00 0.000000000000000000e+00 0.000000000000000000e+00 0.000000000000000000e+00 0.000000000000000000e+00 0.000000000000000000e+00 0.000000000000000000e+00 0.000000000000000000e+00 0.000000000000000000e+00 0.000000000000000000e+00 0.000000000000000000e+00 0.000000000000000000e+00 0.000000000000000000e+00 0.000000000000000000e+00 0.000000000000000000e+00 0.000000000000000000e+00 0.000000000000000000e+00 0.000000000000000000e+00 0.000000000000000000e+00 0.000000000000000000e+00 0.000000000000000000e+00 0.000000000000000000e+00 0.000000000000000000e+00 0.000000000000000000e+00 0.000000000000000000e+00 0.000000000000000000e+00 0.000000000000000000e+00 0.000000000000000000e+00 1.220703124999998916e-03 0.000000000000000000e+00 0.000000000000000000e+00 0.000000000000000000e+00 0.000000000000000000e+00 0.000000000000000000e+00 0.000000000000000000e+00 0.000000000000000000e+00 0.000000000000000000e+00 0.000000000000000000e+00 0.000000000000000000e+00 0.000000000000000000e+00 0.000000000000000000e+00 0.000000000000000000e+00 0.000000000000000000e+00 0.000000000000000000e+00 0.000000000000000000e+00 0.000000000000000000e+00 0.000000000000000000e+00 0.000000000000000000e+00 0.000000000000000000e+00 0.000000000000000000e+00 0.000000000000000000e+00 0.000000000000000000e+00 0.000000000000000000e+00 0.000000000000000000e+00 0.000000000000000000e+00 0.000000000000000000e+00 0.000000000000000000e+00 0.000000000000000000e+00 0.000000000000000000e+00 0.000000000000000000e+00 0.000000000000000000e+00 0.000000000000000000e+00 0.000000000000000000e+00 0.000000000000000000e+00 0.000000000000000000e+00 0.000000000000000000e+00 0.000000000000000000e+00 0.000000000000000000e+00 0.000000000000000000e+00 0.000000000000000000e+00 0.000000000000000000e+00 0.000000000000000000e+00 0.000000000000000000e+00 0.000000000000000000e+00 0.000000000000000000e+00 0.000000000000000000e+00 0.000000000000000000e+00 0.000000000000000000e+00 0.000000000000000000e+00 0.000000000000000000e+00 0.000000000000000000e+00 0.000000000000000000e+00 0.000000000000000000e+00 0.000000000000000000e+00 0.000000000000000000e+00 0.000000000000000000e+00 0.000000000000000000e+00 0.000000000000000000e+00 0.000000000000000000e+00 0.000000000000000000e+00 0.000000000000000000e+00 0.000000000000000000e+00 0.000000000000000000e+00 0.000000000000000000e+00 0.000000000000000000e+00 0.000000000000000000e+00 0.000000000000000000e+00 0.000000000000000000e+00 0.000000000000000000e+00 0.000000000000000000e+00 0.000000000000000000e+00 0.000000000000000000e+00 0.000000000000000000e+00 0.000000000000000000e+00 0.000000000000000000e+00 0.000000000000000000e+00 0.000000000000000000e+00 0.000000000000000000e+00 0.000000000000000000e+00 0.000000000000000000e+00 0.000000000000000000e+00 0.000000000000000000e+00 0.000000000000000000e+00 0.000000000000000000e+00
4.750000000000000749e-03 5.981445312500005551e-02 7.202148437500005551e-02 3.784179687500002776e-02 1.464843750000001388e-02 0.000000000000000000e+00 6.103515625000005204e-03 0.000000000000000000e+00 0.000000000000000000e+00 0.000000000000000000e+00 3.662109375000003469e-03 4.882812500000003469e-03 0.000000000000000000e+00 6.103515625000005204e-03 0.000000000000000000e+00 0.000000000000000000e+00 0.000000000000000000e+00 0.000000000000000000e+00 2.441406250000001735e-03 0.000000000000000000e+00 0.000000000000000000e+00 0.000000000000000000e+00 0.000000000000000000e+00 0.000000000000000000e+00 0.000000000000000000e+00 0.000000000000000000e+00 0.000000000000000000e+00 0.000000000000000000e+00 0.000000000000000000e+00 0.000000000000000000e+00 0.000000000000000000e+00 0.000000000000000000e+00 0.000000000000000000e+00 0.000000000000000000e+00 0.000000000000000000e+00 0.000000000000000000e+00 0.000000000000000000e+00 0.000000000000000000e+00 0.000000000000000000e+00 0.000000000000000000e+00 0.000000000000000000e+00 0.000000000000000000e+00 0.000000000000000000e+00 0.000000000000000000e+00 0.000000000000000000e+00 0.000000000000000000e+00 0.000000000000000000e+00 0.000000000000000000e+00 0.000000000000000000e+00 0.000000000000000000e+00 0.000000000000000000e+00 0.000000000000000000e+00 0.000000000000000000e+00 0.000000000000000000e+00 0.000000000000000000e+00 0.000000000000000000e+00 0.000000000000000000e+00 0.000000000000000000e+00 0.000000000000000000e+00 0.000000000000000000e+00 0.000000000000000000e+00 0.000000000000000000e+00 0.000000000000000000e+00 0.000000000000000000e+00 0.000000000000000000e+00 0.000000000000000000e+00 0.000000000000000000e+00 0.000000000000000000e+00 0.000000000000000000e+00 0.000000000000000000e+00 0.000000000000000000e+00 0.000000000000000000e+00 0.000000000000000000e+00 0.000000000000000000e+00 0.000000000000000000e+00 0.000000000000000000e+00 0.000000000000000000e+00 0.000000000000000000e+00 0.000000000000000000e+00 0.000000000000000000e+00 0.000000000000000000e+00 0.000000000000000000e+00 0.000000000000000000e+00 0.000000000000000000e+00 0.000000000000000000e+00 0.000000000000000000e+00 0.000000000000000000e+00 0.000000000000000000e+00 0.000000000000000000e+00 0.000000000000000000e+00 0.000000000000000000e+00 0.000000000000000000e+00 0.000000000000000000e+00 0.000000000000000000e+00 0.000000000000000000e+00 0.000000000000000000e+00 0.000000000000000000e+00 0.000000000000000000e+00 0.000000000000000000e+00 0.000000000000000000e+00 0.000000000000000000e+00 0.000000000000000000e+00 0.000000000000000000e+00 0.000000000000000000e+00 0.000000000000000000e+00 0.000000000000000000e+00 0.000000000000000000e+00 0.000000000000000000e+00 0.000000000000000000e+00 0.000000000000000000e+00 0.000000000000000000e+00 0.000000000000000000e+00 0.000000000000000000e+00 0.000000000000000000e+00 3.662109375000003469e-03 0.000000000000000000e+00 0.000000000000000000e+00 0.000000000000000000e+00 0.000000000000000000e+00 0.000000000000000000e+00 0.000000000000000000e+00 0.000000000000000000e+00 0.000000000000000000e+00 0.000000000000000000e+00 0.000000000000000000e+00 0.000000000000000000e+00 0.000000000000000000e+00 0.000000000000000000e+00 0.000000000000000000e+00 0.000000000000000000e+00 0.000000000000000000e+00 0.000000000000000000e+00 0.000000000000000000e+00 0.000000000000000000e+00 0.000000000000000000e+00 0.000000000000000000e+00 0.000000000000000000e+00 0.000000000000000000e+00 0.000000000000000000e+00 0.000000000000000000e+00 0.000000000000000000e+00 0.000000000000000000e+00 0.000000000000000000e+00 0.000000000000000000e+00 0.000000000000000000e+00 0.000000000000000000e+00 0.000000000000000000e+00 0.000000000000000000e+00 0.000000000000000000e+00 0.000000000000000000e+00 0.000000000000000000e+00
5.250000000000000326e-03 1.647949218750001388e-01 1.025390625000000833e-01 8.544921875000006939e-02 7.690429687500005551e-02 1.953125000000001388e-02 2.563476562500002082e-02 7.324218750000006939e-03 2.441406250000001735e-03 0.000000000000000000e+00 0.000000000000000000e+00 8.544921875000006939e-03 7.324218750000006939e-03 2.441406250000001735e-03 0.000000000000000000e+00 0.000000000000000000e+00 0.000000000000000000e+00 0.000000000000000000e+00 0.000000000000000000e+00 0.000000000000000000e+00 0.000000000000000000e+00 0.000000000000000000e+00 0.000000000000000000e+00 7.324218750000006939e-03 3.662109375000003469e-03 2.441406250000001735e-03 0.000000000000000000e+00 0.000000000000000000e+00 0.000000000000000000e+00 0.000000000000000000e+00 0.000000000000000000e+00 3.662109375000003469e-03 0.000000000000000000e+00 0.000000000000000000e+00 0.000000000000000000e+00 0.000000000000000000e+00 0.000000000000000000e+00 0.000000000000000000e+00 0.000000000000000000e+00 0.000000000000000000e+00 0.000000000000000000e+00 0.000000000000000000e+00 0.000000000000000000e+00 0.000000000000000000e+00 0.000000000000000000e+00 0.000000000000000000e+00 0.000000000000000000e+00 0.000000000000000000e+00 0.000000000000000000e+00 0.000000000000000000e+00 0.000000000000000000e+00 0.000000000000000000e+00 0.000000000000000000e+00 0.000000000000000000e+00 0.000000000000000000e+00 0.000000000000000000e+00 0.000000000000000000e+00 0.000000000000000000e+00 0.000000000000000000e+00 0.000000000000000000e+00 0.000000000000000000e+00 0.000000000000000000e+00 0.000000000000000000e+00 0.000000000000000000e+00 0.000000000000000000e+00 8.544921875000006939e-03 0.000000000000000000e+00 0.000000000000000000e+00 0.000000000000000000e+00 0.000000000000000000e+00 0.000000000000000000e+00 0.000000000000000000e+00 0.000000000000000000e+00 0.000000000000000000e+00 0.000000000000000000e+00 0.000000000000000000e+00 0.000000000000000000e+00 0.000000000000000000e+00 0.000000000000000000e+00 0.000000000000000000e+00 0.000000000000000000e+00 4.882812500000003469e-03 0.000000000000000000e+00 0.000000000000000000e+00 0.000000000000000000e+00 0.000000000000000000e+00 0.000000000000000000e+00 0.000000000000000000e+00 0.000000000000000000e+00 0.000000000000000000e+00 0.000000000000000000e+00 0.000000000000000000e+00 0.000000000000000000e+00 0.000000000000000000e+00 0.000000000000000000e+00 0.000000000000000000e+00 0.000000000000000000e+00 0.000000000000000000e+00 0.000000000000000000e+00 0.000000000000000000e+00 0.000000000000000000e+00 0.000000000000000000e+00 0.000000000000000000e+00 0.000000000000000000e+00 0.000000000000000000e+00 0.000000000000000000e+00 0.000000000000000000e+00 0.000000000000000000e+00 0.000000000000000000e+00 0.000000000000000000e+00 0.000000000000000000e+00 0.000000000000000000e+00 0.000000000000000000e+00 0.000000000000000000e+00 0.000000000000000000e+00 0.000000000000000000e+00 0.000000000000000000e+00 0.000000000000000000e+00 0.000000000000000000e+00 0.000000000000000000e+00 0.000000000000000000e+00 0.000000000000000000e+00 0.000000000000000000e+00 0.000000000000000000e+00 0.000000000000000000e+00 0.000000000000000000e+00 0.000000000000000000e+00 0.000000000000000000e+00 0.000000000000000000e+00 0.000000000000000000e+00 0.000000000000000000e+00 0.000000000000000000e+00 0.000000000000000000e+00 0.000000000000000000e+00 0.000000000000000000e+00 0.000000000000000000e+00 0.000000000000000000e+00 0.000000000000000000e+00 0.000000000000000000e+00 0.000000000000000000e+00 0.000000000000000000e+00 0.000000000000000000e+00 0.000000000000000000e+00 0.000000000000000000e+00 0.000000000000000000e+00 1.220703125000000867e-03 0.000000000000000000e+00 0.000000000000000000e+00 0.000000000000000000e+00 0.000000000000000000e+00 0.000000000000000000e+00
5.749999999999999903e-03 2.685546874999997780e-01 2.294921874999997780e-01 1.013183593749999167e-01 6.713867187499994449e-02 3.295898437499997224e-02 2.807617187499997224e-02 1.464843749999998612e-02 1.220703124999998916e-03 6.103515624999994796e-03 0.000000000000000000e+00 6.103515624999994796e-03 1.220703124999998916e-03 8.544921874999993061e-03 6.103515624999994796e-03 1.464843749999998612e-02 0.000000000000000000e+00 0.000000000000000000e+00 0.000000000000000000e+00 3.662109374999996531e-03 1.220703124999998916e-03 0.000000000000000000e+00 0.000000000000000000e+00 9.765624999999991326e-03 7.324218749999993061e-03 3.662109374999996531e-03 0.000000000000000000e+00 0.000000000000000000e+00 0.000000000000000000e+00 0.000000000000000000e+00 0.000000000000000000e+00 1.220703124999998916e-03 0.000000000000000000e+00 0.000000000000000000e+00 0.000000000000000000e+00 0.000000000000000000e+00 0.000000000000000000e+00 0.000000000000000000e+00 8.544921874999993061e-03 0.000000000000000000e+00 0.000000000000000000e+00 0.000000000000000000e+00 0.000000000000000000e+00 0.000000000000000000e+00 0.000000000000000000e+00 0.000000000000000000e+00 0.000000000000000000e+00 4.882812499999995663e-03 0.000000000000000000e+00 0.000000000000000000e+00 0.000000000000000000e+00 0.000000000000000000e+00 7.324218749999993061e-03 0.000000000000000000e+00 4.882812499999995663e-03 0.000000000000000000e+00 1.220703124999998916e-03 0.000000000000000000e+00 0.000000000000000000e+00 0.000000000000000000e+00 0.000000000000000000e+00 0.000000000000000000e+00 0.000000000000000000e+00 0.000000000000000000e+00 0.000000000000000000e+00 1.220703124999998916e-03 0.000000000000000000e+00 0.000000000000000000e+00 0.000000000000000000e+00 0.000000000000000000e+00 0.000000000000000000e+00 0.000000000000000000e+00 0.000000000000000000e+00 0.000000000000000000e+00 0.000000000000000000e+00 0.000000000000000000e+00 0.000000000000000000e+00 0.000000000000000000e+00 0.000000000000000000e+00 0.000000000000000000e+00 0.000000000000000000e+00 0.000000000000000000e+00 0.000000000000000000e+00 0.000000000000000000e+00 0.000000000000000000e+00 0.000000000000000000e+00 0.000000000000000000e+00 0.000000000000000000e+00 0.000000000000000000e+00 0.000000000000000000e+00 0.000000000000000000e+00 0.000000000000000000e+00 0.000000000000000000e+00 0.000000000000000000e+00 0.000000000000000000e+00 0.000000000000000000e+00 0.000000000000000000e+00 7.324218749999993061e-03 0.000000000000000000e+00 0.000000000000000000e+00 0.000000000000000000e+00 0.000000000000000000e+00 1.220703124999998916e-03 0.000000000000000000e+00 0.000000000000000000e+00 0.000000000000000000e+00 0.000000000000000000e+00 0.000000000000000000e+00 0.000000000000000000e+00 0.000000000000000000e+00 0.000000000000000000e+00 0.000000000000000000e+00 0.000000000000000000e+00 0.000000000000000000e+00 3.662109374999996531e-03 0.000000000000000000e+00 0.000000000000000000e+00 0.000000000000000000e+00 0.000000000000000000e+00 0.000000000000000000e+00 0.000000000000000000e+00 0.000000000000000000e+00 2.441406249999997832e-03 2.441406249999997832e-03 0.000000000000000000e+00 0.000000000000000000e+00 0.000000000000000000e+00 0.000000000000000000e+00 0.000000000000000000e+00 0.000000000000000000e+00 0.000000000000000000e+00 6.103515624999994796e-03 0.000000000000000000e+00 0.000000000000000000e+00 0.000000000000000000e+00 0.000000000000000000e+00 0.000000000000000000e+00 0.000000000000000000e+00 0.000000000000000000e+00 0.000000000000000000e+00 0.000000000000000000e+00 0.000000000000000000e+00 0.000000000000000000e+00 0.000000000000000000e+00 0.000000000000000000e+00 0.000000000000000000e+00 0.000000000000000000e+00 0.000000000000000000e+00 0.000000000000000000e+00 1.220703124999998916e-03 0.000000000000000000e+00
6.250000000000000347e-03 5.151367187499995559e-01 5.175781249999995559e-01 2.380371093749997780e-01 1.501464843749998612e-01 6.347656249999994449e-02 5.859374999999994449e-02 2.441406249999997918e-02 2.319335937499997918e-02 1.464843749999998612e-02 0.000000000000000000e+00 1.098632812499999133e-02 2.075195312499998265e-02 3.662109374999996531e-03 8.544921874999993061e-03 1.464843749999998612e-02 1.098632812499999133e-02 0.000000000000000000e+00 6.103515624999994796e-03 0.000000000000000000e+00 7.324218749999993061e-03 0.000000000000000000e+00 0.000000000000000000e+00 4.882812499999995663e-03 9.765624999999991326e-03 1.220703124999998916e-03 2.441406249999997832e-03 0.000000000000000000e+00 1.220703124999998916e-03 0.000000000000000000e+00 0.000000000000000000e+00 3.662109374999996531e-03 2.441406249999997832e-03 1.220703124999998916e-03 1.220703124999998916e-03 0.000000000000000000e+00 0.000000000000000000e+00 0.000000000000000000e+00 3.662109374999996531e-03 3.662109374999996531e-03 0.000000000000000000e+00 0.000000000000000000e+00 2.441406249999997832e-03 0.000000000000000000e+00 0.000000000000000000e+00 0.000000000000000000e+00 0.000000000000000000e+00 8.544921874999993061e-03 0.000000000000000000e+00 0.000000000000000000e+00 0.000000000000000000e+00 0.000000000000000000e+00 2.441406249999997832e-03 0.000000000000000000e+00 4.882812499999995663e-03 0.000000000000000000e+00 1.220703124999998916e-03 0.000000000000000000e+00 0.000000000000000000e+00 0.000000000000000000e+00 0.000000000000000000e+00 2.441406249999997832e-03 7.324218749999993061e-03 0.000000000000000000e+00 0.000000000000000000e+00 0.000000000000000000e+00 0.000000000000000000e+00 0.000000000000000000e+00 0.000000000000000000e+00 0.000000000000000000e+00 0.000000000000000000e+00 0.000000000000000000e+00 0.000000000000000000e+00 0.000000000000000000e+00 0.000000000000000000e+00 0.000000000000000000e+00 0.000000000000000000e+00 0.000000000000000000e+00 0.000000000000000000e+00 0.000000000000000000e+00 0.000000000000000000e+00 0.000000000000000000e+00 0.000000000000000000e+00 0.000000000000000000e+00 0.000000000000000000e+00 0.000000000000000000e+00 2.441406249999997832e-03 1.220703124999998916e-03 0.000000000000000000e+00 0.000000000000000000e+00 2.441406249999997832e-03 0.000000000000000000e+00 0.000000000000000000e+00 0.000000000000000000e+00 0.000000000000000000e+00 0.000000000000000000e+00 0.000000000000000000e+00 6.103515624999994796e-03 0.000000000000000000e+00 0.000000000000000000e+00 0.000000000000000000e+00 0.000000000000000000e+00 0.000000000000000000e+00 0.000000000000000000e+00 0.000000000000000000e+00 0.000000000000000000e+00 0.000000000000000000e+00 0.000000000000000000e+00 0.000000000000000000e+00 0.000000000000000000e+00 2.441406249999997832e-03 0.000000000000000000e+00 0.000000000000000000e+00 0.000000000000000000e+00 2.441406249999997832e-03 0.000000000000000000e+00 0.000000000000000000e+00 0.000000000000000000e+00 0.000000000000000000e+00 0.000000000000000000e+00 0.000000000000000000e+00 0.000000000000000000e+00 0.000000000000000000e+00 0.000000000000000000e+00 0.000000000000000000e+00 0.000000000000000000e+00 0.000000000000000000e+00 0.000000000000000000e+00 8.544921874999993061e-03 0.000000000000000000e+00 0.000000000000000000e+00 3.662109374999996531e-03 0.000000000000000000e+00 0.000000000000000000e+00 0.000000000000000000e+00 0.000000000000000000e+00 0.000000000000000000e+00 0.000000000000000000e+00 0.000000000000000000e+00 0.000000000000000000e+00 3.662109374999996531e-03 0.000000000000000000e+00 0.000000000000000000e+00 0.000000000000000000e+00 0.000000000000000000e+00 0.000000000000000000e+00 0.000000000000000000e+00 0.000000000000000000e+00 0.000000000000000000e+00 0.000000000000000000e+00 0.000000000000000000e+00
6.750000000000000791e-03 1.008300781250000888e+00 7.299804687500005551e-01 4.260253906250003331e-01 2.819824218750002220e-01 1.330566406250001110e-01 1.696777343750001388e-01 8.300781250000006939e-02 5.126953125000004163e-02 4.760742187500004163e-02 9.765625000000006939e-03 2.441406250000002082e-02 6.347656250000005551e-02 1.220703125000001041e-02 1.586914062500001388e-02 3.540039062500002776e-02 1.220703125000001041e-02 1.586914062500001388e-02 8.544921875000006939e-03 9.765625000000006939e-03 1.464843750000001388e-02 1.220703125000000867e-03 0.000000000000000000e+00 1.831054687500001388e-02 1.220703125000000867e-03 6.103515625000005204e-03 2.441406250000001735e-03 0.000000000000000000e+00 0.000000000000000000e+00 0.000000000000000000e+00 2.441406250000001735e-03 4.882812500000003469e-03 0.000000000000000000e+00 3.662109375000003469e-03 0.000000000000000000e+00 0.000000000000000000e+00 0.000000000000000000e+00 0.000000000000000000e+00 1.220703125000000867e-03 7.324218750000006939e-03 0.000000000000000000e+00 4.882812500000003469e-03 2.441406250000001735e-03 0.000000000000000000e+00 0.000000000000000000e+00 0.000000000000000000e+00 1.220703125000000867e-03 4.882812500000003469e-03 0.000000000000000000e+00 0.000000000000000000e+00 0.000000000000000000e+00 0.000000000000000000e+00 8.544921875000006939e-03 0.000000000000000000e+00 7.324218750000006939e-03 0.000000000000000000e+00 0.000000000000000000e+00 0.000000000000000000e+00 0.000000000000000000e+00 0.000000000000000000e+00 0.000000000000000000e+00 0.000000000000000000e+00 6.103515625000005204e-03 0.000000000000000000e+00 0.000000000000000000e+00 9.765625000000006939e-03 0.000000000000000000e+00 4.882812500000003469e-03 2.441406250000001735e-03 0.000000000000000000e+00 0.000000000000000000e+00 3.662109375000003469e-03 0.000000000000000000e+00 0.000000000000000000e+00 0.000000000000000000e+00 0.000000000000000000e+00 0.000000000000000000e+00 0.000000000000000000e+00 0.000000000000000000e+00 0.000000000000000000e+00 0.000000000000000000e+00 2.441406250000001735e-03 0.000000000000000000e+00 3.662109375000003469e-03 0.000000000000000000e+00 2.441406250000001735e-03 0.000000000000000000e+00 9.765625000000006939e-03 0.000000000000000000e+00 1.220703125000000867e-03 3.662109375000003469e-03 0.000000000000000000e+00 0.000000000000000000e+00 2.441406250000001735e-03 0.000000000000000000e+00 1.220703125000000867e-03 0.000000000000000000e+00 0.000000000000000000e+00 0.000000000000000000e+00 4.882812500000003469e-03 0.000000000000000000e+00 0.000000000000000000e+00 0.000000000000000000e+00 0.000000000000000000e+00 0.000000000000000000e+00 0.000000000000000000e+00 2.441406250000001735e-03 0.000000000000000000e+00 2.441406250000001735e-03 0.000000000000000000e+00 6.103515625000005204e-03 1.220703125000000867e-03 0.000000000000000000e+00 0.000000000000000000e+00 1.220703125000000867e-03 0.000000000000000000e+00 0.000000000000000000e+00 0.000000000000000000e+00 0.000000000000000000e+00 0.000000000000000000e+00 0.000000000000000000e+00 0.000000000000000000e+00 9.765625000000006939e-03 1.220703125000000867e-03 0.000000000000000000e+00 0.000000000000000000e+00 0.000000000000000000e+00 0.000000000000000000e+00 0.000000000000000000e+00 0.000000000000000000e+00 0.000000000000000000e+00 0.000000000000000000e+00 1.220703125000000867e-03 0.000000000000000000e+00 0.000000000000000000e+00 1.220703125000000867e-03 1.220703125000000867e-03 2.441406250000001735e-03 0.000000000000000000e+00 8.544921875000006939e-03 0.000000000000000000e+00 0.000000000000000000e+00 0.000000000000000000e+00 0.000000000000000000e+00 0.000000000000000000e+00 0.000000000000000000e+00 0.000000000000000000e+00 2.441406250000001735e-03 0.000000000000000000e+00 0.000000000000000000e+00 0.000000000000000000e+00
7.250000000000000368e-03 1.586914062500001332e+00 1.125488281250000888e+00 6.408691406250005551e-01 4.211425781250003331e-01 2.294921875000001665e-01 2.087402343750001665e-01 1.379394531250001110e-01 5.615234375000004163e-02 5.737304687500004163e-02 4.150390625000003469e-02 2.929687500000002776e-02 4.272460937500003469e-02 3.417968750000002776e-02 2.563476562500002082e-02 4.516601562500003469e-02 9.765625000000006939e-03 7.324218750000006939e-03 2.807617187500002082e-02 3.295898437500002776e-02 1.586914062500001388e-02 2.441406250000001735e-03 2.441406250000001735e-03 6.103515625000005204e-03 2.441406250000001735e-03 3.662109375000003469e-03 1.220703125000000867e-03 0.000000000000000000e+00 1.220703125000000867e-03 0.000000000000000000e+00 4.882812500000003469e-03 1.342773437500001041e-02 0.000000000000000000e+00 0.000000000000000000e+00 2.441406250000001735e-03 0.000000000000000000e+00 0.000000000000000000e+00 0.000000000000000000e+00 3.662109375000003469e-03 1.098632812500000867e-02 1.098632812500000867e-02 7.324218750000006939e-03 2.441406250000001735e-03 0.000000000000000000e+00 0.000000000000000000e+00 0.000000000000000000e+00 2.441406250000001735e-03 1.098632812500000867e-02 3.662109375000003469e-03 2.441406250000001735e-03 0.000000000000000000e+00 0.000000000000000000e+00 1.586914062500001388e-02 9.765625000000006939e-03 4.882812500000003469e-03 0.000000000000000000e+00 4.882812500000003469e-03 0.000000000000000000e+00 0.000000000000000000e+00 0.000000000000000000e+00 0.000000000000000000e+00 0.000000000000000000e+00 6.103515625000005204e-03 3.662109375000003469e-03 2.441406250000001735e-03 1.220703125000000867e-03 4.882812500000003469e-03 7.324218750000006939e-03 3.662109375000003469e-03 0.000000000000000000e+00 0.000000000000000000e+00 1.220703125000000867e-03 2.441406250000001735e-03 0.000000000000000000e+00 1.220703125000000867e-03 9.765625000000006939e-03 2.441406250000001735e-03 0.000000000000000000e+00 0.000000000000000000e+00 0.000000000000000000e+00 0.000000000000000000e+00 3.662109375000003469e-03 0.000000000000000000e+00 0.000000000000000000e+00 0.000000000000000000e+00 4.882812500000003469e-03 0.000000000000000000e+00 3.662109375000003469e-03 3.662109375000003469e-03 7.324218750000006939e-03 7.324218750000006939e-03 0.000000000000000000e+00 3.662109375000003469e-03 7.324218750000006939e-03 0.000000000000000000e+00 8.544921875000006939e-03 0.000000000000000000e+00 3.662109375000003469e-03 0.000000000000000000e+00 3.662109375000003469e-03 0.000000000000000000e+00 3.662109375000003469e-03 3.662109375000003469e-03 1.220703125000000867e-03 0.000000000000000000e+00 1.220703125000000867e-03 1.220703125000000867e-03 0.000000000000000000e+00 1.220703125000000867e-03 0.000000000000000000e+00 6.103515625000005204e-03 4.882812500000003469e-03 1.220703125000000867e-03 0.000000000000000000e+00 4.882812500000003469e-03 0.000000000000000000e+00 0.000000000000000000e+00 0.000000000000000000e+00 2.441406250000001735e-03 1.220703125000000867e-03 0.000000000000000000e+00 0.000000000000000000e+00 3.662109375000003469e-03 8.544921875000006939e-03 0.000000000000000000e+00 0.000000000000000000e+00 0.000000000000000000e+00 0.000000000000000000e+00 9.765625000000006939e-03 0.000000000000000000e+00 0.000000000000000000e+00 1.220703125000000867e-03 6.103515625000005204e-03 0.000000000000000000e+00 0.000000000000000000e+00 0.000000000000000000e+00 1.220703125000000867e-03 6.103515625000005204e-03 0.000000000000000000e+00 0.000000000000000000e+00 1.220703125000001041e-02 0.000000000000000000e+00 0.000000000000000000e+00 0.000000000000000000e+00 1.220703125000000867e-03 3.662109375000003469e-03 0.000000000000000000e+00 0.000000000000000000e+00 0.000000000000000000e+00 1.220703125000000867e-03 1.220703125000000867e-03
7.749999999999999944e-03 2.198486328124998224e+00 1.623535156249998668e+00 9.887695312499991118e-01 6.738281249999994449e-01 4.150390624999996669e-01 3.149414062499997224e-01 1.818847656249998335e-01 1.367187499999998890e-01 1.159667968749998890e-01 6.225585937499994449e-02 6.835937499999994449e-02 8.544921874999993061e-02 4.882812499999995837e-02 4.882812499999995837e-02 6.103515624999994449e-02 2.441406249999997918e-02 2.197265624999998265e-02 4.272460937499996531e-02 1.220703124999998959e-02 2.075195312499998265e-02 6.103515624999994796e-03 7.324218749999993061e-03 6.103515624999994796e-03 4.882812499999995663e-03 7.324218749999993061e-03 6.103515624999994796e-03 0.000000000000000000e+00 4.882812499999995663e-03 4.882812499999995663e-03 6.103515624999994796e-03 9.765624999999991326e-03 0.000000000000000000e+00 8.544921874999993061e-03 8.544921874999993061e-03 0.000000000000000000e+00 0.000000000000000000e+00 1.342773437499998959e-02 4.882812499999995663e-03 1.708984374999998612e-02 8.544921874999993061e-03 6.103515624999994796e-03 8.544921874999993061e-03 0.000000000000000000e+00 1.220703124999998916e-03 6.103515624999994796e-03 1.220703124999998916e-03 2.441406249999997918e-02 2.441406249999997832e-03 1.342773437499998959e-02 0.000000000000000000e+00 0.000000000000000000e+00 1.342773437499998959e-02 2.197265624999998265e-02 1.831054687499998612e-02 3.662109374999996531e-03 8.544921874999993061e-03 1.220703124999998916e-03 0.000000000000000000e+00 0.000000000000000000e+00 0.000000000000000000e+00 4.882812499999995663e-03 1.342773437499998959e-02 3.662109374999996531e-03 2.441406249999997832e-03 6.103515624999994796e-03 7.324218749999993061e-03 1.586914062499998612e-02 1.220703124999998916e-03 6.103515624999994796e-03 3.662109374999996531e-03 3.662109374999996531e-03 1.708984374999998612e-02 1.220703124999998916e-03 0.000000000000000000e+00 1.220703124999998916e-03 1.220703124999998916e-03 2.441406249999997832e-03 0.000000000000000000e+00 0.000000000000000000e+00 3.662109374999996531e-03 2.441406249999997832e-03 0.000000000000000000e+00 1.098632812499999133e-02 2.441406249999997832e-03 1.220703124999998959e-02 1.220703124999998916e-03 1.586914062499998612e-02 2.441406249999997832e-03 0.000000000000000000e+00 2.319335937499997918e-02 0.000000000000000000e+00 3.662109374999996531e-03 7.324218749999993061e-03 3.662109374999996531e-03 0.000000000000000000e+00 0.000000000000000000e+00 9.765624999999991326e-03 0.000000000000000000e+00 0.000000000000000000e+00 2.441406249999997832e-03 0.000000000000000000e+00 2.441406249999997832e-03 0.000000000000000000e+00 0.000000000000000000e+00 3.662109374999996531e-03 1.342773437499998959e-02 0.000000000000000000e+00 6.103515624999994796e-03 1.220703124999998916e-03 6.103515624999994796e-03 6.103515624999994796e-03 0.000000000000000000e+00 4.882812499999995663e-03 0.000000000000000000e+00 0.000000000000000000e+00 0.000000000000000000e+00 8.544921874999993061e-03 6.103515624999994796e-03 0.000000000000000000e+00 0.000000000000000000e+00 4.882812499999995663e-03 0.000000000000000000e+00 1.098632812499999133e-02 1.220703124999998916e-03 0.000000000000000000e+00 0.000000000000000000e+00 1.220703124999998916e-03 1.220703124999998959e-02 3.662109374999996531e-03 2.441406249999997832e-03 1.220703124999998916e-03 3.662109374999996531e-03 0.000000000000000000e+00 0.000000000000000000e+00 0.000000000000000000e+00 0.000000000000000000e+00 2.197265624999998265e-02 2.441406249999997832e-03 0.000000000000000000e+00 1.098632812499999133e-02 0.000000000000000000e+00 0.000000000000000000e+00 0.000000000000000000e+00 1.220703124999998916e-03 2.441406249999997832e-03 8.544921874999993061e-03 3.662109374999996531e-03 4.882812499999995663e-03 1.220703124999998916e-03 1.220703124999998916e-03
8.250000000000000389e-03 3.645019531249996447e+00 2.524414062499997780e+00 1.574707031249998668e+00 8.825683593749991118e-01 6.774902343749994449e-01 4.821777343749995559e-01 2.661132812499997780e-01 1.477050781249998890e-01 1.477050781249998890e-01 6.713867187499994449e-02 6.958007812499994449e-02 1.318359374999998890e-01 1.184082031249998890e-01 5.615234374999994449e-02 6.591796874999994449e-02 2.929687499999997224e-02 1.708984374999998612e-02 2.929687499999997224e-02 3.540039062499997224e-02 5.615234374999994449e-02 1.464843749999998612e-02 7.324218749999993061e-03 4.028320312499996531e-02 2.075195312499998265e-02 2.319335937499997918e-02 1.098632812499999133e-02 8.544921874999993061e-03 1.586914062499998612e-02 2.197265624999998265e-02 1.831054687499998612e-02 1.953124999999998265e-02 3.662109374999996531e-03 2.075195312499998265e-02 2.075195312499998265e-02 0.000000000000000000e+00 4.882812499999995663e-03 3.662109374999996531e-03 8.544921874999993061e-03 1.220703124999998959e-02 0.000000000000000000e+00 1.586914062499998612e-02 3.662109374999996531e-03 3.662109374999996531e-03 2.441406249999997832e-03 1.220703124999998959e-02 4.882812499999995663e-03 3.662109374999996531e-03 1.220703124999998959e-02 7.324218749999993061e-03 4.882812499999995663e-03 6.103515624999994796e-03 7.324218749999993061e-03 1.831054687499998612e-02 1.586914062499998612e-02 4.882812499999995663e-03 1.098632812499999133e-02 1.098632812499999133e-02 2.441406249999997832e-03 1.831054687499998612e-02 0.000000000000000000e+00 3.662109374999996531e-03 3.662109374999996531e-03 7.324218749999993061e-03 1.953124999999998265e-02 2.197265624999998265e-02 1.220703124999998959e-02 6.103515624999994796e-03 1.098632812499999133e-02 0.000000000000000000e+00 6.103515624999994796e-03 2.441406249999997832e-03 9.765624999999991326e-03 2.441406249999997832e-03 1.220703124999998916e-03 2.441406249999997832e-03 6.103515624999994796e-03 1.098632812499999133e-02 0.000000000000000000e+00 1.220703124999998916e-03 6.103515624999994796e-03 2.685546874999997918e-02 0.000000000000000000e+00 1.220703124999998959e-02 0.000000000000000000e+00 1.464843749999998612e-02 1.220703124999998916e-03 1.098632812499999133e-02 2.441406249999997832e-03 9.765624999999991326e-03 7.324218749999993061e-03 3.662109374999996531e-03 1.342773437499998959e-02 4.882812499999995663e-03 0.000000000000000000e+00 6.103515624999994796e-03 8.544921874999993061e-03 2.075195312499998265e-02 0.000000000000000000e+00 1.220703124999998916e-03 1.220703124999998959e-02 0.000000000000000000e+00 7.324218749999993061e-03 4.882812499999995663e-03 8.544921874999993061e-03 4.882812499999995663e-03 1.220703124999998959e-02 0.000000000000000000e+00 4.882812499999995663e-03 3.662109374999996531e-03 7.324218749999993061e-03 6.103515624999994796e-03 2.441406249999997832e-03 2.441406249999997832e-03 3.662109374999996531e-03 1.220703124999998916e-03 1.708984374999998612e-02 2.197265624999998265e-02 8.544921874999993061e-03 2.441406249999997832e-03 1.831054687499998612e-02 1.220703124999998916e-03 3.662109374999996531e-03 8.544921874999993061e-03 6.103515624999994796e-03 9.765624999999991326e-03 1.464843749999998612e-02 1.220703124999998916e-03 2.075195312499998265e-02 1.708984374999998612e-02 0.000000000000000000e+00 4.882812499999995663e-03 8.544921874999993061e-03 0.000000000000000000e+00 0.000000000000000000e+00 2.441406249999997832e-03 7.324218749999993061e-03 9.765624999999991326e-03 0.000000000000000000e+00 1.220703124999998916e-03 1.586914062499998612e-02 0.000000000000000000e+00 2.441406249999997832e-03 0.000000000000000000e+00 6.103515624999994796e-03 1.586914062499998612e-02 8.544921874999993061e-03 0.000000000000000000e+00 6.103515624999994796e-03 1.220703124999998916e-03 3.662109374999996531e-03
8.750000000000000833e-03 5.145263671874995559e+00 3.442382812499997335e+00 2.424316406249997780e+00 1.447753906249998668e+00 9.643554687499991118e-01 7.019042968749994449e-01 4.113769531249996669e-01 2.514648437499997780e-01 2.600097656249997780e-01 1.794433593749998612e-01 1.916503906249998335e-01 1.477050781249998890e-01 1.647949218749998612e-01 8.666992187499993061e-02 1.220703124999998890e-01 5.126953124999995837e-02 3.173828124999997224e-02 4.516601562499995837e-02 3.662109374999997224e-02 8.666992187499993061e-02 2.441406249999997918e-02 3.662109374999997224e-02 3.417968749999997224e-02 1.708984374999998612e-02 3.906249999999996531e-02 3.417968749999997224e-02 3.662109374999997224e-02 1.831054687499998612e-02 2.075195312499998265e-02 1.464843749999998612e-02 1.953124999999998265e-02 4.882812499999995663e-03 2.319335937499997918e-02 3.906249999999996531e-02 8.544921874999993061e-03 1.831054687499998612e-02 2.441406249999997832e-03 2.441406249999997918e-02 1.831054687499998612e-02 3.662109374999996531e-03 1.831054687499998612e-02 9.765624999999991326e-03 8.544921874999993061e-03 2.197265624999998265e-02 3.662109374999996531e-03 1.220703124999998959e-02 1.464843749999998612e-02 2.075195312499998265e-02 2.319335937499997918e-02 2.441406249999997832e-03 6.103515624999994796e-03 6.103515624999994796e-03 3.662109374999997224e-02 2.929687499999997224e-02 9.765624999999991326e-03 1.098632812499999133e-02 1.342773437499998959e-02 0.000000000000000000e+00 4.882812499999995663e-03 2.441406249999997832e-03 2.563476562499997918e-02 1.953124999999998265e-02 6.103515624999994796e-03 1.098632812499999133e-02 4.882812499999995663e-03 2.319335937499997918e-02 2.441406249999997918e-02 1.464843749999998612e-02 2.441406249999997832e-03 1.586914062499998612e-02 2.441406249999997832e-03 1.342773437499998959e-02 1.342773437499998959e-02 9.765624999999991326e-03 8.544921874999993061e-03 2.441406249999997832e-03 1.953124999999998265e-02 2.441406249999997832e-03 6.103515624999994796e-03 1.953124999999998265e-02 3.662109374999997224e-02 1.464843749999998612e-02 8.544921874999993061e-03 1.831054687499998612e-02 9.765624999999991326e-03 6.103515624999994796e-03 1.586914062499998612e-02 8.544921874999993061e-03 4.882812499999995663e-03 6.103515624999994796e-03 1.831054687499998612e-02 2.075195312499998265e-02 1.098632812499999133e-02 1.220703124999998959e-02 1.953124999999998265e-02 8.544921874999993061e-03 1.831054687499998612e-02 1.220703124999998916e-03 6.103515624999994796e-03 6.103515624999994796e-03 1.220703124999998959e-02 4.882812499999995663e-03 3.662109374999996531e-03 9.765624999999991326e-03 2.441406249999997918e-02 2.441406249999997832e-03 4.882812499999995663e-03 1.220703124999998959e-02 9.765624999999991326e-03 9.765624999999991326e-03 7.324218749999993061e-03 0.000000000000000000e+00 2.319335937499997918e-02 1.098632812499999133e-02 4.882812499999995663e-03 1.342773437499998959e-02 3.051757812499997224e-02 1.586914062499998612e-02 1.464843749999998612e-02 9.765624999999991326e-03 1.708984374999998612e-02 3.662109374999996531e-03 2.075195312499998265e-02 0.000000000000000000e+00 1.098632812499999133e-02 8.544921874999993061e-03 3.662109374999996531e-03 3.417968749999997224e-02 4.882812499999995663e-03 2.441406249999997832e-03 2.685546874999997918e-02 9.765624999999991326e-03 1.098632812499999133e-02 2.441406249999997832e-03 3.662109374999996531e-03 6.103515624999994796e-03 7.324218749999993061e-03 2.441406249999997832e-03 7.324218749999993061e-03 2.807617187499997224e-02 2.075195312499998265e-02 9.765624999999991326e-03 0.000000000000000000e+00 1.098632812499999133e-02 4.882812499999995663e-03 1.586914062499998612e-02 6.103515624999994796e-03 3.662109374999996531e-03 4.882812499999995663e-03 1.220703124999998959e-02
9.250000000000001277e-03 6.979980468750017764e+00 4.654541015625011546e+00 3.258056640625008438e+00 2.238769531250005773e+00 1.464843750000003775e+00 1.015625000000002665e+00 6.884765625000018874e-01 3.955078125000009992e-01 3.942871093750009992e-01 2.478027343750006384e-01 2.612304687500006661e-01 2.490234375000006384e-01 2.014160156250005274e-01 1.074218750000002776e-01 1.770019531250004718e-01 6.347656250000016653e-02 8.300781250000020817e-02 9.521484375000024980e-02 1.110839843750002776e-01 1.110839843750002776e-01 6.835937500000018041e-02 4.516601562500011796e-02 9.155273437500023592e-02 4.150390625000010408e-02 5.859375000000015266e-02 5.371093750000013878e-02 3.173828125000008327e-02 4.516601562500011796e-02 2.807617187500006939e-02 3.906250000000010408e-02 1.831054687500004510e-02 2.197265625000005898e-02 4.516601562500011796e-02 3.662109375000009021e-02 2.807617187500006939e-02 3.051757812500007980e-02 7.324218750000019082e-03 2.563476562500006592e-02 2.929687500000007633e-02 1.098632812500002949e-02 2.563476562500006592e-02 3.540039062500009021e-02 1.098632812500002949e-02 2.197265625000005898e-02 3.540039062500009021e-02 1.098632812500002949e-02 1.342773437500003469e-02 2.563476562500006592e-02 2.685546875000006939e-02 1.098632812500002949e-02 1.220703125000003123e-02 6.591796875000016653e-02 3.662109375000009021e-02 4.150390625000010408e-02 3.295898437500008327e-02 1.464843750000003816e-02 8.544921875000022551e-03 4.882812500000013010e-03 7.324218750000019082e-03 6.103515625000015613e-03 4.150390625000010408e-02 4.760742187500012490e-02 2.563476562500006592e-02 1.586914062500004163e-02 2.563476562500006592e-02 3.662109375000009541e-03 3.295898437500008327e-02 1.953125000000005204e-02 9.765625000000026021e-03 2.441406250000006505e-03 2.319335937500005898e-02 3.173828125000008327e-02 4.028320312500010408e-02 1.220703125000003253e-03 1.464843750000003816e-02 6.103515625000015613e-03 2.563476562500006592e-02 9.765625000000026021e-03 1.098632812500002949e-02 4.272460937500010408e-02 1.708984375000004510e-02 1.098632812500002949e-02 9.765625000000026021e-03 1.342773437500003469e-02 1.708984375000004510e-02 1.098632812500002949e-02 2.197265625000005898e-02 2.197265625000005898e-02 8.544921875000022551e-03 2.441406250000006245e-02 1.220703125000003123e-02 1.831054687500004510e-02 1.220703125000003123e-02 6.103515625000015613e-03 1.708984375000004510e-02 1.342773437500003469e-02 1.464843750000003816e-02 2.441406250000006505e-03 1.831054687500004510e-02 1.220703125000003123e-02 1.708984375000004510e-02 7.324218750000019082e-03 1.342773437500003469e-02 8.544921875000022551e-03 1.953125000000005204e-02 1.220703125000003123e-02 6.103515625000015613e-03 1.708984375000004510e-02 2.075195312500005204e-02 3.662109375000009021e-02 7.324218750000019082e-03 7.324218750000019082e-03 1.342773437500003469e-02 1.220703125000003253e-03 1.098632812500002949e-02 1.831054687500004510e-02 4.272460937500010408e-02 3.295898437500008327e-02 9.765625000000026021e-03 2.563476562500006592e-02 2.075195312500005204e-02 3.662109375000009541e-03 1.708984375000004510e-02 4.882812500000013010e-03 3.051757812500007980e-02 1.464843750000003816e-02 8.544921875000022551e-03 4.272460937500010408e-02 7.324218750000019082e-03 2.319335937500005898e-02 1.953125000000005204e-02 1.831054687500004510e-02 9.765625000000026021e-03 8.544921875000022551e-03 1.708984375000004510e-02 0.000000000000000000e+00 1.342773437500003469e-02 4.882812500000013010e-03 2.441406250000006505e-03 4.760742187500012490e-02 1.831054687500004510e-02 8.544921875000022551e-03 2.441406250000006505e-03 1.586914062500004163e-02 4.394531250000011796e-02 4.394531250000011796e-02 4.882812500000013010e-03 9.765625000000026021e-03 1.953125000000005204e-02 6.103515625000015613e-03
9.749999999999999986e-03 1.005493164062499112e+01 6.251220703124994671e+00 4.541015624999996447e+00 3.037109374999997335e+00 1.986083984374998224e+00 1.445312499999998668e+00 9.973144531249991118e-01 6.066894531249994449e-01 6.384277343749994449e-01 3.735351562499996669e-01 3.771972656249996669e-01 4.016113281249996669e-01 3.308105468749997224e-01 1.855468749999998335e-01 2.111816406249998335e-01 1.464843749999998890e-01 1.428222656249998890e-01 1.354980468749998890e-01 1.879882812499998335e-01 1.574707031249998612e-01 1.196289062499998890e-01 1.098632812499999167e-01 1.428222656249998890e-01 8.422851562499993061e-02 9.399414062499991673e-02 7.934570312499993061e-02 5.859374999999994449e-02 6.103515624999994449e-02 5.737304687499994449e-02 3.051757812499997224e-02 3.662109374999997224e-02 2.929687499999997224e-02 6.103515624999994449e-02 6.225585937499994449e-02 3.417968749999997224e-02 4.272460937499996531e-02 2.441406249999997918e-02 4.028320312499996531e-02 6.225585937499994449e-02 3.906249999999996531e-02 1.342773437499998959e-02 3.051757812499997224e-02 2.563476562499997918e-02 3.662109374999997224e-02 1.831054687499998612e-02 3.906249999999996531e-02 5.371093749999995837e-02 3.173828124999997224e-02 4.028320312499996531e-02 1.464843749999998612e-02 8.544921874999993061e-03 6.225585937499994449e-02 8.300781249999993061e-02 4.882812499999995837e-02 4.028320312499996531e-02 3.417968749999997224e-02 2.929687499999997224e-02 1.831054687499998612e-02 3.295898437499997224e-02 1.342773437499998959e-02 3.540039062499997224e-02 5.859374999999994449e-02 3.295898437499997224e-02 1.586914062499998612e-02 3.051757812499997224e-02 3.051757812499997224e-02 4.272460937499996531e-02 1.953124999999998265e-02 1.831054687499998612e-02 1.586914062499998612e-02 4.394531249999996531e-02 4.272460937499996531e-02 3.662109374999997224e-02 1.831054687499998612e-02 2.197265624999998265e-02 4.150390624999996531e-02 2.197265624999998265e-02 1.464843749999998612e-02 4.394531249999996531e-02 4.272460937499996531e-02 3.051757812499997224e-02 1.831054687499998612e-02 3.540039062499997224e-02 1.953124999999998265e-02 2.563476562499997918e-02 3.662109374999997224e-02 4.272460937499996531e-02 4.760742187499995837e-02 1.586914062499998612e-02 1.586914062499998612e-02 1.464843749999998612e-02 2.807617187499997224e-02 1.220703124999998959e-02 1.586914062499998612e-02 2.319335937499997918e-02 2.685546874999997918e-02 5.981445312499994449e-02 9.765624999999991326e-03 2.807617187499997224e-02 4.150390624999996531e-02 1.953124999999998265e-02 1.708984374999998612e-02 1.708984374999998612e-02 1.342773437499998959e-02 2.075195312499998265e-02 2.075195312499998265e-02 1.831054687499998612e-02 5.126953124999995837e-02 9.765624999999991326e-03 3.662109374999997224e-02 1.953124999999998265e-02 8.544921874999993061e-03 2.075195312499998265e-02 1.098632812499999133e-02 2.441406249999997918e-02 1.342773437499998959e-02 3.906249999999996531e-02 3.173828124999997224e-02 4.882812499999995663e-03 5.004882812499995837e-02 4.028320312499996531e-02 3.051757812499997224e-02 1.464843749999998612e-02 1.831054687499998612e-02 5.859374999999994449e-02 4.638671874999995837e-02 4.638671874999995837e-02 5.371093749999995837e-02 2.441406249999997918e-02 2.319335937499997918e-02 2.563476562499997918e-02 1.342773437499998959e-02 1.098632812499999133e-02 1.708984374999998612e-02 1.831054687499998612e-02 1.708984374999998612e-02 2.441406249999997918e-02 9.765624999999991326e-03 1.220703124999998959e-02 3.173828124999997224e-02 1.953124999999998265e-02 1.220703124999998959e-02 6.103515624999994796e-03 1.831054687499998612e-02 2.685546874999997918e-02 4.760742187499995837e-02 1.220703124999998959e-02 1.708984374999998612e-02 2.441406249999997918e-02 2.563476562499997918e-02
1.025000000000000043e-02 1.243041992187498934e+01 8.430175781249992895e+00 6.059570312499994671e+00 4.208984374999996447e+00 2.821044921874997780e+00 1.911621093749998224e+00 1.346435546874998890e+00 8.801269531249991118e-01 8.081054687499993339e-01 4.748535156249995559e-01 5.114746093749995559e-01 4.919433593749995559e-01 4.284667968749996669e-01 2.429199218749997780e-01 2.709960937499997780e-01 2.001953124999998335e-01 2.197265624999998335e-01 2.636718749999997780e-01 1.782226562499998612e-01 1.855468749999998335e-01 1.477050781249998890e-01 1.489257812499998890e-01 1.892089843749998335e-01 1.171874999999998890e-01 1.049804687499999167e-01 1.025390624999999167e-01 7.812499999999993061e-02 7.080078124999994449e-02 8.300781249999993061e-02 5.004882812499995837e-02 9.521484374999991673e-02 5.737304687499994449e-02 5.615234374999994449e-02 9.155273437499991673e-02 4.882812499999995837e-02 5.126953124999995837e-02 2.319335937499997918e-02 5.859374999999994449e-02 4.516601562499995837e-02 4.760742187499995837e-02 3.417968749999997224e-02 5.493164062499995837e-02 6.103515624999994449e-02 5.249023437499995837e-02 5.004882812499995837e-02 6.713867187499994449e-02 5.004882812499995837e-02 5.981445312499994449e-02 5.249023437499995837e-02 2.807617187499997224e-02 2.197265624999998265e-02 1.086425781249999167e-01 1.135253906249998890e-01 5.126953124999995837e-02 5.126953124999995837e-02 7.202148437499994449e-02 5.737304687499994449e-02 6.225585937499994449e-02 3.173828124999997224e-02 1.953124999999998265e-02 5.371093749999995837e-02 5.371093749999995837e-02 2.319335937499997918e-02 7.812499999999993061e-02 6.835937499999994449e-02 4.516601562499995837e-02 4.638671874999995837e-02 3.784179687499996531e-02 2.807617187499997224e-02 3.540039062499997224e-02 2.441406249999997918e-02 5.493164062499995837e-02 4.760742187499995837e-02 1.586914062499998612e-02 3.662109374999997224e-02 2.319335937499997918e-02 2.075195312499998265e-02 4.272460937499996531e-02 5.493164062499995837e-02 7.446289062499994449e-02 2.929687499999997224e-02 3.051757812499997224e-02 4.760742187499995837e-02 3.906249999999996531e-02 5.493164062499995837e-02 3.173828124999997224e-02 3.051757812499997224e-02 5.859374999999994449e-02 2.929687499999997224e-02 4.760742187499995837e-02 4.150390624999996531e-02 4.272460937499996531e-02 4.272460937499996531e-02 3.173828124999997224e-02 5.371093749999995837e-02 4.638671874999995837e-02 5.859374999999994449e-02 2.563476562499997918e-02 5.004882812499995837e-02 3.906249999999996531e-02 5.859374999999994449e-02 4.882812499999995837e-02 2.319335937499997918e-02 7.324218749999993061e-03 3.906249999999996531e-02 2.929687499999997224e-02 3.295898437499997224e-02 6.713867187499994449e-02 1.342773437499998959e-02 3.417968749999997224e-02 3.173828124999997224e-02 1.831054687499998612e-02 2.075195312499998265e-02 1.708984374999998612e-02 2.563476562499997918e-02 3.051757812499997224e-02 3.662109374999997224e-02 5.493164062499995837e-02 2.319335937499997918e-02 5.493164062499995837e-02 4.394531249999996531e-02 2.929687499999997224e-02 3.784179687499996531e-02 3.051757812499997224e-02 6.958007812499994449e-02 3.662109374999997224e-02 5.371093749999995837e-02 5.981445312499994449e-02 3.173828124999997224e-02 6.469726562499994449e-02 5.249023437499995837e-02 3.540039062499997224e-02 2.075195312499998265e-02 2.319335937499997918e-02 2.441406249999997918e-02 2.075195312499998265e-02 2.929687499999997224e-02 1.342773437499998959e-02 3.173828124999997224e-02 4.272460937499996531e-02 4.516601562499995837e-02 2.075195312499998265e-02 1.220703124999998959e-02 3.417968749999997224e-02 3.906249999999996531e-02 6.469726562499994449e-02 1.098632812499999133e-02 4.028320312499996531e-02 6.469726562499994449e-02 3.906249999999996531e-02
1.075000000000000087e-02 1.608520507812504263e+01 1.134887695312503020e+01 8.116455078125021316e+00 5.039062500000013323e+00 3.698730468750009770e+00 2.404785156250006217e+00 1.680908203125004219e+00 1.153564453125002887e+00 1.123046875000002887e+00 7.385253906250018874e-01 5.834960937500014433e-01 7.580566406250019984e-01 5.346679687500013323e-01 4.541015625000011102e-01 4.016113281250010547e-01 2.697753906250007216e-01 1.940917968750004996e-01 3.466796875000009437e-01 2.868652343750007216e-01 3.063964843750007772e-01 2.136230468750005551e-01 2.416992187500006384e-01 2.429199218750006384e-01 1.257324218750003331e-01 2.050781250000005274e-01 1.611328125000004163e-01 1.025390625000002637e-01 1.135253906250002776e-01 7.690429687500019429e-02 8.666992187500023592e-02 1.159667968750003053e-01 1.452636718750003608e-01 8.178710937500020817e-02 1.293945312500003331e-01 8.178710937500020817e-02 6.103515625000015959e-02 4.760742187500012490e-02 5.371093750000013878e-02 1.123046875000002776e-01 9.521484375000024980e-02 5.249023437500013184e-02 8.544921875000020817e-02 5.859375000000015266e-02 7.202148437500018041e-02 4.516601562500011796e-02 8.056640625000020817e-02 8.544921875000020817e-02 7.446289062500019429e-02 1.037597656250002637e-01 4.882812500000012490e-02 4.272460937500010408e-02 8.544921875000020817e-02 8.056640625000020817e-02 8.666992187500023592e-02 6.713867187500018041e-02 6.347656250000016653e-02 8.789062500000023592e-02 9.521484375000024980e-02 6.958007812500018041e-02 6.225585937500015959e-02 9.765625000000024980e-02 6.713867187500018041e-02 5.249023437500013184e-02 5.004882812500013184e-02 8.178710937500020817e-02 5.737304687500015266e-02 8.300781250000020817e-02 6.713867187500018041e-02 4.272460937500010408e-02 1.135253906250002776e-01 7.812500000000020817e-02 5.615234375000013878e-02 5.615234375000013878e-02 3.295898437500008327e-02 8.544921875000020817e-02 5.004882812500013184e-02 4.150390625000010408e-02 5.737304687500015266e-02 8.911132812500023592e-02 7.446289062500019429e-02 6.103515625000015959e-02 8.666992187500023592e-02 5.371093750000013878e-02 7.934570312500020817e-02 6.347656250000016653e-02 5.981445312500015266e-02 9.399414062500024980e-02 5.493164062500013878e-02 3.295898437500008327e-02 4.394531250000011796e-02 5.615234375000013878e-02 5.615234375000013878e-02 4.028320312500010408e-02 4.882812500000012490e-02 8.789062500000023592e-02 4.882812500000012490e-02 9.399414062500024980e-02 8.544921875000020817e-02 5.737304687500015266e-02 6.103515625000015959e-02 2.807617187500006939e-02 3.051757812500007980e-02 4.516601562500011796e-02 3.906250000000010408e-02 7.690429687500019429e-02 2.685546875000006939e-02 3.051757812500007980e-02 9.887695312500024980e-02 2.197265625000005898e-02 4.760742187500012490e-02 6.591796875000016653e-02 4.882812500000012490e-02 4.028320312500010408e-02 3.784179687500009714e-02 3.173828125000008327e-02 6.713867187500018041e-02 7.324218750000018041e-02 6.713867187500018041e-02 3.784179687500009714e-02 6.713867187500018041e-02 7.568359375000019429e-02 1.342773437500003469e-02 4.760742187500012490e-02 4.272460937500010408e-02 9.521484375000024980e-02 7.080078125000018041e-02 8.178710937500020817e-02 7.202148437500018041e-02 6.469726562500016653e-02 7.568359375000019429e-02 5.615234375000013878e-02 5.249023437500013184e-02 4.882812500000012490e-02 2.441406250000006245e-02 4.638671875000011796e-02 3.662109375000009021e-02 4.028320312500010408e-02 3.540039062500009021e-02 1.464843750000003816e-02 7.690429687500019429e-02 4.760742187500012490e-02 5.249023437500013184e-02 4.028320312500010408e-02 3.417968750000009021e-02 7.568359375000019429e-02 7.202148437500018041e-02 1.953125000000005204e-02 5.004882812500013184e-02 6.713867187500018041e-02 4.882812500000012490e-02
1.124999999999999958e-02 1.976562499999998224e+01 1.444091796874998579e+01 9.885253906249991118e+00 6.711425781249994671e+00 4.735107421874996447e+00 3.063964843749997335e+00 2.392578124999998224e+00 1.629638671874998668e+00 1.538085937499998668e+00 9.619140624999991118e-01 9.191894531249991118e-01 9.216308593749991118e-01 6.652832031249994449e-01 5.957031249999995559e-01 6.323242187499994449e-01 4.443359374999995559e-01 3.723144531249996669e-01 3.881835937499996669e-01 3.479003906249997224e-01 3.662109374999996669e-01 2.624511718749997780e-01 3.259277343749997224e-01 2.990722656249997780e-01 1.635742187499998612e-01 2.368164062499997780e-01 1.794433593749998612e-01 1.672363281249998612e-01 2.099609374999998335e-01 1.611328124999998612e-01 1.391601562499998890e-01 1.232910156249998890e-01 1.635742187499998612e-01 1.501464843749998612e-01 1.501464843749998612e-01 1.855468749999998335e-01 1.098632812499999167e-01 1.135253906249998890e-01 9.399414062499991673e-02 1.464843749999998890e-01 1.208496093749998890e-01 7.812499999999993061e-02 8.178710937499993061e-02 1.086425781249999167e-01 1.293945312499998890e-01 1.464843749999998890e-01 1.330566406249998890e-01 1.660156249999998612e-01 1.318359374999998890e-01 1.257324218749998890e-01 6.835937499999994449e-02 7.934570312499993061e-02 1.330566406249998890e-01 1.013183593749999167e-01 8.911132812499993061e-02 1.245117187499998890e-01 9.887695312499991673e-02 1.257324218749998890e-01 1.464843749999998890e-01 8.422851562499993061e-02 8.544921874999993061e-02 1.318359374999998890e-01 1.293945312499998890e-01 9.521484374999991673e-02 5.371093749999995837e-02 1.220703124999998890e-01 1.062011718749999167e-01 1.074218749999999167e-01 8.666992187499993061e-02 4.882812499999995837e-02 1.062011718749999167e-01 9.155273437499991673e-02 9.521484374999991673e-02 9.399414062499991673e-02 6.469726562499994449e-02 1.037597656249999167e-01 9.155273437499991673e-02 8.544921874999993061e-02 7.446289062499994449e-02 6.225585937499994449e-02 1.062011718749999167e-01 9.033203124999991673e-02 8.056640624999993061e-02 9.765624999999991673e-02 7.934570312499993061e-02 4.638671874999995837e-02 7.812499999999993061e-02 1.196289062499998890e-01 5.737304687499994449e-02 5.004882812499995837e-02 8.666992187499993061e-02 7.080078124999994449e-02 8.789062499999993061e-02 8.789062499999993061e-02 5.859374999999994449e-02 8.422851562499993061e-02 1.086425781249999167e-01 1.086425781249999167e-01 7.202148437499994449e-02 7.934570312499993061e-02 4.516601562499995837e-02 6.347656249999994449e-02 5.615234374999994449e-02 6.469726562499994449e-02 5.004882812499995837e-02 5.371093749999995837e-02 4.882812499999995837e-02 1.098632812499999167e-01 1.000976562499999167e-01 5.371093749999995837e-02 6.225585937499994449e-02 7.446289062499994449e-02 6.225585937499994449e-02 5.371093749999995837e-02 6.958007812499994449e-02 6.835937499999994449e-02 8.300781249999993061e-02 5.615234374999994449e-02 9.277343749999991673e-02 6.347656249999994449e-02 1.208496093749998890e-01 8.056640624999993061e-02 5.981445312499994449e-02 8.178710937499993061e-02 5.615234374999994449e-02 5.981445312499994449e-02 6.469726562499994449e-02 1.062011718749999167e-01 8.666992187499993061e-02 8.300781249999993061e-02 9.277343749999991673e-02 1.049804687499999167e-01 7.812499999999993061e-02 6.591796874999994449e-02 5.004882812499995837e-02 8.789062499999993061e-02 7.446289062499994449e-02 4.150390624999996531e-02 6.225585937499994449e-02 4.394531249999996531e-02 6.958007812499994449e-02 7.202148437499994449e-02 8.544921874999993061e-02 7.812499999999993061e-02 1.110839843749998890e-01 5.981445312499994449e-02 7.202148437499994449e-02 1.464843749999998612e-02 8.544921874999993061e-02 9.521484374999991673e-02 5.737304687499994449e-02
1.175000000000000003e-02 2.305297851562497868e+01 1.782958984374998579e+01 1.208984374999998934e+01 8.530273437499992895e+00 5.946044921874994671e+00 3.958740234374996447e+00 2.947998046874997335e+00 2.117919921874998224e+00 1.850585937499998224e+00 1.281738281249998890e+00 1.087646484374999112e+00 1.193847656249999112e+00 9.692382812499991118e-01 7.519531249999993339e-01 6.835937499999994449e-01 5.908203124999995559e-01 4.663085937499995559e-01 5.285644531249995559e-01 4.895019531249995559e-01 4.504394531249995559e-01 3.942871093749996669e-01 4.431152343749995559e-01 4.467773437499995559e-01 2.722167968749997780e-01 3.295898437499997224e-01 2.648925781249997780e-01 2.136230468749998335e-01 2.978515624999997780e-01 2.294921874999997780e-01 2.050781249999998335e-01 1.635742187499998612e-01 2.307128906249997780e-01 1.794433593749998612e-01 1.892089843749998335e-01 1.354980468749998890e-01 1.452636718749998890e-01 1.513671874999998612e-01 1.623535156249998612e-01 1.904296874999998335e-01 1.855468749999998335e-01 1.013183593749999167e-01 1.635742187499998612e-01 1.354980468749998890e-01 1.867675781249998335e-01 1.354980468749998890e-01 1.708984374999998612e-01 1.513671874999998612e-01 2.038574218749998335e-01 2.087402343749998335e-01 1.379394531249998890e-01 1.281738281249998890e-01 1.770019531249998612e-01 1.928710937499998335e-01 1.562499999999998612e-01 1.196289062499998890e-01 1.489257812499998890e-01 1.159667968749998890e-01 1.562499999999998612e-01 1.550292968749998612e-01 1.049804687499999167e-01 1.672363281249998612e-01 1.367187499999998890e-01 1.062011718749999167e-01 1.159667968749998890e-01 1.879882812499998335e-01 1.074218749999999167e-01 1.501464843749998612e-01 1.391601562499998890e-01 1.159667968749998890e-01 1.440429687499998890e-01 1.257324218749998890e-01 1.037597656249999167e-01 1.477050781249998890e-01 9.399414062499991673e-02 1.391601562499998890e-01 1.342773437499998890e-01 1.037597656249999167e-01 1.464843749999998890e-01 1.123046874999998890e-01 1.428222656249998890e-01 1.428222656249998890e-01 1.464843749999998890e-01 9.643554687499991673e-02 7.812499999999993061e-02 7.446289062499994449e-02 1.098632812499999167e-01 6.713867187499994449e-02 1.135253906249998890e-01 6.591796874999994449e-02 1.025390624999999167e-01 9.521484374999991673e-02 1.196289062499998890e-01 7.568359374999993061e-02 1.391601562499998890e-01 8.300781249999993061e-02 1.123046874999998890e-01 1.367187499999998890e-01 8.422851562499993061e-02 8.178710937499993061e-02 9.155273437499991673e-02 7.568359374999993061e-02 8.911132812499993061e-02 1.550292968749998612e-01 7.080078124999994449e-02 8.911132812499993061e-02 9.643554687499991673e-02 8.666992187499993061e-02 1.477050781249998890e-01 7.080078124999994449e-02 6.225585937499994449e-02 1.196289062499998890e-01 1.232910156249998890e-01 9.521484374999991673e-02 1.208496093749998890e-01 9.399414062499991673e-02 1.428222656249998890e-01 1.245117187499998890e-01 1.196289062499998890e-01 7.690429687499993061e-02 1.684570312499998612e-01 1.135253906249998890e-01 9.643554687499991673e-02 1.086425781249999167e-01 7.324218749999994449e-02 1.440429687499998890e-01 1.623535156249998612e-01 1.245117187499998890e-01 1.245117187499998890e-01 7.934570312499993061e-02 7.690429687499993061e-02 1.464843749999998890e-01 1.074218749999999167e-01 9.277343749999991673e-02 1.000976562499999167e-01 9.399414062499991673e-02 8.911132812499993061e-02 4.638671874999995837e-02 1.647949218749998612e-01 6.958007812499994449e-02 1.269531249999998890e-01 5.493164062499995837e-02 7.812499999999993061e-02 8.666992187499993061e-02 1.000976562499999167e-01 1.062011718749999167e-01 1.306152343749998890e-01 4.028320312499996531e-02 9.399414062499991673e-02 1.257324218749998890e-01 1.660156249999998612e-01
1.225000000000000047e-02 2.874511718749997158e+01 2.111206054687498224e+01 1.540649414062498579e+01 1.033203124999999112e+01 7.352294921874992895e+00 4.814453124999995559e+00 3.801269531249996447e+00 2.867431640624997780e+00 2.441406249999997780e+00 1.678466796874998668e+00 1.497802734374998668e+00 1.557617187499998668e+00 1.326904296874998890e+00 1.036376953124999112e+00 8.850097656249991118e-01 7.629394531249993339e-01 7.043457031249994449e-01 7.763671874999993339e-01 6.604003906249994449e-01 5.151367187499995559e-01 5.468749999999995559e-01 6.018066406249994449e-01 4.943847656249995559e-01 4.272460937499996669e-01 3.710937499999996669e-01 3.967285156249996669e-01 3.564453124999997224e-01 3.906249999999996669e-01 2.697753906249997780e-01 2.026367187499998335e-01 3.283691406249997224e-01 3.271484374999997224e-01 1.928710937499998335e-01 1.452636718749998890e-01 2.307128906249997780e-01 2.856445312499997780e-01 2.026367187499998335e-01 1.782226562499998612e-01 2.502441406249997780e-01 2.172851562499998335e-01 1.916503906249998335e-01 2.465820312499997780e-01 1.879882812499998335e-01 2.416992187499997780e-01 1.940917968749998335e-01 1.855468749999998335e-01 2.001953124999998335e-01 2.600097656249997780e-01 2.319335937499997780e-01 1.623535156249998612e-01 1.391601562499998890e-01 2.722167968749997780e-01 2.026367187499998335e-01 2.624511718749997780e-01 2.404785156249997780e-01 2.172851562499998335e-01 2.124023437499998335e-01 2.014160156249998335e-01 2.258300781249997780e-01 1.489257812499998890e-01 2.258300781249997780e-01 1.562499999999998612e-01 1.196289062499998890e-01 1.538085937499998612e-01 1.904296874999998335e-01 1.452636718749998890e-01 1.501464843749998612e-01 1.953124999999998335e-01 1.403808593749998890e-01 1.818847656249998335e-01 1.635742187499998612e-01 1.916503906249998335e-01 1.525878906249998612e-01 1.281738281249998890e-01 1.330566406249998890e-01 1.330566406249998890e-01 9.155273437499991673e-02 1.843261718749998335e-01 1.257324218749998890e-01 1.794433593749998612e-01 1.452636718749998890e-01 1.770019531249998612e-01 1.257324218749998890e-01 1.391601562499998890e-01 1.354980468749998890e-01 1.672363281249998612e-01 1.489257812499998890e-01 1.879882812499998335e-01 1.037597656249999167e-01 1.184082031249998890e-01 1.013183593749999167e-01 1.562499999999998612e-01 1.232910156249998890e-01 1.879882812499998335e-01 1.318359374999998890e-01 1.721191406249998612e-01 1.550292968749998612e-01 8.666992187499993061e-02 1.611328124999998612e-01 1.171874999999998890e-01 1.208496093749998890e-01 1.318359374999998890e-01 1.672363281249998612e-01 1.025390624999999167e-01 1.647949218749998612e-01 1.208496093749998890e-01 1.525878906249998612e-01 1.647949218749998612e-01 8.911132812499993061e-02 1.367187499999998890e-01 1.513671874999998612e-01 1.342773437499998890e-01 1.354980468749998890e-01 1.159667968749998890e-01 1.232910156249998890e-01 1.342773437499998890e-01 1.416015624999998890e-01 1.464843749999998890e-01 1.245117187499998890e-01 1.708984374999998612e-01 1.635742187499998612e-01 1.989746093749998335e-01 2.050781249999998335e-01 1.293945312499998890e-01 1.733398437499998612e-01 1.586914062499998612e-01 1.232910156249998890e-01 1.306152343749998890e-01 1.013183593749999167e-01 9.155273437499991673e-02 1.892089843749998335e-01 8.666992187499993061e-02 1.196289062499998890e-01 1.916503906249998335e-01 1.184082031249998890e-01 1.721191406249998612e-01 1.208496093749998890e-01 2.209472656249997780e-01 8.544921874999993061e-02 1.745605468749998612e-01 1.416015624999998890e-01 1.330566406249998890e-01 1.013183593749999167e-01 1.330566406249998890e-01 9.765624999999991673e-02 1.293945312499998890e-01 4.394531249999996531e-02 1.074218749999999167e-01 1.782226562499998612e-01 1.721191406249998612e-01
1.275000000000000092e-02 3.304809570312497158e+01 2.469604492187497868e+01 1.838867187499998579e+01 1.286499023437498934e+01 9.421386718749992895e+00 6.429443359374994671e+00 4.836425781249995559e+00 3.398437499999997335e+00 3.110351562499997335e+00 2.430419921874997780e+00 2.106933593749998224e+00 1.745605468749998668e+00 1.553955078124998668e+00 1.369628906249998890e+00 1.188964843749999112e+00 9.851074218749991118e-01 8.007812499999993339e-01 9.350585937499991118e-01 9.228515624999991118e-01 7.189941406249994449e-01 6.799316406249994449e-01 7.507324218749993339e-01 6.481933593749994449e-01 4.479980468749995559e-01 5.126953124999995559e-01 5.310058593749995559e-01 4.528808593749995559e-01 3.955078124999996669e-01 4.895019531249995559e-01 3.479003906249997224e-01 4.138183593749996669e-01 3.308105468749997224e-01 3.259277343749997224e-01 2.954101562499997780e-01 2.844238281249997780e-01 3.698730468749996669e-01 2.978515624999997780e-01 3.027343749999997224e-01 3.247070312499997224e-01 2.661132812499997780e-01 1.855468749999998335e-01 3.076171874999997224e-01 2.307128906249997780e-01 3.405761718749997224e-01 2.795410156249997780e-01 2.502441406249997780e-01 2.514648437499997780e-01 2.526855468749997780e-01 2.673339843749997780e-01 2.221679687499997780e-01 1.940917968749998335e-01 2.770996093749997780e-01 2.978515624999997780e-01 3.124999999999997224e-01 3.393554687499997224e-01 3.015136718749997224e-01 2.343749999999997780e-01 2.392578124999997780e-01 2.661132812499997780e-01 2.355957031249997780e-01 2.526855468749997780e-01 1.940917968749998335e-01 2.490234374999997780e-01 2.038574218749998335e-01 2.490234374999997780e-01 2.478027343749997780e-01 1.953124999999998335e-01 2.685546874999997780e-01 1.782226562499998612e-01 2.539062499999997780e-01 2.062988281249998335e-01 2.624511718749997780e-01 2.270507812499997780e-01 1.586914062499998612e-01 1.977539062499998335e-01 2.185058593749998335e-01 1.428222656249998890e-01 1.806640624999998335e-01 2.124023437499998335e-01 1.977539062499998335e-01 2.038574218749998335e-01 2.502441406249997780e-01 1.794433593749998612e-01 1.794433593749998612e-01 2.026367187499998335e-01 2.478027343749997780e-01 1.928710937499998335e-01 1.855468749999998335e-01 1.281738281249998890e-01 1.928710937499998335e-01 1.403808593749998890e-01 2.258300781249997780e-01 1.525878906249998612e-01 1.818847656249998335e-01 1.660156249999998612e-01 1.647949218749998612e-01 2.282714843749997780e-01 1.562499999999998612e-01 1.513671874999998612e-01 1.513671874999998612e-01 2.124023437499998335e-01 1.733398437499998612e-01 1.953124999999998335e-01 1.281738281249998890e-01 2.099609374999998335e-01 2.026367187499998335e-01 2.014160156249998335e-01 2.282714843749997780e-01 1.428222656249998890e-01 1.696777343749998612e-01 2.429199218749997780e-01 2.001953124999998335e-01 1.428222656249998890e-01 2.661132812499997780e-01 2.111816406249998335e-01 2.233886718749997780e-01 2.270507812499997780e-01 1.940917968749998335e-01 2.148437499999998335e-01 2.758789062499997780e-01 2.014160156249998335e-01 2.014160156249998335e-01 2.050781249999998335e-01 1.208496093749998890e-01 1.831054687499998335e-01 2.490234374999997780e-01 2.209472656249997780e-01 2.197265624999998335e-01 1.184082031249998890e-01 1.672363281249998612e-01 2.026367187499998335e-01 2.526855468749997780e-01 1.745605468749998612e-01 2.124023437499998335e-01 1.855468749999998335e-01 1.794433593749998612e-01 1.611328124999998612e-01 3.137207031249997224e-01 1.525878906249998612e-01 2.026367187499998335e-01 1.733398437499998612e-01 1.818847656249998335e-01 1.916503906249998335e-01 1.464843749999998890e-01 1.477050781249998890e-01 1.281738281249998890e-01 1.867675781249998335e-01 1.953124999999998335e-01 2.697753906249997780e-01 1.989746093749998335e-01
1.325000000000000136e-02 3.838134765625009948e+01 2.931274414062507816e+01 2.117553710937505329e+01 1.531372070312503908e+01 1.136962890625003020e+01 7.792968750000020428e+00 5.688476562500015099e+00 4.385986328125011546e+00 3.514404296875008882e+00 2.717285156250006661e+00 2.645263671875006661e+00 2.427978515625006217e+00 2.010498046875005329e+00 1.673583984375004219e+00 1.483154296875003775e+00 1.252441406250003331e+00 1.019287109375002665e+00 1.072998046875002665e+00 1.180419921875002887e+00 9.814453125000025535e-01 8.557128906250022204e-01 9.545898437500024425e-01 7.910156250000019984e-01 7.360839843750018874e-01 6.713867187500016653e-01 6.994628906250018874e-01 5.883789062500014433e-01 6.054687500000015543e-01 6.152343750000015543e-01 4.455566406250011102e-01 5.615234375000014433e-01 4.040527343750010547e-01 4.980468750000012768e-01 3.344726562500008327e-01 4.455566406250011102e-01 5.224609375000013323e-01 3.601074218750009437e-01 3.845214843750009992e-01 4.187011718750010547e-01 3.955078125000009992e-01 3.173828125000008327e-01 3.527832031250009437e-01 3.186035156250008327e-01 3.625488281250009437e-01 3.234863281250008327e-01 3.845214843750009992e-01 3.161621093750008327e-01 4.846191406250012768e-01 3.356933593750008327e-01 3.295898437500008327e-01 3.308105468750008327e-01 4.357910156250011102e-01 4.443359375000011102e-01 3.430175781250008327e-01 3.930664062500009992e-01 3.442382812500009437e-01 2.990722656250007772e-01 3.503417968750009437e-01 3.491210937500009437e-01 3.344726562500008327e-01 2.929687500000007216e-01 3.479003906250009437e-01 2.966308593750007772e-01 2.734375000000007216e-01 3.613281250000009437e-01 2.856445312500007216e-01 2.673339843750006661e-01 2.746582031250007216e-01 2.087402343750005274e-01 3.100585937500008327e-01 2.575683593750006661e-01 2.832031250000007216e-01 2.587890625000006661e-01 2.246093750000005551e-01 2.941894531250007216e-01 2.709960937500007216e-01 2.111816406250005274e-01 2.465820312500006384e-01 2.539062500000006661e-01 3.137207031250008327e-01 2.954101562500007216e-01 2.709960937500007216e-01 2.441406250000006384e-01 2.062988281250005274e-01 2.087402343750005274e-01 2.832031250000007216e-01 2.075195312500005274e-01 2.929687500000007216e-01 1.721191406250004718e-01 1.977539062500004996e-01 2.392578125000006106e-01 2.697753906250007216e-01 1.879882812500004996e-01 2.514648437500006661e-01 2.429199218750006384e-01 2.697753906250007216e-01 2.929687500000007216e-01 3.259277343750008327e-01 2.941894531250007216e-01 2.502441406250006661e-01 2.514648437500006661e-01 2.038574218750005274e-01 2.563476562500006661e-01 2.087402343750005274e-01 2.209472656250005551e-01 2.526855468750006661e-01 3.320312500000008327e-01 2.673339843750006661e-01 1.782226562500004718e-01 2.087402343750005274e-01 2.722167968750007216e-01 3.015136718750007772e-01 1.855468750000004718e-01 2.502441406250006661e-01 3.088378906250007772e-01 2.832031250000007216e-01 3.149414062500008327e-01 2.416992187500006384e-01 2.075195312500005274e-01 3.320312500000008327e-01 2.270507812500005551e-01 3.051757812500007772e-01 2.355957031250006106e-01 2.197265625000005551e-01 2.355957031250006106e-01 2.783203125000007216e-01 2.868652343750007216e-01 2.709960937500007216e-01 1.965332031250004996e-01 2.197265625000005551e-01 2.734375000000007216e-01 2.856445312500007216e-01 1.831054687500004718e-01 2.746582031250007216e-01 2.185058593750005551e-01 2.709960937500007216e-01 2.307128906250006106e-01 2.868652343750007216e-01 1.745605468750004718e-01 2.661132812500006661e-01 1.855468750000004718e-01 3.015136718750007772e-01 1.940917968750004996e-01 2.661132812500006661e-01 1.696777343750004163e-01 2.514648437500006661e-01 1.855468750000004718e-01 2.441406250000006384e-01 2.221679687500005551e-01 2.331542968750006106e-01
1.375000000000000007e-02 4.422729492187496447e+01 3.347167968749997158e+01 2.500122070312497868e+01 1.832763671874998579e+01 1.355834960937498934e+01 9.416503906249992895e+00 6.976318359374994671e+00 5.473632812499995559e+00 4.514160156249996447e+00 3.502197265624997335e+00 3.282470703124997335e+00 2.976074218749997335e+00 2.440185546874997780e+00 2.059326171874998224e+00 1.821289062499998224e+00 1.451416015624998668e+00 1.383056640624998890e+00 1.441650390624998668e+00 1.580810546874998668e+00 1.177978515624999112e+00 1.112060546874999112e+00 1.191406249999999112e+00 9.704589843749991118e-01 9.411621093749991118e-01 8.093261718749993339e-01 8.056640624999993339e-01 6.774902343749994449e-01 7.971191406249993339e-01 6.701660156249994449e-01 6.054687499999994449e-01 6.481933593749994449e-01 5.761718749999995559e-01 5.883789062499995559e-01 5.163574218749995559e-01 5.651855468749995559e-01 7.360839843749993339e-01 4.101562499999996669e-01 5.725097656249995559e-01 5.969238281249995559e-01 5.578613281249995559e-01 4.602050781249995559e-01 5.212402343749995559e-01 3.955078124999996669e-01 4.980468749999995559e-01 4.479980468749995559e-01 4.809570312499995559e-01 3.918457031249996669e-01 4.638671874999995559e-01 4.724121093749995559e-01 4.162597656249996669e-01 4.382324218749996669e-01 4.443359374999995559e-01 4.321289062499996669e-01 4.919433593749995559e-01 4.382324218749996669e-01 4.882812499999995559e-01 3.991699218749996669e-01 4.663085937499995559e-01 3.857421874999996669e-01 3.027343749999997224e-01 4.394531249999996669e-01 4.748535156249995559e-01 3.808593749999996669e-01 3.967285156249996669e-01 4.455566406249995559e-01 4.345703124999996669e-01 3.637695312499996669e-01 2.795410156249997780e-01 3.149414062499997224e-01 2.966308593749997780e-01 3.466796874999997224e-01 3.784179687499996669e-01 3.723144531249996669e-01 3.173828124999997224e-01 4.040527343749996669e-01 3.137207031249997224e-01 2.258300781249997780e-01 3.393554687499997224e-01 4.296874999999996669e-01 3.918457031249996669e-01 3.405761718749997224e-01 4.052734374999996669e-01 3.417968749999997224e-01 3.161621093749997224e-01 3.479003906249997224e-01 3.466796874999997224e-01 3.356933593749997224e-01 3.686523437499996669e-01 3.295898437499997224e-01 3.393554687499997224e-01 3.015136718749997224e-01 2.746582031249997780e-01 2.502441406249997780e-01 3.845214843749996669e-01 2.954101562499997780e-01 3.454589843749997224e-01 4.211425781249996669e-01 2.490234374999997780e-01 3.295898437499997224e-01 2.404785156249997780e-01 3.173828124999997224e-01 2.990722656249997780e-01 2.954101562499997780e-01 2.246093749999997780e-01 3.601074218749996669e-01 3.771972656249996669e-01 2.746582031249997780e-01 3.845214843749996669e-01 2.832031249999997780e-01 2.331542968749997780e-01 2.978515624999997780e-01 3.027343749999997224e-01 3.027343749999997224e-01 3.710937499999996669e-01 4.016113281249996669e-01 3.637695312499996669e-01 3.881835937499996669e-01 3.540039062499997224e-01 3.979492187499996669e-01 4.040527343749996669e-01 3.613281249999996669e-01 3.613281249999996669e-01 3.662109374999996669e-01 2.795410156249997780e-01 3.002929687499997224e-01 4.125976562499996669e-01 4.406738281249995559e-01 3.405761718749997224e-01 2.758789062499997780e-01 3.564453124999997224e-01 3.344726562499997224e-01 2.978515624999997780e-01 3.515624999999997224e-01 4.040527343749996669e-01 2.502441406249997780e-01 2.880859374999997780e-01 2.185058593749998335e-01 3.894042968749996669e-01 2.636718749999997780e-01 3.784179687499996669e-01 3.625488281249996669e-01 3.979492187499996669e-01 3.454589843749997224e-01 3.259277343749997224e-01 2.795410156249997780e-01 4.113769531249996669e-01 2.270507812499997780e-01 2.954101562499997780e-01 4.223632812499996669e-01 2.746582031249997780e-01
1.425000000000000051e-02 4.905273437499995737e+01 3.726806640624997158e+01 2.864013671874997158e+01 2.054931640624998224e+01 1.585327148437498579e+01 1.112792968749999112e+01 8.527832031249992895e+00 6.711425781249994671e+00 5.622558593749995559e+00 4.248046874999996447e+00 4.007568359374996447e+00 3.591308593749996447e+00 3.071289062499997335e+00 2.573242187499997780e+00 2.121582031249998224e+00 1.973876953124998224e+00 1.734619140624998668e+00 1.779785156249998224e+00 1.838378906249998224e+00 1.529541015624998668e+00 1.442871093749998668e+00 1.477050781249998668e+00 1.214599609374998890e+00 1.163330078124999112e+00 1.087646484374999112e+00 1.053466796874999112e+00 1.020507812499999112e+00 9.948730468749991118e-01 8.813476562499991118e-01 1.029052734374999112e+00 7.812499999999993339e-01 8.801269531249991118e-01 7.263183593749993339e-01 6.127929687499994449e-01 6.616210937499994449e-01 7.458496093749993339e-01 5.908203124999995559e-01 6.848144531249994449e-01 6.311035156249994449e-01 6.738281249999994449e-01 7.128906249999994449e-01 6.616210937499994449e-01 5.554199218749995559e-01 6.738281249999994449e-01 6.042480468749994449e-01 6.237792968749994449e-01 5.651855468749995559e-01 5.395507812499995559e-01 6.530761718749994449e-01 4.785156249999995559e-01 5.200195312499995559e-01 5.065917968749995559e-01 7.019042968749994449e-01 4.895019531249995559e-01 5.786132812499995559e-01 6.640624999999994449e-01 5.859374999999995559e-01 5.456542968749995559e-01 4.492187499999995559e-01 4.125976562499996669e-01 5.285644531249995559e-01 5.114746093749995559e-01 4.443359374999995559e-01 4.370117187499996669e-01 5.175781249999995559e-01 5.737304687499995559e-01 5.163574218749995559e-01 5.554199218749995559e-01 4.772949218749995559e-01 4.895019531249995559e-01 4.016113281249996669e-01 4.541015624999995559e-01 4.382324218749996669e-01 4.174804687499996669e-01 4.333496093749996669e-01 4.992675781249995559e-01 3.808593749999996669e-01 4.956054687499995559e-01 4.589843749999995559e-01 4.089355468749996669e-01 3.186035156249997224e-01 5.151367187499995559e-01 4.602050781249995559e-01 4.162597656249996669e-01 4.479980468749995559e-01 4.174804687499996669e-01 3.942871093749996669e-01 4.602050781249995559e-01 4.663085937499995559e-01 2.819824218749997780e-01 4.321289062499996669e-01 3.759765624999996669e-01 3.198242187499997224e-01 4.675292968749995559e-01 3.308105468749997224e-01 4.809570312499995559e-01 4.602050781249995559e-01 3.283691406249997224e-01 3.796386718749996669e-01 3.369140624999997224e-01 4.614257812499995559e-01 3.576660156249997224e-01 4.162597656249996669e-01 3.588867187499997224e-01 4.187011718749996669e-01 4.492187499999995559e-01 4.809570312499995559e-01 4.846191406249995559e-01 3.015136718749997224e-01 3.735351562499996669e-01 4.003906249999996669e-01 3.674316406249996669e-01 4.614257812499995559e-01 4.309082031249996669e-01 4.699707031249995559e-01 5.285644531249995559e-01 4.394531249999996669e-01 4.724121093749995559e-01 3.784179687499996669e-01 4.418945312499995559e-01 4.089355468749996669e-01 5.029296874999995559e-01 5.322265624999995559e-01 4.211425781249996669e-01 3.918457031249996669e-01 3.881835937499996669e-01 5.102539062499995559e-01 4.370117187499996669e-01 3.540039062499997224e-01 3.137207031249997224e-01 3.747558593749996669e-01 5.053710937499995559e-01 3.735351562499996669e-01 4.931640624999995559e-01 3.979492187499996669e-01 3.466796874999997224e-01 3.137207031249997224e-01 4.565429687499995559e-01 3.576660156249997224e-01 4.333496093749996669e-01 4.760742187499995559e-01 3.320312499999997224e-01 4.614257812499995559e-01 3.723144531249996669e-01 4.016113281249996669e-01 3.771972656249996669e-01 3.356933593749997224e-01 3.381347656249997224e-01 5.688476562499995559e-01 4.687499999999995559e-01
1.475000000000000096e-02 5.380004882812513500e+01 4.231811523437510658e+01 3.227661132812508527e+01 2.471801757812506395e+01 1.888671875000004619e+01 1.349365234375003375e+01 1.035278320312502665e+01 8.345947265625021316e+00 6.896972656250017764e+00 5.565185546875015099e+00 4.611816406250011546e+00 4.252929687500010658e+00 3.840332031250009770e+00 2.958984375000007550e+00 2.567138671875006661e+00 2.479248046875006661e+00 2.197265625000005773e+00 2.172851562500005773e+00 2.174072265625005773e+00 1.906738281250004885e+00 1.816406250000004441e+00 1.892089843750004885e+00 1.520996093750003997e+00 1.384277343750003775e+00 1.433105468750003775e+00 1.337890625000003331e+00 1.210937500000003109e+00 1.187744140625003109e+00 1.154785156250002887e+00 1.180419921875002887e+00 1.010742187500002665e+00 1.112060546875002887e+00 1.147460937500002887e+00 8.984375000000022204e-01 7.666015625000019984e-01 9.399414062500024425e-01 8.935546875000022204e-01 8.483886718750021094e-01 8.374023437500021094e-01 8.386230468750021094e-01 7.849121093750019984e-01 7.556152343750019984e-01 8.276367187500021094e-01 8.239746093750021094e-01 7.006835937500018874e-01 7.507324218750019984e-01 7.519531250000019984e-01 7.556152343750019984e-01 8.178710937500021094e-01 7.324218750000018874e-01 5.981445312500015543e-01 5.883789062500014433e-01 7.653808593750019984e-01 7.312011718750018874e-01 7.409667968750018874e-01 8.398437500000021094e-01 5.627441406250014433e-01 6.982421875000018874e-01 5.444335937500014433e-01 5.432128906250014433e-01 6.970214843750018874e-01 7.055664062500018874e-01 7.080078125000018874e-01 5.749511718750014433e-01 6.738281250000016653e-01 6.286621093750016653e-01 6.567382812500016653e-01 5.725097656250014433e-01 5.212402343750013323e-01 5.664062500000014433e-01 6.555175781250016653e-01 5.407714843750014433e-01 5.505371093750014433e-01 5.554199218750014433e-01 5.493164062500014433e-01 6.298828125000016653e-01 4.821777343750012768e-01 6.445312500000016653e-01 5.700683593750014433e-01 5.285644531250013323e-01 5.383300781250014433e-01 4.931640625000012768e-01 6.066894531250015543e-01 5.651855468750014433e-01 5.700683593750014433e-01 5.126953125000013323e-01 4.455566406250011102e-01 4.870605468750012768e-01 5.822753906250014433e-01 4.565429687500012212e-01 4.992675781250012768e-01 4.370117187500011102e-01 4.162597656250010547e-01 5.139160156250013323e-01 5.310058593750013323e-01 5.651855468750014433e-01 5.297851562500013323e-01 4.541015625000011102e-01 5.261230468750013323e-01 4.711914062500012212e-01 5.029296875000013323e-01 4.211425781250010547e-01 5.139160156250013323e-01 5.212402343750013323e-01 4.919433593750012768e-01 5.041503906250013323e-01 5.505371093750014433e-01 6.481933593750016653e-01 5.151367187500013323e-01 5.114746093750013323e-01 5.224609375000013323e-01 5.187988281250013323e-01 4.406738281250011102e-01 5.041503906250013323e-01 4.992675781250012768e-01 5.810546875000014433e-01 5.041503906250013323e-01 6.005859375000015543e-01 5.224609375000013323e-01 5.004882812500013323e-01 4.797363281250012212e-01 6.604003906250016653e-01 5.700683593750014433e-01 5.249023437500013323e-01 5.200195312500013323e-01 5.236816406250013323e-01 5.444335937500014433e-01 5.541992187500014433e-01 4.260253906250010547e-01 4.711914062500012212e-01 5.517578125000014433e-01 5.371093750000014433e-01 4.431152343750011102e-01 6.811523437500016653e-01 5.505371093750014433e-01 4.052734375000010547e-01 3.918457031250009992e-01 6.628417968750016653e-01 4.528808593750011102e-01 4.602050781250012212e-01 5.810546875000014433e-01 5.432128906250014433e-01 5.358886718750013323e-01 4.370117187500011102e-01 4.895019531250012768e-01 4.663085937500012212e-01 5.236816406250013323e-01 5.932617187500015543e-01 5.810546875000014433e-01 4.516601562500011102e-01
1.524999999999999967e-02 5.759277343749994316e+01 4.643676757812495737e+01 3.678710937499997158e+01 2.770751953124997868e+01 2.158935546874998224e+01 1.548950195312498579e+01 1.205688476562498934e+01 9.501953124999992895e+00 7.906494140624992895e+00 6.108398437499994671e+00 5.760498046874994671e+00 5.096435546874995559e+00 4.498291015624996447e+00 3.439941406249997335e+00 3.319091796874997335e+00 2.973632812499997335e+00 2.570800781249997780e+00 2.641601562499997780e+00 2.587890624999997780e+00 2.271728515624998224e+00 2.075195312499998224e+00 2.326660156249998224e+00 1.910400390624998224e+00 1.629638671874998668e+00 1.595458984374998668e+00 1.517333984374998668e+00 1.599121093749998668e+00 1.489257812499998668e+00 1.298828124999998890e+00 1.497802734374998668e+00 1.340332031249998890e+00 1.329345703124998890e+00 1.334228515624998890e+00 1.179199218749999112e+00 1.164550781249999112e+00 1.206054687499998890e+00 9.216308593749991118e-01 9.387207031249991118e-01 1.074218749999999112e+00 1.053466796874999112e+00 9.729003906249991118e-01 9.008789062499991118e-01 1.027832031249999112e+00 8.862304687499991118e-01 8.959960937499991118e-01 9.704589843749991118e-01 9.082031249999991118e-01 9.033203124999991118e-01 9.997558593749991118e-01 9.460449218749991118e-01 8.312988281249993339e-01 7.458496093749993339e-01 1.002197265624999112e+00 8.630371093749993339e-01 8.837890624999991118e-01 1.005859374999999112e+00 7.214355468749993339e-01 6.640624999999994449e-01 6.909179687499994449e-01 7.897949218749993339e-01 8.959960937499991118e-01 7.397460937499993339e-01 8.911132812499991118e-01 8.813476562499991118e-01 8.850097656249991118e-01 7.800292968749993339e-01 7.336425781249993339e-01 8.032226562499993339e-01 6.445312499999994449e-01 6.604003906249994449e-01 8.105468749999993339e-01 6.884765624999994449e-01 7.812499999999993339e-01 6.494140624999994449e-01 6.298828124999994449e-01 7.080078124999994449e-01 5.407714843749995559e-01 7.360839843749993339e-01 7.714843749999993339e-01 5.834960937499995559e-01 6.066894531249994449e-01 6.994628906249994449e-01 6.469726562499994449e-01 6.372070312499994449e-01 7.141113281249994449e-01 6.872558593749994449e-01 5.468749999999995559e-01 6.750488281249994449e-01 6.127929687499994449e-01 5.725097656249995559e-01 5.908203124999995559e-01 6.298828124999994449e-01 5.346679687499995559e-01 5.322265624999995559e-01 5.065917968749995559e-01 6.457519531249994449e-01 6.408691406249994449e-01 5.444335937499995559e-01 6.958007812499994449e-01 5.712890624999995559e-01 5.468749999999995559e-01 5.981445312499995559e-01 6.835937499999994449e-01 5.676269531249995559e-01 6.042480468749994449e-01 6.628417968749994449e-01 6.066894531249994449e-01 7.885742187499993339e-01 6.372070312499994449e-01 6.567382812499994449e-01 6.787109374999994449e-01 5.908203124999995559e-01 6.152343749999994449e-01 6.042480468749994449e-01 7.116699218749994449e-01 8.520507812499993339e-01 7.397460937499993339e-01 6.591796874999994449e-01 7.043457031249994449e-01 5.883789062499995559e-01 6.420898437499994449e-01 7.275390624999993339e-01 6.787109374999994449e-01 6.359863281249994449e-01 6.152343749999994449e-01 6.616210937499994449e-01 6.787109374999994449e-01 6.518554687499994449e-01 5.224609374999995559e-01 6.469726562499994449e-01 6.433105468749994449e-01 7.812499999999993339e-01 6.030273437499994449e-01 7.812499999999993339e-01 7.202148437499993339e-01 6.469726562499994449e-01 6.103515624999994449e-01 6.970214843749994449e-01 5.895996093749995559e-01 6.872558593749994449e-01 6.652832031249994449e-01 7.189941406249994449e-01 6.689453124999994449e-01 6.604003906249994449e-01 6.457519531249994449e-01 6.689453124999994449e-01 6.018066406249994449e-01 5.847167968749995559e-01 7.116699218749994449e-01 5.578613281249995559e-01
1.575000000000000011e-02 6.208740234374994316e+01 4.998413085937495737e+01 4.030517578124996447e+01 3.156005859374997158e+01 2.385375976562497868e+01 1.814208984374998579e+01 1.392333984374998934e+01 1.136108398437499112e+01 9.434814453124992895e+00 7.359619140624992895e+00 6.605224609374994671e+00 6.300048828124994671e+00 5.462646484374995559e+00 4.429931640624996447e+00 4.024658203124996447e+00 3.522949218749996447e+00 3.255615234374997335e+00 3.277587890624997335e+00 3.214111328124997335e+00 2.788085937499997780e+00 2.713623046874997780e+00 2.601318359374997780e+00 2.105712890624998224e+00 1.947021484374998224e+00 2.025146484374998224e+00 1.856689453124998224e+00 1.746826171874998668e+00 1.728515624999998668e+00 1.751708984374998668e+00 1.779785156249998224e+00 1.638183593749998668e+00 1.628417968749998668e+00 1.727294921874998668e+00 1.425781249999998890e+00 1.448974609374998668e+00 1.647949218749998668e+00 1.145019531249999112e+00 1.347656249999998890e+00 1.246337890624998890e+00 1.088867187499999112e+00 1.202392578124998890e+00 1.186523437499999112e+00 1.143798828124999112e+00 1.298828124999998890e+00 1.298828124999998890e+00 1.202392578124998890e+00 1.141357421874999112e+00 1.315917968749998890e+00 1.207275390624998890e+00 1.138916015624999112e+00 1.010742187499999112e+00 9.582519531249991118e-01 1.127929687499999112e+00 9.460449218749991118e-01 1.151123046874999112e+00 1.251220703124998890e+00 1.014404296874999112e+00 8.850097656249991118e-01 9.912109374999991118e-01 8.618164062499993339e-01 1.101074218749999112e+00 8.618164062499993339e-01 9.826660156249991118e-01 1.085205078124999112e+00 9.680175781249991118e-01 1.011962890624999112e+00 9.753417968749991118e-01 9.851074218749991118e-01 7.397460937499993339e-01 9.570312499999991118e-01 9.863281249999991118e-01 8.825683593749991118e-01 9.265136718749991118e-01 8.032226562499993339e-01 8.825683593749991118e-01 9.020996093749991118e-01 7.775878906249993339e-01 8.947753906249991118e-01 8.789062499999993339e-01 7.666015624999993339e-01 8.093261718749993339e-01 9.045410156249991118e-01 8.557128906249993339e-01 8.093261718749993339e-01 8.679199218749993339e-01 8.764648437499993339e-01 7.336425781249993339e-01 8.544921874999993339e-01 7.849121093749993339e-01 6.408691406249994449e-01 7.153320312499994449e-01 8.105468749999993339e-01 6.323242187499994449e-01 7.495117187499993339e-01 6.738281249999994449e-01 7.128906249999994449e-01 8.813476562499991118e-01 7.714843749999993339e-01 8.288574218749993339e-01 7.910156249999993339e-01 7.641601562499993339e-01 6.835937499999994449e-01 8.056640624999993339e-01 8.093261718749993339e-01 7.958984374999993339e-01 8.007812499999993339e-01 7.153320312499994449e-01 9.887695312499991118e-01 9.082031249999991118e-01 9.045410156249991118e-01 8.349609374999993339e-01 7.934570312499993339e-01 8.483886718749993339e-01 8.386230468749993339e-01 7.739257812499993339e-01 1.035156249999999112e+00 7.617187499999993339e-01 7.336425781249993339e-01 8.532714843749993339e-01 7.641601562499993339e-01 8.752441406249993339e-01 9.374999999999991118e-01 7.800292968749993339e-01 8.837890624999991118e-01 7.995605468749993339e-01 9.252929687499991118e-01 7.934570312499993339e-01 8.593749999999993339e-01 7.470703124999993339e-01 8.129882812499993339e-01 9.045410156249991118e-01 9.191894531249991118e-01 6.958007812499994449e-01 9.875488281249991118e-01 8.813476562499991118e-01 9.228515624999991118e-01 7.336425781249993339e-01 8.593749999999993339e-01 6.286621093749994449e-01 7.897949218749993339e-01 7.946777343749993339e-01 7.836914062499993339e-01 7.934570312499993339e-01 8.996582031249991118e-01 7.812499999999993339e-01 7.604980468749993339e-01 7.312011718749993339e-01 7.458496093749993339e-01 9.667968749999991118e-01 8.093261718749993339e-01
1.625000000000000056e-02 6.573486328124994316e+01 5.427124023437495737e+01 4.460693359374996447e+01 3.468749999999997158e+01 2.709716796874997868e+01 2.033691406249998224e+01 1.551879882812498579e+01 1.286376953124998934e+01 1.178100585937498934e+01 8.806152343749992895e+00 7.593994140624992895e+00 7.253417968749992895e+00 6.644287109374994671e+00 5.280761718749995559e+00 4.746093749999996447e+00 4.294433593749996447e+00 3.803710937499996447e+00 4.094238281249996447e+00 3.834228515624996447e+00 3.352050781249997335e+00 3.248291015624997335e+00 3.044433593749997335e+00 2.723388671874997780e+00 2.462158203124997780e+00 2.316894531249998224e+00 2.113037109374998224e+00 1.970214843749998224e+00 2.188720703124998224e+00 1.934814453124998224e+00 2.055664062499998224e+00 1.964111328124998224e+00 1.912841796874998224e+00 2.020263671874998224e+00 1.580810546874998668e+00 1.781005859374998224e+00 1.795654296874998224e+00 1.608886718749998668e+00 1.604003906249998668e+00 1.535644531249998668e+00 1.427001953124998890e+00 1.739501953124998668e+00 1.354980468749998890e+00 1.494140624999998668e+00 1.342773437499998890e+00 1.312255859374998890e+00 1.489257812499998668e+00 1.457519531249998668e+00 1.629638671874998668e+00 1.356201171874998890e+00 1.340332031249998890e+00 1.296386718749998890e+00 1.309814453124998890e+00 1.356201171874998890e+00 1.298828124999998890e+00 1.339111328124998890e+00 1.514892578124998668e+00 1.295166015624998890e+00 1.107177734374999112e+00 1.151123046874999112e+00 1.104736328124999112e+00 1.330566406249998890e+00 1.087646484374999112e+00 1.312255859374998890e+00 1.379394531249998890e+00 1.157226562499999112e+00 1.169433593749999112e+00 1.018066406249999112e+00 1.082763671874999112e+00 9.680175781249991118e-01 1.171874999999999112e+00 1.296386718749998890e+00 1.234130859374998890e+00 1.177978515624999112e+00 1.025390624999999112e+00 9.667968749999991118e-01 1.003417968749999112e+00 9.960937499999991118e-01 1.175537109374999112e+00 1.013183593749999112e+00 9.008789062499991118e-01 1.033935546874999112e+00 9.692382812499991118e-01 1.004638671874999112e+00 9.509277343749991118e-01 1.080322265624999112e+00 1.031494140624999112e+00 1.019287109374999112e+00 1.099853515624999112e+00 9.570312499999991118e-01 1.019287109374999112e+00 9.973144531249991118e-01 9.545898437499991118e-01 8.813476562499991118e-01 8.837890624999991118e-01 8.483886718749993339e-01 9.790039062499991118e-01 9.753417968749991118e-01 9.509277343749991118e-01 1.094970703124999112e+00 9.118652343749991118e-01 9.838867187499991118e-01 8.886718749999991118e-01 1.022949218749999112e+00 1.005859374999999112e+00 9.497070312499991118e-01 9.667968749999991118e-01 1.043701171874999112e+00 1.185302734374999112e+00 9.802246093749991118e-01 1.082763671874999112e+00 9.741210937499991118e-01 9.216308593749991118e-01 1.019287109374999112e+00 1.053466796874999112e+00 1.029052734374999112e+00 1.075439453124999112e+00 9.387207031249991118e-01 9.826660156249991118e-01 9.606933593749991118e-01 1.008300781249999112e+00 1.146240234374999112e+00 1.164550781249999112e+00 9.704589843749991118e-01 1.036376953124999112e+00 8.752441406249993339e-01 9.948730468749991118e-01 1.064453124999999112e+00 1.046142578124999112e+00 8.862304687499991118e-01 9.594726562499991118e-01 9.533691406249991118e-01 1.063232421874999112e+00 8.947753906249991118e-01 1.207275390624998890e+00 9.973144531249991118e-01 1.051025390624999112e+00 9.045410156249991118e-01 1.064453124999999112e+00 8.020019531249993339e-01 9.472656249999991118e-01 9.790039062499991118e-01 1.107177734374999112e+00 1.096191406249999112e+00 9.838867187499991118e-01 1.094970703124999112e+00 9.033203124999991118e-01 8.325195312499993339e-01 1.015624999999999112e+00 1.157226562499999112e+00 9.472656249999991118e-01
1.675000000000000100e-02 6.820922851562494316e+01 5.805541992187494316e+01 4.784057617187495737e+01 3.817504882812497158e+01 2.964721679687497158e+01 2.353881835937497868e+01 1.779174804687498579e+01 1.480957031249998579e+01 1.267578124999998934e+01 1.014404296874999112e+01 9.180908203124992895e+00 8.198242187499992895e+00 7.523193359374992895e+00 5.954589843749994671e+00 5.765380859374994671e+00 5.021972656249995559e+00 4.660644531249996447e+00 4.716796874999996447e+00 4.599609374999996447e+00 4.023437499999996447e+00 3.862304687499996447e+00 3.548583984374996447e+00 3.133544921874997335e+00 2.863769531249997780e+00 2.739257812499997780e+00 2.397460937499998224e+00 2.562255859374997780e+00 2.713623046874997780e+00 2.227783203124998224e+00 2.429199218749997780e+00 2.220458984374998224e+00 2.315673828124998224e+00 2.310791015624998224e+00 2.186279296874998224e+00 2.053222656249998224e+00 2.061767578124998224e+00 1.853027343749998224e+00 2.037353515624998224e+00 1.818847656249998224e+00 1.840820312499998224e+00 1.773681640624998224e+00 1.684570312499998668e+00 1.865234374999998224e+00 1.651611328124998668e+00 1.641845703124998668e+00 1.744384765624998668e+00 1.635742187499998668e+00 1.744384765624998668e+00 1.590576171874998668e+00 1.657714843749998668e+00 1.593017578124998668e+00 1.502685546874998668e+00 1.593017578124998668e+00 1.364746093749998890e+00 1.605224609374998668e+00 1.773681640624998224e+00 1.351318359374998890e+00 1.420898437499998890e+00 1.467285156249998668e+00 1.370849609374998890e+00 1.629638671874998668e+00 1.267089843749998890e+00 1.651611328124998668e+00 1.479492187499998668e+00 1.483154296874998668e+00 1.357421874999998890e+00 1.374511718749998890e+00 1.428222656249998890e+00 1.234130859374998890e+00 1.362304687499998890e+00 1.417236328124998890e+00 1.369628906249998890e+00 1.281738281249998890e+00 1.179199218749999112e+00 1.210937499999998890e+00 1.326904296874998890e+00 1.301269531249998890e+00 1.301269531249998890e+00 1.251220703124998890e+00 1.116943359374999112e+00 1.370849609374998890e+00 1.162109374999999112e+00 1.085205078124999112e+00 1.234130859374998890e+00 1.413574218749998890e+00 1.236572265624998890e+00 1.201171874999998890e+00 1.242675781249998890e+00 1.038818359374999112e+00 1.143798828124999112e+00 1.174316406249999112e+00 1.273193359374998890e+00 1.008300781249999112e+00 1.014404296874999112e+00 1.011962890624999112e+00 1.130371093749999112e+00 1.229248046874998890e+00 1.146240234374999112e+00 1.278076171874998890e+00 1.116943359374999112e+00 9.838867187499991118e-01 1.096191406249999112e+00 1.334228515624998890e+00 1.263427734374998890e+00 1.166992187499999112e+00 1.157226562499999112e+00 1.330566406249998890e+00 1.469726562499998668e+00 1.182861328124999112e+00 1.180419921874999112e+00 1.142578124999999112e+00 1.102294921874999112e+00 1.201171874999998890e+00 1.252441406249998890e+00 1.279296874999998890e+00 1.419677734374998890e+00 1.207275390624998890e+00 1.180419921874999112e+00 1.282958984374998890e+00 1.140136718749999112e+00 1.077880859374999112e+00 1.274414062499998890e+00 1.215820312499998890e+00 1.220703124999998890e+00 9.338378906249991118e-01 1.121826171874999112e+00 1.137695312499999112e+00 1.335449218749998890e+00 1.138916015624999112e+00 1.031494140624999112e+00 1.286621093749998890e+00 1.185302734374999112e+00 1.186523437499999112e+00 1.365966796874998890e+00 1.246337890624998890e+00 1.235351562499998890e+00 1.154785156249999112e+00 1.240234374999998890e+00 9.399414062499991118e-01 1.104736328124999112e+00 1.199951171874999112e+00 1.356201171874998890e+00 1.241455078124998890e+00 1.143798828124999112e+00 1.193847656249999112e+00 1.158447265624999112e+00 1.055908203124999112e+00 1.257324218749998890e+00 1.483154296874998668e+00 1.070556640624999112e+00
1.725000000000000144e-02 7.096069335937494316e+01 6.072143554687494316e+01 5.211303710937495737e+01 4.216308593749996447e+01 3.284057617187497158e+01 2.569824218749997868e+01 1.974609374999998224e+01 1.687622070312498579e+01 1.458862304687498579e+01 1.202758789062498934e+01 1.052612304687499112e+01 9.801025390624991118e+00 8.796386718749992895e+00 6.971435546874994671e+00 6.428222656249994671e+00 6.180419921874994671e+00 5.292968749999995559e+00 5.291748046874995559e+00 5.191650390624995559e+00 4.729003906249996447e+00 4.658203124999996447e+00 4.316406249999996447e+00 3.848876953124996447e+00 3.167724609374997335e+00 3.229980468749997335e+00 2.902832031249997335e+00 2.911376953124997335e+00 3.155517578124997335e+00 2.919921874999997335e+00 2.924804687499997335e+00 2.648925781249997780e+00 2.817382812499997780e+00 2.718505859374997780e+00 2.554931640624997780e+00 2.390136718749998224e+00 2.374267578124998224e+00 2.276611328124998224e+00 2.437744140624997780e+00 2.264404296874998224e+00 2.288818359374998224e+00 2.197265624999998224e+00 1.959228515624998224e+00 2.288818359374998224e+00 2.083740234374998224e+00 2.073974609374998224e+00 2.010498046874998224e+00 2.026367187499998224e+00 1.990966796874998224e+00 1.938476562499998224e+00 1.850585937499998224e+00 1.754150390624998668e+00 1.822509765624998224e+00 1.949462890624998224e+00 1.873779296874998224e+00 1.949462890624998224e+00 1.983642578124998224e+00 1.818847656249998224e+00 1.590576171874998668e+00 1.951904296874998224e+00 1.679687499999998668e+00 2.001953124999998224e+00 1.582031249999998668e+00 1.774902343749998224e+00 1.724853515624998668e+00 1.831054687499998224e+00 1.610107421874998668e+00 1.699218749999998668e+00 1.643066406249998668e+00 1.633300781249998668e+00 1.553955078124998668e+00 1.719970703124998668e+00 1.586914062499998668e+00 1.507568359374998668e+00 1.473388671874998668e+00 1.608886718749998668e+00 1.738281249999998668e+00 1.588134765624998668e+00 1.630859374999998668e+00 1.527099609374998668e+00 1.394042968749998890e+00 1.534423828124998668e+00 1.446533203124998668e+00 1.370849609374998890e+00 1.470947265624998668e+00 1.560058593749998668e+00 1.468505859374998668e+00 1.433105468749998890e+00 1.405029296874998890e+00 1.335449218749998890e+00 1.374511718749998890e+00 1.416015624999998890e+00 1.312255859374998890e+00 1.301269531249998890e+00 1.325683593749998890e+00 1.237792968749998890e+00 1.422119140624998890e+00 1.461181640624998668e+00 1.401367187499998890e+00 1.478271484374998668e+00 1.380615234374998890e+00 1.357421874999998890e+00 1.300048828124998890e+00 1.384277343749998890e+00 1.466064453124998668e+00 1.307373046874998890e+00 1.451416015624998668e+00 1.755371093749998668e+00 1.578369140624998668e+00 1.362304687499998890e+00 1.442871093749998668e+00 1.550292968749998668e+00 1.564941406249998668e+00 1.396484374999998890e+00 1.533203124999998668e+00 1.326904296874998890e+00 1.612548828124998668e+00 1.462402343749998668e+00 1.527099609374998668e+00 1.550292968749998668e+00 1.525878906249998668e+00 1.365966796874998890e+00 1.550292968749998668e+00 1.401367187499998890e+00 1.439208984374998890e+00 1.423339843749998890e+00 1.286621093749998890e+00 1.408691406249998890e+00 1.541748046874998668e+00 1.370849609374998890e+00 1.354980468749998890e+00 1.467285156249998668e+00 1.520996093749998668e+00 1.433105468749998890e+00 1.704101562499998668e+00 1.464843749999998668e+00 1.462402343749998668e+00 1.274414062499998890e+00 1.589355468749998668e+00 1.085205078124999112e+00 1.290283203124998890e+00 1.474609374999998668e+00 1.512451171874998668e+00 1.395263671874998890e+00 1.335449218749998890e+00 1.401367187499998890e+00 1.372070312499998890e+00 1.223144531249998890e+00 1.531982421874998668e+00 1.705322265624998668e+00 1.323242187499998890e+00
1.775000000000000189e-02 7.301391601562494316e+01 6.319702148437494316e+01 5.425048828124995737e+01 4.466918945312496447e+01 3.583129882812497158e+01 2.773437499999997868e+01 2.203613281249998224e+01 1.936035156249998224e+01 1.655029296874998579e+01 1.369628906249998934e+01 1.191772460937498934e+01 1.098510742187499112e+01 1.025390624999999112e+01 8.131103515624992895e+00 7.313232421874992895e+00 6.868896484374994671e+00 6.185302734374994671e+00 6.489257812499994671e+00 6.414794921874994671e+00 5.610351562499995559e+00 5.418701171874995559e+00 4.815673828124995559e+00 4.746093749999996447e+00 3.836669921874996447e+00 3.742675781249996447e+00 3.441162109374997335e+00 3.598632812499996447e+00 3.503417968749997335e+00 3.465576171874997335e+00 3.338623046874997335e+00 3.251953124999997335e+00 3.033447265624997335e+00 3.260498046874997335e+00 3.211669921874997335e+00 2.912597656249997335e+00 2.982177734374997335e+00 2.553710937499997780e+00 2.808837890624997780e+00 2.558593749999997780e+00 2.624511718749997780e+00 2.564697265624997780e+00 2.304687499999998224e+00 2.630615234374997780e+00 2.493896484374997780e+00 2.364501953124998224e+00 2.309570312499998224e+00 2.469482421874997780e+00 2.303466796874998224e+00 2.177734374999998224e+00 2.270507812499998224e+00 2.142333984374998224e+00 2.043457031249998224e+00 2.347412109374998224e+00 2.132568359374998224e+00 2.209472656249998224e+00 2.487792968749997780e+00 2.326660156249998224e+00 1.856689453124998224e+00 2.094726562499998224e+00 2.010498046874998224e+00 2.052001953124998224e+00 1.872558593749998224e+00 2.226562499999998224e+00 2.083740234374998224e+00 1.956787109374998224e+00 1.892089843749998224e+00 2.180175781249998224e+00 2.045898437499998224e+00 1.838378906249998224e+00 2.077636718749998224e+00 2.259521484374998224e+00 1.857910156249998224e+00 1.765136718749998224e+00 1.684570312499998668e+00 1.862792968749998224e+00 1.911621093749998224e+00 1.605224609374998668e+00 1.773681640624998224e+00 1.842041015624998224e+00 1.699218749999998668e+00 1.746826171874998668e+00 1.706542968749998668e+00 1.733398437499998668e+00 1.732177734374998668e+00 1.628417968749998668e+00 1.842041015624998224e+00 1.822509765624998224e+00 1.702880859374998668e+00 1.607666015624998668e+00 1.572265624999998668e+00 1.833496093749998224e+00 1.767578124999998224e+00 1.524658203124998668e+00 1.682128906249998668e+00 1.519775390624998668e+00 1.672363281249998668e+00 1.765136718749998224e+00 1.571044921874998668e+00 2.067871093749998224e+00 1.627197265624998668e+00 1.744384765624998668e+00 1.680908203124998668e+00 1.785888671874998224e+00 1.717529296874998668e+00 1.522216796874998668e+00 1.678466796874998668e+00 1.835937499999998224e+00 1.834716796874998224e+00 1.750488281249998668e+00 1.639404296874998668e+00 1.617431640624998668e+00 1.849365234374998224e+00 1.678466796874998668e+00 1.986083984374998224e+00 1.527099609374998668e+00 1.899414062499998224e+00 1.741943359374998668e+00 1.820068359374998224e+00 1.798095703124998224e+00 1.629638671874998668e+00 1.699218749999998668e+00 1.776123046874998224e+00 1.645507812499998668e+00 1.759033203124998668e+00 1.713867187499998668e+00 1.583251953124998668e+00 1.662597656249998668e+00 1.708984374999998668e+00 1.660156249999998668e+00 1.644287109374998668e+00 1.846923828124998224e+00 1.835937499999998224e+00 1.691894531249998668e+00 1.998291015624998224e+00 1.695556640624998668e+00 1.762695312499998224e+00 1.878662109374998224e+00 1.716308593749998668e+00 1.478271484374998668e+00 1.599121093749998668e+00 1.712646484374998668e+00 1.811523437499998224e+00 1.708984374999998668e+00 1.684570312499998668e+00 1.545410156249998668e+00 1.558837890624998668e+00 1.602783203124998668e+00 1.783447265624998224e+00 1.820068359374998224e+00 1.500244140624998668e+00
1.825000000000000233e-02 7.368896484375044054e+01 6.580444335937539790e+01 5.741210937500034817e+01 4.736816406250029132e+01 3.893798828125023448e+01 3.086425781250018474e+01 2.414062500000014566e+01 2.098754882812512790e+01 1.816040039062511013e+01 1.499755859375009059e+01 1.356079101562508171e+01 1.250122070312507461e+01 1.151855468750007105e+01 9.631347656250058620e+00 8.365478515625051514e+00 7.905273437500047962e+00 7.454833984375045297e+00 7.325439453125044409e+00 7.016601562500041744e+00 6.528320312500039968e+00 6.181640625000037303e+00 5.313720703125031974e+00 5.284423828125031974e+00 4.716796875000028422e+00 4.338378906250025757e+00 4.040527343750024869e+00 4.344482421875025757e+00 4.294433593750025757e+00 4.128417968750024869e+00 4.100341796875024869e+00 3.529052734375021760e+00 3.524169921875021760e+00 3.459472656250020872e+00 3.474121093750020872e+00 3.702392578125022204e+00 3.408203125000020428e+00 3.129882812500018652e+00 3.233642578125019540e+00 3.209228515625019540e+00 3.194580078125019540e+00 3.201904296875019540e+00 2.835693359375016875e+00 3.040771484375018208e+00 2.845458984375016875e+00 2.885742187500017764e+00 2.784423828125016875e+00 2.785644531250016875e+00 2.825927734375016875e+00 2.777099609375016875e+00 2.813720703125016875e+00 2.663574218750015987e+00 2.298583984375013767e+00 2.852783203125016875e+00 2.385253906250014655e+00 2.672119140625015987e+00 2.801513671875016875e+00 2.562255859375015543e+00 2.349853515625014211e+00 2.402343750000014655e+00 2.320556640625013767e+00 2.558593750000015543e+00 2.395019531250014655e+00 2.403564453125014655e+00 2.266845703125013767e+00 2.318115234375013767e+00 2.471923828125015099e+00 2.275390625000013767e+00 2.434082031250014655e+00 2.402343750000014655e+00 2.257080078125013767e+00 2.396240234375014655e+00 2.254638671875013767e+00 2.030029296875012434e+00 1.904296875000011546e+00 2.135009765625012879e+00 2.180175781250012879e+00 2.067871093750012434e+00 2.017822265625012434e+00 2.036132812500012434e+00 2.114257812500012879e+00 2.119140625000012879e+00 2.041015625000012434e+00 2.023925781250012434e+00 1.975097656250011990e+00 2.009277343750012434e+00 2.075195312500012434e+00 2.171630859375012879e+00 2.003173828125012434e+00 1.939697265625011546e+00 1.857910156250011324e+00 2.131347656250012879e+00 1.999511718750012212e+00 1.979980468750011990e+00 1.947021484375011546e+00 1.739501953125010436e+00 1.940917968750011546e+00 2.097167968750012879e+00 1.972656250000011990e+00 2.342529296875014211e+00 1.951904296875011990e+00 1.954345703125011990e+00 2.001953125000012434e+00 2.065429687500012434e+00 1.967773437500011990e+00 1.905517578125011546e+00 2.170410156250012879e+00 2.128906250000012879e+00 2.329101562500014211e+00 2.193603515625013323e+00 1.818847656250011102e+00 2.027587890625012434e+00 2.215576171875013323e+00 2.093505859375012879e+00 2.329101562500014211e+00 2.010498046875012434e+00 2.220458984375013323e+00 1.872558593750011324e+00 2.006835937500012434e+00 2.093505859375012879e+00 2.044677734375012434e+00 1.959228515625011990e+00 2.348632812500014211e+00 2.041015625000012434e+00 1.938476562500011546e+00 2.019042968750012434e+00 1.981201171875011990e+00 2.023925781250012434e+00 1.976318359375011990e+00 2.010498046875012434e+00 1.810302734375011102e+00 2.049560546875012434e+00 1.965332031250011990e+00 2.069091796875012434e+00 2.373046875000014655e+00 2.132568359375012879e+00 2.019042968750012434e+00 2.219238281250013323e+00 2.066650390625012434e+00 1.925048828125011546e+00 1.834716796875011102e+00 2.093505859375012879e+00 2.205810546875013323e+00 1.729736328125010436e+00 2.008056640625012434e+00 2.032470703125012434e+00 1.890869140625011324e+00 1.837158203125011102e+00 2.034912109375012434e+00 2.083740234375012434e+00 1.931152343750011546e+00
1.874999999999999931e-02 7.391601562499994316e+01 6.755493164062494316e+01 5.949829101562494316e+01 5.017456054687495737e+01 4.149780273437496447e+01 3.362304687499997158e+01 2.684082031249997868e+01 2.359374999999997868e+01 2.036621093749998224e+01 1.732299804687498579e+01 1.572998046874998579e+01 1.383300781249998934e+01 1.282958984374998934e+01 1.127929687499999112e+01 9.509277343749992895e+00 9.392089843749992895e+00 8.719482421874992895e+00 8.569335937499992895e+00 7.955322265624992895e+00 7.491455078124992895e+00 6.906738281249994671e+00 6.362304687499994671e+00 6.165771484374994671e+00 5.338134765624995559e+00 5.039062499999995559e+00 4.714355468749996447e+00 5.124511718749995559e+00 4.879150390624995559e+00 4.868164062499995559e+00 4.627685546874996447e+00 4.047851562499996447e+00 4.278564453124996447e+00 4.154052734374996447e+00 4.344482421874996447e+00 4.241943359374996447e+00 3.830566406249996447e+00 3.647460937499996447e+00 3.680419921874996447e+00 3.444824218749997335e+00 3.692626953124996447e+00 3.377685546874997335e+00 3.260498046874997335e+00 3.848876953124996447e+00 3.059082031249997335e+00 3.496093749999997335e+00 3.132324218749997335e+00 3.218994140624997335e+00 3.062744140624997335e+00 2.984619140624997335e+00 3.259277343749997335e+00 2.866210937499997780e+00 2.792968749999997780e+00 3.043212890624997335e+00 2.770996093749997780e+00 3.190917968749997335e+00 3.112792968749997335e+00 2.951660156249997335e+00 2.801513671874997780e+00 2.832031249999997780e+00 2.529296874999997780e+00 3.090820312499997335e+00 2.828369140624997780e+00 2.667236328124997780e+00 2.875976562499997780e+00 2.592773437499997780e+00 2.663574218749997780e+00 2.722167968749997780e+00 2.854003906249997780e+00 2.680664062499997780e+00 2.871093749999997780e+00 2.570800781249997780e+00 2.532958984374997780e+00 2.619628906249997780e+00 2.476806640624997780e+00 2.407226562499997780e+00 2.564697265624997780e+00 2.447509765624997780e+00 2.349853515624998224e+00 2.608642578124997780e+00 2.496337890624997780e+00 2.578124999999997780e+00 2.387695312499998224e+00 2.430419921874997780e+00 2.250976562499998224e+00 2.528076171874997780e+00 2.501220703124997780e+00 2.399902343749998224e+00 2.233886718749998224e+00 2.235107421874998224e+00 2.296142578124998224e+00 2.401123046874997780e+00 2.147216796874998224e+00 2.298583984374998224e+00 2.269287109374998224e+00 2.097167968749998224e+00 2.343749999999998224e+00 2.333984374999998224e+00 2.333984374999998224e+00 2.550048828124997780e+00 2.441406249999997780e+00 2.272949218749998224e+00 2.375488281249998224e+00 2.376708984374998224e+00 2.442626953124997780e+00 2.280273437499998224e+00 2.539062499999997780e+00 2.388916015624998224e+00 2.705078124999997780e+00 2.611083984374997780e+00 2.199707031249998224e+00 2.445068359374997780e+00 2.388916015624998224e+00 2.507324218749997780e+00 2.714843749999997780e+00 2.501220703124997780e+00 2.725830078124997780e+00 2.310791015624998224e+00 2.457275390624997780e+00 2.412109374999997780e+00 2.362060546874998224e+00 2.358398437499998224e+00 2.581787109374997780e+00 2.276611328124998224e+00 2.346191406249998224e+00 2.332763671874998224e+00 2.456054687499997780e+00 2.337646484374998224e+00 2.137451171874998224e+00 2.264404296874998224e+00 2.127685546874998224e+00 2.493896484374997780e+00 2.390136718749998224e+00 2.595214843749997780e+00 2.601318359374997780e+00 2.379150390624998224e+00 2.327880859374998224e+00 2.530517578124997780e+00 2.425537109374997780e+00 2.395019531249998224e+00 2.656249999999997780e+00 2.387695312499998224e+00 2.387695312499998224e+00 2.106933593749998224e+00 2.364501953124998224e+00 2.342529296874998224e+00 2.398681640624998224e+00 2.165527343749998224e+00 2.399902343749998224e+00 2.331542968749998224e+00 2.271728515624998224e+00
1.924999999999999975e-02 7.378784179687494316e+01 6.825195312499994316e+01 6.196533203124994316e+01 5.257690429687495737e+01 4.444824218749996447e+01 3.607543945312497158e+01 2.980957031249997158e+01 2.614746093749997868e+01 2.275756835937498224e+01 1.966552734374998224e+01 1.728881835937498579e+01 1.545410156249998579e+01 1.438354492187498579e+01 1.266357421874998934e+01 1.059936523437499112e+01 1.059692382812499112e+01 1.006958007812499112e+01 9.918212890624991118e+00 9.206542968749992895e+00 8.677978515624992895e+00 8.210449218749992895e+00 7.125244140624992895e+00 6.904296874999994671e+00 6.354980468749994671e+00 5.924072265624994671e+00 5.793457031249994671e+00 5.902099609374994671e+00 6.126708984374994671e+00 5.578613281249995559e+00 5.112304687499995559e+00 5.067138671874995559e+00 5.191650390624995559e+00 4.833984374999995559e+00 4.827880859374995559e+00 4.825439453124995559e+00 4.587402343749996447e+00 4.223632812499996447e+00 4.136962890624996447e+00 4.205322265624996447e+00 4.154052734374996447e+00 3.951416015624996447e+00 4.020996093749996447e+00 4.388427734374996447e+00 3.989257812499996447e+00 3.831787109374996447e+00 3.666992187499996447e+00 3.770751953124996447e+00 3.616943359374996447e+00 3.759765624999996447e+00 3.703613281249996447e+00 3.474121093749997335e+00 3.414306640624997335e+00 3.366699218749997335e+00 3.330078124999997335e+00 3.502197265624997335e+00 3.889160156249996447e+00 3.359374999999997335e+00 3.258056640624997335e+00 3.540039062499996447e+00 3.079833984374997335e+00 3.417968749999997335e+00 3.216552734374997335e+00 3.184814453124997335e+00 3.416748046874997335e+00 3.282470703124997335e+00 3.122558593749997335e+00 3.028564453124997335e+00 3.289794921874997335e+00 3.244628906249997335e+00 3.452148437499997335e+00 3.133544921874997335e+00 3.038330078124997335e+00 3.048095703124997335e+00 2.810058593749997780e+00 2.879638671874997780e+00 2.825927734374997780e+00 2.814941406249997780e+00 2.674560546874997780e+00 2.779541015624997780e+00 2.781982421874997780e+00 2.794189453124997780e+00 2.955322265624997335e+00 2.978515624999997335e+00 2.517089843749997780e+00 3.002929687499997335e+00 2.855224609374997780e+00 3.044433593749997335e+00 2.692871093749997780e+00 2.797851562499997780e+00 2.770996093749997780e+00 2.696533203124997780e+00 2.687988281249997780e+00 2.496337890624997780e+00 2.626953124999997780e+00 2.541503906249997780e+00 2.630615234374997780e+00 2.866210937499997780e+00 2.720947265624997780e+00 2.807617187499997780e+00 2.897949218749997335e+00 2.882080078124997335e+00 2.926025390624997335e+00 2.753906249999997780e+00 2.653808593749997780e+00 2.729492187499997780e+00 2.856445312499997780e+00 2.742919921874997780e+00 2.977294921874997335e+00 2.901611328124997335e+00 2.832031249999997780e+00 2.910156249999997335e+00 2.991943359374997335e+00 2.821044921874997780e+00 3.033447265624997335e+00 2.752685546874997780e+00 3.043212890624997335e+00 3.002929687499997335e+00 2.873535156249997780e+00 2.731933593749997780e+00 2.810058593749997780e+00 2.590332031249997780e+00 2.952880859374997335e+00 2.811279296874997780e+00 2.850341796874997780e+00 2.760009765624997780e+00 2.928466796874997335e+00 2.801513671874997780e+00 2.899169921874997335e+00 2.781982421874997780e+00 2.573242187499997780e+00 2.814941406249997780e+00 2.850341796874997780e+00 2.764892578124997780e+00 3.231201171874997335e+00 2.796630859374997780e+00 2.722167968749997780e+00 2.940673828124997335e+00 2.897949218749997335e+00 2.559814453124997780e+00 2.882080078124997335e+00 2.757568359374997780e+00 2.819824218749997780e+00 2.513427734374997780e+00 2.719726562499997780e+00 2.537841796874997780e+00 2.578124999999997780e+00 2.709960937499997780e+00 2.586669921874997780e+00 2.745361328124997780e+00 2.696533203124997780e+00
1.975000000000000019e-02 7.454345703124994316e+01 6.848876953124994316e+01 6.306518554687494316e+01 5.467285156249995737e+01 4.674804687499995737e+01 3.923583984374996447e+01 3.288330078124997158e+01 2.835205078124997158e+01 2.507934570312497868e+01 2.161499023437498224e+01 1.924072265624998224e+01 1.783325195312498579e+01 1.564575195312498579e+01 1.401123046874998934e+01 1.308227539062498934e+01 1.177124023437498934e+01 1.108154296874999112e+01 1.092895507812499112e+01 1.022949218749999112e+01 9.614257812499991118e+00 9.256591796874992895e+00 8.062744140624992895e+00 7.906494140624992895e+00 7.347412109374992895e+00 6.420898437499994671e+00 6.770019531249994671e+00 6.708984374999994671e+00 6.566162109374994671e+00 6.666259765624994671e+00 5.938720703124994671e+00 6.101074218749994671e+00 5.567626953124995559e+00 5.714111328124995559e+00 5.449218749999995559e+00 5.334472656249995559e+00 5.070800781249995559e+00 4.951171874999995559e+00 4.526367187499996447e+00 4.969482421874995559e+00 4.586181640624996447e+00 4.344482421874996447e+00 4.827880859374995559e+00 5.053710937499995559e+00 4.486083984374996447e+00 4.466552734374996447e+00 4.523925781249996447e+00 4.382324218749996447e+00 4.218749999999996447e+00 4.145507812499996447e+00 4.216308593749996447e+00 4.111328124999996447e+00 3.684082031249996447e+00 4.041748046874996447e+00 4.008789062499996447e+00 4.367675781249996447e+00 4.160156249999996447e+00 3.969726562499996447e+00 3.818359374999996447e+00 3.736572265624996447e+00 3.950195312499996447e+00 4.007568359374996447e+00 3.609619140624996447e+00 3.542480468749996447e+00 4.130859374999996447e+00 3.837890624999996447e+00 3.690185546874996447e+00 3.671874999999996447e+00 3.674316406249996447e+00 3.771972656249996447e+00 3.717041015624996447e+00 3.751220703124996447e+00 3.586425781249996447e+00 3.574218749999996447e+00 3.214111328124997335e+00 3.570556640624996447e+00 3.315429687499997335e+00 3.227539062499997335e+00 2.950439453124997335e+00 3.321533203124997335e+00 3.327636718749997335e+00 3.399658203124997335e+00 3.345947265624997335e+00 3.315429687499997335e+00 3.039550781249997335e+00 3.591308593749996447e+00 3.304443359374997335e+00 3.433837890624997335e+00 3.095703124999997335e+00 3.212890624999997335e+00 3.129882812499997335e+00 3.278808593749997335e+00 3.270263671874997335e+00 2.907714843749997335e+00 2.700195312499997780e+00 2.954101562499997335e+00 3.046874999999997335e+00 3.405761718749997335e+00 3.190917968749997335e+00 3.342285156249997335e+00 3.189697265624997335e+00 3.382568359374997335e+00 3.271484374999997335e+00 3.171386718749997335e+00 3.170166015624997335e+00 3.331298828124997335e+00 3.189697265624997335e+00 3.236083984374997335e+00 3.447265624999997335e+00 3.304443359374997335e+00 3.120117187499997335e+00 3.066406249999997335e+00 3.402099609374997335e+00 3.271484374999997335e+00 3.411865234374997335e+00 3.267822265624997335e+00 3.349609374999997335e+00 3.381347656249997335e+00 3.365478515624997335e+00 3.377685546874997335e+00 3.227539062499997335e+00 3.149414062499997335e+00 3.310546874999997335e+00 3.203124999999997335e+00 3.388671874999997335e+00 3.358154296874997335e+00 3.333740234374997335e+00 3.286132812499997335e+00 3.345947265624997335e+00 3.107910156249997335e+00 3.110351562499997335e+00 3.489990234374997335e+00 3.226318359374997335e+00 3.031005859374997335e+00 3.437499999999997335e+00 3.441162109374997335e+00 3.336181640624997335e+00 3.287353515624997335e+00 3.189697265624997335e+00 3.056640624999997335e+00 3.071289062499997335e+00 3.013916015624997335e+00 3.382568359374997335e+00 2.755126953124997780e+00 3.133544921874997335e+00 3.254394531249997335e+00 3.233642578124997335e+00 2.988281249999997335e+00 2.979736328124997335e+00 2.945556640624997335e+00 3.150634765624997335e+00
2.025000000000000064e-02 7.209716796874994316e+01 6.827636718749994316e+01 6.411499023437494316e+01 5.631713867187495737e+01 4.982788085937495737e+01 4.184082031249996447e+01 3.569946289062497158e+01 3.052368164062497158e+01 2.712524414062497868e+01 2.372314453124997868e+01 2.110595703124998224e+01 1.919677734374998579e+01 1.744018554687498579e+01 1.517578124999998579e+01 1.440429687499998579e+01 1.310180664062498934e+01 1.281616210937498934e+01 1.220703124999998934e+01 1.143432617187499112e+01 1.089721679687499112e+01 1.052368164062499112e+01 8.856201171874992895e+00 9.095458984374992895e+00 8.420410156249992895e+00 7.503662109374992895e+00 8.083496093749992895e+00 7.880859374999992895e+00 7.703857421874992895e+00 7.630615234374992895e+00 6.752929687499994671e+00 6.748046874999994671e+00 6.396484374999994671e+00 6.445312499999994671e+00 6.308593749999994671e+00 6.208496093749994671e+00 5.839843749999994671e+00 5.561523437499995559e+00 5.390624999999995559e+00 5.550537109374995559e+00 5.286865234374995559e+00 5.123291015624995559e+00 5.203857421874995559e+00 5.389404296874995559e+00 5.368652343749995559e+00 4.885253906249995559e+00 5.336914062499995559e+00 4.985351562499995559e+00 5.085449218749995559e+00 4.882812499999995559e+00 4.934082031249995559e+00 4.416503906249996447e+00 4.544677734374996447e+00 4.650878906249996447e+00 4.523925781249996447e+00 4.754638671874996447e+00 4.685058593749996447e+00 4.616699218749996447e+00 4.321289062499996447e+00 4.278564453124996447e+00 4.542236328124996447e+00 4.455566406249996447e+00 4.342041015624996447e+00 3.996582031249996447e+00 4.497070312499996447e+00 4.361572265624996447e+00 4.025878906249996447e+00 4.304199218749996447e+00 4.146728515624996447e+00 4.025878906249996447e+00 4.482421874999996447e+00 4.355468749999996447e+00 4.270019531249996447e+00 3.831787109374996447e+00 3.825683593749996447e+00 4.002685546874996447e+00 3.848876953124996447e+00 3.920898437499996447e+00 3.731689453124996447e+00 4.029541015624996447e+00 3.819580078124996447e+00 3.552246093749996447e+00 3.819580078124996447e+00 3.825683593749996447e+00 3.813476562499996447e+00 4.165039062499996447e+00 3.624267578124996447e+00 3.913574218749996447e+00 3.549804687499996447e+00 3.787841796874996447e+00 3.590087890624996447e+00 3.790283203124996447e+00 3.720703124999996447e+00 3.636474609374996447e+00 3.745117187499996447e+00 3.432617187499997335e+00 3.619384765624996447e+00 3.886718749999996447e+00 3.773193359374996447e+00 3.996582031249996447e+00 3.657226562499996447e+00 3.927001953124996447e+00 3.637695312499996447e+00 3.980712890624996447e+00 3.614501953124996447e+00 3.861083984374996447e+00 3.885498046874996447e+00 3.841552734374996447e+00 4.091796874999996447e+00 3.725585937499996447e+00 3.769531249999996447e+00 3.880615234374996447e+00 3.872070312499996447e+00 3.583984374999996447e+00 4.086914062499996447e+00 3.464355468749997335e+00 4.075927734374996447e+00 3.726806640624996447e+00 3.618164062499996447e+00 3.912353515624996447e+00 3.579101562499996447e+00 3.739013671874996447e+00 3.922119140624996447e+00 3.817138671874996447e+00 4.051513671874996447e+00 3.847656249999996447e+00 3.843994140624996447e+00 3.818359374999996447e+00 3.900146484374996447e+00 3.463134765624997335e+00 3.316650390624997335e+00 4.195556640624996447e+00 3.823242187499996447e+00 3.742675781249996447e+00 3.908691406249996447e+00 3.811035156249996447e+00 3.696289062499996447e+00 3.741455078124996447e+00 3.712158203124996447e+00 3.537597656249996447e+00 3.601074218749996447e+00 3.741455078124996447e+00 3.826904296874996447e+00 3.336181640624997335e+00 3.662109374999996447e+00 3.707275390624996447e+00 3.759765624999996447e+00 3.646240234374996447e+00 3.588867187499996447e+00 3.728027343749996447e+00 3.470458984374997335e+00
2.075000000000000108e-02 6.901367187499994316e+01 6.745849609374994316e+01 6.462890624999994316e+01 5.732421874999994316e+01 5.100341796874995737e+01 4.330444335937496447e+01 3.865600585937496447e+01 3.296020507812497158e+01 2.910644531249997158e+01 2.595092773437497868e+01 2.305908203124997868e+01 2.132446289062498224e+01 1.940063476562498224e+01 1.740600585937498579e+01 1.641601562499998579e+01 1.511230468749998579e+01 1.467407226562498579e+01 1.344848632812498934e+01 1.300537109374998934e+01 1.205200195312498934e+01 1.128295898437499112e+01 1.030273437499999112e+01 1.039916992187499112e+01 9.389648437499992895e+00 8.819580078124992895e+00 8.850097656249992895e+00 8.811035156249992895e+00 8.577880859374992895e+00 8.258056640624992895e+00 7.900390624999992895e+00 7.734374999999992895e+00 7.575683593749992895e+00 7.038574218749994671e+00 6.828613281249994671e+00 6.892089843749994671e+00 6.606445312499994671e+00 6.437988281249994671e+00 6.184082031249994671e+00 6.121826171874994671e+00 6.372070312499994671e+00 5.871582031249994671e+00 5.968017578124994671e+00 6.541748046874994671e+00 6.221923828124994671e+00 5.664062499999995559e+00 5.764160156249994671e+00 5.638427734374995559e+00 5.728759765624995559e+00 5.361328124999995559e+00 5.423583984374995559e+00 5.296630859374995559e+00 5.458984374999995559e+00 5.307617187499995559e+00 5.091552734374995559e+00 5.513916015624995559e+00 5.443115234374995559e+00 5.135498046874995559e+00 5.072021484374995559e+00 4.720458984374996447e+00 5.253906249999995559e+00 4.973144531249995559e+00 5.208740234374995559e+00 4.711914062499996447e+00 5.083007812499995559e+00 4.835205078124995559e+00 4.895019531249995559e+00 4.670410156249996447e+00 4.892578124999995559e+00 4.611816406249996447e+00 4.903564453124995559e+00 4.644775390624996447e+00 4.788818359374996447e+00 4.649658203124996447e+00 4.340820312499996447e+00 4.450683593749996447e+00 4.393310546874996447e+00 4.285888671874996447e+00 4.335937499999996447e+00 4.552001953124996447e+00 4.350585937499996447e+00 4.348144531249996447e+00 4.147949218749996447e+00 4.345703124999996447e+00 4.196777343749996447e+00 4.333496093749996447e+00 4.224853515624996447e+00 4.227294921874996447e+00 4.096679687499996447e+00 4.353027343749996447e+00 4.140624999999996447e+00 4.517822265624996447e+00 4.415283203124996447e+00 4.379882812499996447e+00 4.147949218749996447e+00 3.780517578124996447e+00 4.038085937499996447e+00 4.575195312499996447e+00 4.289550781249996447e+00 4.361572265624996447e+00 4.409179687499996447e+00 4.293212890624996447e+00 4.307861328124996447e+00 4.431152343749996447e+00 4.364013671874996447e+00 4.295654296874996447e+00 4.156494140624996447e+00 4.320068359374996447e+00 4.649658203124996447e+00 4.423828124999996447e+00 4.331054687499996447e+00 4.429931640624996447e+00 4.191894531249996447e+00 4.359130859374996447e+00 4.428710937499996447e+00 4.035644531249996447e+00 4.436035156249996447e+00 4.072265624999996447e+00 4.552001953124996447e+00 4.428710937499996447e+00 4.160156249999996447e+00 4.328613281249996447e+00 4.382324218749996447e+00 4.318847656249996447e+00 4.671630859374996447e+00 4.385986328124996447e+00 4.202880859374996447e+00 4.125976562499996447e+00 4.622802734374996447e+00 4.238281249999996447e+00 3.828124999999996447e+00 4.489746093749996447e+00 4.237060546874996447e+00 4.096679687499996447e+00 4.393310546874996447e+00 4.298095703124996447e+00 4.093017578124996447e+00 4.296874999999996447e+00 4.368896484374996447e+00 4.331054687499996447e+00 4.049072265624996447e+00 4.327392578124996447e+00 4.338378906249996447e+00 4.057617187499996447e+00 4.211425781249996447e+00 4.193115234374996447e+00 4.077148437499996447e+00 4.084472656249996447e+00 4.072265624999996447e+00 4.028320312499996447e+00 3.929443359374996447e+00
2.125000000000000153e-02 6.698852539062494316e+01 6.578735351562494316e+01 6.505371093749994316e+01 5.939453124999994316e+01 5.244384765624995737e+01 4.616333007812495737e+01 4.030029296874996447e+01 3.587402343749997158e+01 3.155517578124997158e+01 2.768310546874997868e+01 2.488891601562497868e+01 2.357788085937497868e+01 2.101318359374998224e+01 1.924804687499998224e+01 1.805908203124998579e+01 1.651733398437498579e+01 1.599121093749998579e+01 1.459350585937498579e+01 1.434082031249998579e+01 1.304199218749998934e+01 1.263916015624998934e+01 1.165039062499998934e+01 1.139160156249999112e+01 1.065429687499999112e+01 9.791259765624991118e+00 1.016235351562499112e+01 9.770507812499991118e+00 9.652099609374991118e+00 9.394531249999992895e+00 9.227294921874992895e+00 8.962402343749992895e+00 8.245849609374992895e+00 8.031005859374992895e+00 8.043212890624992895e+00 8.056640624999992895e+00 7.653808593749992895e+00 7.255859374999992895e+00 6.684570312499994671e+00 6.912841796874994671e+00 7.041015624999992895e+00 6.577148437499994671e+00 6.995849609374994671e+00 6.799316406249994671e+00 7.071533203124992895e+00 6.357421874999994671e+00 6.522216796874994671e+00 6.445312499999994671e+00 6.249999999999994671e+00 6.159667968749994671e+00 6.258544921874994671e+00 5.905761718749994671e+00 6.352539062499994671e+00 6.267089843749994671e+00 5.622558593749995559e+00 6.286621093749994671e+00 5.964355468749994671e+00 5.797119140624994671e+00 5.931396484374994671e+00 5.592041015624995559e+00 5.731201171874995559e+00 5.882568359374994671e+00 5.865478515624994671e+00 5.352783203124995559e+00 5.510253906249995559e+00 5.450439453124995559e+00 5.969238281249994671e+00 5.385742187499995559e+00 5.642089843749995559e+00 5.318603515624995559e+00 5.239257812499995559e+00 5.699462890624995559e+00 5.386962890624995559e+00 5.104980468749995559e+00 4.776611328124996447e+00 5.308837890624995559e+00 4.786376953124996447e+00 4.855957031249995559e+00 4.818115234374995559e+00 5.026855468749995559e+00 4.785156249999996447e+00 4.848632812499995559e+00 5.274658203124995559e+00 4.885253906249995559e+00 4.864501953124995559e+00 4.984130859374995559e+00 4.810791015624995559e+00 4.727783203124996447e+00 4.783935546874996447e+00 4.847412109374995559e+00 4.377441406249996447e+00 5.009765624999995559e+00 5.130615234374995559e+00 4.787597656249996447e+00 4.663085937499996447e+00 4.439697265624996447e+00 4.613037109374996447e+00 5.123291015624995559e+00 5.023193359374995559e+00 5.142822265624995559e+00 4.813232421874995559e+00 5.230712890624995559e+00 4.759521484374996447e+00 4.989013671874995559e+00 4.896240234374995559e+00 5.245361328124995559e+00 4.860839843749995559e+00 4.884033203124995559e+00 5.185546874999995559e+00 5.010986328124995559e+00 4.746093749999996447e+00 5.019531249999995559e+00 5.008544921874995559e+00 4.752197265624996447e+00 4.976806640624995559e+00 4.871826171874995559e+00 5.084228515624995559e+00 4.709472656249996447e+00 4.895019531249995559e+00 5.142822265624995559e+00 5.194091796874995559e+00 4.674072265624996447e+00 4.779052734374996447e+00 4.984130859374995559e+00 4.929199218749995559e+00 5.042724609374995559e+00 4.593505859374996447e+00 4.888916015624995559e+00 5.235595703124995559e+00 4.903564453124995559e+00 4.449462890624996447e+00 5.083007812499995559e+00 4.936523437499995559e+00 4.769287109374996447e+00 5.194091796874995559e+00 5.123291015624995559e+00 4.924316406249995559e+00 4.649658203124996447e+00 4.852294921874995559e+00 4.885253906249995559e+00 4.794921874999996447e+00 4.489746093749996447e+00 5.058593749999995559e+00 4.812011718749995559e+00 4.421386718749996447e+00 4.780273437499996447e+00 4.938964843749995559e+00 4.630126953124996447e+00 4.614257812499996447e+00 5.131835937499995559e+00 4.489746093749996447e+00
2.175000000000000197e-02 6.310546875000038369e+01 6.419555664062539790e+01 6.356445312500038369e+01 5.978393554687536238e+01 5.351074218750032685e+01 4.811157226562529132e+01 4.253173828125025580e+01 3.765136718750022737e+01 3.350952148437520606e+01 2.988403320312518119e+01 2.697143554687516342e+01 2.471435546875014921e+01 2.281494140625013500e+01 2.091430664062512790e+01 1.942504882812511724e+01 1.835937500000011013e+01 1.734985351562510303e+01 1.647949218750009948e+01 1.561767578125009592e+01 1.500366210937509059e+01 1.400390625000008349e+01 1.291870117187507816e+01 1.260864257812507816e+01 1.144531250000006750e+01 1.077148437500006573e+01 1.139892578125006750e+01 1.064331054687506395e+01 1.045898437500006395e+01 1.057006835937506395e+01 1.016845703125006217e+01 9.672851562500058620e+00 9.577636718750058620e+00 8.728027343750051514e+00 9.182128906250055067e+00 9.266357421875055067e+00 8.386230468750051514e+00 8.115234375000049738e+00 7.836914062500047962e+00 7.864990234375047962e+00 8.000488281250049738e+00 7.484130859375045297e+00 7.690429687500046185e+00 7.788085937500046185e+00 8.074951171875049738e+00 7.169189453125043521e+00 7.106933593750043521e+00 6.936035156250041744e+00 7.125244140625043521e+00 7.005615234375041744e+00 6.942138671875041744e+00 6.390380859375039080e+00 6.962890625000041744e+00 6.862792968750041744e+00 6.529541015625039968e+00 7.131347656250043521e+00 6.656494140625039968e+00 6.358642578125039080e+00 6.737060546875040856e+00 6.226806640625037303e+00 6.630859375000039968e+00 6.469726562500039080e+00 6.510009765625039968e+00 5.822753906250035527e+00 6.400146484375039080e+00 6.700439453125040856e+00 6.354980468750039080e+00 6.357421875000039080e+00 6.256103515625037303e+00 6.152343750000037303e+00 5.792236328125035527e+00 6.396484375000039080e+00 5.933837890625036415e+00 5.815429687500035527e+00 5.469970703125032863e+00 5.817871093750035527e+00 5.268554687500031974e+00 5.642089843750033751e+00 5.454101562500032863e+00 6.202392578125037303e+00 5.700683593750033751e+00 5.474853515625032863e+00 5.384521484375032863e+00 5.480957031250032863e+00 5.784912109375035527e+00 5.474853515625032863e+00 5.759277343750035527e+00 5.482177734375032863e+00 5.158691406250031086e+00 5.429687500000032863e+00 5.451660156250032863e+00 5.632324218750033751e+00 5.708007812500033751e+00 5.799560546875035527e+00 5.332031250000031974e+00 5.169677734375031974e+00 5.227050781250031974e+00 5.382080078125032863e+00 5.325927734375031974e+00 5.992431640625036415e+00 5.867919921875035527e+00 5.697021484375033751e+00 5.416259765625032863e+00 5.478515625000032863e+00 5.755615234375035527e+00 5.690917968750033751e+00 5.534667968750032863e+00 5.593261718750033751e+00 5.864257812500035527e+00 5.703125000000033751e+00 5.588378906250033751e+00 5.717773437500033751e+00 5.924072265625036415e+00 5.324707031250031974e+00 5.520019531250032863e+00 5.416259765625032863e+00 5.922851562500036415e+00 5.488281250000032863e+00 5.423583984375032863e+00 5.690917968750033751e+00 5.699462890625033751e+00 5.281982421875031974e+00 5.397949218750032863e+00 5.799560546875035527e+00 5.183105468750031974e+00 5.299072265625031974e+00 5.649414062500033751e+00 5.368652343750032863e+00 5.704345703125033751e+00 5.627441406250033751e+00 5.085449218750031086e+00 6.102294921875036415e+00 5.532226562500032863e+00 5.372314453125032863e+00 5.571289062500033751e+00 5.538330078125032863e+00 5.703125000000033751e+00 5.456542968750032863e+00 5.596923828125033751e+00 5.581054687500033751e+00 5.227050781250031974e+00 5.341796875000031974e+00 5.562744140625033751e+00 5.444335937500032863e+00 5.278320312500031974e+00 5.632324218750033751e+00 5.240478515625031974e+00 5.122070312500031086e+00 5.388183593750032863e+00 5.808105468750035527e+00 5.085449218750031086e+00
2.224999999999999895e-02 5.964355468749994316e+01 6.266479492187494316e+01 6.299438476562494316e+01 5.960083007812494316e+01 5.554565429687495737e+01 5.021118164062495737e+01 4.413452148437496447e+01 3.955078124999996447e+01 3.622924804687497158e+01 3.204223632812497158e+01 2.837036132812497158e+01 2.626831054687497868e+01 2.521972656249997868e+01 2.339355468749997868e+01 2.134033203124998224e+01 1.985717773437498224e+01 1.939086914062498224e+01 1.760742187499998579e+01 1.683837890624998579e+01 1.642944335937498579e+01 1.486083984374998579e+01 1.411376953124998579e+01 1.369628906249998934e+01 1.250610351562498934e+01 1.209594726562498934e+01 1.178710937499998934e+01 1.173583984374998934e+01 1.172973632812498934e+01 1.198242187499998934e+01 1.135009765624999112e+01 1.112915039062499112e+01 1.060913085937499112e+01 9.821777343749991118e+00 9.924316406249991118e+00 1.006469726562499112e+01 9.338378906249992895e+00 9.033203124999992895e+00 8.601074218749992895e+00 9.110107421874992895e+00 8.944091796874992895e+00 8.720703124999992895e+00 8.350830078124992895e+00 8.607177734374992895e+00 9.229736328124992895e+00 8.355712890624992895e+00 8.327636718749992895e+00 7.562255859374992895e+00 8.208007812499992895e+00 7.841796874999992895e+00 7.879638671874992895e+00 7.486572265624992895e+00 7.794189453124992895e+00 7.753906249999992895e+00 7.198486328124992895e+00 7.727050781249992895e+00 7.469482421874992895e+00 7.451171874999992895e+00 7.260742187499992895e+00 7.214355468749992895e+00 7.337646484374992895e+00 7.316894531249992895e+00 7.476806640624992895e+00 6.574707031249994671e+00 7.055664062499992895e+00 7.387695312499992895e+00 7.154541015624992895e+00 6.965332031249994671e+00 7.128906249999992895e+00 6.805419921874994671e+00 6.707763671874994671e+00 6.828613281249994671e+00 6.865234374999994671e+00 6.574707031249994671e+00 6.264648437499994671e+00 6.384277343749994671e+00 6.024169921874994671e+00 6.353759765624994671e+00 6.418457031249994671e+00 6.630859374999994671e+00 6.450195312499994671e+00 6.372070312499994671e+00 6.158447265624994671e+00 6.180419921874994671e+00 6.544189453124994671e+00 6.401367187499994671e+00 6.436767578124994671e+00 6.489257812499994671e+00 5.759277343749995559e+00 6.385498046874994671e+00 6.230468749999994671e+00 6.572265624999994671e+00 6.079101562499994671e+00 6.232910156249994671e+00 6.130371093749994671e+00 6.099853515624994671e+00 6.107177734374994671e+00 6.052246093749994671e+00 6.212158203124994671e+00 6.524658203124994671e+00 6.149902343749994671e+00 6.451416015624994671e+00 6.098632812499994671e+00 6.724853515624994671e+00 6.560058593749994671e+00 6.159667968749994671e+00 6.036376953124994671e+00 6.683349609374994671e+00 6.237792968749994671e+00 6.442871093749994671e+00 6.022949218749994671e+00 6.403808593749994671e+00 6.331787109374994671e+00 6.096191406249994671e+00 6.370849609374994671e+00 6.364746093749994671e+00 6.210937499999994671e+00 5.843505859374994671e+00 6.059570312499994671e+00 6.645507812499994671e+00 6.405029296874994671e+00 6.224365234374994671e+00 6.428222656249994671e+00 5.977783203124994671e+00 6.650390624999994671e+00 6.492919921874994671e+00 6.114501953124994671e+00 6.021728515624994671e+00 6.441650390624994671e+00 6.068115234374994671e+00 5.750732421874995559e+00 6.629638671874994671e+00 6.052246093749994671e+00 6.434326171874994671e+00 6.265869140624994671e+00 6.486816406249994671e+00 5.946044921874994671e+00 6.264648437499994671e+00 6.457519531249994671e+00 6.519775390624994671e+00 5.969238281249994671e+00 6.364746093749994671e+00 6.472167968749994671e+00 5.859374999999994671e+00 6.027832031249994671e+00 6.221923828124994671e+00 6.203613281249994671e+00 6.047363281249994671e+00 6.105957031249994671e+00 6.324462890624994671e+00 6.085205078124994671e+00
2.274999999999999939e-02 5.700439453124994316e+01 5.957519531249994316e+01 6.236572265624994316e+01 5.949584960937494316e+01 5.487915039062495737e+01 5.085083007812495737e+01 4.607421874999996447e+01 4.172119140624996447e+01 3.760986328124997158e+01 3.374755859374997158e+01 3.075561523437497158e+01 2.828491210937497158e+01 2.730957031249997868e+01 2.515258789062497868e+01 2.281616210937498224e+01 2.120117187499998224e+01 2.112915039062498224e+01 1.902587890624998579e+01 1.829833984374998579e+01 1.785034179687498579e+01 1.707519531249998579e+01 1.559936523437498579e+01 1.571777343749998579e+01 1.427734374999998579e+01 1.328857421874998934e+01 1.305175781249998934e+01 1.315185546874998934e+01 1.343505859374998934e+01 1.287597656249998934e+01 1.249023437499998934e+01 1.209106445312498934e+01 1.118896484374999112e+01 1.110839843749999112e+01 1.135864257812499112e+01 1.110717773437499112e+01 1.041625976562499112e+01 1.042602539062499112e+01 9.725341796874991118e+00 1.004272460937499112e+01 1.003173828124999112e+01 9.405517578124992895e+00 9.698486328124991118e+00 9.239501953124992895e+00 9.667968749999991118e+00 9.530029296874992895e+00 9.038085937499992895e+00 8.923339843749992895e+00 9.174804687499992895e+00 8.151855468749992895e+00 8.568115234374992895e+00 8.114013671874992895e+00 8.619384765624992895e+00 8.216552734374992895e+00 8.021240234374992895e+00 8.868408203124992895e+00 8.549804687499992895e+00 8.315429687499992895e+00 8.309326171874992895e+00 8.236083984374992895e+00 8.111572265624992895e+00 8.195800781249992895e+00 8.203124999999992895e+00 7.770996093749992895e+00 8.214111328124992895e+00 7.911376953124992895e+00 8.057861328124992895e+00 7.728271484374992895e+00 7.557373046874992895e+00 7.607421874999992895e+00 7.701416015624992895e+00 7.790527343749992895e+00 7.794189453124992895e+00 7.344970703124992895e+00 7.127685546874992895e+00 7.197265624999992895e+00 6.953124999999994671e+00 7.163085937499992895e+00 7.014160156249994671e+00 7.879638671874992895e+00 6.998291015624994671e+00 7.130126953124992895e+00 6.782226562499994671e+00 7.159423828124992895e+00 7.333984374999992895e+00 7.072753906249992895e+00 7.255859374999992895e+00 7.067871093749992895e+00 6.633300781249994671e+00 7.303466796874992895e+00 7.028808593749994671e+00 6.817626953124994671e+00 7.111816406249992895e+00 6.827392578124994671e+00 6.804199218749994671e+00 6.718749999999994671e+00 6.856689453124994671e+00 6.668701171874994671e+00 7.081298828124992895e+00 6.987304687499994671e+00 6.916503906249994671e+00 7.233886718749992895e+00 6.623535156249994671e+00 7.330322265624992895e+00 7.073974609374992895e+00 7.031249999999994671e+00 6.868896484374994671e+00 7.172851562499992895e+00 6.899414062499994671e+00 7.108154296874992895e+00 7.176513671874992895e+00 7.115478515624992895e+00 7.277832031249992895e+00 7.271728515624992895e+00 6.618652343749994671e+00 6.816406249999994671e+00 7.198486328124992895e+00 6.649169921874994671e+00 7.302246093749992895e+00 6.981201171874994671e+00 7.507324218749992895e+00 6.623535156249994671e+00 7.175292968749992895e+00 7.277832031249992895e+00 7.088623046874992895e+00 7.056884765624992895e+00 6.937255859374994671e+00 7.098388671874992895e+00 7.062988281249992895e+00 6.944580078124994671e+00 6.295166015624994671e+00 7.017822265624994671e+00 6.756591796874994671e+00 7.000732421874994671e+00 7.121582031249992895e+00 7.133789062499992895e+00 6.597900390624994671e+00 6.984863281249994671e+00 6.733398437499994671e+00 6.820068359374994671e+00 6.760253906249994671e+00 7.160644531249992895e+00 7.124023437499992895e+00 6.701660156249994671e+00 6.425781249999994671e+00 6.849365234374994671e+00 6.710205078124994671e+00 7.130126953124992895e+00 6.555175781249994671e+00 6.890869140624994671e+00 6.660156249999994671e+00
2.324999999999999983e-02 5.352783203124995737e+01 5.707641601562494316e+01 6.023315429687494316e+01 5.956054687499994316e+01 5.609008789062495737e+01 5.246948242187495737e+01 4.781372070312495737e+01 4.341430664062496447e+01 3.987182617187496447e+01 3.653564453124997158e+01 3.231933593749997158e+01 3.057128906249997158e+01 2.872192382812497158e+01 2.652099609374997868e+01 2.532104492187497868e+01 2.290405273437498224e+01 2.309936523437497868e+01 2.095947265624998224e+01 2.033569335937498224e+01 1.893920898437498579e+01 1.795410156249998579e+01 1.737426757812498579e+01 1.666259765624998579e+01 1.562622070312498579e+01 1.490966796874998579e+01 1.450805664062498579e+01 1.454589843749998579e+01 1.450561523437498579e+01 1.426147460937498579e+01 1.383056640624998934e+01 1.323120117187498934e+01 1.243164062499998934e+01 1.250854492187498934e+01 1.223388671874998934e+01 1.202514648437498934e+01 1.104125976562499112e+01 1.157714843749998934e+01 1.115722656249999112e+01 1.112548828124999112e+01 1.101318359374999112e+01 1.033203124999999112e+01 1.052368164062499112e+01 1.074707031249999112e+01 1.084838867187499112e+01 1.059082031249999112e+01 1.019653320312499112e+01 9.677734374999991118e+00 1.020874023437499112e+01 9.189453124999992895e+00 9.689941406249991118e+00 9.299316406249992895e+00 9.730224609374991118e+00 9.488525390624992895e+00 9.014892578124992895e+00 9.904785156249991118e+00 9.793701171874991118e+00 9.437255859374992895e+00 8.908691406249992895e+00 9.315185546874992895e+00 9.112548828124992895e+00 8.806152343749992895e+00 8.764648437499992895e+00 8.674316406249992895e+00 9.130859374999992895e+00 8.996582031249992895e+00 9.082031249999992895e+00 8.815917968749992895e+00 8.591308593749992895e+00 8.638916015624992895e+00 8.557128906249992895e+00 8.433837890624992895e+00 8.937988281249992895e+00 7.807617187499992895e+00 8.032226562499992895e+00 7.832031249999992895e+00 7.592773437499992895e+00 7.504882812499992895e+00 7.623291015624992895e+00 8.228759765624992895e+00 8.074951171874992895e+00 7.918701171874992895e+00 7.778320312499992895e+00 7.708740234374992895e+00 8.226318359374992895e+00 7.441406249999992895e+00 7.722167968749992895e+00 7.777099609374992895e+00 7.399902343749992895e+00 8.122558593749992895e+00 7.722167968749992895e+00 7.763671874999992895e+00 7.667236328124992895e+00 8.294677734374992895e+00 7.669677734374992895e+00 7.479248046874992895e+00 7.642822265624992895e+00 8.092041015624992895e+00 7.902832031249992895e+00 8.050537109374992895e+00 7.967529296874992895e+00 8.034667968749992895e+00 7.868652343749992895e+00 8.336181640624992895e+00 7.910156249999992895e+00 7.863769531249992895e+00 7.738037109374992895e+00 7.893066406249992895e+00 8.000488281249992895e+00 8.027343749999992895e+00 7.834472656249992895e+00 8.049316406249992895e+00 7.641601562499992895e+00 7.888183593749992895e+00 7.626953124999992895e+00 7.977294921874992895e+00 7.923583984374992895e+00 7.165527343749992895e+00 8.096923828124992895e+00 7.921142578124992895e+00 7.885742187499992895e+00 7.727050781249992895e+00 7.585449218749992895e+00 8.294677734374992895e+00 7.908935546874992895e+00 7.722167968749992895e+00 7.843017578124992895e+00 7.442626953124992895e+00 8.330078124999992895e+00 7.817382812499992895e+00 6.990966796874994671e+00 7.823486328124992895e+00 7.540283203124992895e+00 7.972412109374992895e+00 7.900390624999992895e+00 7.847900390624992895e+00 7.697753906249992895e+00 7.642822265624992895e+00 7.581787109374992895e+00 7.630615234374992895e+00 7.349853515624992895e+00 7.714843749999992895e+00 7.597656249999992895e+00 7.843017578124992895e+00 7.454833984374992895e+00 7.535400390624992895e+00 7.613525390624992895e+00 7.680664062499992895e+00 7.353515624999992895e+00 7.857666015624992895e+00 7.406005859374992895e+00
2.375000000000000028e-02 4.964355468749995737e+01 5.414306640624995737e+01 5.943725585937494316e+01 5.822509765624994316e+01 5.617187499999995737e+01 5.339721679687495737e+01 4.968139648437495737e+01 4.497680664062496447e+01 4.091186523437496447e+01 3.736450195312497158e+01 3.409667968749997158e+01 3.201049804687497158e+01 3.029052734374997158e+01 2.950927734374997158e+01 2.655029296874997868e+01 2.481811523437497868e+01 2.447631835937497868e+01 2.279174804687498224e+01 2.163574218749998224e+01 2.016601562499998224e+01 1.959472656249998224e+01 1.874633789062498579e+01 1.794067382812498579e+01 1.740234374999998579e+01 1.617675781249998579e+01 1.611816406249998579e+01 1.540161132812498579e+01 1.636718749999998579e+01 1.512084960937498579e+01 1.462890624999998579e+01 1.420532226562498579e+01 1.428955078124998579e+01 1.367309570312498934e+01 1.343261718749998934e+01 1.345947265624998934e+01 1.251220703124998934e+01 1.289306640624998934e+01 1.223510742187498934e+01 1.242675781249998934e+01 1.237915039062498934e+01 1.160644531249998934e+01 1.186035156249998934e+01 1.167968749999998934e+01 1.188110351562498934e+01 1.105468749999999112e+01 1.098999023437499112e+01 1.108398437499999112e+01 1.121582031249999112e+01 1.000976562499999112e+01 1.038940429687499112e+01 1.052734374999999112e+01 1.048583984374999112e+01 1.043579101562499112e+01 1.006225585937499112e+01 1.051513671874999112e+01 1.040039062499999112e+01 1.054199218749999112e+01 9.864501953124991118e+00 9.915771484374991118e+00 1.019897460937499112e+01 9.875488281249991118e+00 9.902343749999991118e+00 9.520263671874992895e+00 1.041870117187499112e+01 9.951171874999991118e+00 9.615478515624991118e+00 9.749755859374991118e+00 9.436035156249992895e+00 9.742431640624991118e+00 9.406738281249992895e+00 9.271240234374992895e+00 9.703369140624991118e+00 8.861083984374992895e+00 8.978271484374992895e+00 8.745117187499992895e+00 8.372802734374992895e+00 8.597412109374992895e+00 8.515624999999992895e+00 9.118652343749992895e+00 9.111328124999992895e+00 8.640136718749992895e+00 8.894042968749992895e+00 8.591308593749992895e+00 8.692626953124992895e+00 8.392333984374992895e+00 8.568115234374992895e+00 9.040527343749992895e+00 8.338623046874992895e+00 8.973388671874992895e+00 8.907470703124992895e+00 9.134521484374992895e+00 8.441162109374992895e+00 8.674316406249992895e+00 8.437499999999992895e+00 8.391113281249992895e+00 8.337402343749992895e+00 8.577880859374992895e+00 8.522949218749992895e+00 9.184570312499992895e+00 8.414306640624992895e+00 8.590087890624992895e+00 8.696289062499992895e+00 9.018554687499992895e+00 8.913574218749992895e+00 8.784179687499992895e+00 8.507080078124992895e+00 8.898925781249992895e+00 8.742675781249992895e+00 8.630371093749992895e+00 8.565673828124992895e+00 8.432617187499992895e+00 8.779296874999992895e+00 8.945312499999992895e+00 8.367919921874992895e+00 8.900146484374992895e+00 8.692626953124992895e+00 8.111572265624992895e+00 8.797607421874992895e+00 8.696289062499992895e+00 8.776855468749992895e+00 8.500976562499992895e+00 8.833007812499992895e+00 8.834228515624992895e+00 8.605957031249992895e+00 8.555908203124992895e+00 8.586425781249992895e+00 8.740234374999992895e+00 9.030761718749992895e+00 8.739013671874992895e+00 8.312988281249992895e+00 8.645019531249992895e+00 8.336181640624992895e+00 8.420410156249992895e+00 8.891601562499992895e+00 8.907470703124992895e+00 8.651123046874992895e+00 8.186035156249992895e+00 8.441162109374992895e+00 8.270263671874992895e+00 8.511962890624992895e+00 9.090576171874992895e+00 8.421630859374992895e+00 8.507080078124992895e+00 8.350830078124992895e+00 8.585205078124992895e+00 8.571777343749992895e+00 8.399658203124992895e+00 8.177490234374992895e+00 8.563232421874992895e+00 8.067626953124992895e+00
2.425000000000000072e-02 4.616577148437495737e+01 5.311279296874995737e+01 5.789672851562494316e+01 5.691650390624994316e+01 5.604614257812495737e+01 5.428588867187495737e+01 4.963134765624995737e+01 4.661621093749995737e+01 4.231933593749996447e+01 3.960205078124996447e+01 3.548583984374997158e+01 3.384155273437497158e+01 3.182128906249997158e+01 3.107055664062497158e+01 2.853515624999997158e+01 2.668334960937497868e+01 2.588134765624997868e+01 2.337768554687497868e+01 2.324096679687497868e+01 2.214233398437498224e+01 2.113891601562498224e+01 2.017211914062498224e+01 1.978881835937498224e+01 1.828247070312498579e+01 1.771362304687498579e+01 1.720458984374998579e+01 1.657714843749998579e+01 1.675415039062498579e+01 1.649291992187498579e+01 1.578369140624998579e+01 1.607543945312498579e+01 1.551879882812498579e+01 1.469238281249998579e+01 1.470336914062498579e+01 1.488647460937498579e+01 1.360717773437498934e+01 1.386840820312498934e+01 1.311889648437498934e+01 1.386718749999998934e+01 1.293212890624998934e+01 1.278320312499998934e+01 1.297119140624998934e+01 1.263305664062498934e+01 1.347900390624998934e+01 1.276855468749998934e+01 1.199096679687498934e+01 1.237426757812498934e+01 1.191406249999998934e+01 1.119384765624999112e+01 1.102172851562499112e+01 1.096435546874999112e+01 1.173828124999998934e+01 1.153930664062498934e+01 1.111328124999999112e+01 1.141357421874999112e+01 1.143310546874999112e+01 1.153076171874998934e+01 1.074707031249999112e+01 1.133789062499999112e+01 1.115722656249999112e+01 1.099365234374999112e+01 1.089965820312499112e+01 1.022460937499999112e+01 1.119018554687499112e+01 1.112670898437499112e+01 1.046020507812499112e+01 1.079711914062499112e+01 1.097290039062499112e+01 1.063964843749999112e+01 1.018066406249999112e+01 1.030761718749999112e+01 1.054931640624999112e+01 9.891357421874991118e+00 9.934082031249991118e+00 9.642333984374991118e+00 9.132080078124992895e+00 9.334716796874992895e+00 9.517822265624992895e+00 1.000732421874999112e+01 1.011108398437499112e+01 9.675292968749991118e+00 9.599609374999992895e+00 9.764404296874991118e+00 9.760742187499991118e+00 9.545898437499992895e+00 9.572753906249992895e+00 1.020507812499999112e+01 9.362792968749992895e+00 9.790039062499991118e+00 9.415283203124992895e+00 1.012939453124999112e+01 9.455566406249992895e+00 9.558105468749992895e+00 9.296874999999992895e+00 9.661865234374991118e+00 9.399414062499992895e+00 9.875488281249991118e+00 9.548339843749992895e+00 9.879150390624991118e+00 9.963378906249991118e+00 9.843749999999991118e+00 8.942871093749992895e+00 9.879150390624991118e+00 9.250488281249992895e+00 9.702148437499991118e+00 9.339599609374992895e+00 9.967041015624991118e+00 9.786376953124991118e+00 9.969482421874991118e+00 9.581298828124992895e+00 9.733886718749991118e+00 9.772949218749991118e+00 9.394531249999992895e+00 9.611816406249991118e+00 9.458007812499992895e+00 9.680175781249991118e+00 8.946533203124992895e+00 9.552001953124992895e+00 9.927978515624991118e+00 9.630126953124991118e+00 9.949951171874991118e+00 9.819335937499991118e+00 9.422607421874992895e+00 9.223632812499992895e+00 9.807128906249991118e+00 9.570312499999992895e+00 9.566650390624992895e+00 9.481201171874992895e+00 9.483642578124992895e+00 9.257812499999992895e+00 9.378662109374992895e+00 8.959960937499992895e+00 9.487304687499992895e+00 9.399414062499992895e+00 9.913330078124991118e+00 9.487304687499992895e+00 8.988037109374992895e+00 9.775390624999991118e+00 9.382324218749992895e+00 9.029541015624992895e+00 9.807128906249991118e+00 9.222412109374992895e+00 9.638671874999991118e+00 9.455566406249992895e+00 9.604492187499991118e+00 9.396972656249992895e+00 9.478759765624992895e+00 9.378662109374992895e+00 9.310302734374992895e+00 9.167480468749992895e+00
2.475000000000000117e-02 4.292480468749996447e+01 4.996582031249995737e+01 5.529052734374995737e+01 5.613037109374995737e+01 5.606323242187495737e+01 5.511230468749995737e+01 5.066406249999995737e+01 4.812622070312495737e+01 4.435302734374996447e+01 4.080566406249996447e+01 3.733154296874997158e+01 3.560180664062497158e+01 3.428100585937497158e+01 3.264648437499997158e+01 2.943725585937497158e+01 2.832397460937497158e+01 2.747436523437497868e+01 2.582885742187497868e+01 2.541503906249997868e+01 2.327392578124997868e+01 2.257812499999998224e+01 2.122680664062498224e+01 2.078002929687498224e+01 1.958984374999998224e+01 1.910522460937498579e+01 1.871215820312498579e+01 1.834228515624998579e+01 1.802001953124998579e+01 1.728759765624998579e+01 1.774780273437498579e+01 1.746459960937498579e+01 1.615478515624998579e+01 1.640380859374998579e+01 1.638916015624998579e+01 1.588745117187498579e+01 1.508422851562498579e+01 1.546874999999998579e+01 1.432861328124998579e+01 1.463867187499998579e+01 1.424194335937498579e+01 1.408203124999998579e+01 1.434082031249998579e+01 1.391845703124998934e+01 1.411865234374998579e+01 1.387084960937498934e+01 1.311279296874998934e+01 1.336669921874998934e+01 1.316650390624998934e+01 1.273071289062498934e+01 1.245971679687498934e+01 1.242431640624998934e+01 1.248168945312498934e+01 1.242797851562498934e+01 1.242431640624998934e+01 1.239013671874998934e+01 1.287597656249998934e+01 1.289184570312498934e+01 1.160888671874998934e+01 1.195434570312498934e+01 1.230224609374998934e+01 1.192260742187498934e+01 1.194213867187498934e+01 1.131591796874999112e+01 1.264404296874998934e+01 1.230834960937498934e+01 1.199829101562498934e+01 1.187744140624998934e+01 1.180786132812498934e+01 1.183715820312498934e+01 1.145874023437499112e+01 1.154174804687498934e+01 1.145751953124999112e+01 1.121948242187499112e+01 1.102905273437499112e+01 1.034912109374999112e+01 1.035522460937499112e+01 1.044677734374999112e+01 1.054931640624999112e+01 1.092651367187499112e+01 1.081176757812499112e+01 1.089111328124999112e+01 1.075683593749999112e+01 1.078491210937499112e+01 1.139526367187499112e+01 1.023437499999999112e+01 1.055175781249999112e+01 1.068115234374999112e+01 1.055786132812499112e+01 1.068115234374999112e+01 1.063476562499999112e+01 1.083984374999999112e+01 9.982910156249991118e+00 1.018554687499999112e+01 9.998779296874991118e+00 1.096069335937499112e+01 1.029174804687499112e+01 1.057128906249999112e+01 1.062377929687499112e+01 1.121948242187499112e+01 1.078979492187499112e+01 1.061279296874999112e+01 1.046508789062499112e+01 1.119506835937499112e+01 1.038574218749999112e+01 1.067993164062499112e+01 1.079345703124999112e+01 1.081787109374999112e+01 1.095092773437499112e+01 1.069458007812499112e+01 1.044555664062499112e+01 1.088378906249999112e+01 1.038208007812499112e+01 1.039916992187499112e+01 1.049560546874999112e+01 1.075561523437499112e+01 1.074096679687499112e+01 1.010986328124999112e+01 1.041259765624999112e+01 1.106689453124999112e+01 1.038330078124999112e+01 1.071044921874999112e+01 1.042114257812499112e+01 1.089355468749999112e+01 1.003784179687499112e+01 1.023559570312499112e+01 1.029785156249999112e+01 1.048461914062499112e+01 1.058837890624999112e+01 1.073608398437499112e+01 1.003417968749999112e+01 1.043579101562499112e+01 1.011596679687499112e+01 1.026733398437499112e+01 1.074584960937499112e+01 1.075683593749999112e+01 1.043823242187499112e+01 9.940185546874991118e+00 1.018554687499999112e+01 1.029541015624999112e+01 9.857177734374991118e+00 1.059814453124999112e+01 1.042114257812499112e+01 1.029296874999999112e+01 1.015624999999999112e+01 1.046630859374999112e+01 1.035400390624999112e+01 1.041259765624999112e+01 1.030395507812499112e+01 1.044799804687499112e+01 1.012695312499999112e+01
2.525000000000000161e-02 3.875732421874996447e+01 4.802368164062495737e+01 5.412597656249995737e+01 5.355468749999995737e+01 5.645874023437494316e+01 5.474853515624995737e+01 5.212768554687495737e+01 4.873168945312495737e+01 4.636230468749995737e+01 4.328002929687496447e+01 3.860595703124996447e+01 3.777099609374997158e+01 3.591674804687497158e+01 3.357177734374997158e+01 3.160888671874997158e+01 2.949707031249997158e+01 2.973876953124997158e+01 2.752075195312497868e+01 2.683349609374997868e+01 2.493896484374997868e+01 2.404541015624997868e+01 2.312866210937497868e+01 2.214111328124998224e+01 2.072265624999998224e+01 2.050048828124998224e+01 2.007446289062498224e+01 1.972045898437498224e+01 1.972045898437498224e+01 1.903808593749998579e+01 1.851806640624998579e+01 1.842529296874998579e+01 1.749755859374998579e+01 1.794677734374998579e+01 1.752807617187498579e+01 1.770141601562498579e+01 1.612060546874998579e+01 1.644287109374998579e+01 1.575805664062498579e+01 1.595825195312498579e+01 1.578735351562498579e+01 1.506835937499998579e+01 1.559082031249998579e+01 1.510009765624998579e+01 1.512573242187498579e+01 1.529052734374998579e+01 1.438598632812498579e+01 1.447143554687498579e+01 1.445922851562498579e+01 1.390869140624998934e+01 1.385986328124998934e+01 1.359863281249998934e+01 1.416992187499998579e+01 1.312499999999998934e+01 1.365112304687498934e+01 1.389648437499998934e+01 1.383178710937498934e+01 1.385253906249998934e+01 1.270019531249998934e+01 1.363403320312498934e+01 1.326538085937498934e+01 1.337890624999998934e+01 1.352294921874998934e+01 1.306274414062498934e+01 1.291381835937498934e+01 1.282836914062498934e+01 1.246826171874998934e+01 1.337646484374998934e+01 1.288085937499998934e+01 1.312988281249998934e+01 1.247558593749998934e+01 1.271484374999998934e+01 1.236572265624998934e+01 1.254882812499998934e+01 1.186523437499998934e+01 1.179443359374998934e+01 1.148315429687499112e+01 1.139282226562499112e+01 1.167236328124998934e+01 1.206298828124998934e+01 1.192504882812498934e+01 1.170288085937498934e+01 1.133422851562499112e+01 1.149169921874999112e+01 1.235107421874998934e+01 1.114624023437499112e+01 1.165405273437498934e+01 1.211547851562498934e+01 1.109741210937499112e+01 1.199462890624998934e+01 1.132324218749999112e+01 1.212158203124998934e+01 1.098510742187499112e+01 1.140380859374999112e+01 1.074951171874999112e+01 1.149780273437499112e+01 1.154052734374998934e+01 1.169433593749998934e+01 1.130126953124999112e+01 1.196044921874998934e+01 1.172119140624998934e+01 1.133056640624999112e+01 1.124633789062499112e+01 1.189819335937498934e+01 1.167724609374998934e+01 1.187622070312498934e+01 1.154907226562498934e+01 1.179931640624998934e+01 1.153808593749998934e+01 1.142211914062499112e+01 1.195190429687498934e+01 1.236083984374998934e+01 1.151489257812499112e+01 1.140502929687499112e+01 1.147338867187499112e+01 1.178222656249998934e+01 1.196533203124998934e+01 1.157958984374998934e+01 1.143310546874999112e+01 1.196411132812498934e+01 1.177001953124998934e+01 1.111450195312499112e+01 1.178955078124998934e+01 1.218749999999998934e+01 1.114624023437499112e+01 1.107910156249999112e+01 1.176391601562498934e+01 1.220458984374998934e+01 1.188476562499998934e+01 1.201049804687498934e+01 1.106323242187499112e+01 1.119750976562499112e+01 1.130126953124999112e+01 1.139282226562499112e+01 1.159423828124998934e+01 1.218627929687498934e+01 1.144287109374999112e+01 1.118652343749999112e+01 1.125488281249999112e+01 1.133789062499999112e+01 1.069213867187499112e+01 1.145629882812499112e+01 1.106811523437499112e+01 1.127807617187499112e+01 1.080810546874999112e+01 1.132568359374999112e+01 1.097167968749999112e+01 1.095214843749999112e+01 1.123291015624999112e+01 1.155395507812498934e+01 1.042236328124999112e+01
2.575000000000000205e-02 3.598632812499997158e+01 4.425048828124996447e+01 5.127441406249995737e+01 5.268066406249995737e+01 5.422241210937495737e+01 5.479248046874995737e+01 5.121459960937495737e+01 4.847290039062495737e+01 4.765747070312495737e+01 4.422241210937496447e+01 4.005126953124996447e+01 3.854492187499996447e+01 3.733764648437497158e+01 3.590454101562497158e+01 3.257324218749997158e+01 3.131347656249997158e+01 3.167724609374997158e+01 2.924194335937497158e+01 2.896362304687497158e+01 2.683471679687497868e+01 2.569824218749997868e+01 2.482421874999997868e+01 2.371459960937497868e+01 2.255859374999998224e+01 2.229248046874998224e+01 2.131958007812498224e+01 2.080444335937498224e+01 2.081542968749998224e+01 2.094604492187498224e+01 2.002441406249998224e+01 1.920410156249998224e+01 1.916870117187498579e+01 1.879150390624998579e+01 1.843017578124998579e+01 1.844238281249998579e+01 1.744018554687498579e+01 1.807617187499998579e+01 1.673217773437498579e+01 1.690429687499998579e+01 1.712402343749998579e+01 1.656494140624998579e+01 1.721191406249998579e+01 1.645507812499998579e+01 1.604370117187498579e+01 1.608642578124998579e+01 1.558349609374998579e+01 1.561889648437498579e+01 1.563476562499998579e+01 1.572143554687498579e+01 1.477661132812498579e+01 1.423339843749998579e+01 1.511108398437498579e+01 1.393310546874998934e+01 1.441772460937498579e+01 1.484863281249998579e+01 1.545898437499998579e+01 1.482788085937498579e+01 1.454223632812498579e+01 1.441894531249998579e+01 1.416870117187498579e+01 1.409179687499998579e+01 1.427978515624998579e+01 1.352661132812498934e+01 1.421508789062498579e+01 1.368774414062498934e+01 1.344726562499998934e+01 1.450073242187498579e+01 1.427734374999998579e+01 1.388427734374998934e+01 1.325927734374998934e+01 1.365600585937498934e+01 1.332885742187498934e+01 1.300537109374998934e+01 1.294311523437498934e+01 1.311035156249998934e+01 1.241699218749998934e+01 1.264282226562498934e+01 1.292358398437498934e+01 1.328857421874998934e+01 1.301879882812498934e+01 1.261840820312498934e+01 1.253051757812498934e+01 1.234130859374998934e+01 1.304565429687498934e+01 1.230590820312498934e+01 1.301757812499998934e+01 1.289672851562498934e+01 1.230346679687498934e+01 1.277465820312498934e+01 1.258789062499998934e+01 1.318359374999998934e+01 1.214233398437498934e+01 1.259887695312498934e+01 1.247558593749998934e+01 1.279174804687498934e+01 1.330810546874998934e+01 1.264526367187498934e+01 1.260742187499998934e+01 1.306884765624998934e+01 1.239379882812498934e+01 1.258300781249998934e+01 1.266479492187498934e+01 1.284179687499998934e+01 1.273437499999998934e+01 1.299316406249998934e+01 1.289062499999998934e+01 1.252197265624998934e+01 1.258666992187498934e+01 1.248413085937498934e+01 1.296997070312498934e+01 1.328491210937498934e+01 1.219604492187498934e+01 1.237060546874998934e+01 1.220825195312498934e+01 1.340576171874998934e+01 1.260864257812498934e+01 1.228149414062498934e+01 1.248291015624998934e+01 1.287353515624998934e+01 1.254760742187498934e+01 1.198608398437498934e+01 1.250976562499998934e+01 1.294921874999998934e+01 1.216064453124998934e+01 1.240356445312498934e+01 1.241943359374998934e+01 1.285034179687498934e+01 1.287475585937498934e+01 1.242553710937498934e+01 1.216918945312498934e+01 1.237426757812498934e+01 1.172729492187498934e+01 1.262817382812498934e+01 1.256713867187498934e+01 1.316772460937498934e+01 1.257080078124998934e+01 1.223632812499998934e+01 1.183715820312498934e+01 1.249145507812498934e+01 1.195556640624998934e+01 1.267333984374998934e+01 1.200439453124998934e+01 1.262451171874998934e+01 1.209594726562498934e+01 1.254516601562498934e+01 1.244873046874998934e+01 1.198486328124998934e+01 1.225341796874998934e+01 1.219482421874998934e+01 1.169189453124998934e+01
2.625000000000000250e-02 3.241821289062519895e+01 4.116333007812524869e+01 4.754394531250029132e+01 5.139526367187531264e+01 5.308471679687531974e+01 5.429077148437532685e+01 5.084838867187531264e+01 4.816406250000029132e+01 4.875488281250029132e+01 4.457397460937527001e+01 4.182128906250025580e+01 4.066528320312524869e+01 3.772460937500022737e+01 3.696411132812522027e+01 3.413818359375020606e+01 3.291015625000019895e+01 3.243041992187519895e+01 3.135742187500019185e+01 3.096801757812518474e+01 2.836914062500017408e+01 2.658081054687515987e+01 2.611206054687515987e+01 2.574707031250015632e+01 2.415527343750014566e+01 2.375244140625014566e+01 2.333984375000014211e+01 2.268188476562513500e+01 2.174194335937513145e+01 2.186279296875013145e+01 2.172729492187513145e+01 2.092895507812512790e+01 2.042480468750012434e+01 1.999511718750012079e+01 1.992065429687512079e+01 1.996215820312512079e+01 1.844238281250011013e+01 1.964355468750011724e+01 1.771606445312510658e+01 1.821411132812511013e+01 1.814575195312511013e+01 1.763305664062510658e+01 1.814086914062511013e+01 1.770385742187510658e+01 1.749389648437510658e+01 1.766357421875010658e+01 1.663940429687509948e+01 1.623291015625009948e+01 1.667602539062509948e+01 1.646606445312509948e+01 1.572265625000009592e+01 1.586669921875009592e+01 1.599853515625009770e+01 1.545043945312509237e+01 1.586425781250009592e+01 1.539062500000009237e+01 1.581909179687509592e+01 1.604003906250009948e+01 1.545898437500009237e+01 1.607421875000009948e+01 1.528442382812509237e+01 1.581787109375009592e+01 1.559326171875009237e+01 1.495605468750009059e+01 1.595947265625009592e+01 1.514282226562509059e+01 1.428588867187508704e+01 1.518554687500009059e+01 1.508911132812509059e+01 1.507568359375009059e+01 1.427124023437508704e+01 1.456298828125008882e+01 1.475952148437508882e+01 1.441650390625008704e+01 1.421875000000008704e+01 1.408691406250008349e+01 1.368896484375008171e+01 1.401733398437508349e+01 1.373535156250008349e+01 1.458374023437508882e+01 1.405883789062508349e+01 1.366821289062508171e+01 1.386840820312508349e+01 1.374755859375008349e+01 1.416259765625008704e+01 1.349731445312508171e+01 1.355346679687508171e+01 1.383178710937508349e+01 1.354736328125008171e+01 1.397583007812508349e+01 1.356689453125008171e+01 1.441406250000008704e+01 1.319335937500007994e+01 1.332763671875007994e+01 1.339721679687508171e+01 1.344848632812508171e+01 1.425537109375008704e+01 1.359130859375008171e+01 1.332031250000007994e+01 1.387573242187508349e+01 1.388427734375008349e+01 1.392211914062508349e+01 1.335815429687508171e+01 1.403686523437508349e+01 1.426879882812508704e+01 1.362792968750008171e+01 1.392578125000008349e+01 1.382446289062508349e+01 1.372070312500008349e+01 1.365478515625008171e+01 1.401245117187508349e+01 1.439086914062508704e+01 1.354980468750008171e+01 1.375976562500008349e+01 1.331298828125007994e+01 1.410522460937508704e+01 1.345703125000008171e+01 1.329101562500007994e+01 1.367675781250008171e+01 1.388061523437508349e+01 1.338623046875008171e+01 1.312988281250007994e+01 1.361083984375008171e+01 1.375610351562508349e+01 1.333740234375007994e+01 1.369018554687508171e+01 1.319335937500007994e+01 1.390502929687508349e+01 1.375000000000008349e+01 1.343872070312508171e+01 1.368164062500008171e+01 1.304077148437507994e+01 1.343505859375008171e+01 1.373901367187508349e+01 1.334716796875008171e+01 1.355468750000008171e+01 1.364624023437508171e+01 1.316406250000007994e+01 1.305908203125007994e+01 1.327880859375007994e+01 1.296997070312507994e+01 1.374389648437508349e+01 1.288330078125007816e+01 1.333007812500007994e+01 1.347167968750008171e+01 1.343383789062508171e+01 1.317871093750007994e+01 1.281250000000007816e+01 1.326660156250007994e+01 1.335937500000008171e+01 1.281616210937507816e+01
2.674999999999999947e-02 2.913574218749997158e+01 3.882080078124996447e+01 4.526367187499996447e+01 4.977539062499995737e+01 5.193847656249995737e+01 5.397583007812495737e+01 5.176635742187495737e+01 4.972045898437495737e+01 4.959228515624995737e+01 4.632080078124995737e+01 4.369506835937496447e+01 4.172851562499996447e+01 3.902343749999996447e+01 3.859374999999996447e+01 3.517822265624997158e+01 3.435546874999997158e+01 3.333862304687497158e+01 3.228637695312497158e+01 3.187133789062497158e+01 2.943481445312497158e+01 2.811157226562497868e+01 2.677124023437497868e+01 2.635986328124997868e+01 2.599121093749997868e+01 2.512329101562497868e+01 2.499145507812497868e+01 2.448730468749997868e+01 2.397216796874997868e+01 2.372924804687497868e+01 2.288085937499998224e+01 2.215820312499998224e+01 2.249633789062498224e+01 2.178588867187498224e+01 2.092895507812498224e+01 2.134521484374998224e+01 1.987915039062498224e+01 2.063720703124998224e+01 1.971435546874998224e+01 2.062499999999998224e+01 1.975097656249998224e+01 1.879028320312498579e+01 1.906982421874998579e+01 1.901000976562498579e+01 1.868530273437498579e+01 1.899169921874998579e+01 1.770019531249998579e+01 1.800170898437498579e+01 1.772827148437498579e+01 1.785644531249998579e+01 1.732910156249998579e+01 1.705078124999998579e+01 1.749145507812498579e+01 1.704345703124998579e+01 1.675292968749998579e+01 1.745361328124998579e+01 1.726196289062498579e+01 1.710449218749998579e+01 1.699707031249998579e+01 1.746704101562498579e+01 1.628417968749998579e+01 1.717529296874998579e+01 1.698852539062498579e+01 1.600219726562498579e+01 1.705688476562498579e+01 1.605712890624998579e+01 1.543090820312498579e+01 1.656982421874998579e+01 1.679809570312498579e+01 1.611450195312498579e+01 1.575805664062498579e+01 1.588012695312498579e+01 1.559570312499998579e+01 1.569580078124998579e+01 1.540039062499998579e+01 1.507934570312498579e+01 1.462280273437498579e+01 1.521484374999998579e+01 1.488647460937498579e+01 1.588500976562498579e+01 1.499145507812498579e+01 1.513305664062498579e+01 1.414428710937498579e+01 1.513793945312498579e+01 1.500732421874998579e+01 1.468383789062498579e+01 1.475830078124998579e+01 1.594848632812498579e+01 1.451049804687498579e+01 1.509887695312498579e+01 1.516357421874998579e+01 1.540527343749998579e+01 1.445434570312498579e+01 1.497802734374998579e+01 1.501220703124998579e+01 1.491210937499998579e+01 1.508178710937498579e+01 1.462890624999998579e+01 1.459594726562498579e+01 1.509155273437498579e+01 1.482055664062498579e+01 1.501342773437498579e+01 1.463989257812498579e+01 1.510009765624998579e+01 1.494262695312498579e+01 1.520385742187498579e+01 1.523925781249998579e+01 1.524169921874998579e+01 1.484252929687498579e+01 1.478393554687498579e+01 1.477783203124998579e+01 1.557617187499998579e+01 1.502563476562498579e+01 1.418945312499998579e+01 1.424560546874998579e+01 1.510742187499998579e+01 1.471069335937498579e+01 1.406738281249998934e+01 1.507202148437498579e+01 1.471435546874998579e+01 1.485839843749998579e+01 1.480346679687498579e+01 1.482666015624998579e+01 1.508056640624998579e+01 1.439697265624998579e+01 1.484252929687498579e+01 1.439697265624998579e+01 1.503662109374998579e+01 1.478149414062498579e+01 1.459350585937498579e+01 1.428588867187498579e+01 1.423950195312498579e+01 1.441162109374998579e+01 1.524291992187498579e+01 1.495727539062498579e+01 1.486938476562498579e+01 1.487548828124998579e+01 1.448974609374998579e+01 1.419067382812498579e+01 1.434326171874998579e+01 1.371704101562498934e+01 1.523803710937498579e+01 1.421874999999998579e+01 1.427490234374998579e+01 1.408569335937498579e+01 1.412719726562498579e+01 1.445068359374998579e+01 1.414062499999998579e+01 1.400512695312498934e+01 1.465209960937498579e+01 1.392700195312498934e+01
2.724999999999999992e-02 2.613403320312497868e+01 3.571899414062497158e+01 4.202270507812496447e+01 4.717163085937495737e+01 5.099731445312495737e+01 5.318481445312495737e+01 5.091674804687495737e+01 5.008544921874995737e+01 4.999877929687495737e+01 4.660278320312495737e+01 4.371337890624996447e+01 4.312622070312496447e+01 4.080932617187496447e+01 3.992187499999996447e+01 3.697631835937497158e+01 3.613281249999997158e+01 3.580200195312497158e+01 3.434570312499997158e+01 3.378906249999997158e+01 3.161499023437497158e+01 2.959960937499997158e+01 2.868164062499997158e+01 2.875366210937497158e+01 2.723510742187497868e+01 2.716186523437497868e+01 2.722290039062497868e+01 2.613647460937497868e+01 2.546264648437497868e+01 2.494140624999997868e+01 2.443969726562497868e+01 2.447753906249997868e+01 2.342773437499997868e+01 2.301147460937498224e+01 2.208862304687498224e+01 2.282714843749998224e+01 2.160888671874998224e+01 2.203735351562498224e+01 2.094726562499998224e+01 2.111938476562498224e+01 2.141479492187498224e+01 2.093261718749998224e+01 2.056274414062498224e+01 2.086425781249998224e+01 2.005493164062498224e+01 2.029907226562498224e+01 1.945800781249998224e+01 1.929321289062498224e+01 1.965332031249998224e+01 1.939819335937498224e+01 1.831787109374998579e+01 1.872558593749998579e+01 1.826049804687498579e+01 1.835815429687498579e+01 1.848022460937498579e+01 1.840698242187498579e+01 1.921264648437498224e+01 1.796142578124998579e+01 1.810546874999998579e+01 1.831542968749998579e+01 1.807373046874998579e+01 1.808959960937498579e+01 1.830810546874998579e+01 1.658325195312498579e+01 1.816406249999998579e+01 1.756347656249998579e+01 1.679687499999998579e+01 1.770874023437498579e+01 1.811523437499998579e+01 1.697021484374998579e+01 1.714721679687498579e+01 1.685180664062498579e+01 1.732421874999998579e+01 1.703124999999998579e+01 1.662475585937498579e+01 1.639282226562498579e+01 1.601928710937498579e+01 1.583251953124998579e+01 1.618530273437498579e+01 1.668579101562498579e+01 1.539794921874998579e+01 1.640502929687498579e+01 1.589233398437498579e+01 1.648071289062498579e+01 1.611206054687498579e+01 1.644531249999998579e+01 1.607543945312498579e+01 1.651367187499998579e+01 1.600830078124998579e+01 1.646240234374998579e+01 1.560546874999998579e+01 1.659667968749998579e+01 1.590698242187498579e+01 1.590942382812498579e+01 1.624389648437498579e+01 1.661743164062498579e+01 1.668701171874998579e+01 1.573852539062498579e+01 1.600341796874998579e+01 1.649536132812498579e+01 1.647949218749998579e+01 1.582519531249998579e+01 1.544677734374998579e+01 1.647216796874998579e+01 1.675048828124998579e+01 1.629272460937498579e+01 1.643066406249998579e+01 1.585327148437498579e+01 1.561157226562498579e+01 1.588867187499998579e+01 1.614624023437498579e+01 1.587524414062498579e+01 1.607055664062498579e+01 1.567504882812498579e+01 1.550537109374998579e+01 1.633056640624998579e+01 1.535766601562498579e+01 1.540771484374998579e+01 1.592773437499998579e+01 1.598876953124998579e+01 1.572875976562498579e+01 1.620605468749998579e+01 1.571166992187498579e+01 1.614257812499998579e+01 1.581298828124998579e+01 1.524169921874998579e+01 1.553710937499998579e+01 1.598876953124998579e+01 1.594604492187498579e+01 1.572265624999998579e+01 1.567626953124998579e+01 1.531860351562498579e+01 1.510620117187498579e+01 1.608032226562498579e+01 1.607910156249998579e+01 1.609008789062498579e+01 1.546386718749998579e+01 1.527465820312498579e+01 1.514160156249998579e+01 1.548217773437498579e+01 1.539794921874998579e+01 1.581909179687498579e+01 1.540893554687498579e+01 1.519775390624998579e+01 1.521118164062498579e+01 1.591674804687498579e+01 1.514160156249998579e+01 1.492675781249998579e+01 1.594604492187498579e+01 1.617553710937498579e+01 1.500244140624998579e+01
2.775000000000000036e-02 2.371337890624997868e+01 3.310424804687497158e+01 3.906738281249996447e+01 4.443603515624996447e+01 4.827392578124995737e+01 5.117431640624995737e+01 5.063232421874995737e+01 4.984985351562495737e+01 4.936279296874995737e+01 4.723510742187495737e+01 4.469848632812496447e+01 4.366210937499996447e+01 4.195434570312496447e+01 4.078369140624996447e+01 3.885864257812496447e+01 3.707519531249997158e+01 3.726196289062497158e+01 3.619140624999997158e+01 3.534423828124997158e+01 3.378906249999997158e+01 3.161621093749997158e+01 3.078857421874997158e+01 2.972412109374997158e+01 2.874633789062497158e+01 2.875366210937497158e+01 2.801879882812497868e+01 2.694335937499997868e+01 2.663330078124997868e+01 2.678222656249997868e+01 2.553466796874997868e+01 2.600097656249997868e+01 2.526855468749997868e+01 2.409545898437497868e+01 2.438720703124997868e+01 2.390136718749997868e+01 2.281494140624998224e+01 2.333496093749997868e+01 2.215454101562498224e+01 2.316772460937497868e+01 2.233398437499998224e+01 2.266601562499998224e+01 2.175659179687498224e+01 2.120849609374998224e+01 2.114868164062498224e+01 2.185668945312498224e+01 2.030883789062498224e+01 2.079956054687498224e+01 2.102661132812498224e+01 1.988647460937498224e+01 1.942871093749998224e+01 1.984741210937498224e+01 1.912109374999998579e+01 1.870239257812498579e+01 1.980957031249998224e+01 1.964965820312498224e+01 2.006958007812498224e+01 1.887329101562498579e+01 1.950683593749998224e+01 2.027954101562498224e+01 1.889282226562498579e+01 1.964721679687498224e+01 1.983764648437498224e+01 1.804687499999998579e+01 1.981323242187498224e+01 1.916503906249998579e+01 1.829101562499998579e+01 1.912475585937498579e+01 1.916259765624998579e+01 1.890380859374998579e+01 1.782470703124998579e+01 1.862426757812498579e+01 1.848266601562498579e+01 1.829223632812498579e+01 1.734374999999998579e+01 1.771972656249998579e+01 1.688720703124998579e+01 1.718139648437498579e+01 1.755859374999998579e+01 1.729614257812498579e+01 1.699340820312498579e+01 1.787109374999998579e+01 1.738891601562498579e+01 1.716918945312498579e+01 1.766723632812498579e+01 1.726806640624998579e+01 1.708129882812498579e+01 1.790771484374998579e+01 1.688842773437498579e+01 1.778686523437498579e+01 1.709960937499998579e+01 1.816894531249998579e+01 1.688720703124998579e+01 1.761718749999998579e+01 1.777954101562498579e+01 1.764892578124998579e+01 1.726806640624998579e+01 1.720458984374998579e+01 1.707763671874998579e+01 1.781738281249998579e+01 1.726684570312498579e+01 1.720214843749998579e+01 1.683593749999998579e+01 1.726440429687498579e+01 1.745727539062498579e+01 1.768432617187498579e+01 1.767211914062498579e+01 1.748779296874998579e+01 1.692260742187498579e+01 1.736572265624998579e+01 1.757812499999998579e+01 1.705566406249998579e+01 1.762084960937498579e+01 1.708129882812498579e+01 1.733764648437498579e+01 1.791137695312498579e+01 1.672851562499998579e+01 1.681030273437498579e+01 1.674072265624998579e+01 1.665527343749998579e+01 1.598266601562498579e+01 1.673461914062498579e+01 1.781860351562498579e+01 1.734130859374998579e+01 1.678344726562498579e+01 1.668457031249998579e+01 1.683105468749998579e+01 1.719970703124998579e+01 1.637573242187498579e+01 1.685424804687498579e+01 1.711791992187498579e+01 1.640502929687498579e+01 1.649658203124998579e+01 1.738403320312498579e+01 1.712646484374998579e+01 1.705688476562498579e+01 1.718017578124998579e+01 1.680297851562498579e+01 1.645874023437498579e+01 1.675659179687498579e+01 1.606689453124998579e+01 1.723999023437498579e+01 1.656372070312498579e+01 1.638183593749998579e+01 1.619628906249998579e+01 1.641113281249998579e+01 1.672729492187498579e+01 1.582031249999998579e+01 1.643310546874998579e+01 1.718505859374998579e+01 1.611694335937498579e+01
2.825000000000000080e-02 2.123779296874998224e+01 2.975585937499997158e+01 3.564331054687497158e+01 4.276855468749996447e+01 4.714355468749995737e+01 4.961547851562495737e+01 4.944702148437495737e+01 5.003051757812495737e+01 4.969848632812495737e+01 4.798339843749995737e+01 4.467773437499996447e+01 4.378906249999996447e+01 4.350952148437496447e+01 4.106201171874996447e+01 3.973632812499996447e+01 3.800781249999997158e+01 3.799682617187497158e+01 3.774902343749997158e+01 3.585449218749997158e+01 3.498413085937497158e+01 3.264404296874997158e+01 3.174438476562497158e+01 3.161376953124997158e+01 3.005126953124997158e+01 2.999023437499997158e+01 3.013061523437497158e+01 2.897338867187497158e+01 2.880737304687497158e+01 2.821533203124997158e+01 2.618896484374997868e+01 2.686401367187497868e+01 2.708007812499997868e+01 2.549560546874997868e+01 2.547973632812497868e+01 2.447631835937497868e+01 2.446411132812497868e+01 2.482788085937497868e+01 2.345458984374997868e+01 2.398315429687497868e+01 2.421020507812497868e+01 2.326904296874997868e+01 2.292480468749998224e+01 2.309204101562497868e+01 2.188598632812498224e+01 2.215820312499998224e+01 2.213378906249998224e+01 2.184448242187498224e+01 2.220336914062498224e+01 2.151855468749998224e+01 2.178833007812498224e+01 2.134521484374998224e+01 2.089599609374998224e+01 2.038818359374998224e+01 2.069335937499998224e+01 2.083984374999998224e+01 2.160278320312498224e+01 2.042724609374998224e+01 2.111816406249998224e+01 2.101318359374998224e+01 2.018798828124998224e+01 2.104492187499998224e+01 2.120605468749998224e+01 1.960815429687498224e+01 2.063110351562498224e+01 2.022705078124998224e+01 2.005493164062498224e+01 2.018066406249998224e+01 2.001098632812498224e+01 1.985229492187498224e+01 1.954956054687498224e+01 1.986694335937498224e+01 1.930541992187498224e+01 1.952148437499998224e+01 1.875488281249998579e+01 1.879638671874998579e+01 1.812377929687498579e+01 1.847290039062498579e+01 1.885864257812498579e+01 1.888427734374998579e+01 1.776367187499998579e+01 1.860229492187498579e+01 1.813964843749998579e+01 1.875244140624998579e+01 1.848510742187498579e+01 1.886596679687498579e+01 1.840698242187498579e+01 1.911743164062498579e+01 1.837524414062498579e+01 1.849121093749998579e+01 1.864135742187498579e+01 1.907592773437498579e+01 1.813842773437498579e+01 1.825073242187498579e+01 1.876586914062498579e+01 1.810180664062498579e+01 1.842163085937498579e+01 1.822631835937498579e+01 1.856567382812498579e+01 1.911865234374998579e+01 1.837280273437498579e+01 1.791870117187498579e+01 1.867065429687498579e+01 1.937011718749998224e+01 1.914184570312498579e+01 1.898803710937498579e+01 1.859252929687498579e+01 1.796386718749998579e+01 1.829345703124998579e+01 1.845214843749998579e+01 1.884033203124998579e+01 1.779907226562498579e+01 1.847290039062498579e+01 1.841918945312498579e+01 1.844238281249998579e+01 1.802490234374998579e+01 1.823974609374998579e+01 1.751831054687498579e+01 1.778320312499998579e+01 1.814575195312498579e+01 1.774169921874998579e+01 1.827514648437498579e+01 1.880981445312498579e+01 1.850585937499998579e+01 1.788085937499998579e+01 1.811523437499998579e+01 1.803466796874998579e+01 1.864135742187498579e+01 1.751464843749998579e+01 1.788696289062498579e+01 1.761840820312498579e+01 1.766235351562498579e+01 1.776977539062498579e+01 1.853149414062498579e+01 1.847167968749998579e+01 1.850341796874998579e+01 1.810302734374998579e+01 1.746093749999998579e+01 1.739501953124998579e+01 1.730468749999998579e+01 1.722412109374998579e+01 1.806274414062498579e+01 1.784667968749998579e+01 1.745971679687498579e+01 1.769042968749998579e+01 1.853393554687498579e+01 1.798339843749998579e+01 1.680786132812498579e+01 1.753906249999998579e+01 1.858398437499998579e+01 1.761718749999998579e+01
2.875000000000000125e-02 1.897949218749998579e+01 2.707153320312497868e+01 3.251831054687497158e+01 4.041503906249996447e+01 4.451416015624996447e+01 4.917602539062495737e+01 4.875488281249995737e+01 5.053710937499995737e+01 4.807861328124995737e+01 4.802490234374995737e+01 4.528198242187496447e+01 4.432617187499996447e+01 4.424682617187496447e+01 4.159057617187496447e+01 4.020507812499996447e+01 3.932739257812496447e+01 3.892211914062496447e+01 3.868041992187496447e+01 3.795410156249997158e+01 3.644775390624997158e+01 3.425048828124997158e+01 3.375732421874997158e+01 3.310668945312497158e+01 3.201782226562497158e+01 3.184326171874997158e+01 3.094848632812497158e+01 3.033691406249997158e+01 3.015747070312497158e+01 2.918823242187497158e+01 2.817504882812497158e+01 2.835937499999997158e+01 2.799560546874997868e+01 2.702758789062497868e+01 2.699340820312497868e+01 2.615844726562497868e+01 2.582397460937497868e+01 2.602294921874997868e+01 2.501708984374997868e+01 2.551635742187497868e+01 2.534790039062497868e+01 2.509033203124997868e+01 2.409545898437497868e+01 2.459716796874997868e+01 2.322875976562497868e+01 2.378173828124997868e+01 2.268066406249998224e+01 2.328247070312497868e+01 2.299560546874998224e+01 2.235473632812498224e+01 2.281860351562498224e+01 2.270874023437498224e+01 2.200683593749998224e+01 2.224243164062498224e+01 2.182617187499998224e+01 2.257324218749998224e+01 2.275024414062498224e+01 2.141967773437498224e+01 2.224853515624998224e+01 2.268798828124998224e+01 2.127441406249998224e+01 2.218627929687498224e+01 2.291748046874998224e+01 2.116699218749998224e+01 2.248291015624998224e+01 2.120239257812498224e+01 2.132446289062498224e+01 2.210693359374998224e+01 2.152221679687498224e+01 2.107788085937498224e+01 2.042724609374998224e+01 2.116455078124998224e+01 2.006225585937498224e+01 2.027343749999998224e+01 1.986938476562498224e+01 2.004882812499998224e+01 1.995361328124998224e+01 1.947021484374998224e+01 2.034667968749998224e+01 2.028198242187498224e+01 1.992675781249998224e+01 1.983276367187498224e+01 1.949951171874998224e+01 2.026733398437498224e+01 1.972778320312498224e+01 1.954223632812498224e+01 1.967773437499998224e+01 2.078735351562498224e+01 1.930908203124998224e+01 2.008789062499998224e+01 1.965942382812498224e+01 2.007812499999998224e+01 1.957885742187498224e+01 1.937988281249998224e+01 2.035766601562498224e+01 1.961547851562498224e+01 1.960449218749998224e+01 1.982299804687498224e+01 1.894165039062498579e+01 2.011718749999998224e+01 1.938964843749998224e+01 1.975463867187498224e+01 1.972778320312498224e+01 2.018798828124998224e+01 1.966308593749998224e+01 2.082153320312498224e+01 1.994018554687498224e+01 1.939208984374998224e+01 1.974975585937498224e+01 1.976074218749998224e+01 1.892578124999998579e+01 1.912841796874998579e+01 1.976440429687498224e+01 1.933593749999998224e+01 1.991943359374998224e+01 1.954101562499998224e+01 1.857666015624998579e+01 1.839599609374998579e+01 1.883422851562498579e+01 1.944458007812498224e+01 1.934936523437498224e+01 1.963745117187498224e+01 1.949707031249998224e+01 1.944702148437498224e+01 1.959960937499998224e+01 1.927490234374998224e+01 1.875610351562498579e+01 2.003295898437498224e+01 1.843505859374998579e+01 1.897338867187498579e+01 1.838989257812498579e+01 1.915649414062498579e+01 1.926635742187498224e+01 1.978637695312498224e+01 1.964599609374998224e+01 1.969970703124998224e+01 1.986938476562498224e+01 1.861572265624998579e+01 1.853149414062498579e+01 1.891357421874998579e+01 1.864501953124998579e+01 1.862792968749998579e+01 1.915405273437498579e+01 1.841430664062498579e+01 1.819458007812498579e+01 1.956909179687498224e+01 1.955322265624998224e+01 1.795776367187498579e+01 1.903564453124998579e+01 1.925170898437498224e+01 1.878906249999998579e+01
2.925000000000000169e-02 1.706665039062498579e+01 2.418334960937497868e+01 3.072753906249997158e+01 3.791015624999997158e+01 4.294555664062496447e+01 4.779296874999995737e+01 4.842407226562495737e+01 4.962036132812495737e+01 4.901733398437495737e+01 4.888671874999995737e+01 4.680175781249995737e+01 4.531249999999996447e+01 4.551269531249996447e+01 4.326293945312496447e+01 4.189941406249996447e+01 3.939941406249996447e+01 3.961791992187496447e+01 3.934448242187496447e+01 3.885498046874996447e+01 3.713989257812497158e+01 3.519165039062497158e+01 3.536376953124997158e+01 3.347778320312497158e+01 3.328735351562497158e+01 3.397705078124997158e+01 3.253784179687497158e+01 3.183715820312497158e+01 3.140991210937497158e+01 3.030517578124997158e+01 3.018432617187497158e+01 3.016235351562497158e+01 2.899169921874997158e+01 2.799072265624997868e+01 2.799194335937497868e+01 2.722900390624997868e+01 2.650268554687497868e+01 2.749145507812497868e+01 2.569580078124997868e+01 2.715942382812497868e+01 2.687255859374997868e+01 2.607421874999997868e+01 2.559936523437497868e+01 2.517211914062497868e+01 2.487304687499997868e+01 2.496704101562497868e+01 2.445068359374997868e+01 2.475219726562497868e+01 2.477050781249997868e+01 2.369018554687497868e+01 2.402221679687497868e+01 2.334838867187497868e+01 2.407592773437497868e+01 2.256835937499998224e+01 2.330810546874997868e+01 2.381225585937497868e+01 2.417968749999997868e+01 2.300537109374998224e+01 2.367187499999997868e+01 2.401367187499997868e+01 2.287597656249998224e+01 2.369262695312497868e+01 2.402709960937497868e+01 2.248535156249998224e+01 2.337646484374997868e+01 2.273803710937498224e+01 2.273071289062498224e+01 2.333129882812497868e+01 2.243286132812498224e+01 2.272583007812498224e+01 2.159423828124998224e+01 2.268920898437498224e+01 2.153930664062498224e+01 2.242431640624998224e+01 2.174560546874998224e+01 2.108276367187498224e+01 2.163330078124998224e+01 2.085815429687498224e+01 2.166503906249998224e+01 2.105468749999998224e+01 2.121215820312498224e+01 2.131225585937498224e+01 2.107666015624998224e+01 2.117309570312498224e+01 2.129760742187498224e+01 2.104125976562498224e+01 2.127319335937498224e+01 2.167968749999998224e+01 2.127563476562498224e+01 2.093872070312498224e+01 2.165283203124998224e+01 2.196777343749998224e+01 2.174438476562498224e+01 2.097412109374998224e+01 2.122436523437498224e+01 2.083007812499998224e+01 2.122924804687498224e+01 2.109741210937498224e+01 2.086791992187498224e+01 2.089843749999998224e+01 2.091064453124998224e+01 2.082519531249998224e+01 2.150512695312498224e+01 2.198852539062498224e+01 2.074951171874998224e+01 2.184204101562498224e+01 2.092407226562498224e+01 2.075561523437498224e+01 2.125122070312498224e+01 2.080200195312498224e+01 2.018310546874998224e+01 2.093872070312498224e+01 2.107055664062498224e+01 2.066162109374998224e+01 2.124755859374998224e+01 2.099731445312498224e+01 1.999267578124998224e+01 2.004516601562498224e+01 2.027465820312498224e+01 2.069702148437498224e+01 2.011596679687498224e+01 2.113281249999998224e+01 2.063232421874998224e+01 2.053466796874998224e+01 2.031982421874998224e+01 2.004028320312498224e+01 2.057373046874998224e+01 2.031494140624998224e+01 2.010498046874998224e+01 2.066162109374998224e+01 1.997924804687498224e+01 2.036621093749998224e+01 2.022460937499998224e+01 2.061645507812498224e+01 2.057861328124998224e+01 2.060180664062498224e+01 2.057739257812498224e+01 1.932373046874998224e+01 1.952392578124998224e+01 2.055664062499998224e+01 1.971679687499998224e+01 2.021728515624998224e+01 2.038085937499998224e+01 1.966796874999998224e+01 1.993652343749998224e+01 2.037231445312498224e+01 2.044555664062498224e+01 1.944702148437498224e+01 2.006958007812498224e+01 2.035400390624998224e+01 1.996704101562498224e+01
2.975000000000000214e-02 1.493408203125009059e+01 2.283813476562513500e+01 2.826416015625017408e+01 3.596801757812522027e+01 4.109375000000024869e+01 4.533081054687527001e+01 4.735229492187529132e+01 4.809936523437529132e+01 4.773315429687529132e+01 4.844482421875029132e+01 4.563354492187527001e+01 4.517333984375027001e+01 4.536621093750027001e+01 4.379272460937526290e+01 4.131713867187524869e+01 4.145263671875025580e+01 4.040893554687524869e+01 4.051025390625024869e+01 4.026977539062524869e+01 3.814086914062523448e+01 3.775268554687522737e+01 3.627075195312522027e+01 3.527709960937521316e+01 3.407958984375020606e+01 3.540527343750021316e+01 3.329711914062519895e+01 3.218627929687519895e+01 3.250122070312519895e+01 3.150634765625019185e+01 3.101196289062518474e+01 3.098022460937518474e+01 3.048706054687518474e+01 2.975097656250018119e+01 2.910034179687517764e+01 2.829223632812517408e+01 2.758544921875016698e+01 2.817749023437516698e+01 2.705810546875016342e+01 2.799438476562516698e+01 2.865356445312517408e+01 2.764038085937516698e+01 2.697875976562516342e+01 2.623657226562515987e+01 2.623901367187515987e+01 2.633422851562515987e+01 2.621826171875015987e+01 2.557495117187515632e+01 2.549804687500015632e+01 2.441772460937514566e+01 2.470214843750014921e+01 2.439819335937514566e+01 2.537719726562515632e+01 2.382934570312514566e+01 2.490478515625014921e+01 2.447998046875014921e+01 2.561035156250015632e+01 2.403686523437514566e+01 2.517578125000014921e+01 2.496826171875014921e+01 2.446289062500014921e+01 2.474121093750014921e+01 2.441284179687514566e+01 2.392578125000014566e+01 2.427001953125014566e+01 2.396850585937514566e+01 2.395996093750014566e+01 2.425659179687514566e+01 2.377075195312514566e+01 2.419677734375014566e+01 2.256958007812513500e+01 2.376953125000014566e+01 2.322143554687514211e+01 2.360229492187514211e+01 2.249145507812513500e+01 2.271118164062513500e+01 2.313598632812514211e+01 2.177490234375013145e+01 2.237304687500013500e+01 2.193359375000013145e+01 2.185424804687513145e+01 2.255249023437513500e+01 2.166259765625013145e+01 2.278076171875013500e+01 2.223144531250013500e+01 2.246337890625013500e+01 2.227050781250013500e+01 2.331176757812514211e+01 2.212524414062513145e+01 2.229980468750013500e+01 2.219604492187513500e+01 2.240722656250013500e+01 2.250244140625013500e+01 2.161132812500013145e+01 2.186401367187513145e+01 2.200927734375013145e+01 2.249389648437513500e+01 2.204711914062513145e+01 2.166992187500013145e+01 2.291748046875013500e+01 2.186401367187513145e+01 2.164916992187513145e+01 2.244384765625013500e+01 2.213745117187513145e+01 2.185913085937513145e+01 2.270507812500013500e+01 2.229736328125013500e+01 2.205444335937513145e+01 2.198852539062513145e+01 2.241210937500013500e+01 2.130859375000012790e+01 2.207763671875013145e+01 2.185058593750013145e+01 2.137695312500012790e+01 2.221191406250013500e+01 2.246948242187513500e+01 2.161254882812513145e+01 2.128295898437512790e+01 2.179565429687513145e+01 2.194580078125013145e+01 2.133178710937512790e+01 2.195190429687513145e+01 2.162353515625013145e+01 2.201538085937513145e+01 2.145996093750013145e+01 2.147705078125013145e+01 2.162109375000013145e+01 2.184082031250013145e+01 2.079101562500012790e+01 2.150878906250013145e+01 2.111816406250012790e+01 2.192749023437513145e+01 2.152832031250013145e+01 2.172119140625013145e+01 2.140136718750012790e+01 2.167846679687513145e+01 2.181518554687513145e+01 2.114990234375012790e+01 2.101196289062512790e+01 2.137329101562512790e+01 2.095703125000012790e+01 2.130737304687512790e+01 2.185058593750013145e+01 2.046630859375012434e+01 2.136474609375012790e+01 2.079101562500012790e+01 2.171142578125013145e+01 2.096801757812512790e+01 2.023559570312512434e+01 2.144165039062513145e+01 2.124877929687512790e+01
3.024999999999999911e-02 1.334472656249998934e+01 2.055786132812498224e+01 2.568603515624997868e+01 3.336059570312497158e+01 3.872924804687496447e+01 4.460815429687496447e+01 4.658203124999995737e+01 4.767089843749995737e+01 4.688354492187495737e+01 4.780639648437495737e+01 4.654052734374995737e+01 4.468872070312496447e+01 4.587036132812496447e+01 4.471069335937496447e+01 4.340209960937496447e+01 4.165527343749996447e+01 4.065429687499996447e+01 4.199218749999996447e+01 4.046386718749996447e+01 3.945556640624996447e+01 3.816040039062497158e+01 3.705566406249997158e+01 3.613159179687497158e+01 3.580322265624997158e+01 3.583862304687497158e+01 3.540893554687497158e+01 3.413208007812497158e+01 3.342529296874997158e+01 3.225219726562497158e+01 3.230224609374997158e+01 3.260864257812497158e+01 3.152587890624997158e+01 3.127685546874997158e+01 3.020751953124997158e+01 3.020629882812497158e+01 2.942626953124997158e+01 2.981933593749997158e+01 2.891113281249997158e+01 2.868041992187497158e+01 2.939453124999997158e+01 2.909790039062497158e+01 2.841674804687497158e+01 2.745971679687497868e+01 2.741699218749997868e+01 2.767700195312497868e+01 2.728149414062497868e+01 2.652221679687497868e+01 2.659057617187497868e+01 2.630371093749997868e+01 2.670532226562497868e+01 2.631225585937497868e+01 2.649414062499997868e+01 2.512939453124997868e+01 2.610961914062497868e+01 2.655883789062497868e+01 2.669921874999997868e+01 2.531127929687497868e+01 2.708007812499997868e+01 2.589843749999997868e+01 2.541503906249997868e+01 2.597534179687497868e+01 2.661743164062497868e+01 2.570068359374997868e+01 2.556030273437497868e+01 2.567016601562497868e+01 2.511596679687497868e+01 2.578735351562497868e+01 2.537231445312497868e+01 2.538330078124997868e+01 2.434936523437497868e+01 2.470581054687497868e+01 2.478637695312497868e+01 2.491821289062497868e+01 2.405151367187497868e+01 2.373779296874997868e+01 2.405395507812497868e+01 2.344848632812497868e+01 2.342529296874997868e+01 2.355590820312497868e+01 2.356201171874997868e+01 2.366577148437497868e+01 2.344604492187497868e+01 2.384033203124997868e+01 2.438232421874997868e+01 2.410766601562497868e+01 2.386230468749997868e+01 2.458129882812497868e+01 2.347412109374997868e+01 2.319824218749997868e+01 2.344604492187497868e+01 2.414062499999997868e+01 2.375976562499997868e+01 2.303588867187498224e+01 2.346801757812497868e+01 2.340087890624997868e+01 2.347900390624997868e+01 2.342529296874997868e+01 2.283325195312498224e+01 2.410156249999997868e+01 2.335205078124997868e+01 2.260253906249998224e+01 2.379394531249997868e+01 2.391967773437497868e+01 2.302001953124998224e+01 2.401000976562497868e+01 2.369018554687497868e+01 2.316040039062497868e+01 2.297729492187498224e+01 2.281738281249998224e+01 2.233642578124998224e+01 2.345092773437497868e+01 2.312866210937497868e+01 2.308715820312497868e+01 2.331054687499997868e+01 2.300781249999998224e+01 2.244018554687498224e+01 2.213867187499998224e+01 2.259643554687498224e+01 2.342407226562497868e+01 2.275512695312498224e+01 2.291015624999998224e+01 2.271972656249998224e+01 2.314086914062497868e+01 2.277954101562498224e+01 2.275512695312498224e+01 2.347778320312497868e+01 2.316650390624997868e+01 2.220336914062498224e+01 2.328979492187497868e+01 2.232177734374998224e+01 2.303710937499998224e+01 2.269042968749998224e+01 2.285888671874998224e+01 2.229125976562498224e+01 2.281249999999998224e+01 2.266113281249998224e+01 2.228393554687498224e+01 2.183227539062498224e+01 2.267089843749998224e+01 2.175048828124998224e+01 2.252197265624998224e+01 2.235839843749998224e+01 2.172729492187498224e+01 2.266235351562498224e+01 2.214599609374998224e+01 2.274780273437498224e+01 2.252685546874998224e+01 2.224243164062498224e+01 2.258911132812498224e+01 2.237670898437498224e+01
3.074999999999999956e-02 1.210937499999998934e+01 1.846557617187498579e+01 2.374023437499997868e+01 3.098022460937497158e+01 3.709716796874997158e+01 4.247558593749996447e+01 4.558105468749996447e+01 4.690063476562495737e+01 4.599975585937496447e+01 4.705444335937495737e+01 4.609497070312495737e+01 4.623291015624995737e+01 4.659179687499995737e+01 4.485351562499996447e+01 4.276000976562496447e+01 4.282348632812496447e+01 4.293090820312496447e+01 4.127441406249996447e+01 4.109252929687496447e+01 3.974853515624996447e+01 3.876586914062496447e+01 3.833862304687497158e+01 3.682128906249997158e+01 3.679809570312497158e+01 3.659912109374997158e+01 3.592407226562497158e+01 3.451782226562497158e+01 3.512084960937497158e+01 3.371093749999997158e+01 3.301147460937497158e+01 3.400512695312497158e+01 3.308105468749997158e+01 3.177246093749997158e+01 3.126831054687497158e+01 3.135498046874997158e+01 3.060791015624997158e+01 3.061767578124997158e+01 2.998046874999997158e+01 3.001708984374997158e+01 3.022827148437497158e+01 2.960327148437497158e+01 2.956420898437497158e+01 2.873657226562497158e+01 2.789672851562497868e+01 2.869995117187497158e+01 2.904296874999997158e+01 2.770263671874997868e+01 2.799682617187497868e+01 2.790039062499997868e+01 2.803588867187497868e+01 2.689086914062497868e+01 2.777465820312497868e+01 2.686767578124997868e+01 2.744140624999997868e+01 2.784301757812497868e+01 2.771484374999997868e+01 2.661499023437497868e+01 2.789428710937497868e+01 2.770751953124997868e+01 2.678466796874997868e+01 2.732910156249997868e+01 2.737426757812497868e+01 2.656860351562497868e+01 2.667724609374997868e+01 2.723876953124997868e+01 2.612792968749997868e+01 2.761962890624997868e+01 2.666992187499997868e+01 2.652221679687497868e+01 2.586181640624997868e+01 2.636596679687497868e+01 2.523071289062497868e+01 2.644775390624997868e+01 2.561889648437497868e+01 2.492065429687497868e+01 2.462890624999997868e+01 2.484741210937497868e+01 2.475463867187497868e+01 2.449096679687497868e+01 2.436035156249997868e+01 2.498168945312497868e+01 2.472656249999997868e+01 2.453369140624997868e+01 2.521728515624997868e+01 2.510986328124997868e+01 2.483398437499997868e+01 2.511596679687497868e+01 2.425781249999997868e+01 2.514892578124997868e+01 2.524169921874997868e+01 2.572021484374997868e+01 2.377685546874997868e+01 2.440917968749997868e+01 2.475708007812497868e+01 2.483276367187497868e+01 2.440917968749997868e+01 2.429321289062497868e+01 2.421630859374997868e+01 2.486938476562497868e+01 2.480957031249997868e+01 2.428955078124997868e+01 2.444946289062497868e+01 2.534057617187497868e+01 2.397583007812497868e+01 2.474121093749997868e+01 2.420288085937497868e+01 2.530029296874997868e+01 2.349853515624997868e+01 2.440429687499997868e+01 2.427368164062497868e+01 2.408081054687497868e+01 2.407958984374997868e+01 2.457031249999997868e+01 2.397705078124997868e+01 2.451049804687497868e+01 2.384887695312497868e+01 2.362304687499997868e+01 2.390136718749997868e+01 2.526489257812497868e+01 2.391113281249997868e+01 2.471557617187497868e+01 2.422485351562497868e+01 2.378173828124997868e+01 2.370849609374997868e+01 2.410766601562497868e+01 2.469848632812497868e+01 2.468383789062497868e+01 2.350708007812497868e+01 2.395629882812497868e+01 2.324462890624997868e+01 2.382080078124997868e+01 2.412719726562497868e+01 2.383422851562497868e+01 2.420410156249997868e+01 2.374755859374997868e+01 2.418457031249997868e+01 2.351440429687497868e+01 2.260253906249998224e+01 2.334960937499997868e+01 2.287597656249998224e+01 2.390014648437497868e+01 2.395385742187497868e+01 2.312255859374997868e+01 2.323608398437497868e+01 2.317871093749997868e+01 2.345092773437497868e+01 2.348144531249997868e+01 2.288818359374998224e+01 2.402465820312497868e+01 2.321289062499997868e+01
3.125000000000000000e-02 1.029174804687499112e+01 1.639038085937498579e+01 2.200927734374998224e+01 2.852661132812497158e+01 3.546874999999997158e+01 4.135131835937496447e+01 4.408935546874996447e+01 4.583618164062496447e+01 4.582519531249996447e+01 4.639160156249995737e+01 4.622070312499995737e+01 4.701782226562495737e+01 4.596557617187496447e+01 4.453491210937496447e+01 4.327758789062496447e+01 4.329345703124996447e+01 4.295410156249996447e+01 4.197753906249996447e+01 4.189575195312496447e+01 4.038452148437496447e+01 4.007812499999996447e+01 3.955688476562496447e+01 3.769775390624997158e+01 3.760620117187497158e+01 3.775390624999997158e+01 3.692504882812497158e+01 3.614624023437497158e+01 3.622070312499997158e+01 3.422607421874997158e+01 3.359130859374997158e+01 3.431396484374997158e+01 3.470214843749997158e+01 3.303466796874997158e+01 3.321044921874997158e+01 3.312255859374997158e+01 3.188110351562497158e+01 3.153076171874997158e+01 3.165527343749997158e+01 3.153320312499997158e+01 3.184082031249997158e+01 3.113037109374997158e+01 3.043457031249997158e+01 2.979370117187497158e+01 2.985107421874997158e+01 2.968261718749997158e+01 2.903808593749997158e+01 2.902343749999997158e+01 2.948852539062497158e+01 2.870849609374997158e+01 2.861816406249997158e+01 2.880126953124997158e+01 2.924438476562497158e+01 2.861450195312497158e+01 2.932373046874997158e+01 2.995971679687497158e+01 2.925903320312497158e+01 2.849365234374997158e+01 2.930908203124997158e+01 2.906372070312497158e+01 2.843017578124997158e+01 2.878173828124997158e+01 2.866088867187497158e+01 2.852172851562497158e+01 2.831542968749997158e+01 2.817016601562497158e+01 2.727416992187497868e+01 2.898925781249997158e+01 2.838134765624997158e+01 2.755249023437497868e+01 2.708129882812497868e+01 2.752441406249997868e+01 2.684082031249997868e+01 2.765380859374997868e+01 2.689697265624997868e+01 2.604614257812497868e+01 2.641479492187497868e+01 2.603637695312497868e+01 2.509887695312497868e+01 2.647949218749997868e+01 2.629516601562497868e+01 2.683593749999997868e+01 2.512207031249997868e+01 2.608154296874997868e+01 2.647705078124997868e+01 2.622070312499997868e+01 2.670654296874997868e+01 2.644775390624997868e+01 2.564819335937497868e+01 2.674926757812497868e+01 2.621826171874997868e+01 2.554565429687497868e+01 2.581665039062497868e+01 2.564941406249997868e+01 2.589477539062497868e+01 2.656982421874997868e+01 2.592285156249997868e+01 2.584838867187497868e+01 2.557128906249997868e+01 2.580078124999997868e+01 2.628051757812497868e+01 2.563720703124997868e+01 2.584960937499997868e+01 2.651855468749997868e+01 2.518310546874997868e+01 2.606201171874997868e+01 2.529663085937497868e+01 2.621704101562497868e+01 2.539306640624997868e+01 2.515624999999997868e+01 2.503417968749997868e+01 2.610229492187497868e+01 2.514526367187497868e+01 2.631591796874997868e+01 2.528930664062497868e+01 2.543823242187497868e+01 2.511840820312497868e+01 2.493774414062497868e+01 2.454223632812497868e+01 2.583740234374997868e+01 2.519409179687497868e+01 2.615234374999997868e+01 2.489135742187497868e+01 2.560791015624997868e+01 2.513671874999997868e+01 2.524169921874997868e+01 2.636962890624997868e+01 2.584960937499997868e+01 2.470336914062497868e+01 2.499511718749997868e+01 2.471435546874997868e+01 2.466064453124997868e+01 2.505371093749997868e+01 2.514038085937497868e+01 2.552612304687497868e+01 2.507934570312497868e+01 2.438354492187497868e+01 2.462402343749997868e+01 2.454589843749997868e+01 2.495239257812497868e+01 2.463623046874997868e+01 2.478027343749997868e+01 2.498779296874997868e+01 2.411987304687497868e+01 2.447143554687497868e+01 2.520385742187497868e+01 2.512451171874997868e+01 2.472045898437497868e+01 2.506225585937497868e+01 2.506225585937497868e+01 2.408447265624997868e+01
3.175000000000000044e-02 9.238281249999992895e+00 1.448486328124998579e+01 1.947631835937498224e+01 2.626098632812497868e+01 3.289550781249997158e+01 3.881347656249996447e+01 4.194946289062496447e+01 4.382934570312496447e+01 4.480102539062496447e+01 4.536621093749996447e+01 4.554565429687496447e+01 4.534179687499996447e+01 4.509033203124996447e+01 4.475830078124996447e+01 4.440673828124996447e+01 4.296264648437496447e+01 4.319458007812496447e+01 4.288818359374996447e+01 4.253295898437496447e+01 4.146118164062496447e+01 4.043823242187496447e+01 4.041259765624996447e+01 3.937133789062496447e+01 3.840454101562496447e+01 3.856201171874996447e+01 3.751220703124997158e+01 3.778686523437497158e+01 3.687011718749997158e+01 3.603027343749997158e+01 3.462036132812497158e+01 3.664306640624997158e+01 3.686523437499997158e+01 3.379638671874997158e+01 3.306518554687497158e+01 3.432495117187497158e+01 3.307983398437497158e+01 3.261108398437497158e+01 3.245117187499997158e+01 3.247680664062497158e+01 3.248657226562497158e+01 3.218139648437497158e+01 3.148681640624997158e+01 3.111450195312497158e+01 3.117919921874997158e+01 3.106445312499997158e+01 3.059692382812497158e+01 3.062377929687497158e+01 3.015991210937497158e+01 3.006225585937497158e+01 3.030151367187497158e+01 2.916381835937497158e+01 3.003051757812497158e+01 2.948486328124997158e+01 3.054687499999997158e+01 2.993041992187497158e+01 3.031372070312497158e+01 2.977661132812497158e+01 3.042846679687497158e+01 2.982055664062497158e+01 3.009277343749997158e+01 2.970947265624997158e+01 3.003662109374997158e+01 2.993896484374997158e+01 2.900390624999997158e+01 2.959350585937497158e+01 2.942749023437497158e+01 2.972412109374997158e+01 2.944335937499997158e+01 2.925903320312497158e+01 2.819091796874997158e+01 2.891479492187497158e+01 2.697387695312497868e+01 2.792114257812497868e+01 2.847656249999997158e+01 2.776000976562497868e+01 2.706665039062497868e+01 2.639648437499997868e+01 2.692504882812497868e+01 2.771850585937497868e+01 2.750366210937497868e+01 2.709228515624997868e+01 2.637451171874997868e+01 2.739013671874997868e+01 2.775878906249997868e+01 2.751708984374997868e+01 2.716064453124997868e+01 2.791381835937497868e+01 2.705444335937497868e+01 2.781249999999997868e+01 2.696411132812497868e+01 2.721923828124997868e+01 2.667968749999997868e+01 2.666381835937497868e+01 2.692382812499997868e+01 2.687622070312497868e+01 2.755859374999997868e+01 2.689453124999997868e+01 2.734619140624997868e+01 2.636840820312497868e+01 2.704223632812497868e+01 2.650756835937497868e+01 2.688354492187497868e+01 2.723510742187497868e+01 2.684570312499997868e+01 2.656494140624997868e+01 2.718505859374997868e+01 2.749389648437497868e+01 2.665161132812497868e+01 2.666259765624997868e+01 2.622802734374997868e+01 2.670776367187497868e+01 2.650146484374997868e+01 2.764038085937497868e+01 2.658325195312497868e+01 2.664306640624997868e+01 2.649780273437497868e+01 2.665039062499997868e+01 2.593749999999997868e+01 2.664428710937497868e+01 2.637084960937497868e+01 2.723388671874997868e+01 2.594116210937497868e+01 2.597045898437497868e+01 2.573120117187497868e+01 2.606811523437497868e+01 2.703735351562497868e+01 2.664672851562497868e+01 2.613647460937497868e+01 2.594116210937497868e+01 2.540527343749997868e+01 2.671386718749997868e+01 2.664062499999997868e+01 2.647583007812497868e+01 2.647827148437497868e+01 2.624145507812497868e+01 2.647827148437497868e+01 2.606567382812497868e+01 2.567504882812497868e+01 2.569091796874997868e+01 2.569824218749997868e+01 2.595703124999997868e+01 2.620727539062497868e+01 2.531616210937497868e+01 2.566528320312497868e+01 2.550048828124997868e+01 2.598510742187497868e+01 2.542724609374997868e+01 2.630981445312497868e+01 2.657714843749997868e+01 2.576904296874997868e+01
3.225000000000000089e-02 8.192138671874992895e+00 1.329711914062498934e+01 1.774291992187498579e+01 2.471313476562497868e+01 3.137451171874997158e+01 3.680541992187497158e+01 4.071411132812496447e+01 4.226806640624996447e+01 4.346069335937496447e+01 4.487060546874996447e+01 4.438720703124996447e+01 4.494873046874996447e+01 4.543334960937496447e+01 4.401123046874996447e+01 4.443969726562496447e+01 4.343383789062496447e+01 4.311035156249996447e+01 4.403076171874996447e+01 4.206787109374996447e+01 4.157470703124996447e+01 4.184570312499996447e+01 4.149780273437496447e+01 4.035278320312496447e+01 3.958618164062496447e+01 3.940185546874996447e+01 3.897583007812496447e+01 3.777587890624997158e+01 3.817382812499997158e+01 3.702392578124997158e+01 3.593994140624997158e+01 3.725097656249997158e+01 3.646606445312497158e+01 3.480468749999997158e+01 3.487426757812497158e+01 3.542114257812497158e+01 3.375610351562497158e+01 3.364990234374997158e+01 3.379638671874997158e+01 3.372802734374997158e+01 3.309814453124997158e+01 3.276123046874997158e+01 3.288085937499997158e+01 3.222656249999997158e+01 3.177368164062497158e+01 3.189331054687497158e+01 3.225097656249997158e+01 3.218505859374997158e+01 3.154663085937497158e+01 3.150390624999997158e+01 3.193725585937497158e+01 3.049560546874997158e+01 3.161376953124997158e+01 3.080322265624997158e+01 3.099365234374997158e+01 3.139526367187497158e+01 3.123046874999997158e+01 3.079345703124997158e+01 3.147338867187497158e+01 3.133300781249997158e+01 3.073486328124997158e+01 3.058715820312497158e+01 3.070068359374997158e+01 3.064819335937497158e+01 3.032226562499997158e+01 3.135498046874997158e+01 3.015136718749997158e+01 3.086425781249997158e+01 3.063110351562497158e+01 2.979858398437497158e+01 3.038085937499997158e+01 2.929199218749997158e+01 2.915405273437497158e+01 2.999999999999997158e+01 2.927368164062497158e+01 2.839355468749997158e+01 2.886962890624997158e+01 2.833618164062497158e+01 2.857177734374997158e+01 2.857421874999997158e+01 2.823486328124997158e+01 2.846191406249997158e+01 2.836059570312497158e+01 2.914428710937497158e+01 2.914062499999997158e+01 2.842529296874997158e+01 2.888183593749997158e+01 2.805908203124997868e+01 2.848388671874997158e+01 2.863647460937497158e+01 2.865844726562497158e+01 2.884765624999997158e+01 2.797485351562497868e+01 2.783813476562497868e+01 2.770263671874997868e+01 2.783569335937497868e+01 2.788452148437497868e+01 2.754638671874997868e+01 2.839355468749997158e+01 2.782958984374997868e+01 2.837036132812497158e+01 2.801513671874997868e+01 2.831909179687497158e+01 2.836914062499997158e+01 2.824340820312497158e+01 2.844604492187497158e+01 2.740600585937497868e+01 2.824829101562497158e+01 2.789062499999997868e+01 2.772338867187497868e+01 2.774780273437497868e+01 2.776733398437497868e+01 2.710327148437497868e+01 2.825561523437497158e+01 2.807983398437497868e+01 2.781372070312497868e+01 2.770751953124997868e+01 2.721923828124997868e+01 2.682128906249997868e+01 2.755859374999997868e+01 2.715698242187497868e+01 2.752319335937497868e+01 2.706542968749997868e+01 2.716430664062497868e+01 2.730834960937497868e+01 2.735961914062497868e+01 2.796508789062497868e+01 2.779907226562497868e+01 2.731201171874997868e+01 2.751708984374997868e+01 2.705078124999997868e+01 2.758666992187497868e+01 2.739746093749997868e+01 2.746093749999997868e+01 2.767211914062497868e+01 2.658569335937497868e+01 2.650878906249997868e+01 2.670776367187497868e+01 2.750488281249997868e+01 2.797119140624997868e+01 2.699340820312497868e+01 2.756469726562497868e+01 2.754150390624997868e+01 2.679443359374997868e+01 2.699584960937497868e+01 2.704101562499997868e+01 2.698242187499997868e+01 2.693237304687497868e+01 2.711669921874997868e+01 2.750854492187497868e+01 2.665039062499997868e+01
3.275000000000000133e-02 7.236328124999992895e+00 1.183349609374998934e+01 1.565551757812498579e+01 2.336547851562497868e+01 2.904174804687497158e+01 3.411865234374997158e+01 3.891479492187496447e+01 4.121459960937496447e+01 4.171142578124996447e+01 4.452026367187496447e+01 4.257324218749996447e+01 4.434204101562496447e+01 4.434936523437496447e+01 4.369750976562496447e+01 4.399047851562496447e+01 4.416015624999996447e+01 4.368041992187496447e+01 4.278198242187496447e+01 4.335327148437496447e+01 4.198730468749996447e+01 4.190795898437496447e+01 4.144531249999996447e+01 4.084716796874996447e+01 4.095825195312496447e+01 4.006958007812496447e+01 3.988403320312496447e+01 3.871093749999996447e+01 3.879760742187496447e+01 3.813964843749997158e+01 3.671997070312497158e+01 3.726196289062497158e+01 3.694335937499997158e+01 3.564941406249997158e+01 3.563964843749997158e+01 3.594970703124997158e+01 3.480468749999997158e+01 3.442993164062497158e+01 3.477172851562497158e+01 3.420654296874997158e+01 3.419677734374997158e+01 3.371826171874997158e+01 3.372436523437497158e+01 3.290527343749997158e+01 3.309082031249997158e+01 3.327270507812497158e+01 3.317260742187497158e+01 3.312133789062497158e+01 3.265991210937497158e+01 3.217041015624997158e+01 3.342041015624997158e+01 3.172485351562497158e+01 3.322143554687497158e+01 3.188842773437497158e+01 3.175903320312497158e+01 3.200927734374997158e+01 3.267578124999997158e+01 3.205810546874997158e+01 3.260864257812497158e+01 3.147583007812497158e+01 3.187622070312497158e+01 3.206054687499997158e+01 3.179443359374997158e+01 3.135009765624997158e+01 3.193725585937497158e+01 3.200683593749997158e+01 3.204833984374997158e+01 3.199584960937497158e+01 3.194091796874997158e+01 3.177978515624997158e+01 3.156982421874997158e+01 3.033935546874997158e+01 2.960449218749997158e+01 3.061645507812497158e+01 3.060302734374997158e+01 2.918945312499997158e+01 2.968139648437497158e+01 2.924072265624997158e+01 2.904174804687497158e+01 2.975708007812497158e+01 2.988525390624997158e+01 2.921630859374997158e+01 2.867187499999997158e+01 3.008178710937497158e+01 2.955810546874997158e+01 2.996337890624997158e+01 2.979492187499997158e+01 2.923095703124997158e+01 2.987060546874997158e+01 2.941406249999997158e+01 2.979125976562497158e+01 2.867919921874997158e+01 2.883544921874997158e+01 2.864868164062497158e+01 2.860229492187497158e+01 2.952514648437497158e+01 3.031860351562497158e+01 2.846923828124997158e+01 2.893676757812497158e+01 2.919555664062497158e+01 2.987304687499997158e+01 2.846923828124997158e+01 2.940551757812497158e+01 2.961181640624997158e+01 2.870971679687497158e+01 2.958007812499997158e+01 2.873657226562497158e+01 2.939819335937497158e+01 2.927856445312497158e+01 2.835083007812497158e+01 2.914794921874997158e+01 2.935058593749997158e+01 2.826293945312497158e+01 2.978881835937497158e+01 2.829956054687497158e+01 2.818969726562497158e+01 2.859252929687497158e+01 2.866333007812497158e+01 2.809570312499997868e+01 2.860473632812497158e+01 2.850097656249997158e+01 2.869018554687497158e+01 2.776000976562497868e+01 2.828979492187497158e+01 2.799316406249997868e+01 2.917968749999997158e+01 2.841674804687497158e+01 2.803466796874997868e+01 2.857788085937497158e+01 2.912841796874997158e+01 2.847656249999997158e+01 2.810180664062497868e+01 2.837646484374997158e+01 2.865722656249997158e+01 2.851318359374997158e+01 2.791748046874997868e+01 2.732543945312497868e+01 2.845703124999997158e+01 2.799682617187497868e+01 2.860229492187497158e+01 2.758911132812497868e+01 2.756713867187497868e+01 2.831909179687497158e+01 2.825439453124997158e+01 2.780151367187497868e+01 2.828247070312497158e+01 2.774902343749997868e+01 2.816284179687497158e+01 2.710693359374997868e+01 2.877075195312497158e+01 2.802368164062497868e+01
3.325000000000000178e-02 5.864257812499994671e+00 1.021118164062499112e+01 1.433715820312498579e+01 2.130615234374998224e+01 2.656005859374997868e+01 3.234374999999997158e+01 3.729125976562497158e+01 3.894287109374996447e+01 4.154296874999996447e+01 4.290283203124996447e+01 4.322509765624996447e+01 4.360229492187496447e+01 4.405395507812496447e+01 4.239257812499996447e+01 4.360961914062496447e+01 4.304443359374996447e+01 4.401611328124996447e+01 4.419067382812496447e+01 4.291748046874996447e+01 4.138427734374996447e+01 4.227661132812496447e+01 4.184692382812496447e+01 4.142700195312496447e+01 4.151977539062496447e+01 4.018432617187496447e+01 4.055786132812496447e+01 4.023803710937496447e+01 3.954711914062496447e+01 3.885253906249996447e+01 3.719360351562497158e+01 3.846679687499996447e+01 3.822631835937497158e+01 3.684082031249997158e+01 3.644653320312497158e+01 3.745239257812497158e+01 3.588623046874997158e+01 3.561889648437497158e+01 3.488525390624997158e+01 3.557373046874997158e+01 3.550292968749997158e+01 3.469970703124997158e+01 3.412597656249997158e+01 3.366455078124997158e+01 3.375488281249997158e+01 3.401977539062497158e+01 3.410644531249997158e+01 3.526855468749997158e+01 3.368652343749997158e+01 3.296997070312497158e+01 3.416015624999997158e+01 3.306396484374997158e+01 3.378295898437497158e+01 3.376831054687497158e+01 3.267333984374997158e+01 3.343749999999997158e+01 3.325317382812497158e+01 3.334228515624997158e+01 3.382080078124997158e+01 3.328735351562497158e+01 3.339111328124997158e+01 3.298950195312497158e+01 3.321777343749997158e+01 3.245361328124997158e+01 3.275756835937497158e+01 3.335693359374997158e+01 3.253173828124997158e+01 3.246826171874997158e+01 3.309692382812497158e+01 3.245483398437497158e+01 3.223388671874997158e+01 3.102294921874997158e+01 3.152709960937497158e+01 3.195556640624997158e+01 3.102661132812497158e+01 3.119995117187497158e+01 3.064331054687497158e+01 3.071655273437497158e+01 3.001098632812497158e+01 3.078369140624997158e+01 3.090576171874997158e+01 3.079101562499997158e+01 3.010009765624997158e+01 3.052612304687497158e+01 2.966308593749997158e+01 3.162597656249997158e+01 3.024536132812497158e+01 2.997070312499997158e+01 3.080078124999997158e+01 3.073486328124997158e+01 3.085571289062497158e+01 3.013671874999997158e+01 3.007446289062497158e+01 2.974121093749997158e+01 2.942871093749997158e+01 3.055297851562497158e+01 3.074218749999997158e+01 2.977294921874997158e+01 2.973754882812497158e+01 3.037109374999997158e+01 3.017578124999997158e+01 3.025268554687497158e+01 3.022827148437497158e+01 3.041748046874997158e+01 3.041015624999997158e+01 3.100097656249997158e+01 2.992553710937497158e+01 3.000366210937497158e+01 2.981323242187497158e+01 2.970703124999997158e+01 3.036132812499997158e+01 3.083862304687497158e+01 2.892456054687497158e+01 3.048828124999997158e+01 2.950927734374997158e+01 2.886230468749997158e+01 2.992797851562497158e+01 2.967041015624997158e+01 2.925781249999997158e+01 2.934448242187497158e+01 2.991943359374997158e+01 3.003540039062497158e+01 2.895751953124997158e+01 2.911254882812497158e+01 2.927490234374997158e+01 2.958740234374997158e+01 2.894653320312497158e+01 2.911499023437497158e+01 2.972656249999997158e+01 2.926147460937497158e+01 2.933715820312497158e+01 2.842529296874997158e+01 2.877197265624997158e+01 2.930053710937497158e+01 2.976196289062497158e+01 2.927368164062497158e+01 2.927490234374997158e+01 2.925292968749997158e+01 2.938964843749997158e+01 2.862670898437497158e+01 2.871948242187497158e+01 2.892700195312497158e+01 2.921752929687497158e+01 2.889160156249997158e+01 2.939697265624997158e+01 2.947021484374997158e+01 2.879516601562497158e+01 2.911499023437497158e+01 2.841674804687497158e+01 2.972778320312497158e+01 2.857299804687497158e+01
3.375000000000000222e-02 5.476074218749995559e+00 9.359130859374992895e+00 1.311889648437498934e+01 1.957397460937498224e+01 2.498291015624997868e+01 3.071411132812497158e+01 3.570678710937497158e+01 3.752929687499997158e+01 3.964477539062496447e+01 4.156249999999996447e+01 4.269653320312496447e+01 4.290527343749996447e+01 4.177978515624996447e+01 4.290893554687496447e+01 4.275146484374996447e+01 4.335815429687496447e+01 4.327270507812496447e+01 4.331054687499996447e+01 4.280151367187496447e+01 4.196289062499996447e+01 4.300415039062496447e+01 4.162963867187496447e+01 4.233764648437496447e+01 4.171997070312496447e+01 4.070556640624996447e+01 4.080932617187496447e+01 4.074951171874996447e+01 4.012817382812496447e+01 3.971923828124996447e+01 3.813842773437497158e+01 3.878784179687496447e+01 3.921752929687496447e+01 3.680664062499997158e+01 3.758422851562497158e+01 3.768188476562497158e+01 3.648559570312497158e+01 3.672485351562497158e+01 3.623779296874997158e+01 3.610229492187497158e+01 3.616333007812497158e+01 3.551269531249997158e+01 3.437499999999997158e+01 3.474365234374997158e+01 3.478759765624997158e+01 3.531494140624997158e+01 3.505859374999997158e+01 3.505371093749997158e+01 3.478271484374997158e+01 3.385620117187497158e+01 3.551879882812497158e+01 3.424560546874997158e+01 3.507812499999997158e+01 3.464599609374997158e+01 3.356567382812497158e+01 3.461791992187497158e+01 3.457275390624997158e+01 3.469116210937497158e+01 3.526489257812497158e+01 3.379638671874997158e+01 3.413208007812497158e+01 3.385375976562497158e+01 3.404174804687497158e+01 3.414428710937497158e+01 3.408081054687497158e+01 3.479370117187497158e+01 3.379882812499997158e+01 3.392700195312497158e+01 3.374755859374997158e+01 3.350830078124997158e+01 3.320678710937497158e+01 3.250122070312497158e+01 3.171752929687497158e+01 3.276855468749997158e+01 3.286254882812497158e+01 3.338012695312497158e+01 3.204589843749997158e+01 3.197998046874997158e+01 3.131225585937497158e+01 3.119873046874997158e+01 3.141357421874997158e+01 3.197875976562497158e+01 3.126342773437497158e+01 3.154296874999997158e+01 3.145263671874997158e+01 3.174438476562497158e+01 3.180786132812497158e+01 3.119628906249997158e+01 3.146484374999997158e+01 3.148071289062497158e+01 3.222900390624997158e+01 3.092651367187497158e+01 3.087768554687497158e+01 3.113159179687497158e+01 3.085205078124997158e+01 3.153930664062497158e+01 3.184448242187497158e+01 3.127319335937497158e+01 3.078857421874997158e+01 3.115966796874997158e+01 3.119018554687497158e+01 3.109252929687497158e+01 3.255737304687497158e+01 3.132934570312497158e+01 3.141357421874997158e+01 3.099975585937497158e+01 3.006713867187497158e+01 3.136230468749997158e+01 3.113403320312497158e+01 3.070434570312497158e+01 3.178588867187497158e+01 3.070068359374997158e+01 3.078002929687497158e+01 3.188232421874997158e+01 3.089599609374997158e+01 2.983520507812497158e+01 2.989257812499997158e+01 3.075195312499997158e+01 3.090087890624997158e+01 3.018066406249997158e+01 3.082275390624997158e+01 3.056152343749997158e+01 2.961181640624997158e+01 3.034912109374997158e+01 3.013671874999997158e+01 3.040161132812497158e+01 3.074584960937497158e+01 3.057739257812497158e+01 3.098999023437497158e+01 3.087524414062497158e+01 3.078735351562497158e+01 2.981811523437497158e+01 2.995849609374997158e+01 3.015747070312497158e+01 3.097045898437497158e+01 3.006469726562497158e+01 3.021240234374997158e+01 3.023315429687497158e+01 3.012695312499997158e+01 2.962158203124997158e+01 3.059082031249997158e+01 2.979614257812497158e+01 3.034545898437497158e+01 2.937011718749997158e+01 3.003662109374997158e+01 3.032226562499997158e+01 3.040283203124997158e+01 3.029663085937497158e+01 2.932495117187497158e+01 3.143066406249997158e+01 2.923828124999997158e+01
3.425000000000000266e-02 4.725341796874996447e+00 8.560791015624992895e+00 1.208984374999998934e+01 1.804687499999998579e+01 2.362915039062497868e+01 2.911865234374997158e+01 3.450317382812497158e+01 3.663818359374997158e+01 3.879638671874996447e+01 4.062133789062496447e+01 4.146728515624996447e+01 4.222045898437496447e+01 4.155151367187496447e+01 4.288574218749996447e+01 4.334838867187496447e+01 4.314453124999996447e+01 4.360839843749996447e+01 4.418579101562496447e+01 4.333618164062496447e+01 4.213623046874996447e+01 4.294555664062496447e+01 4.297485351562496447e+01 4.199707031249996447e+01 4.236328124999996447e+01 4.182373046874996447e+01 4.139038085937496447e+01 4.076904296874996447e+01 4.042968749999996447e+01 4.013427734374996447e+01 3.927734374999996447e+01 3.932495117187496447e+01 3.919311523437496447e+01 3.813598632812497158e+01 3.734863281249997158e+01 3.843994140624996447e+01 3.746826171874997158e+01 3.804443359374997158e+01 3.732055664062497158e+01 3.616210937499997158e+01 3.764038085937497158e+01 3.671142578124997158e+01 3.570678710937497158e+01 3.524780273437497158e+01 3.645141601562497158e+01 3.645874023437497158e+01 3.588745117187497158e+01 3.644531249999997158e+01 3.514892578124997158e+01 3.575683593749997158e+01 3.638916015624997158e+01 3.577758789062497158e+01 3.579345703124997158e+01 3.592407226562497158e+01 3.425781249999997158e+01 3.536376953124997158e+01 3.521118164062497158e+01 3.564819335937497158e+01 3.469482421874997158e+01 3.508056640624997158e+01 3.570556640624997158e+01 3.507202148437497158e+01 3.498901367187497158e+01 3.518310546874997158e+01 3.503051757812497158e+01 3.475219726562497158e+01 3.525756835937497158e+01 3.409667968749997158e+01 3.484130859374997158e+01 3.395629882812497158e+01 3.416748046874997158e+01 3.347167968749997158e+01 3.396240234374997158e+01 3.346191406249997158e+01 3.335083007812497158e+01 3.401611328124997158e+01 3.261840820312497158e+01 3.299560546874997158e+01 3.186279296874997158e+01 3.229125976562497158e+01 3.367919921874997158e+01 3.270996093749997158e+01 3.295410156249997158e+01 3.212524414062497158e+01 3.210815429687497158e+01 3.277099609374997158e+01 3.227172851562497158e+01 3.219848632812497158e+01 3.254516601562497158e+01 3.276489257812497158e+01 3.269775390624997158e+01 3.204956054687497158e+01 3.140014648437497158e+01 3.262451171874997158e+01 3.192626953124997158e+01 3.236816406249997158e+01 3.241455078124997158e+01 3.118286132812497158e+01 3.159423828124997158e+01 3.177978515624997158e+01 3.195190429687497158e+01 3.150146484374997158e+01 3.314331054687497158e+01 3.208251953124997158e+01 3.156127929687497158e+01 3.204467773437497158e+01 3.154052734374997158e+01 3.256469726562497158e+01 3.254028320312497158e+01 3.120727539062497158e+01 3.217529296874997158e+01 3.204223632812497158e+01 3.164062499999997158e+01 3.203369140624997158e+01 3.159790039062497158e+01 3.098999023437497158e+01 3.119262695312497158e+01 3.159423828124997158e+01 3.105346679687497158e+01 3.225219726562497158e+01 3.156982421874997158e+01 3.106689453124997158e+01 3.067382812499997158e+01 3.054077148437497158e+01 3.130004882812497158e+01 3.110839843749997158e+01 3.147094726562497158e+01 3.159912109374997158e+01 3.184692382812497158e+01 3.156860351562497158e+01 3.129638671874997158e+01 3.075805664062497158e+01 3.111328124999997158e+01 3.136230468749997158e+01 3.193237304687497158e+01 3.055664062499997158e+01 3.126464843749997158e+01 3.102294921874997158e+01 3.089599609374997158e+01 3.145874023437497158e+01 3.084106445312497158e+01 3.040893554687497158e+01 3.123046874999997158e+01 3.093872070312497158e+01 3.111083984374997158e+01 3.150146484374997158e+01 3.134033203124997158e+01 3.109863281249997158e+01 3.073608398437497158e+01 3.161621093749997158e+01 3.039794921874997158e+01
3.475000000000000311e-02 4.050292968749996447e+00 7.264404296874992895e+00 1.089965820312499112e+01 1.661743164062498579e+01 2.219726562499998224e+01 2.687744140624997868e+01 3.165893554687497158e+01 3.459350585937497158e+01 3.618041992187497158e+01 3.997924804687496447e+01 4.030395507812496447e+01 4.188720703124996447e+01 4.075561523437496447e+01 4.189086914062496447e+01 4.244262695312496447e+01 4.196533203124996447e+01 4.378906249999996447e+01 4.237915039062496447e+01 4.309692382812496447e+01 4.197265624999996447e+01 4.225219726562496447e+01 4.292236328124996447e+01 4.270874023437496447e+01 4.275146484374996447e+01 4.208374023437496447e+01 4.140747070312496447e+01 4.107788085937496447e+01 4.067871093749996447e+01 4.005126953124996447e+01 3.985839843749996447e+01 4.032958984374996447e+01 3.972412109374996447e+01 3.888427734374996447e+01 3.796264648437497158e+01 3.882324218749996447e+01 3.843505859374996447e+01 3.791992187499997158e+01 3.843017578124996447e+01 3.684936523437497158e+01 3.772583007812497158e+01 3.722900390624997158e+01 3.669189453124997158e+01 3.601440429687497158e+01 3.666137695312497158e+01 3.696289062499997158e+01 3.597656249999997158e+01 3.760253906249997158e+01 3.629760742187497158e+01 3.647949218749997158e+01 3.687744140624997158e+01 3.602294921874997158e+01 3.673706054687497158e+01 3.614379882812497158e+01 3.564086914062497158e+01 3.655273437499997158e+01 3.633056640624997158e+01 3.629150390624997158e+01 3.541625976562497158e+01 3.606445312499997158e+01 3.624877929687497158e+01 3.574462890624997158e+01 3.617065429687497158e+01 3.634643554687497158e+01 3.594848632812497158e+01 3.597900390624997158e+01 3.647338867187497158e+01 3.544799804687497158e+01 3.601074218749997158e+01 3.486938476562497158e+01 3.581909179687497158e+01 3.467773437499997158e+01 3.430175781249997158e+01 3.462280273437497158e+01 3.365844726562497158e+01 3.461791992187497158e+01 3.385498046874997158e+01 3.346679687499997158e+01 3.340698242187497158e+01 3.299804687499997158e+01 3.386352539062497158e+01 3.400390624999997158e+01 3.412109374999997158e+01 3.283935546874997158e+01 3.263061523437497158e+01 3.312255859374997158e+01 3.354614257812497158e+01 3.283203124999997158e+01 3.331542968749997158e+01 3.425292968749997158e+01 3.326049804687497158e+01 3.356811523437497158e+01 3.292724609374997158e+01 3.444091796874997158e+01 3.296997070312497158e+01 3.273925781249997158e+01 3.431152343749997158e+01 3.263061523437497158e+01 3.301879882812497158e+01 3.317504882812497158e+01 3.331665039062497158e+01 3.261962890624997158e+01 3.373901367187497158e+01 3.298950195312497158e+01 3.372192382812497158e+01 3.252685546874997158e+01 3.253906249999997158e+01 3.235229492187497158e+01 3.411499023437497158e+01 3.219848632812497158e+01 3.290771484374997158e+01 3.299926757812497158e+01 3.307983398437497158e+01 3.282470703124997158e+01 3.338012695312497158e+01 3.203979492187497158e+01 3.230834960937497158e+01 3.225219726562497158e+01 3.258544921874997158e+01 3.268676757812497158e+01 3.294067382812497158e+01 3.140258789062497158e+01 3.213867187499997158e+01 3.177978515624997158e+01 3.244628906249997158e+01 3.144653320312497158e+01 3.177124023437497158e+01 3.177001953124997158e+01 3.275756835937497158e+01 3.202392578124997158e+01 3.230346679687497158e+01 3.092895507812497158e+01 3.102661132812497158e+01 3.212280273437497158e+01 3.268554687499997158e+01 3.163085937499997158e+01 3.241088867187497158e+01 3.218627929687497158e+01 3.182983398437497158e+01 3.183349609374997158e+01 3.183959960937497158e+01 3.158325195312497158e+01 3.222412109374997158e+01 3.203369140624997158e+01 3.132934570312497158e+01 3.082153320312497158e+01 3.222167968749997158e+01 3.208129882812497158e+01 3.149780273437497158e+01 3.168457031249997158e+01 3.151123046874997158e+01
3.525000000000000355e-02 3.635253906249996447e+00 6.463623046874994671e+00 9.837646484374991118e+00 1.522460937499998579e+01 2.041503906249998224e+01 2.483520507812497868e+01 3.005615234374997158e+01 3.267456054687497158e+01 3.492065429687497158e+01 3.781738281249997158e+01 4.006103515624996447e+01 4.041625976562496447e+01 4.041870117187496447e+01 4.129882812499996447e+01 4.187866210937496447e+01 4.183837890624996447e+01 4.303588867187496447e+01 4.204711914062496447e+01 4.238403320312496447e+01 4.109619140624996447e+01 4.234619140624996447e+01 4.324462890624996447e+01 4.237060546874996447e+01 4.219360351562496447e+01 4.186767578124996447e+01 4.130981445312496447e+01 4.196655273437496447e+01 4.190063476562496447e+01 4.038085937499996447e+01 3.953002929687496447e+01 4.044189453124996447e+01 3.929809570312496447e+01 3.941528320312496447e+01 3.995117187499996447e+01 3.936279296874996447e+01 3.899780273437496447e+01 3.856445312499996447e+01 3.814941406249997158e+01 3.737548828124997158e+01 3.908935546874996447e+01 3.766357421874997158e+01 3.764038085937497158e+01 3.719360351562497158e+01 3.802368164062497158e+01 3.687377929687497158e+01 3.716186523437497158e+01 3.846923828124996447e+01 3.715454101562497158e+01 3.750488281249997158e+01 3.742065429687497158e+01 3.642578124999997158e+01 3.738281249999997158e+01 3.704467773437497158e+01 3.628662109374997158e+01 3.804931640624997158e+01 3.747924804687497158e+01 3.662963867187497158e+01 3.690063476562497158e+01 3.691040039062497158e+01 3.696044921874997158e+01 3.666748046874997158e+01 3.639648437499997158e+01 3.648559570312497158e+01 3.651245117187497158e+01 3.631347656249997158e+01 3.746948242187497158e+01 3.630126953124997158e+01 3.629760742187497158e+01 3.538452148437497158e+01 3.649047851562497158e+01 3.613891601562497158e+01 3.549438476562497158e+01 3.520507812499997158e+01 3.518554687499997158e+01 3.563720703124997158e+01 3.444702148437497158e+01 3.489257812499997158e+01 3.423339843749997158e+01 3.502563476562497158e+01 3.519897460937497158e+01 3.502197265624997158e+01 3.510131835937497158e+01 3.407958984374997158e+01 3.349609374999997158e+01 3.508911132812497158e+01 3.371826171874997158e+01 3.452880859374997158e+01 3.471801757812497158e+01 3.468139648437497158e+01 3.456176757812497158e+01 3.379394531249997158e+01 3.411254882812497158e+01 3.515869140624997158e+01 3.396362304687497158e+01 3.357788085937497158e+01 3.453857421874997158e+01 3.476074218749997158e+01 3.341308593749997158e+01 3.305419921874997158e+01 3.380737304687497158e+01 3.285766601562497158e+01 3.432006835937497158e+01 3.368164062499997158e+01 3.345825195312497158e+01 3.332275390624997158e+01 3.343139648437497158e+01 3.327026367187497158e+01 3.469238281249997158e+01 3.366210937499997158e+01 3.352905273437497158e+01 3.383056640624997158e+01 3.412719726562497158e+01 3.384155273437497158e+01 3.356079101562497158e+01 3.320434570312497158e+01 3.395629882812497158e+01 3.294433593749997158e+01 3.317504882812497158e+01 3.328979492187497158e+01 3.303588867187497158e+01 3.330688476562497158e+01 3.229614257812497158e+01 3.302124023437497158e+01 3.297119140624997158e+01 3.358032226562497158e+01 3.298950195312497158e+01 3.227783203124997158e+01 3.384643554687497158e+01 3.232666015624997158e+01 3.319946289062497158e+01 3.265624999999997158e+01 3.257324218749997158e+01 3.249877929687497158e+01 3.382812499999997158e+01 3.239990234374997158e+01 3.320922851562497158e+01 3.300415039062497158e+01 3.253662109374997158e+01 3.303344726562497158e+01 3.222290039062497158e+01 3.255615234374997158e+01 3.299072265624997158e+01 3.242919921874997158e+01 3.285400390624997158e+01 3.228027343749997158e+01 3.213256835937497158e+01 3.278320312499997158e+01 3.280151367187497158e+01 3.333618164062497158e+01 3.230468749999997158e+01
3.575000000000000400e-02 3.331298828124997335e+00 5.695800781249995559e+00 8.940429687499992895e+00 1.401000976562498934e+01 1.840820312499998579e+01 2.348388671874997868e+01 2.833984374999997158e+01 3.103881835937497158e+01 3.276367187499997158e+01 3.642822265624997158e+01 3.909179687499996447e+01 3.934204101562496447e+01 3.959228515624996447e+01 4.024291992187496447e+01 4.084594726562496447e+01 4.120605468749996447e+01 4.230468749999996447e+01 4.081909179687496447e+01 4.176757812499996447e+01 4.144165039062496447e+01 4.198120117187496447e+01 4.291381835937496447e+01 4.119995117187496447e+01 4.228271484374996447e+01 4.229125976562496447e+01 4.204223632812496447e+01 4.152465820312496447e+01 4.137329101562496447e+01 3.937499999999996447e+01 3.926025390624996447e+01 4.034790039062496447e+01 4.017944335937496447e+01 4.001708984374996447e+01 3.980102539062496447e+01 4.021728515624996447e+01 3.894653320312496447e+01 3.886718749999996447e+01 3.894042968749996447e+01 3.824218749999997158e+01 3.848876953124996447e+01 3.812133789062497158e+01 3.771850585937497158e+01 3.683349609374997158e+01 3.814453124999997158e+01 3.748291015624997158e+01 3.798461914062497158e+01 3.895751953124996447e+01 3.711059570312497158e+01 3.782592773437497158e+01 3.726684570312497158e+01 3.749389648437497158e+01 3.789794921874997158e+01 3.700195312499997158e+01 3.784179687499997158e+01 3.817016601562497158e+01 3.724975585937497158e+01 3.653564453124997158e+01 3.678955078124997158e+01 3.760009765624997158e+01 3.711791992187497158e+01 3.750244140624997158e+01 3.678710937499997158e+01 3.683715820312497158e+01 3.648193359374997158e+01 3.725830078124997158e+01 3.680541992187497158e+01 3.682739257812497158e+01 3.691894531249997158e+01 3.610351562499997158e+01 3.703002929687497158e+01 3.621215820312497158e+01 3.661743164062497158e+01 3.596679687499997158e+01 3.540649414062497158e+01 3.676269531249997158e+01 3.465698242187497158e+01 3.560913085937497158e+01 3.469482421874997158e+01 3.492065429687497158e+01 3.548217773437497158e+01 3.535278320312497158e+01 3.536010742187497158e+01 3.447265624999997158e+01 3.410888671874997158e+01 3.519165039062497158e+01 3.506713867187497158e+01 3.426513671874997158e+01 3.564086914062497158e+01 3.507690429687497158e+01 3.507324218749997158e+01 3.504028320312497158e+01 3.479858398437497158e+01 3.649536132812497158e+01 3.447509765624997158e+01 3.401855468749997158e+01 3.541992187499997158e+01 3.434082031249997158e+01 3.485595703124997158e+01 3.474975585937497158e+01 3.416137695312497158e+01 3.388427734374997158e+01 3.492065429687497158e+01 3.492065429687497158e+01 3.376464843749997158e+01 3.473388671874997158e+01 3.398803710937497158e+01 3.427490234374997158e+01 3.486816406249997158e+01 3.402832031249997158e+01 3.398315429687497158e+01 3.447143554687497158e+01 3.446166992187497158e+01 3.483886718749997158e+01 3.415161132812497158e+01 3.332031249999997158e+01 3.394775390624997158e+01 3.331909179687497158e+01 3.409790039062497158e+01 3.373657226562497158e+01 3.398071289062497158e+01 3.346313476562497158e+01 3.362304687499997158e+01 3.288085937499997158e+01 3.344482421874997158e+01 3.414672851562497158e+01 3.380371093749997158e+01 3.321899414062497158e+01 3.453491210937497158e+01 3.381469726562497158e+01 3.363891601562497158e+01 3.358764648437497158e+01 3.302856445312497158e+01 3.338012695312497158e+01 3.432617187499997158e+01 3.304077148437497158e+01 3.320922851562497158e+01 3.479858398437497158e+01 3.254516601562497158e+01 3.344726562499997158e+01 3.351074218749997158e+01 3.300170898437497158e+01 3.365844726562497158e+01 3.373901367187497158e+01 3.223388671874997158e+01 3.210571289062497158e+01 3.237182617187497158e+01 3.395751953124997158e+01 3.280151367187497158e+01 3.328491210937497158e+01 3.293945312499997158e+01
3.625000000000000444e-02 2.847900390625036859e+00 5.076904296875065725e+00 7.878417968750102141e+00 1.250854492187516165e+01 1.670410156250021672e+01 2.186767578125028066e+01 2.675415039062534461e+01 3.026123046875039080e+01 3.187500000000041211e+01 3.472045898437544764e+01 3.769653320312549027e+01 3.716918945312548317e+01 3.858276367187549738e+01 3.866821289062549738e+01 4.034057617187552580e+01 4.058837890625052580e+01 4.121337890625054001e+01 3.971191406250051159e+01 4.129272460937554001e+01 4.103027343750054001e+01 4.102172851562554001e+01 4.221923828125054712e+01 4.157470703125054001e+01 4.267578125000055422e+01 4.206176757812554712e+01 4.128173828125054001e+01 4.227050781250054712e+01 4.109252929687554001e+01 4.035278320312552580e+01 3.918212890625051159e+01 4.108032226562554001e+01 4.040893554687552580e+01 3.927001953125051159e+01 3.930541992187551159e+01 3.935913085937551159e+01 3.949096679687551159e+01 3.886108398437550449e+01 3.986450195312551870e+01 3.876708984375050449e+01 3.945800781250051159e+01 3.942993164062551159e+01 3.878173828125050449e+01 3.844970703125049738e+01 3.932617187500051159e+01 3.824096679687549738e+01 3.843139648437549738e+01 3.915649414062551159e+01 3.789062500000049027e+01 3.771118164062549027e+01 3.827514648437549738e+01 3.819213867187549738e+01 3.834838867187549738e+01 3.798461914062549738e+01 3.849731445312549738e+01 3.764526367187549027e+01 3.814208984375049738e+01 3.734985351562548317e+01 3.756103515625048317e+01 3.793823242187549027e+01 3.826904296875049738e+01 3.757690429687548317e+01 3.769409179687549027e+01 3.741210937500048317e+01 3.753662109375048317e+01 3.779418945312549027e+01 3.796630859375049027e+01 3.697021484375048317e+01 3.689331054687547606e+01 3.674316406250047606e+01 3.758666992187548317e+01 3.673217773437547606e+01 3.635864257812547606e+01 3.668701171875047606e+01 3.585083007812546185e+01 3.749633789062548317e+01 3.585327148437546185e+01 3.607788085937546896e+01 3.569458007812546185e+01 3.597534179687546896e+01 3.587890625000046185e+01 3.581420898437546185e+01 3.557373046875046185e+01 3.534912109375046185e+01 3.470825195312544764e+01 3.567626953125046185e+01 3.616577148437546896e+01 3.510864257812545475e+01 3.575683593750046185e+01 3.579101562500046185e+01 3.577758789062546185e+01 3.536987304687546185e+01 3.546142578125046185e+01 3.658935546875047606e+01 3.452148437500044764e+01 3.482910156250044764e+01 3.571411132812546185e+01 3.556152343750046185e+01 3.512939453125045475e+01 3.529296875000046185e+01 3.510986328125045475e+01 3.464477539062544764e+01 3.562255859375046185e+01 3.460205078125044764e+01 3.480834960937544764e+01 3.522338867187546185e+01 3.464843750000044764e+01 3.464233398437544764e+01 3.571289062500046185e+01 3.396850585937544054e+01 3.413696289062544764e+01 3.484741210937545475e+01 3.485839843750045475e+01 3.502685546875045475e+01 3.525878906250046185e+01 3.381469726562544054e+01 3.403808593750044054e+01 3.519287109375046185e+01 3.592651367187546896e+01 3.403808593750044054e+01 3.523681640625046185e+01 3.415893554687544764e+01 3.443603515625044764e+01 3.353027343750043343e+01 3.388427734375044054e+01 3.399902343750044054e+01 3.433715820312544764e+01 3.469970703125044764e+01 3.513427734375045475e+01 3.284790039062542633e+01 3.434326171875044764e+01 3.426147460937544764e+01 3.354492187500043343e+01 3.386596679687544054e+01 3.519042968750046185e+01 3.386840820312544054e+01 3.318237304687543343e+01 3.616088867187546896e+01 3.394042968750044054e+01 3.363647460937543343e+01 3.376831054687543343e+01 3.378417968750044054e+01 3.348999023437543343e+01 3.431762695312544764e+01 3.336181640625043343e+01 3.344116210937543343e+01 3.319213867187543343e+01 3.427001953125044764e+01 3.362548828125043343e+01 3.437133789062544764e+01 3.339355468750043343e+01
3.674999999999999795e-02 2.310791015624998224e+00 4.398193359374996447e+00 6.796874999999994671e+00 1.131347656249999112e+01 1.583740234374998579e+01 2.033325195312498224e+01 2.486328124999997868e+01 2.763793945312497868e+01 3.080322265624997158e+01 3.363525390624997158e+01 3.598022460937497158e+01 3.628540039062497158e+01 3.787231445312497158e+01 3.792358398437497158e+01 3.935180664062496447e+01 3.935058593749996447e+01 4.071166992187496447e+01 4.001953124999996447e+01 4.059814453124996447e+01 4.131103515624996447e+01 4.098388671874996447e+01 4.061645507812496447e+01 4.107666015624996447e+01 4.189819335937496447e+01 4.145019531249996447e+01 4.158203124999996447e+01 4.158569335937496447e+01 4.089843749999996447e+01 4.109497070312496447e+01 4.038452148437496447e+01 4.116821289062496447e+01 4.048706054687496447e+01 3.968261718749996447e+01 3.946533203124996447e+01 3.919677734374996447e+01 4.001220703124996447e+01 3.932250976562496447e+01 4.055053710937496447e+01 3.951904296874996447e+01 3.891967773437496447e+01 3.895996093749996447e+01 3.892700195312496447e+01 3.871826171874996447e+01 3.951904296874996447e+01 3.834350585937497158e+01 3.899780273437496447e+01 3.880004882812496447e+01 3.851196289062496447e+01 3.833007812499997158e+01 3.850463867187496447e+01 3.826904296874997158e+01 3.893676757812496447e+01 3.801757812499997158e+01 3.982666015624996447e+01 3.876220703124996447e+01 3.828491210937497158e+01 3.813354492187497158e+01 3.818237304687497158e+01 3.782714843749997158e+01 3.786987304687497158e+01 3.803710937499997158e+01 3.751831054687497158e+01 3.800537109374997158e+01 3.856567382812496447e+01 3.799682617187497158e+01 3.871459960937496447e+01 3.739257812499997158e+01 3.766479492187497158e+01 3.759521484374997158e+01 3.809692382812497158e+01 3.749877929687497158e+01 3.772216796874997158e+01 3.820800781249997158e+01 3.721557617187497158e+01 3.809570312499997158e+01 3.610595703124997158e+01 3.673583984374997158e+01 3.648071289062497158e+01 3.700805664062497158e+01 3.667724609374997158e+01 3.671508789062497158e+01 3.630615234374997158e+01 3.567138671874997158e+01 3.547485351562497158e+01 3.589599609374997158e+01 3.670410156249997158e+01 3.597045898437497158e+01 3.661865234374997158e+01 3.629882812499997158e+01 3.585937499999997158e+01 3.656982421874997158e+01 3.612304687499997158e+01 3.797729492187497158e+01 3.571166992187497158e+01 3.577270507812497158e+01 3.567871093749997158e+01 3.572143554687497158e+01 3.615478515624997158e+01 3.652587890624997158e+01 3.599975585937497158e+01 3.551635742187497158e+01 3.656372070312497158e+01 3.537109374999997158e+01 3.537841796874997158e+01 3.544799804687497158e+01 3.482543945312497158e+01 3.530151367187497158e+01 3.553955078124997158e+01 3.497680664062497158e+01 3.479736328124997158e+01 3.577636718749997158e+01 3.638427734374997158e+01 3.611328124999997158e+01 3.496459960937497158e+01 3.523315429687497158e+01 3.581420898437497158e+01 3.575805664062497158e+01 3.635986328124997158e+01 3.460083007812497158e+01 3.614868164062497158e+01 3.526123046874997158e+01 3.528930664062497158e+01 3.408081054687497158e+01 3.486328124999997158e+01 3.511352539062497158e+01 3.506469726562497158e+01 3.524291992187497158e+01 3.574340820312497158e+01 3.481811523437497158e+01 3.499389648437497158e+01 3.521606445312497158e+01 3.476074218749997158e+01 3.435180664062497158e+01 3.588745117187497158e+01 3.422485351562497158e+01 3.470458984374997158e+01 3.523315429687497158e+01 3.461547851562497158e+01 3.413696289062497158e+01 3.464599609374997158e+01 3.385009765624997158e+01 3.384399414062497158e+01 3.468505859374997158e+01 3.494018554687497158e+01 3.354614257812497158e+01 3.432739257812497158e+01 3.491943359374997158e+01 3.542358398437497158e+01 3.473754882812497158e+01 3.437133789062497158e+01
3.724999999999999839e-02 2.199707031249998224e+00 3.807373046874996447e+00 6.477050781249994671e+00 1.049804687499999112e+01 1.457641601562498579e+01 1.885620117187498579e+01 2.343139648437497868e+01 2.626098632812497868e+01 2.875854492187497158e+01 3.214965820312497158e+01 3.436401367187497158e+01 3.463500976562497158e+01 3.615112304687497158e+01 3.695678710937497158e+01 3.849365234374996447e+01 3.976074218749996447e+01 3.977294921874996447e+01 3.915405273437496447e+01 3.982177734374996447e+01 4.000122070312496447e+01 4.069458007812496447e+01 4.069702148437496447e+01 4.098144531249996447e+01 4.129028320312496447e+01 4.099121093749996447e+01 4.127685546874996447e+01 4.180053710937496447e+01 4.016723632812496447e+01 4.091186523437496447e+01 4.021972656249996447e+01 4.073730468749996447e+01 4.030761718749996447e+01 4.009399414062496447e+01 3.949462890624996447e+01 3.996459960937496447e+01 3.987304687499996447e+01 3.970947265624996447e+01 4.019287109374996447e+01 3.920043945312496447e+01 3.980224609374996447e+01 3.936645507812496447e+01 3.869873046874996447e+01 3.964111328124996447e+01 3.932983398437496447e+01 3.866577148437496447e+01 3.925903320312496447e+01 3.871459960937496447e+01 3.843261718749996447e+01 3.890380859374996447e+01 3.960327148437496447e+01 3.882690429687496447e+01 3.902954101562496447e+01 3.920654296874996447e+01 3.959716796874996447e+01 3.981445312499996447e+01 3.816284179687497158e+01 3.846923828124996447e+01 3.904052734374996447e+01 3.786010742187497158e+01 3.839233398437497158e+01 3.927612304687496447e+01 3.843627929687496447e+01 3.834228515624997158e+01 3.867797851562496447e+01 3.860961914062496447e+01 3.847900390624996447e+01 3.816894531249997158e+01 3.786132812499997158e+01 3.872924804687496447e+01 3.867187499999996447e+01 3.847412109374996447e+01 3.862304687499996447e+01 3.750488281249997158e+01 3.697265624999997158e+01 3.786987304687497158e+01 3.797607421874997158e+01 3.741821289062497158e+01 3.692016601562497158e+01 3.764404296874997158e+01 3.743408203124997158e+01 3.741577148437497158e+01 3.707275390624997158e+01 3.697265624999997158e+01 3.661743164062497158e+01 3.638793945312497158e+01 3.717285156249997158e+01 3.671142578124997158e+01 3.665405273437497158e+01 3.692260742187497158e+01 3.625244140624997158e+01 3.621826171874997158e+01 3.651245117187497158e+01 3.802734374999997158e+01 3.609374999999997158e+01 3.567138671874997158e+01 3.671508789062497158e+01 3.749145507812497158e+01 3.643920898437497158e+01 3.674072265624997158e+01 3.666503906249997158e+01 3.624267578124997158e+01 3.686035156249997158e+01 3.683593749999997158e+01 3.562499999999997158e+01 3.584716796874997158e+01 3.593261718749997158e+01 3.641723632812497158e+01 3.669555664062497158e+01 3.567260742187497158e+01 3.522949218749997158e+01 3.602050781249997158e+01 3.628540039062497158e+01 3.652832031249997158e+01 3.552001953124997158e+01 3.651123046874997158e+01 3.574340820312497158e+01 3.509643554687497158e+01 3.659423828124997158e+01 3.470214843749997158e+01 3.715087890624997158e+01 3.541992187499997158e+01 3.500244140624997158e+01 3.499389648437497158e+01 3.550659179687497158e+01 3.540039062499997158e+01 3.620727539062497158e+01 3.543579101562497158e+01 3.592651367187497158e+01 3.623168945312497158e+01 3.475708007812497158e+01 3.601562499999997158e+01 3.553466796874997158e+01 3.535888671874997158e+01 3.636230468749997158e+01 3.550415039062497158e+01 3.558593749999997158e+01 3.602905273437497158e+01 3.518798828124997158e+01 3.521728515624997158e+01 3.485473632812497158e+01 3.468139648437497158e+01 3.509155273437497158e+01 3.513427734374997158e+01 3.523315429687497158e+01 3.471679687499997158e+01 3.521606445312497158e+01 3.526611328124997158e+01 3.519531249999997158e+01 3.514526367187497158e+01 3.427978515624997158e+01
3.774999999999999883e-02 1.970214843749998224e+00 3.231201171874997335e+00 5.445556640624995559e+00 9.311523437499992895e+00 1.334960937499998934e+01 1.739257812499998579e+01 2.221313476562498224e+01 2.470947265624997868e+01 2.712890624999997868e+01 3.013061523437497158e+01 3.320068359374997158e+01 3.403198242187497158e+01 3.447265624999997158e+01 3.671997070312497158e+01 3.722412109374997158e+01 3.780395507812497158e+01 3.820312499999997158e+01 3.819946289062497158e+01 3.921874999999996447e+01 4.003540039062496447e+01 3.929809570312496447e+01 3.996582031249996447e+01 4.002685546874996447e+01 4.126831054687496447e+01 4.101196289062496447e+01 4.057128906249996447e+01 4.081787109374996447e+01 4.031372070312496447e+01 4.035644531249996447e+01 4.070190429687496447e+01 4.022949218749996447e+01 3.967529296874996447e+01 4.068725585937496447e+01 3.935180664062496447e+01 4.072021484374996447e+01 3.965942382812496447e+01 3.977050781249996447e+01 4.067504882812496447e+01 3.994140624999996447e+01 3.975830078124996447e+01 3.977539062499996447e+01 3.867431640624996447e+01 3.885986328124996447e+01 3.986938476562496447e+01 3.942016601562496447e+01 3.976562499999996447e+01 4.020385742187496447e+01 3.898437499999996447e+01 3.920654296874996447e+01 3.994506835937496447e+01 3.890258789062496447e+01 3.949218749999996447e+01 3.997558593749996447e+01 3.988159179687496447e+01 3.977050781249996447e+01 3.913940429687496447e+01 3.809936523437497158e+01 3.900268554687496447e+01 3.895874023437496447e+01 3.857299804687496447e+01 3.875488281249996447e+01 3.854492187499996447e+01 3.897949218749996447e+01 3.881591796874996447e+01 3.817504882812497158e+01 3.832763671874997158e+01 3.835327148437497158e+01 3.931884765624996447e+01 3.852783203124996447e+01 3.910888671874996447e+01 3.881347656249996447e+01 3.825561523437497158e+01 3.762084960937497158e+01 3.802734374999997158e+01 3.818969726562497158e+01 3.799682617187497158e+01 3.808959960937497158e+01 3.854003906249996447e+01 3.763549804687497158e+01 3.743164062499997158e+01 3.798828124999997158e+01 3.809692382812497158e+01 3.772827148437497158e+01 3.704833984374997158e+01 3.732543945312497158e+01 3.796020507812497158e+01 3.739868164062497158e+01 3.685180664062497158e+01 3.663696289062497158e+01 3.699584960937497158e+01 3.687866210937497158e+01 3.709838867187497158e+01 3.839599609374997158e+01 3.687011718749997158e+01 3.632202148437497158e+01 3.711181640624997158e+01 3.747558593749997158e+01 3.734619140624997158e+01 3.793579101562497158e+01 3.687622070312497158e+01 3.683837890624997158e+01 3.700561523437497158e+01 3.613647460937497158e+01 3.622802734374997158e+01 3.671630859374997158e+01 3.635742187499997158e+01 3.637695312499997158e+01 3.650512695312497158e+01 3.607543945312497158e+01 3.586425781249997158e+01 3.587768554687497158e+01 3.654541015624997158e+01 3.654174804687497158e+01 3.670043945312497158e+01 3.659790039062497158e+01 3.637939453124997158e+01 3.546997070312497158e+01 3.635375976562497158e+01 3.579467773437497158e+01 3.722290039062497158e+01 3.587768554687497158e+01 3.613403320312497158e+01 3.510864257812497158e+01 3.602539062499997158e+01 3.574462890624997158e+01 3.630371093749997158e+01 3.654052734374997158e+01 3.572143554687497158e+01 3.673339843749997158e+01 3.598510742187497158e+01 3.572509765624997158e+01 3.609497070312497158e+01 3.590332031249997158e+01 3.714477539062497158e+01 3.561157226562497158e+01 3.605224609374997158e+01 3.655273437499997158e+01 3.595214843749997158e+01 3.619995117187497158e+01 3.538208007812497158e+01 3.448608398437497158e+01 3.537353515624997158e+01 3.556762695312497158e+01 3.549804687499997158e+01 3.505493164062497158e+01 3.577392578124997158e+01 3.535034179687497158e+01 3.555419921874997158e+01 3.536499023437497158e+01 3.461547851562497158e+01
3.824999999999999928e-02 1.815185546874998224e+00 2.960205078124997335e+00 4.918212890624995559e+00 8.560791015624992895e+00 1.247070312499998934e+01 1.572753906249998579e+01 2.005004882812498224e+01 2.295776367187498224e+01 2.513427734374997868e+01 2.870727539062497158e+01 3.221313476562497158e+01 3.212402343749997158e+01 3.357910156249997158e+01 3.588256835937497158e+01 3.660400390624997158e+01 3.666870117187497158e+01 3.631713867187497158e+01 3.755737304687497158e+01 3.806640624999997158e+01 3.922119140624996447e+01 3.874755859374996447e+01 3.954467773437496447e+01 4.003173828124996447e+01 4.083984374999996447e+01 4.102661132812496447e+01 4.054687499999996447e+01 4.071411132812496447e+01 3.953613281249996447e+01 3.991210937499996447e+01 3.929077148437496447e+01 4.035400390624996447e+01 4.123657226562496447e+01 4.054687499999996447e+01 3.938110351562496447e+01 3.915283203124996447e+01 3.963012695312496447e+01 3.962768554687496447e+01 4.070800781249996447e+01 3.999633789062496447e+01 3.951660156249996447e+01 3.977905273437496447e+01 3.935791015624996447e+01 3.930297851562496447e+01 3.972656249999996447e+01 3.887939453124996447e+01 3.994262695312496447e+01 4.013916015624996447e+01 3.950805664062496447e+01 3.977783203124996447e+01 3.911621093749996447e+01 3.944458007812496447e+01 3.947021484374996447e+01 4.068725585937496447e+01 3.991333007812496447e+01 3.988403320312496447e+01 3.962158203124996447e+01 3.947387695312496447e+01 3.899169921874996447e+01 3.873413085937496447e+01 3.978515624999996447e+01 3.908569335937496447e+01 3.920288085937496447e+01 3.920166015624996447e+01 3.888061523437496447e+01 3.803100585937497158e+01 3.910766601562496447e+01 3.831542968749997158e+01 3.957641601562496447e+01 3.824340820312497158e+01 3.875976562499996447e+01 3.824340820312497158e+01 3.867309570312496447e+01 3.767700195312497158e+01 3.869384765624996447e+01 3.874023437499996447e+01 3.737792968749997158e+01 3.913085937499996447e+01 3.827880859374997158e+01 3.839965820312497158e+01 3.776123046874997158e+01 3.788330078124997158e+01 3.867309570312496447e+01 3.827026367187497158e+01 3.738281249999997158e+01 3.746948242187497158e+01 3.764648437499997158e+01 3.733520507812497158e+01 3.752563476562497158e+01 3.686767578124997158e+01 3.716796874999997158e+01 3.804443359374997158e+01 3.744384765624997158e+01 3.813964843749997158e+01 3.702880859374997158e+01 3.721679687499997158e+01 3.752929687499997158e+01 3.760620117187497158e+01 3.707519531249997158e+01 3.830810546874997158e+01 3.791259765624997158e+01 3.722167968749997158e+01 3.740844726562497158e+01 3.660156249999997158e+01 3.701904296874997158e+01 3.692626953124997158e+01 3.705932617187497158e+01 3.597900390624997158e+01 3.718261718749997158e+01 3.686889648437497158e+01 3.600952148437497158e+01 3.634521484374997158e+01 3.686523437499997158e+01 3.710937499999997158e+01 3.732788085937497158e+01 3.682495117187497158e+01 3.629150390624997158e+01 3.691040039062497158e+01 3.698974609374997158e+01 3.594604492187497158e+01 3.699829101562497158e+01 3.671264648437497158e+01 3.684814453124997158e+01 3.555175781249997158e+01 3.702270507812497158e+01 3.665283203124997158e+01 3.636108398437497158e+01 3.624145507812497158e+01 3.624267578124997158e+01 3.591308593749997158e+01 3.726562499999997158e+01 3.660156249999997158e+01 3.657470703124997158e+01 3.571777343749997158e+01 3.713256835937497158e+01 3.644653320312497158e+01 3.645507812499997158e+01 3.681762695312497158e+01 3.567138671874997158e+01 3.626831054687497158e+01 3.548950195312497158e+01 3.519653320312497158e+01 3.523559570312497158e+01 3.635009765624997158e+01 3.668334960937497158e+01 3.541259765624997158e+01 3.598266601562497158e+01 3.624389648437497158e+01 3.697509765624997158e+01 3.618286132812497158e+01 3.532104492187497158e+01
3.874999999999999972e-02 1.540527343749998668e+00 2.630615234374997780e+00 4.102783203124996447e+00 7.728271484374992895e+00 1.110717773437499112e+01 1.413330078124998579e+01 1.848144531249998579e+01 2.197998046874998224e+01 2.419189453124997868e+01 2.784301757812497868e+01 2.990112304687497158e+01 3.113037109374997158e+01 3.236694335937497158e+01 3.422973632812497158e+01 3.550415039062497158e+01 3.607910156249997158e+01 3.613769531249997158e+01 3.608276367187497158e+01 3.708129882812497158e+01 3.758666992187497158e+01 3.833618164062497158e+01 3.822021484374997158e+01 3.928222656249996447e+01 4.089111328124996447e+01 3.986328124999996447e+01 4.006958007812496447e+01 4.010009765624996447e+01 3.923583984374996447e+01 3.990478515624996447e+01 3.974609374999996447e+01 4.076904296874996447e+01 4.004394531249996447e+01 4.055541992187496447e+01 3.957763671874996447e+01 3.930053710937496447e+01 3.955566406249996447e+01 3.920898437499996447e+01 4.000976562499996447e+01 3.998046874999996447e+01 3.926391601562496447e+01 4.010375976562496447e+01 3.916625976562496447e+01 3.977905273437496447e+01 3.954223632812496447e+01 3.985839843749996447e+01 3.948852539062496447e+01 3.995971679687496447e+01 3.970458984374996447e+01 3.965576171874996447e+01 3.934326171874996447e+01 3.947387695312496447e+01 3.932006835937496447e+01 4.051391601562496447e+01 3.950683593749996447e+01 3.970458984374996447e+01 3.963989257812496447e+01 3.901245117187496447e+01 3.848266601562496447e+01 3.862792968749996447e+01 3.879394531249996447e+01 3.899658203124996447e+01 3.957885742187496447e+01 3.945800781249996447e+01 3.916137695312496447e+01 3.840942382812496447e+01 3.876953124999996447e+01 3.876220703124996447e+01 3.899169921874996447e+01 3.853515624999996447e+01 3.830444335937497158e+01 3.944213867187496447e+01 3.822875976562497158e+01 3.777465820312497158e+01 3.885986328124996447e+01 3.885620117187496447e+01 3.853149414062496447e+01 3.911621093749996447e+01 3.881469726562496447e+01 3.830932617187497158e+01 3.824951171874997158e+01 3.829833984374997158e+01 3.927978515624996447e+01 3.838012695312497158e+01 3.786010742187497158e+01 3.746704101562497158e+01 3.768676757812497158e+01 3.787963867187497158e+01 3.829711914062497158e+01 3.651000976562497158e+01 3.705444335937497158e+01 3.792114257812497158e+01 3.766357421874997158e+01 3.782592773437497158e+01 3.766723632812497158e+01 3.749877929687497158e+01 3.794555664062497158e+01 3.892333984374996447e+01 3.727661132812497158e+01 3.778930664062497158e+01 3.794189453124997158e+01 3.799682617187497158e+01 3.745117187499997158e+01 3.687255859374997158e+01 3.747802734374997158e+01 3.722900390624997158e+01 3.732299804687497158e+01 3.743774414062497158e+01 3.695434570312497158e+01 3.725952148437497158e+01 3.609374999999997158e+01 3.757080078124997158e+01 3.711547851562497158e+01 3.731445312499997158e+01 3.697631835937497158e+01 3.653564453124997158e+01 3.662109374999997158e+01 3.708374023437497158e+01 3.681518554687497158e+01 3.627807617187497158e+01 3.697509765624997158e+01 3.684326171874997158e+01 3.683227539062497158e+01 3.551757812499997158e+01 3.729003906249997158e+01 3.616333007812497158e+01 3.685668945312497158e+01 3.639404296874997158e+01 3.687011718749997158e+01 3.699707031249997158e+01 3.691406249999997158e+01 3.658447265624997158e+01 3.687133789062497158e+01 3.660156249999997158e+01 3.790405273437497158e+01 3.626831054687497158e+01 3.697875976562497158e+01 3.736450195312497158e+01 3.609863281249997158e+01 3.643432617187497158e+01 3.616333007812497158e+01 3.561889648437497158e+01 3.559570312499997158e+01 3.692016601562497158e+01 3.620361328124997158e+01 3.696289062499997158e+01 3.664550781249997158e+01 3.623535156249997158e+01 3.681884765624997158e+01 3.575195312499997158e+01 3.647583007812497158e+01
3.925000000000000017e-02 1.457519531249998668e+00 2.230224609374998224e+00 3.873291015624996447e+00 6.928710937499994671e+00 9.942626953124991118e+00 1.315063476562498934e+01 1.788330078124998579e+01 2.005615234374998224e+01 2.234252929687498224e+01 2.627319335937497868e+01 2.871582031249997158e+01 2.941040039062497158e+01 3.049438476562497158e+01 3.309936523437497158e+01 3.431030273437497158e+01 3.465576171874997158e+01 3.593749999999997158e+01 3.489257812499997158e+01 3.590698242187497158e+01 3.668212890624997158e+01 3.706665039062497158e+01 3.820068359374997158e+01 3.873413085937496447e+01 3.934326171874996447e+01 4.032592773437496447e+01 3.932739257812496447e+01 3.996215820312496447e+01 3.858276367187496447e+01 3.951171874999996447e+01 3.931518554687496447e+01 3.960083007812496447e+01 3.937744140624996447e+01 3.903930664062496447e+01 3.906982421874996447e+01 3.939208984374996447e+01 3.958251953124996447e+01 3.922973632812496447e+01 3.968383789062496447e+01 3.939819335937496447e+01 3.875122070312496447e+01 3.971313476562496447e+01 3.897094726562496447e+01 3.947631835937496447e+01 3.996826171874996447e+01 3.898437499999996447e+01 4.008789062499996447e+01 3.982055664062496447e+01 3.902832031249996447e+01 3.944702148437496447e+01 3.808349609374997158e+01 3.991210937499996447e+01 3.953247070312496447e+01 4.003662109374996447e+01 3.980468749999996447e+01 3.963256835937496447e+01 3.919433593749996447e+01 3.879028320312496447e+01 3.869506835937496447e+01 3.885009765624996447e+01 3.913818359374996447e+01 3.889404296874996447e+01 3.926635742187496447e+01 3.973876953124996447e+01 3.881835937499996447e+01 3.832641601562497158e+01 3.838134765624997158e+01 3.903686523437496447e+01 3.939575195312496447e+01 3.838256835937497158e+01 3.854492187499996447e+01 3.882202148437496447e+01 3.906860351562496447e+01 3.846313476562496447e+01 3.830322265624997158e+01 3.911132812499996447e+01 3.860839843749996447e+01 3.855224609374996447e+01 3.810913085937497158e+01 3.898681640624996447e+01 3.757080078124997158e+01 3.886962890624996447e+01 3.942504882812496447e+01 3.844116210937496447e+01 3.777343749999997158e+01 3.781249999999997158e+01 3.808837890624997158e+01 3.763183593749997158e+01 3.827880859374997158e+01 3.772338867187497158e+01 3.817138671874997158e+01 3.832031249999997158e+01 3.815429687499997158e+01 3.831176757812497158e+01 3.793823242187497158e+01 3.907592773437496447e+01 3.766845703124997158e+01 3.880249023437496447e+01 3.762939453124997158e+01 3.815551757812497158e+01 3.907592773437496447e+01 3.840332031249996447e+01 3.706665039062497158e+01 3.741210937499997158e+01 3.828124999999997158e+01 3.695800781249997158e+01 3.694702148437497158e+01 3.739624023437497158e+01 3.682739257812497158e+01 3.673339843749997158e+01 3.718749999999997158e+01 3.740478515624997158e+01 3.701782226562497158e+01 3.699951171874997158e+01 3.688110351562497158e+01 3.712036132812497158e+01 3.687255859374997158e+01 3.764282226562497158e+01 3.713623046874997158e+01 3.660400390624997158e+01 3.659423828124997158e+01 3.662719726562497158e+01 3.689453124999997158e+01 3.591674804687497158e+01 3.742309570312497158e+01 3.695312499999997158e+01 3.727172851562497158e+01 3.629150390624997158e+01 3.595581054687497158e+01 3.728637695312497158e+01 3.674560546874997158e+01 3.654296874999997158e+01 3.702636718749997158e+01 3.737792968749997158e+01 3.708374023437497158e+01 3.628906249999997158e+01 3.724487304687497158e+01 3.734374999999997158e+01 3.684204101562497158e+01 3.701049804687497158e+01 3.669311523437497158e+01 3.666015624999997158e+01 3.724365234374997158e+01 3.758300781249997158e+01 3.656738281249997158e+01 3.645874023437497158e+01 3.695190429687497158e+01 3.691040039062497158e+01 3.663085937499997158e+01 3.686523437499997158e+01 3.759765624999997158e+01
3.975000000000000061e-02 1.381835937499998890e+00 1.799316406249998224e+00 3.685302734374996447e+00 6.070556640624994671e+00 8.837890624999992895e+00 1.174438476562498934e+01 1.651000976562498579e+01 1.914306640624998579e+01 2.145629882812498224e+01 2.463867187499997868e+01 2.741577148437497868e+01 2.790283203124997868e+01 2.932617187499997158e+01 3.148315429687497158e+01 3.338867187499997158e+01 3.405761718749997158e+01 3.419067382812497158e+01 3.400024414062497158e+01 3.498657226562497158e+01 3.574707031249997158e+01 3.599121093749997158e+01 3.665527343749997158e+01 3.834594726562497158e+01 3.870727539062496447e+01 3.893920898437496447e+01 3.833129882812497158e+01 3.974487304687496447e+01 3.801025390624997158e+01 3.858276367187496447e+01 3.856933593749996447e+01 3.927978515624996447e+01 3.943359374999996447e+01 3.968261718749996447e+01 3.927124023437496447e+01 3.901367187499996447e+01 3.973022460937496447e+01 3.953247070312496447e+01 3.889526367187496447e+01 3.930908203124996447e+01 3.889404296874996447e+01 3.876220703124996447e+01 3.952758789062496447e+01 4.011474609374996447e+01 3.912353515624996447e+01 3.892211914062496447e+01 3.932495117187496447e+01 3.942993164062496447e+01 3.915527343749996447e+01 3.968261718749996447e+01 3.845825195312496447e+01 4.025756835937496447e+01 3.876464843749996447e+01 4.027587890624996447e+01 3.977905273437496447e+01 3.933715820312496447e+01 3.934326171874996447e+01 3.878906249999996447e+01 3.885253906249996447e+01 3.820190429687497158e+01 3.883666992187496447e+01 3.906372070312496447e+01 3.936889648437496447e+01 3.929809570312496447e+01 3.799682617187497158e+01 3.875366210937496447e+01 3.838989257812497158e+01 3.834594726562497158e+01 3.885864257812496447e+01 3.881347656249996447e+01 3.856079101562496447e+01 3.894042968749996447e+01 3.875122070312496447e+01 3.790283203124997158e+01 3.899291992187496447e+01 3.922851562499996447e+01 3.919067382812496447e+01 3.916137695312496447e+01 3.780761718749997158e+01 3.783691406249997158e+01 3.833129882812497158e+01 3.800537109374997158e+01 3.973510742187496447e+01 3.854980468749996447e+01 3.857788085937496447e+01 3.834472656249997158e+01 3.837036132812497158e+01 3.802978515624997158e+01 3.834228515624997158e+01 3.864257812499996447e+01 3.805419921874997158e+01 3.783935546874997158e+01 3.818237304687497158e+01 3.900268554687496447e+01 3.876708984374996447e+01 3.846313476562496447e+01 3.875366210937496447e+01 3.850341796874996447e+01 3.785644531249997158e+01 3.836914062499997158e+01 3.871337890624996447e+01 3.822143554687497158e+01 3.770385742187497158e+01 3.691284179687497158e+01 3.771118164062497158e+01 3.734252929687497158e+01 3.695556640624997158e+01 3.768066406249997158e+01 3.625122070312497158e+01 3.676147460937497158e+01 3.700073242187497158e+01 3.721923828124997158e+01 3.738647460937497158e+01 3.801879882812497158e+01 3.758178710937497158e+01 3.703613281249997158e+01 3.609130859374997158e+01 3.723022460937497158e+01 3.739990234374997158e+01 3.789794921874997158e+01 3.684204101562497158e+01 3.657104492187497158e+01 3.703735351562497158e+01 3.667480468749997158e+01 3.710571289062497158e+01 3.625122070312497158e+01 3.735717773437497158e+01 3.650512695312497158e+01 3.671508789062497158e+01 3.747924804687497158e+01 3.711425781249997158e+01 3.736816406249997158e+01 3.717163085937497158e+01 3.708618164062497158e+01 3.717651367187497158e+01 3.689941406249997158e+01 3.676513671874997158e+01 3.679565429687497158e+01 3.692382812499997158e+01 3.667236328124997158e+01 3.686523437499997158e+01 3.672241210937497158e+01 3.735107421874997158e+01 3.704711914062497158e+01 3.707397460937497158e+01 3.710449218749997158e+01 3.703002929687497158e+01 3.635375976562497158e+01 3.744750976562497158e+01 3.778686523437497158e+01 3.776977539062497158e+01
4.025000000000000105e-02 1.196289062499999112e+00 1.773681640624998224e+00 3.242187499999997335e+00 5.559082031249995559e+00 8.204345703124992895e+00 1.107055664062499112e+01 1.465454101562498579e+01 1.743164062499998579e+01 2.021728515624998224e+01 2.284423828124998224e+01 2.602661132812497868e+01 2.705810546874997868e+01 2.826171874999997158e+01 2.999877929687497158e+01 3.160278320312497158e+01 3.361938476562497158e+01 3.267211914062497158e+01 3.371337890624997158e+01 3.359130859374997158e+01 3.354614257812497158e+01 3.511474609374997158e+01 3.673583984374997158e+01 3.646972656249997158e+01 3.759765624999997158e+01 3.763549804687497158e+01 3.816284179687497158e+01 3.856567382812496447e+01 3.771118164062497158e+01 3.793579101562497158e+01 3.780639648437497158e+01 3.753784179687497158e+01 3.911010742187496447e+01 3.889282226562496447e+01 3.901977539062496447e+01 3.792114257812497158e+01 3.893066406249996447e+01 3.847412109374996447e+01 3.896850585937496447e+01 3.904785156249996447e+01 3.859741210937496447e+01 3.903198242187496447e+01 3.900756835937496447e+01 3.946655273437496447e+01 3.849731445312496447e+01 3.885986328124996447e+01 3.915161132812496447e+01 3.870849609374996447e+01 3.858764648437496447e+01 3.959106445312496447e+01 3.867309570312496447e+01 3.919311523437496447e+01 3.864624023437496447e+01 3.944458007812496447e+01 3.877929687499996447e+01 3.978881835937496447e+01 3.824340820312497158e+01 3.823486328124997158e+01 3.818603515624997158e+01 3.825927734374997158e+01 3.870727539062496447e+01 3.872192382812496447e+01 3.902954101562496447e+01 3.902587890624996447e+01 3.900024414062496447e+01 3.791870117187497158e+01 3.814941406249997158e+01 3.932983398437496447e+01 3.855957031249996447e+01 3.889160156249996447e+01 3.805786132812497158e+01 3.882080078124996447e+01 3.917846679687496447e+01 3.801147460937497158e+01 3.929199218749996447e+01 3.924072265624996447e+01 3.941406249999996447e+01 3.939086914062496447e+01 3.897094726562496447e+01 3.875976562499996447e+01 3.812133789062497158e+01 3.760009765624997158e+01 3.993774414062496447e+01 3.828613281249997158e+01 3.827270507812497158e+01 3.773437499999997158e+01 3.798950195312497158e+01 3.768798828124997158e+01 3.854980468749996447e+01 3.832275390624997158e+01 3.772705078124997158e+01 3.765624999999997158e+01 3.778320312499997158e+01 3.851440429687496447e+01 3.854614257812496447e+01 3.933959960937496447e+01 3.781982421874997158e+01 3.832763671874997158e+01 3.807983398437497158e+01 3.835815429687497158e+01 3.804565429687497158e+01 3.889160156249996447e+01 3.757446289062497158e+01 3.761108398437497158e+01 3.846923828124996447e+01 3.803100585937497158e+01 3.780883789062497158e+01 3.690917968749997158e+01 3.721679687499997158e+01 3.709838867187497158e+01 3.780029296874997158e+01 3.712768554687497158e+01 3.743774414062497158e+01 3.736206054687497158e+01 3.765869140624997158e+01 3.764892578124997158e+01 3.628295898437497158e+01 3.821655273437497158e+01 3.747680664062497158e+01 3.730590820312497158e+01 3.645751953124997158e+01 3.755981445312497158e+01 3.655639648437497158e+01 3.799438476562497158e+01 3.784057617187497158e+01 3.629150390624997158e+01 3.800170898437497158e+01 3.701049804687497158e+01 3.652343749999997158e+01 3.737304687499997158e+01 3.723632812499997158e+01 3.666748046874997158e+01 3.765747070312497158e+01 3.794799804687497158e+01 3.779907226562497158e+01 3.714843749999997158e+01 3.667480468749997158e+01 3.745483398437497158e+01 3.634033203124997158e+01 3.705078124999997158e+01 3.703002929687497158e+01 3.692871093749997158e+01 3.702514648437497158e+01 3.752807617187497158e+01 3.665527343749997158e+01 3.701782226562497158e+01 3.679199218749997158e+01 3.767822265624997158e+01 3.754150390624997158e+01 3.730468749999997158e+01 3.732299804687497158e+01
4.075000000000000150e-02 1.003417968749999112e+00 1.533203124999998668e+00 2.646484374999997780e+00 5.122070312499995559e+00 7.406005859374992895e+00 9.891357421874991118e+00 1.369262695312498934e+01 1.630493164062498579e+01 1.878784179687498579e+01 2.168457031249998224e+01 2.428833007812497868e+01 2.594970703124997868e+01 2.705810546874997868e+01 2.825317382812497158e+01 3.083496093749997158e+01 3.092529296874997158e+01 3.166870117187497158e+01 3.276123046874997158e+01 3.171020507812497158e+01 3.316528320312497158e+01 3.455932617187497158e+01 3.572143554687497158e+01 3.556030273437497158e+01 3.696411132812497158e+01 3.675292968749997158e+01 3.652709960937497158e+01 3.771606445312497158e+01 3.689575195312497158e+01 3.738647460937497158e+01 3.769897460937497158e+01 3.752685546874997158e+01 3.853149414062496447e+01 3.819702148437497158e+01 3.753173828124997158e+01 3.713256835937497158e+01 3.843383789062496447e+01 3.794921874999997158e+01 3.834472656249997158e+01 3.830566406249997158e+01 3.691406249999997158e+01 3.835327148437497158e+01 3.820434570312497158e+01 3.859863281249996447e+01 3.871215820312496447e+01 3.814819335937497158e+01 3.762084960937497158e+01 3.912475585937496447e+01 3.888061523437496447e+01 3.881713867187496447e+01 3.819213867187497158e+01 3.841552734374996447e+01 3.872314453124996447e+01 3.920898437499996447e+01 3.911254882812496447e+01 3.897583007812496447e+01 3.891601562499996447e+01 3.852172851562496447e+01 3.784057617187497158e+01 3.922363281249996447e+01 3.848388671874996447e+01 3.818969726562497158e+01 3.857055664062496447e+01 3.967163085937496447e+01 3.800415039062497158e+01 3.831909179687497158e+01 3.762329101562497158e+01 3.809692382812497158e+01 3.780029296874997158e+01 3.783325195312497158e+01 3.800659179687497158e+01 3.879882812499996447e+01 3.807739257812497158e+01 3.794921874999997158e+01 3.933227539062496447e+01 3.888183593749996447e+01 3.869384765624996447e+01 3.901123046874996447e+01 3.827026367187497158e+01 3.838745117187497158e+01 3.803466796874997158e+01 3.826416015624997158e+01 3.950561523437496447e+01 3.836914062499997158e+01 3.815551757812497158e+01 3.821411132812497158e+01 3.843749999999996447e+01 3.777343749999997158e+01 3.862426757812496447e+01 3.858642578124996447e+01 3.789794921874997158e+01 3.776611328124997158e+01 3.810058593749997158e+01 3.876342773437496447e+01 3.855957031249996447e+01 3.841430664062496447e+01 3.770629882812497158e+01 3.846313476562496447e+01 3.840332031249996447e+01 3.850585937499996447e+01 3.791137695312497158e+01 3.799072265624997158e+01 3.791015624999997158e+01 3.732177734374997158e+01 3.823120117187497158e+01 3.794921874999997158e+01 3.775634765624997158e+01 3.739135742187497158e+01 3.680541992187497158e+01 3.681762695312497158e+01 3.776367187499997158e+01 3.686279296874997158e+01 3.723999023437497158e+01 3.790649414062497158e+01 3.781982421874997158e+01 3.687988281249997158e+01 3.641113281249997158e+01 3.814453124999997158e+01 3.776367187499997158e+01 3.757202148437497158e+01 3.596435546874997158e+01 3.710693359374997158e+01 3.720092773437497158e+01 3.708862304687497158e+01 3.772705078124997158e+01 3.633544921874997158e+01 3.752685546874997158e+01 3.642333984374997158e+01 3.708374023437497158e+01 3.773437499999997158e+01 3.806030273437497158e+01 3.688476562499997158e+01 3.805175781249997158e+01 3.761352539062497158e+01 3.714233398437497158e+01 3.679931640624997158e+01 3.769409179687497158e+01 3.667724609374997158e+01 3.604614257812497158e+01 3.699096679687497158e+01 3.703491210937497158e+01 3.705444335937497158e+01 3.735107421874997158e+01 3.793701171874997158e+01 3.677734374999997158e+01 3.662719726562497158e+01 3.697631835937497158e+01 3.800048828124997158e+01 3.690673828124997158e+01 3.682128906249997158e+01 3.776977539062497158e+01
4.125000000000000194e-02 9.460449218749991118e-01 1.558837890624998668e+00 2.517089843749997780e+00 4.647216796874996447e+00 6.842041015624994671e+00 9.138183593749992895e+00 1.260742187499998934e+01 1.537841796874998579e+01 1.772460937499998579e+01 1.947875976562498224e+01 2.320556640624997868e+01 2.401977539062497868e+01 2.505981445312497868e+01 2.768432617187497868e+01 2.903686523437497158e+01 2.938354492187497158e+01 3.029907226562497158e+01 3.081298828124997158e+01 3.092285156249997158e+01 3.193725585937497158e+01 3.344848632812497158e+01 3.383789062499997158e+01 3.500366210937497158e+01 3.585327148437497158e+01 3.551025390624997158e+01 3.595703124999997158e+01 3.716796874999997158e+01 3.559814453124997158e+01 3.630371093749997158e+01 3.676635742187497158e+01 3.628906249999997158e+01 3.746948242187497158e+01 3.789062499999997158e+01 3.740966796874997158e+01 3.760864257812497158e+01 3.775878906249997158e+01 3.745849609374997158e+01 3.749389648437497158e+01 3.796874999999997158e+01 3.758911132812497158e+01 3.870239257812496447e+01 3.872802734374996447e+01 3.804931640624997158e+01 3.849365234374996447e+01 3.821044921874997158e+01 3.859619140624996447e+01 3.819458007812497158e+01 3.873779296874996447e+01 3.748779296874997158e+01 3.796386718749997158e+01 3.785888671874997158e+01 3.904296874999996447e+01 3.860839843749996447e+01 3.917114257812496447e+01 3.865356445312496447e+01 3.775268554687497158e+01 3.735717773437497158e+01 3.767333984374997158e+01 3.786254882812497158e+01 3.789794921874997158e+01 3.801635742187497158e+01 3.835327148437497158e+01 3.929687499999996447e+01 3.827270507812497158e+01 3.764160156249997158e+01 3.811157226562497158e+01 3.823364257812497158e+01 3.798950195312497158e+01 3.762817382812497158e+01 3.701416015624997158e+01 3.833496093749997158e+01 3.893676757812496447e+01 3.802001953124997158e+01 3.908203124999996447e+01 3.836669921874997158e+01 3.912597656249996447e+01 3.869506835937496447e+01 3.848388671874996447e+01 3.829223632812497158e+01 3.776855468749997158e+01 3.831298828124997158e+01 3.860107421874996447e+01 3.791992187499997158e+01 3.854370117187496447e+01 3.828369140624997158e+01 3.860107421874996447e+01 3.776489257812497158e+01 3.915039062499996447e+01 3.783569335937497158e+01 3.817993164062497158e+01 3.782836914062497158e+01 3.800292968749997158e+01 3.803588867187497158e+01 3.823486328124997158e+01 3.909179687499996447e+01 3.738159179687497158e+01 3.861694335937496447e+01 3.766601562499997158e+01 3.849853515624996447e+01 3.822387695312497158e+01 3.738037109374997158e+01 3.754028320312497158e+01 3.725219726562497158e+01 3.668212890624997158e+01 3.783691406249997158e+01 3.652099609374997158e+01 3.745483398437497158e+01 3.776367187499997158e+01 3.704345703124997158e+01 3.801147460937497158e+01 3.754394531249997158e+01 3.673217773437497158e+01 3.769775390624997158e+01 3.782592773437497158e+01 3.700073242187497158e+01 3.650268554687497158e+01 3.711547851562497158e+01 3.714721679687497158e+01 3.739746093749997158e+01 3.601074218749997158e+01 3.697509765624997158e+01 3.709350585937497158e+01 3.805175781249997158e+01 3.716552734374997158e+01 3.597290039062497158e+01 3.694213867187497158e+01 3.654174804687497158e+01 3.718261718749997158e+01 3.719116210937497158e+01 3.770263671874997158e+01 3.697998046874997158e+01 3.778686523437497158e+01 3.756958007812497158e+01 3.704833984374997158e+01 3.629272460937497158e+01 3.763793945312497158e+01 3.727294921874997158e+01 3.656005859374997158e+01 3.763793945312497158e+01 3.716186523437497158e+01 3.722045898437497158e+01 3.725952148437497158e+01 3.754150390624997158e+01 3.736450195312497158e+01 3.774536132812497158e+01 3.759887695312497158e+01 3.784057617187497158e+01 3.723876953124997158e+01 3.699218749999997158e+01 3.732421874999997158e+01
4.175000000000000239e-02 8.886718749999991118e-01 1.434326171874998890e+00 2.209472656249998224e+00 4.013671874999996447e+00 5.877685546874994671e+00 7.927246093749992895e+00 1.194213867187498934e+01 1.403686523437498934e+01 1.622436523437498579e+01 1.894287109374998579e+01 2.181030273437498224e+01 2.267822265624998224e+01 2.417358398437497868e+01 2.625366210937497868e+01 2.761840820312497868e+01 2.841796874999997158e+01 2.955566406249997158e+01 2.945922851562497158e+01 3.004638671874997158e+01 3.082641601562497158e+01 3.216430664062497158e+01 3.270263671874997158e+01 3.331665039062497158e+01 3.499877929687497158e+01 3.517333984374997158e+01 3.494750976562497158e+01 3.563598632812497158e+01 3.528442382812497158e+01 3.496948242187497158e+01 3.594360351562497158e+01 3.605590820312497158e+01 3.625732421874997158e+01 3.650268554687497158e+01 3.723876953124997158e+01 3.772460937499997158e+01 3.744628906249997158e+01 3.767944335937497158e+01 3.732788085937497158e+01 3.709838867187497158e+01 3.657592773437497158e+01 3.714233398437497158e+01 3.827026367187497158e+01 3.807739257812497158e+01 3.741210937499997158e+01 3.775878906249997158e+01 3.790771484374997158e+01 3.723266601562497158e+01 3.751098632812497158e+01 3.866210937499996447e+01 3.708374023437497158e+01 3.745605468749997158e+01 3.912841796874996447e+01 3.774780273437497158e+01 3.811523437499997158e+01 3.713256835937497158e+01 3.750854492187497158e+01 3.735595703124997158e+01 3.704467773437497158e+01 3.744628906249997158e+01 3.752197265624997158e+01 3.788330078124997158e+01 3.766967773437497158e+01 3.747680664062497158e+01 3.673339843749997158e+01 3.688476562499997158e+01 3.747924804687497158e+01 3.770996093749997158e+01 3.747192382812497158e+01 3.724975585937497158e+01 3.664306640624997158e+01 3.765624999999997158e+01 3.852294921874996447e+01 3.776855468749997158e+01 3.867919921874996447e+01 3.758544921874997158e+01 3.793945312499997158e+01 3.761230468749997158e+01 3.787353515624997158e+01 3.748291015624997158e+01 3.791748046874997158e+01 3.793701171874997158e+01 3.841430664062496447e+01 3.792602539062497158e+01 3.795898437499997158e+01 3.737548828124997158e+01 3.770996093749997158e+01 3.738769531249997158e+01 3.799926757812497158e+01 3.799072265624997158e+01 3.789916992187497158e+01 3.712280273437497158e+01 3.784057617187497158e+01 3.678344726562497158e+01 3.814941406249997158e+01 3.834838867187497158e+01 3.807861328124997158e+01 3.816772460937497158e+01 3.744262695312497158e+01 3.827270507812497158e+01 3.728637695312497158e+01 3.765258789062497158e+01 3.789550781249997158e+01 3.644409179687497158e+01 3.790893554687497158e+01 3.702148437499997158e+01 3.637939453124997158e+01 3.720825195312497158e+01 3.717285156249997158e+01 3.647949218749997158e+01 3.762817382812497158e+01 3.755249023437497158e+01 3.645385742187497158e+01 3.705932617187497158e+01 3.761108398437497158e+01 3.699707031249997158e+01 3.710083007812497158e+01 3.686889648437497158e+01 3.701538085937497158e+01 3.694335937499997158e+01 3.599853515624997158e+01 3.656372070312497158e+01 3.646850585937497158e+01 3.741821289062497158e+01 3.698364257812497158e+01 3.631347656249997158e+01 3.728027343749997158e+01 3.658203124999997158e+01 3.748657226562497158e+01 3.754760742187497158e+01 3.786254882812497158e+01 3.721557617187497158e+01 3.789672851562497158e+01 3.721313476562497158e+01 3.691650390624997158e+01 3.690551757812497158e+01 3.689941406249997158e+01 3.723632812499997158e+01 3.586914062499997158e+01 3.750610351562497158e+01 3.620727539062497158e+01 3.675292968749997158e+01 3.656005859374997158e+01 3.672241210937497158e+01 3.716674804687497158e+01 3.706909179687497158e+01 3.729614257812497158e+01 3.728393554687497158e+01 3.792480468749997158e+01 3.676391601562497158e+01 3.760498046874997158e+01
4.225000000000000283e-02 8.325195312499993339e-01 1.197509765624999112e+00 2.232666015624998224e+00 3.675537109374996447e+00 5.380859374999995559e+00 7.641601562499992895e+00 1.065917968749999112e+01 1.257324218749998934e+01 1.534301757812498579e+01 1.713500976562498579e+01 2.040527343749998224e+01 2.137451171874998224e+01 2.300170898437498224e+01 2.477539062499997868e+01 2.673950195312497868e+01 2.684814453124997868e+01 2.797607421874997868e+01 2.900146484374997158e+01 2.846435546874997158e+01 3.053466796874997158e+01 3.095092773437497158e+01 3.184692382812497158e+01 3.193969726562497158e+01 3.363647460937497158e+01 3.454956054687497158e+01 3.367065429687497158e+01 3.487548828124997158e+01 3.456176757812497158e+01 3.358886718749997158e+01 3.504272460937497158e+01 3.456054687499997158e+01 3.577636718749997158e+01 3.585937499999997158e+01 3.606079101562497158e+01 3.585449218749997158e+01 3.644165039062497158e+01 3.624633789062497158e+01 3.616577148437497158e+01 3.643920898437497158e+01 3.631469726562497158e+01 3.624633789062497158e+01 3.688842773437497158e+01 3.754760742187497158e+01 3.683227539062497158e+01 3.750122070312497158e+01 3.682006835937497158e+01 3.621826171874997158e+01 3.637573242187497158e+01 3.758544921874997158e+01 3.694702148437497158e+01 3.716064453124997158e+01 3.781005859374997158e+01 3.633056640624997158e+01 3.809936523437497158e+01 3.667114257812497158e+01 3.666748046874997158e+01 3.611938476562497158e+01 3.647583007812497158e+01 3.673950195312497158e+01 3.619384765624997158e+01 3.700683593749997158e+01 3.656005859374997158e+01 3.728393554687497158e+01 3.644653320312497158e+01 3.656494140624997158e+01 3.650634765624997158e+01 3.681762695312497158e+01 3.666748046874997158e+01 3.751708984374997158e+01 3.698608398437497158e+01 3.686523437499997158e+01 3.755981445312497158e+01 3.757080078124997158e+01 3.837524414062497158e+01 3.806152343749997158e+01 3.744506835937497158e+01 3.793457031249997158e+01 3.736694335937497158e+01 3.696166992187497158e+01 3.803222656249997158e+01 3.781249999999997158e+01 3.813354492187497158e+01 3.731201171874997158e+01 3.741943359374997158e+01 3.718749999999997158e+01 3.729492187499997158e+01 3.697631835937497158e+01 3.712646484374997158e+01 3.706420898437497158e+01 3.750122070312497158e+01 3.689453124999997158e+01 3.759399414062497158e+01 3.679077148437497158e+01 3.733398437499997158e+01 3.816406249999997158e+01 3.711059570312497158e+01 3.844726562499996447e+01 3.689697265624997158e+01 3.766723632812497158e+01 3.662597656249997158e+01 3.715942382812497158e+01 3.793334960937497158e+01 3.619506835937497158e+01 3.683593749999997158e+01 3.680419921874997158e+01 3.716796874999997158e+01 3.674682617187497158e+01 3.705444335937497158e+01 3.688598632812497158e+01 3.734619140624997158e+01 3.719238281249997158e+01 3.716308593749997158e+01 3.735717773437497158e+01 3.718627929687497158e+01 3.669311523437497158e+01 3.687499999999997158e+01 3.673706054687497158e+01 3.629394531249997158e+01 3.740844726562497158e+01 3.615600585937497158e+01 3.664184570312497158e+01 3.658447265624997158e+01 3.745483398437497158e+01 3.705566406249997158e+01 3.616821289062497158e+01 3.741210937499997158e+01 3.621826171874997158e+01 3.717163085937497158e+01 3.650268554687497158e+01 3.741333007812497158e+01 3.668090820312497158e+01 3.722778320312497158e+01 3.723388671874997158e+01 3.654296874999997158e+01 3.638305664062497158e+01 3.693359374999997158e+01 3.780517578124997158e+01 3.603271484374997158e+01 3.746093749999997158e+01 3.667236328124997158e+01 3.702636718749997158e+01 3.597045898437497158e+01 3.680664062499997158e+01 3.697387695312497158e+01 3.702148437499997158e+01 3.745727539062497158e+01 3.720092773437497158e+01 3.741577148437497158e+01 3.624633789062497158e+01 3.709594726562497158e+01
4.275000000000000328e-02 7.202148437499993339e-01 9.680175781249991118e-01 1.884765624999998224e+00 3.386230468749997335e+00 5.123291015624995559e+00 6.713867187499994671e+00 9.704589843749991118e+00 1.223632812499998934e+01 1.376953124999998934e+01 1.638305664062498579e+01 1.911743164062498579e+01 2.066162109374998224e+01 2.113891601562498224e+01 2.313476562499997868e+01 2.502197265624997868e+01 2.586547851562497868e+01 2.651123046874997868e+01 2.734985351562497868e+01 2.707153320312497868e+01 2.918334960937497158e+01 2.998413085937497158e+01 3.090087890624997158e+01 3.093261718749997158e+01 3.249999999999997158e+01 3.243774414062497158e+01 3.312377929687497158e+01 3.356933593749997158e+01 3.354980468749997158e+01 3.364746093749997158e+01 3.444702148437497158e+01 3.338867187499997158e+01 3.413940429687497158e+01 3.441650390624997158e+01 3.531005859374997158e+01 3.537475585937497158e+01 3.634277343749997158e+01 3.522216796874997158e+01 3.592285156249997158e+01 3.557617187499997158e+01 3.552490234374997158e+01 3.578124999999997158e+01 3.573608398437497158e+01 3.614990234374997158e+01 3.639038085937497158e+01 3.609008789062497158e+01 3.668212890624997158e+01 3.623657226562497158e+01 3.600097656249997158e+01 3.631347656249997158e+01 3.597778320312497158e+01 3.698486328124997158e+01 3.703124999999997158e+01 3.641357421874997158e+01 3.649902343749997158e+01 3.634765624999997158e+01 3.621704101562497158e+01 3.585083007812497158e+01 3.659912109374997158e+01 3.637695312499997158e+01 3.624145507812497158e+01 3.672973632812497158e+01 3.569335937499997158e+01 3.724243164062497158e+01 3.655883789062497158e+01 3.658325195312497158e+01 3.752075195312497158e+01 3.681762695312497158e+01 3.671752929687497158e+01 3.730957031249997158e+01 3.709228515624997158e+01 3.656860351562497158e+01 3.718994140624997158e+01 3.620483398437497158e+01 3.813598632812497158e+01 3.709594726562497158e+01 3.747680664062497158e+01 3.732177734374997158e+01 3.722290039062497158e+01 3.705932617187497158e+01 3.674438476562497158e+01 3.722167968749997158e+01 3.770141601562497158e+01 3.748046874999997158e+01 3.721679687499997158e+01 3.784545898437497158e+01 3.708496093749997158e+01 3.683227539062497158e+01 3.699584960937497158e+01 3.721801757812497158e+01 3.687377929687497158e+01 3.609863281249997158e+01 3.677124023437497158e+01 3.738891601562497158e+01 3.722290039062497158e+01 3.640014648437497158e+01 3.750854492187497158e+01 3.763916015624997158e+01 3.675292968749997158e+01 3.707763671874997158e+01 3.675170898437497158e+01 3.618774414062497158e+01 3.722412109374997158e+01 3.607910156249997158e+01 3.617065429687497158e+01 3.595947265624997158e+01 3.697143554687497158e+01 3.756469726562497158e+01 3.758789062499997158e+01 3.680786132812497158e+01 3.717163085937497158e+01 3.661987304687497158e+01 3.711425781249997158e+01 3.695922851562497158e+01 3.686523437499997158e+01 3.723999023437497158e+01 3.703613281249997158e+01 3.666137695312497158e+01 3.697021484374997158e+01 3.618652343749997158e+01 3.589843749999997158e+01 3.537353515624997158e+01 3.608642578124997158e+01 3.682983398437497158e+01 3.682495117187497158e+01 3.616210937499997158e+01 3.639404296874997158e+01 3.617797851562497158e+01 3.657348632812497158e+01 3.608154296874997158e+01 3.741821289062497158e+01 3.695190429687497158e+01 3.693603515624997158e+01 3.627807617187497158e+01 3.622070312499997158e+01 3.597045898437497158e+01 3.667968749999997158e+01 3.682617187499997158e+01 3.588012695312497158e+01 3.642333984374997158e+01 3.630004882812497158e+01 3.688354492187497158e+01 3.539672851562497158e+01 3.602539062499997158e+01 3.589111328124997158e+01 3.646728515624997158e+01 3.704223632812497158e+01 3.647949218749997158e+01 3.637695312499997158e+01 3.579345703124997158e+01 3.653930664062497158e+01
4.325000000000000372e-02 6.945800781249994449e-01 1.046142578124999112e+00 1.566162109374998668e+00 2.987060546874997335e+00 4.873046874999995559e+00 6.036376953124994671e+00 8.707275390624992895e+00 1.108276367187499112e+01 1.310302734374998934e+01 1.503906249999998579e+01 1.763427734374998579e+01 1.881713867187498579e+01 2.048217773437498224e+01 2.214355468749998224e+01 2.358154296874997868e+01 2.426025390624997868e+01 2.506591796874997868e+01 2.626464843749997868e+01 2.631347656249997868e+01 2.705932617187497868e+01 2.900878906249997158e+01 2.889038085937497158e+01 2.937866210937497158e+01 3.111206054687497158e+01 3.126342773437497158e+01 3.192138671874997158e+01 3.230834960937497158e+01 3.240112304687497158e+01 3.248291015624997158e+01 3.288696289062497158e+01 3.193481445312497158e+01 3.402221679687497158e+01 3.380981445312497158e+01 3.501586914062497158e+01 3.393676757812497158e+01 3.519653320312497158e+01 3.416137695312497158e+01 3.552246093749997158e+01 3.442871093749997158e+01 3.402587890624997158e+01 3.492797851562497158e+01 3.390380859374997158e+01 3.619262695312497158e+01 3.659912109374997158e+01 3.525146484374997158e+01 3.552368164062497158e+01 3.570800781249997158e+01 3.536254882812497158e+01 3.535034179687497158e+01 3.521118164062497158e+01 3.605957031249997158e+01 3.619628906249997158e+01 3.553833007812497158e+01 3.631835937499997158e+01 3.523803710937497158e+01 3.564208984374997158e+01 3.584594726562497158e+01 3.620605468749997158e+01 3.534301757812497158e+01 3.553588867187497158e+01 3.607055664062497158e+01 3.609252929687497158e+01 3.597534179687497158e+01 3.533935546874997158e+01 3.558227539062497158e+01 3.682250976562497158e+01 3.605224609374997158e+01 3.575561523437497158e+01 3.671508789062497158e+01 3.656127929687497158e+01 3.557373046874997158e+01 3.641845703124997158e+01 3.592529296874997158e+01 3.716918945312497158e+01 3.595214843749997158e+01 3.710083007812497158e+01 3.746826171874997158e+01 3.715332031249997158e+01 3.573364257812497158e+01 3.623901367187497158e+01 3.624145507812497158e+01 3.644165039062497158e+01 3.749877929687497158e+01 3.648681640624997158e+01 3.734252929687497158e+01 3.640380859374997158e+01 3.699829101562497158e+01 3.701782226562497158e+01 3.756225585937497158e+01 3.631958007812497158e+01 3.587158203124997158e+01 3.636230468749997158e+01 3.618164062499997158e+01 3.725952148437497158e+01 3.684570312499997158e+01 3.681030273437497158e+01 3.635009765624997158e+01 3.696411132812497158e+01 3.710205078124997158e+01 3.612792968749997158e+01 3.586791992187497158e+01 3.667358398437497158e+01 3.607788085937497158e+01 3.651489257812497158e+01 3.597656249999997158e+01 3.630249023437497158e+01 3.548950195312497158e+01 3.605346679687497158e+01 3.587280273437497158e+01 3.694335937499997158e+01 3.599365234374997158e+01 3.639160156249997158e+01 3.672485351562497158e+01 3.609741210937497158e+01 3.660766601562497158e+01 3.593872070312497158e+01 3.599853515624997158e+01 3.614868164062497158e+01 3.640502929687497158e+01 3.572875976562497158e+01 3.526611328124997158e+01 3.556640624999997158e+01 3.576049804687497158e+01 3.636474609374997158e+01 3.557373046874997158e+01 3.599853515624997158e+01 3.637451171874997158e+01 3.609374999999997158e+01 3.667602539062497158e+01 3.697875976562497158e+01 3.691772460937497158e+01 3.617553710937497158e+01 3.585693359374997158e+01 3.602416992187497158e+01 3.550659179687497158e+01 3.648681640624997158e+01 3.663696289062497158e+01 3.636108398437497158e+01 3.624511718749997158e+01 3.615478515624997158e+01 3.575927734374997158e+01 3.563720703124997158e+01 3.597167968749997158e+01 3.572631835937497158e+01 3.623291015624997158e+01 3.715087890624997158e+01 3.604248046874997158e+01 3.642211914062497158e+01 3.614135742187497158e+01 3.656249999999997158e+01
4.375000000000000416e-02 6.933593750000089928e-01 9.143066406250119904e-01 1.451416015625018652e+00 2.631835937500034195e+00 4.047851562500052403e+00 5.147705078125067502e+00 7.745361328125100364e+00 1.031005859375013500e+01 1.256225585937516342e+01 1.339965820312517586e+01 1.672973632812521672e+01 1.788574218750023093e+01 1.912841796875024869e+01 2.066162109375027001e+01 2.257324218750029132e+01 2.359985351562530553e+01 2.367431640625030909e+01 2.560302734375033040e+01 2.492553710937532330e+01 2.655151367187534461e+01 2.745361328125035527e+01 2.789184570312536238e+01 2.902587890625037659e+01 2.959716796875038725e+01 2.961791992187538725e+01 3.070312500000040146e+01 3.192993164062541211e+01 3.116699218750040501e+01 3.138183593750040856e+01 3.169555664062541211e+01 3.155517578125040856e+01 3.237915039062541922e+01 3.245483398437542633e+01 3.423339843750044764e+01 3.314208984375043343e+01 3.360473632812543343e+01 3.393554687500044054e+01 3.396850585937544054e+01 3.396850585937544054e+01 3.272338867187542633e+01 3.369506835937543343e+01 3.494628906250045475e+01 3.565063476562546185e+01 3.520507812500046185e+01 3.430419921875044764e+01 3.463623046875044764e+01 3.479125976562544764e+01 3.428955078125044764e+01 3.433837890625044764e+01 3.462036132812544764e+01 3.546875000000046185e+01 3.505737304687545475e+01 3.511474609375045475e+01 3.582397460937546185e+01 3.393676757812544054e+01 3.478393554687544764e+01 3.579956054687546185e+01 3.526489257812546185e+01 3.444091796875044764e+01 3.551147460937546185e+01 3.464233398437544764e+01 3.462158203125044764e+01 3.476196289062544764e+01 3.482299804687544764e+01 3.504760742187545475e+01 3.535156250000046185e+01 3.470947265625044764e+01 3.558471679687546185e+01 3.565551757812546185e+01 3.625610351562547606e+01 3.497924804687545475e+01 3.603759765625046896e+01 3.547241210937546185e+01 3.680664062500047606e+01 3.594360351562546896e+01 3.692504882812547606e+01 3.651977539062547606e+01 3.598510742187546896e+01 3.515136718750045475e+01 3.585693359375046185e+01 3.552368164062546185e+01 3.594360351562546896e+01 3.614990234375046896e+01 3.597167968750046896e+01 3.634277343750047606e+01 3.536499023437546185e+01 3.638793945312547606e+01 3.552124023437546185e+01 3.655395507812547606e+01 3.704467773437548317e+01 3.595458984375046896e+01 3.635131835937547606e+01 3.555664062500046185e+01 3.620849609375046896e+01 3.665527343750047606e+01 3.580566406250046185e+01 3.611083984375046896e+01 3.601806640625046896e+01 3.555175781250046185e+01 3.551635742187546185e+01 3.548828125000046185e+01 3.599609375000046896e+01 3.527954101562546185e+01 3.506347656250045475e+01 3.506225585937545475e+01 3.611938476562546896e+01 3.592895507812546896e+01 3.623413085937547606e+01 3.639526367187547606e+01 3.614379882812546896e+01 3.510009765625045475e+01 3.491455078125045475e+01 3.588256835937546185e+01 3.533325195312546185e+01 3.599975585937546896e+01 3.485961914062545475e+01 3.552001953125046185e+01 3.537841796875046185e+01 3.498413085937545475e+01 3.555053710937546185e+01 3.572875976562546185e+01 3.533203125000046185e+01 3.539062500000046185e+01 3.539184570312546185e+01 3.531616210937546185e+01 3.582641601562546185e+01 3.520263671875046185e+01 3.517944335937545475e+01 3.560424804687546185e+01 3.595703125000046896e+01 3.516235351562545475e+01 3.648559570312547606e+01 3.516723632812545475e+01 3.473388671875044764e+01 3.592407226562546896e+01 3.532592773437546185e+01 3.598388671875046896e+01 3.585449218750046185e+01 3.588012695312546185e+01 3.537963867187546185e+01 3.565185546875046185e+01 3.423095703125044764e+01 3.519042968750046185e+01 3.577514648437546185e+01 3.571655273437546185e+01 3.587890625000046185e+01 3.523925781250046185e+01 3.561767578125046185e+01 3.548095703125046185e+01 3.550781250000046185e+01
4.424999999999999767e-02 6.164550781249994449e-01 7.617187499999993339e-01 1.364746093749998890e+00 2.470703124999997780e+00 3.749999999999996447e+00 5.059814453124995559e+00 7.188720703124992895e+00 9.459228515624992895e+00 1.151977539062499112e+01 1.261230468749998934e+01 1.577636718749998579e+01 1.641357421874998579e+01 1.803955078124998579e+01 1.939697265624998224e+01 2.161865234374998224e+01 2.218139648437498224e+01 2.253540039062498224e+01 2.375610351562497868e+01 2.354370117187497868e+01 2.550415039062497868e+01 2.711425781249997868e+01 2.701904296874997868e+01 2.820434570312497158e+01 2.872680664062497158e+01 2.902465820312497158e+01 2.974121093749997158e+01 2.967407226562497158e+01 2.973022460937497158e+01 2.998168945312497158e+01 3.071777343749997158e+01 3.059936523437497158e+01 3.153198242187497158e+01 3.184936523437497158e+01 3.257934570312497158e+01 3.186157226562497158e+01 3.264526367187497158e+01 3.304199218749997158e+01 3.341918945312497158e+01 3.294311523437497158e+01 3.187499999999997158e+01 3.371582031249997158e+01 3.365844726562497158e+01 3.372314453124997158e+01 3.371948242187497158e+01 3.335205078124997158e+01 3.400268554687497158e+01 3.433471679687497158e+01 3.392944335937497158e+01 3.348510742187497158e+01 3.349853515624997158e+01 3.430297851562497158e+01 3.429077148437497158e+01 3.434692382812497158e+01 3.473876953124997158e+01 3.421630859374997158e+01 3.483276367187497158e+01 3.433837890624997158e+01 3.442260742187497158e+01 3.413574218749997158e+01 3.446289062499997158e+01 3.440063476562497158e+01 3.401489257812497158e+01 3.471069335937497158e+01 3.383544921874997158e+01 3.402832031249997158e+01 3.446166992187497158e+01 3.497436523437497158e+01 3.405029296874997158e+01 3.525878906249997158e+01 3.604858398437497158e+01 3.494140624999997158e+01 3.485595703124997158e+01 3.449218749999997158e+01 3.548583984374997158e+01 3.515136718749997158e+01 3.495117187499997158e+01 3.576782226562497158e+01 3.579956054687497158e+01 3.509033203124997158e+01 3.481811523437497158e+01 3.485839843749997158e+01 3.564575195312497158e+01 3.565307617187497158e+01 3.568969726562497158e+01 3.620849609374997158e+01 3.532836914062497158e+01 3.528564453124997158e+01 3.589965820312497158e+01 3.519531249999997158e+01 3.628173828124997158e+01 3.586791992187497158e+01 3.618530273437497158e+01 3.509399414062497158e+01 3.549560546874997158e+01 3.520629882812497158e+01 3.583007812499997158e+01 3.482421874999997158e+01 3.545654296874997158e+01 3.524414062499997158e+01 3.491455078124997158e+01 3.481201171874997158e+01 3.480224609374997158e+01 3.434204101562497158e+01 3.498657226562497158e+01 3.518066406249997158e+01 3.555908203124997158e+01 3.524291992187497158e+01 3.479980468749997158e+01 3.578979492187497158e+01 3.589721679687497158e+01 3.434814453124997158e+01 3.467773437499997158e+01 3.504150390624997158e+01 3.432250976562497158e+01 3.643798828124997158e+01 3.516357421874997158e+01 3.534545898437497158e+01 3.437377929687497158e+01 3.470581054687497158e+01 3.467651367187497158e+01 3.537353515624997158e+01 3.533935546874997158e+01 3.543579101562497158e+01 3.557006835937497158e+01 3.477783203124997158e+01 3.509399414062497158e+01 3.536743164062497158e+01 3.513427734374997158e+01 3.536132812499997158e+01 3.541748046874997158e+01 3.457885742187497158e+01 3.627319335937497158e+01 3.467041015624997158e+01 3.472290039062497158e+01 3.473144531249997158e+01 3.493530273437497158e+01 3.506347656249997158e+01 3.512451171874997158e+01 3.496215820312497158e+01 3.557739257812497158e+01 3.488037109374997158e+01 3.486938476562497158e+01 3.524169921874997158e+01 3.441894531249997158e+01 3.560668945312497158e+01 3.605468749999997158e+01 3.610595703124997158e+01 3.523925781249997158e+01 3.530395507812497158e+01 3.535034179687497158e+01
4.474999999999999811e-02 6.799316406249994449e-01 7.104492187499994449e-01 1.121826171874999112e+00 2.044677734374998224e+00 3.253173828124997335e+00 4.302978515624996447e+00 6.585693359374994671e+00 8.988037109374992895e+00 1.061889648437499112e+01 1.232177734374998934e+01 1.446411132812498579e+01 1.547241210937498579e+01 1.697509765624998579e+01 1.853027343749998579e+01 2.059692382812498224e+01 2.132690429687498224e+01 2.152099609374998224e+01 2.199096679687498224e+01 2.280029296874998224e+01 2.440307617187497868e+01 2.578735351562497868e+01 2.657104492187497868e+01 2.597045898437497868e+01 2.783691406249997868e+01 2.787841796874997868e+01 2.850463867187497158e+01 2.854858398437497158e+01 2.921752929687497158e+01 2.829589843749997158e+01 2.936767578124997158e+01 2.970336914062497158e+01 3.062744140624997158e+01 3.143310546874997158e+01 3.192993164062497158e+01 3.098999023437497158e+01 3.187133789062497158e+01 3.221069335937497158e+01 3.295410156249997158e+01 3.147338867187497158e+01 3.167968749999997158e+01 3.240966796874997158e+01 3.308715820312497158e+01 3.297363281249997158e+01 3.313720703124997158e+01 3.252319335937497158e+01 3.300048828124997158e+01 3.287109374999997158e+01 3.280029296874997158e+01 3.325195312499997158e+01 3.284912109374997158e+01 3.374755859374997158e+01 3.239013671874997158e+01 3.341064453124997158e+01 3.376708984374997158e+01 3.290527343749997158e+01 3.296264648437497158e+01 3.309204101562497158e+01 3.372924804687497158e+01 3.323120117187497158e+01 3.363891601562497158e+01 3.243896484374997158e+01 3.280395507812497158e+01 3.370483398437497158e+01 3.336914062499997158e+01 3.313842773437497158e+01 3.369995117187497158e+01 3.387939453124997158e+01 3.269165039062497158e+01 3.431518554687497158e+01 3.419799804687497158e+01 3.387573242187497158e+01 3.424682617187497158e+01 3.429321289062497158e+01 3.557128906249997158e+01 3.433593749999997158e+01 3.518554687499997158e+01 3.542602539062497158e+01 3.497924804687497158e+01 3.459838867187497158e+01 3.472778320312497158e+01 3.413452148437497158e+01 3.532226562499997158e+01 3.518676757812497158e+01 3.497314453124997158e+01 3.499511718749997158e+01 3.486938476562497158e+01 3.520874023437497158e+01 3.487915039062497158e+01 3.447509765624997158e+01 3.551635742187497158e+01 3.459228515624997158e+01 3.456542968749997158e+01 3.515624999999997158e+01 3.570434570312497158e+01 3.481811523437497158e+01 3.543701171874997158e+01 3.469116210937497158e+01 3.517089843749997158e+01 3.503295898437497158e+01 3.384887695312497158e+01 3.456176757812497158e+01 3.504516601562497158e+01 3.451049804687497158e+01 3.405639648437497158e+01 3.440185546874997158e+01 3.529541015624997158e+01 3.428466796874997158e+01 3.433227539062497158e+01 3.516723632812497158e+01 3.423950195312497158e+01 3.424194335937497158e+01 3.387939453124997158e+01 3.499511718749997158e+01 3.416503906249997158e+01 3.551025390624997158e+01 3.487792968749997158e+01 3.415283203124997158e+01 3.419433593749997158e+01 3.402099609374997158e+01 3.432495117187497158e+01 3.486328124999997158e+01 3.477416992187497158e+01 3.459716796874997158e+01 3.491333007812497158e+01 3.506591796874997158e+01 3.457763671874997158e+01 3.479492187499997158e+01 3.430053710937497158e+01 3.446044921874997158e+01 3.447875976562497158e+01 3.514282226562497158e+01 3.529418945312497158e+01 3.353271484374997158e+01 3.402343749999997158e+01 3.448120117187497158e+01 3.438842773437497158e+01 3.500488281249997158e+01 3.420166015624997158e+01 3.432006835937497158e+01 3.510009765624997158e+01 3.421508789062497158e+01 3.368408203124997158e+01 3.461791992187497158e+01 3.498046874999997158e+01 3.456665039062497158e+01 3.536132812499997158e+01 3.520019531249997158e+01 3.497436523437497158e+01 3.467163085937497158e+01 3.459106445312497158e+01
4.524999999999999856e-02 6.396484374999994449e-01 7.495117187499993339e-01 1.101074218749999112e+00 2.069091796874998224e+00 2.969970703124997335e+00 4.079589843749996447e+00 5.959472656249994671e+00 8.365478515624992895e+00 9.376220703124992895e+00 1.152587890624998934e+01 1.328491210937498934e+01 1.411865234374998579e+01 1.597900390624998579e+01 1.784057617187498579e+01 1.924804687499998224e+01 2.056030273437498224e+01 2.080200195312498224e+01 2.138671874999998224e+01 2.131835937499998224e+01 2.319091796874997868e+01 2.422729492187497868e+01 2.481323242187497868e+01 2.496704101562497868e+01 2.624145507812497868e+01 2.625976562499997868e+01 2.738525390624997868e+01 2.736938476562497868e+01 2.792968749999997868e+01 2.811889648437497868e+01 2.844970703124997158e+01 2.856933593749997158e+01 2.935546874999997158e+01 2.975097656249997158e+01 3.111083984374997158e+01 3.036376953124997158e+01 3.072387695312497158e+01 3.076538085937497158e+01 3.190551757812497158e+01 3.101074218749997158e+01 3.142456054687497158e+01 3.115844726562497158e+01 3.258300781249997158e+01 3.165649414062497158e+01 3.208618164062497158e+01 3.167480468749997158e+01 3.197631835937497158e+01 3.188232421874997158e+01 3.211181640624997158e+01 3.268066406249997158e+01 3.262451171874997158e+01 3.359985351562497158e+01 3.179687499999997158e+01 3.222900390624997158e+01 3.252441406249997158e+01 3.246582031249997158e+01 3.217163085937497158e+01 3.241455078124997158e+01 3.325073242187497158e+01 3.293579101562497158e+01 3.269165039062497158e+01 3.178588867187497158e+01 3.141723632812497158e+01 3.345092773437497158e+01 3.245117187499997158e+01 3.281982421874997158e+01 3.233642578124997158e+01 3.250976562499997158e+01 3.280395507812497158e+01 3.355102539062497158e+01 3.363159179687497158e+01 3.284790039062497158e+01 3.384033203124997158e+01 3.359741210937497158e+01 3.437622070312497158e+01 3.393676757812497158e+01 3.433837890624997158e+01 3.390136718749997158e+01 3.407714843749997158e+01 3.423095703124997158e+01 3.416015624999997158e+01 3.435668945312497158e+01 3.500854492187497158e+01 3.414306640624997158e+01 3.417358398437497158e+01 3.384521484374997158e+01 3.382812499999997158e+01 3.432006835937497158e+01 3.453369140624997158e+01 3.382446289062497158e+01 3.460571289062497158e+01 3.437011718749997158e+01 3.427246093749997158e+01 3.420776367187497158e+01 3.470825195312497158e+01 3.369018554687497158e+01 3.478515624999997158e+01 3.388549804687497158e+01 3.458251953124997158e+01 3.413330078124997158e+01 3.361328124999997158e+01 3.393920898437497158e+01 3.413208007812497158e+01 3.401367187499997158e+01 3.369995117187497158e+01 3.432006835937497158e+01 3.475952148437497158e+01 3.339233398437497158e+01 3.313964843749997158e+01 3.525756835937497158e+01 3.428466796874997158e+01 3.415283203124997158e+01 3.354614257812497158e+01 3.395629882812497158e+01 3.389648437499997158e+01 3.484374999999997158e+01 3.388183593749997158e+01 3.375122070312497158e+01 3.369750976562497158e+01 3.432495117187497158e+01 3.359374999999997158e+01 3.370239257812497158e+01 3.436157226562497158e+01 3.389404296874997158e+01 3.377685546874997158e+01 3.457763671874997158e+01 3.385253906249997158e+01 3.440429687499997158e+01 3.311035156249997158e+01 3.484252929687497158e+01 3.447021484374997158e+01 3.337158203124997158e+01 3.414062499999997158e+01 3.373413085937497158e+01 3.385986328124997158e+01 3.326171874999997158e+01 3.440551757812497158e+01 3.469360351562497158e+01 3.384765624999997158e+01 3.443847656249997158e+01 3.465209960937497158e+01 3.425903320312497158e+01 3.346191406249997158e+01 3.366088867187497158e+01 3.415649414062497158e+01 3.403930664062497158e+01 3.365966796874997158e+01 3.518676757812497158e+01 3.434326171874997158e+01 3.405273437499997158e+01 3.450561523437497158e+01
4.574999999999999900e-02 5.346679687499995559e-01 6.713867187499994449e-01 9.790039062499991118e-01 1.616210937499998668e+00 2.578124999999997780e+00 3.610839843749996447e+00 5.052490234374995559e+00 7.298583984374992895e+00 8.576660156249992895e+00 1.012573242187499112e+01 1.236328124999998934e+01 1.323486328124998934e+01 1.501953124999998579e+01 1.629394531249998579e+01 1.781494140624998579e+01 1.874511718749998579e+01 1.888916015624998579e+01 2.054199218749998224e+01 2.014892578124998224e+01 2.194091796874998224e+01 2.259155273437498224e+01 2.342285156249997868e+01 2.427124023437497868e+01 2.519653320312497868e+01 2.548706054687497868e+01 2.561523437499997868e+01 2.582885742187497868e+01 2.581542968749997868e+01 2.609008789062497868e+01 2.808837890624997868e+01 2.760375976562497868e+01 2.868652343749997158e+01 2.911254882812497158e+01 2.948730468749997158e+01 2.951416015624997158e+01 2.997436523437497158e+01 3.037475585937497158e+01 3.047363281249997158e+01 2.999023437499997158e+01 2.951904296874997158e+01 3.034057617187497158e+01 3.202758789062497158e+01 3.025024414062497158e+01 3.070312499999997158e+01 3.087280273437497158e+01 3.076660156249997158e+01 3.068237304687497158e+01 3.101074218749997158e+01 3.099975585937497158e+01 3.087036132812497158e+01 3.230102539062497158e+01 3.138549804687497158e+01 3.076293945312497158e+01 3.136352539062497158e+01 3.128173828124997158e+01 3.099731445312497158e+01 3.176757812499997158e+01 3.318603515624997158e+01 3.148803710937497158e+01 3.165527343749997158e+01 3.144165039062497158e+01 3.135131835937497158e+01 3.191284179687497158e+01 3.181274414062497158e+01 3.218383789062497158e+01 3.164306640624997158e+01 3.225708007812497158e+01 3.275756835937497158e+01 3.197631835937497158e+01 3.363403320312497158e+01 3.198730468749997158e+01 3.291748046874997158e+01 3.264526367187497158e+01 3.406616210937497158e+01 3.368164062499997158e+01 3.327880859374997158e+01 3.452392578124997158e+01 3.341186523437497158e+01 3.316528320312497158e+01 3.404418945312497158e+01 3.336425781249997158e+01 3.347167968749997158e+01 3.342651367187497158e+01 3.324340820312497158e+01 3.452148437499997158e+01 3.322387695312497158e+01 3.413696289062497158e+01 3.423339843749997158e+01 3.308959960937497158e+01 3.369506835937497158e+01 3.329223632812497158e+01 3.335693359374997158e+01 3.333618164062497158e+01 3.356201171874997158e+01 3.343505859374997158e+01 3.344726562499997158e+01 3.354858398437497158e+01 3.354003906249997158e+01 3.294311523437497158e+01 3.316894531249997158e+01 3.345214843749997158e+01 3.301147460937497158e+01 3.274536132812497158e+01 3.353637695312497158e+01 3.380981445312497158e+01 3.371704101562497158e+01 3.381835937499997158e+01 3.284667968749997158e+01 3.393310546874997158e+01 3.256591796874997158e+01 3.267944335937497158e+01 3.311157226562497158e+01 3.252563476562497158e+01 3.402221679687497158e+01 3.370483398437497158e+01 3.296630859374997158e+01 3.318237304687497158e+01 3.285278320312497158e+01 3.245483398437497158e+01 3.354370117187497158e+01 3.350952148437497158e+01 3.284790039062497158e+01 3.334228515624997158e+01 3.324218749999997158e+01 3.338134765624997158e+01 3.315795898437497158e+01 3.329589843749997158e+01 3.301025390624997158e+01 3.354125976562497158e+01 3.317871093749997158e+01 3.284667968749997158e+01 3.424804687499997158e+01 3.321411132812497158e+01 3.270751953124997158e+01 3.348876953124997158e+01 3.344238281249997158e+01 3.386230468749997158e+01 3.403564453124997158e+01 3.399047851562497158e+01 3.422607421874997158e+01 3.353881835937497158e+01 3.352783203124997158e+01 3.296874999999997158e+01 3.429199218749997158e+01 3.332763671874997158e+01 3.341186523437497158e+01 3.388061523437497158e+01 3.411376953124997158e+01 3.328124999999997158e+01 3.336669921874997158e+01
4.624999999999999944e-02 5.102539062499995559e-01 6.030273437499994449e-01 8.862304687499991118e-01 1.536865234374998668e+00 2.426757812499997780e+00 3.151855468749997335e+00 4.909667968749995559e+00 6.225585937499994671e+00 7.713623046874992895e+00 9.586181640624992895e+00 1.147705078124999112e+01 1.231811523437498934e+01 1.340332031249998934e+01 1.523071289062498579e+01 1.684814453124998579e+01 1.752319335937498579e+01 1.812744140624998579e+01 1.852416992187498579e+01 1.926391601562498224e+01 2.072143554687498224e+01 2.169555664062498224e+01 2.224853515624998224e+01 2.276611328124998224e+01 2.412719726562497868e+01 2.487182617187497868e+01 2.460449218749997868e+01 2.459106445312497868e+01 2.496582031249997868e+01 2.572387695312497868e+01 2.619628906249997868e+01 2.643554687499997868e+01 2.628540039062497868e+01 2.801025390624997868e+01 2.800659179687497868e+01 2.857910156249997158e+01 2.850341796874997158e+01 2.907226562499997158e+01 2.942138671874997158e+01 2.843872070312497158e+01 2.885498046874997158e+01 2.997314453124997158e+01 3.001953124999997158e+01 2.938964843749997158e+01 2.950805664062497158e+01 3.008178710937497158e+01 3.026367187499997158e+01 2.992187499999997158e+01 3.046020507812497158e+01 3.043090820312497158e+01 3.037231445312497158e+01 3.177734374999997158e+01 3.032714843749997158e+01 2.994384765624997158e+01 3.088500976562497158e+01 2.982299804687497158e+01 2.934814453124997158e+01 2.975585937499997158e+01 3.164794921874997158e+01 3.090576171874997158e+01 3.157348632812497158e+01 3.030639648437497158e+01 3.047485351562497158e+01 3.135131835937497158e+01 3.010864257812497158e+01 3.161865234374997158e+01 3.092041015624997158e+01 3.164062499999997158e+01 3.092163085937497158e+01 3.141845703124997158e+01 3.175903320312497158e+01 3.171508789062497158e+01 3.168945312499997158e+01 3.201660156249997158e+01 3.225097656249997158e+01 3.334350585937497158e+01 3.281372070312497158e+01 3.317993164062497158e+01 3.188110351562497158e+01 3.254272460937497158e+01 3.353271484374997158e+01 3.225952148437497158e+01 3.258911132812497158e+01 3.194458007812497158e+01 3.223876953124997158e+01 3.223999023437497158e+01 3.186523437499997158e+01 3.268676757812497158e+01 3.361083984374997158e+01 3.256835937499997158e+01 3.330566406249997158e+01 3.228271484374997158e+01 3.214721679687497158e+01 3.286621093749997158e+01 3.306396484374997158e+01 3.323120117187497158e+01 3.209472656249997158e+01 3.241943359374997158e+01 3.234741210937497158e+01 3.232788085937497158e+01 3.260009765624997158e+01 3.328735351562497158e+01 3.278808593749997158e+01 3.225708007812497158e+01 3.287597656249997158e+01 3.210327148437497158e+01 3.255615234374997158e+01 3.271484374999997158e+01 3.229125976562497158e+01 3.317749023437497158e+01 3.318603515624997158e+01 3.191162109374997158e+01 3.233154296874997158e+01 3.174072265624997158e+01 3.246704101562497158e+01 3.269775390624997158e+01 3.308715820312497158e+01 3.260375976562497158e+01 3.213134765624997158e+01 3.222900390624997158e+01 3.181762695312497158e+01 3.285766601562497158e+01 3.143310546874997158e+01 3.196533203124997158e+01 3.344116210937497158e+01 3.352050781249997158e+01 3.193115234374997158e+01 3.224365234374997158e+01 3.206909179687497158e+01 3.240966796874997158e+01 3.298950195312497158e+01 3.159912109374997158e+01 3.270874023437497158e+01 3.207153320312497158e+01 3.218261718749997158e+01 3.244018554687497158e+01 3.237182617187497158e+01 3.280029296874997158e+01 3.279663085937497158e+01 3.259887695312497158e+01 3.317993164062497158e+01 3.267456054687497158e+01 3.313842773437497158e+01 3.224731445312497158e+01 3.402587890624997158e+01 3.242797851562497158e+01 3.225097656249997158e+01 3.314819335937497158e+01 3.310913085937497158e+01 3.258056640624997158e+01 3.278076171874997158e+01
4.674999999999999989e-02 5.065917968749995559e-01 5.224609374999995559e-01 9.704589843749991118e-01 1.361083984374998890e+00 2.120361328124998224e+00 2.905273437499997335e+00 4.256591796874996447e+00 6.021728515624994671e+00 6.906738281249994671e+00 8.586425781249992895e+00 1.076538085937499112e+01 1.149536132812499112e+01 1.252319335937498934e+01 1.417480468749998579e+01 1.539916992187498579e+01 1.690551757812498579e+01 1.688598632812498579e+01 1.775512695312498579e+01 1.780395507812498579e+01 1.986328124999998224e+01 2.073974609374998224e+01 2.154541015624998224e+01 2.126831054687498224e+01 2.286865234374998224e+01 2.313232421874997868e+01 2.405761718749997868e+01 2.346679687499997868e+01 2.394531249999997868e+01 2.372924804687497868e+01 2.516113281249997868e+01 2.557250976562497868e+01 2.553344726562497868e+01 2.710449218749997868e+01 2.631225585937497868e+01 2.707763671874997868e+01 2.855468749999997158e+01 2.770629882812497868e+01 2.834594726562497158e+01 2.806640624999997868e+01 2.792236328124997868e+01 2.862670898437497158e+01 2.914550781249997158e+01 2.821533203124997158e+01 2.870605468749997158e+01 2.898803710937497158e+01 2.912109374999997158e+01 2.853027343749997158e+01 2.915771484374997158e+01 2.932250976562497158e+01 2.934326171874997158e+01 2.961914062499997158e+01 2.975219726562497158e+01 2.909057617187497158e+01 2.919799804687497158e+01 2.892211914062497158e+01 2.917114257812497158e+01 2.948608398437497158e+01 3.040039062499997158e+01 2.978637695312497158e+01 3.066772460937497158e+01 2.913085937499997158e+01 2.908203124999997158e+01 3.066772460937497158e+01 2.986816406249997158e+01 3.031616210937497158e+01 3.073486328124997158e+01 3.037353515624997158e+01 2.976562499999997158e+01 3.033569335937497158e+01 3.133300781249997158e+01 3.061401367187497158e+01 3.087158203124997158e+01 3.120117187499997158e+01 3.192382812499997158e+01 3.168090820312497158e+01 3.121826171874997158e+01 3.180419921874997158e+01 3.123901367187497158e+01 3.197753906249997158e+01 3.221069335937497158e+01 3.197509765624997158e+01 3.177490234374997158e+01 3.138305664062497158e+01 3.131225585937497158e+01 3.159179687499997158e+01 3.129150390624997158e+01 3.154907226562497158e+01 3.265380859374997158e+01 3.172973632812497158e+01 3.170043945312497158e+01 3.191284179687497158e+01 3.194213867187497158e+01 3.263793945312497158e+01 3.244750976562497158e+01 3.222656249999997158e+01 3.127441406249997158e+01 3.112304687499997158e+01 3.183715820312497158e+01 3.115722656249997158e+01 3.177612304687497158e+01 3.219360351562497158e+01 3.181640624999997158e+01 3.185424804687497158e+01 3.180908203124997158e+01 3.211914062499997158e+01 3.190063476562497158e+01 3.189208984374997158e+01 3.090942382812497158e+01 3.219726562499997158e+01 3.210937499999997158e+01 3.118041992187497158e+01 3.199218749999997158e+01 3.126953124999997158e+01 3.141601562499997158e+01 3.194213867187497158e+01 3.269165039062497158e+01 3.181518554687497158e+01 3.060180664062497158e+01 3.189941406249997158e+01 3.140624999999997158e+01 3.275756835937497158e+01 3.124389648437497158e+01 3.138793945312497158e+01 3.224609374999997158e+01 3.224731445312497158e+01 3.101196289062497158e+01 3.199462890624997158e+01 3.105102539062497158e+01 3.284301757812497158e+01 3.196533203124997158e+01 3.110107421874997158e+01 3.192138671874997158e+01 3.111328124999997158e+01 3.161254882812497158e+01 3.227294921874997158e+01 3.205322265624997158e+01 3.178710937499997158e+01 3.194824218749997158e+01 3.194335937499997158e+01 3.208984374999997158e+01 3.302124023437497158e+01 3.119262695312497158e+01 3.199707031249997158e+01 3.286132812499997158e+01 3.232421874999997158e+01 3.155029296874997158e+01 3.163208007812497158e+01 3.178588867187497158e+01 3.233520507812497158e+01 3.281982421874997158e+01
4.725000000000000033e-02 4.309082031249996669e-01 4.687499999999995559e-01 8.569335937499993339e-01 1.312255859374998890e+00 2.009277343749998224e+00 2.601318359374997780e+00 3.918457031249996447e+00 5.539550781249995559e+00 6.535644531249994671e+00 8.156738281249992895e+00 9.433593749999992895e+00 1.067260742187499112e+01 1.163818359374998934e+01 1.367553710937498934e+01 1.460327148437498579e+01 1.610473632812498579e+01 1.612915039062498579e+01 1.726806640624998579e+01 1.735595703124998579e+01 1.882080078124998579e+01 1.933227539062498224e+01 2.055786132812498224e+01 2.112304687499998224e+01 2.134643554687498224e+01 2.233520507812498224e+01 2.276977539062498224e+01 2.258178710937498224e+01 2.298339843749998224e+01 2.358276367187497868e+01 2.509277343749997868e+01 2.499267578124997868e+01 2.417968749999997868e+01 2.555664062499997868e+01 2.578491210937497868e+01 2.583740234374997868e+01 2.708618164062497868e+01 2.660034179687497868e+01 2.695068359374997868e+01 2.657836914062497868e+01 2.651855468749997868e+01 2.777221679687497868e+01 2.801269531249997868e+01 2.731811523437497868e+01 2.738159179687497868e+01 2.713989257812497868e+01 2.822875976562497158e+01 2.747802734374997868e+01 2.768432617187497868e+01 2.843749999999997158e+01 2.822998046874997158e+01 2.866333007812497158e+01 2.805786132812497868e+01 2.822753906249997158e+01 2.890624999999997158e+01 2.806884765624997868e+01 2.879760742187497158e+01 2.833862304687497158e+01 2.893920898437497158e+01 2.888916015624997158e+01 2.958618164062497158e+01 2.867919921874997158e+01 2.848510742187497158e+01 2.954589843749997158e+01 2.877807617187497158e+01 3.005249023437497158e+01 2.930053710937497158e+01 2.975585937499997158e+01 2.931274414062497158e+01 3.004516601562497158e+01 2.979858398437497158e+01 2.935791015624997158e+01 3.056030273437497158e+01 3.067871093749997158e+01 3.049560546874997158e+01 3.070312499999997158e+01 3.034057617187497158e+01 3.085205078124997158e+01 3.022216796874997158e+01 3.012329101562497158e+01 3.102661132812497158e+01 3.050903320312497158e+01 3.085937499999997158e+01 3.047729492187497158e+01 3.000854492187497158e+01 3.030639648437497158e+01 3.061767578124997158e+01 3.062744140624997158e+01 3.098754882812497158e+01 3.102294921874997158e+01 3.109985351562497158e+01 3.131469726562497158e+01 3.067260742187497158e+01 3.156494140624997158e+01 3.130859374999997158e+01 3.195312499999997158e+01 3.167358398437497158e+01 3.048583984374997158e+01 3.112548828124997158e+01 3.081787109374997158e+01 3.088134765624997158e+01 3.104003906249997158e+01 3.079833984374997158e+01 3.145263671874997158e+01 3.144531249999997158e+01 3.160400390624997158e+01 3.141235351562497158e+01 3.139404296874997158e+01 3.067871093749997158e+01 3.186157226562497158e+01 3.143554687499997158e+01 3.067260742187497158e+01 3.137939453124997158e+01 3.042114257812497158e+01 3.053100585937497158e+01 3.091552734374997158e+01 3.117797851562497158e+01 3.047241210937497158e+01 2.982421874999997158e+01 3.076660156249997158e+01 3.068481445312497158e+01 3.094360351562497158e+01 3.033325195312497158e+01 3.119750976562497158e+01 3.126708984374997158e+01 3.140991210937497158e+01 3.023437499999997158e+01 3.098510742187497158e+01 3.000854492187497158e+01 3.184570312499997158e+01 3.142822265624997158e+01 3.127441406249997158e+01 3.133056640624997158e+01 3.078369140624997158e+01 3.065185546874997158e+01 3.093872070312497158e+01 3.040161132812497158e+01 3.088989257812497158e+01 3.141357421874997158e+01 3.131835937499997158e+01 3.157470703124997158e+01 3.146362304687497158e+01 3.090209960937497158e+01 3.125366210937497158e+01 3.144775390624997158e+01 3.144775390624997158e+01 3.058837890624997158e+01 3.091064453124997158e+01 3.097045898437497158e+01 3.092285156249997158e+01 3.204345703124997158e+01
4.775000000000000078e-02 3.881835937499996669e-01 3.576660156249997224e-01 7.043457031249994449e-01 1.234130859374998890e+00 1.699218749999998668e+00 2.421874999999997780e+00 3.466796874999997335e+00 4.992675781249995559e+00 5.786132812499994671e+00 7.585449218749992895e+00 9.028320312499992895e+00 9.995117187499991118e+00 1.099487304687499112e+01 1.226684570312498934e+01 1.385498046874998934e+01 1.449340820312498579e+01 1.475585937499998579e+01 1.593261718749998579e+01 1.625488281249998579e+01 1.798339843749998579e+01 1.863769531249998579e+01 1.889648437499998579e+01 2.010864257812498224e+01 2.029907226562498224e+01 2.129272460937498224e+01 2.127563476562498224e+01 2.142700195312498224e+01 2.141967773437498224e+01 2.234130859374998224e+01 2.334594726562497868e+01 2.319091796874997868e+01 2.304809570312497868e+01 2.467285156249997868e+01 2.497924804687497868e+01 2.468627929687497868e+01 2.593872070312497868e+01 2.561767578124997868e+01 2.568237304687497868e+01 2.570800781249997868e+01 2.565063476562497868e+01 2.636352539062497868e+01 2.727416992187497868e+01 2.612792968749997868e+01 2.624877929687497868e+01 2.663208007812497868e+01 2.703247070312497868e+01 2.592651367187497868e+01 2.654418945312497868e+01 2.733520507812497868e+01 2.664306640624997868e+01 2.819335937499997158e+01 2.738403320312497868e+01 2.683471679687497868e+01 2.733642578124997868e+01 2.703002929687497868e+01 2.697265624999997868e+01 2.783081054687497868e+01 2.811035156249997868e+01 2.794677734374997868e+01 2.858276367187497158e+01 2.756225585937497868e+01 2.771728515624997868e+01 2.852416992187497158e+01 2.806884765624997868e+01 2.835937499999997158e+01 2.791259765624997868e+01 2.823486328124997158e+01 2.797119140624997868e+01 2.897460937499997158e+01 2.890991210937497158e+01 2.888183593749997158e+01 2.919921874999997158e+01 2.971313476562497158e+01 2.935424804687497158e+01 2.900634765624997158e+01 2.927856445312497158e+01 3.075073242187497158e+01 2.888305664062497158e+01 2.968505859374997158e+01 3.048950195312497158e+01 2.976806640624997158e+01 2.984619140624997158e+01 2.932250976562497158e+01 2.987915039062497158e+01 2.928710937499997158e+01 3.058471679687497158e+01 3.014892578124997158e+01 2.990112304687497158e+01 3.057373046874997158e+01 3.051635742187497158e+01 2.938354492187497158e+01 2.960205078124997158e+01 2.989135742187497158e+01 2.996093749999997158e+01 3.041259765624997158e+01 3.016601562499997158e+01 3.004150390624997158e+01 3.030395507812497158e+01 2.919311523437497158e+01 3.086791992187497158e+01 3.104248046874997158e+01 3.017333984374997158e+01 3.083862304687497158e+01 3.079467773437497158e+01 3.032714843749997158e+01 3.054077148437497158e+01 3.016235351562497158e+01 2.951782226562497158e+01 3.108886718749997158e+01 3.025024414062497158e+01 3.041748046874997158e+01 3.093383789062497158e+01 3.008056640624997158e+01 2.998291015624997158e+01 3.006713867187497158e+01 3.062744140624997158e+01 3.041137695312497158e+01 3.001098632812497158e+01 3.042724609374997158e+01 3.048095703124997158e+01 3.054809570312497158e+01 2.960815429687497158e+01 3.073364257812497158e+01 3.005859374999997158e+01 3.041503906249997158e+01 3.007324218749997158e+01 2.991821289062497158e+01 2.942871093749997158e+01 3.029541015624997158e+01 3.063232421874997158e+01 3.019531249999997158e+01 3.033325195312497158e+01 2.970336914062497158e+01 2.990966796874997158e+01 3.043579101562497158e+01 3.047973632812497158e+01 3.007324218749997158e+01 3.034301757812497158e+01 2.994628906249997158e+01 3.095214843749997158e+01 3.053344726562497158e+01 3.038696289062497158e+01 3.049560546874997158e+01 3.132324218749997158e+01 2.997924804687497158e+01 3.039794921874997158e+01 3.068115234374997158e+01 3.074829101562497158e+01 2.983886718749997158e+01 3.132324218749997158e+01
4.825000000000000122e-02 3.967285156249996669e-01 3.613281249999996669e-01 7.080078124999994449e-01 9.545898437499991118e-01 1.398925781249998890e+00 2.237548828124998224e+00 3.253173828124997335e+00 4.956054687499995559e+00 5.451660156249995559e+00 7.010498046874994671e+00 8.164062499999992895e+00 9.331054687499992895e+00 1.029541015624999112e+01 1.151977539062499112e+01 1.256347656249998934e+01 1.360229492187498934e+01 1.405029296874998934e+01 1.534667968749998579e+01 1.566406249999998579e+01 1.671874999999998579e+01 1.668945312499998579e+01 1.815795898437498579e+01 1.900024414062498579e+01 1.935546874999998224e+01 2.049072265624998224e+01 1.951904296874998224e+01 2.028198242187498224e+01 2.062011718749998224e+01 2.124877929687498224e+01 2.232666015624998224e+01 2.176879882812498224e+01 2.202026367187498224e+01 2.363525390624997868e+01 2.371215820312497868e+01 2.272949218749998224e+01 2.469360351562497868e+01 2.390014648437497868e+01 2.481445312499997868e+01 2.451904296874997868e+01 2.491455078124997868e+01 2.526855468749997868e+01 2.520629882812497868e+01 2.480957031249997868e+01 2.607910156249997868e+01 2.538696289062497868e+01 2.579833984374997868e+01 2.494262695312497868e+01 2.628417968749997868e+01 2.604492187499997868e+01 2.546997070312497868e+01 2.667236328124997868e+01 2.640869140624997868e+01 2.594360351562497868e+01 2.655639648437497868e+01 2.570800781249997868e+01 2.598388671874997868e+01 2.599853515624997868e+01 2.710571289062497868e+01 2.672851562499997868e+01 2.723754882812497868e+01 2.637329101562497868e+01 2.630126953124997868e+01 2.777099609374997868e+01 2.636840820312497868e+01 2.769409179687497868e+01 2.791381835937497868e+01 2.725097656249997868e+01 2.745361328124997868e+01 2.774291992187497868e+01 2.788574218749997868e+01 2.776855468749997868e+01 2.807983398437497868e+01 2.827636718749997158e+01 2.852416992187497158e+01 2.776000976562497868e+01 2.810302734374997868e+01 2.943725585937497158e+01 2.839721679687497158e+01 2.854370117187497158e+01 2.879760742187497158e+01 2.851562499999997158e+01 2.917602539062497158e+01 2.862915039062497158e+01 2.802734374999997868e+01 2.854003906249997158e+01 2.957153320312497158e+01 2.928344726562497158e+01 2.970458984374997158e+01 2.949584960937497158e+01 2.993408203124997158e+01 2.903930664062497158e+01 2.954956054687497158e+01 2.897583007812497158e+01 2.976196289062497158e+01 2.961914062499997158e+01 2.911621093749997158e+01 2.845458984374997158e+01 2.940063476562497158e+01 2.854492187499997158e+01 2.934570312499997158e+01 3.009399414062497158e+01 2.928833007812497158e+01 2.944824218749997158e+01 2.989379882812497158e+01 2.930541992187497158e+01 3.031616210937497158e+01 2.898437499999997158e+01 2.915893554687497158e+01 2.953247070312497158e+01 3.002929687499997158e+01 2.919921874999997158e+01 2.956298828124997158e+01 2.949462890624997158e+01 2.894775390624997158e+01 2.976318359374997158e+01 2.914184570312497158e+01 2.970947265624997158e+01 2.904052734374997158e+01 2.917236328124997158e+01 3.003295898437497158e+01 3.005004882812497158e+01 2.868408203124997158e+01 2.943969726562497158e+01 2.930419921874997158e+01 2.970458984374997158e+01 2.864013671874997158e+01 2.956176757812497158e+01 2.898559570312497158e+01 2.979492187499997158e+01 2.979614257812497158e+01 2.852661132812497158e+01 2.936889648437497158e+01 2.982177734374997158e+01 2.850708007812497158e+01 2.968261718749997158e+01 2.923217773437497158e+01 2.934936523437497158e+01 2.956298828124997158e+01 2.917846679687497158e+01 3.013916015624997158e+01 2.916137695312497158e+01 2.890991210937497158e+01 3.050170898437497158e+01 2.989135742187497158e+01 2.963500976562497158e+01 2.916137695312497158e+01 2.933349609374997158e+01 2.965332031249997158e+01 2.936157226562497158e+01 2.968383789062497158e+01
4.875000000000000167e-02 3.320312499999997224e-01 3.320312499999997224e-01 5.419921874999995559e-01 8.630371093749993339e-01 1.279296874999998890e+00 1.890869140624998224e+00 2.873535156249997780e+00 4.306640624999996447e+00 4.976806640624995559e+00 6.264648437499994671e+00 6.922607421874994671e+00 8.339843749999992895e+00 9.454345703124992895e+00 1.077514648437499112e+01 1.154541015624998934e+01 1.286499023437498934e+01 1.307983398437498934e+01 1.373046874999998934e+01 1.436401367187498579e+01 1.607177734374998579e+01 1.618652343749998579e+01 1.702514648437498579e+01 1.753662109374998579e+01 1.811767578124998579e+01 1.939453124999998224e+01 1.927978515624998224e+01 1.924682617187498224e+01 1.933227539062498224e+01 2.075805664062498224e+01 2.123168945312498224e+01 2.086547851562498224e+01 2.130615234374998224e+01 2.288940429687498224e+01 2.276733398437498224e+01 2.218994140624998224e+01 2.303588867187498224e+01 2.273071289062498224e+01 2.349609374999997868e+01 2.362548828124997868e+01 2.353393554687497868e+01 2.314453124999997868e+01 2.439575195312497868e+01 2.430053710937497868e+01 2.364257812499997868e+01 2.429077148437497868e+01 2.485351562499997868e+01 2.441772460937497868e+01 2.531982421874997868e+01 2.507812499999997868e+01 2.538085937499997868e+01 2.581054687499997868e+01 2.525268554687497868e+01 2.576049804687497868e+01 2.558227539062497868e+01 2.462768554687497868e+01 2.514892578124997868e+01 2.514648437499997868e+01 2.592285156249997868e+01 2.594360351562497868e+01 2.636474609374997868e+01 2.598144531249997868e+01 2.554687499999997868e+01 2.631225585937497868e+01 2.622436523437497868e+01 2.694213867187497868e+01 2.703613281249997868e+01 2.603759765624997868e+01 2.673339843749997868e+01 2.652954101562497868e+01 2.683227539062497868e+01 2.669189453124997868e+01 2.716064453124997868e+01 2.720336914062497868e+01 2.711059570312497868e+01 2.677978515624997868e+01 2.772216796874997868e+01 2.829223632812497158e+01 2.774536132812497868e+01 2.721191406249997868e+01 2.794921874999997868e+01 2.808715820312497868e+01 2.790527343749997868e+01 2.761230468749997868e+01 2.784912109374997868e+01 2.774780273437497868e+01 2.778320312499997868e+01 2.874511718749997158e+01 2.869873046874997158e+01 2.917846679687497158e+01 2.857299804687497158e+01 2.852539062499997158e+01 2.826171874999997158e+01 2.833129882812497158e+01 2.893676757812497158e+01 2.887329101562497158e+01 2.799926757812497868e+01 2.779785156249997868e+01 2.825195312499997158e+01 2.767456054687497868e+01 2.815185546874997868e+01 2.882080078124997158e+01 2.806152343749997868e+01 2.830688476562497158e+01 2.874999999999997158e+01 2.817260742187497158e+01 2.900878906249997158e+01 2.880004882812497158e+01 2.891357421874997158e+01 2.897583007812497158e+01 2.900756835937497158e+01 2.791870117187497868e+01 2.885986328124997158e+01 2.925292968749997158e+01 2.829833984374997158e+01 2.778564453124997868e+01 2.895996093749997158e+01 2.885742187499997158e+01 2.780517578124997868e+01 2.827026367187497158e+01 2.904907226562497158e+01 2.889770507812497158e+01 2.856567382812497158e+01 2.863281249999997158e+01 2.828247070312497158e+01 2.908081054687497158e+01 2.814086914062497868e+01 2.853149414062497158e+01 2.804931640624997868e+01 2.879638671874997158e+01 2.926147460937497158e+01 2.841186523437497158e+01 2.908325195312497158e+01 2.853393554687497158e+01 2.819213867187497158e+01 2.840698242187497158e+01 2.865112304687497158e+01 2.923217773437497158e+01 2.898437499999997158e+01 2.840820312499997158e+01 2.920898437499997158e+01 2.885253906249997158e+01 2.878295898437497158e+01 2.940063476562497158e+01 2.865112304687497158e+01 2.877197265624997158e+01 2.871337890624997158e+01 2.845336914062497158e+01 2.858886718749997158e+01 2.851196289062497158e+01 2.948974609374997158e+01
4.925000000000000211e-02 2.661132812499997780e-01 3.405761718749997224e-01 5.859374999999995559e-01 8.093261718749993339e-01 1.171874999999999112e+00 1.754150390624998668e+00 2.664794921874997780e+00 3.907470703124996447e+00 4.636230468749996447e+00 6.199951171874994671e+00 6.823730468749994671e+00 7.785644531249992895e+00 8.544921874999992895e+00 9.576416015624992895e+00 1.096679687499999112e+01 1.212646484374998934e+01 1.217651367187498934e+01 1.295532226562498934e+01 1.351806640624998934e+01 1.485595703124998579e+01 1.491088867187498579e+01 1.598876953124998579e+01 1.679687499999998579e+01 1.695434570312498579e+01 1.743530273437498579e+01 1.815307617187498579e+01 1.829589843749998579e+01 1.907470703124998579e+01 1.955688476562498224e+01 1.994750976562498224e+01 1.919799804687498579e+01 2.004516601562498224e+01 2.140747070312498224e+01 2.104248046874998224e+01 2.101806640624998224e+01 2.199584960937498224e+01 2.213134765624998224e+01 2.281005859374998224e+01 2.263183593749998224e+01 2.320922851562497868e+01 2.265014648437498224e+01 2.357910156249997868e+01 2.230224609374998224e+01 2.293457031249998224e+01 2.331420898437497868e+01 2.363159179687497868e+01 2.347656249999997868e+01 2.422241210937497868e+01 2.425781249999997868e+01 2.469238281249997868e+01 2.527832031249997868e+01 2.414306640624997868e+01 2.494384765624997868e+01 2.365966796874997868e+01 2.367797851562497868e+01 2.315673828124997868e+01 2.463378906249997868e+01 2.512695312499997868e+01 2.438720703124997868e+01 2.507080078124997868e+01 2.462402343749997868e+01 2.479125976562497868e+01 2.579101562499997868e+01 2.537841796874997868e+01 2.508544921874997868e+01 2.605712890624997868e+01 2.519775390624997868e+01 2.615234374999997868e+01 2.635742187499997868e+01 2.571411132812497868e+01 2.601684570312497868e+01 2.628417968749997868e+01 2.637207031249997868e+01 2.611206054687497868e+01 2.645629882812497868e+01 2.699340820312497868e+01 2.730468749999997868e+01 2.677612304687497868e+01 2.680297851562497868e+01 2.689941406249997868e+01 2.744873046874997868e+01 2.672363281249997868e+01 2.682739257812497868e+01 2.636352539062497868e+01 2.693481445312497868e+01 2.738037109374997868e+01 2.705444335937497868e+01 2.770141601562497868e+01 2.735961914062497868e+01 2.666992187499997868e+01 2.758178710937497868e+01 2.680786132812497868e+01 2.729614257812497868e+01 2.799438476562497868e+01 2.713256835937497868e+01 2.654418945312497868e+01 2.705322265624997868e+01 2.815795898437497868e+01 2.641113281249997868e+01 2.794921874999997868e+01 2.807128906249997868e+01 2.696166992187497868e+01 2.729003906249997868e+01 2.768066406249997868e+01 2.747680664062497868e+01 2.812866210937497868e+01 2.717895507812497868e+01 2.729980468749997868e+01 2.770507812499997868e+01 2.729125976562497868e+01 2.713256835937497868e+01 2.804443359374997868e+01 2.790527343749997868e+01 2.769775390624997868e+01 2.696289062499997868e+01 2.778930664062497868e+01 2.774047851562497868e+01 2.733154296874997868e+01 2.660522460937497868e+01 2.777832031249997868e+01 2.755493164062497868e+01 2.721923828124997868e+01 2.782470703124997868e+01 2.772338867187497868e+01 2.779907226562497868e+01 2.772338867187497868e+01 2.727539062499997868e+01 2.672241210937497868e+01 2.741455078124997868e+01 2.781616210937497868e+01 2.786010742187497868e+01 2.803344726562497868e+01 2.769409179687497868e+01 2.777099609374997868e+01 2.734863281249997868e+01 2.778076171874997868e+01 2.737182617187497868e+01 2.795166015624997868e+01 2.782348632812497868e+01 2.844482421874997158e+01 2.826416015624997158e+01 2.806762695312497868e+01 2.850708007812497158e+01 2.797729492187497868e+01 2.775878906249997868e+01 2.787353515624997868e+01 2.739379882812497868e+01 2.744873046874997868e+01 2.762573242187497868e+01 2.861572265624997158e+01
4.975000000000000255e-02 2.722167968749997780e-01 2.868652343749997780e-01 6.005859374999994449e-01 8.410644531249993339e-01 1.110839843749999112e+00 1.501464843749998668e+00 2.382812499999998224e+00 3.334960937499997335e+00 4.459228515624996447e+00 5.451660156249995559e+00 6.324462890624994671e+00 7.341308593749992895e+00 8.078613281249992895e+00 8.793945312499992895e+00 1.020263671874999112e+01 1.114135742187499112e+01 1.182006835937498934e+01 1.224365234374998934e+01 1.290771484374998934e+01 1.379150390624998934e+01 1.399169921874998934e+01 1.456420898437498579e+01 1.562255859374998579e+01 1.604492187499998579e+01 1.688354492187498579e+01 1.707763671874998579e+01 1.744873046874998579e+01 1.788574218749998579e+01 1.825561523437498579e+01 1.877197265624998579e+01 1.866577148437498579e+01 1.873901367187498579e+01 2.015014648437498224e+01 1.965942382812498224e+01 1.983520507812498224e+01 2.085449218749998224e+01 2.113891601562498224e+01 2.149902343749998224e+01 2.164550781249998224e+01 2.241455078124998224e+01 2.161743164062498224e+01 2.292114257812498224e+01 2.138305664062498224e+01 2.221923828124998224e+01 2.224853515624998224e+01 2.293701171874998224e+01 2.243896484374998224e+01 2.325561523437497868e+01 2.273437499999998224e+01 2.289550781249998224e+01 2.326782226562497868e+01 2.294433593749998224e+01 2.336425781249997868e+01 2.297485351562498224e+01 2.265624999999998224e+01 2.274414062499998224e+01 2.326171874999997868e+01 2.361450195312497868e+01 2.413085937499997868e+01 2.389526367187497868e+01 2.408203124999997868e+01 2.405273437499997868e+01 2.458984374999997868e+01 2.483032226562497868e+01 2.448974609374997868e+01 2.514404296874997868e+01 2.406005859374997868e+01 2.452514648437497868e+01 2.544799804687497868e+01 2.537597656249997868e+01 2.532714843749997868e+01 2.508666992187497868e+01 2.534179687499997868e+01 2.507812499999997868e+01 2.471435546874997868e+01 2.590087890624997868e+01 2.630004882812497868e+01 2.630615234374997868e+01 2.598510742187497868e+01 2.635131835937497868e+01 2.619262695312497868e+01 2.531616210937497868e+01 2.569335937499997868e+01 2.567871093749997868e+01 2.604248046874997868e+01 2.597290039062497868e+01 2.597167968749997868e+01 2.660766601562497868e+01 2.595458984374997868e+01 2.562622070312497868e+01 2.651611328124997868e+01 2.632812499999997868e+01 2.606445312499997868e+01 2.637451171874997868e+01 2.600463867187497868e+01 2.647705078124997868e+01 2.599853515624997868e+01 2.659667968749997868e+01 2.583496093749997868e+01 2.685424804687497868e+01 2.706054687499997868e+01 2.671142578124997868e+01 2.606811523437497868e+01 2.623657226562497868e+01 2.688110351562497868e+01 2.648559570312497868e+01 2.611572265624997868e+01 2.667114257812497868e+01 2.609497070312497868e+01 2.632568359374997868e+01 2.682250976562497868e+01 2.722656249999997868e+01 2.685546874999997868e+01 2.697265624999997868e+01 2.639648437499997868e+01 2.622558593749997868e+01 2.632202148437497868e+01 2.621215820312497868e+01 2.684326171874997868e+01 2.679809570312497868e+01 2.646118164062497868e+01 2.624877929687497868e+01 2.706054687499997868e+01 2.694580078124997868e+01 2.724487304687497868e+01 2.626342773437497868e+01 2.737060546874997868e+01 2.579101562499997868e+01 2.624267578124997868e+01 2.701538085937497868e+01 2.760131835937497868e+01 2.661132812499997868e+01 2.653442382812497868e+01 2.645874023437497868e+01 2.647827148437497868e+01 2.749999999999997868e+01 2.582031249999997868e+01 2.716674804687497868e+01 2.707763671874997868e+01 2.672973632812497868e+01 2.679199218749997868e+01 2.694335937499997868e+01 2.698974609374997868e+01 2.772094726562497868e+01 2.735473632812497868e+01 2.635009765624997868e+01 2.701416015624997868e+01 2.703369140624997868e+01 2.660278320312497868e+01 2.723999023437497868e+01
5.025000000000000300e-02 2.709960937499997780e-01 3.002929687499997224e-01 4.821777343749995559e-01 7.556152343749993339e-01 9.252929687499991118e-01 1.386718749999998890e+00 2.447509765624997780e+00 2.962646484374997335e+00 3.831787109374996447e+00 4.598388671874996447e+00 5.594482421874995559e+00 6.708984374999994671e+00 7.470703124999992895e+00 8.127441406249992895e+00 9.331054687499992895e+00 1.003906249999999112e+01 1.049560546874999112e+01 1.158813476562498934e+01 1.225830078124998934e+01 1.301147460937498934e+01 1.311157226562498934e+01 1.394165039062498934e+01 1.470703124999998579e+01 1.518432617187498579e+01 1.573852539062498579e+01 1.602294921874998579e+01 1.609985351562498579e+01 1.593627929687498579e+01 1.672241210937498579e+01 1.786010742187498579e+01 1.781860351562498579e+01 1.732055664062498579e+01 1.862060546874998579e+01 1.906372070312498579e+01 1.875854492187498579e+01 1.990112304687498224e+01 2.024291992187498224e+01 2.030395507812498224e+01 2.033447265624998224e+01 2.097290039062498224e+01 2.025512695312498224e+01 2.096191406249998224e+01 2.026489257812498224e+01 2.128173828124998224e+01 2.156494140624998224e+01 2.106567382812498224e+01 2.194458007812498224e+01 2.204345703124998224e+01 2.191650390624998224e+01 2.177978515624998224e+01 2.257202148437498224e+01 2.139526367187498224e+01 2.276611328124998224e+01 2.177978515624998224e+01 2.226440429687498224e+01 2.204101562499998224e+01 2.277099609374998224e+01 2.299438476562498224e+01 2.311279296874997868e+01 2.294189453124998224e+01 2.289550781249998224e+01 2.358642578124997868e+01 2.336425781249997868e+01 2.322387695312497868e+01 2.344360351562497868e+01 2.326049804687497868e+01 2.288574218749998224e+01 2.371337890624997868e+01 2.367065429687497868e+01 2.365600585937497868e+01 2.391479492187497868e+01 2.381591796874997868e+01 2.455810546874997868e+01 2.401123046874997868e+01 2.383422851562497868e+01 2.473022460937497868e+01 2.516479492187497868e+01 2.466430664062497868e+01 2.427612304687497868e+01 2.521484374999997868e+01 2.546508789062497868e+01 2.510009765624997868e+01 2.493652343749997868e+01 2.451049804687497868e+01 2.523071289062497868e+01 2.493774414062497868e+01 2.533081054687497868e+01 2.546264648437497868e+01 2.503906249999997868e+01 2.452270507812497868e+01 2.530273437499997868e+01 2.538085937499997868e+01 2.593383789062497868e+01 2.519165039062497868e+01 2.553344726562497868e+01 2.544433593749997868e+01 2.536743164062497868e+01 2.549316406249997868e+01 2.483032226562497868e+01 2.567504882812497868e+01 2.620727539062497868e+01 2.600097656249997868e+01 2.508911132812497868e+01 2.571655273437497868e+01 2.580078124999997868e+01 2.563110351562497868e+01 2.564086914062497868e+01 2.616333007812497868e+01 2.536621093749997868e+01 2.525756835937497868e+01 2.562377929687497868e+01 2.557617187499997868e+01 2.550537109374997868e+01 2.570434570312497868e+01 2.578735351562497868e+01 2.656494140624997868e+01 2.604003906249997868e+01 2.576538085937497868e+01 2.504028320312497868e+01 2.561157226562497868e+01 2.641357421874997868e+01 2.507690429687497868e+01 2.651000976562497868e+01 2.615478515624997868e+01 2.593261718749997868e+01 2.580688476562497868e+01 2.601196289062497868e+01 2.540405273437497868e+01 2.540161132812497868e+01 2.576171874999997868e+01 2.628295898437497868e+01 2.514038085937497868e+01 2.577148437499997868e+01 2.652343749999997868e+01 2.564208984374997868e+01 2.667602539062497868e+01 2.533203124999997868e+01 2.600097656249997868e+01 2.600097656249997868e+01 2.639648437499997868e+01 2.541625976562497868e+01 2.643432617187497868e+01 2.671020507812497868e+01 2.656860351562497868e+01 2.559692382812497868e+01 2.596679687499997868e+01 2.663574218749997868e+01 2.593505859374997868e+01 2.565063476562497868e+01 2.610839843749997868e+01
5.075000000000000344e-02 2.551269531249997780e-01 2.917480468749997780e-01 4.260253906249996669e-01 7.336425781249993339e-01 9.692382812499991118e-01 1.342773437499998890e+00 2.014160156249998224e+00 2.703857421874997780e+00 3.510742187499997335e+00 4.334716796874996447e+00 5.019531249999995559e+00 6.193847656249994671e+00 7.003173828124994671e+00 7.613525390624992895e+00 8.570556640624992895e+00 9.656982421874991118e+00 9.801025390624991118e+00 1.069458007812499112e+01 1.092651367187499112e+01 1.219970703124998934e+01 1.252929687499998934e+01 1.321289062499998934e+01 1.365112304687498934e+01 1.428222656249998579e+01 1.494140624999998579e+01 1.548095703124998579e+01 1.459594726562498579e+01 1.519775390624998579e+01 1.609863281249998579e+01 1.679687499999998579e+01 1.700073242187498579e+01 1.628906249999998579e+01 1.755249023437498579e+01 1.778198242187498579e+01 1.752807617187498579e+01 1.864379882812498579e+01 1.863891601562498579e+01 1.906860351562498579e+01 1.905883789062498579e+01 1.960083007812498224e+01 1.886962890624998579e+01 1.977783203124998224e+01 1.967529296874998224e+01 1.995727539062498224e+01 2.039550781249998224e+01 2.047241210937498224e+01 2.078002929687498224e+01 2.044067382812498224e+01 2.074096679687498224e+01 2.125976562499998224e+01 2.132934570312498224e+01 2.093017578124998224e+01 2.178466796874998224e+01 2.107910156249998224e+01 2.112304687499998224e+01 2.121948242187498224e+01 2.146484374999998224e+01 2.193847656249998224e+01 2.226074218749998224e+01 2.185180664062498224e+01 2.196289062499998224e+01 2.257202148437498224e+01 2.237792968749998224e+01 2.221557617187498224e+01 2.201171874999998224e+01 2.296630859374998224e+01 2.201416015624998224e+01 2.278808593749998224e+01 2.280029296874998224e+01 2.243530273437498224e+01 2.266479492187498224e+01 2.270019531249998224e+01 2.373535156249997868e+01 2.315795898437497868e+01 2.270996093749998224e+01 2.388183593749997868e+01 2.426269531249997868e+01 2.377563476562497868e+01 2.338500976562497868e+01 2.353881835937497868e+01 2.440917968749997868e+01 2.356811523437497868e+01 2.462402343749997868e+01 2.413696289062497868e+01 2.423339843749997868e+01 2.411499023437497868e+01 2.461059570312497868e+01 2.441894531249997868e+01 2.415527343749997868e+01 2.400390624999997868e+01 2.435302734374997868e+01 2.415405273437497868e+01 2.360839843749997868e+01 2.504638671874997868e+01 2.441162109374997868e+01 2.398925781249997868e+01 2.419921874999997868e+01 2.489257812499997868e+01 2.412841796874997868e+01 2.572387695312497868e+01 2.565551757812497868e+01 2.437377929687497868e+01 2.428344726562497868e+01 2.528930664062497868e+01 2.476684570312497868e+01 2.472778320312497868e+01 2.494873046874997868e+01 2.497314453124997868e+01 2.460205078124997868e+01 2.465576171874997868e+01 2.480224609374997868e+01 2.386108398437497868e+01 2.470092773437497868e+01 2.459106445312497868e+01 2.481445312499997868e+01 2.465087890624997868e+01 2.506469726562497868e+01 2.496948242187497868e+01 2.442626953124997868e+01 2.474243164062497868e+01 2.543579101562497868e+01 2.466796874999997868e+01 2.481689453124997868e+01 2.467041015624997868e+01 2.531738281249997868e+01 2.449584960937497868e+01 2.464965820312497868e+01 2.499877929687497868e+01 2.450439453124997868e+01 2.568847656249997868e+01 2.549804687499997868e+01 2.487792968749997868e+01 2.517700195312497868e+01 2.492309570312497868e+01 2.565429687499997868e+01 2.565307617187497868e+01 2.467163085937497868e+01 2.455322265624997868e+01 2.540039062499997868e+01 2.607788085937497868e+01 2.497070312499997868e+01 2.544189453124997868e+01 2.558593749999997868e+01 2.536376953124997868e+01 2.583984374999997868e+01 2.532958984374997868e+01 2.585449218749997868e+01 2.497314453124997868e+01 2.450439453124997868e+01 2.478515624999997868e+01
5.125000000000000389e-02 1.806640624999998335e-01 2.307128906249997780e-01 3.930664062499996669e-01 6.249999999999994449e-01 8.129882812499993339e-01 1.273193359374998890e+00 1.760253906249998224e+00 2.635498046874997780e+00 3.294677734374997335e+00 4.129638671874996447e+00 4.926757812499995559e+00 5.795898437499994671e+00 6.313476562499994671e+00 7.252197265624992895e+00 7.984619140624992895e+00 8.685302734374992895e+00 9.125976562499992895e+00 9.943847656249991118e+00 1.053222656249999112e+01 1.141479492187499112e+01 1.175292968749998934e+01 1.180908203124998934e+01 1.287719726562498934e+01 1.285644531249998934e+01 1.331176757812498934e+01 1.452026367187498579e+01 1.391113281249998934e+01 1.443969726562498579e+01 1.500244140624998579e+01 1.580688476562498579e+01 1.605590820312498579e+01 1.584106445312498579e+01 1.662963867187498579e+01 1.683593749999998579e+01 1.662597656249998579e+01 1.769165039062498579e+01 1.781738281249998579e+01 1.784423828124998579e+01 1.772460937499998579e+01 1.839111328124998579e+01 1.823120117187498579e+01 1.882202148437498579e+01 1.886840820312498579e+01 1.981689453124998224e+01 1.990112304687498224e+01 1.990600585937498224e+01 1.946533203124998224e+01 2.023681640624998224e+01 1.965332031249998224e+01 2.033569335937498224e+01 2.042724609374998224e+01 1.990600585937498224e+01 2.074707031249998224e+01 1.943603515624998224e+01 1.965820312499998224e+01 2.016357421874998224e+01 2.132446289062498224e+01 2.063232421874998224e+01 2.065917968749998224e+01 2.138427734374998224e+01 2.078613281249998224e+01 2.120727539062498224e+01 2.103637695312498224e+01 2.111206054687498224e+01 2.087890624999998224e+01 2.117675781249998224e+01 2.076660156249998224e+01 2.113281249999998224e+01 2.163452148437498224e+01 2.157592773437498224e+01 2.161987304687498224e+01 2.194213867187498224e+01 2.208984374999998224e+01 2.206054687499998224e+01 2.175537109374998224e+01 2.256835937499998224e+01 2.256713867187498224e+01 2.322265624999997868e+01 2.223388671874998224e+01 2.280517578124998224e+01 2.334472656249997868e+01 2.264892578124998224e+01 2.342651367187497868e+01 2.330322265624997868e+01 2.323364257812497868e+01 2.315673828124997868e+01 2.292724609374998224e+01 2.321899414062497868e+01 2.302978515624998224e+01 2.337280273437497868e+01 2.379882812499997868e+01 2.371826171874997868e+01 2.291137695312498224e+01 2.405761718749997868e+01 2.269287109374998224e+01 2.328369140624997868e+01 2.317749023437497868e+01 2.398803710937497868e+01 2.321044921874997868e+01 2.325683593749997868e+01 2.411621093749997868e+01 2.389526367187497868e+01 2.327880859374997868e+01 2.386596679687497868e+01 2.332031249999997868e+01 2.391235351562497868e+01 2.395141601562497868e+01 2.415893554687497868e+01 2.346313476562497868e+01 2.356323242187497868e+01 2.333007812499997868e+01 2.391723632812497868e+01 2.390502929687497868e+01 2.380981445312497868e+01 2.326782226562497868e+01 2.357299804687497868e+01 2.432983398437497868e+01 2.418212890624997868e+01 2.286376953124998224e+01 2.339477539062497868e+01 2.440673828124997868e+01 2.363891601562497868e+01 2.365600585937497868e+01 2.425170898437497868e+01 2.428222656249997868e+01 2.388305664062497868e+01 2.388427734374997868e+01 2.347290039062497868e+01 2.385864257812497868e+01 2.372802734374997868e+01 2.424804687499997868e+01 2.305419921874997868e+01 2.372070312499997868e+01 2.395629882812497868e+01 2.390014648437497868e+01 2.378295898437497868e+01 2.413208007812497868e+01 2.428222656249997868e+01 2.461791992187497868e+01 2.412963867187497868e+01 2.439331054687497868e+01 2.451538085937497868e+01 2.423461914062497868e+01 2.430908203124997868e+01 2.414062499999997868e+01 2.462890624999997868e+01 2.463134765624997868e+01 2.407470703124997868e+01 2.319580078124997868e+01 2.422119140624997868e+01
5.175000000000000433e-02 1.879882812499998335e-01 2.575683593749997780e-01 3.393554687499997224e-01 5.261230468749995559e-01 6.506347656249994449e-01 9.985351562499991118e-01 1.688232421874998668e+00 2.362060546874998224e+00 3.137207031249997335e+00 3.425292968749997335e+00 4.194335937499996447e+00 5.013427734374995559e+00 5.944824218749994671e+00 6.590576171874994671e+00 7.187499999999992895e+00 7.867431640624992895e+00 8.464355468749992895e+00 9.293212890624992895e+00 9.812011718749991118e+00 1.066406249999999112e+01 1.110595703124999112e+01 1.088134765624999112e+01 1.178710937499998934e+01 1.186401367187498934e+01 1.266601562499998934e+01 1.332153320312498934e+01 1.303955078124998934e+01 1.380004882812498934e+01 1.425415039062498579e+01 1.503906249999998579e+01 1.482666015624998579e+01 1.495361328124998579e+01 1.602539062499998579e+01 1.645751953124998579e+01 1.559204101562498579e+01 1.639160156249998579e+01 1.685302734374998579e+01 1.723510742187498579e+01 1.714965820312498579e+01 1.745361328124998579e+01 1.758666992187498579e+01 1.821289062499998579e+01 1.794799804687498579e+01 1.847778320312498579e+01 1.878540039062498579e+01 1.864868164062498579e+01 1.831787109374998579e+01 1.889282226562498579e+01 1.848999023437498579e+01 1.932983398437498224e+01 1.903442382812498579e+01 1.908935546874998579e+01 1.942382812499998224e+01 1.872558593749998579e+01 1.936645507812498224e+01 1.859863281249998579e+01 2.032836914062498224e+01 1.900512695312498579e+01 1.953613281249998224e+01 1.995605468749998224e+01 1.984863281249998224e+01 2.087280273437498224e+01 2.057617187499998224e+01 2.052124023437498224e+01 1.990966796874998224e+01 1.992187499999998224e+01 2.016357421874998224e+01 2.019897460937498224e+01 2.061279296874998224e+01 2.112304687499998224e+01 2.074951171874998224e+01 2.132568359374998224e+01 2.072143554687498224e+01 2.093872070312498224e+01 2.132934570312498224e+01 2.146850585937498224e+01 2.118530273437498224e+01 2.232299804687498224e+01 2.174560546874998224e+01 2.204589843749998224e+01 2.201782226562498224e+01 2.188720703124998224e+01 2.222534179687498224e+01 2.267333984374998224e+01 2.164306640624998224e+01 2.178344726562498224e+01 2.201660156249998224e+01 2.163330078124998224e+01 2.224121093749998224e+01 2.209228515624998224e+01 2.238037109374998224e+01 2.291381835937498224e+01 2.164184570312498224e+01 2.237792968749998224e+01 2.239135742187498224e+01 2.207885742187498224e+01 2.192016601562498224e+01 2.303344726562498224e+01 2.189453124999998224e+01 2.246582031249998224e+01 2.266235351562498224e+01 2.234741210937498224e+01 2.255004882812498224e+01 2.367309570312497868e+01 2.243530273437498224e+01 2.294189453124998224e+01 2.252075195312498224e+01 2.243896484374998224e+01 2.240600585937498224e+01 2.284057617187498224e+01 2.281982421874998224e+01 2.275878906249998224e+01 2.255371093749998224e+01 2.260620117187498224e+01 2.298706054687498224e+01 2.254760742187498224e+01 2.344238281249997868e+01 2.358886718749997868e+01 2.264282226562498224e+01 2.295654296874998224e+01 2.346923828124997868e+01 2.312499999999997868e+01 2.291381835937498224e+01 2.328857421874997868e+01 2.299316406249998224e+01 2.316894531249997868e+01 2.272216796874998224e+01 2.287841796874998224e+01 2.326416015624997868e+01 2.274291992187498224e+01 2.304199218749997868e+01 2.326049804687497868e+01 2.317993164062497868e+01 2.286621093749998224e+01 2.330444335937497868e+01 2.293212890624998224e+01 2.305664062499997868e+01 2.320068359374997868e+01 2.298828124999998224e+01 2.382812499999997868e+01 2.317016601562497868e+01 2.360351562499997868e+01 2.361816406249997868e+01 2.322509765624997868e+01 2.359008789062497868e+01 2.341918945312497868e+01 2.365844726562497868e+01 2.302612304687498224e+01 2.318725585937497868e+01 2.355468749999997868e+01
5.225000000000000477e-02 1.416015625000018596e-01 2.148437500000028033e-01 2.697753906250034972e-01 5.029296875000065503e-01 6.347656250000082157e-01 9.387207031250122125e-01 1.400146484375018208e+00 2.041015625000026645e+00 3.002929687500039080e+00 3.312988281250043077e+00 4.016113281250052403e+00 4.576416015625059508e+00 5.407714843750070166e+00 6.066894531250078160e+00 6.783447265625088818e+00 7.801513671875101252e+00 7.471923828125096811e+00 8.358154296875108358e+00 9.133300781250119016e+00 9.869384765625127898e+00 1.025390625000013500e+01 1.014404296875013145e+01 1.110473632812514388e+01 1.119750976562514566e+01 1.220947265625015987e+01 1.222656250000015987e+01 1.209960937500015632e+01 1.248046875000016165e+01 1.350219726562517586e+01 1.421264648437518474e+01 1.347534179687517586e+01 1.407348632812518119e+01 1.477905273437519185e+01 1.458496093750018829e+01 1.479003906250019185e+01 1.588500976562520606e+01 1.581909179687520428e+01 1.619628906250021316e+01 1.594970703125020606e+01 1.693481445312522027e+01 1.633178710937521316e+01 1.699340820312522027e+01 1.725463867187522382e+01 1.760864257812523093e+01 1.756103515625022737e+01 1.746948242187522737e+01 1.764282226562523093e+01 1.810302734375023448e+01 1.776123046875023093e+01 1.792236328125023093e+01 1.806152343750023448e+01 1.783935546875023093e+01 1.866943359375024158e+01 1.807495117187523448e+01 1.825927734375023803e+01 1.815917968750023803e+01 1.919189453125024869e+01 1.856811523437524158e+01 1.897094726562524514e+01 1.872680664062524158e+01 1.913940429687524869e+01 1.952148437500025580e+01 1.941284179687525224e+01 1.967651367187525580e+01 1.915527343750024869e+01 1.920532226562524869e+01 1.876342773437524158e+01 1.901000976562524869e+01 1.957641601562525580e+01 1.999389648437525935e+01 1.985961914062525580e+01 1.967407226562525580e+01 2.030029296875026290e+01 2.028076171875026290e+01 1.976196289062525580e+01 2.090087890625027356e+01 2.111206054687527356e+01 2.072387695312527001e+01 2.068115234375027001e+01 2.021606445312526290e+01 2.106567382812527356e+01 2.076782226562527001e+01 2.196533203125028777e+01 2.115966796875027356e+01 2.108032226562527356e+01 2.084716796875027356e+01 2.090942382812527356e+01 2.043701171875026645e+01 2.119140625000027711e+01 2.055297851562527001e+01 2.126220703125027711e+01 2.140502929687527711e+01 2.115478515625027356e+01 2.200195312500028777e+01 2.136108398437527711e+01 2.132568359375027711e+01 2.112060546875027356e+01 2.187744140625028066e+01 2.066284179687527001e+01 2.155395507812528066e+01 2.144531250000027711e+01 2.112670898437527356e+01 2.163208007812528066e+01 2.156738281250028066e+01 2.137695312500027711e+01 2.153198242187528066e+01 2.191528320312528777e+01 2.184326171875028066e+01 2.225830078125029132e+01 2.215332031250028777e+01 2.129760742187527711e+01 2.159057617187528066e+01 2.186035156250028066e+01 2.136718750000027711e+01 2.149169921875027711e+01 2.127563476562527711e+01 2.253295898437529132e+01 2.226074218750029132e+01 2.169677734375028066e+01 2.209106445312528777e+01 2.230468750000029132e+01 2.211181640625028777e+01 2.232788085937529132e+01 2.184570312500028066e+01 2.190795898437528777e+01 2.160644531250028066e+01 2.183349609375028066e+01 2.241088867187529132e+01 2.188720703125028777e+01 2.191406250000028777e+01 2.229003906250029132e+01 2.226806640625029132e+01 2.224975585937529132e+01 2.198730468750028777e+01 2.221313476562528777e+01 2.190429687500028777e+01 2.159057617187528066e+01 2.237304687500029132e+01 2.227294921875029132e+01 2.243774414062529132e+01 2.202636718750028777e+01 2.290161132812529488e+01 2.266235351562529488e+01 2.179687500000028066e+01 2.306640625000029843e+01 2.232788085937529132e+01 2.301269531250029843e+01 2.258544921875029488e+01 2.199829101562528777e+01 2.255859375000029132e+01
[truncated: 358,626 more chars]
