# Supplementary material for: Microscopic mechanisms of pressure-induced amorphous-amorphous transitions and crystallisation in silicon
Source: Nat Commun. 2024 Jan 16;15:368. doi: 10.1038/s41467-023-44332-6 (PMC10792069; doi:10.1038/s41467-023-44332-6)
Supplement: Supplementary file 5 — Source Data [file 41467_2023_44332_MOESM5_ESM.zip › Source Data Combined Final/NCOMMS-23-21448B Source Data/SourceData/source_data_Main/Fig4b.txt]

# Time (ps)     HDA     VHDA
0.000000000000000000e+00 1.400000000000000000e+01 0.000000000000000000e+00
1.000000000000000056e-01 2.400000000000000000e+01 0.000000000000000000e+00
2.000000000000000111e-01 2.200000000000000000e+01 0.000000000000000000e+00
2.999999999999999889e-01 2.700000000000000000e+01 0.000000000000000000e+00
4.000000000000000222e-01 5.900000000000000000e+01 0.000000000000000000e+00
5.000000000000000000e-01 5.900000000000000000e+01 0.000000000000000000e+00
5.999999999999999778e-01 1.090000000000000000e+02 0.000000000000000000e+00
6.999999999999999556e-01 9.700000000000000000e+01 0.000000000000000000e+00
8.000000000000000444e-01 1.120000000000000000e+02 0.000000000000000000e+00
9.000000000000000222e-01 1.710000000000000000e+02 0.000000000000000000e+00
1.000000000000000000e+00 2.080000000000000000e+02 0.000000000000000000e+00
1.100000000000000089e+00 4.100000000000000000e+02 0.000000000000000000e+00
1.199999999999999956e+00 5.730000000000000000e+02 0.000000000000000000e+00
1.300000000000000044e+00 1.296000000000000000e+03 0.000000000000000000e+00
1.399999999999999911e+00 1.651000000000000000e+03 0.000000000000000000e+00
1.500000000000000000e+00 1.838000000000000000e+03 2.000000000000000000e+00
1.600000000000000089e+00 2.292000000000000000e+03 2.000000000000000000e+00
1.699999999999999956e+00 2.769000000000000000e+03 1.000000000000000000e+00
1.800000000000000044e+00 3.373000000000000000e+03 1.400000000000000000e+01
1.899999999999999911e+00 3.850000000000000000e+03 3.200000000000000000e+01
2.000000000000000000e+00 4.484000000000000000e+03 6.000000000000000000e+01
2.100000000000000089e+00 5.054000000000000000e+03 7.200000000000000000e+01
2.200000000000000178e+00 5.504000000000000000e+03 8.600000000000000000e+01
2.299999999999999822e+00 5.876000000000000000e+03 1.380000000000000000e+02
2.399999999999999911e+00 6.194000000000000000e+03 1.950000000000000000e+02
2.500000000000000000e+00 6.429000000000000000e+03 2.840000000000000000e+02
2.600000000000000089e+00 6.524000000000000000e+03 7.010000000000000000e+02
2.700000000000000178e+00 6.386000000000000000e+03 1.056000000000000000e+03
2.799999999999999822e+00 6.318000000000000000e+03 1.402000000000000000e+03
2.899999999999999911e+00 6.144000000000000000e+03 1.733000000000000000e+03
3.000000000000000000e+00 5.867000000000000000e+03 2.080000000000000000e+03
3.100000000000000089e+00 5.434000000000000000e+03 2.585000000000000000e+03
3.200000000000000178e+00 4.770000000000000000e+03 3.313000000000000000e+03
3.299999999999999822e+00 4.117000000000000000e+03 4.004000000000000000e+03
3.399999999999999911e+00 3.744000000000000000e+03 4.383000000000000000e+03
3.500000000000000000e+00 3.259000000000000000e+03 4.861000000000000000e+03
3.600000000000000089e+00 2.965000000000000000e+03 5.171000000000000000e+03
3.700000000000000178e+00 2.610000000000000000e+03 5.511000000000000000e+03
3.799999999999999822e+00 2.200000000000000000e+03 5.898000000000000000e+03
3.899999999999999911e+00 1.912000000000000000e+03 6.173000000000000000e+03
4.000000000000000000e+00 1.723000000000000000e+03 6.356000000000000000e+03
4.099999999999999645e+00 1.365000000000000000e+03 6.712000000000000000e+03
4.200000000000000178e+00 1.029000000000000000e+03 6.920000000000000000e+03
4.299999999999999822e+00 8.570000000000000000e+02 7.062000000000000000e+03
4.400000000000000355e+00 7.000000000000000000e+02 7.138000000000000000e+03
4.500000000000000000e+00 4.100000000000000000e+02 7.251000000000000000e+03
4.599999999999999645e+00 2.750000000000000000e+02 7.377000000000000000e+03
4.700000000000000178e+00 2.340000000000000000e+02 7.457000000000000000e+03
4.799999999999999822e+00 2.410000000000000000e+02 7.528000000000000000e+03
4.900000000000000355e+00 2.120000000000000000e+02 7.551000000000000000e+03
5.000000000000000000e+00 1.520000000000000000e+02 7.677000000000000000e+03
5.099999999999999645e+00 1.190000000000000000e+02 7.749000000000000000e+03
5.200000000000000178e+00 1.170000000000000000e+02 7.784000000000000000e+03
5.299999999999999822e+00 1.000000000000000000e+02 7.819000000000000000e+03
5.400000000000000355e+00 8.000000000000000000e+01 7.858000000000000000e+03
5.500000000000000000e+00 4.700000000000000000e+01 7.907000000000000000e+03
5.599999999999999645e+00 5.500000000000000000e+01 7.971000000000000000e+03
5.700000000000000178e+00 4.700000000000000000e+01 7.961000000000000000e+03
5.799999999999999822e+00 4.500000000000000000e+01 7.986000000000000000e+03
5.900000000000000355e+00 3.800000000000000000e+01 8.023000000000000000e+03
6.000000000000000000e+00 3.600000000000000000e+01 8.051000000000000000e+03
6.099999999999999645e+00 4.600000000000000000e+01 8.023000000000000000e+03
6.200000000000000178e+00 5.300000000000000000e+01 8.024000000000000000e+03
6.299999999999999822e+00 4.800000000000000000e+01 8.041000000000000000e+03
6.400000000000000355e+00 3.500000000000000000e+01 8.075000000000000000e+03
6.500000000000000000e+00 3.200000000000000000e+01 8.073000000000000000e+03
6.599999999999999645e+00 3.400000000000000000e+01 8.091000000000000000e+03
6.700000000000000178e+00 3.300000000000000000e+01 8.095000000000000000e+03
6.799999999999999822e+00 3.300000000000000000e+01 8.088000000000000000e+03
6.900000000000000355e+00 1.600000000000000000e+01 8.117000000000000000e+03
7.000000000000000000e+00 3.100000000000000000e+01 8.089000000000000000e+03
7.099999999999999645e+00 3.200000000000000000e+01 8.111000000000000000e+03
7.200000000000000178e+00 3.300000000000000000e+01 8.104000000000000000e+03
7.299999999999999822e+00 3.400000000000000000e+01 8.109000000000000000e+03
7.400000000000000355e+00 3.800000000000000000e+01 8.095000000000000000e+03
7.500000000000000000e+00 2.400000000000000000e+01 8.105000000000000000e+03
7.599999999999999645e+00 2.500000000000000000e+01 8.107000000000000000e+03
7.700000000000000178e+00 2.600000000000000000e+01 8.109000000000000000e+03
7.799999999999999822e+00 2.500000000000000000e+01 8.099000000000000000e+03
7.900000000000000355e+00 2.000000000000000000e+01 8.133000000000000000e+03
8.000000000000000000e+00 2.200000000000000000e+01 8.119000000000000000e+03
8.099999999999999645e+00 2.300000000000000000e+01 8.114000000000000000e+03
8.199999999999999289e+00 2.600000000000000000e+01 8.102000000000000000e+03
8.300000000000000711e+00 1.300000000000000000e+01 8.127000000000000000e+03
8.400000000000000355e+00 1.000000000000000000e+01 8.135000000000000000e+03
8.500000000000000000e+00 2.100000000000000000e+01 8.118000000000000000e+03
8.599999999999999645e+00 2.200000000000000000e+01 8.120000000000000000e+03
8.699999999999999289e+00 2.100000000000000000e+01 8.134000000000000000e+03
8.800000000000000711e+00 2.100000000000000000e+01 8.145000000000000000e+03
8.900000000000000355e+00 2.200000000000000000e+01 8.130000000000000000e+03
9.000000000000000000e+00 1.200000000000000000e+01 8.146000000000000000e+03
9.099999999999999645e+00 1.900000000000000000e+01 8.133000000000000000e+03
9.199999999999999289e+00 2.100000000000000000e+01 8.134000000000000000e+03
9.300000000000000711e+00 2.300000000000000000e+01 8.145000000000000000e+03
9.400000000000000355e+00 7.000000000000000000e+00 8.148000000000000000e+03
9.500000000000000000e+00 2.300000000000000000e+01 8.133000000000000000e+03
9.599999999999999645e+00 1.600000000000000000e+01 8.144000000000000000e+03
9.699999999999999289e+00 1.400000000000000000e+01 8.137000000000000000e+03
9.800000000000000711e+00 9.000000000000000000e+00 8.145000000000000000e+03
9.900000000000000355e+00 9.000000000000000000e+00 8.151000000000000000e+03
1.000000000000000000e+01 2.700000000000000000e+01 8.124000000000000000e+03
