# Supplementary material for: Microscopic mechanisms of pressure-induced amorphous-amorphous transitions and crystallisation in silicon
Source: Nat Commun. 2024 Jan 16;15:368. doi: 10.1038/s41467-023-44332-6 (PMC10792069; doi:10.1038/s41467-023-44332-6)
Supplement: Supplementary file 5 — Source Data [file 41467_2023_44332_MOESM5_ESM.zip › Source Data Combined Final/NCOMMS-23-21448B Source Data/SourceData/source_data_Main/Fig4c.txt]

#! Time (ps)    VHDA-clusters   LDA     HDA
1.169999999999999929e+00 2.441406250000000000e-02 0.000000000000000000e+00 1.000000000000000000e+02
1.171000000000000041e+00 2.441406250000000000e-02 0.000000000000000000e+00 1.000000000000000000e+02
1.171999999999999931e+00 2.441406250000000000e-02 0.000000000000000000e+00 1.000000000000000000e+02
1.173000000000000043e+00 2.441406250000000000e-02 0.000000000000000000e+00 1.000000000000000000e+02
1.173999999999999932e+00 2.441406250000000000e-02 0.000000000000000000e+00 1.000000000000000000e+02
1.175000000000000044e+00 2.441406250000000000e-02 0.000000000000000000e+00 1.000000000000000000e+02
1.175999999999999934e+00 2.441406250000000000e-02 0.000000000000000000e+00 1.000000000000000000e+02
1.177000000000000046e+00 1.220703125000000000e-02 0.000000000000000000e+00 1.000000000000000000e+02
1.177999999999999936e+00 1.220703125000000000e-02 0.000000000000000000e+00 1.000000000000000000e+02
1.179000000000000048e+00 1.220703125000000000e-02 0.000000000000000000e+00 1.000000000000000000e+02
1.179999999999999938e+00 1.220703125000000000e-02 0.000000000000000000e+00 1.000000000000000000e+02
1.181000000000000050e+00 1.220703125000000000e-02 0.000000000000000000e+00 1.000000000000000000e+02
1.181999999999999940e+00 1.220703125000000000e-02 0.000000000000000000e+00 1.000000000000000000e+02
1.183000000000000052e+00 1.220703125000000000e-02 0.000000000000000000e+00 1.000000000000000000e+02
1.183999999999999941e+00 1.220703125000000000e-02 0.000000000000000000e+00 1.000000000000000000e+02
1.185000000000000053e+00 1.220703125000000000e-02 0.000000000000000000e+00 1.000000000000000000e+02
1.185999999999999943e+00 1.220703125000000000e-02 0.000000000000000000e+00 1.000000000000000000e+02
1.187000000000000055e+00 1.220703125000000000e-02 0.000000000000000000e+00 1.000000000000000000e+02
1.187999999999999945e+00 1.220703125000000000e-02 0.000000000000000000e+00 1.000000000000000000e+02
1.189000000000000057e+00 1.220703125000000000e-02 0.000000000000000000e+00 1.000000000000000000e+02
1.189999999999999947e+00 1.220703125000000000e-02 0.000000000000000000e+00 1.000000000000000000e+02
1.191000000000000059e+00 1.220703125000000000e-02 0.000000000000000000e+00 1.000000000000000000e+02
1.191999999999999948e+00 1.220703125000000000e-02 0.000000000000000000e+00 1.000000000000000000e+02
1.203000000000000069e+00 1.220703125000000000e-02 0.000000000000000000e+00 1.000000000000000000e+02
1.203999999999999959e+00 1.220703125000000000e-02 0.000000000000000000e+00 1.000000000000000000e+02
1.205000000000000071e+00 1.220703125000000000e-02 0.000000000000000000e+00 1.000000000000000000e+02
1.205999999999999961e+00 1.220703125000000000e-02 0.000000000000000000e+00 1.000000000000000000e+02
1.207000000000000073e+00 1.220703125000000000e-02 0.000000000000000000e+00 1.000000000000000000e+02
1.207999999999999963e+00 1.220703125000000000e-02 0.000000000000000000e+00 1.000000000000000000e+02
1.209000000000000075e+00 1.220703125000000000e-02 0.000000000000000000e+00 1.000000000000000000e+02
1.209999999999999964e+00 1.220703125000000000e-02 0.000000000000000000e+00 1.000000000000000000e+02
1.211000000000000076e+00 1.220703125000000000e-02 0.000000000000000000e+00 1.000000000000000000e+02
1.211999999999999966e+00 1.220703125000000000e-02 0.000000000000000000e+00 1.000000000000000000e+02
1.213000000000000078e+00 1.220703125000000000e-02 0.000000000000000000e+00 1.000000000000000000e+02
1.213999999999999968e+00 1.220703125000000000e-02 0.000000000000000000e+00 1.000000000000000000e+02
1.215000000000000080e+00 1.220703125000000000e-02 0.000000000000000000e+00 1.000000000000000000e+02
1.223999999999999977e+00 1.220703125000000000e-02 0.000000000000000000e+00 1.000000000000000000e+02
1.225000000000000089e+00 1.220703125000000000e-02 0.000000000000000000e+00 1.000000000000000000e+02
1.225999999999999979e+00 1.220703125000000000e-02 0.000000000000000000e+00 1.000000000000000000e+02
1.227000000000000091e+00 1.220703125000000000e-02 0.000000000000000000e+00 1.000000000000000000e+02
1.227999999999999980e+00 1.220703125000000000e-02 0.000000000000000000e+00 1.000000000000000000e+02
1.229000000000000092e+00 1.220703125000000000e-02 0.000000000000000000e+00 1.000000000000000000e+02
1.229999999999999982e+00 1.220703125000000000e-02 0.000000000000000000e+00 1.000000000000000000e+02
1.231000000000000094e+00 1.220703125000000000e-02 0.000000000000000000e+00 1.000000000000000000e+02
1.231999999999999984e+00 1.220703125000000000e-02 0.000000000000000000e+00 1.000000000000000000e+02
1.233000000000000096e+00 1.220703125000000000e-02 0.000000000000000000e+00 1.000000000000000000e+02
1.235000000000000098e+00 1.220703125000000000e-02 0.000000000000000000e+00 1.000000000000000000e+02
1.235999999999999988e+00 1.220703125000000000e-02 0.000000000000000000e+00 1.000000000000000000e+02
1.237000000000000099e+00 1.220703125000000000e-02 0.000000000000000000e+00 1.000000000000000000e+02
1.237999999999999989e+00 1.220703125000000000e-02 0.000000000000000000e+00 1.000000000000000000e+02
1.239000000000000101e+00 1.220703125000000000e-02 0.000000000000000000e+00 1.000000000000000000e+02
1.239999999999999991e+00 1.220703125000000000e-02 0.000000000000000000e+00 1.000000000000000000e+02
1.241000000000000103e+00 1.220703125000000000e-02 0.000000000000000000e+00 1.000000000000000000e+02
1.241999999999999993e+00 1.220703125000000000e-02 0.000000000000000000e+00 1.000000000000000000e+02
1.243000000000000105e+00 1.220703125000000000e-02 0.000000000000000000e+00 1.000000000000000000e+02
1.370000000000000107e+00 1.220703125000000000e-02 0.000000000000000000e+00 1.000000000000000000e+02
1.370999999999999996e+00 1.220703125000000000e-02 0.000000000000000000e+00 1.000000000000000000e+02
1.372000000000000108e+00 1.220703125000000000e-02 0.000000000000000000e+00 1.000000000000000000e+02
1.372999999999999998e+00 1.220703125000000000e-02 0.000000000000000000e+00 1.000000000000000000e+02
1.374000000000000110e+00 1.220703125000000000e-02 0.000000000000000000e+00 1.000000000000000000e+02
1.375000000000000000e+00 1.220703125000000000e-02 0.000000000000000000e+00 1.000000000000000000e+02
1.375999999999999890e+00 1.220703125000000000e-02 0.000000000000000000e+00 1.000000000000000000e+02
1.379999999999999893e+00 1.220703125000000000e-02 0.000000000000000000e+00 1.000000000000000000e+02
1.381000000000000005e+00 1.220703125000000000e-02 0.000000000000000000e+00 1.000000000000000000e+02
1.381999999999999895e+00 1.220703125000000000e-02 0.000000000000000000e+00 1.000000000000000000e+02
1.383000000000000007e+00 1.220703125000000000e-02 0.000000000000000000e+00 1.000000000000000000e+02
1.383999999999999897e+00 1.220703125000000000e-02 0.000000000000000000e+00 1.000000000000000000e+02
1.385000000000000009e+00 1.220703125000000000e-02 0.000000000000000000e+00 1.000000000000000000e+02
1.385999999999999899e+00 1.220703125000000000e-02 0.000000000000000000e+00 1.000000000000000000e+02
1.387000000000000011e+00 1.220703125000000000e-02 0.000000000000000000e+00 1.000000000000000000e+02
1.395000000000000018e+00 1.220703125000000000e-02 0.000000000000000000e+00 1.000000000000000000e+02
1.401000000000000023e+00 1.220703125000000000e-02 0.000000000000000000e+00 1.000000000000000000e+02
1.401999999999999913e+00 1.220703125000000000e-02 0.000000000000000000e+00 1.000000000000000000e+02
1.403000000000000025e+00 1.220703125000000000e-02 0.000000000000000000e+00 1.000000000000000000e+02
1.403999999999999915e+00 1.220703125000000000e-02 0.000000000000000000e+00 1.000000000000000000e+02
1.405000000000000027e+00 1.220703125000000000e-02 0.000000000000000000e+00 1.000000000000000000e+02
1.405999999999999917e+00 1.220703125000000000e-02 0.000000000000000000e+00 1.000000000000000000e+02
1.407000000000000028e+00 1.220703125000000000e-02 0.000000000000000000e+00 1.000000000000000000e+02
1.407999999999999918e+00 1.220703125000000000e-02 0.000000000000000000e+00 1.000000000000000000e+02
1.409000000000000030e+00 1.220703125000000000e-02 0.000000000000000000e+00 1.000000000000000000e+02
1.409999999999999920e+00 1.220703125000000000e-02 0.000000000000000000e+00 1.000000000000000000e+02
1.411000000000000032e+00 1.220703125000000000e-02 0.000000000000000000e+00 1.000000000000000000e+02
1.411999999999999922e+00 1.220703125000000000e-02 0.000000000000000000e+00 1.000000000000000000e+02
1.413000000000000034e+00 1.220703125000000000e-02 0.000000000000000000e+00 1.000000000000000000e+02
1.413999999999999924e+00 1.220703125000000000e-02 0.000000000000000000e+00 1.000000000000000000e+02
1.415000000000000036e+00 1.220703125000000000e-02 0.000000000000000000e+00 1.000000000000000000e+02
1.415999999999999925e+00 1.220703125000000000e-02 0.000000000000000000e+00 1.000000000000000000e+02
1.417000000000000037e+00 1.220703125000000000e-02 0.000000000000000000e+00 1.000000000000000000e+02
1.417999999999999927e+00 1.220703125000000000e-02 0.000000000000000000e+00 1.000000000000000000e+02
1.419000000000000039e+00 1.220703125000000000e-02 0.000000000000000000e+00 1.000000000000000000e+02
1.419999999999999929e+00 1.220703125000000000e-02 0.000000000000000000e+00 1.000000000000000000e+02
1.421000000000000041e+00 1.220703125000000000e-02 0.000000000000000000e+00 1.000000000000000000e+02
1.421999999999999931e+00 1.220703125000000000e-02 0.000000000000000000e+00 1.000000000000000000e+02
1.423000000000000043e+00 1.220703125000000000e-02 0.000000000000000000e+00 1.000000000000000000e+02
1.423999999999999932e+00 1.220703125000000000e-02 0.000000000000000000e+00 1.000000000000000000e+02
1.425000000000000044e+00 1.220703125000000000e-02 0.000000000000000000e+00 1.000000000000000000e+02
1.425999999999999934e+00 2.441406250000000000e-02 0.000000000000000000e+00 1.000000000000000000e+02
1.427000000000000046e+00 2.441406250000000000e-02 0.000000000000000000e+00 1.000000000000000000e+02
1.427999999999999936e+00 1.220703125000000000e-02 0.000000000000000000e+00 1.000000000000000000e+02
1.429000000000000048e+00 2.441406250000000000e-02 0.000000000000000000e+00 1.000000000000000000e+02
1.429999999999999938e+00 2.441406250000000000e-02 0.000000000000000000e+00 1.000000000000000000e+02
1.431000000000000050e+00 2.441406250000000000e-02 0.000000000000000000e+00 1.000000000000000000e+02
1.431999999999999940e+00 2.441406250000000000e-02 0.000000000000000000e+00 1.000000000000000000e+02
1.433000000000000052e+00 2.441406250000000000e-02 0.000000000000000000e+00 1.000000000000000000e+02
1.433999999999999941e+00 2.441406250000000000e-02 0.000000000000000000e+00 1.000000000000000000e+02
1.435000000000000053e+00 2.441406250000000000e-02 0.000000000000000000e+00 1.000000000000000000e+02
1.435999999999999943e+00 1.220703125000000000e-02 0.000000000000000000e+00 1.000000000000000000e+02
1.437000000000000055e+00 1.220703125000000000e-02 0.000000000000000000e+00 1.000000000000000000e+02
1.449000000000000066e+00 1.220703125000000000e-02 0.000000000000000000e+00 1.000000000000000000e+02
1.449999999999999956e+00 1.220703125000000000e-02 0.000000000000000000e+00 1.000000000000000000e+02
1.451000000000000068e+00 1.220703125000000000e-02 0.000000000000000000e+00 1.000000000000000000e+02
1.451999999999999957e+00 1.220703125000000000e-02 0.000000000000000000e+00 1.000000000000000000e+02
1.463999999999999968e+00 2.441406250000000000e-02 0.000000000000000000e+00 1.000000000000000000e+02
1.465000000000000080e+00 2.441406250000000000e-02 0.000000000000000000e+00 1.000000000000000000e+02
1.465999999999999970e+00 1.220703125000000000e-02 0.000000000000000000e+00 1.000000000000000000e+02
1.467000000000000082e+00 2.441406250000000000e-02 8.333330000000000126e+00 9.166670000000000584e+01
1.477999999999999980e+00 1.220703125000000000e-02 0.000000000000000000e+00 1.000000000000000000e+02
1.481999999999999984e+00 1.220703125000000000e-02 0.000000000000000000e+00 1.000000000000000000e+02
1.483000000000000096e+00 1.220703125000000000e-02 0.000000000000000000e+00 1.000000000000000000e+02
1.483999999999999986e+00 1.220703125000000000e-02 0.000000000000000000e+00 1.000000000000000000e+02
1.487999999999999989e+00 1.220703125000000000e-02 0.000000000000000000e+00 1.000000000000000000e+02
1.489000000000000101e+00 1.220703125000000000e-02 0.000000000000000000e+00 1.000000000000000000e+02
1.491000000000000103e+00 1.220703125000000000e-02 0.000000000000000000e+00 1.000000000000000000e+02
1.491999999999999993e+00 2.441406250000000000e-02 0.000000000000000000e+00 1.000000000000000000e+02
1.493000000000000105e+00 1.220703125000000000e-02 0.000000000000000000e+00 1.000000000000000000e+02
1.493999999999999995e+00 1.220703125000000000e-02 0.000000000000000000e+00 1.000000000000000000e+02
1.495000000000000107e+00 2.441406250000000000e-02 7.692309999999999093e+00 9.230769999999999698e+01
1.495999999999999996e+00 2.441406250000000000e-02 7.692309999999999093e+00 9.230769999999999698e+01
1.497000000000000108e+00 2.441406250000000000e-02 7.692309999999999093e+00 9.230769999999999698e+01
1.497999999999999998e+00 1.220703125000000000e-02 1.250000000000000000e+01 8.750000000000000000e+01
1.499000000000000110e+00 1.220703125000000000e-02 1.250000000000000000e+01 8.750000000000000000e+01
1.500000000000000000e+00 2.441406250000000000e-02 8.333330000000000126e+00 9.166670000000000584e+01
1.500999999999999890e+00 2.441406250000000000e-02 8.333330000000000126e+00 9.166670000000000584e+01
1.502000000000000002e+00 1.220703125000000000e-02 0.000000000000000000e+00 1.000000000000000000e+02
1.508999999999999897e+00 1.220703125000000000e-02 1.250000000000000000e+01 8.750000000000000000e+01
1.512999999999999901e+00 1.220703125000000000e-02 1.250000000000000000e+01 8.750000000000000000e+01
1.514000000000000012e+00 1.220703125000000000e-02 1.250000000000000000e+01 8.750000000000000000e+01
1.514999999999999902e+00 1.220703125000000000e-02 1.250000000000000000e+01 8.750000000000000000e+01
1.516000000000000014e+00 1.220703125000000000e-02 1.250000000000000000e+01 8.750000000000000000e+01
1.516999999999999904e+00 1.220703125000000000e-02 1.250000000000000000e+01 8.750000000000000000e+01
1.518000000000000016e+00 1.220703125000000000e-02 1.250000000000000000e+01 8.750000000000000000e+01
1.518999999999999906e+00 1.220703125000000000e-02 1.250000000000000000e+01 8.750000000000000000e+01
1.520000000000000018e+00 1.220703125000000000e-02 1.250000000000000000e+01 8.750000000000000000e+01
1.520999999999999908e+00 1.220703125000000000e-02 1.250000000000000000e+01 8.750000000000000000e+01
1.522000000000000020e+00 1.220703125000000000e-02 1.250000000000000000e+01 8.750000000000000000e+01
1.522999999999999909e+00 1.220703125000000000e-02 1.250000000000000000e+01 8.750000000000000000e+01
1.524000000000000021e+00 1.220703125000000000e-02 1.250000000000000000e+01 8.750000000000000000e+01
1.526999999999999913e+00 1.220703125000000000e-02 0.000000000000000000e+00 1.000000000000000000e+02
1.528000000000000025e+00 1.220703125000000000e-02 0.000000000000000000e+00 1.000000000000000000e+02
1.532999999999999918e+00 1.220703125000000000e-02 0.000000000000000000e+00 1.000000000000000000e+02
1.534000000000000030e+00 1.220703125000000000e-02 0.000000000000000000e+00 1.000000000000000000e+02
1.534999999999999920e+00 1.220703125000000000e-02 0.000000000000000000e+00 1.000000000000000000e+02
1.536000000000000032e+00 1.220703125000000000e-02 0.000000000000000000e+00 1.000000000000000000e+02
1.536999999999999922e+00 1.220703125000000000e-02 0.000000000000000000e+00 1.000000000000000000e+02
1.540000000000000036e+00 1.220703125000000000e-02 0.000000000000000000e+00 1.000000000000000000e+02
1.540999999999999925e+00 1.220703125000000000e-02 0.000000000000000000e+00 1.000000000000000000e+02
1.542000000000000037e+00 1.220703125000000000e-02 0.000000000000000000e+00 1.000000000000000000e+02
1.542999999999999927e+00 1.220703125000000000e-02 0.000000000000000000e+00 1.000000000000000000e+02
1.544000000000000039e+00 1.220703125000000000e-02 0.000000000000000000e+00 1.000000000000000000e+02
1.544999999999999929e+00 2.441406250000000000e-02 0.000000000000000000e+00 1.000000000000000000e+02
1.546000000000000041e+00 2.441406250000000000e-02 0.000000000000000000e+00 1.000000000000000000e+02
1.546999999999999931e+00 2.441406250000000000e-02 0.000000000000000000e+00 1.000000000000000000e+02
1.548000000000000043e+00 2.441406250000000000e-02 0.000000000000000000e+00 1.000000000000000000e+02
1.548999999999999932e+00 1.220703125000000000e-02 0.000000000000000000e+00 1.000000000000000000e+02
1.550000000000000044e+00 1.220703125000000000e-02 0.000000000000000000e+00 1.000000000000000000e+02
1.550999999999999934e+00 1.220703125000000000e-02 0.000000000000000000e+00 1.000000000000000000e+02
1.552000000000000046e+00 1.220703125000000000e-02 0.000000000000000000e+00 1.000000000000000000e+02
1.552999999999999936e+00 1.220703125000000000e-02 0.000000000000000000e+00 1.000000000000000000e+02
1.554000000000000048e+00 2.441406250000000000e-02 0.000000000000000000e+00 1.000000000000000000e+02
1.554999999999999938e+00 2.441406250000000000e-02 0.000000000000000000e+00 1.000000000000000000e+02
1.556000000000000050e+00 2.441406250000000000e-02 0.000000000000000000e+00 1.000000000000000000e+02
1.556999999999999940e+00 2.441406250000000000e-02 0.000000000000000000e+00 1.000000000000000000e+02
1.558000000000000052e+00 2.441406250000000000e-02 0.000000000000000000e+00 1.000000000000000000e+02
1.558999999999999941e+00 2.441406250000000000e-02 0.000000000000000000e+00 1.000000000000000000e+02
1.560000000000000053e+00 3.662109375000000000e-02 0.000000000000000000e+00 1.000000000000000000e+02
1.560999999999999943e+00 4.882812500000000000e-02 0.000000000000000000e+00 1.000000000000000000e+02
1.562000000000000055e+00 3.662109375000000000e-02 0.000000000000000000e+00 1.000000000000000000e+02
1.562999999999999945e+00 3.662109375000000000e-02 0.000000000000000000e+00 1.000000000000000000e+02
1.564000000000000057e+00 6.103515625000000000e-02 0.000000000000000000e+00 1.000000000000000000e+02
1.564999999999999947e+00 7.324218750000000000e-02 0.000000000000000000e+00 1.000000000000000000e+02
1.566000000000000059e+00 6.103515625000000000e-02 0.000000000000000000e+00 1.000000000000000000e+02
1.566999999999999948e+00 4.882812500000000000e-02 0.000000000000000000e+00 1.000000000000000000e+02
1.568000000000000060e+00 4.882812500000000000e-02 0.000000000000000000e+00 1.000000000000000000e+02
1.568999999999999950e+00 4.882812500000000000e-02 0.000000000000000000e+00 1.000000000000000000e+02
1.570000000000000062e+00 6.103515625000000000e-02 0.000000000000000000e+00 1.000000000000000000e+02
1.570999999999999952e+00 3.662109375000000000e-02 0.000000000000000000e+00 1.000000000000000000e+02
1.572000000000000064e+00 3.662109375000000000e-02 0.000000000000000000e+00 1.000000000000000000e+02
1.572999999999999954e+00 4.882812500000000000e-02 0.000000000000000000e+00 1.000000000000000000e+02
1.574000000000000066e+00 6.103515625000000000e-02 0.000000000000000000e+00 1.000000000000000000e+02
1.574999999999999956e+00 6.103515625000000000e-02 0.000000000000000000e+00 1.000000000000000000e+02
1.576000000000000068e+00 4.882812500000000000e-02 0.000000000000000000e+00 1.000000000000000000e+02
1.576999999999999957e+00 4.882812500000000000e-02 0.000000000000000000e+00 1.000000000000000000e+02
1.578000000000000069e+00 3.662109375000000000e-02 0.000000000000000000e+00 1.000000000000000000e+02
1.578999999999999959e+00 4.882812500000000000e-02 0.000000000000000000e+00 1.000000000000000000e+02
1.580000000000000071e+00 6.103515625000000000e-02 0.000000000000000000e+00 1.000000000000000000e+02
1.580999999999999961e+00 6.103515625000000000e-02 0.000000000000000000e+00 1.000000000000000000e+02
1.582000000000000073e+00 3.662109375000000000e-02 0.000000000000000000e+00 1.000000000000000000e+02
1.582999999999999963e+00 4.882812500000000000e-02 0.000000000000000000e+00 1.000000000000000000e+02
1.584000000000000075e+00 4.882812500000000000e-02 0.000000000000000000e+00 1.000000000000000000e+02
1.584999999999999964e+00 4.882812500000000000e-02 0.000000000000000000e+00 1.000000000000000000e+02
1.586000000000000076e+00 3.662109375000000000e-02 0.000000000000000000e+00 1.000000000000000000e+02
1.586999999999999966e+00 2.441406250000000000e-02 0.000000000000000000e+00 1.000000000000000000e+02
1.588000000000000078e+00 2.441406250000000000e-02 0.000000000000000000e+00 1.000000000000000000e+02
1.588999999999999968e+00 2.441406250000000000e-02 0.000000000000000000e+00 1.000000000000000000e+02
1.590000000000000080e+00 2.441406250000000000e-02 0.000000000000000000e+00 1.000000000000000000e+02
1.590999999999999970e+00 2.441406250000000000e-02 0.000000000000000000e+00 1.000000000000000000e+02
1.592000000000000082e+00 3.662109375000000000e-02 0.000000000000000000e+00 1.000000000000000000e+02
1.592999999999999972e+00 3.662109375000000000e-02 0.000000000000000000e+00 1.000000000000000000e+02
1.594000000000000083e+00 3.662109375000000000e-02 0.000000000000000000e+00 1.000000000000000000e+02
1.594999999999999973e+00 3.662109375000000000e-02 0.000000000000000000e+00 1.000000000000000000e+02
1.596000000000000085e+00 2.441406250000000000e-02 0.000000000000000000e+00 1.000000000000000000e+02
1.596999999999999975e+00 2.441406250000000000e-02 0.000000000000000000e+00 1.000000000000000000e+02
1.598000000000000087e+00 3.662109375000000000e-02 0.000000000000000000e+00 1.000000000000000000e+02
1.598999999999999977e+00 3.662109375000000000e-02 0.000000000000000000e+00 1.000000000000000000e+02
1.600000000000000089e+00 4.882812500000000000e-02 0.000000000000000000e+00 1.000000000000000000e+02
1.600999999999999979e+00 4.882812500000000000e-02 0.000000000000000000e+00 1.000000000000000000e+02
1.602000000000000091e+00 4.882812500000000000e-02 0.000000000000000000e+00 1.000000000000000000e+02
1.602999999999999980e+00 4.882812500000000000e-02 0.000000000000000000e+00 1.000000000000000000e+02
1.604000000000000092e+00 6.103515625000000000e-02 0.000000000000000000e+00 1.000000000000000000e+02
1.604999999999999982e+00 6.103515625000000000e-02 0.000000000000000000e+00 1.000000000000000000e+02
1.606000000000000094e+00 6.103515625000000000e-02 0.000000000000000000e+00 1.000000000000000000e+02
1.606999999999999984e+00 6.103515625000000000e-02 0.000000000000000000e+00 1.000000000000000000e+02
1.608000000000000096e+00 6.103515625000000000e-02 0.000000000000000000e+00 1.000000000000000000e+02
1.608999999999999986e+00 6.103515625000000000e-02 0.000000000000000000e+00 1.000000000000000000e+02
1.610000000000000098e+00 7.324218750000000000e-02 0.000000000000000000e+00 1.000000000000000000e+02
1.610999999999999988e+00 7.324218750000000000e-02 0.000000000000000000e+00 1.000000000000000000e+02
1.612000000000000099e+00 7.324218750000000000e-02 0.000000000000000000e+00 1.000000000000000000e+02
1.612999999999999989e+00 6.103515625000000000e-02 0.000000000000000000e+00 1.000000000000000000e+02
1.614000000000000101e+00 4.882812500000000000e-02 0.000000000000000000e+00 1.000000000000000000e+02
1.614999999999999991e+00 4.882812500000000000e-02 0.000000000000000000e+00 1.000000000000000000e+02
1.616000000000000103e+00 6.103515625000000000e-02 0.000000000000000000e+00 1.000000000000000000e+02
1.616999999999999993e+00 6.103515625000000000e-02 0.000000000000000000e+00 1.000000000000000000e+02
1.618000000000000105e+00 3.662109375000000000e-02 0.000000000000000000e+00 1.000000000000000000e+02
1.618999999999999995e+00 3.662109375000000000e-02 0.000000000000000000e+00 1.000000000000000000e+02
1.620000000000000107e+00 3.662109375000000000e-02 0.000000000000000000e+00 1.000000000000000000e+02
1.620999999999999996e+00 3.662109375000000000e-02 0.000000000000000000e+00 1.000000000000000000e+02
1.622000000000000108e+00 3.662109375000000000e-02 0.000000000000000000e+00 1.000000000000000000e+02
1.622999999999999998e+00 4.882812500000000000e-02 0.000000000000000000e+00 1.000000000000000000e+02
1.624000000000000110e+00 4.882812500000000000e-02 0.000000000000000000e+00 1.000000000000000000e+02
1.625000000000000000e+00 6.103515625000000000e-02 0.000000000000000000e+00 1.000000000000000000e+02
1.625999999999999890e+00 6.103515625000000000e-02 0.000000000000000000e+00 1.000000000000000000e+02
1.627000000000000002e+00 6.103515625000000000e-02 0.000000000000000000e+00 1.000000000000000000e+02
1.627999999999999892e+00 6.103515625000000000e-02 0.000000000000000000e+00 1.000000000000000000e+02
1.629000000000000004e+00 6.103515625000000000e-02 0.000000000000000000e+00 1.000000000000000000e+02
1.629999999999999893e+00 6.103515625000000000e-02 0.000000000000000000e+00 1.000000000000000000e+02
1.631000000000000005e+00 6.103515625000000000e-02 0.000000000000000000e+00 1.000000000000000000e+02
1.631999999999999895e+00 6.103515625000000000e-02 0.000000000000000000e+00 1.000000000000000000e+02
1.633000000000000007e+00 7.324218750000000000e-02 0.000000000000000000e+00 1.000000000000000000e+02
1.633999999999999897e+00 7.324218750000000000e-02 0.000000000000000000e+00 1.000000000000000000e+02
1.635000000000000009e+00 7.324218750000000000e-02 0.000000000000000000e+00 1.000000000000000000e+02
1.635999999999999899e+00 8.544921875000000000e-02 0.000000000000000000e+00 1.000000000000000000e+02
1.637000000000000011e+00 8.544921875000000000e-02 0.000000000000000000e+00 1.000000000000000000e+02
1.637999999999999901e+00 8.544921875000000000e-02 0.000000000000000000e+00 1.000000000000000000e+02
1.639000000000000012e+00 9.765625000000000000e-02 0.000000000000000000e+00 1.000000000000000000e+02
1.639999999999999902e+00 8.544921875000000000e-02 0.000000000000000000e+00 1.000000000000000000e+02
1.641000000000000014e+00 8.544921875000000000e-02 0.000000000000000000e+00 1.000000000000000000e+02
1.641999999999999904e+00 9.765625000000000000e-02 0.000000000000000000e+00 1.000000000000000000e+02
1.643000000000000016e+00 8.544921875000000000e-02 0.000000000000000000e+00 1.000000000000000000e+02
1.643999999999999906e+00 8.544921875000000000e-02 0.000000000000000000e+00 1.000000000000000000e+02
1.645000000000000018e+00 9.765625000000000000e-02 0.000000000000000000e+00 1.000000000000000000e+02
1.645999999999999908e+00 7.324218750000000000e-02 0.000000000000000000e+00 1.000000000000000000e+02
1.647000000000000020e+00 7.324218750000000000e-02 0.000000000000000000e+00 1.000000000000000000e+02
1.647999999999999909e+00 7.324218750000000000e-02 0.000000000000000000e+00 1.000000000000000000e+02
1.649000000000000021e+00 7.324218750000000000e-02 0.000000000000000000e+00 1.000000000000000000e+02
1.649999999999999911e+00 7.324218750000000000e-02 0.000000000000000000e+00 1.000000000000000000e+02
1.651000000000000023e+00 6.103515625000000000e-02 0.000000000000000000e+00 1.000000000000000000e+02
1.651999999999999913e+00 6.103515625000000000e-02 0.000000000000000000e+00 1.000000000000000000e+02
1.653000000000000025e+00 6.103515625000000000e-02 0.000000000000000000e+00 1.000000000000000000e+02
1.653999999999999915e+00 6.103515625000000000e-02 0.000000000000000000e+00 1.000000000000000000e+02
1.655000000000000027e+00 8.544921875000000000e-02 0.000000000000000000e+00 1.000000000000000000e+02
1.655999999999999917e+00 8.544921875000000000e-02 0.000000000000000000e+00 1.000000000000000000e+02
1.657000000000000028e+00 6.103515625000000000e-02 0.000000000000000000e+00 1.000000000000000000e+02
1.657999999999999918e+00 6.103515625000000000e-02 0.000000000000000000e+00 1.000000000000000000e+02
1.659000000000000030e+00 6.103515625000000000e-02 0.000000000000000000e+00 1.000000000000000000e+02
1.659999999999999920e+00 4.882812500000000000e-02 0.000000000000000000e+00 1.000000000000000000e+02
1.661000000000000032e+00 6.103515625000000000e-02 0.000000000000000000e+00 1.000000000000000000e+02
1.661999999999999922e+00 4.882812500000000000e-02 0.000000000000000000e+00 1.000000000000000000e+02
1.663000000000000034e+00 4.882812500000000000e-02 0.000000000000000000e+00 1.000000000000000000e+02
1.663999999999999924e+00 4.882812500000000000e-02 0.000000000000000000e+00 1.000000000000000000e+02
1.665000000000000036e+00 4.882812500000000000e-02 0.000000000000000000e+00 1.000000000000000000e+02
1.665999999999999925e+00 4.882812500000000000e-02 0.000000000000000000e+00 1.000000000000000000e+02
1.667000000000000037e+00 7.324218750000000000e-02 0.000000000000000000e+00 1.000000000000000000e+02
1.667999999999999927e+00 7.324218750000000000e-02 0.000000000000000000e+00 1.000000000000000000e+02
1.669000000000000039e+00 7.324218750000000000e-02 0.000000000000000000e+00 1.000000000000000000e+02
1.669999999999999929e+00 8.544921875000000000e-02 0.000000000000000000e+00 1.000000000000000000e+02
1.671000000000000041e+00 7.324218750000000000e-02 0.000000000000000000e+00 1.000000000000000000e+02
1.671999999999999931e+00 6.103515625000000000e-02 0.000000000000000000e+00 1.000000000000000000e+02
1.673000000000000043e+00 6.103515625000000000e-02 0.000000000000000000e+00 1.000000000000000000e+02
1.673999999999999932e+00 4.882812500000000000e-02 0.000000000000000000e+00 1.000000000000000000e+02
1.675000000000000044e+00 4.882812500000000000e-02 0.000000000000000000e+00 1.000000000000000000e+02
1.675999999999999934e+00 7.324218750000000000e-02 0.000000000000000000e+00 1.000000000000000000e+02
1.677000000000000046e+00 4.882812500000000000e-02 0.000000000000000000e+00 1.000000000000000000e+02
1.677999999999999936e+00 7.324218750000000000e-02 0.000000000000000000e+00 1.000000000000000000e+02
1.679000000000000048e+00 8.544921875000000000e-02 0.000000000000000000e+00 1.000000000000000000e+02
1.679999999999999938e+00 7.324218750000000000e-02 0.000000000000000000e+00 1.000000000000000000e+02
1.681000000000000050e+00 8.544921875000000000e-02 0.000000000000000000e+00 1.000000000000000000e+02
1.681999999999999940e+00 7.324218750000000000e-02 0.000000000000000000e+00 1.000000000000000000e+02
1.683000000000000052e+00 9.765625000000000000e-02 0.000000000000000000e+00 1.000000000000000000e+02
1.683999999999999941e+00 7.324218750000000000e-02 0.000000000000000000e+00 1.000000000000000000e+02
1.685000000000000053e+00 6.103515625000000000e-02 0.000000000000000000e+00 1.000000000000000000e+02
1.685999999999999943e+00 4.882812500000000000e-02 0.000000000000000000e+00 1.000000000000000000e+02
1.687000000000000055e+00 4.882812500000000000e-02 0.000000000000000000e+00 1.000000000000000000e+02
1.687999999999999945e+00 4.882812500000000000e-02 0.000000000000000000e+00 1.000000000000000000e+02
1.689000000000000057e+00 4.882812500000000000e-02 0.000000000000000000e+00 1.000000000000000000e+02
1.689999999999999947e+00 4.882812500000000000e-02 0.000000000000000000e+00 1.000000000000000000e+02
1.691000000000000059e+00 4.882812500000000000e-02 0.000000000000000000e+00 1.000000000000000000e+02
1.691999999999999948e+00 6.103515625000000000e-02 0.000000000000000000e+00 1.000000000000000000e+02
1.693000000000000060e+00 7.324218750000000000e-02 0.000000000000000000e+00 1.000000000000000000e+02
1.693999999999999950e+00 6.103515625000000000e-02 0.000000000000000000e+00 1.000000000000000000e+02
1.695000000000000062e+00 6.103515625000000000e-02 0.000000000000000000e+00 1.000000000000000000e+02
1.695999999999999952e+00 6.103515625000000000e-02 0.000000000000000000e+00 1.000000000000000000e+02
1.697000000000000064e+00 3.662109375000000000e-02 0.000000000000000000e+00 1.000000000000000000e+02
1.697999999999999954e+00 3.662109375000000000e-02 0.000000000000000000e+00 1.000000000000000000e+02
1.699000000000000066e+00 4.882812500000000000e-02 0.000000000000000000e+00 1.000000000000000000e+02
1.699999999999999956e+00 2.441406250000000000e-02 0.000000000000000000e+00 1.000000000000000000e+02
1.701000000000000068e+00 2.441406250000000000e-02 0.000000000000000000e+00 1.000000000000000000e+02
1.701999999999999957e+00 4.882812500000000000e-02 0.000000000000000000e+00 1.000000000000000000e+02
1.703000000000000069e+00 3.662109375000000000e-02 0.000000000000000000e+00 1.000000000000000000e+02
1.703999999999999959e+00 4.882812500000000000e-02 0.000000000000000000e+00 1.000000000000000000e+02
1.705000000000000071e+00 4.882812500000000000e-02 0.000000000000000000e+00 1.000000000000000000e+02
1.705999999999999961e+00 4.882812500000000000e-02 0.000000000000000000e+00 1.000000000000000000e+02
1.707000000000000073e+00 4.882812500000000000e-02 0.000000000000000000e+00 1.000000000000000000e+02
1.707999999999999963e+00 6.103515625000000000e-02 0.000000000000000000e+00 1.000000000000000000e+02
1.709000000000000075e+00 6.103515625000000000e-02 0.000000000000000000e+00 1.000000000000000000e+02
1.709999999999999964e+00 6.103515625000000000e-02 0.000000000000000000e+00 1.000000000000000000e+02
1.711000000000000076e+00 6.103515625000000000e-02 0.000000000000000000e+00 1.000000000000000000e+02
1.711999999999999966e+00 6.103515625000000000e-02 4.000000000000000000e+00 9.600000000000000000e+01
1.713000000000000078e+00 6.103515625000000000e-02 4.000000000000000000e+00 9.600000000000000000e+01
1.713999999999999968e+00 6.103515625000000000e-02 4.000000000000000000e+00 9.600000000000000000e+01
1.715000000000000080e+00 6.103515625000000000e-02 4.000000000000000000e+00 9.600000000000000000e+01
1.715999999999999970e+00 6.103515625000000000e-02 3.571429999999999882e+00 9.642860000000000298e+01
1.717000000000000082e+00 6.103515625000000000e-02 1.071429999999999971e+01 8.928570000000000562e+01
1.717999999999999972e+00 4.882812500000000000e-02 1.304349999999999987e+01 8.695650000000000546e+01
1.719000000000000083e+00 4.882812500000000000e-02 8.695650000000000546e+00 9.130430000000001201e+01
1.719999999999999973e+00 3.662109375000000000e-02 0.000000000000000000e+00 1.000000000000000000e+02
1.721000000000000085e+00 4.882812500000000000e-02 0.000000000000000000e+00 1.000000000000000000e+02
1.721999999999999975e+00 4.882812500000000000e-02 0.000000000000000000e+00 1.000000000000000000e+02
1.723000000000000087e+00 4.882812500000000000e-02 0.000000000000000000e+00 1.000000000000000000e+02
1.723999999999999977e+00 2.441406250000000000e-02 0.000000000000000000e+00 1.000000000000000000e+02
1.725000000000000089e+00 2.441406250000000000e-02 0.000000000000000000e+00 1.000000000000000000e+02
1.725999999999999979e+00 4.882812500000000000e-02 0.000000000000000000e+00 1.000000000000000000e+02
1.727000000000000091e+00 4.882812500000000000e-02 0.000000000000000000e+00 1.000000000000000000e+02
1.727999999999999980e+00 4.882812500000000000e-02 0.000000000000000000e+00 1.000000000000000000e+02
1.729000000000000092e+00 4.882812500000000000e-02 0.000000000000000000e+00 1.000000000000000000e+02
1.729999999999999982e+00 4.882812500000000000e-02 0.000000000000000000e+00 1.000000000000000000e+02
1.731000000000000094e+00 4.882812500000000000e-02 0.000000000000000000e+00 1.000000000000000000e+02
1.731999999999999984e+00 4.882812500000000000e-02 0.000000000000000000e+00 1.000000000000000000e+02
1.733000000000000096e+00 6.103515625000000000e-02 0.000000000000000000e+00 1.000000000000000000e+02
1.733999999999999986e+00 4.882812500000000000e-02 0.000000000000000000e+00 1.000000000000000000e+02
1.735000000000000098e+00 4.882812500000000000e-02 0.000000000000000000e+00 1.000000000000000000e+02
1.735999999999999988e+00 4.882812500000000000e-02 0.000000000000000000e+00 1.000000000000000000e+02
1.737000000000000099e+00 4.882812500000000000e-02 0.000000000000000000e+00 1.000000000000000000e+02
1.737999999999999989e+00 4.882812500000000000e-02 0.000000000000000000e+00 1.000000000000000000e+02
1.739000000000000101e+00 4.882812500000000000e-02 0.000000000000000000e+00 1.000000000000000000e+02
1.739999999999999991e+00 4.882812500000000000e-02 0.000000000000000000e+00 1.000000000000000000e+02
1.741000000000000103e+00 4.882812500000000000e-02 0.000000000000000000e+00 1.000000000000000000e+02
1.741999999999999993e+00 2.441406250000000000e-02 0.000000000000000000e+00 1.000000000000000000e+02
1.743000000000000105e+00 4.882812500000000000e-02 0.000000000000000000e+00 1.000000000000000000e+02
1.743999999999999995e+00 6.103515625000000000e-02 0.000000000000000000e+00 1.000000000000000000e+02
1.745000000000000107e+00 7.324218750000000000e-02 0.000000000000000000e+00 1.000000000000000000e+02
1.745999999999999996e+00 7.324218750000000000e-02 0.000000000000000000e+00 1.000000000000000000e+02
1.747000000000000108e+00 7.324218750000000000e-02 0.000000000000000000e+00 1.000000000000000000e+02
1.747999999999999998e+00 6.103515625000000000e-02 0.000000000000000000e+00 1.000000000000000000e+02
1.749000000000000110e+00 6.103515625000000000e-02 0.000000000000000000e+00 1.000000000000000000e+02
1.750000000000000000e+00 6.103515625000000000e-02 0.000000000000000000e+00 1.000000000000000000e+02
1.750999999999999890e+00 6.103515625000000000e-02 0.000000000000000000e+00 1.000000000000000000e+02
1.752000000000000002e+00 7.324218750000000000e-02 0.000000000000000000e+00 1.000000000000000000e+02
1.752999999999999892e+00 7.324218750000000000e-02 0.000000000000000000e+00 1.000000000000000000e+02
1.754000000000000004e+00 4.882812500000000000e-02 0.000000000000000000e+00 1.000000000000000000e+02
1.754999999999999893e+00 4.882812500000000000e-02 0.000000000000000000e+00 1.000000000000000000e+02
1.756000000000000005e+00 6.103515625000000000e-02 0.000000000000000000e+00 1.000000000000000000e+02
1.756999999999999895e+00 6.103515625000000000e-02 0.000000000000000000e+00 1.000000000000000000e+02
1.758000000000000007e+00 7.324218750000000000e-02 0.000000000000000000e+00 1.000000000000000000e+02
1.758999999999999897e+00 7.324218750000000000e-02 0.000000000000000000e+00 1.000000000000000000e+02
1.760000000000000009e+00 1.098632812500000000e-01 2.272729999999999695e+00 9.772729999999999961e+01
1.760999999999999899e+00 1.220703125000000000e-01 2.272729999999999695e+00 9.772729999999999961e+01
1.762000000000000011e+00 1.098632812500000000e-01 2.272729999999999695e+00 9.772729999999999961e+01
1.762999999999999901e+00 1.342773437500000000e-01 2.127660000000000107e+00 9.787229999999999563e+01
1.764000000000000012e+00 1.342773437500000000e-01 2.127660000000000107e+00 9.787229999999999563e+01
1.764999999999999902e+00 1.220703125000000000e-01 0.000000000000000000e+00 1.000000000000000000e+02
1.766000000000000014e+00 1.220703125000000000e-01 0.000000000000000000e+00 1.000000000000000000e+02
1.766999999999999904e+00 1.464843750000000000e-01 0.000000000000000000e+00 1.000000000000000000e+02
1.768000000000000016e+00 1.342773437500000000e-01 0.000000000000000000e+00 1.000000000000000000e+02
1.768999999999999906e+00 1.342773437500000000e-01 0.000000000000000000e+00 1.000000000000000000e+02
1.770000000000000018e+00 1.220703125000000000e-01 0.000000000000000000e+00 1.000000000000000000e+02
1.770999999999999908e+00 1.220703125000000000e-01 0.000000000000000000e+00 1.000000000000000000e+02
1.772000000000000020e+00 1.586914062500000000e-01 0.000000000000000000e+00 1.000000000000000000e+02
1.772999999999999909e+00 1.831054687500000000e-01 0.000000000000000000e+00 1.000000000000000000e+02
1.774000000000000021e+00 1.708984375000000000e-01 0.000000000000000000e+00 1.000000000000000000e+02
1.774999999999999911e+00 1.464843750000000000e-01 0.000000000000000000e+00 1.000000000000000000e+02
1.776000000000000023e+00 1.708984375000000000e-01 0.000000000000000000e+00 1.000000000000000000e+02
1.776999999999999913e+00 1.831054687500000000e-01 0.000000000000000000e+00 1.000000000000000000e+02
1.778000000000000025e+00 1.708984375000000000e-01 0.000000000000000000e+00 1.000000000000000000e+02
1.778999999999999915e+00 1.586914062500000000e-01 0.000000000000000000e+00 1.000000000000000000e+02
1.780000000000000027e+00 1.708984375000000000e-01 0.000000000000000000e+00 1.000000000000000000e+02
1.780999999999999917e+00 1.708984375000000000e-01 0.000000000000000000e+00 1.000000000000000000e+02
1.782000000000000028e+00 1.708984375000000000e-01 0.000000000000000000e+00 1.000000000000000000e+02
1.782999999999999918e+00 1.831054687500000000e-01 0.000000000000000000e+00 1.000000000000000000e+02
1.784000000000000030e+00 2.319335937500000000e-01 0.000000000000000000e+00 1.000000000000000000e+02
1.784999999999999920e+00 2.319335937500000000e-01 1.612900000000000000e+00 9.838710000000000377e+01
1.786000000000000032e+00 2.319335937500000000e-01 1.562500000000000000e+00 9.843750000000000000e+01
1.786999999999999922e+00 2.197265625000000000e-01 1.562500000000000000e+00 9.843750000000000000e+01
1.788000000000000034e+00 2.319335937500000000e-01 1.587300000000000155e+00 9.841270000000000095e+01
1.788999999999999924e+00 2.441406250000000000e-01 1.538459999999999939e+00 9.846150000000000091e+01
1.790000000000000036e+00 2.197265625000000000e-01 1.562500000000000000e+00 9.843750000000000000e+01
1.790999999999999925e+00 2.197265625000000000e-01 1.562500000000000000e+00 9.843750000000000000e+01
1.792000000000000037e+00 2.075195312500000000e-01 1.562500000000000000e+00 9.843750000000000000e+01
1.792999999999999927e+00 2.197265625000000000e-01 1.515149999999999997e+00 9.848479999999999279e+01
1.794000000000000039e+00 2.197265625000000000e-01 1.515149999999999997e+00 9.848479999999999279e+01
1.794999999999999929e+00 2.441406250000000000e-01 1.515149999999999997e+00 9.848479999999999279e+01
1.796000000000000041e+00 2.319335937500000000e-01 1.562500000000000000e+00 9.843750000000000000e+01
1.796999999999999931e+00 2.197265625000000000e-01 1.562500000000000000e+00 9.843750000000000000e+01
1.798000000000000043e+00 2.441406250000000000e-01 1.492539999999999978e+00 9.850750000000000739e+01
1.798999999999999932e+00 2.319335937500000000e-01 0.000000000000000000e+00 1.000000000000000000e+02
1.800000000000000044e+00 2.197265625000000000e-01 0.000000000000000000e+00 1.000000000000000000e+02
1.800999999999999934e+00 2.197265625000000000e-01 0.000000000000000000e+00 1.000000000000000000e+02
1.802000000000000046e+00 1.953125000000000000e-01 0.000000000000000000e+00 1.000000000000000000e+02
1.802999999999999936e+00 2.319335937500000000e-01 0.000000000000000000e+00 1.000000000000000000e+02
1.804000000000000048e+00 2.197265625000000000e-01 0.000000000000000000e+00 1.000000000000000000e+02
1.804999999999999938e+00 2.319335937500000000e-01 1.538459999999999939e+00 9.846150000000000091e+01
1.806000000000000050e+00 2.319335937500000000e-01 1.612900000000000000e+00 9.838710000000000377e+01
1.806999999999999940e+00 2.319335937500000000e-01 1.612900000000000000e+00 9.838710000000000377e+01
1.808000000000000052e+00 2.441406250000000000e-01 0.000000000000000000e+00 1.000000000000000000e+02
1.808999999999999941e+00 2.319335937500000000e-01 0.000000000000000000e+00 1.000000000000000000e+02
1.810000000000000053e+00 2.563476562500000000e-01 0.000000000000000000e+00 1.000000000000000000e+02
1.810999999999999943e+00 2.685546875000000000e-01 0.000000000000000000e+00 1.000000000000000000e+02
1.812000000000000055e+00 2.807617187500000000e-01 4.477610000000000312e+00 9.552239999999999043e+01
1.812999999999999945e+00 2.685546875000000000e-01 4.477610000000000312e+00 9.552239999999999043e+01
1.814000000000000057e+00 2.807617187500000000e-01 4.477610000000000312e+00 9.552239999999999043e+01
1.814999999999999947e+00 2.563476562500000000e-01 3.125000000000000000e+00 9.687500000000000000e+01
1.816000000000000059e+00 2.685546875000000000e-01 2.898550000000000182e+00 9.710139999999999816e+01
1.816999999999999948e+00 2.563476562500000000e-01 3.125000000000000000e+00 9.687500000000000000e+01
1.818000000000000060e+00 2.441406250000000000e-01 3.030299999999999994e+00 9.696970000000000312e+01
1.818999999999999950e+00 2.563476562500000000e-01 2.898550000000000182e+00 9.710139999999999816e+01
1.820000000000000062e+00 2.807617187500000000e-01 3.896100000000000119e+00 9.610389999999999588e+01
1.820999999999999952e+00 2.563476562500000000e-01 4.411760000000000126e+00 9.558820000000000050e+01
1.822000000000000064e+00 2.807617187500000000e-01 4.285709999999999908e+00 9.571429999999999438e+01
1.822999999999999954e+00 2.685546875000000000e-01 4.477610000000000312e+00 9.552239999999999043e+01
1.824000000000000066e+00 2.563476562500000000e-01 1.754390000000000116e+00 9.824559999999999604e+01
1.824999999999999956e+00 2.685546875000000000e-01 1.515149999999999997e+00 9.848479999999999279e+01
1.826000000000000068e+00 2.441406250000000000e-01 1.538459999999999939e+00 9.846150000000000091e+01
1.826999999999999957e+00 2.563476562500000000e-01 1.538459999999999939e+00 9.846150000000000091e+01
1.828000000000000069e+00 2.563476562500000000e-01 1.538459999999999939e+00 9.846150000000000091e+01
1.828999999999999959e+00 2.807617187500000000e-01 1.470589999999999842e+00 9.852939999999999543e+01
1.830000000000000071e+00 3.051757812500000000e-01 1.388889999999999958e+00 9.861109999999999332e+01
1.830999999999999961e+00 3.051757812500000000e-01 1.470589999999999842e+00 9.852939999999999543e+01
1.832000000000000073e+00 3.051757812500000000e-01 1.470589999999999842e+00 9.852939999999999543e+01
1.832999999999999963e+00 2.929687500000000000e-01 1.515149999999999997e+00 9.848479999999999279e+01
1.834000000000000075e+00 2.807617187500000000e-01 1.515149999999999997e+00 9.848479999999999279e+01
1.834999999999999964e+00 2.563476562500000000e-01 0.000000000000000000e+00 1.000000000000000000e+02
1.836000000000000076e+00 2.929687500000000000e-01 0.000000000000000000e+00 1.000000000000000000e+02
1.836999999999999966e+00 2.807617187500000000e-01 1.492539999999999978e+00 9.850750000000000739e+01
1.838000000000000078e+00 2.441406250000000000e-01 0.000000000000000000e+00 1.000000000000000000e+02
1.838999999999999968e+00 2.929687500000000000e-01 0.000000000000000000e+00 1.000000000000000000e+02
1.840000000000000080e+00 3.173828125000000000e-01 0.000000000000000000e+00 1.000000000000000000e+02
1.840999999999999970e+00 3.051757812500000000e-01 0.000000000000000000e+00 1.000000000000000000e+02
1.842000000000000082e+00 3.173828125000000000e-01 0.000000000000000000e+00 1.000000000000000000e+02
1.842999999999999972e+00 3.173828125000000000e-01 0.000000000000000000e+00 1.000000000000000000e+02
1.844000000000000083e+00 3.662109375000000000e-01 0.000000000000000000e+00 1.000000000000000000e+02
1.844999999999999973e+00 3.662109375000000000e-01 0.000000000000000000e+00 1.000000000000000000e+02
1.846000000000000085e+00 3.540039062500000000e-01 0.000000000000000000e+00 1.000000000000000000e+02
1.846999999999999975e+00 3.540039062500000000e-01 0.000000000000000000e+00 1.000000000000000000e+02
1.848000000000000087e+00 3.417968750000000000e-01 0.000000000000000000e+00 1.000000000000000000e+02
1.848999999999999977e+00 3.417968750000000000e-01 0.000000000000000000e+00 1.000000000000000000e+02
1.850000000000000089e+00 3.295898437500000000e-01 0.000000000000000000e+00 1.000000000000000000e+02
1.850999999999999979e+00 3.662109375000000000e-01 0.000000000000000000e+00 1.000000000000000000e+02
1.852000000000000091e+00 3.906250000000000000e-01 1.282050000000000134e+00 9.871790000000000020e+01
1.852999999999999980e+00 3.662109375000000000e-01 1.315790000000000015e+00 9.868420000000000414e+01
1.854000000000000092e+00 3.784179687500000000e-01 1.315790000000000015e+00 9.868420000000000414e+01
1.854999999999999982e+00 3.540039062500000000e-01 1.369860000000000078e+00 9.863009999999999877e+01
1.856000000000000094e+00 4.150390625000000000e-01 0.000000000000000000e+00 1.000000000000000000e+02
1.856999999999999984e+00 3.906250000000000000e-01 0.000000000000000000e+00 1.000000000000000000e+02
1.858000000000000096e+00 3.906250000000000000e-01 0.000000000000000000e+00 1.000000000000000000e+02
1.858999999999999986e+00 4.028320312500000000e-01 0.000000000000000000e+00 1.000000000000000000e+02
1.860000000000000098e+00 3.906250000000000000e-01 0.000000000000000000e+00 1.000000000000000000e+02
1.860999999999999988e+00 3.662109375000000000e-01 0.000000000000000000e+00 1.000000000000000000e+02
1.862000000000000099e+00 3.784179687500000000e-01 0.000000000000000000e+00 1.000000000000000000e+02
1.862999999999999989e+00 3.784179687500000000e-01 0.000000000000000000e+00 1.000000000000000000e+02
1.864000000000000101e+00 3.784179687500000000e-01 0.000000000000000000e+00 1.000000000000000000e+02
1.864999999999999991e+00 3.906250000000000000e-01 0.000000000000000000e+00 1.000000000000000000e+02
1.866000000000000103e+00 3.662109375000000000e-01 0.000000000000000000e+00 1.000000000000000000e+02
1.866999999999999993e+00 3.417968750000000000e-01 0.000000000000000000e+00 1.000000000000000000e+02
1.868000000000000105e+00 3.417968750000000000e-01 0.000000000000000000e+00 1.000000000000000000e+02
1.868999999999999995e+00 3.540039062500000000e-01 0.000000000000000000e+00 1.000000000000000000e+02
1.870000000000000107e+00 3.906250000000000000e-01 0.000000000000000000e+00 1.000000000000000000e+02
1.870999999999999996e+00 3.540039062500000000e-01 0.000000000000000000e+00 1.000000000000000000e+02
1.872000000000000108e+00 3.784179687500000000e-01 0.000000000000000000e+00 1.000000000000000000e+02
1.872999999999999998e+00 3.662109375000000000e-01 0.000000000000000000e+00 1.000000000000000000e+02
1.874000000000000110e+00 3.784179687500000000e-01 0.000000000000000000e+00 1.000000000000000000e+02
1.875000000000000000e+00 3.662109375000000000e-01 0.000000000000000000e+00 1.000000000000000000e+02
1.875999999999999890e+00 3.784179687500000000e-01 0.000000000000000000e+00 1.000000000000000000e+02
1.877000000000000002e+00 3.784179687500000000e-01 0.000000000000000000e+00 1.000000000000000000e+02
1.877999999999999892e+00 3.784179687500000000e-01 0.000000000000000000e+00 1.000000000000000000e+02
1.879000000000000004e+00 3.784179687500000000e-01 0.000000000000000000e+00 1.000000000000000000e+02
1.879999999999999893e+00 3.784179687500000000e-01 0.000000000000000000e+00 1.000000000000000000e+02
1.881000000000000005e+00 3.784179687500000000e-01 0.000000000000000000e+00 1.000000000000000000e+02
1.881999999999999895e+00 3.784179687500000000e-01 0.000000000000000000e+00 1.000000000000000000e+02
1.883000000000000007e+00 4.028320312500000000e-01 0.000000000000000000e+00 1.000000000000000000e+02
1.883999999999999897e+00 3.906250000000000000e-01 0.000000000000000000e+00 1.000000000000000000e+02
1.885000000000000009e+00 4.150390625000000000e-01 0.000000000000000000e+00 1.000000000000000000e+02
1.885999999999999899e+00 4.394531250000000000e-01 0.000000000000000000e+00 1.000000000000000000e+02
1.887000000000000011e+00 4.272460937500000000e-01 0.000000000000000000e+00 1.000000000000000000e+02
1.887999999999999901e+00 4.394531250000000000e-01 0.000000000000000000e+00 1.000000000000000000e+02
1.889000000000000012e+00 4.272460937500000000e-01 0.000000000000000000e+00 1.000000000000000000e+02
1.889999999999999902e+00 4.394531250000000000e-01 0.000000000000000000e+00 1.000000000000000000e+02
1.891000000000000014e+00 4.394531250000000000e-01 0.000000000000000000e+00 1.000000000000000000e+02
1.891999999999999904e+00 4.394531250000000000e-01 0.000000000000000000e+00 1.000000000000000000e+02
1.893000000000000016e+00 4.150390625000000000e-01 0.000000000000000000e+00 1.000000000000000000e+02
1.893999999999999906e+00 4.272460937500000000e-01 0.000000000000000000e+00 1.000000000000000000e+02
1.895000000000000018e+00 4.394531250000000000e-01 0.000000000000000000e+00 1.000000000000000000e+02
1.895999999999999908e+00 4.394531250000000000e-01 0.000000000000000000e+00 1.000000000000000000e+02
1.897000000000000020e+00 4.638671875000000000e-01 0.000000000000000000e+00 1.000000000000000000e+02
1.897999999999999909e+00 4.760742187500000000e-01 0.000000000000000000e+00 1.000000000000000000e+02
1.899000000000000021e+00 5.004882812500000000e-01 9.090910000000000935e-01 9.909090000000000487e+01
1.899999999999999911e+00 5.004882812500000000e-01 8.771930000000001115e-01 9.912279999999999802e+01
1.901000000000000023e+00 5.249023437500000000e-01 8.695649999999999213e-01 9.913039999999999452e+01
1.901999999999999913e+00 5.126953125000000000e-01 1.818180000000000129e+00 9.818179999999999552e+01
1.903000000000000025e+00 5.249023437500000000e-01 1.818180000000000129e+00 9.818179999999999552e+01
1.903999999999999915e+00 5.249023437500000000e-01 1.834859999999999935e+00 9.816510000000000957e+01
1.905000000000000027e+00 5.004882812500000000e-01 0.000000000000000000e+00 1.000000000000000000e+02
1.905999999999999917e+00 5.126953125000000000e-01 0.000000000000000000e+00 1.000000000000000000e+02
1.907000000000000028e+00 5.493164062500000000e-01 0.000000000000000000e+00 1.000000000000000000e+02
1.907999999999999918e+00 5.615234375000000000e-01 8.333329999999999904e-01 9.916669999999999163e+01
1.909000000000000030e+00 5.493164062500000000e-01 1.680670000000000108e+00 9.831929999999999836e+01
1.909999999999999920e+00 5.371093750000000000e-01 1.834859999999999935e+00 9.816510000000000957e+01
1.911000000000000032e+00 5.615234375000000000e-01 1.785710000000000131e+00 9.821429999999999438e+01
1.911999999999999922e+00 5.493164062500000000e-01 1.980199999999999960e+00 9.801980000000000359e+01
1.913000000000000034e+00 5.371093750000000000e-01 9.900990000000000624e-01 9.900990000000000180e+01
1.913999999999999924e+00 5.615234375000000000e-01 1.724140000000000006e+00 9.827590000000000714e+01
1.915000000000000036e+00 5.615234375000000000e-01 8.403360000000000829e-01 9.915970000000000084e+01
1.915999999999999925e+00 5.859375000000000000e-01 8.620689999999999742e-01 9.913790000000000191e+01
1.917000000000000037e+00 5.859375000000000000e-01 8.547010000000000440e-01 9.914530000000000598e+01
1.917999999999999927e+00 5.737304687500000000e-01 8.000000000000000444e-01 9.920000000000000284e+01
1.919000000000000039e+00 5.981445312500000000e-01 8.000000000000000444e-01 9.920000000000000284e+01
1.919999999999999929e+00 6.347656250000000000e-01 7.092199999999999616e-01 9.929080000000000439e+01
1.921000000000000041e+00 5.737304687500000000e-01 7.246380000000000043e-01 9.927540000000000475e+01
1.921999999999999931e+00 6.103515625000000000e-01 7.194240000000000634e-01 9.928059999999999263e+01
1.923000000000000043e+00 6.225585937500000000e-01 7.194240000000000634e-01 9.928059999999999263e+01
1.923999999999999932e+00 5.981445312500000000e-01 7.462689999999999602e-01 9.925369999999999493e+01
1.925000000000000044e+00 6.347656250000000000e-01 0.000000000000000000e+00 1.000000000000000000e+02
1.925999999999999934e+00 6.347656250000000000e-01 1.360540000000000083e+00 9.863949999999999818e+01
1.927000000000000046e+00 6.103515625000000000e-01 1.379310000000000036e+00 9.862069999999999936e+01
1.927999999999999936e+00 6.103515625000000000e-01 0.000000000000000000e+00 1.000000000000000000e+02
1.929000000000000048e+00 6.225585937500000000e-01 2.158269999999999911e+00 9.784170000000000300e+01
1.929999999999999938e+00 6.469726562500000000e-01 1.481479999999999908e+00 9.851850000000000307e+01
1.931000000000000050e+00 6.713867187500000000e-01 7.299269999999999925e-01 9.927009999999999934e+01
1.931999999999999940e+00 6.713867187500000000e-01 7.299269999999999925e-01 9.927009999999999934e+01
1.933000000000000052e+00 6.469726562500000000e-01 7.575760000000000272e-01 9.924240000000000350e+01
1.933999999999999941e+00 6.469726562500000000e-01 1.574800000000000200e+00 9.842520000000000380e+01
1.935000000000000053e+00 6.347656250000000000e-01 7.936510000000001064e-01 9.920629999999999882e+01
1.935999999999999943e+00 6.713867187500000000e-01 7.299269999999999925e-01 9.927009999999999934e+01
1.937000000000000055e+00 6.225585937500000000e-01 7.812500000000000000e-01 9.921880000000000166e+01
1.937999999999999945e+00 6.591796875000000000e-01 7.407409999999999828e-01 9.925929999999999609e+01
1.939000000000000057e+00 6.713867187500000000e-01 0.000000000000000000e+00 1.000000000000000000e+02
1.939999999999999947e+00 7.202148437500000000e-01 7.142859999999999765e-01 9.928570000000000562e+01
1.941000000000000059e+00 6.713867187500000000e-01 7.407409999999999828e-01 9.925929999999999609e+01
1.941999999999999948e+00 6.225585937500000000e-01 7.518799999999999928e-01 9.924809999999999377e+01
1.943000000000000060e+00 5.981445312500000000e-01 7.299269999999999925e-01 9.927009999999999934e+01
1.943999999999999950e+00 6.103515625000000000e-01 7.299269999999999925e-01 9.927009999999999934e+01
1.945000000000000062e+00 6.469726562500000000e-01 7.246380000000000043e-01 9.927540000000000475e+01
1.945999999999999952e+00 6.591796875000000000e-01 7.352940000000000031e-01 9.926469999999999061e+01
1.947000000000000064e+00 6.835937500000000000e-01 7.142859999999999765e-01 9.928570000000000562e+01
1.947999999999999954e+00 6.713867187500000000e-01 0.000000000000000000e+00 1.000000000000000000e+02
1.949000000000000066e+00 6.713867187500000000e-01 0.000000000000000000e+00 1.000000000000000000e+02
1.949999999999999956e+00 6.591796875000000000e-01 7.751939999999999387e-01 9.922480000000000189e+01
1.951000000000000068e+00 6.591796875000000000e-01 0.000000000000000000e+00 1.000000000000000000e+02
1.951999999999999957e+00 6.958007812500000000e-01 0.000000000000000000e+00 1.000000000000000000e+02
1.953000000000000069e+00 6.591796875000000000e-01 0.000000000000000000e+00 1.000000000000000000e+02
1.953999999999999959e+00 6.835937500000000000e-01 0.000000000000000000e+00 1.000000000000000000e+02
1.955000000000000071e+00 7.080078125000000000e-01 0.000000000000000000e+00 1.000000000000000000e+02
1.955999999999999961e+00 7.568359375000000000e-01 0.000000000000000000e+00 1.000000000000000000e+02
1.957000000000000073e+00 7.568359375000000000e-01 0.000000000000000000e+00 1.000000000000000000e+02
1.957999999999999963e+00 7.324218750000000000e-01 0.000000000000000000e+00 1.000000000000000000e+02
1.959000000000000075e+00 7.446289062500000000e-01 0.000000000000000000e+00 1.000000000000000000e+02
1.959999999999999964e+00 7.690429687500000000e-01 0.000000000000000000e+00 1.000000000000000000e+02
1.961000000000000076e+00 7.934570312500000000e-01 6.289310000000000178e-01 9.937109999999999843e+01
1.961999999999999966e+00 7.934570312500000000e-01 6.211180000000000589e-01 9.937890000000000157e+01
1.963000000000000078e+00 7.934570312500000000e-01 6.060609999999999609e-01 9.939390000000000214e+01
1.963999999999999968e+00 7.934570312500000000e-01 5.847950000000000648e-01 9.941519999999999868e+01
1.965000000000000080e+00 7.934570312500000000e-01 5.714290000000000758e-01 9.942860000000000298e+01
1.965999999999999970e+00 7.934570312500000000e-01 1.156069999999999931e+00 9.884389999999999077e+01
1.967000000000000082e+00 8.056640625000000000e-01 5.917160000000000197e-01 9.940830000000001121e+01
1.967999999999999972e+00 8.422851562500000000e-01 5.494510000000000227e-01 9.945049999999999102e+01
1.969000000000000083e+00 8.300781250000000000e-01 5.714290000000000758e-01 9.942860000000000298e+01
1.969999999999999973e+00 8.422851562500000000e-01 5.813949999999999951e-01 9.941859999999999786e+01
1.971000000000000085e+00 7.934570312500000000e-01 6.024100000000000010e-01 9.939759999999999707e+01
1.971999999999999975e+00 8.178710937500000000e-01 5.988020000000000564e-01 9.940120000000000289e+01
1.973000000000000087e+00 8.056640625000000000e-01 0.000000000000000000e+00 1.000000000000000000e+02
1.973999999999999977e+00 8.056640625000000000e-01 0.000000000000000000e+00 1.000000000000000000e+02
1.975000000000000089e+00 8.422851562500000000e-01 0.000000000000000000e+00 1.000000000000000000e+02
1.975999999999999979e+00 8.422851562500000000e-01 0.000000000000000000e+00 1.000000000000000000e+02
1.977000000000000091e+00 8.422851562500000000e-01 1.142859999999999987e+00 9.885710000000000264e+01
1.977999999999999980e+00 8.178710937500000000e-01 5.649719999999999187e-01 9.943500000000000227e+01
1.979000000000000092e+00 8.789062500000000000e-01 0.000000000000000000e+00 1.000000000000000000e+02
1.979999999999999982e+00 8.666992187500000000e-01 0.000000000000000000e+00 1.000000000000000000e+02
1.981000000000000094e+00 8.789062500000000000e-01 5.649719999999999187e-01 9.943500000000000227e+01
1.981999999999999984e+00 8.789062500000000000e-01 0.000000000000000000e+00 1.000000000000000000e+02
1.983000000000000096e+00 8.666992187500000000e-01 0.000000000000000000e+00 1.000000000000000000e+02
1.983999999999999986e+00 9.399414062500000000e-01 0.000000000000000000e+00 1.000000000000000000e+02
1.985000000000000098e+00 9.033203125000000000e-01 0.000000000000000000e+00 1.000000000000000000e+02
1.985999999999999988e+00 8.911132812500000000e-01 0.000000000000000000e+00 1.000000000000000000e+02
1.987000000000000099e+00 9.155273437500000000e-01 0.000000000000000000e+00 1.000000000000000000e+02
1.987999999999999989e+00 9.277343750000000000e-01 5.714290000000000758e-01 9.942860000000000298e+01
1.989000000000000101e+00 9.399414062500000000e-01 0.000000000000000000e+00 1.000000000000000000e+02
1.989999999999999991e+00 9.277343750000000000e-01 0.000000000000000000e+00 1.000000000000000000e+02
1.991000000000000103e+00 9.033203125000000000e-01 0.000000000000000000e+00 1.000000000000000000e+02
1.991999999999999993e+00 8.789062500000000000e-01 0.000000000000000000e+00 1.000000000000000000e+02
1.993000000000000105e+00 8.666992187500000000e-01 0.000000000000000000e+00 1.000000000000000000e+02
1.993999999999999995e+00 8.300781250000000000e-01 0.000000000000000000e+00 1.000000000000000000e+02
1.995000000000000107e+00 8.544921875000000000e-01 0.000000000000000000e+00 1.000000000000000000e+02
1.995999999999999996e+00 7.812500000000000000e-01 0.000000000000000000e+00 1.000000000000000000e+02
1.997000000000000108e+00 7.934570312500000000e-01 0.000000000000000000e+00 1.000000000000000000e+02
1.997999999999999998e+00 7.934570312500000000e-01 0.000000000000000000e+00 1.000000000000000000e+02
1.999000000000000110e+00 7.934570312500000000e-01 0.000000000000000000e+00 1.000000000000000000e+02
2.000000000000000000e+00 8.178710937500000000e-01 0.000000000000000000e+00 1.000000000000000000e+02
2.000999999999999890e+00 8.056640625000000000e-01 0.000000000000000000e+00 1.000000000000000000e+02
2.001999999999999780e+00 8.178710937500000000e-01 0.000000000000000000e+00 1.000000000000000000e+02
2.003000000000000114e+00 8.422851562500000000e-01 0.000000000000000000e+00 1.000000000000000000e+02
2.004000000000000004e+00 8.422851562500000000e-01 0.000000000000000000e+00 1.000000000000000000e+02
2.004999999999999893e+00 8.789062500000000000e-01 0.000000000000000000e+00 1.000000000000000000e+02
2.005999999999999783e+00 8.911132812500000000e-01 0.000000000000000000e+00 1.000000000000000000e+02
2.007000000000000117e+00 9.277343750000000000e-01 0.000000000000000000e+00 1.000000000000000000e+02
2.008000000000000007e+00 8.789062500000000000e-01 0.000000000000000000e+00 1.000000000000000000e+02
2.008999999999999897e+00 9.033203125000000000e-01 0.000000000000000000e+00 1.000000000000000000e+02
2.009999999999999787e+00 8.544921875000000000e-01 0.000000000000000000e+00 1.000000000000000000e+02
2.011000000000000121e+00 8.789062500000000000e-01 0.000000000000000000e+00 1.000000000000000000e+02
2.012000000000000011e+00 9.155273437500000000e-01 0.000000000000000000e+00 1.000000000000000000e+02
2.012999999999999901e+00 9.643554687500000000e-01 0.000000000000000000e+00 1.000000000000000000e+02
2.013999999999999790e+00 9.643554687500000000e-01 0.000000000000000000e+00 1.000000000000000000e+02
2.015000000000000124e+00 9.887695312500000000e-01 0.000000000000000000e+00 1.000000000000000000e+02
2.016000000000000014e+00 9.765625000000000000e-01 0.000000000000000000e+00 1.000000000000000000e+02
2.016999999999999904e+00 1.013183593750000000e+00 0.000000000000000000e+00 1.000000000000000000e+02
2.017999999999999794e+00 1.025390625000000000e+00 0.000000000000000000e+00 1.000000000000000000e+02
2.019000000000000128e+00 1.013183593750000000e+00 4.926110000000000211e-01 9.950740000000000407e+01
2.020000000000000018e+00 9.765625000000000000e-01 0.000000000000000000e+00 1.000000000000000000e+02
2.020999999999999908e+00 9.765625000000000000e-01 0.000000000000000000e+00 1.000000000000000000e+02
2.021999999999999797e+00 1.013183593750000000e+00 0.000000000000000000e+00 1.000000000000000000e+02
2.023000000000000131e+00 1.013183593750000000e+00 0.000000000000000000e+00 1.000000000000000000e+02
2.024000000000000021e+00 9.765625000000000000e-01 0.000000000000000000e+00 1.000000000000000000e+02
2.024999999999999911e+00 9.643554687500000000e-01 0.000000000000000000e+00 1.000000000000000000e+02
2.025999999999999801e+00 1.000976562500000000e+00 0.000000000000000000e+00 1.000000000000000000e+02
2.027000000000000135e+00 9.765625000000000000e-01 0.000000000000000000e+00 1.000000000000000000e+02
2.028000000000000025e+00 9.643554687500000000e-01 5.102039999999999909e-01 9.948979999999998824e+01
2.028999999999999915e+00 9.399414062500000000e-01 5.291009999999999325e-01 9.947090000000000032e+01
2.029999999999999805e+00 9.521484375000000000e-01 5.376340000000000563e-01 9.946240000000000236e+01
2.031000000000000139e+00 9.765625000000000000e-01 5.102039999999999909e-01 9.948979999999998824e+01
2.032000000000000028e+00 9.887695312500000000e-01 5.154640000000000333e-01 9.948449999999999704e+01
2.032999999999999918e+00 9.765625000000000000e-01 5.102039999999999909e-01 9.948979999999998824e+01
2.033999999999999808e+00 1.013183593750000000e+00 4.926110000000000211e-01 9.950740000000000407e+01
2.035000000000000142e+00 1.000976562500000000e+00 4.716980000000000062e-01 9.952830000000000155e+01
2.036000000000000032e+00 1.000976562500000000e+00 4.651159999999999739e-01 9.953490000000000748e+01
2.036999999999999922e+00 1.000976562500000000e+00 4.975120000000000653e-01 9.950249999999999773e+01
2.037999999999999812e+00 1.000976562500000000e+00 5.263160000000000061e-01 9.947369999999999379e+01
2.039000000000000146e+00 9.887695312500000000e-01 5.181350000000000122e-01 9.948189999999999600e+01
2.040000000000000036e+00 9.765625000000000000e-01 0.000000000000000000e+00 1.000000000000000000e+02
2.040999999999999925e+00 9.643554687500000000e-01 5.464479999999999338e-01 9.945359999999999445e+01
2.041999999999999815e+00 9.765625000000000000e-01 5.555560000000000498e-01 9.944440000000000168e+01
2.043000000000000149e+00 9.399414062500000000e-01 5.524860000000000326e-01 9.944750000000000512e+01
2.044000000000000039e+00 9.155273437500000000e-01 5.681819999999999649e-01 9.943180000000000973e+01
2.044999999999999929e+00 9.155273437500000000e-01 5.617980000000000196e-01 9.943819999999999482e+01
2.045999999999999819e+00 9.277343750000000000e-01 5.649719999999999187e-01 9.943500000000000227e+01
2.047000000000000153e+00 9.521484375000000000e-01 5.586590000000000167e-01 9.944129999999999825e+01
2.048000000000000043e+00 9.399414062500000000e-01 5.494510000000000227e-01 9.945049999999999102e+01
2.048999999999999932e+00 9.521484375000000000e-01 5.319150000000000267e-01 9.946810000000000684e+01
2.049999999999999822e+00 9.155273437500000000e-01 5.405410000000000492e-01 9.945950000000000557e+01
2.051000000000000156e+00 9.277343750000000000e-01 5.347589999999999844e-01 9.946519999999999584e+01
2.052000000000000046e+00 9.277343750000000000e-01 5.181350000000000122e-01 9.948189999999999600e+01
2.052999999999999936e+00 9.765625000000000000e-01 4.975120000000000653e-01 9.950249999999999773e+01
2.053999999999999826e+00 9.399414062500000000e-01 4.975120000000000653e-01 9.950249999999999773e+01
2.055000000000000160e+00 8.911132812500000000e-01 5.025129999999999875e-01 9.949750000000000227e+01
2.056000000000000050e+00 9.033203125000000000e-01 5.102039999999999909e-01 9.948979999999998824e+01
2.056999999999999940e+00 9.399414062500000000e-01 4.830919999999999659e-01 9.951689999999999259e+01
2.057999999999999829e+00 9.399414062500000000e-01 4.926110000000000211e-01 9.950740000000000407e+01
2.059000000000000163e+00 9.887695312500000000e-01 0.000000000000000000e+00 1.000000000000000000e+02
2.060000000000000053e+00 9.887695312500000000e-01 0.000000000000000000e+00 1.000000000000000000e+02
2.060999999999999943e+00 9.765625000000000000e-01 0.000000000000000000e+00 1.000000000000000000e+02
2.061999999999999833e+00 9.643554687500000000e-01 0.000000000000000000e+00 1.000000000000000000e+02
2.063000000000000167e+00 9.399414062500000000e-01 0.000000000000000000e+00 1.000000000000000000e+02
2.064000000000000057e+00 9.887695312500000000e-01 4.651159999999999739e-01 9.953490000000000748e+01
2.064999999999999947e+00 9.521484375000000000e-01 5.050510000000000277e-01 9.949490000000000123e+01
2.065999999999999837e+00 9.887695312500000000e-01 0.000000000000000000e+00 1.000000000000000000e+02
2.067000000000000171e+00 1.013183593750000000e+00 0.000000000000000000e+00 1.000000000000000000e+02
2.068000000000000060e+00 1.037597656250000000e+00 5.076140000000000096e-01 9.949240000000000350e+01
2.068999999999999950e+00 9.887695312500000000e-01 5.347589999999999844e-01 9.946519999999999584e+01
2.069999999999999840e+00 1.025390625000000000e+00 9.803920000000000412e-01 9.901959999999999695e+01
2.071000000000000174e+00 1.037597656250000000e+00 4.878049999999999886e-01 9.951219999999999288e+01
2.072000000000000064e+00 1.062011718750000000e+00 4.694839999999999569e-01 9.953050000000000352e+01
2.072999999999999954e+00 1.110839843750000000e+00 4.566209999999999991e-01 9.954340000000000543e+01
2.073999999999999844e+00 1.098632812500000000e+00 4.464290000000000203e-01 9.955360000000000298e+01
2.075000000000000178e+00 1.062011718750000000e+00 4.484299999999999953e-01 9.955159999999999343e+01
2.076000000000000068e+00 1.062011718750000000e+00 0.000000000000000000e+00 1.000000000000000000e+02
2.076999999999999957e+00 1.062011718750000000e+00 0.000000000000000000e+00 1.000000000000000000e+02
2.077999999999999847e+00 1.049804687500000000e+00 0.000000000000000000e+00 1.000000000000000000e+02
2.079000000000000181e+00 1.074218750000000000e+00 4.464290000000000203e-01 9.955360000000000298e+01
2.080000000000000071e+00 1.049804687500000000e+00 0.000000000000000000e+00 1.000000000000000000e+02
2.080999999999999961e+00 1.074218750000000000e+00 0.000000000000000000e+00 1.000000000000000000e+02
2.081999999999999851e+00 1.025390625000000000e+00 0.000000000000000000e+00 1.000000000000000000e+02
2.083000000000000185e+00 1.098632812500000000e+00 4.132229999999999515e-01 9.958679999999999666e+01
2.084000000000000075e+00 1.123046875000000000e+00 4.149380000000000290e-01 9.958510000000001128e+01
2.084999999999999964e+00 1.171875000000000000e+00 3.906250000000000000e-01 9.960940000000000794e+01
2.085999999999999854e+00 1.135253906250000000e+00 8.368199999999998973e-01 9.916319999999998913e+01
2.087000000000000188e+00 1.147460937500000000e+00 8.130079999999999529e-01 9.918699999999999761e+01
2.088000000000000078e+00 1.123046875000000000e+00 8.264459999999999029e-01 9.917359999999999332e+01
2.088999999999999968e+00 1.098632812500000000e+00 4.385960000000000414e-01 9.956140000000000612e+01
2.089999999999999858e+00 1.074218750000000000e+00 4.629630000000000134e-01 9.953699999999999193e+01
2.091000000000000192e+00 1.086425781250000000e+00 4.444440000000000057e-01 9.955559999999999832e+01
2.092000000000000082e+00 1.062011718750000000e+00 9.009009999999999518e-01 9.909909999999999286e+01
2.092999999999999972e+00 1.025390625000000000e+00 9.259260000000000268e-01 9.907410000000000139e+01
2.093999999999999861e+00 1.062011718750000000e+00 4.587160000000000126e-01 9.954129999999999256e+01
2.095000000000000195e+00 1.110839843750000000e+00 4.329000000000000625e-01 9.956709999999999638e+01
2.096000000000000085e+00 1.074218750000000000e+00 4.524890000000000301e-01 9.954749999999999943e+01
2.096999999999999975e+00 1.110839843750000000e+00 4.444440000000000057e-01 9.955559999999999832e+01
2.097999999999999865e+00 1.123046875000000000e+00 0.000000000000000000e+00 1.000000000000000000e+02
2.099000000000000199e+00 1.147460937500000000e+00 0.000000000000000000e+00 1.000000000000000000e+02
2.100000000000000089e+00 1.098632812500000000e+00 0.000000000000000000e+00 1.000000000000000000e+02
2.100999999999999979e+00 1.159667968750000000e+00 0.000000000000000000e+00 1.000000000000000000e+02
2.101999999999999869e+00 1.159667968750000000e+00 0.000000000000000000e+00 1.000000000000000000e+02
2.103000000000000203e+00 1.135253906250000000e+00 0.000000000000000000e+00 1.000000000000000000e+02
2.104000000000000092e+00 1.147460937500000000e+00 0.000000000000000000e+00 1.000000000000000000e+02
2.104999999999999982e+00 1.208496093750000000e+00 0.000000000000000000e+00 1.000000000000000000e+02
2.105999999999999872e+00 1.184082031250000000e+00 0.000000000000000000e+00 1.000000000000000000e+02
2.107000000000000206e+00 1.159667968750000000e+00 0.000000000000000000e+00 1.000000000000000000e+02
2.108000000000000096e+00 1.171875000000000000e+00 0.000000000000000000e+00 1.000000000000000000e+02
2.108999999999999986e+00 1.171875000000000000e+00 4.032260000000000288e-01 9.959680000000000177e+01
2.109999999999999876e+00 1.208496093750000000e+00 3.802280000000000104e-01 9.961979999999999791e+01
2.111000000000000210e+00 1.184082031250000000e+00 3.984060000000000379e-01 9.960160000000000480e+01
2.112000000000000099e+00 1.123046875000000000e+00 4.149380000000000290e-01 9.958510000000001128e+01
2.112999999999999989e+00 1.123046875000000000e+00 0.000000000000000000e+00 1.000000000000000000e+02
2.113999999999999879e+00 1.159667968750000000e+00 0.000000000000000000e+00 1.000000000000000000e+02
2.115000000000000213e+00 1.208496093750000000e+00 0.000000000000000000e+00 1.000000000000000000e+02
2.116000000000000103e+00 1.208496093750000000e+00 0.000000000000000000e+00 1.000000000000000000e+02
2.116999999999999993e+00 1.220703125000000000e+00 0.000000000000000000e+00 1.000000000000000000e+02
2.117999999999999883e+00 1.220703125000000000e+00 0.000000000000000000e+00 1.000000000000000000e+02
2.119000000000000217e+00 1.171875000000000000e+00 0.000000000000000000e+00 1.000000000000000000e+02
2.120000000000000107e+00 1.293945312500000000e+00 0.000000000000000000e+00 1.000000000000000000e+02
2.120999999999999996e+00 1.293945312500000000e+00 0.000000000000000000e+00 1.000000000000000000e+02
2.121999999999999886e+00 1.281738281250000000e+00 0.000000000000000000e+00 1.000000000000000000e+02
2.123000000000000220e+00 1.342773437500000000e+00 0.000000000000000000e+00 1.000000000000000000e+02
2.124000000000000110e+00 1.367187500000000000e+00 0.000000000000000000e+00 1.000000000000000000e+02
2.125000000000000000e+00 1.379394531250000000e+00 0.000000000000000000e+00 1.000000000000000000e+02
2.125999999999999890e+00 1.330566406250000000e+00 0.000000000000000000e+00 1.000000000000000000e+02
2.126999999999999780e+00 1.293945312500000000e+00 0.000000000000000000e+00 1.000000000000000000e+02
2.128000000000000114e+00 1.293945312500000000e+00 4.184099999999999486e-01 9.958160000000000878e+01
2.129000000000000004e+00 1.281738281250000000e+00 4.405290000000000039e-01 9.955949999999999989e+01
2.129999999999999893e+00 1.281738281250000000e+00 4.201680000000000414e-01 9.957979999999999166e+01
2.130999999999999783e+00 1.245117187500000000e+00 4.273500000000000631e-01 9.957259999999999422e+01
2.132000000000000117e+00 1.293945312500000000e+00 4.237290000000000223e-01 9.957629999999998915e+01
2.133000000000000007e+00 1.293945312500000000e+00 4.149380000000000290e-01 9.958510000000001128e+01
2.133999999999999897e+00 1.281738281250000000e+00 4.329000000000000625e-01 9.956709999999999638e+01
2.134999999999999787e+00 1.245117187500000000e+00 4.385960000000000414e-01 9.956140000000000612e+01
2.136000000000000121e+00 1.257324218750000000e+00 4.504499999999999615e-01 9.954949999999999477e+01
2.137000000000000011e+00 1.257324218750000000e+00 8.888890000000000402e-01 9.911109999999999332e+01
2.137999999999999901e+00 1.281738281250000000e+00 8.196719999999999562e-01 9.918030000000000257e+01
2.138999999999999790e+00 1.330566406250000000e+00 8.130079999999999529e-01 9.918699999999999761e+01
2.140000000000000124e+00 1.306152343750000000e+00 4.132229999999999515e-01 9.958679999999999666e+01
2.141000000000000014e+00 1.257324218750000000e+00 8.368199999999998973e-01 9.916319999999998913e+01
2.141999999999999904e+00 1.367187500000000000e+00 1.158299999999999885e+00 9.884170000000000300e+01
2.142999999999999794e+00 1.379394531250000000e+00 7.812500000000000000e-01 9.921880000000000166e+01
2.144000000000000128e+00 1.416015625000000000e+00 7.490639999999999521e-01 9.925090000000000146e+01
2.145000000000000018e+00 1.391601562500000000e+00 3.891050000000000342e-01 9.961090000000000089e+01
2.145999999999999908e+00 1.391601562500000000e+00 3.846149999999999847e-01 9.961539999999999395e+01
2.146999999999999797e+00 1.391601562500000000e+00 3.773579999999999712e-01 9.962259999999999138e+01
2.148000000000000131e+00 1.416015625000000000e+00 3.816789999999999905e-01 9.961830000000000496e+01
2.149000000000000021e+00 1.403808593750000000e+00 3.846149999999999847e-01 9.961539999999999395e+01
2.149999999999999911e+00 1.391601562500000000e+00 3.816789999999999905e-01 9.961830000000000496e+01
2.150999999999999801e+00 1.379394531250000000e+00 3.802280000000000104e-01 9.961979999999999791e+01
2.152000000000000135e+00 1.391601562500000000e+00 0.000000000000000000e+00 1.000000000000000000e+02
2.153000000000000025e+00 1.416015625000000000e+00 0.000000000000000000e+00 1.000000000000000000e+02
2.153999999999999915e+00 1.416015625000000000e+00 0.000000000000000000e+00 1.000000000000000000e+02
2.154999999999999805e+00 1.403808593750000000e+00 0.000000000000000000e+00 1.000000000000000000e+02
2.156000000000000139e+00 1.354980468750000000e+00 0.000000000000000000e+00 1.000000000000000000e+02
2.157000000000000028e+00 1.379394531250000000e+00 0.000000000000000000e+00 1.000000000000000000e+02
2.157999999999999918e+00 1.367187500000000000e+00 0.000000000000000000e+00 1.000000000000000000e+02
2.158999999999999808e+00 1.428222656250000000e+00 3.690039999999999987e-01 9.963100000000000023e+01
2.160000000000000142e+00 1.403808593750000000e+00 3.623190000000000022e-01 9.963769999999999527e+01
2.161000000000000032e+00 1.403808593750000000e+00 3.558720000000000216e-01 9.964410000000000878e+01
2.161999999999999922e+00 1.379394531250000000e+00 3.508769999999999945e-01 9.964910000000000423e+01
2.162999999999999812e+00 1.403808593750000000e+00 0.000000000000000000e+00 1.000000000000000000e+02
2.164000000000000146e+00 1.391601562500000000e+00 3.508769999999999945e-01 9.964910000000000423e+01
2.165000000000000036e+00 1.403808593750000000e+00 0.000000000000000000e+00 1.000000000000000000e+02
2.165999999999999925e+00 1.464843750000000000e+00 0.000000000000000000e+00 1.000000000000000000e+02
2.166999999999999815e+00 1.464843750000000000e+00 3.412970000000000170e-01 9.965869999999999607e+01
2.168000000000000149e+00 1.489257812500000000e+00 3.355700000000000349e-01 9.966440000000000055e+01
2.169000000000000039e+00 1.464843750000000000e+00 3.610110000000000263e-01 9.963899999999999579e+01
2.169999999999999929e+00 1.452636718750000000e+00 3.649640000000000106e-01 9.963499999999999091e+01
2.170999999999999819e+00 1.489257812500000000e+00 3.610110000000000263e-01 9.963899999999999579e+01
2.172000000000000153e+00 1.562500000000000000e+00 3.546099999999999808e-01 9.964539999999999509e+01
2.173000000000000043e+00 1.611328125000000000e+00 3.636360000000000148e-01 9.963640000000000896e+01
2.173999999999999932e+00 1.611328125000000000e+00 3.424659999999999926e-01 9.965749999999999886e+01
2.174999999999999822e+00 1.586914062500000000e+00 3.378379999999999717e-01 9.966219999999999857e+01
2.176000000000000156e+00 1.599121093750000000e+00 3.289469999999999894e-01 9.967109999999999559e+01
2.177000000000000046e+00 1.611328125000000000e+00 3.225810000000000066e-01 9.967740000000000578e+01
2.177999999999999936e+00 1.647949218750000000e+00 3.225810000000000066e-01 9.967740000000000578e+01
2.178999999999999826e+00 1.696777343750000000e+00 3.194890000000000230e-01 9.968050000000000921e+01
2.180000000000000160e+00 1.708984375000000000e+00 3.144649999999999945e-01 9.968550000000000466e+01
2.181000000000000050e+00 1.745605468750000000e+00 3.076919999999999655e-01 9.969230000000000302e+01
2.181999999999999940e+00 1.770019531250000000e+00 0.000000000000000000e+00 1.000000000000000000e+02
2.182999999999999829e+00 1.770019531250000000e+00 0.000000000000000000e+00 1.000000000000000000e+02
2.184000000000000163e+00 1.770019531250000000e+00 0.000000000000000000e+00 1.000000000000000000e+02
2.185000000000000053e+00 1.782226562500000000e+00 0.000000000000000000e+00 1.000000000000000000e+02
2.185999999999999943e+00 1.770019531250000000e+00 0.000000000000000000e+00 1.000000000000000000e+02
2.186999999999999833e+00 1.745605468750000000e+00 0.000000000000000000e+00 1.000000000000000000e+02
2.188000000000000167e+00 1.745605468750000000e+00 0.000000000000000000e+00 1.000000000000000000e+02
2.189000000000000057e+00 1.770019531250000000e+00 3.115259999999999696e-01 9.968850000000000477e+01
2.189999999999999947e+00 1.770019531250000000e+00 3.134799999999999809e-01 9.968649999999999523e+01
2.190999999999999837e+00 1.782226562500000000e+00 3.144649999999999945e-01 9.968550000000000466e+01
2.192000000000000171e+00 1.794433593750000000e+00 3.215430000000000232e-01 9.967849999999999966e+01
2.193000000000000060e+00 1.757812500000000000e+00 3.164559999999999595e-01 9.968350000000000932e+01
2.193999999999999950e+00 1.782226562500000000e+00 3.125000000000000000e-01 9.968750000000000000e+01
2.194999999999999840e+00 1.794433593750000000e+00 3.095979999999999843e-01 9.969039999999999679e+01
2.196000000000000174e+00 1.843261718750000000e+00 2.967359999999999998e-01 9.970329999999999870e+01
2.197000000000000064e+00 1.831054687500000000e+00 6.116210000000000813e-01 9.938840000000000430e+01
2.197999999999999954e+00 1.818847656250000000e+00 6.006010000000000515e-01 9.939939999999999998e+01
2.198999999999999844e+00 1.757812500000000000e+00 8.875739999999999741e-01 9.911239999999999384e+01
2.200000000000000178e+00 1.684570312500000000e+00 9.118539999999999424e-01 9.908809999999999718e+01
2.201000000000000068e+00 1.733398437500000000e+00 2.941179999999999906e-01 9.970589999999999975e+01
2.201999999999999957e+00 1.806640625000000000e+00 0.000000000000000000e+00 1.000000000000000000e+02
2.202999999999999847e+00 1.806640625000000000e+00 2.865330000000000377e-01 9.971349999999999625e+01
2.204000000000000181e+00 1.843261718750000000e+00 2.873560000000000003e-01 9.971259999999999479e+01
2.205000000000000071e+00 1.867675781250000000e+00 5.586590000000000167e-01 9.944129999999999825e+01
2.205999999999999961e+00 1.940917968750000000e+00 2.739730000000000221e-01 9.972599999999999909e+01
2.206999999999999851e+00 1.916503906250000000e+00 5.449589999999999712e-01 9.945499999999999829e+01
2.208000000000000185e+00 1.977539062500000000e+00 2.724800000000000000e-01 9.972750000000000625e+01
2.209000000000000075e+00 1.916503906250000000e+00 2.865330000000000377e-01 9.971349999999999625e+01
2.209999999999999964e+00 1.879882812500000000e+00 2.915449999999999986e-01 9.970850000000000080e+01
2.210999999999999854e+00 1.843261718750000000e+00 2.967359999999999998e-01 9.970329999999999870e+01
2.212000000000000188e+00 1.831054687500000000e+00 0.000000000000000000e+00 1.000000000000000000e+02
2.213000000000000078e+00 1.867675781250000000e+00 0.000000000000000000e+00 1.000000000000000000e+02
2.213999999999999968e+00 1.879882812500000000e+00 0.000000000000000000e+00 1.000000000000000000e+02
2.214999999999999858e+00 1.928710937500000000e+00 0.000000000000000000e+00 1.000000000000000000e+02
2.216000000000000192e+00 1.953125000000000000e+00 0.000000000000000000e+00 1.000000000000000000e+02
2.217000000000000082e+00 1.977539062500000000e+00 0.000000000000000000e+00 1.000000000000000000e+02
2.217999999999999972e+00 1.904296875000000000e+00 0.000000000000000000e+00 1.000000000000000000e+02
2.218999999999999861e+00 1.818847656250000000e+00 0.000000000000000000e+00 1.000000000000000000e+02
2.220000000000000195e+00 1.867675781250000000e+00 0.000000000000000000e+00 1.000000000000000000e+02
2.221000000000000085e+00 1.916503906250000000e+00 0.000000000000000000e+00 1.000000000000000000e+02
2.221999999999999975e+00 1.940917968750000000e+00 2.816899999999999959e-01 9.971829999999999927e+01
2.222999999999999865e+00 1.928710937500000000e+00 2.801119999999999721e-01 9.971989999999999554e+01
2.224000000000000199e+00 2.026367187500000000e+00 2.762430000000000163e-01 9.972379999999999711e+01
2.225000000000000089e+00 2.099609375000000000e+00 2.717390000000000083e-01 9.972830000000000439e+01
2.225999999999999979e+00 2.062988281250000000e+00 2.785520000000000218e-01 9.972140000000000271e+01
2.226999999999999869e+00 2.001953125000000000e+00 0.000000000000000000e+00 1.000000000000000000e+02
2.228000000000000203e+00 2.050781250000000000e+00 0.000000000000000000e+00 1.000000000000000000e+02
2.229000000000000092e+00 2.099609375000000000e+00 2.702700000000000102e-01 9.972969999999999402e+01
2.229999999999999982e+00 2.124023437500000000e+00 2.702700000000000102e-01 9.972969999999999402e+01
2.230999999999999872e+00 2.026367187500000000e+00 2.680969999999999742e-01 9.973189999999999600e+01
2.232000000000000206e+00 2.075195312500000000e+00 2.538070000000000048e-01 9.974620000000000175e+01
2.233000000000000096e+00 2.014160156250000000e+00 2.604170000000000096e-01 9.973959999999999582e+01
2.233999999999999986e+00 2.050781250000000000e+00 0.000000000000000000e+00 1.000000000000000000e+02
2.234999999999999876e+00 2.099609375000000000e+00 2.475249999999999950e-01 9.975249999999999773e+01
2.236000000000000210e+00 2.087402343750000000e+00 2.583980000000000166e-01 9.974159999999999116e+01
2.237000000000000099e+00 2.050781250000000000e+00 2.617800000000000127e-01 9.973820000000000618e+01
2.237999999999999989e+00 2.099609375000000000e+00 2.512559999999999794e-01 9.974869999999999948e+01
2.238999999999999879e+00 2.148437500000000000e+00 2.481389999999999985e-01 9.975190000000000623e+01
2.240000000000000213e+00 2.185058593750000000e+00 2.525249999999999995e-01 9.974750000000000227e+01
2.241000000000000103e+00 2.185058593750000000e+00 2.481389999999999985e-01 9.975190000000000623e+01
2.241999999999999993e+00 2.233886718750000000e+00 0.000000000000000000e+00 1.000000000000000000e+02
2.242999999999999883e+00 2.221679687500000000e+00 0.000000000000000000e+00 1.000000000000000000e+02
2.244000000000000217e+00 2.185058593750000000e+00 2.597400000000000264e-01 9.974030000000000484e+01
2.245000000000000107e+00 2.136230468750000000e+00 2.624670000000000059e-01 9.973749999999999716e+01
2.245999999999999996e+00 2.209472656250000000e+00 2.590670000000000472e-01 9.974089999999999634e+01
2.246999999999999886e+00 2.270507812500000000e+00 4.987529999999999464e-01 9.950119999999999720e+01
2.248000000000000220e+00 2.258300781250000000e+00 5.000000000000000000e-01 9.950000000000000000e+01
2.249000000000000110e+00 2.221679687500000000e+00 2.557539999999999814e-01 9.974420000000000641e+01
2.250000000000000000e+00 2.233886718750000000e+00 0.000000000000000000e+00 1.000000000000000000e+02
2.250999999999999890e+00 2.209472656250000000e+00 0.000000000000000000e+00 1.000000000000000000e+02
2.251999999999999780e+00 2.258300781250000000e+00 2.409639999999999838e-01 9.975900000000000034e+01
2.253000000000000114e+00 2.270507812500000000e+00 0.000000000000000000e+00 1.000000000000000000e+02
2.254000000000000004e+00 2.246093750000000000e+00 0.000000000000000000e+00 1.000000000000000000e+02
2.254999999999999893e+00 2.258300781250000000e+00 0.000000000000000000e+00 1.000000000000000000e+02
2.255999999999999783e+00 2.233886718750000000e+00 2.645500000000000074e-01 9.973539999999999850e+01
2.257000000000000117e+00 2.294921875000000000e+00 2.577320000000000166e-01 9.974230000000000018e+01
2.258000000000000007e+00 2.270507812500000000e+00 2.551019999999999954e-01 9.974490000000000123e+01
2.258999999999999897e+00 2.319335937500000000e+00 0.000000000000000000e+00 1.000000000000000000e+02
2.259999999999999787e+00 2.319335937500000000e+00 0.000000000000000000e+00 1.000000000000000000e+02
2.261000000000000121e+00 2.331542968750000000e+00 2.570689999999999920e-01 9.974290000000000589e+01
2.262000000000000011e+00 2.355957031250000000e+00 2.487560000000000326e-01 9.975119999999999720e+01
2.262999999999999901e+00 2.441406250000000000e+00 4.750590000000000090e-01 9.952490000000000236e+01
2.263999999999999790e+00 2.429199218750000000e+00 4.842619999999999703e-01 9.951569999999999538e+01
2.265000000000000124e+00 2.380371093750000000e+00 4.705880000000000063e-01 9.952939999999999543e+01
2.266000000000000014e+00 2.429199218750000000e+00 4.784690000000000332e-01 9.952150000000000318e+01
2.266999999999999904e+00 2.416992187500000000e+00 4.773269999999999458e-01 9.952270000000000039e+01
2.267999999999999794e+00 2.404785156250000000e+00 4.854370000000000074e-01 9.951460000000000150e+01
2.269000000000000128e+00 2.416992187500000000e+00 4.694839999999999569e-01 9.953050000000000352e+01
2.270000000000000018e+00 2.319335937500000000e+00 4.866180000000000505e-01 9.951339999999999009e+01
2.270999999999999908e+00 2.258300781250000000e+00 5.037780000000000591e-01 9.949620000000000175e+01
2.271999999999999797e+00 2.294921875000000000e+00 4.819279999999999675e-01 9.951810000000000400e+01
2.273000000000000131e+00 2.319335937500000000e+00 0.000000000000000000e+00 1.000000000000000000e+02
2.274000000000000021e+00 2.392578125000000000e+00 0.000000000000000000e+00 1.000000000000000000e+02
2.274999999999999911e+00 2.441406250000000000e+00 0.000000000000000000e+00 1.000000000000000000e+02
2.275999999999999801e+00 2.478027343750000000e+00 2.232139999999999957e-01 9.977679999999999438e+01
2.277000000000000135e+00 2.453613281250000000e+00 2.212389999999999912e-01 9.977880000000000393e+01
2.278000000000000025e+00 2.453613281250000000e+00 2.232139999999999957e-01 9.977679999999999438e+01
2.278999999999999915e+00 2.441406250000000000e+00 2.227169999999999983e-01 9.977729999999999677e+01
2.279999999999999805e+00 2.478027343750000000e+00 2.207510000000000305e-01 9.977920000000000300e+01
2.281000000000000139e+00 2.563476562500000000e+00 2.141329999999999900e-01 9.978589999999999804e+01
2.282000000000000028e+00 2.575683593750000000e+00 4.301079999999999903e-01 9.956990000000000407e+01
2.282999999999999918e+00 2.539062500000000000e+00 4.310340000000000282e-01 9.956900000000000261e+01
2.283999999999999808e+00 2.526855468750000000e+00 2.207510000000000305e-01 9.977920000000000300e+01
2.285000000000000142e+00 2.624511718750000000e+00 4.255320000000000213e-01 9.957450000000000045e+01
2.286000000000000032e+00 2.636718750000000000e+00 4.273500000000000631e-01 9.957259999999999422e+01
2.286999999999999922e+00 2.648925781250000000e+00 4.291849999999999832e-01 9.957080000000000553e+01
2.287999999999999812e+00 2.685546875000000000e+00 4.273500000000000631e-01 9.957259999999999422e+01
2.289000000000000146e+00 2.697753906250000000e+00 4.246280000000000054e-01 9.957540000000000191e+01
2.290000000000000036e+00 2.673339843750000000e+00 4.149380000000000290e-01 9.958510000000001128e+01
2.290999999999999925e+00 2.673339843750000000e+00 2.049179999999999890e-01 9.979510000000000502e+01
2.291999999999999815e+00 2.661132812500000000e+00 2.096440000000000248e-01 9.979040000000000532e+01
2.293000000000000149e+00 2.746582031250000000e+00 2.053389999999999938e-01 9.979470000000000596e+01
2.294000000000000039e+00 2.807617187500000000e+00 2.012069999999999970e-01 9.979879999999999995e+01
2.294999999999999929e+00 2.795410156250000000e+00 2.049179999999999890e-01 9.979510000000000502e+01
2.295999999999999819e+00 2.832031250000000000e+00 2.016130000000000144e-01 9.979840000000000089e+01
2.297000000000000153e+00 2.795410156250000000e+00 2.083329999999999904e-01 9.979170000000000584e+01
2.298000000000000043e+00 2.868652343750000000e+00 2.036660000000000137e-01 9.979630000000000223e+01
2.298999999999999932e+00 2.893066406250000000e+00 4.032260000000000288e-01 9.959680000000000177e+01
2.299999999999999822e+00 2.929687500000000000e+00 3.984060000000000379e-01 9.960160000000000480e+01
2.301000000000000156e+00 2.954101562500000000e+00 3.838770000000000238e-01 9.961610000000000298e+01
2.302000000000000046e+00 2.929687500000000000e+00 5.791509999999999714e-01 9.942079999999999984e+01
2.302999999999999936e+00 3.015136718750000000e+00 5.639100000000000223e-01 9.943610000000001037e+01
2.303999999999999826e+00 3.100585937500000000e+00 3.787880000000000136e-01 9.962120000000000175e+01
2.305000000000000160e+00 3.088378906250000000e+00 3.809519999999999573e-01 9.961899999999999977e+01
2.306000000000000050e+00 3.076171875000000000e+00 1.930499999999999994e-01 9.980689999999999884e+01
2.306999999999999940e+00 3.039550781250000000e+00 1.992030000000000189e-01 9.980079999999999529e+01
2.307999999999999829e+00 2.966308593750000000e+00 2.028400000000000203e-01 9.979720000000000368e+01
2.309000000000000163e+00 2.990722656250000000e+00 1.984130000000000060e-01 9.980160000000000764e+01
2.310000000000000053e+00 3.015136718750000000e+00 2.036660000000000137e-01 9.979630000000000223e+01
2.310999999999999943e+00 2.978515625000000000e+00 4.166670000000000096e-01 9.958329999999999416e+01
2.311999999999999833e+00 3.076171875000000000e+00 1.984130000000000060e-01 9.980160000000000764e+01
2.313000000000000167e+00 3.210449218750000000e+00 3.816789999999999905e-01 9.961830000000000496e+01
2.314000000000000057e+00 3.161621093750000000e+00 3.846149999999999847e-01 9.961539999999999395e+01
2.314999999999999947e+00 3.198242187500000000e+00 5.649719999999999187e-01 9.943500000000000227e+01
2.315999999999999837e+00 3.222656250000000000e+00 5.555560000000000498e-01 9.944440000000000168e+01
2.317000000000000171e+00 3.210449218750000000e+00 3.696860000000000146e-01 9.963030000000000541e+01
2.318000000000000060e+00 3.210449218750000000e+00 5.628520000000000190e-01 9.943710000000000093e+01
2.318999999999999950e+00 3.222656250000000000e+00 3.809519999999999573e-01 9.961899999999999977e+01
2.319999999999999840e+00 3.259277343750000000e+00 3.724390000000000200e-01 9.962760000000000105e+01
2.321000000000000174e+00 3.259277343750000000e+00 5.725190000000000001e-01 9.942750000000000909e+01
2.322000000000000064e+00 3.259277343750000000e+00 5.791509999999999714e-01 9.942079999999999984e+01
2.322999999999999954e+00 3.320312500000000000e+00 5.586590000000000167e-01 9.944129999999999825e+01
2.323999999999999844e+00 3.295898437500000000e+00 3.752350000000000407e-01 9.962480000000000757e+01
2.325000000000000178e+00 3.369140625000000000e+00 5.464479999999999338e-01 9.945359999999999445e+01
2.326000000000000068e+00 3.405761718750000000e+00 5.545289999999999386e-01 9.944549999999999557e+01
2.326999999999999957e+00 3.442382812500000000e+00 8.896800000000000264e-01 9.911029999999999518e+01
2.327999999999999847e+00 3.564453125000000000e+00 8.503399999999999848e-01 9.914969999999999573e+01
2.329000000000000181e+00 3.576660156250000000e+00 5.190310000000000201e-01 9.948099999999999454e+01
2.330000000000000071e+00 3.552246093750000000e+00 8.576329999999999787e-01 9.914239999999999498e+01
2.330999999999999961e+00 3.503417968750000000e+00 7.042249999999999899e-01 9.929579999999999984e+01
2.331999999999999851e+00 3.466796875000000000e+00 5.366729999999999556e-01 9.946330000000000382e+01
2.333000000000000185e+00 3.442382812500000000e+00 5.524860000000000326e-01 9.944750000000000512e+01
2.334000000000000075e+00 3.344726562500000000e+00 5.703420000000000156e-01 9.942969999999999686e+01
2.334999999999999964e+00 3.381347656250000000e+00 7.366479999999999695e-01 9.926340000000000430e+01
2.335999999999999854e+00 3.369140625000000000e+00 7.339449999999999585e-01 9.926609999999999445e+01
2.337000000000000188e+00 3.393554687500000000e+00 9.090910000000000935e-01 9.909090000000000487e+01
2.338000000000000078e+00 3.417968750000000000e+00 5.376340000000000563e-01 9.946240000000000236e+01
2.338999999999999968e+00 3.491210937500000000e+00 5.190310000000000201e-01 9.948099999999999454e+01
2.339999999999999858e+00 3.527832031250000000e+00 1.751310000000000089e-01 9.982489999999999952e+01
2.341000000000000192e+00 3.491210937500000000e+00 1.736109999999999876e-01 9.982640000000000668e+01
2.342000000000000082e+00 3.503417968750000000e+00 5.217389999999999528e-01 9.947829999999999018e+01
2.342999999999999972e+00 3.491210937500000000e+00 5.208329999999999904e-01 9.947920000000000584e+01
2.343999999999999861e+00 3.515625000000000000e+00 5.084750000000000103e-01 9.949150000000000205e+01
2.345000000000000195e+00 3.576660156250000000e+00 5.084750000000000103e-01 9.949150000000000205e+01
2.346000000000000085e+00 3.552246093750000000e+00 6.700169999999999737e-01 9.932999999999999829e+01
2.346999999999999975e+00 3.466796875000000000e+00 8.561640000000000361e-01 9.914379999999999882e+01
2.347999999999999865e+00 3.405761718750000000e+00 8.620689999999999742e-01 9.913790000000000191e+01
2.349000000000000199e+00 3.454589843750000000e+00 6.779659999999999576e-01 9.932200000000000273e+01
2.350000000000000089e+00 3.491210937500000000e+00 3.401359999999999939e-01 9.965990000000000748e+01
2.350999999999999979e+00 3.564453125000000000e+00 3.366999999999999993e-01 9.966329999999999245e+01
2.351999999999999869e+00 3.588867187500000000e+00 1.644740000000000091e-01 9.983549999999999613e+01
2.353000000000000203e+00 3.662109375000000000e+00 1.602560000000000096e-01 9.983969999999999345e+01
2.354000000000000092e+00 3.613281250000000000e+00 0.000000000000000000e+00 1.000000000000000000e+02
2.354999999999999982e+00 3.552246093750000000e+00 0.000000000000000000e+00 1.000000000000000000e+02
2.355999999999999872e+00 3.588867187500000000e+00 0.000000000000000000e+00 1.000000000000000000e+02
2.357000000000000206e+00 3.662109375000000000e+00 0.000000000000000000e+00 1.000000000000000000e+02
2.358000000000000096e+00 3.759765625000000000e+00 0.000000000000000000e+00 1.000000000000000000e+02
2.358999999999999986e+00 3.710937500000000000e+00 0.000000000000000000e+00 1.000000000000000000e+02
2.359999999999999876e+00 3.796386718750000000e+00 0.000000000000000000e+00 1.000000000000000000e+02
2.361000000000000210e+00 3.808593750000000000e+00 0.000000000000000000e+00 1.000000000000000000e+02
2.362000000000000099e+00 3.735351562500000000e+00 0.000000000000000000e+00 1.000000000000000000e+02
2.362999999999999989e+00 3.759765625000000000e+00 0.000000000000000000e+00 1.000000000000000000e+02
2.363999999999999879e+00 3.833007812500000000e+00 0.000000000000000000e+00 1.000000000000000000e+02
2.365000000000000213e+00 3.869628906250000000e+00 0.000000000000000000e+00 1.000000000000000000e+02
2.366000000000000103e+00 3.833007812500000000e+00 3.044139999999999624e-01 9.969559999999999889e+01
2.366999999999999993e+00 3.796386718750000000e+00 0.000000000000000000e+00 1.000000000000000000e+02
2.367999999999999883e+00 3.955078125000000000e+00 0.000000000000000000e+00 1.000000000000000000e+02
2.369000000000000217e+00 3.930664062500000000e+00 0.000000000000000000e+00 1.000000000000000000e+02
2.370000000000000107e+00 3.967285156250000000e+00 1.474929999999999852e-01 9.985250000000000625e+01
2.370999999999999996e+00 4.040527343750000000e+00 2.949849999999999972e-01 9.970499999999999829e+01
2.371999999999999886e+00 4.101562500000000000e+00 2.985069999999999668e-01 9.970149999999999579e+01
2.373000000000000220e+00 4.138183593750000000e+00 1.494769999999999988e-01 9.985049999999999670e+01
2.374000000000000110e+00 4.150390625000000000e+00 1.503760000000000097e-01 9.984960000000000946e+01
2.375000000000000000e+00 4.138183593750000000e+00 0.000000000000000000e+00 1.000000000000000000e+02
2.375999999999999890e+00 4.150390625000000000e+00 0.000000000000000000e+00 1.000000000000000000e+02
2.376999999999999780e+00 4.296875000000000000e+00 0.000000000000000000e+00 1.000000000000000000e+02
2.378000000000000114e+00 4.321289062500000000e+00 1.477100000000000080e-01 9.985229999999999961e+01
2.379000000000000004e+00 4.357910156250000000e+00 1.459850000000000037e-01 9.985399999999999920e+01
2.379999999999999893e+00 4.394531250000000000e+00 1.464129999999999876e-01 9.985360000000000014e+01
2.380999999999999783e+00 4.394531250000000000e+00 0.000000000000000000e+00 1.000000000000000000e+02
2.382000000000000117e+00 4.357910156250000000e+00 1.428570000000000118e-01 9.985710000000000264e+01
2.383000000000000007e+00 4.406738281250000000e+00 0.000000000000000000e+00 1.000000000000000000e+02
2.383999999999999897e+00 4.406738281250000000e+00 0.000000000000000000e+00 1.000000000000000000e+02
2.384999999999999787e+00 4.394531250000000000e+00 1.422480000000000133e-01 9.985779999999999745e+01
2.386000000000000121e+00 4.296875000000000000e+00 0.000000000000000000e+00 1.000000000000000000e+02
2.387000000000000011e+00 4.370117187500000000e+00 1.381219999999999948e-01 9.986190000000000566e+01
2.387999999999999901e+00 4.431152343750000000e+00 1.383129999999999915e-01 9.986169999999999902e+01
2.388999999999999790e+00 4.553222656250000000e+00 1.340480000000000005e-01 9.986599999999999966e+01
2.390000000000000124e+00 4.504394531250000000e+00 1.371739999999999904e-01 9.986279999999999291e+01
2.391000000000000014e+00 4.577636718750000000e+00 0.000000000000000000e+00 1.000000000000000000e+02
2.391999999999999904e+00 4.589843750000000000e+00 0.000000000000000000e+00 1.000000000000000000e+02
2.392999999999999794e+00 4.602050781250000000e+00 0.000000000000000000e+00 1.000000000000000000e+02
2.394000000000000128e+00 4.638671875000000000e+00 1.373630000000000129e-01 9.986260000000000048e+01
2.395000000000000018e+00 4.711914062500000000e+00 2.751029999999999864e-01 9.972490000000000521e+01
2.395999999999999908e+00 4.785156250000000000e+00 0.000000000000000000e+00 1.000000000000000000e+02
2.396999999999999797e+00 4.919433593750000000e+00 0.000000000000000000e+00 1.000000000000000000e+02
2.398000000000000131e+00 4.858398437500000000e+00 1.383129999999999915e-01 9.986169999999999902e+01
2.399000000000000021e+00 4.809570312500000000e+00 1.402519999999999878e-01 9.985969999999998947e+01
2.399999999999999911e+00 4.846191406250000000e+00 1.377410000000000023e-01 9.986230000000000473e+01
2.400999999999999801e+00 4.870605468750000000e+00 1.358699999999999908e-01 9.986409999999999343e+01
2.402000000000000135e+00 4.882812500000000000e+00 1.369859999999999967e-01 9.986299999999999955e+01
2.403000000000000025e+00 5.029296875000000000e+00 0.000000000000000000e+00 1.000000000000000000e+02
2.403999999999999915e+00 5.004882812500000000e+00 1.333330000000000071e-01 9.986669999999999447e+01
2.404999999999999805e+00 5.078125000000000000e+00 1.342279999999999862e-01 9.986580000000000723e+01
2.406000000000000139e+00 5.017089843750000000e+00 1.349530000000000174e-01 9.986500000000000909e+01
2.407000000000000028e+00 5.041503906250000000e+00 1.351350000000000051e-01 9.986490000000000578e+01
2.407999999999999918e+00 5.065917968750000000e+00 0.000000000000000000e+00 1.000000000000000000e+02
2.408999999999999808e+00 5.065917968750000000e+00 0.000000000000000000e+00 1.000000000000000000e+02
2.410000000000000142e+00 5.078125000000000000e+00 0.000000000000000000e+00 1.000000000000000000e+02
2.411000000000000032e+00 5.114746093750000000e+00 0.000000000000000000e+00 1.000000000000000000e+02
2.411999999999999922e+00 5.065917968750000000e+00 0.000000000000000000e+00 1.000000000000000000e+02
2.412999999999999812e+00 5.151367187500000000e+00 0.000000000000000000e+00 1.000000000000000000e+02
2.414000000000000146e+00 5.114746093750000000e+00 0.000000000000000000e+00 1.000000000000000000e+02
2.415000000000000036e+00 5.004882812500000000e+00 0.000000000000000000e+00 1.000000000000000000e+02
2.415999999999999925e+00 4.968261718750000000e+00 0.000000000000000000e+00 1.000000000000000000e+02
2.416999999999999815e+00 5.029296875000000000e+00 0.000000000000000000e+00 1.000000000000000000e+02
2.418000000000000149e+00 5.017089843750000000e+00 0.000000000000000000e+00 1.000000000000000000e+02
2.419000000000000039e+00 4.968261718750000000e+00 0.000000000000000000e+00 1.000000000000000000e+02
2.419999999999999929e+00 5.065917968750000000e+00 0.000000000000000000e+00 1.000000000000000000e+02
2.420999999999999819e+00 5.078125000000000000e+00 0.000000000000000000e+00 1.000000000000000000e+02
2.422000000000000153e+00 5.163574218750000000e+00 0.000000000000000000e+00 1.000000000000000000e+02
2.423000000000000043e+00 5.078125000000000000e+00 0.000000000000000000e+00 1.000000000000000000e+02
2.423999999999999932e+00 5.114746093750000000e+00 0.000000000000000000e+00 1.000000000000000000e+02
2.424999999999999822e+00 5.090332031250000000e+00 0.000000000000000000e+00 1.000000000000000000e+02
2.426000000000000156e+00 5.065917968750000000e+00 0.000000000000000000e+00 1.000000000000000000e+02
2.427000000000000046e+00 5.017089843750000000e+00 0.000000000000000000e+00 1.000000000000000000e+02
2.427999999999999936e+00 5.200195312500000000e+00 0.000000000000000000e+00 1.000000000000000000e+02
2.428999999999999826e+00 5.139160156250000000e+00 0.000000000000000000e+00 1.000000000000000000e+02
2.430000000000000160e+00 5.163574218750000000e+00 0.000000000000000000e+00 1.000000000000000000e+02
2.431000000000000050e+00 5.139160156250000000e+00 0.000000000000000000e+00 1.000000000000000000e+02
2.431999999999999940e+00 5.200195312500000000e+00 1.269039999999999890e-01 9.987310000000000798e+01
2.432999999999999829e+00 5.200195312500000000e+00 1.278769999999999907e-01 9.987210000000000321e+01
2.434000000000000163e+00 5.285644531250000000e+00 1.273890000000000022e-01 9.987260000000000559e+01
2.435000000000000053e+00 5.310058593750000000e+00 2.531649999999999734e-01 9.974680000000000746e+01
2.435999999999999943e+00 5.334472656250000000e+00 1.259450000000000014e-01 9.987409999999999854e+01
2.436999999999999833e+00 5.322265625000000000e+00 1.262630000000000141e-01 9.987369999999999948e+01
2.438000000000000167e+00 5.297851562500000000e+00 1.225490000000000052e-01 9.987749999999999773e+01
2.439000000000000057e+00 5.212402343750000000e+00 1.228500000000000009e-01 9.987709999999999866e+01
2.439999999999999947e+00 5.200195312500000000e+00 1.223990000000000078e-01 9.987760000000000105e+01
2.440999999999999837e+00 5.151367187500000000e+00 3.631960000000000188e-01 9.963680000000000803e+01
2.442000000000000171e+00 5.126953125000000000e+00 3.618819999999999815e-01 9.963809999999999434e+01
2.443000000000000060e+00 5.139160156250000000e+00 3.726709999999999745e-01 9.962729999999999109e+01
2.443999999999999950e+00 5.102539062500000000e+00 4.866180000000000505e-01 9.951339999999999009e+01
2.444999999999999840e+00 5.249023437500000000e+00 5.980860000000000065e-01 9.940189999999999770e+01
2.446000000000000174e+00 5.297851562500000000e+00 3.584229999999999916e-01 9.964159999999999684e+01
2.447000000000000064e+00 5.151367187500000000e+00 4.895960000000000312e-01 9.951040000000000418e+01
2.447999999999999954e+00 5.102539062500000000e+00 4.975120000000000653e-01 9.950249999999999773e+01
2.448999999999999844e+00 5.212402343750000000e+00 2.460019999999999707e-01 9.975400000000000489e+01
2.450000000000000178e+00 5.224609375000000000e+00 2.453990000000000060e-01 9.975460000000001060e+01
2.451000000000000068e+00 5.163574218750000000e+00 2.430130000000000068e-01 9.975699999999999079e+01
2.451999999999999957e+00 5.236816406250000000e+00 2.433090000000000253e-01 9.975669999999999504e+01
2.452999999999999847e+00 5.285644531250000000e+00 2.375299999999999911e-01 9.976250000000000284e+01
2.454000000000000181e+00 5.383300781250000000e+00 4.700349999999999806e-01 9.953000000000000114e+01
2.455000000000000071e+00 5.334472656250000000e+00 4.672899999999999832e-01 9.953269999999999129e+01
2.455999999999999961e+00 5.395507812500000000e+00 3.496500000000000163e-01 9.965030000000000143e+01
2.456999999999999851e+00 5.432128906250000000e+00 2.304150000000000087e-01 9.976959999999999695e+01
2.458000000000000185e+00 5.480957031250000000e+00 2.296209999999999918e-01 9.977040000000000930e+01
2.459000000000000075e+00 5.407714843750000000e+00 2.309470000000000134e-01 9.976909999999999457e+01
2.459999999999999964e+00 5.395507812500000000e+00 2.296209999999999918e-01 9.977040000000000930e+01
2.460999999999999854e+00 5.456542968750000000e+00 2.275310000000000110e-01 9.977249999999999375e+01
2.462000000000000188e+00 5.334472656250000000e+00 2.336449999999999916e-01 9.976640000000000441e+01
2.463000000000000078e+00 5.541992187500000000e+00 1.122329999999999994e-01 9.988779999999999859e+01
2.463999999999999968e+00 5.603027343750000000e+00 1.126129999999999909e-01 9.988739999999999952e+01
2.464999999999999858e+00 5.615234375000000000e+00 1.136360000000000148e-01 9.988639999999999475e+01
2.466000000000000192e+00 5.664062500000000000e+00 2.320190000000000308e-01 9.976800000000000068e+01
2.467000000000000082e+00 5.627441406250000000e+00 2.293580000000000063e-01 9.977060000000000173e+01
2.467999999999999972e+00 5.688476562500000000e+00 2.254790000000000127e-01 9.977450000000000330e+01
2.468999999999999861e+00 5.688476562500000000e+00 2.237139999999999962e-01 9.977629999999999200e+01
2.470000000000000195e+00 5.603027343750000000e+00 3.456219999999999848e-01 9.965439999999999543e+01
2.471000000000000085e+00 5.676269531250000000e+00 5.753740000000000521e-01 9.942459999999999809e+01
2.471999999999999975e+00 5.737304687500000000e+00 5.733939999999999593e-01 9.942659999999999343e+01
2.472999999999999865e+00 5.822753906250000000e+00 5.681819999999999649e-01 9.943180000000000973e+01
2.474000000000000199e+00 5.773925781250000000e+00 5.549390000000000711e-01 9.944509999999999650e+01
2.475000000000000089e+00 5.737304687500000000e+00 6.703910000000000702e-01 9.932959999999999923e+01
2.475999999999999979e+00 5.834960937500000000e+00 4.444440000000000057e-01 9.955559999999999832e+01
2.476999999999999869e+00 5.920410156250000000e+00 5.488469999999999738e-01 9.945120000000000005e+01
2.478000000000000203e+00 5.993652343750000000e+00 5.417119999999999713e-01 9.945829999999999416e+01
2.479000000000000092e+00 6.079101562500000000e+00 6.543080000000000007e-01 9.934570000000000789e+01
2.479999999999999982e+00 6.103515625000000000e+00 7.658639999999999892e-01 9.923409999999999798e+01
2.480999999999999872e+00 6.054687500000000000e+00 4.400440000000000462e-01 9.956000000000000227e+01
2.482000000000000206e+00 6.140136718750000000e+00 4.296460000000000279e-01 9.957040000000000646e+01
2.483000000000000096e+00 6.188964843750000000e+00 3.147949999999999915e-01 9.968519999999999470e+01
2.483999999999999986e+00 6.152343750000000000e+00 3.191490000000000160e-01 9.968089999999999407e+01
2.484999999999999876e+00 6.140136718750000000e+00 3.218880000000000075e-01 9.967810000000000059e+01
2.486000000000000210e+00 6.188964843750000000e+00 4.301079999999999903e-01 9.956990000000000407e+01
2.487000000000000099e+00 6.286621093750000000e+00 5.411259999999999959e-01 9.945889999999999986e+01
2.487999999999999989e+00 6.445312500000000000e+00 4.314990000000000214e-01 9.956850000000000023e+01
2.488999999999999879e+00 6.481933593750000000e+00 5.336180000000000367e-01 9.946639999999999304e+01
2.490000000000000213e+00 6.408691406250000000e+00 4.357299999999999507e-01 9.956429999999998870e+01
2.491000000000000103e+00 6.408691406250000000e+00 4.296460000000000279e-01 9.957040000000000646e+01
2.491999999999999993e+00 6.372070312500000000e+00 3.250270000000000103e-01 9.967499999999999716e+01
2.492999999999999883e+00 6.445312500000000000e+00 3.253800000000000026e-01 9.967459999999999809e+01
2.494000000000000217e+00 6.518554687500000000e+00 2.132199999999999929e-01 9.978679999999999950e+01
2.495000000000000107e+00 6.665039062500000000e+00 4.094170000000000309e-01 9.959059999999999491e+01
2.495999999999999996e+00 6.616210937500000000e+00 4.106779999999999875e-01 9.958930000000000859e+01
2.496999999999999886e+00 6.616210937500000000e+00 4.089979999999999727e-01 9.959099999999999397e+01
2.498000000000000220e+00 6.542968750000000000e+00 5.175980000000000025e-01 9.948239999999999839e+01
2.499000000000000110e+00 6.652832031250000000e+00 6.166500000000000314e-01 9.938339999999999463e+01
2.500000000000000000e+00 6.677246093750000000e+00 5.035250000000000004e-01 9.949649999999999750e+01
2.500999999999999890e+00 6.567382812500000000e+00 7.135580000000000256e-01 9.928640000000000043e+01
2.501999999999999780e+00 6.738281250000000000e+00 8.163270000000000248e-01 9.918370000000000175e+01
2.503000000000000114e+00 6.591796875000000000e+00 8.080810000000000493e-01 9.919190000000000396e+01
2.504000000000000004e+00 6.616210937500000000e+00 5.091649999999999787e-01 9.949080000000000723e+01
2.504999999999999893e+00 6.591796875000000000e+00 5.112470000000000070e-01 9.948879999999999768e+01
2.505999999999999783e+00 6.640625000000000000e+00 4.048580000000000512e-01 9.959510000000000218e+01
2.507000000000000117e+00 6.726074218750000000e+00 4.040400000000000658e-01 9.959599999999998943e+01
2.508000000000000007e+00 6.652832031250000000e+00 4.069180000000000574e-01 9.959310000000000684e+01
2.508999999999999897e+00 6.506347656250000000e+00 5.159960000000000102e-01 9.948399999999999466e+01
2.509999999999999787e+00 6.494140625000000000e+00 3.141360000000000263e-01 9.968590000000000373e+01
2.511000000000000121e+00 6.542968750000000000e+00 3.125000000000000000e-01 9.968750000000000000e+01
2.512000000000000011e+00 6.665039062500000000e+00 5.197509999999999630e-01 9.948019999999999641e+01
2.512999999999999901e+00 6.579589843750000000e+00 6.263050000000000006e-01 9.937369999999999948e+01
2.513999999999999790e+00 6.701660156250000000e+00 6.237010000000000609e-01 9.937630000000000052e+01
2.515000000000000124e+00 6.591796875000000000e+00 6.198350000000000248e-01 9.938020000000000209e+01
2.516000000000000014e+00 6.726074218750000000e+00 7.201650000000000551e-01 9.927979999999999450e+01
2.516999999999999904e+00 6.884765625000000000e+00 7.209059999999999357e-01 9.927909999999999968e+01
2.517999999999999794e+00 6.970214843750000000e+00 6.276150000000000340e-01 9.937239999999999895e+01
2.519000000000000128e+00 6.982421875000000000e+00 7.179490000000000594e-01 9.928209999999999980e+01
2.520000000000000018e+00 6.970214843750000000e+00 6.179200000000000248e-01 9.938209999999999411e+01
2.520999999999999908e+00 7.019042968750000000e+00 8.999999999999999112e-01 9.909999999999999432e+01
2.521999999999999797e+00 6.958007812500000000e+00 8.171599999999998865e-01 9.918280000000000030e+01
2.523000000000000131e+00 7.006835937500000000e+00 6.054490000000000149e-01 9.939459999999999695e+01
2.524000000000000021e+00 7.080078125000000000e+00 6.036219999999999919e-01 9.939639999999999986e+01
2.524999999999999911e+00 7.055664062500000000e+00 8.056389999999999940e-01 9.919440000000000168e+01
2.525999999999999801e+00 7.189941406250000000e+00 6.979059999999999153e-01 9.930210000000001003e+01
2.527000000000000135e+00 7.409667968750000000e+00 6.835940000000000349e-01 9.931640000000000157e+01
2.528000000000000025e+00 7.324218750000000000e+00 6.856020000000000447e-01 9.931440000000000623e+01
2.528999999999999915e+00 7.336425781250000000e+00 6.882989999999999942e-01 9.931170000000000186e+01
2.529999999999999805e+00 7.250976562500000000e+00 6.856020000000000447e-01 9.931440000000000623e+01
2.531000000000000139e+00 7.214355468750000000e+00 4.930970000000000075e-01 9.950690000000000168e+01
2.532000000000000028e+00 7.275390625000000000e+00 3.898639999999999883e-01 9.961010000000000275e+01
2.532999999999999918e+00 7.373046875000000000e+00 2.873560000000000003e-01 9.971259999999999479e+01
2.533999999999999808e+00 7.421875000000000000e+00 2.892959999999999976e-01 9.971070000000000277e+01
2.535000000000000142e+00 7.421875000000000000e+00 2.870810000000000306e-01 9.971290000000000475e+01
2.536000000000000032e+00 7.434082031250000000e+00 3.853559999999999763e-01 9.961459999999999582e+01
2.536999999999999922e+00 7.470703125000000000e+00 3.872220000000000106e-01 9.961280000000000712e+01
2.537999999999999812e+00 7.495117187500000000e+00 5.859379999999999589e-01 9.941410000000000480e+01
2.539000000000000146e+00 7.507324218750000000e+00 5.847950000000000648e-01 9.941519999999999868e+01
2.540000000000000036e+00 7.495117187500000000e+00 4.840269999999999850e-01 9.951600000000000534e+01
2.540999999999999925e+00 7.617187500000000000e+00 5.769230000000000746e-01 9.942309999999999093e+01
2.541999999999999815e+00 7.617187500000000000e+00 7.699710000000000720e-01 9.922999999999998977e+01
2.543000000000000149e+00 7.678222656250000000e+00 3.853559999999999763e-01 9.961459999999999582e+01
2.544000000000000039e+00 7.702636718750000000e+00 4.775550000000000073e-01 9.952240000000000464e+01
2.544999999999999929e+00 7.690429687500000000e+00 5.571030000000000149e-01 9.944289999999999452e+01
2.545999999999999819e+00 7.800292968750000000e+00 3.741809999999999858e-01 9.962579999999999814e+01
2.547000000000000153e+00 7.849121093750000000e+00 3.710579999999999989e-01 9.962890000000000157e+01
2.548000000000000043e+00 7.873535156250000000e+00 1.846720000000000028e-01 9.981529999999999347e+01
2.548999999999999932e+00 7.873535156250000000e+00 3.683239999999999847e-01 9.963169999999999504e+01
2.549999999999999822e+00 7.849121093750000000e+00 3.676470000000000016e-01 9.963240000000000407e+01
2.551000000000000156e+00 7.922363281250000000e+00 4.574570000000000025e-01 9.954250000000000398e+01
2.552000000000000046e+00 7.934570312500000000e+00 4.621069999999999900e-01 9.953790000000000759e+01
2.552999999999999936e+00 7.934570312500000000e+00 4.672899999999999832e-01 9.953269999999999129e+01
2.553999999999999826e+00 7.983398437500000000e+00 3.777150000000000230e-01 9.962229999999999563e+01
2.555000000000000160e+00 8.081054687500000000e+00 4.557889999999999997e-01 9.954420000000000357e+01
2.556000000000000050e+00 8.105468750000000000e+00 5.410279999999999534e-01 9.945900000000000318e+01
2.556999999999999940e+00 8.093261718750000000e+00 5.444649999999999768e-01 9.945550000000000068e+01
2.557999999999999829e+00 8.093261718750000000e+00 6.272400000000000198e-01 9.937279999999999802e+01
2.559000000000000163e+00 8.129882812500000000e+00 4.566209999999999991e-01 9.954340000000000543e+01
2.560000000000000053e+00 8.105468750000000000e+00 1.801800000000000068e-01 9.981980000000000075e+01
2.560999999999999943e+00 8.154296875000000000e+00 2.664300000000000002e-01 9.973359999999999559e+01
2.561999999999999833e+00 8.300781250000000000e+00 3.508769999999999945e-01 9.964910000000000423e+01
2.563000000000000167e+00 8.337402343750000000e+00 3.536690000000000111e-01 9.964629999999999654e+01
2.564000000000000057e+00 8.288574218750000000e+00 2.702700000000000102e-01 9.972969999999999402e+01
2.564999999999999947e+00 8.410644531250000000e+00 5.385999999999999677e-01 9.946139999999999759e+01
2.565999999999999837e+00 8.459472656250000000e+00 4.389819999999999833e-01 9.956099999999999284e+01
2.567000000000000171e+00 8.508300781250000000e+00 1.749779999999999947e-01 9.982500000000000284e+01
2.568000000000000060e+00 8.410644531250000000e+00 2.610969999999999680e-01 9.973890000000000100e+01
2.568999999999999950e+00 8.447265625000000000e+00 3.490399999999999614e-01 9.965099999999999625e+01
2.569999999999999840e+00 8.532714843750000000e+00 5.217389999999999528e-01 9.947829999999999018e+01
2.571000000000000174e+00 8.593750000000000000e+00 5.159070000000000045e-01 9.948409999999999798e+01
2.572000000000000064e+00 8.691406250000000000e+00 6.024100000000000010e-01 9.939759999999999707e+01
2.572999999999999954e+00 8.813476562500000000e+00 6.024100000000000010e-01 9.939759999999999707e+01
2.573999999999999844e+00 8.862304687500000000e+00 5.163510000000000044e-01 9.948360000000000980e+01
2.575000000000000178e+00 8.935546875000000000e+00 5.141390000000000127e-01 9.948590000000000089e+01
2.576000000000000068e+00 9.094238281250000000e+00 5.119449999999999834e-01 9.948810000000000286e+01
2.576999999999999957e+00 9.069824218750000000e+00 5.988020000000000564e-01 9.940120000000000289e+01
2.577999999999999847e+00 8.996582031250000000e+00 6.802719999999999878e-01 9.931969999999999743e+01
2.579000000000000181e+00 9.155273437500000000e+00 7.531379999999999741e-01 9.924690000000001078e+01
2.580000000000000071e+00 9.326171875000000000e+00 6.013749999999999929e-01 9.939860000000000184e+01
2.580999999999999961e+00 9.313964843750000000e+00 4.237290000000000223e-01 9.957629999999998915e+01
2.581999999999999851e+00 9.313964843750000000e+00 5.132590000000000208e-01 9.948669999999999902e+01
2.583000000000000185e+00 9.411621093750000000e+00 4.262569999999999970e-01 9.957370000000000232e+01
2.584000000000000075e+00 9.484863281250000000e+00 3.336110000000000464e-01 9.966639999999999588e+01
2.584999999999999964e+00 9.460449218750000000e+00 4.132229999999999515e-01 9.958679999999999666e+01
2.585999999999999854e+00 9.484863281250000000e+00 4.101719999999999811e-01 9.958979999999999677e+01
2.587000000000000188e+00 9.497070312500000000e+00 4.111840000000000495e-01 9.958880000000000621e+01
2.588000000000000078e+00 9.350585937500000000e+00 3.305790000000000117e-01 9.966939999999999600e+01
2.588999999999999968e+00 9.606933593750000000e+00 6.519969999999999377e-01 9.934799999999999898e+01
2.589999999999999858e+00 9.838867187500000000e+00 3.990419999999999523e-01 9.960099999999999909e+01
2.591000000000000192e+00 9.570312500000000000e+00 4.078300000000000258e-01 9.959219999999999118e+01
2.592000000000000082e+00 9.545898437500000000e+00 4.874090000000000367e-01 9.951259999999999195e+01
2.592999999999999972e+00 9.545898437500000000e+00 5.636069999999999691e-01 9.943640000000000612e+01
2.593999999999999861e+00 9.692382812500000000e+00 5.591049999999999631e-01 9.944089999999999918e+01
2.595000000000000195e+00 9.729003906250000000e+00 6.324109999999999454e-01 9.936759999999999593e+01
2.596000000000000085e+00 9.765625000000000000e+00 5.533599999999999630e-01 9.944659999999998945e+01
2.596999999999999975e+00 9.802246093750000000e+00 5.599999999999999423e-01 9.943999999999999773e+01
2.597999999999999865e+00 9.741210937500000000e+00 6.425700000000000855e-01 9.935739999999999839e+01
2.599000000000000199e+00 9.704589843750000000e+00 4.834809999999999941e-01 9.951649999999999352e+01
2.600000000000000089e+00 9.899902343750000000e+00 5.568810000000000704e-01 9.944310000000000116e+01
2.600999999999999979e+00 1.004638671875000000e+01 6.250000000000000000e-01 9.937500000000000000e+01
2.601999999999999869e+00 1.015625000000000000e+01 6.216009999999999591e-01 9.937839999999999918e+01
2.603000000000000203e+00 1.015625000000000000e+01 3.858020000000000338e-01 9.961419999999999675e+01
2.604000000000000092e+00 1.018066406250000000e+01 3.110419999999999852e-01 9.968900000000000716e+01
2.604999999999999982e+00 1.030273437500000000e+01 3.093579999999999663e-01 9.969059999999998922e+01
2.605999999999999872e+00 1.035156250000000000e+01 3.825549999999999784e-01 9.961740000000000350e+01
2.607000000000000206e+00 1.044921875000000000e+01 3.079290000000000083e-01 9.969209999999999638e+01
2.608000000000000096e+00 1.040039062500000000e+01 3.091190000000000326e-01 9.969089999999999918e+01
2.608999999999999986e+00 1.043701171875000000e+01 2.288329999999999809e-01 9.977120000000000744e+01
2.609999999999999876e+00 1.040039062500000000e+01 2.321979999999999877e-01 9.976779999999999404e+01
2.611000000000000210e+00 1.049804687500000000e+01 3.894079999999999764e-01 9.961060000000000514e+01
2.612000000000000099e+00 1.043701171875000000e+01 5.363980000000000414e-01 9.946359999999999957e+01
2.612999999999999989e+00 1.053466796875000000e+01 4.583649999999999669e-01 9.954160000000000252e+01
2.613999999999999879e+00 1.053466796875000000e+01 4.601230000000000597e-01 9.953990000000000293e+01
2.615000000000000213e+00 1.047363281250000000e+01 3.091190000000000326e-01 9.969089999999999918e+01
2.616000000000000103e+00 1.054687500000000000e+01 2.293580000000000063e-01 9.977060000000000173e+01
2.616999999999999993e+00 1.036376953125000000e+01 3.030300000000000216e-01 9.969700000000000273e+01
2.617999999999999883e+00 1.044921875000000000e+01 2.998500000000000054e-01 9.970010000000000616e+01
2.619000000000000217e+00 1.054687500000000000e+01 3.007520000000000193e-01 9.969920000000000471e+01
2.620000000000000107e+00 1.068115234375000000e+01 3.742510000000000003e-01 9.962569999999999482e+01
2.620999999999999996e+00 1.069335937500000000e+01 3.734129999999999949e-01 9.962659999999999627e+01
2.621999999999999886e+00 1.085205078125000000e+01 2.976190000000000224e-01 9.970239999999999725e+01
2.623000000000000220e+00 1.103515625000000000e+01 2.949849999999999972e-01 9.970499999999999829e+01
2.624000000000000110e+00 1.103515625000000000e+01 2.969559999999999977e-01 9.970300000000000296e+01
2.625000000000000000e+00 1.093750000000000000e+01 3.725780000000000203e-01 9.962739999999999441e+01
2.625999999999999890e+00 1.090087890625000000e+01 2.939019999999999966e-01 9.970609999999999218e+01
2.626999999999999780e+00 1.097412109375000000e+01 2.958580000000000099e-01 9.970409999999999684e+01
2.628000000000000114e+00 1.099853515625000000e+01 2.973979999999999957e-01 9.970259999999998968e+01
2.629000000000000004e+00 1.107177734375000000e+01 3.753750000000000142e-01 9.962460000000000093e+01
2.629999999999999893e+00 1.110839843750000000e+01 3.773579999999999712e-01 9.962259999999999138e+01
2.630999999999999783e+00 1.114501953125000000e+01 2.214020000000000155e-01 9.977859999999999729e+01
2.632000000000000117e+00 1.123046875000000000e+01 2.218930000000000069e-01 9.977810000000000912e+01
2.633000000000000007e+00 1.123046875000000000e+01 1.490309999999999968e-01 9.985099999999999909e+01
2.633999999999999897e+00 1.137695312500000000e+01 0.000000000000000000e+00 1.000000000000000000e+02
2.634999999999999787e+00 1.145019531250000000e+01 0.000000000000000000e+00 1.000000000000000000e+02
2.636000000000000121e+00 1.163330078125000000e+01 0.000000000000000000e+00 1.000000000000000000e+02
2.637000000000000011e+00 1.168212890625000000e+01 0.000000000000000000e+00 1.000000000000000000e+02
2.637999999999999901e+00 1.166992187500000000e+01 1.467350000000000043e-01 9.985330000000000439e+01
2.638999999999999790e+00 1.171875000000000000e+01 1.476010000000000100e-01 9.985240000000000293e+01
2.640000000000000124e+00 1.174316406250000000e+01 1.474929999999999852e-01 9.985250000000000625e+01
2.641000000000000014e+00 1.165771484375000000e+01 1.476010000000000100e-01 9.985240000000000293e+01
2.641999999999999904e+00 1.176757812500000000e+01 1.460919999999999996e-01 9.985389999999999588e+01
2.642999999999999794e+00 1.185302734375000000e+01 1.447179999999999855e-01 9.985529999999999973e+01
2.644000000000000128e+00 1.182861328125000000e+01 1.441959999999999908e-01 9.985579999999998790e+01
2.645000000000000018e+00 1.192626953125000000e+01 1.466279999999999806e-01 9.985340000000000771e+01
2.645999999999999908e+00 1.185302734375000000e+01 2.225519999999999998e-01 9.977740000000000009e+01
2.646999999999999797e+00 1.181640625000000000e+01 2.222220000000000029e-01 9.977779999999999916e+01
2.648000000000000131e+00 1.175537109375000000e+01 2.228829999999999700e-01 9.977709999999999013e+01
2.649000000000000021e+00 1.181640625000000000e+01 1.492539999999999978e-01 9.985070000000000334e+01
2.649999999999999911e+00 1.166992187500000000e+01 2.204260000000000108e-01 9.977960000000000207e+01
2.650999999999999801e+00 1.158447265625000000e+01 7.385519999999999585e-02 9.992609999999999104e+01
2.652000000000000135e+00 1.162109375000000000e+01 1.468430000000000013e-01 9.985320000000000107e+01
2.653000000000000025e+00 1.169433593750000000e+01 1.464129999999999876e-01 9.985360000000000014e+01
2.653999999999999915e+00 1.165771484375000000e+01 2.199410000000000254e-01 9.978010000000000446e+01
2.654999999999999805e+00 1.171875000000000000e+01 2.921839999999999993e-01 9.970780000000000598e+01
2.656000000000000139e+00 1.180419921875000000e+01 2.869439999999999769e-01 9.971309999999999718e+01
2.657000000000000028e+00 1.196289062500000000e+01 2.147459999999999924e-01 9.978529999999999234e+01
2.657999999999999918e+00 1.190185546875000000e+01 1.431640000000000135e-01 9.985680000000000689e+01
2.658999999999999808e+00 1.210937500000000000e+01 1.428570000000000118e-01 9.985710000000000264e+01
2.660000000000000142e+00 1.206054687500000000e+01 2.141329999999999900e-01 9.978589999999999804e+01
2.661000000000000032e+00 1.208496093750000000e+01 1.414429999999999854e-01 9.985859999999999559e+01
2.661999999999999922e+00 1.201171875000000000e+01 2.846980000000000066e-01 9.971529999999999916e+01
2.662999999999999812e+00 1.213378906250000000e+01 2.818890000000000007e-01 9.971809999999999263e+01
2.664000000000000146e+00 1.214599609375000000e+01 1.412429999999999797e-01 9.985880000000000223e+01
2.665000000000000036e+00 1.225585937500000000e+01 1.401540000000000008e-01 9.985979999999999279e+01
2.665999999999999925e+00 1.214599609375000000e+01 2.818890000000000007e-01 9.971809999999999263e+01
2.666999999999999815e+00 1.235351562500000000e+01 2.097900000000000320e-01 9.979019999999999868e+01
2.668000000000000149e+00 1.248779296875000000e+01 2.743479999999999808e-01 9.972569999999998913e+01
2.669000000000000039e+00 1.256103515625000000e+01 3.479470000000000063e-01 9.965210000000000434e+01
2.669999999999999929e+00 1.278076171875000000e+01 2.079000000000000015e-01 9.979209999999999070e+01
2.670999999999999819e+00 1.279296875000000000e+01 2.766250000000000098e-01 9.972339999999999804e+01
2.672000000000000153e+00 1.298828125000000000e+01 1.369859999999999967e-01 9.986299999999999955e+01
2.673000000000000043e+00 1.313476562500000000e+01 2.734110000000000151e-01 9.972660000000000480e+01
2.673999999999999932e+00 1.313476562500000000e+01 1.387929999999999997e-01 9.986120000000001085e+01
2.674999999999999822e+00 1.320800781250000000e+01 6.988120000000000442e-02 9.993009999999999593e+01
2.676000000000000156e+00 1.317138671875000000e+01 7.007710000000000328e-02 9.992990000000000350e+01
2.677000000000000046e+00 1.320800781250000000e+01 2.111190000000000289e-01 9.978889999999999816e+01
2.677999999999999936e+00 1.340332031250000000e+01 2.779709999999999681e-01 9.972199999999999420e+01
2.678999999999999826e+00 1.341552734375000000e+01 3.457810000000000050e-01 9.965420000000000300e+01
2.680000000000000160e+00 1.335449218750000000e+01 2.770079999999999765e-01 9.972299999999999898e+01
2.681000000000000050e+00 1.351318359375000000e+01 2.741599999999999593e-01 9.972579999999999245e+01
2.681999999999999940e+00 1.340332031250000000e+01 2.760519999999999641e-01 9.972390000000000043e+01
2.682999999999999829e+00 1.361083984375000000e+01 2.760519999999999641e-01 9.972390000000000043e+01
2.684000000000000163e+00 1.356201171875000000e+01 2.734110000000000151e-01 9.972660000000000480e+01
2.685000000000000053e+00 1.378173828125000000e+01 3.376099999999999657e-01 9.966239999999999100e+01
2.685999999999999943e+00 1.397705078125000000e+01 3.315649999999999986e-01 9.966840000000000543e+01
2.686999999999999833e+00 1.400146484375000000e+01 3.298150000000000248e-01 9.967019999999999413e+01
2.688000000000000167e+00 1.398925781250000000e+01 3.306879999999999820e-01 9.966930000000000689e+01
2.689000000000000057e+00 1.390380859375000000e+01 2.680969999999999742e-01 9.973189999999999600e+01
2.689999999999999947e+00 1.401367187500000000e+01 2.656040000000000068e-01 9.973439999999999372e+01
2.690999999999999837e+00 1.407470703125000000e+01 2.661339999999999817e-01 9.973389999999999134e+01
2.692000000000000171e+00 1.405029296875000000e+01 2.650759999999999783e-01 9.973490000000001032e+01
2.693000000000000060e+00 1.408691406250000000e+01 2.657809999999999895e-01 9.973420000000000130e+01
2.693999999999999950e+00 1.397705078125000000e+01 3.351210000000000022e-01 9.966490000000000293e+01
2.694999999999999840e+00 1.405029296875000000e+01 3.360219999999999874e-01 9.966400000000000148e+01
2.696000000000000174e+00 1.423339843750000000e+01 4.048580000000000512e-01 9.959510000000000218e+01
2.697000000000000064e+00 1.434326171875000000e+01 3.360219999999999874e-01 9.966400000000000148e+01
2.697999999999999954e+00 1.447753906250000000e+01 2.679169999999999607e-01 9.973210000000000264e+01
2.698999999999999844e+00 1.466064453125000000e+01 2.609259999999999913e-01 9.973910000000000764e+01
2.700000000000000178e+00 1.459960937500000000e+01 3.242539999999999867e-01 9.967570000000000618e+01
2.701000000000000068e+00 1.442871093750000000e+01 3.944770000000000221e-01 9.960550000000000637e+01
2.701999999999999957e+00 1.441650390625000000e+01 3.919009999999999438e-01 9.960809999999999320e+01
2.702999999999999847e+00 1.446533203125000000e+01 4.572180000000000133e-01 9.954279999999999973e+01
2.704000000000000181e+00 1.452636718750000000e+01 1.977589999999999903e-01 9.980219999999999914e+01
2.705000000000000071e+00 1.457519531250000000e+01 3.978780000000000094e-01 9.960210000000000719e+01
2.705999999999999961e+00 1.453857421875000000e+01 4.614369999999999861e-01 9.953860000000000241e+01
2.706999999999999851e+00 1.462402343750000000e+01 3.309070000000000067e-01 9.966910000000000025e+01
2.708000000000000185e+00 1.447753906250000000e+01 6.052450000000000330e-01 9.939480000000000359e+01
2.709000000000000075e+00 1.456298828125000000e+01 7.323569999999999247e-01 9.926760000000000161e+01
2.709999999999999964e+00 1.474609375000000000e+01 8.643619999999999637e-01 9.913559999999999661e+01
2.710999999999999854e+00 1.466064453125000000e+01 1.076719999999999899e+00 9.892329999999999757e+01
2.712000000000000188e+00 1.477050781250000000e+01 9.364549999999999264e-01 9.906350000000000477e+01
2.713000000000000078e+00 1.497802734375000000e+01 8.736560000000000992e-01 9.912630000000000052e+01
2.713999999999999968e+00 1.503906250000000000e+01 8.021389999999999354e-01 9.919790000000000418e+01
2.714999999999999858e+00 1.501464843750000000e+01 8.655130000000000878e-01 9.913450000000000273e+01
2.716000000000000192e+00 1.497802734375000000e+01 7.905139999999999390e-01 9.920949999999999136e+01
2.717000000000000082e+00 1.512451171875000000e+01 7.863699999999999024e-01 9.921359999999999957e+01
2.717999999999999972e+00 1.523437500000000000e+01 7.124349999999999294e-01 9.928759999999999764e+01
2.718999999999999861e+00 1.528320312500000000e+01 3.868469999999999964e-01 9.961320000000000618e+01
2.720000000000000195e+00 1.538085937500000000e+01 4.519040000000000279e-01 9.954809999999999093e+01
2.721000000000000085e+00 1.556396484375000000e+01 3.873469999999999969e-01 9.961270000000000380e+01
2.721999999999999975e+00 1.553955078125000000e+01 3.242539999999999867e-01 9.967570000000000618e+01
2.722999999999999865e+00 1.561279296875000000e+01 3.870970000000000244e-01 9.961290000000001044e+01
2.724000000000000199e+00 1.563720703125000000e+01 5.270089999999999497e-01 9.947299999999999898e+01
2.725000000000000089e+00 1.551513671875000000e+01 5.256239999999999801e-01 9.947440000000000282e+01
2.725999999999999979e+00 1.558837890625000000e+01 3.955170000000000075e-01 9.960450000000000159e+01
2.726999999999999869e+00 1.564941406250000000e+01 4.654260000000000064e-01 9.953459999999999752e+01
2.728000000000000203e+00 1.563720703125000000e+01 4.701140000000000319e-01 9.952989999999999782e+01
2.729000000000000092e+00 1.588134765625000000e+01 2.710029999999999939e-01 9.972899999999999920e+01
2.729999999999999982e+00 1.566162109375000000e+01 2.689979999999999594e-01 9.973100000000000875e+01
2.730999999999999872e+00 1.552734375000000000e+01 4.726540000000000186e-01 9.952729999999999677e+01
2.732000000000000206e+00 1.563720703125000000e+01 6.711409999999999876e-01 9.932890000000000441e+01
2.733000000000000096e+00 1.555175781250000000e+01 7.978720000000000256e-01 9.920210000000000150e+01
2.733999999999999986e+00 1.572265625000000000e+01 6.631299999999999972e-01 9.933689999999999998e+01
2.734999999999999876e+00 1.564941406250000000e+01 5.365530000000000577e-01 9.946340000000000714e+01
2.736000000000000210e+00 1.573486328125000000e+01 4.701140000000000319e-01 9.952989999999999782e+01
2.737000000000000099e+00 1.602783203125000000e+01 6.578950000000000076e-01 9.934210000000000207e+01
2.737999999999999989e+00 1.619873046875000000e+01 5.847950000000000648e-01 9.941519999999999868e+01
2.738999999999999879e+00 1.625976562500000000e+01 5.829020000000000312e-01 9.941710000000000491e+01
2.740000000000000213e+00 1.619873046875000000e+01 5.859379999999999589e-01 9.941410000000000480e+01
2.741000000000000103e+00 1.612548828125000000e+01 3.858519999999999728e-01 9.961410000000000764e+01
2.741999999999999993e+00 1.614990234375000000e+01 6.345180000000000264e-01 9.936549999999999727e+01
2.742999999999999883e+00 1.608886718750000000e+01 2.526849999999999929e-01 9.974730000000000985e+01
2.744000000000000217e+00 1.608886718750000000e+01 2.551019999999999954e-01 9.974490000000000123e+01
2.745000000000000107e+00 1.622314453125000000e+01 2.567389999999999950e-01 9.974330000000000496e+01
2.745999999999999996e+00 1.616210937500000000e+01 2.583980000000000166e-01 9.974159999999999116e+01
2.746999999999999886e+00 1.629638671875000000e+01 1.279589999999999894e-01 9.987199999999999989e+01
2.748000000000000220e+00 1.624755859375000000e+01 3.176619999999999999e-01 9.968229999999999791e+01
2.749000000000000110e+00 1.617431640625000000e+01 3.211299999999999710e-01 9.967889999999999873e+01
2.750000000000000000e+00 1.612548828125000000e+01 2.541299999999999670e-01 9.974589999999999179e+01
2.750999999999999890e+00 1.602783203125000000e+01 3.225810000000000066e-01 9.967740000000000578e+01
2.751999999999999780e+00 1.618652343750000000e+01 3.875969999999999693e-01 9.961240000000000805e+01
2.753000000000000114e+00 1.610107421875000000e+01 3.860999999999999988e-01 9.961390000000000100e+01
2.754000000000000004e+00 1.608886718750000000e+01 4.504499999999999615e-01 9.954949999999999477e+01
2.754999999999999893e+00 1.606445312500000000e+01 4.481429999999999580e-01 9.955190000000000339e+01
2.755999999999999783e+00 1.622314453125000000e+01 3.750000000000000000e-01 9.962500000000000000e+01
2.757000000000000117e+00 1.628417968750000000e+01 3.759399999999999964e-01 9.962409999999999854e+01
2.758000000000000007e+00 1.628417968750000000e+01 3.703699999999999770e-01 9.962959999999999638e+01
2.758999999999999897e+00 1.629638671875000000e+01 3.669720000000000204e-01 9.963300000000000978e+01
2.759999999999999787e+00 1.627197265625000000e+01 3.710579999999999989e-01 9.962890000000000157e+01
2.761000000000000121e+00 1.625976562500000000e+01 3.722079999999999833e-01 9.962779999999999347e+01
2.762000000000000011e+00 1.627197265625000000e+01 2.466090000000000226e-01 9.975339999999999918e+01
2.762999999999999901e+00 1.622314453125000000e+01 3.021149999999999669e-01 9.969789999999998997e+01
2.763999999999999790e+00 1.625976562500000000e+01 3.033980000000000010e-01 9.969660000000000366e+01
2.765000000000000124e+00 1.614990234375000000e+01 4.247569999999999957e-01 9.957519999999999527e+01
2.766000000000000014e+00 1.607666015625000000e+01 3.050640000000000018e-01 9.969490000000000407e+01
2.766999999999999904e+00 1.623535156250000000e+01 3.058099999999999707e-01 9.969419999999999504e+01
2.767999999999999794e+00 1.619873046875000000e+01 2.439020000000000077e-01 9.975610000000000355e+01
2.769000000000000128e+00 1.623535156250000000e+01 3.046919999999999629e-01 9.969530000000000314e+01
2.770000000000000018e+00 1.635742187500000000e+01 3.015680000000000027e-01 9.969839999999999236e+01
2.770999999999999908e+00 1.636962890625000000e+01 3.582089999999999996e-01 9.964180000000000348e+01
2.771999999999999797e+00 1.644287109375000000e+01 4.174120000000000053e-01 9.958259999999999934e+01
2.773000000000000131e+00 1.638183593750000000e+01 3.558720000000000216e-01 9.964410000000000878e+01
2.774000000000000021e+00 1.638183593750000000e+01 3.508769999999999945e-01 9.964910000000000423e+01
2.774999999999999911e+00 1.657714843750000000e+01 2.900230000000000308e-01 9.970999999999999375e+01
2.775999999999999801e+00 1.669921875000000000e+01 1.745199999999999807e-01 9.982550000000000523e+01
2.777000000000000135e+00 1.673583984375000000e+01 2.348799999999999777e-01 9.976509999999998968e+01
2.778000000000000025e+00 1.667480468750000000e+01 1.748250000000000082e-01 9.982520000000000948e+01
2.778999999999999915e+00 1.682128906250000000e+01 5.824110000000000398e-02 9.994180000000000064e+01
2.779999999999999805e+00 1.696777343750000000e+01 1.742160000000000097e-01 9.982580000000000098e+01
2.781000000000000139e+00 1.687011718750000000e+01 1.738119999999999943e-01 9.982620000000000005e+01
2.782000000000000028e+00 1.688232421875000000e+01 2.857140000000000235e-01 9.971429999999999438e+01
2.782999999999999918e+00 1.694335937500000000e+01 1.712329999999999963e-01 9.982880000000000109e+01
2.783999999999999808e+00 1.711425781250000000e+01 1.682560000000000167e-01 9.983169999999999789e+01
2.785000000000000142e+00 1.717529296875000000e+01 1.701639999999999819e-01 9.982980000000000587e+01
2.786000000000000032e+00 1.721191406250000000e+01 1.706479999999999941e-01 9.982940000000000680e+01
2.786999999999999922e+00 1.715087890625000000e+01 1.696830000000000005e-01 9.983030000000000825e+01
2.787999999999999812e+00 1.723632812500000000e+01 1.690139999999999976e-01 9.983100000000000307e+01
2.789000000000000146e+00 1.734619140625000000e+01 2.243409999999999849e-01 9.977570000000000050e+01
2.790000000000000036e+00 1.724853515625000000e+01 1.137009999999999965e-01 9.988629999999999143e+01
2.790999999999999925e+00 1.730957031250000000e+01 1.138300000000000145e-01 9.988620000000000232e+01
2.791999999999999815e+00 1.723632812500000000e+01 1.130579999999999918e-01 9.988689999999999714e+01
2.793000000000000149e+00 1.741943359375000000e+01 1.123600000000000015e-01 9.988759999999999195e+01
2.794000000000000039e+00 1.750488281250000000e+01 1.682560000000000167e-01 9.983169999999999789e+01
2.794999999999999929e+00 1.760253906250000000e+01 2.232139999999999957e-01 9.977679999999999438e+01
2.795999999999999819e+00 1.761474609375000000e+01 1.123600000000000015e-01 9.988759999999999195e+01
2.797000000000000153e+00 1.763916015625000000e+01 1.124229999999999952e-01 9.988759999999999195e+01
2.798000000000000043e+00 1.777343750000000000e+01 1.685389999999999944e-01 9.983149999999999125e+01
2.798999999999999932e+00 1.777343750000000000e+01 3.327789999999999915e-01 9.966719999999999402e+01
2.799999999999999822e+00 1.782226562500000000e+01 3.875969999999999693e-01 9.961240000000000805e+01
2.801000000000000156e+00 1.804199218750000000e+01 4.444440000000000057e-01 9.955559999999999832e+01
2.802000000000000046e+00 1.809082031250000000e+01 3.293079999999999896e-01 9.967069999999999652e+01
2.802999999999999936e+00 1.802978515625000000e+01 3.294889999999999763e-01 9.967049999999998988e+01
2.803999999999999826e+00 1.824951171875000000e+01 2.738229999999999831e-01 9.972619999999999152e+01
2.805000000000000160e+00 1.809082031250000000e+01 2.771619999999999640e-01 9.972280000000000655e+01
2.806000000000000050e+00 1.809082031250000000e+01 2.214840000000000142e-01 9.977850000000000819e+01
2.806999999999999940e+00 1.800537109375000000e+01 2.202640000000000153e-01 9.977970000000000539e+01
2.807999999999999829e+00 1.823730468750000000e+01 2.192980000000000207e-01 9.978069999999999595e+01
2.809000000000000163e+00 1.842041015625000000e+01 2.175100000000000089e-01 9.978249999999999886e+01
2.810000000000000053e+00 1.837158203125000000e+01 3.280480000000000063e-01 9.967200000000001125e+01
2.810999999999999943e+00 1.834716796875000000e+01 3.294889999999999763e-01 9.967049999999998988e+01
2.811999999999999833e+00 1.845703125000000000e+01 2.741230000000000055e-01 9.972589999999999577e+01
2.813000000000000167e+00 1.850585937500000000e+01 3.789929999999999688e-01 9.962100000000000932e+01
2.814000000000000057e+00 1.859130859375000000e+01 2.721830000000000083e-01 9.972780000000000200e+01
2.814999999999999947e+00 1.868896484375000000e+01 2.692510000000000181e-01 9.973069999999999879e+01
2.815999999999999837e+00 1.855468750000000000e+01 4.298760000000000359e-01 9.957009999999999650e+01
2.817000000000000171e+00 1.860351562500000000e+01 3.243240000000000012e-01 9.967570000000000618e+01
2.818000000000000060e+00 1.855468750000000000e+01 1.612039999999999862e-01 9.983880000000000621e+01
2.818999999999999950e+00 1.861572265625000000e+01 1.082840000000000052e-01 9.989170000000000016e+01
2.819999999999999840e+00 1.875000000000000000e+01 1.085779999999999940e-01 9.989139999999999020e+01
2.821000000000000174e+00 1.879882812500000000e+01 2.166850000000000165e-01 9.978329999999999700e+01
2.822000000000000064e+00 1.883544921875000000e+01 3.237990000000000035e-01 9.967620000000000857e+01
2.822999999999999954e+00 1.879882812500000000e+01 2.701240000000000308e-01 9.972990000000000066e+01
2.823999999999999844e+00 1.878662109375000000e+01 2.708559999999999857e-01 9.972910000000000252e+01
2.825000000000000178e+00 1.884765625000000000e+01 2.720349999999999713e-01 9.972800000000000864e+01
2.826000000000000068e+00 1.882324218750000000e+01 3.231020000000000003e-01 9.967690000000000339e+01
2.826999999999999957e+00 1.873779296875000000e+01 3.765469999999999651e-01 9.962349999999999284e+01
2.827999999999999847e+00 1.885986328125000000e+01 3.751340000000000230e-01 9.962490000000001089e+01
2.829000000000000181e+00 1.872558593750000000e+01 3.789929999999999688e-01 9.962100000000000932e+01
2.830000000000000071e+00 1.882324218750000000e+01 4.836110000000000131e-01 9.951640000000000441e+01
2.830999999999999961e+00 1.877441406250000000e+01 3.755360000000000364e-01 9.962450000000001182e+01
2.831999999999999851e+00 1.879882812500000000e+01 4.317320000000000602e-01 9.956829999999999359e+01
2.833000000000000185e+00 1.911621093750000000e+01 3.208560000000000301e-01 9.967910000000000537e+01
2.834000000000000075e+00 1.911621093750000000e+01 3.213709999999999622e-01 9.967859999999998877e+01
2.834999999999999964e+00 1.904296875000000000e+01 3.188100000000000378e-01 9.968120000000000402e+01
2.835999999999999854e+00 1.896972656250000000e+01 2.679529999999999967e-01 9.973199999999999932e+01
2.837000000000000188e+00 1.892089843750000000e+01 1.607719999999999982e-01 9.983919999999999106e+01
2.838000000000000078e+00 1.899414062500000000e+01 2.147070000000000090e-01 9.978529999999999234e+01
2.838999999999999968e+00 1.895751953125000000e+01 2.147070000000000090e-01 9.978529999999999234e+01
2.839999999999999858e+00 1.892089843750000000e+01 2.672370000000000023e-01 9.973279999999999745e+01
2.841000000000000192e+00 1.910400390625000000e+01 1.605999999999999928e-01 9.983939999999999770e+01
2.842000000000000082e+00 1.909179687500000000e+01 1.623380000000000101e-01 9.983769999999999811e+01
2.842999999999999972e+00 1.911621093750000000e+01 2.135610000000000008e-01 9.978640000000000043e+01
2.843999999999999861e+00 1.929931640625000000e+01 2.111930000000000196e-01 9.978879999999999484e+01
2.845000000000000195e+00 1.943359375000000000e+01 2.632960000000000300e-01 9.973669999999999902e+01
2.846000000000000085e+00 1.954345703125000000e+01 2.613699999999999912e-01 9.973860000000000525e+01
2.846999999999999975e+00 1.947021484375000000e+01 1.574799999999999811e-01 9.984250000000000114e+01
2.847999999999999865e+00 1.951904296875000000e+01 1.044390000000000041e-01 9.989560000000000173e+01
2.849000000000000199e+00 1.960449218750000000e+01 1.035729999999999845e-01 9.989639999999999986e+01
2.850000000000000089e+00 1.948242187500000000e+01 1.030399999999999927e-01 9.989700000000000557e+01
2.850999999999999979e+00 1.968994140625000000e+01 1.556819999999999871e-01 9.984430000000000405e+01
2.851999999999999869e+00 1.965332031250000000e+01 2.055500000000000105e-01 9.979449999999999932e+01
2.853000000000000203e+00 1.958007812500000000e+01 2.586649999999999783e-01 9.974129999999999541e+01
2.854000000000000092e+00 1.961669921875000000e+01 2.105259999999999909e-01 9.978950000000000387e+01
2.854999999999999982e+00 1.962890625000000000e+01 2.122020000000000017e-01 9.978780000000000427e+01
2.855999999999999872e+00 1.967773437500000000e+01 1.578950000000000076e-01 9.984210000000000207e+01
2.857000000000000206e+00 1.978759765625000000e+01 1.578119999999999801e-01 9.984220000000000539e+01
2.858000000000000096e+00 1.994628906250000000e+01 2.100840000000000207e-01 9.978990000000000293e+01
2.858999999999999986e+00 1.990966796875000000e+01 2.123140000000000027e-01 9.978770000000000095e+01
2.859999999999999876e+00 1.992187500000000000e+01 2.615060000000000162e-01 9.973850000000000193e+01
2.861000000000000210e+00 1.981201171875000000e+01 3.123369999999999758e-01 9.968770000000000664e+01
2.862000000000000099e+00 1.966552734375000000e+01 3.154570000000000429e-01 9.968449999999999989e+01
2.862999999999999989e+00 1.959228515625000000e+01 3.717469999999999941e-01 9.962829999999999586e+01
2.863999999999999879e+00 1.973876953125000000e+01 3.638250000000000095e-01 9.963620000000000232e+01
2.865000000000000213e+00 1.981201171875000000e+01 4.151529999999999387e-01 9.958480000000000132e+01
2.866000000000000103e+00 1.977539062500000000e+01 3.642040000000000277e-01 9.963580000000000325e+01
2.866999999999999993e+00 1.986083984375000000e+01 3.598970000000000224e-01 9.964010000000000389e+01
2.867999999999999883e+00 1.994628906250000000e+01 4.132229999999999515e-01 9.958679999999999666e+01
2.869000000000000217e+00 2.003173828125000000e+01 3.604529999999999679e-01 9.963949999999999818e+01
2.870000000000000107e+00 2.008056640625000000e+01 2.583980000000000166e-01 9.974159999999999116e+01
2.870999999999999996e+00 2.022705078125000000e+01 1.543209999999999860e-01 9.984570000000000789e+01
2.871999999999999886e+00 2.043457031250000000e+01 1.503760000000000097e-01 9.984960000000000946e+01
2.873000000000000220e+00 2.036132812500000000e+01 1.512099999999999833e-01 9.984880000000001132e+01
2.874000000000000110e+00 2.037353515625000000e+01 1.993019999999999792e-01 9.980069999999999197e+01
2.875000000000000000e+00 2.034912109375000000e+01 2.507520000000000304e-01 9.974920000000000186e+01
2.875999999999999890e+00 2.038574218750000000e+01 1.988070000000000115e-01 9.980119999999999436e+01
2.876999999999999780e+00 2.010498046875000000e+01 1.005030000000000090e-01 9.989950000000000330e+01
2.878000000000000114e+00 2.019042968750000000e+01 1.012660000000000088e-01 9.989869999999999095e+01
2.879000000000000004e+00 2.027587890625000000e+01 5.120329999999999326e-02 9.994880000000000564e+01
2.879999999999999893e+00 2.043457031250000000e+01 1.021970000000000101e-01 9.989780000000000371e+01
2.880999999999999783e+00 2.039794921875000000e+01 1.026170000000000138e-01 9.989740000000000464e+01
2.882000000000000117e+00 2.054443359375000000e+01 5.089060000000000805e-02 9.994910000000000139e+01
2.883000000000000007e+00 2.073974609375000000e+01 5.065859999999999808e-02 9.994929999999999382e+01
2.883999999999999897e+00 2.072753906250000000e+01 5.037780000000000036e-02 9.994960000000000377e+01
2.884999999999999787e+00 2.098388671875000000e+01 4.977600000000000080e-02 9.995019999999999527e+01
2.886000000000000121e+00 2.105712890625000000e+01 9.900989999999999791e-02 9.990099999999999625e+01
2.887000000000000011e+00 2.094726562500000000e+01 1.482210000000000194e-01 9.985179999999999723e+01
2.887999999999999901e+00 2.093505859375000000e+01 1.486619999999999886e-01 9.985129999999999484e+01
2.888999999999999790e+00 2.105712890625000000e+01 1.985109999999999930e-01 9.980150000000000432e+01
2.890000000000000124e+00 2.098388671875000000e+01 2.982110000000000039e-01 9.970179999999999154e+01
2.891000000000000014e+00 2.093505859375000000e+01 1.996010000000000006e-01 9.980039999999999623e+01
2.891999999999999904e+00 2.086181640625000000e+01 2.511300000000000199e-01 9.974889999999999191e+01
2.892999999999999794e+00 2.099609375000000000e+01 1.985109999999999930e-01 9.980150000000000432e+01
2.894000000000000128e+00 2.098388671875000000e+01 3.010539999999999883e-01 9.969889999999999475e+01
2.895000000000000018e+00 2.113037109375000000e+01 3.013560000000000128e-01 9.969859999999999900e+01
2.895999999999999908e+00 2.124023437500000000e+01 2.004009999999999958e-01 9.979959999999999809e+01
2.896999999999999797e+00 2.153320312500000000e+01 2.511300000000000199e-01 9.974889999999999191e+01
2.898000000000000131e+00 2.164306640625000000e+01 2.502499999999999725e-01 9.974969999999999004e+01
2.899000000000000021e+00 2.180175781250000000e+01 2.521430000000000060e-01 9.974790000000000134e+01
2.899999999999999911e+00 2.178955078125000000e+01 9.935420000000000362e-02 9.990059999999999718e+01
2.900999999999999801e+00 2.194824218750000000e+01 1.004520000000000135e-01 9.989950000000000330e+01
2.902000000000000135e+00 2.197265625000000000e+01 1.490309999999999968e-01 9.985099999999999909e+01
2.903000000000000025e+00 2.205810546875000000e+01 1.500749999999999862e-01 9.984990000000000521e+01
2.903999999999999915e+00 2.215576171875000000e+01 1.000999999999999945e-01 9.989990000000000236e+01
2.904999999999999805e+00 2.224121093750000000e+01 1.494769999999999988e-01 9.985049999999999670e+01
2.906000000000000139e+00 2.225341796875000000e+01 9.866799999999999182e-02 9.990130000000000621e+01
2.907000000000000028e+00 2.225341796875000000e+01 4.916420000000000512e-02 9.995080000000000098e+01
2.907999999999999918e+00 2.239990234375000000e+01 9.861930000000000696e-02 9.990139999999999532e+01
2.908999999999999808e+00 2.264404296875000000e+01 1.980200000000000016e-01 9.980200000000000671e+01
2.910000000000000142e+00 2.259521484375000000e+01 2.475249999999999950e-01 9.975249999999999773e+01
2.911000000000000032e+00 2.259521484375000000e+01 2.458210000000000117e-01 9.975419999999999732e+01
2.911999999999999922e+00 2.272949218750000000e+01 1.484409999999999896e-01 9.985159999999999059e+01
2.912999999999999812e+00 2.276611328125000000e+01 1.989059999999999995e-01 9.980109999999999104e+01
2.914000000000000146e+00 2.261962890625000000e+01 1.963669999999999860e-01 9.980360000000000298e+01
2.915000000000000036e+00 2.272949218750000000e+01 1.968500000000000250e-01 9.980310000000000059e+01
2.915999999999999925e+00 2.253417968750000000e+01 1.952170000000000016e-01 9.980480000000000018e+01
2.916999999999999815e+00 2.246093750000000000e+01 1.942689999999999972e-01 9.980570000000000164e+01
2.918000000000000149e+00 2.287597656250000000e+01 1.947419999999999984e-01 9.980530000000000257e+01
2.919000000000000039e+00 2.286376953125000000e+01 1.449280000000000013e-01 9.985509999999999309e+01
2.919999999999999929e+00 2.313232421875000000e+01 1.940810000000000035e-01 9.980590000000000828e+01
2.920999999999999819e+00 2.319335937500000000e+01 1.937979999999999980e-01 9.980620000000000402e+01
2.922000000000000153e+00 2.319335937500000000e+01 1.456309999999999827e-01 9.985439999999999827e+01
2.923000000000000043e+00 2.292480468750000000e+01 1.456309999999999827e-01 9.985439999999999827e+01
2.923999999999999932e+00 2.299804687500000000e+01 4.870920000000000111e-02 9.995130000000000337e+01
2.924999999999999822e+00 2.296142578125000000e+01 9.606149999999999411e-02 9.990390000000000725e+01
2.926000000000000156e+00 2.309570312500000000e+01 9.514749999999999597e-02 9.990489999999999782e+01
2.927000000000000046e+00 2.335205078125000000e+01 1.409110000000000085e-01 9.985909999999999798e+01
2.927999999999999936e+00 2.351074218750000000e+01 9.337070000000000092e-02 9.990659999999999741e+01
2.928999999999999826e+00 2.338867187500000000e+01 9.411759999999999571e-02 9.990590000000000259e+01
2.930000000000000160e+00 2.329101562500000000e+01 1.425180000000000058e-01 9.985750000000000171e+01
2.931000000000000050e+00 2.347412109375000000e+01 2.808990000000000098e-01 9.971910000000001162e+01
2.931999999999999940e+00 2.343750000000000000e+01 3.300330000000000208e-01 9.967000000000000171e+01
2.932999999999999829e+00 2.332763671875000000e+01 3.287930000000000019e-01 9.967119999999999891e+01
2.934000000000000163e+00 2.351074218750000000e+01 1.892149999999999943e-01 9.981080000000000041e+01
2.935000000000000053e+00 2.353515625000000000e+01 9.420630000000000670e-02 9.990579999999999927e+01
2.935999999999999943e+00 2.343750000000000000e+01 9.372070000000000400e-02 9.990630000000000166e+01
2.936999999999999833e+00 2.343750000000000000e+01 9.310989999999999545e-02 9.990689999999999316e+01
2.938000000000000167e+00 2.352294921875000000e+01 1.398600000000000121e-01 9.986010000000000275e+01
2.939000000000000057e+00 2.358398437500000000e+01 9.350160000000000415e-02 9.990649999999999409e+01
2.939999999999999947e+00 2.382812500000000000e+01 4.649000000000000354e-02 9.995349999999999113e+01
2.940999999999999837e+00 2.362060546875000000e+01 1.857870000000000077e-01 9.981419999999999959e+01
2.942000000000000171e+00 2.370605468750000000e+01 2.325579999999999870e-01 9.976739999999999498e+01
2.943000000000000060e+00 2.357177734375000000e+01 2.333179999999999699e-01 9.976670000000000016e+01
2.943999999999999950e+00 2.358398437500000000e+01 2.324500000000000177e-01 9.976749999999999829e+01
2.944999999999999840e+00 2.370605468750000000e+01 2.318030000000000090e-01 9.976819999999999311e+01
2.946000000000000174e+00 2.388916015625000000e+01 1.855289999999999995e-01 9.981449999999999534e+01
2.947000000000000064e+00 2.395019531250000000e+01 2.784220000000000028e-01 9.972159999999999513e+01
2.947999999999999954e+00 2.410888671875000000e+01 4.151290000000000258e-01 9.958490000000000464e+01
2.948999999999999844e+00 2.425537109375000000e+01 4.124659999999999438e-01 9.958749999999999147e+01
2.950000000000000178e+00 2.413330078125000000e+01 3.642989999999999839e-01 9.963569999999999993e+01
2.951000000000000068e+00 2.406005859375000000e+01 4.986400000000000277e-01 9.950139999999998963e+01
2.951999999999999957e+00 2.409667968750000000e+01 5.885020000000000806e-01 9.941150000000000375e+01
2.952999999999999847e+00 2.416992187500000000e+01 5.917160000000000197e-01 9.940830000000001121e+01
2.954000000000000181e+00 2.438964843750000000e+01 5.004549999999999832e-01 9.949949999999999761e+01
2.955000000000000071e+00 2.438964843750000000e+01 5.871730000000000560e-01 9.941280000000000427e+01
2.955999999999999961e+00 2.399902343750000000e+01 5.459509999999999641e-01 9.945399999999999352e+01
2.956999999999999851e+00 2.401123046875000000e+01 5.027420000000000222e-01 9.949729999999999563e+01
2.958000000000000185e+00 2.398681640625000000e+01 5.903720000000000079e-01 9.940959999999999752e+01
2.959000000000000075e+00 2.409667968750000000e+01 6.404389999999999805e-01 9.935960000000000036e+01
2.959999999999999964e+00 2.418212890625000000e+01 5.925249999999999684e-01 9.940749999999999886e+01
2.960999999999999854e+00 2.430419921875000000e+01 5.941499999999999559e-01 9.940590000000000259e+01
2.962000000000000188e+00 2.438964843750000000e+01 5.442179999999999795e-01 9.945580000000001064e+01
2.963000000000000078e+00 2.441406250000000000e+01 5.863779999999999548e-01 9.941360000000000241e+01
2.963999999999999968e+00 2.436523437500000000e+01 4.908520000000000660e-01 9.950909999999998945e+01
2.964999999999999858e+00 2.449951171875000000e+01 4.021450000000000302e-01 9.959789999999999566e+01
2.966000000000000192e+00 2.459716796875000000e+01 3.101459999999999773e-01 9.968989999999999441e+01
2.967000000000000082e+00 2.473144531250000000e+01 3.072870000000000323e-01 9.969270000000000209e+01
2.967999999999999972e+00 2.475585937500000000e+01 2.654870000000000285e-01 9.973449999999999704e+01
2.968999999999999861e+00 2.458496093750000000e+01 3.089140000000000219e-01 9.969110000000000582e+01
2.970000000000000195e+00 2.463378906250000000e+01 3.113879999999999981e-01 9.968860000000000809e+01
2.971000000000000085e+00 2.489013671875000000e+01 3.097349999999999826e-01 9.969029999999999347e+01
2.971999999999999975e+00 2.489013671875000000e+01 3.533570000000000322e-01 9.964659999999999229e+01
2.972999999999999865e+00 2.496337890625000000e+01 2.201670000000000293e-01 9.977979999999999450e+01
2.974000000000000199e+00 2.502441406250000000e+01 2.202640000000000153e-01 9.977970000000000539e+01
2.975000000000000089e+00 2.512207031250000000e+01 2.197800000000000309e-01 9.978019999999999357e+01
2.975999999999999979e+00 2.486572265625000000e+01 2.198770000000000169e-01 9.978010000000000446e+01
2.976999999999999869e+00 2.486572265625000000e+01 3.089140000000000219e-01 9.969110000000000582e+01
2.978000000000000203e+00 2.506103515625000000e+01 2.205560000000000020e-01 9.977939999999999543e+01
2.979000000000000092e+00 2.501220703125000000e+01 1.325089999999999879e-01 9.986749999999999261e+01
2.979999999999999982e+00 2.508544921875000000e+01 1.323919999999999819e-01 9.986759999999999593e+01
2.980999999999999872e+00 2.510986328125000000e+01 8.904720000000000690e-02 9.991100000000000136e+01
2.982000000000000206e+00 2.517089843750000000e+01 8.904720000000000690e-02 9.991100000000000136e+01
2.983000000000000096e+00 2.525634765625000000e+01 2.200699999999999878e-01 9.977989999999999782e+01
2.983999999999999986e+00 2.531738281250000000e+01 3.530449999999999977e-01 9.964699999999999136e+01
2.984999999999999876e+00 2.543945312500000000e+01 4.448400000000000132e-01 9.955519999999999925e+01
2.986000000000000210e+00 2.543945312500000000e+01 3.982300000000000284e-01 9.960179999999999723e+01
2.987000000000000099e+00 2.550048828125000000e+01 3.964760000000000506e-01 9.960349999999999682e+01
2.987999999999999989e+00 2.546386718750000000e+01 2.672610000000000263e-01 9.973269999999999413e+01
2.988999999999999879e+00 2.567138671875000000e+01 2.227169999999999983e-01 9.977729999999999677e+01
2.990000000000000213e+00 2.573242187500000000e+01 2.246179999999999843e-01 9.977540000000000475e+01
2.991000000000000103e+00 2.568359375000000000e+01 2.690580000000000194e-01 9.973090000000000543e+01
2.991999999999999993e+00 2.596435546875000000e+01 2.225190000000000223e-01 9.977750000000000341e+01
2.992999999999999883e+00 2.593994140625000000e+01 1.333930000000000116e-01 9.986660000000000537e+01
2.994000000000000217e+00 2.576904296875000000e+01 1.328610000000000069e-01 9.986709999999999354e+01
2.995000000000000107e+00 2.614746093750000000e+01 8.960569999999999646e-02 9.991039999999999566e+01
2.995999999999999996e+00 2.597656250000000000e+01 8.972630000000000883e-02 9.991029999999999234e+01
2.996999999999999886e+00 2.617187500000000000e+01 8.964590000000000058e-02 9.991039999999999566e+01
2.998000000000000220e+00 2.601318359375000000e+01 8.988759999999999806e-02 9.991009999999999991e+01
2.999000000000000110e+00 2.597656250000000000e+01 4.492360000000000103e-02 9.995510000000000161e+01
3.000000000000000000e+00 2.607421875000000000e+01 4.434590000000000060e-02 9.995570000000000732e+01
