# Supplementary material for: Microscopic mechanisms of pressure-induced amorphous-amorphous transitions and crystallisation in silicon
Source: Nat Commun. 2024 Jan 16;15:368. doi: 10.1038/s41467-023-44332-6 (PMC10792069; doi:10.1038/s41467-023-44332-6)
Supplement: Supplementary file 5 — Source Data [file 41467_2023_44332_MOESM5_ESM.zip › Source Data Combined Final/NCOMMS-23-21448B Source Data/SourceData/source_data_Main/Fig4e.txt]

# Time (ps)     sh-clusters  LDA HDA VHDA beta-Sn
6.000000000000000000e+01 2.441406250000000000e-02 0.000000000000000000e+00 0.000000000000000000e+00 1.333330000000000126e+01 8.666669999999999163e+01
6.010000000000000142e+01 7.324218750000000000e-02 0.000000000000000000e+00 0.000000000000000000e+00 1.379309999999999903e+01 8.620689999999999031e+01
6.020000000000000284e+01 9.765625000000000000e-02 0.000000000000000000e+00 0.000000000000000000e+00 4.250000000000000000e+01 5.749999999999999289e+01
6.029999999999999716e+01 1.220703125000000000e-01 0.000000000000000000e+00 2.272729999999999695e+00 1.818179999999999907e+01 7.954550000000000409e+01
6.039999999999999858e+01 7.324218750000000000e-02 0.000000000000000000e+00 0.000000000000000000e+00 2.727270000000000039e+01 7.272729999999999961e+01
6.050000000000000000e+01 8.544921875000000000e-02 0.000000000000000000e+00 2.941179999999999684e+00 3.529410000000000025e+01 6.176469999999999771e+01
6.060000000000000142e+01 1.342773437500000000e-01 0.000000000000000000e+00 0.000000000000000000e+00 3.333330000000000126e+01 6.666670000000000584e+01
6.070000000000000284e+01 1.464843750000000000e-01 0.000000000000000000e+00 0.000000000000000000e+00 3.191490000000000293e+01 6.808509999999999707e+01
6.079999999999999716e+01 7.324218750000000000e-02 0.000000000000000000e+00 0.000000000000000000e+00 2.258060000000000045e+01 7.741940000000001021e+01
6.089999999999999858e+01 7.324218750000000000e-02 0.000000000000000000e+00 0.000000000000000000e+00 2.187500000000000000e+01 7.812500000000000000e+01
6.100000000000000000e+01 8.544921875000000000e-02 0.000000000000000000e+00 0.000000000000000000e+00 2.857140000000000413e+01 7.142860000000000298e+01
6.110000000000000142e+01 6.103515625000000000e-02 0.000000000000000000e+00 0.000000000000000000e+00 1.034479999999999933e+01 8.965520000000000778e+01
6.120000000000000284e+01 9.765625000000000000e-02 0.000000000000000000e+00 2.564100000000000268e+00 2.307690000000000197e+01 7.435899999999999466e+01
6.129999999999999716e+01 7.324218750000000000e-02 0.000000000000000000e+00 0.000000000000000000e+00 3.437500000000000000e+01 6.562500000000000000e+01
6.139999999999999858e+01 9.765625000000000000e-02 0.000000000000000000e+00 0.000000000000000000e+00 3.658539999999999992e+01 6.341460000000000008e+01
6.150000000000000000e+01 1.464843750000000000e-01 0.000000000000000000e+00 0.000000000000000000e+00 4.285709999999999553e+01 5.714289999999999736e+01
6.160000000000000142e+01 1.098632812500000000e-01 0.000000000000000000e+00 0.000000000000000000e+00 2.903229999999999933e+01 7.096769999999999357e+01
6.170000000000000284e+01 1.098632812500000000e-01 2.500000000000000000e+00 0.000000000000000000e+00 2.250000000000000000e+01 7.500000000000000000e+01
6.179999999999999716e+01 7.324218750000000000e-02 0.000000000000000000e+00 0.000000000000000000e+00 2.352939999999999898e+01 7.647060000000000457e+01
6.189999999999999858e+01 7.324218750000000000e-02 0.000000000000000000e+00 0.000000000000000000e+00 3.846150000000000091e+01 6.153849999999999909e+01
6.200000000000000000e+01 1.586914062500000000e-01 0.000000000000000000e+00 0.000000000000000000e+00 2.941179999999999950e+01 7.058820000000000050e+01
6.210000000000000142e+01 1.220703125000000000e-01 2.380949999999999900e+00 0.000000000000000000e+00 2.857140000000000413e+01 6.904760000000000275e+01
6.220000000000000284e+01 1.586914062500000000e-01 0.000000000000000000e+00 0.000000000000000000e+00 2.884619999999999962e+01 7.115380000000000393e+01
6.229999999999999716e+01 4.882812500000000000e-02 0.000000000000000000e+00 0.000000000000000000e+00 5.263160000000000061e+00 9.473680000000000234e+01
6.239999999999999858e+01 6.103515625000000000e-02 0.000000000000000000e+00 0.000000000000000000e+00 5.200000000000000000e+01 4.800000000000000000e+01
6.250000000000000000e+01 2.075195312500000000e-01 1.587300000000000155e+00 0.000000000000000000e+00 2.222220000000000084e+01 7.619050000000000011e+01
6.260000000000000142e+01 2.441406250000000000e-01 1.754390000000000116e+00 0.000000000000000000e+00 2.807019999999999982e+01 7.017539999999999623e+01
6.270000000000000284e+01 1.342773437500000000e-01 4.081629999999999647e+00 0.000000000000000000e+00 3.469389999999999930e+01 6.122450000000000614e+01
6.279999999999999716e+01 3.662109375000000000e-02 0.000000000000000000e+00 0.000000000000000000e+00 3.571430000000000149e+01 6.428570000000000562e+01
6.289999999999999858e+01 1.342773437500000000e-01 0.000000000000000000e+00 0.000000000000000000e+00 3.200000000000000000e+01 6.800000000000000000e+01
6.300000000000000000e+01 1.708984375000000000e-01 0.000000000000000000e+00 0.000000000000000000e+00 2.982460000000000022e+01 7.017539999999999623e+01
6.310000000000000142e+01 9.765625000000000000e-02 0.000000000000000000e+00 0.000000000000000000e+00 2.619050000000000011e+01 7.380949999999999989e+01
6.320000000000000284e+01 1.464843750000000000e-01 0.000000000000000000e+00 0.000000000000000000e+00 3.000000000000000000e+01 7.000000000000000000e+01
6.329999999999999716e+01 1.708984375000000000e-01 0.000000000000000000e+00 0.000000000000000000e+00 3.166669999999999874e+01 6.833329999999999416e+01
6.339999999999999858e+01 1.831054687500000000e-01 1.612900000000000000e+00 0.000000000000000000e+00 3.225809999999999889e+01 6.612900000000000489e+01
6.350000000000000000e+01 1.953125000000000000e-01 0.000000000000000000e+00 0.000000000000000000e+00 2.295079999999999742e+01 7.704919999999999902e+01
6.360000000000000142e+01 2.563476562500000000e-01 1.449279999999999902e+00 1.449279999999999902e+00 2.898549999999999827e+01 6.811589999999999634e+01
6.370000000000000284e+01 1.586914062500000000e-01 1.818180000000000129e+00 0.000000000000000000e+00 2.545450000000000301e+01 7.272729999999999961e+01
6.379999999999999716e+01 1.586914062500000000e-01 1.923079999999999901e+00 0.000000000000000000e+00 2.692309999999999803e+01 7.115380000000000393e+01
6.389999999999999858e+01 2.563476562500000000e-01 0.000000000000000000e+00 0.000000000000000000e+00 3.768119999999999692e+01 6.231879999999999598e+01
6.400000000000000000e+01 6.103515625000000000e-02 0.000000000000000000e+00 0.000000000000000000e+00 2.380949999999999989e+01 7.619050000000000011e+01
6.409999999999999432e+01 1.831054687500000000e-01 0.000000000000000000e+00 0.000000000000000000e+00 2.380949999999999989e+01 7.619050000000000011e+01
6.420000000000000284e+01 2.929687500000000000e-01 2.857140000000000235e+00 0.000000000000000000e+00 2.571430000000000149e+01 7.142860000000000298e+01
6.429999999999999716e+01 1.831054687500000000e-01 0.000000000000000000e+00 0.000000000000000000e+00 2.452830000000000155e+01 7.547169999999999845e+01
6.440000000000000568e+01 1.831054687500000000e-01 0.000000000000000000e+00 0.000000000000000000e+00 2.641510000000000247e+01 7.358490000000000464e+01
6.450000000000000000e+01 2.319335937500000000e-01 0.000000000000000000e+00 0.000000000000000000e+00 2.615380000000000038e+01 7.384619999999999607e+01
6.459999999999999432e+01 2.075195312500000000e-01 0.000000000000000000e+00 0.000000000000000000e+00 2.343750000000000000e+01 7.656250000000000000e+01
6.470000000000000284e+01 1.708984375000000000e-01 0.000000000000000000e+00 1.612900000000000000e+00 2.741939999999999955e+01 7.096769999999999357e+01
6.479999999999999716e+01 9.765625000000000000e-02 0.000000000000000000e+00 0.000000000000000000e+00 1.428570000000000206e+01 8.571429999999999438e+01
6.490000000000000568e+01 8.544921875000000000e-02 0.000000000000000000e+00 0.000000000000000000e+00 2.307690000000000197e+01 7.692310000000000514e+01
6.500000000000000000e+01 1.342773437500000000e-01 2.173910000000000231e+00 0.000000000000000000e+00 2.391300000000000026e+01 7.391299999999999670e+01
6.509999999999999432e+01 2.197265625000000000e-01 0.000000000000000000e+00 0.000000000000000000e+00 1.884059999999999846e+01 8.115940000000000509e+01
6.520000000000000284e+01 2.075195312500000000e-01 0.000000000000000000e+00 0.000000000000000000e+00 2.903229999999999933e+01 7.096769999999999357e+01
6.529999999999999716e+01 1.953125000000000000e-01 0.000000000000000000e+00 0.000000000000000000e+00 2.203389999999999915e+01 7.796610000000001151e+01
6.540000000000000568e+01 2.197265625000000000e-01 2.985069999999999890e+00 0.000000000000000000e+00 1.940300000000000225e+01 7.761190000000000566e+01
6.550000000000000000e+01 1.831054687500000000e-01 0.000000000000000000e+00 0.000000000000000000e+00 2.631579999999999941e+01 7.368420000000000414e+01
6.559999999999999432e+01 2.197265625000000000e-01 0.000000000000000000e+00 0.000000000000000000e+00 3.666669999999999874e+01 6.333330000000000126e+01
6.570000000000000284e+01 1.342773437500000000e-01 2.173910000000000231e+00 0.000000000000000000e+00 2.391300000000000026e+01 7.391299999999999670e+01
6.579999999999999716e+01 1.953125000000000000e-01 0.000000000000000000e+00 0.000000000000000000e+00 2.500000000000000000e+01 7.500000000000000000e+01
6.590000000000000568e+01 1.586914062500000000e-01 0.000000000000000000e+00 0.000000000000000000e+00 2.222220000000000084e+01 7.777779999999999916e+01
6.600000000000000000e+01 3.173828125000000000e-01 0.000000000000000000e+00 0.000000000000000000e+00 1.780819999999999936e+01 8.219180000000000064e+01
6.609999999999999432e+01 1.586914062500000000e-01 1.666669999999999874e+00 0.000000000000000000e+00 1.500000000000000000e+01 8.333329999999999416e+01
6.620000000000000284e+01 1.708984375000000000e-01 0.000000000000000000e+00 0.000000000000000000e+00 1.754390000000000072e+01 8.245609999999999218e+01
6.629999999999999716e+01 2.075195312500000000e-01 1.639339999999999797e+00 1.639339999999999797e+00 1.803279999999999816e+01 7.868849999999999056e+01
6.640000000000000568e+01 1.953125000000000000e-01 1.785710000000000131e+00 0.000000000000000000e+00 2.500000000000000000e+01 7.321429999999999438e+01
6.650000000000000000e+01 2.807617187500000000e-01 2.564100000000000268e+00 1.282050000000000134e+00 2.435900000000000176e+01 7.179489999999999839e+01
6.659999999999999432e+01 2.807617187500000000e-01 2.816899999999999959e+00 0.000000000000000000e+00 2.394369999999999976e+01 7.323940000000000339e+01
6.670000000000000284e+01 2.563476562500000000e-01 0.000000000000000000e+00 0.000000000000000000e+00 2.089549999999999841e+01 7.910450000000000159e+01
6.679999999999999716e+01 1.342773437500000000e-01 2.127660000000000107e+00 2.127660000000000107e+00 1.489360000000000106e+01 8.085110000000000241e+01
6.690000000000000568e+01 2.441406250000000000e-01 4.347830000000000084e+00 0.000000000000000000e+00 2.173910000000000053e+01 7.391299999999999670e+01
6.700000000000000000e+01 1.831054687500000000e-01 0.000000000000000000e+00 0.000000000000000000e+00 1.803279999999999816e+01 8.196719999999999118e+01
6.709999999999999432e+01 2.319335937500000000e-01 0.000000000000000000e+00 3.278690000000000104e+00 1.967210000000000036e+01 7.704919999999999902e+01
6.720000000000000284e+01 2.929687500000000000e-01 0.000000000000000000e+00 1.282050000000000134e+00 2.307690000000000197e+01 7.564100000000000534e+01
6.729999999999999716e+01 1.342773437500000000e-01 2.272729999999999695e+00 0.000000000000000000e+00 1.590910000000000046e+01 8.181819999999999027e+01
6.740000000000000568e+01 8.544921875000000000e-02 0.000000000000000000e+00 0.000000000000000000e+00 8.108109999999999928e+00 9.189190000000000680e+01
6.750000000000000000e+01 1.831054687500000000e-01 0.000000000000000000e+00 0.000000000000000000e+00 1.785709999999999908e+01 8.214289999999999736e+01
6.759999999999999432e+01 1.708984375000000000e-01 0.000000000000000000e+00 0.000000000000000000e+00 1.636360000000000170e+01 8.363639999999999475e+01
6.770000000000000284e+01 2.929687500000000000e-01 1.333329999999999904e+00 1.333329999999999904e+00 1.866669999999999874e+01 7.866670000000000584e+01
6.779999999999999716e+01 2.685546875000000000e-01 1.388889999999999958e+00 1.388889999999999958e+00 2.361110000000000042e+01 7.361109999999999332e+01
6.790000000000000568e+01 2.807617187500000000e-01 1.265819999999999945e+00 2.531649999999999956e+00 2.025319999999999965e+01 7.594939999999999714e+01
6.800000000000000000e+01 2.319335937500000000e-01 1.515149999999999997e+00 0.000000000000000000e+00 1.969699999999999918e+01 7.878789999999999338e+01
6.809999999999999432e+01 3.173828125000000000e-01 0.000000000000000000e+00 0.000000000000000000e+00 1.794870000000000232e+01 8.205129999999999768e+01
6.820000000000000284e+01 4.638671875000000000e-01 4.166669999999999874e+00 1.041669999999999874e+00 1.979170000000000229e+01 7.500000000000000000e+01
6.829999999999999716e+01 4.150390625000000000e-01 0.000000000000000000e+00 0.000000000000000000e+00 1.612899999999999778e+01 8.387099999999999511e+01
6.840000000000000568e+01 3.784179687500000000e-01 0.000000000000000000e+00 0.000000000000000000e+00 2.413790000000000191e+01 7.586209999999999809e+01
6.850000000000000000e+01 3.540039062500000000e-01 1.176469999999999905e+00 3.529410000000000380e+00 1.529410000000000025e+01 8.000000000000000000e+01
6.859999999999999432e+01 3.906250000000000000e-01 2.298849999999999838e+00 1.149430000000000174e+00 2.183910000000000196e+01 7.471259999999999479e+01
6.870000000000000284e+01 4.760742187500000000e-01 0.000000000000000000e+00 1.010099999999999998e+00 2.424239999999999995e+01 7.474750000000000227e+01
6.879999999999999716e+01 5.126953125000000000e-01 0.000000000000000000e+00 0.000000000000000000e+00 2.476190000000000069e+01 7.523810000000000286e+01
6.890000000000000568e+01 5.249023437500000000e-01 1.020410000000000039e+00 2.040820000000000078e+00 2.857140000000000413e+01 6.836730000000000018e+01
6.900000000000000000e+01 4.638671875000000000e-01 0.000000000000000000e+00 0.000000000000000000e+00 2.365589999999999904e+01 7.634409999999999741e+01
6.909999999999999432e+01 5.615234375000000000e-01 0.000000000000000000e+00 9.345789999999999376e-01 2.149530000000000030e+01 7.757009999999999650e+01
6.920000000000000284e+01 5.371093750000000000e-01 9.259260000000000268e-01 9.259260000000000268e-01 1.666670000000000229e+01 8.148149999999999693e+01
6.929999999999999716e+01 4.638671875000000000e-01 0.000000000000000000e+00 0.000000000000000000e+00 2.232140000000000057e+01 7.767860000000000298e+01
6.940000000000000568e+01 6.591796875000000000e-01 0.000000000000000000e+00 0.000000000000000000e+00 3.305080000000000240e+01 6.694919999999999050e+01
6.950000000000000000e+01 8.056640625000000000e-01 0.000000000000000000e+00 0.000000000000000000e+00 2.125980000000000203e+01 7.874020000000000152e+01
6.959999999999999432e+01 7.202148437500000000e-01 0.000000000000000000e+00 0.000000000000000000e+00 2.631579999999999941e+01 7.368420000000000414e+01
6.970000000000000284e+01 6.591796875000000000e-01 7.936510000000001064e-01 0.000000000000000000e+00 2.777780000000000271e+01 7.142860000000000298e+01
6.979999999999999716e+01 7.202148437500000000e-01 8.333329999999999904e-01 0.000000000000000000e+00 3.250000000000000000e+01 6.666670000000000584e+01
6.990000000000000568e+01 6.958007812500000000e-01 7.407409999999999828e-01 0.000000000000000000e+00 2.222220000000000084e+01 7.703700000000000614e+01
7.000000000000000000e+01 8.544921875000000000e-01 0.000000000000000000e+00 0.000000000000000000e+00 2.352939999999999898e+01 7.647060000000000457e+01
7.009999999999999432e+01 7.202148437500000000e-01 7.142859999999999765e-01 1.428570000000000118e+00 2.000000000000000000e+01 7.785710000000000264e+01
7.020000000000000284e+01 6.958007812500000000e-01 0.000000000000000000e+00 2.586209999999999898e+00 1.896549999999999869e+01 7.844830000000000325e+01
7.029999999999999716e+01 7.568359375000000000e-01 7.812500000000000000e-01 7.812500000000000000e-01 2.109379999999999811e+01 7.734380000000000166e+01
7.040000000000000568e+01 8.422851562500000000e-01 7.352940000000000031e-01 1.470589999999999842e+00 1.985290000000000177e+01 7.794119999999999493e+01
7.050000000000000000e+01 7.080078125000000000e-01 0.000000000000000000e+00 7.246380000000000043e-01 1.521739999999999959e+01 8.405799999999999272e+01
7.059999999999999432e+01 9.033203125000000000e-01 0.000000000000000000e+00 1.428570000000000118e+00 2.000000000000000000e+01 7.857139999999999702e+01
7.070000000000000284e+01 1.037597656250000000e+00 6.896550000000000180e-01 0.000000000000000000e+00 2.965519999999999712e+01 6.965519999999999357e+01
7.079999999999999716e+01 7.690429687500000000e-01 0.000000000000000000e+00 0.000000000000000000e+00 2.380949999999999989e+01 7.619050000000000011e+01
7.090000000000000568e+01 6.958007812500000000e-01 8.130079999999999529e-01 8.130079999999999529e-01 1.463410000000000011e+01 8.373980000000000246e+01
7.100000000000000000e+01 7.202148437500000000e-01 0.000000000000000000e+00 0.000000000000000000e+00 2.881360000000000099e+01 7.118640000000000612e+01
7.109999999999999432e+01 7.446289062500000000e-01 0.000000000000000000e+00 1.639339999999999797e+00 2.622950000000000159e+01 7.213110000000000355e+01
7.120000000000000284e+01 8.544921875000000000e-01 6.535949999999999260e-01 6.535949999999999260e-01 2.549020000000000152e+01 7.320259999999998968e+01
7.129999999999999716e+01 8.178710937500000000e-01 2.097900000000000098e+00 0.000000000000000000e+00 2.167830000000000013e+01 7.622379999999999711e+01
7.140000000000000568e+01 7.202148437500000000e-01 7.633590000000000098e-01 1.526720000000000077e+00 1.526720000000000077e+01 8.244270000000000209e+01
7.150000000000000000e+01 8.422851562500000000e-01 7.246380000000000043e-01 1.449279999999999902e+00 1.956520000000000081e+01 7.826090000000000657e+01
7.159999999999999432e+01 7.690429687500000000e-01 0.000000000000000000e+00 0.000000000000000000e+00 1.729319999999999879e+01 8.270680000000000121e+01
7.170000000000000284e+01 8.056640625000000000e-01 7.352940000000000031e-01 1.470589999999999842e+00 1.838239999999999696e+01 7.941179999999999950e+01
7.179999999999999716e+01 7.934570312500000000e-01 7.246380000000000043e-01 0.000000000000000000e+00 2.246379999999999910e+01 7.681159999999999854e+01
7.190000000000000568e+01 6.713867187500000000e-01 2.362200000000000077e+00 0.000000000000000000e+00 1.653539999999999921e+01 8.110240000000000293e+01
7.200000000000000000e+01 8.544921875000000000e-01 0.000000000000000000e+00 0.000000000000000000e+00 2.279410000000000025e+01 7.720589999999999975e+01
7.209999999999999432e+01 8.422851562500000000e-01 1.351350000000000051e+00 0.000000000000000000e+00 2.094590000000000174e+01 7.770270000000000721e+01
7.220000000000000284e+01 8.666992187500000000e-01 1.515149999999999997e+00 7.575760000000000272e-01 1.893939999999999912e+01 7.878789999999999338e+01
7.229999999999999716e+01 1.062011718750000000e+00 1.265819999999999945e+00 6.329110000000000014e-01 2.405059999999999931e+01 7.405060000000000286e+01
7.240000000000000568e+01 9.643554687500000000e-01 3.378380000000000383e+00 6.756759999999999433e-01 1.621620000000000061e+01 7.972970000000000823e+01
7.250000000000000000e+01 1.086425781250000000e+00 6.097559999999999647e-01 6.097559999999999647e-01 1.829269999999999996e+01 8.048779999999999291e+01
7.259999999999999432e+01 7.690429687500000000e-01 1.503759999999999986e+00 7.518799999999999928e-01 1.052629999999999910e+01 8.721799999999998931e+01
7.270000000000000284e+01 7.568359375000000000e-01 6.896550000000000180e-01 1.379310000000000036e+00 1.034479999999999933e+01 8.758620000000000516e+01
7.279999999999999716e+01 1.062011718750000000e+00 0.000000000000000000e+00 0.000000000000000000e+00 2.413790000000000191e+01 7.586209999999999809e+01
7.290000000000000568e+01 6.103515625000000000e-01 0.000000000000000000e+00 0.000000000000000000e+00 1.203700000000000081e+01 8.796300000000000807e+01
7.300000000000000000e+01 7.690429687500000000e-01 1.574800000000000200e+00 0.000000000000000000e+00 1.417319999999999958e+01 8.425200000000000955e+01
7.309999999999999432e+01 8.911132812500000000e-01 1.910830000000000251e+00 0.000000000000000000e+00 1.847129999999999939e+01 7.961780000000000257e+01
7.320000000000000284e+01 6.835937500000000000e-01 0.000000000000000000e+00 7.407409999999999828e-01 1.481479999999999997e+01 8.444440000000000168e+01
7.329999999999999716e+01 9.521484375000000000e-01 0.000000000000000000e+00 0.000000000000000000e+00 1.136359999999999992e+01 8.863640000000000896e+01
7.340000000000000568e+01 1.159667968750000000e+00 1.257859999999999978e+00 0.000000000000000000e+00 2.075469999999999970e+01 7.798739999999999384e+01
7.350000000000000000e+01 1.257324218750000000e+00 0.000000000000000000e+00 5.128209999999999713e-01 1.794870000000000232e+01 8.153849999999999909e+01
7.359999999999999432e+01 1.232910156250000000e+00 2.247189999999999799e+00 1.123599999999999932e+00 2.191009999999999991e+01 7.471910000000001162e+01
7.370000000000000284e+01 1.159667968750000000e+00 2.424240000000000173e+00 0.000000000000000000e+00 2.121209999999999951e+01 7.636359999999999104e+01
7.379999999999999716e+01 1.013183593750000000e+00 6.896550000000000180e-01 0.000000000000000000e+00 2.620690000000000097e+01 7.310339999999999350e+01
7.390000000000000568e+01 1.025390625000000000e+00 1.183429999999999982e+00 0.000000000000000000e+00 1.360949999999999882e+01 8.520709999999999695e+01
7.400000000000000000e+01 8.911132812500000000e-01 7.142859999999999765e-01 7.142859999999999765e-01 1.285709999999999908e+01 8.571429999999999438e+01
7.409999999999999432e+01 1.147460937500000000e+00 5.524860000000000326e-01 5.524860000000000326e-01 1.657460000000000022e+01 8.232040000000000646e+01
7.420000000000000284e+01 1.208496093750000000e+00 2.040820000000000078e+00 1.020410000000000039e+00 2.295919999999999916e+01 7.397960000000000491e+01
7.429999999999999716e+01 1.184082031250000000e+00 1.129939999999999944e+00 5.649719999999999187e-01 2.090399999999999991e+01 7.740109999999999957e+01
7.440000000000000568e+01 1.013183593750000000e+00 5.235600000000000254e-01 5.235600000000000254e-01 1.989529999999999887e+01 7.905759999999999366e+01
7.450000000000000000e+01 1.196289062500000000e+00 1.092899999999999983e+00 5.464479999999999338e-01 2.295079999999999742e+01 7.540980000000000416e+01
7.459999999999999432e+01 1.135253906250000000e+00 0.000000000000000000e+00 6.134969999999999590e-01 2.085889999999999844e+01 7.852759999999999252e+01
7.470000000000000284e+01 1.074218750000000000e+00 0.000000000000000000e+00 1.242240000000000011e+00 1.863350000000000151e+01 8.012420000000000186e+01
7.479999999999999716e+01 8.911132812500000000e-01 0.000000000000000000e+00 1.212120000000000086e+00 1.757580000000000098e+01 8.121209999999999241e+01
7.490000000000000568e+01 1.171875000000000000e+00 5.291009999999999325e-01 5.291009999999999325e-01 2.116399999999999793e+01 7.777779999999999916e+01
7.500000000000000000e+01 1.196289062500000000e+00 9.756099999999999772e-01 0.000000000000000000e+00 1.414630000000000010e+01 8.487800000000000011e+01
7.509999999999999432e+01 1.025390625000000000e+00 4.975120000000000653e-01 0.000000000000000000e+00 1.492539999999999978e+01 8.457710000000000150e+01
7.520000000000000284e+01 1.342773437500000000e+00 0.000000000000000000e+00 0.000000000000000000e+00 2.058820000000000050e+01 7.941179999999999950e+01
7.529999999999999716e+01 1.562500000000000000e+00 4.672899999999999832e-01 4.672899999999999832e-01 2.102799999999999869e+01 7.803740000000000521e+01
7.540000000000000568e+01 1.586914062500000000e+00 0.000000000000000000e+00 4.065039999999999765e-01 2.723579999999999757e+01 7.235770000000000834e+01
7.550000000000000000e+01 1.940917968750000000e+00 1.041669999999999874e+00 3.472219999999999751e-01 2.500000000000000000e+01 7.361109999999999332e+01
7.559999999999999432e+01 1.635742187500000000e+00 2.202640000000000153e+00 4.405290000000000039e-01 1.674009999999999820e+01 8.061669999999999447e+01
7.570000000000000284e+01 1.110839843750000000e+00 0.000000000000000000e+00 0.000000000000000000e+00 1.263739999999999952e+01 8.736260000000000048e+01
7.579999999999999716e+01 1.257324218750000000e+00 0.000000000000000000e+00 5.181350000000000122e-01 1.502590000000000003e+01 8.445600000000000307e+01
7.590000000000000568e+01 1.501464843750000000e+00 0.000000000000000000e+00 0.000000000000000000e+00 1.913040000000000163e+01 8.086959999999999127e+01
7.600000000000000000e+01 1.647949218750000000e+00 0.000000000000000000e+00 4.184099999999999486e-01 2.301259999999999906e+01 7.656900000000000261e+01
7.609999999999999432e+01 1.879882812500000000e+00 0.000000000000000000e+00 3.937010000000000232e-01 2.007869999999999777e+01 7.952759999999999252e+01
7.620000000000000284e+01 1.574707031250000000e+00 8.438820000000000210e-01 0.000000000000000000e+00 1.476790000000000092e+01 8.438819999999999766e+01
7.629999999999999716e+01 1.733398437500000000e+00 0.000000000000000000e+00 4.166670000000000096e-01 2.000000000000000000e+01 7.958330000000000837e+01
7.640000000000000568e+01 2.172851562500000000e+00 6.872849999999999238e-01 3.436429999999999763e-01 2.268039999999999878e+01 7.628869999999999152e+01
7.650000000000000000e+01 2.111816406250000000e+00 2.033900000000000041e+00 3.389829999999999788e-01 2.033899999999999864e+01 7.728810000000000002e+01
7.659999999999999432e+01 1.965332031250000000e+00 1.562500000000000000e+00 0.000000000000000000e+00 2.187500000000000000e+01 7.656250000000000000e+01
7.670000000000000284e+01 2.026367187500000000e+00 1.119400000000000173e+00 0.000000000000000000e+00 2.201490000000000080e+01 7.686570000000000391e+01
7.679999999999999716e+01 1.916503906250000000e+00 7.662839999999999652e-01 3.831419999999999826e-01 1.570880000000000010e+01 8.314180000000000348e+01
7.690000000000000568e+01 1.745605468750000000e+00 1.851849999999999996e+00 3.703699999999999770e-01 1.888889999999999958e+01 7.888889999999999247e+01
7.700000000000000000e+01 2.099609375000000000e+00 6.451609999999999845e-01 3.225810000000000066e-01 1.838710000000000022e+01 8.064519999999998845e+01
7.709999999999999432e+01 2.209472656250000000e+00 3.144649999999999945e-01 9.433960000000000123e-01 1.792449999999999832e+01 8.081759999999999877e+01
7.720000000000000284e+01 1.928710937500000000e+00 1.766780000000000017e+00 7.067140000000000644e-01 2.332160000000000011e+01 7.420489999999999498e+01
7.729999999999999716e+01 1.916503906250000000e+00 1.010099999999999998e+00 3.366999999999999993e-01 1.380470000000000041e+01 8.484850000000000136e+01
7.740000000000000568e+01 2.587890625000000000e+00 0.000000000000000000e+00 5.633799999999999919e-01 1.492960000000000065e+01 8.450700000000000500e+01
7.750000000000000000e+01 2.685546875000000000e+00 5.865099999999999758e-01 5.865099999999999758e-01 2.082110000000000127e+01 7.800589999999999691e+01
7.759999999999999432e+01 2.416992187500000000e+00 1.162789999999999990e+00 0.000000000000000000e+00 1.627909999999999968e+01 8.255809999999999604e+01
7.770000000000000284e+01 2.331542968750000000e+00 1.954399999999999915e+00 3.257329999999999948e-01 2.019539999999999935e+01 7.752439999999999998e+01
7.779999999999999716e+01 2.258300781250000000e+00 3.012050000000000005e-01 3.012050000000000005e-01 1.536139999999999972e+01 8.403610000000000468e+01
7.790000000000000568e+01 2.136230468750000000e+00 3.508769999999999945e-01 0.000000000000000000e+00 1.684209999999999852e+01 8.280700000000000216e+01
7.800000000000000000e+01 2.709960937500000000e+00 6.024100000000000010e-01 9.036140000000000283e-01 1.897590000000000288e+01 7.951810000000000400e+01
7.809999999999999432e+01 2.587890625000000000e+00 3.496500000000000163e-01 3.496500000000000163e-01 1.923080000000000211e+01 8.006990000000000407e+01
7.820000000000000284e+01 2.661132812500000000e+00 1.190479999999999983e+00 5.952380000000000448e-01 1.755949999999999989e+01 8.065480000000000871e+01
7.829999999999999716e+01 2.490234375000000000e+00 1.311479999999999979e+00 0.000000000000000000e+00 2.065569999999999951e+01 7.803280000000000882e+01
7.840000000000000568e+01 2.319335937500000000e+00 0.000000000000000000e+00 6.557379999999999320e-01 2.032789999999999964e+01 7.901640000000000441e+01
7.850000000000000000e+01 2.587890625000000000e+00 2.898550000000000293e-01 8.695649999999999213e-01 1.536230000000000118e+01 8.347830000000000439e+01
7.859999999999999432e+01 2.136230468750000000e+00 1.960780000000000189e+00 3.267970000000000041e-01 1.372549999999999848e+01 8.398689999999999145e+01
7.870000000000000284e+01 2.490234375000000000e+00 1.023889999999999967e+00 6.825940000000000341e-01 1.842999999999999972e+01 7.986350000000000193e+01
7.879999999999999716e+01 2.502441406250000000e+00 6.329110000000000014e-01 3.164559999999999595e-01 1.867090000000000316e+01 8.037969999999999970e+01
7.890000000000000568e+01 2.429199218750000000e+00 1.730099999999999971e+00 3.460210000000000230e-01 1.591699999999999982e+01 8.200690000000000168e+01
7.900000000000000000e+01 2.758789062500000000e+00 2.108430000000000248e+00 1.204820000000000002e+00 1.867470000000000141e+01 7.801200000000000045e+01
7.909999999999999432e+01 3.161621093750000000e+00 1.117319999999999869e+00 5.586590000000000167e-01 1.592179999999999929e+01 8.240220000000000766e+01
7.920000000000000284e+01 3.002929687500000000e+00 2.259889999999999954e+00 5.649719999999999187e-01 1.779660000000000153e+01 7.937850000000000250e+01
7.929999999999999716e+01 3.417968750000000000e+00 1.635510000000000019e+00 7.009349999999999747e-01 2.102799999999999869e+01 7.663550000000000750e+01
7.940000000000000568e+01 2.990722656250000000e+00 7.299269999999999925e-01 0.000000000000000000e+00 1.459849999999999959e+01 8.467149999999999466e+01
7.950000000000000000e+01 3.466796875000000000e+00 2.247190000000000021e-01 6.741570000000000062e-01 1.662920000000000087e+01 8.247190000000000509e+01
7.959999999999999432e+01 3.186035156250000000e+00 5.115089999999999915e-01 0.000000000000000000e+00 1.713550000000000040e+01 8.235289999999999111e+01
7.970000000000000284e+01 3.723144531250000000e+00 1.682689999999999797e+00 2.403849999999999876e-01 1.754809999999999803e+01 8.052880000000000393e+01
7.979999999999999716e+01 3.210449218750000000e+00 1.970439999999999969e+00 4.926110000000000211e-01 1.650250000000000128e+01 8.103449999999999420e+01
7.990000000000000568e+01 3.576660156250000000e+00 1.477829999999999977e+00 2.463049999999999962e-01 1.945810000000000173e+01 7.881770000000000209e+01
8.000000000000000000e+01 3.918457031250000000e+00 4.245280000000000165e+00 0.000000000000000000e+00 1.674530000000000030e+01 7.900939999999999941e+01
8.009999999999999432e+01 4.125976562500000000e+00 2.935010000000000119e+00 4.192869999999999653e-01 1.677149999999999963e+01 7.987420000000000186e+01
8.020000000000000284e+01 4.040527343750000000e+00 1.372999999999999998e+00 4.576659999999999617e-01 1.784900000000000020e+01 8.032040000000000646e+01
8.029999999999999716e+01 4.211425781250000000e+00 1.273889999999999967e+00 6.369429999999999259e-01 1.783439999999999870e+01 8.025480000000000302e+01
8.040000000000000568e+01 4.406738281250000000e+00 3.766479999999999606e+00 9.416199999999999015e-01 1.807910000000000039e+01 7.721280000000000143e+01
8.050000000000000000e+01 4.614257812500000000e+00 1.320750000000000091e+00 3.773579999999999712e-01 1.905660000000000309e+01 7.924530000000000030e+01
8.059999999999999432e+01 4.418945312500000000e+00 1.237109999999999932e+00 6.185569999999999125e-01 1.422680000000000078e+01 8.391750000000000398e+01
8.070000000000000284e+01 4.455566406250000000e+00 1.149430000000000174e+00 3.831419999999999826e-01 1.570880000000000010e+01 8.275860000000000127e+01
8.079999999999999716e+01 4.516601562500000000e+00 3.992020000000000013e-01 7.984029999999999738e-01 1.576849999999999952e+01 8.303390000000000271e+01
8.090000000000000568e+01 4.394531250000000000e+00 1.556420000000000137e+00 3.891050000000000342e-01 1.712059999999999960e+01 8.093390000000000839e+01
8.100000000000000000e+01 4.406738281250000000e+00 1.635990000000000055e+00 4.089979999999999727e-01 1.472390000000000043e+01 8.323109999999999786e+01
8.109999999999999432e+01 4.907226562500000000e+00 9.803920000000000412e-01 1.960780000000000023e-01 1.588239999999999874e+01 8.294120000000000914e+01
8.120000000000000284e+01 4.052734375000000000e+00 5.813949999999999951e-01 1.937979999999999980e-01 1.279069999999999929e+01 8.643410000000000082e+01
8.129999999999999716e+01 4.565429687500000000e+00 7.054669999999999552e-01 0.000000000000000000e+00 1.234569999999999901e+01 8.694889999999999475e+01
8.140000000000000568e+01 4.687500000000000000e+00 6.920420000000000460e-01 1.730099999999999971e-01 1.228369999999999962e+01 8.685119999999999152e+01
8.150000000000000000e+01 4.797363281250000000e+00 4.784690000000000332e-01 4.784690000000000332e-01 1.180220000000000091e+01 8.724079999999999302e+01
8.159999999999999432e+01 5.041503906250000000e+00 9.787930000000000241e-01 1.141919999999999824e+00 9.461660000000000181e+00 8.841759999999999309e+01
8.170000000000000284e+01 4.711914062500000000e+00 1.050790000000000113e+00 3.502629999999999910e-01 8.231170000000000542e+00 9.036780000000000257e+01
8.179999999999999716e+01 4.663085937500000000e+00 5.000000000000000000e-01 6.666670000000000096e-01 1.183329999999999949e+01 8.700000000000000000e+01
8.190000000000000568e+01 4.699707031250000000e+00 7.763980000000000325e-01 6.211180000000000589e-01 1.211180000000000057e+01 8.649070000000000391e+01
8.200000000000000000e+01 5.102539062500000000e+00 1.517710000000000115e+00 3.372680000000000122e-01 1.112979999999999947e+01 8.701520000000000721e+01
8.209999999999999432e+01 5.798339843750000000e+00 3.194890000000000230e-01 4.792330000000000201e-01 1.086260000000000048e+01 8.833870000000000289e+01
8.220000000000000284e+01 6.311035156250000000e+00 9.132419999999999982e-01 1.674279999999999768e+00 1.263320000000000043e+01 8.477930000000000632e+01
8.229999999999999716e+01 5.432128906250000000e+00 7.598780000000000534e-01 3.039510000000000267e-01 1.398179999999999978e+01 8.495439999999999259e+01
8.240000000000000568e+01 5.566406250000000000e+00 9.316769999999999774e-01 1.242240000000000011e+00 1.164599999999999902e+01 8.618010000000001014e+01
8.250000000000000000e+01 6.201171875000000000e+00 9.756099999999999772e-01 3.252030000000000198e-01 1.382109999999999950e+01 8.487800000000000011e+01
8.259999999999999432e+01 6.005859375000000000e+00 9.022560000000000580e-01 6.015040000000000386e-01 1.413530000000000086e+01 8.436090000000000089e+01
8.270000000000000284e+01 6.884765625000000000e+00 1.436779999999999946e+00 8.620689999999999742e-01 1.149430000000000085e+01 8.620689999999999031e+01
8.279999999999999716e+01 6.872558593750000000e+00 1.317520000000000024e+00 1.054019999999999957e+00 1.093540000000000134e+01 8.669299999999999784e+01
8.290000000000000568e+01 6.311035156250000000e+00 8.522729999999999473e-01 4.261359999999999593e-01 1.178979999999999961e+01 8.693180000000000973e+01
8.300000000000000000e+01 5.920410156250000000e+00 3.787880000000000136e-01 1.010099999999999998e+00 1.186870000000000047e+01 8.674240000000000350e+01
8.309999999999999432e+01 7.080078125000000000e+00 1.486490000000000089e+00 2.702700000000000102e-01 1.148649999999999949e+01 8.675679999999999836e+01
8.320000000000000284e+01 7.653808593750000000e+00 7.782100000000000684e-01 9.079119999999999413e-01 1.102459999999999951e+01 8.728919999999999391e+01
8.329999999999999716e+01 6.433105468750000000e+00 1.229509999999999881e+00 6.830600000000000005e-01 1.133880000000000088e+01 8.674859999999999616e+01
8.340000000000000568e+01 6.713867187500000000e+00 4.166670000000000096e-01 8.333329999999999904e-01 1.194439999999999991e+01 8.680559999999999832e+01
8.350000000000000000e+01 5.810546875000000000e+00 2.820870000000000322e-01 7.052190000000000403e-01 1.001409999999999911e+01 8.899860000000001037e+01
8.359999999999999432e+01 6.518554687500000000e+00 4.054050000000000153e-01 1.081080000000000041e+00 1.270270000000000010e+01 8.581080000000000041e+01
8.370000000000000284e+01 7.226562500000000000e+00 2.805050000000000043e+00 9.817670000000000563e-01 9.396910000000000096e+00 8.681629999999999825e+01
8.379999999999999716e+01 7.617187500000000000e+00 2.816899999999999959e+00 8.962869999999999449e-01 1.382839999999999847e+01 8.245839999999999748e+01
8.390000000000000568e+01 7.580566406250000000e+00 1.439789999999999903e+00 1.178010000000000002e+00 1.178010000000000090e+01 8.560210000000000719e+01
8.400000000000000000e+01 7.336425781250000000e+00 2.015109999999999957e+00 7.556680000000000064e-01 1.259450000000000003e+01 8.463479999999999848e+01
8.409999999999999432e+01 7.080078125000000000e+00 1.406649999999999956e+00 5.115089999999999915e-01 1.406650000000000134e+01 8.401530000000001053e+01
8.420000000000000284e+01 7.458496093750000000e+00 6.544499999999999762e-01 5.235600000000000254e-01 1.178010000000000090e+01 8.704189999999999827e+01
8.429999999999999716e+01 7.690429687500000000e+00 1.758499999999999952e+00 9.378660000000000885e-01 1.125440000000000040e+01 8.604919999999999902e+01
8.440000000000000568e+01 7.836914062500000000e+00 8.800880000000000924e-01 9.900990000000000624e-01 1.276130000000000031e+01 8.536849999999999739e+01
8.450000000000000000e+01 7.312011718750000000e+00 1.543940000000000090e+00 5.938240000000000185e-01 1.211399999999999899e+01 8.574819999999999709e+01
8.459999999999999432e+01 7.788085937500000000e+00 1.705239999999999867e+00 1.096219999999999972e+00 9.987819999999999254e+00 8.721070000000000277e+01
8.470000000000000284e+01 7.983398437500000000e+00 1.314219999999999944e+00 1.194740000000000135e+00 1.051370000000000005e+01 8.697729999999999961e+01
8.479999999999999716e+01 8.947753906250000000e+00 1.276100000000000012e+00 1.044080000000000119e+00 1.102090000000000103e+01 8.665890000000000271e+01
8.490000000000000568e+01 8.923339843750000000e+00 7.454739999999999700e-01 6.389780000000000459e-01 9.371669999999999945e+00 8.924389999999999645e+01
8.500000000000000000e+01 8.459472656250000000e+00 9.779950000000000587e-01 1.100240000000000107e+00 1.063569999999999993e+01 8.728610000000000468e+01
8.509999999999999432e+01 8.593750000000000000e+00 1.042870000000000186e+00 1.506369999999999987e+00 1.332560000000000144e+01 8.412510000000000332e+01
8.520000000000000284e+01 8.654785156250000000e+00 1.497700000000000031e+00 1.036869999999999958e+00 1.152069999999999972e+01 8.594469999999999743e+01
8.529999999999999716e+01 7.629394531250000000e+00 7.604560000000000208e-01 6.337139999999999995e-01 1.166029999999999944e+01 8.694549999999999557e+01
8.540000000000000568e+01 8.117675781250000000e+00 8.073820000000000441e-01 1.960780000000000189e+00 1.003460000000000107e+01 8.719719999999999516e+01
8.550000000000000000e+01 8.276367187500000000e+00 4.571429999999999660e-01 5.714290000000000758e-01 8.228569999999999496e+00 9.074290000000000589e+01
8.559999999999999432e+01 8.361816406250000000e+00 3.211990000000000123e-01 6.423980000000000246e-01 9.207709999999998729e+00 8.982869999999999777e+01
8.570000000000000284e+01 8.288574218750000000e+00 4.419890000000000208e-01 4.419890000000000208e-01 9.613260000000000360e+00 8.950280000000000769e+01
8.579999999999999716e+01 8.984375000000000000e+00 9.635970000000000368e-01 8.565309999999999313e-01 9.743040000000000589e+00 8.843680000000000518e+01
8.590000000000000568e+01 9.619140625000000000e+00 4.127969999999999695e-01 6.191949999999999399e-01 7.739939999999998932e+00 9.122809999999999775e+01
8.600000000000000000e+01 9.729003906250000000e+00 6.342490000000000627e-01 5.285410000000000386e-01 8.350949999999999207e+00 9.048629999999999995e+01
8.609999999999999432e+01 9.570312500000000000e+00 6.237010000000000609e-01 9.355509999999999105e-01 8.731809999999999405e+00 8.970889999999999986e+01
8.620000000000000284e+01 9.191894531250000000e+00 7.345230000000000370e-01 6.295910000000000117e-01 5.561390000000000278e+00 9.307450000000000045e+01
8.629999999999999716e+01 1.025390625000000000e+01 4.020100000000000340e-01 7.035179999999999767e-01 8.743720000000001491e+00 9.015080000000000382e+01
8.640000000000000568e+01 1.065673828125000000e+01 6.842619999999999258e-01 9.775169999999999693e-01 9.384159999999999613e+00 8.895409999999999684e+01
8.650000000000000000e+01 1.101074218750000000e+01 8.712489999999999402e-01 1.064859999999999918e+00 8.131660000000000110e+00 8.993219999999999459e+01
8.659999999999999432e+01 1.262207031250000000e+01 7.200719999999999343e-01 1.170120000000000049e+00 9.450949999999998852e+00 8.865890000000000271e+01
8.670000000000000284e+01 1.235351562500000000e+01 1.276210000000000067e+00 5.469459999999999322e-01 8.386509999999999465e+00 8.979030000000000200e+01
8.679999999999999716e+01 1.313476562500000000e+01 6.679390000000000605e-01 6.679390000000000605e-01 8.683209999999998985e+00 8.998089999999999122e+01
8.690000000000000568e+01 1.114501953125000000e+01 6.692160000000000331e-01 1.147229999999999972e+00 5.927340000000000053e+00 9.225619999999999266e+01
8.700000000000000000e+01 1.014404296875000000e+01 7.028109999999999635e-01 1.305220000000000047e+00 6.626509999999999678e+00 9.136549999999999727e+01
8.709999999999999432e+01 1.072998046875000000e+01 3.798670000000000102e-01 8.547010000000000440e-01 7.787270000000000358e+00 9.097820000000000107e+01
8.720000000000000284e+01 9.875488281250000000e+00 9.513739999999999419e-01 1.162789999999999990e+00 7.188160000000000771e+00 9.069769999999999754e+01
8.729999999999999716e+01 1.020507812500000000e+01 6.048390000000000155e-01 1.008059999999999956e+00 5.342740000000000045e+00 9.304440000000001021e+01
8.740000000000000568e+01 1.049804687500000000e+01 7.633590000000000098e-01 8.587789999999999591e-01 6.393129999999999313e+00 9.198470000000000368e+01
8.750000000000000000e+01 1.175537109375000000e+01 4.549590000000000023e-01 5.459509999999999641e-01 6.551410000000000622e+00 9.244769999999999754e+01
8.759999999999999432e+01 1.203613281250000000e+01 1.023260000000000058e+00 1.116280000000000161e+00 7.534879999999999356e+00 9.032559999999999434e+01
8.770000000000000284e+01 1.204833984375000000e+01 5.802709999999999813e-01 1.160539999999999905e+00 4.932299999999999685e+00 9.332689999999999486e+01
8.779999999999999716e+01 1.169433593750000000e+01 3.581019999999999759e-01 1.342879999999999852e+00 4.923899999999999721e+00 9.337510000000000332e+01
8.790000000000000568e+01 1.228027343750000000e+01 4.566209999999999991e-01 1.095890000000000031e+00 4.748859999999999637e+00 9.369859999999999900e+01
8.800000000000000000e+01 1.254882812500000000e+01 1.041669999999999874e+00 1.136360000000000037e+00 5.871210000000000484e+00 9.195080000000000098e+01
8.809999999999999432e+01 1.323242187500000000e+01 1.322000000000000064e+00 8.498580000000000023e-01 5.760150000000000325e+00 9.206800000000001205e+01
8.820000000000000284e+01 1.251220703125000000e+01 3.860999999999999988e-01 6.756759999999999433e-01 7.142859999999999765e+00 9.179540000000000077e+01
8.829999999999999716e+01 1.166992187500000000e+01 6.036219999999999919e-01 6.036219999999999919e-01 6.941650000000000986e+00 9.185110000000000241e+01
8.840000000000000568e+01 1.207275390625000000e+01 9.624639999999999584e-02 6.737250000000000183e-01 6.063520000000000465e+00 9.316649999999999920e+01
8.850000000000000000e+01 1.252441406250000000e+01 4.703669999999999796e-01 6.585139999999999327e-01 5.550329999999999764e+00 9.332080000000000553e+01
8.859999999999999432e+01 1.287841796875000000e+01 1.796949999999999936e-01 1.168009999999999993e+00 4.851750000000000007e+00 9.380049999999999955e+01
8.870000000000000284e+01 1.400146484375000000e+01 8.453090000000000603e-02 6.762469999999999315e-01 6.424340000000000828e+00 9.281489999999999441e+01
8.879999999999999716e+01 1.417236328125000000e+01 1.650169999999999970e-01 9.075909999999999256e-01 5.940589999999999371e+00 9.298680000000000234e+01
8.890000000000000568e+01 1.411132812500000000e+01 1.690620000000000178e-01 2.535930000000000129e-01 4.564669999999999561e+00 9.501270000000000948e+01
8.900000000000000000e+01 1.517333984375000000e+01 4.208749999999999991e-01 8.417509999999999160e-01 6.734009999999999607e+00 9.200339999999999918e+01
8.909999999999999432e+01 1.555175781250000000e+01 4.882019999999999693e-01 4.882019999999999693e-01 5.126120000000000232e+00 9.389749999999999375e+01
8.920000000000000284e+01 1.522216796875000000e+01 1.683499999999999996e-01 5.892260000000000275e-01 6.818179999999999907e+00 9.242419999999999902e+01
8.929999999999999716e+01 1.568603515625000000e+01 2.441009999999999847e-01 8.950369999999998605e-01 5.614319999999999311e+00 9.324649999999999750e+01
8.940000000000000568e+01 1.433105468750000000e+01 8.038589999999999625e-02 3.215430000000000232e-01 5.225080000000000169e+00 9.437299999999999045e+01
8.950000000000000000e+01 1.464843750000000000e+01 1.699240000000000195e-01 2.548850000000000282e-01 5.182669999999999888e+00 9.439249999999999829e+01
8.959999999999999432e+01 1.392822265625000000e+01 1.686340000000000061e-01 5.902189999999999381e-01 5.649239999999999817e+00 9.359189999999999543e+01
8.970000000000000284e+01 1.439208984375000000e+01 8.203449999999999631e-02 3.281379999999999852e-01 5.086140000000000327e+00 9.450369999999999493e+01
8.979999999999999716e+01 1.436767578125000000e+01 1.677850000000000175e-01 4.194630000000000303e-01 5.872480000000000366e+00 9.354030000000000200e+01
8.990000000000000568e+01 1.484375000000000000e+01 7.182760000000000256e-01 2.394249999999999989e-01 4.070229999999999571e+00 9.497209999999999752e+01
9.000000000000000000e+01 1.629638671875000000e+01 2.943339999999999845e-01 8.094189999999998886e-01 4.562179999999999680e+00 9.433409999999999229e+01
9.009999999999999432e+01 1.745605468750000000e+01 3.668379999999999974e-01 1.100510000000000099e+00 5.502569999999999517e+00 9.303010000000000446e+01
9.020000000000000284e+01 1.679687500000000000e+01 3.025720000000000076e-01 9.077160000000000784e-01 4.387290000000000134e+00 9.440240000000000009e+01
9.029999999999999716e+01 1.613769531250000000e+01 4.555810000000000137e-01 5.315109999999999557e-01 4.859530000000000349e+00 9.415340000000000487e+01
9.040000000000000568e+01 1.612548828125000000e+01 1.506020000000000136e-01 6.024100000000000010e-01 5.271080000000000432e+00 9.397589999999999577e+01
9.050000000000000000e+01 1.635742187500000000e+01 3.021149999999999669e-01 6.042299999999999338e-01 5.891239999999999810e+00 9.320239999999999725e+01
9.059999999999999432e+01 1.602783203125000000e+01 7.320640000000000480e-02 8.784770000000000634e-01 6.661789999999998990e+00 9.238649999999999807e+01
9.070000000000000284e+01 1.638183593750000000e+01 0.000000000000000000e+00 3.720240000000000213e-01 6.696430000000000327e+00 9.293149999999999977e+01
9.079999999999999716e+01 1.638183593750000000e+01 2.243829999999999991e-01 5.983549999999999702e-01 5.011220000000000674e+00 9.416600000000001103e+01
9.090000000000000568e+01 1.750488281250000000e+01 2.178649999999999753e-01 5.809729999999999617e-01 4.938270000000000159e+00 9.426290000000000191e+01
9.100000000000000000e+01 1.680908203125000000e+01 7.656969999999999055e-02 8.422660000000000702e-01 4.517609999999999459e+00 9.456360000000000809e+01
9.109999999999999432e+01 1.687011718750000000e+01 2.904869999999999952e-01 7.988379999999999370e-01 4.575160000000000338e+00 9.433550000000001035e+01
9.120000000000000284e+01 1.611328125000000000e+01 1.537280000000000035e-01 5.380479999999999707e-01 4.534970000000000390e+00 9.477330000000000609e+01
9.129999999999999716e+01 1.549072265625000000e+01 2.222220000000000029e-01 5.925930000000000364e-01 3.777779999999999916e+00 9.540739999999999554e+01
9.140000000000000568e+01 1.661376953125000000e+01 3.041830000000000367e-01 6.083650000000000446e-01 4.790869999999999962e+00 9.429659999999999798e+01
9.150000000000000000e+01 1.641845703125000000e+01 5.090909999999999602e-01 5.090909999999999602e-01 5.745449999999999946e+00 9.323640000000000327e+01
9.159999999999999432e+01 1.562500000000000000e+01 3.053440000000000043e-01 5.343510000000000204e-01 5.190839999999999677e+00 9.396949999999999648e+01
9.170000000000000284e+01 1.639404296875000000e+01 1.533740000000000103e-01 9.202449999999998687e-01 4.677909999999999791e+00 9.424850000000000705e+01
9.179999999999999716e+01 1.806640625000000000e+01 7.012619999999999965e-02 4.207569999999999921e-01 4.978960000000000719e+00 9.453019999999999357e+01
9.190000000000000568e+01 1.762695312500000000e+01 5.124450000000000394e-01 7.320639999999999370e-01 3.953149999999999942e+00 9.480229999999998824e+01
9.200000000000000000e+01 1.785888671875000000e+01 1.449280000000000013e-01 3.623190000000000022e-01 4.347830000000000084e+00 9.514489999999999270e+01
9.209999999999999432e+01 1.801757812500000000e+01 2.130679999999999796e-01 5.681819999999999649e-01 5.042609999999999815e+00 9.417609999999999104e+01
9.220000000000000284e+01 1.748046875000000000e+01 1.424499999999999933e-01 4.273500000000000631e-01 4.202280000000000015e+00 9.522790000000000532e+01
9.229999999999999716e+01 1.645507812500000000e+01 7.885299999999999532e-01 6.451609999999999845e-01 4.516130000000000422e+00 9.405019999999998959e+01
9.240000000000000568e+01 1.734619140625000000e+01 2.063269999999999826e-01 6.877579999999999805e-01 4.126549999999999940e+00 9.497939999999999827e+01
9.250000000000000000e+01 1.850585937500000000e+01 6.882309999999999817e-02 7.570540000000000047e-01 3.097039999999999793e+00 9.607710000000000150e+01
9.259999999999999432e+01 1.828613281250000000e+01 0.000000000000000000e+00 6.756759999999999433e-01 4.324320000000000164e+00 9.500000000000000000e+01
9.270000000000000284e+01 1.904296875000000000e+01 1.980200000000000016e-01 5.280529999999999946e-01 3.894389999999999574e+00 9.537949999999999307e+01
9.279999999999999716e+01 2.009277343750000000e+01 6.501949999999999397e-02 5.201559999999999517e-01 4.096230000000000260e+00 9.531860000000000355e+01
9.290000000000000568e+01 1.958007812500000000e+01 0.000000000000000000e+00 5.398110000000000408e-01 4.116060000000000052e+00 9.534409999999999741e+01
9.300000000000000000e+01 1.950683593750000000e+01 1.346799999999999942e-01 5.387210000000000054e-01 3.636360000000000259e+00 9.569020000000000437e+01
9.309999999999999432e+01 1.763916015625000000e+01 0.000000000000000000e+00 4.878049999999999886e-01 3.344949999999999868e+00 9.616719999999999402e+01
9.320000000000000284e+01 1.741943359375000000e+01 2.038040000000000129e-01 3.396740000000000315e-01 2.921199999999999797e+00 9.653530000000000655e+01
9.329999999999999716e+01 1.842041015625000000e+01 2.661339999999999817e-01 5.988020000000000564e-01 4.125079999999999636e+00 9.500999999999999091e+01
9.340000000000000568e+01 1.905517578125000000e+01 1.328020000000000034e-01 5.976099999999999746e-01 2.722439999999999749e+00 9.654710000000000036e+01
9.350000000000000000e+01 1.990966796875000000e+01 6.501949999999999397e-02 1.170350000000000001e+00 3.185960000000000125e+00 9.557870000000001198e+01
9.359999999999999432e+01 2.005615234375000000e+01 1.290320000000000078e-01 1.096770000000000023e+00 4.967740000000000045e+00 9.380649999999999977e+01
9.370000000000000284e+01 1.956787109375000000e+01 3.217499999999999805e-01 1.158299999999999885e+00 3.474900000000000322e+00 9.504500000000000171e+01
9.379999999999999716e+01 1.948242187500000000e+01 1.357769999999999810e-01 4.752210000000000045e-01 2.240330000000000155e+00 9.714870000000000516e+01
9.390000000000000568e+01 1.998291015625000000e+01 1.988070000000000115e-01 8.614979999999999860e-01 3.578529999999999767e+00 9.536119999999999663e+01
9.400000000000000000e+01 1.826171875000000000e+01 1.998670000000000169e-01 3.997340000000000337e-01 2.398399999999999643e+00 9.700199999999999534e+01
9.409999999999999432e+01 1.722412109375000000e+01 2.840909999999999824e-01 2.840909999999999824e-01 3.196020000000000305e+00 9.623580000000001178e+01
9.420000000000000284e+01 1.754150390625000000e+01 4.143649999999999833e-01 8.977900000000000880e-01 2.555250000000000021e+00 9.613259999999999650e+01
9.429999999999999716e+01 1.821289062500000000e+01 3.342249999999999943e-01 6.016040000000000276e-01 3.676469999999999683e+00 9.538769999999999527e+01
9.440000000000000568e+01 1.724853515625000000e+01 3.436429999999999763e-01 6.185569999999999125e-01 2.268040000000000056e+00 9.676979999999998938e+01
9.450000000000000000e+01 1.772460937500000000e+01 6.925209999999999699e-02 5.540169999999999817e-01 3.116340000000000110e+00 9.626040000000000418e+01
9.459999999999999432e+01 1.945800781250000000e+01 6.605020000000000335e-02 5.944519999999999804e-01 2.972259999999999902e+00 9.636719999999999686e+01
9.470000000000000284e+01 2.076416015625000000e+01 1.945530000000000037e-01 6.485079999999999734e-01 3.112840000000000273e+00 9.604410000000000025e+01
9.479999999999999716e+01 1.824951171875000000e+01 2.009379999999999777e-01 5.358339999999999215e-01 2.612190000000000012e+00 9.665099999999999625e+01
9.490000000000000568e+01 1.875000000000000000e+01 6.333120000000000416e-02 5.699809999999999599e-01 3.356549999999999923e+00 9.601009999999999422e+01
9.500000000000000000e+01 1.856689453125000000e+01 6.613759999999999084e-02 6.613759999999999639e-01 2.843920000000000226e+00 9.642860000000000298e+01
9.509999999999999432e+01 1.840820312500000000e+01 1.383129999999999915e-01 6.224070000000000435e-01 2.835409999999999986e+00 9.640389999999999304e+01
9.520000000000000284e+01 1.927490234375000000e+01 0.000000000000000000e+00 6.777570000000000539e-01 2.895869999999999944e+00 9.642640000000000100e+01
9.529999999999999716e+01 1.951904296875000000e+01 4.189110000000000333e-01 3.590659999999999963e-01 2.932380000000000209e+00 9.628959999999999297e+01
9.540000000000000568e+01 1.945800781250000000e+01 4.866180000000000505e-01 6.082729999999999526e-01 2.919709999999999805e+00 9.598539999999999850e+01
9.550000000000000000e+01 1.977539062500000000e+01 2.434570000000000067e-01 6.695069999999999633e-01 2.556299999999999795e+00 9.653069999999999595e+01
9.559999999999999432e+01 1.910400390625000000e+01 2.551019999999999954e-01 5.102039999999999909e-01 2.295919999999999739e+00 9.693880000000000052e+01
9.570000000000000284e+01 1.915283203125000000e+01 2.512559999999999794e-01 5.025129999999999875e-01 3.203520000000000145e+00 9.604269999999999641e+01
9.579999999999999716e+01 1.977539062500000000e+01 2.520479999999999943e-01 3.780720000000000192e-01 2.457470000000000265e+00 9.691240000000000521e+01
9.590000000000000568e+01 2.031250000000000000e+01 6.345180000000000264e-02 2.538070000000000048e-01 2.411169999999999813e+00 9.727160000000000650e+01
9.600000000000000000e+01 2.108154296875000000e+01 2.890170000000000239e-01 6.358380000000000143e-01 3.410400000000000098e+00 9.566469999999999629e+01
9.609999999999999432e+01 2.171630859375000000e+01 1.662970000000000004e-01 1.053220000000000045e+00 3.547670000000000101e+00 9.523279999999999745e+01
9.620000000000000284e+01 2.321777343750000000e+01 5.617979999999999502e-02 4.494380000000000042e-01 2.359550000000000036e+00 9.713479999999999848e+01
9.629999999999999716e+01 2.387695312500000000e+01 1.740140000000000020e-01 5.220420000000000060e-01 2.378190000000000026e+00 9.692579999999999529e+01
9.640000000000000568e+01 2.237548828125000000e+01 1.685389999999999944e-01 7.303370000000000140e-01 1.910109999999999975e+00 9.719100000000000250e+01
9.650000000000000000e+01 2.136230468750000000e+01 1.751310000000000089e-01 5.837710000000000399e-01 2.043199999999999683e+00 9.719790000000000418e+01
9.659999999999999432e+01 2.022705078125000000e+01 1.218029999999999946e-01 7.308160000000000212e-01 2.253350000000000186e+00 9.689400000000000546e+01
9.670000000000000284e+01 2.009277343750000000e+01 2.450980000000000103e-01 7.352940000000000031e-01 1.960780000000000189e+00 9.705880000000000507e+01
9.679999999999999716e+01 2.147216796875000000e+01 1.761600000000000110e-01 8.807989999999999986e-01 2.642399999999999860e+00 9.630060000000000286e+01
9.690000000000000568e+01 2.220458984375000000e+01 4.689330000000000442e-01 5.861660000000000759e-01 1.758499999999999952e+00 9.718639999999999191e+01
9.700000000000000000e+01 2.020263671875000000e+01 1.196889999999999898e-01 1.017349999999999977e+00 2.094549999999999912e+00 9.676839999999999975e+01
9.709999999999999432e+01 2.159423828125000000e+01 3.438399999999999790e-01 8.595990000000000020e-01 2.063039999999999985e+00 9.673349999999999227e+01
9.720000000000000284e+01 2.243652343750000000e+01 5.770340000000000191e-02 7.501440000000000330e-01 2.423540000000000028e+00 9.676860000000000639e+01
9.729999999999999716e+01 2.145996093750000000e+01 5.817340000000000011e-02 8.725999999999999313e-01 2.036070000000000046e+00 9.703319999999999368e+01
9.740000000000000568e+01 2.232666015625000000e+01 1.173020000000000035e-01 8.797650000000000192e-01 2.111439999999999984e+00 9.689149999999999352e+01
9.750000000000000000e+01 2.281494140625000000e+01 1.667589999999999906e-01 8.337970000000000104e-01 1.889939999999999953e+00 9.710949999999999704e+01
9.759999999999999432e+01 2.200927734375000000e+01 1.679729999999999834e-01 5.039190000000000058e-01 1.623739999999999961e+00 9.770440000000000680e+01
9.770000000000000284e+01 2.141113281250000000e+01 1.756439999999999946e-01 5.854800000000000004e-01 1.756440000000000001e+00 9.748239999999999839e+01
9.779999999999999716e+01 2.102050781250000000e+01 5.807199999999999862e-02 5.807200000000000140e-01 1.567939999999999889e+00 9.779330000000000211e+01
9.790000000000000568e+01 2.175292968750000000e+01 1.114210000000000061e-01 7.242340000000000444e-01 1.838439999999999852e+00 9.732590000000000430e+01
9.800000000000000000e+01 2.154541015625000000e+01 3.988599999999999923e-01 9.686609999999999943e-01 2.450139999999999763e+00 9.618229999999999791e+01
9.809999999999999432e+01 2.182617187500000000e+01 4.369200000000000306e-01 7.646100000000000119e-01 2.075369999999999937e+00 9.672309999999998809e+01
9.820000000000000284e+01 2.231445312500000000e+01 1.049870000000000109e-01 6.824149999999999938e-01 1.574800000000000200e+00 9.763779999999999859e+01
9.829999999999999716e+01 2.416992187500000000e+01 1.026170000000000138e-01 8.209340000000000526e-01 2.103639999999999954e+00 9.697280000000000655e+01
9.840000000000000568e+01 2.580566406250000000e+01 5.012529999999999764e-02 8.521300000000000541e-01 2.255640000000000089e+00 9.684210000000000207e+01
9.850000000000000000e+01 2.458496093750000000e+01 1.530610000000000026e-01 8.673470000000000901e-01 2.448979999999999713e+00 9.653059999999999263e+01
9.859999999999999432e+01 2.482910156250000000e+01 5.032710000000000239e-01 5.535980000000000345e-01 2.214390000000000303e+00 9.672870000000000346e+01
9.870000000000000284e+01 2.565917968750000000e+01 3.308129999999999682e-01 7.561440000000000383e-01 2.126650000000000151e+00 9.678640000000000043e+01
9.879999999999999716e+01 2.514648437500000000e+01 3.900540000000000118e-01 7.313509999999999733e-01 2.145290000000000141e+00 9.673329999999999984e+01
9.890000000000000568e+01 2.497558593750000000e+01 2.485090000000000077e-01 5.467199999999999838e-01 2.335980000000000167e+00 9.686879999999999313e+01
9.900000000000000000e+01 2.449951171875000000e+01 5.497250000000000192e-01 5.997000000000000108e-01 1.949029999999999818e+00 9.690149999999999864e+01
9.909999999999999432e+01 2.340087890625000000e+01 2.547119999999999940e-01 4.584820000000000007e-01 1.732040000000000024e+00 9.755480000000000018e+01
9.920000000000000284e+01 2.268066406250000000e+01 5.917160000000000197e-01 3.944770000000000221e-01 1.479289999999999994e+00 9.753450000000000841e+01
9.929999999999999716e+01 2.318115234375000000e+01 2.512559999999999794e-01 3.015079999999999982e-01 1.708540000000000170e+00 9.773869999999999436e+01
9.940000000000000568e+01 2.454833984375000000e+01 4.889980000000000437e-01 7.334959999999999258e-01 2.004890000000000061e+00 9.677259999999999707e+01
9.950000000000000000e+01 2.512207031250000000e+01 4.203639999999999599e-01 6.071929999999999827e-01 9.341429999999999456e-01 9.803830000000000666e+01
9.959999999999999432e+01 2.661132812500000000e+01 4.151290000000000258e-01 5.996310000000000251e-01 1.014759999999999884e+00 9.797050000000000125e+01
9.970000000000000284e+01 2.795410156250000000e+01 2.718619999999999925e-01 4.077929999999999611e-01 9.062080000000000135e-01 9.841410000000000480e+01
9.979999999999999716e+01 2.915039062500000000e+01 4.826679999999999859e-01 5.265469999999999873e-01 6.581830000000000735e-01 9.833259999999999934e+01
9.990000000000000568e+01 2.708740234375000000e+01 3.218389999999999862e-01 4.597699999999999565e-01 5.517239999999999922e-01 9.866669999999999163e+01
1.000000000000000000e+02 2.678222656250000000e+01 5.625879999999999770e-01 4.688229999999999897e-01 2.344119999999999815e-01 9.873420000000000130e+01
1.000999999999999943e+02 2.489013671875000000e+01 3.796869999999999967e-01 6.169909999999999561e-01 2.847650000000000459e-01 9.871859999999999502e+01
1.002000000000000028e+02 2.468261718750000000e+01 2.824859999999999594e-01 2.354049999999999754e-01 5.649719999999999187e-01 9.891710000000000491e+01
1.002999999999999972e+02 2.663574218750000000e+01 4.708099999999999508e-01 3.766479999999999828e-01 2.354049999999999754e-01 9.891710000000000491e+01
1.004000000000000057e+02 2.669677734375000000e+01 2.839559999999999862e-01 4.259350000000000080e-01 5.679130000000000011e-01 9.872220000000000084e+01
1.005000000000000000e+02 2.703857421875000000e+01 4.235289999999999888e-01 3.294120000000000381e-01 2.823529999999999651e-01 9.896470000000000766e+01
1.005999999999999943e+02 2.559814453125000000e+01 3.874090000000000034e-01 4.358350000000000279e-01 2.421309999999999851e-01 9.893459999999998900e+01
1.007000000000000028e+02 2.712402343750000000e+01 1.854429999999999967e-01 3.708850000000000202e-01 3.245250000000000079e-01 9.911910000000000309e+01
1.007999999999999972e+02 2.816162109375000000e+01 4.591370000000000173e-01 4.591370000000000173e-01 4.132229999999999515e-01 9.866850000000000875e+01
1.009000000000000057e+02 2.947998046875000000e+01 3.095979999999999843e-01 4.865099999999999980e-01 3.538260000000000294e-01 9.885009999999999764e+01
1.010000000000000000e+02 2.728271484375000000e+01 5.412719999999999754e-01 3.157420000000000226e-01 1.353179999999999938e-01 9.900769999999999982e+01
1.010999999999999943e+02 2.723388671875000000e+01 6.481480000000000574e-01 4.166670000000000096e-01 3.703699999999999770e-01 9.856479999999999109e+01
1.012000000000000028e+02 2.806396484375000000e+01 1.379940000000000055e-01 2.759889999999999843e-01 1.379940000000000055e-01 9.944800000000000750e+01
1.012999999999999972e+02 2.879638671875000000e+01 5.479450000000000154e-01 2.739730000000000221e-01 3.196350000000000025e-01 9.885840000000000316e+01
1.014000000000000057e+02 2.825927734375000000e+01 6.569690000000000252e-01 2.346319999999999795e-01 4.223369999999999624e-01 9.868609999999999616e+01
1.015000000000000000e+02 2.589111328125000000e+01 6.132079999999999753e-01 1.415089999999999959e-01 2.830189999999999650e-01 9.896229999999999905e+01
1.015999999999999943e+02 2.597656250000000000e+01 3.816789999999999905e-01 4.770989999999999953e-01 4.770989999999999953e-01 9.866410000000000480e+01
1.017000000000000028e+02 2.727050781250000000e+01 6.149479999999999391e-01 1.892149999999999943e-01 4.257330000000000281e-01 9.877009999999999934e+01
1.017999999999999972e+02 2.751464843750000000e+01 5.599629999999999885e-01 2.333179999999999699e-01 6.999530000000000474e-01 9.850679999999999836e+01
1.019000000000000057e+02 2.709960937500000000e+01 4.269450000000000189e-01 1.423149999999999971e-01 3.795070000000000388e-01 9.905119999999999436e+01
1.020000000000000000e+02 2.781982421875000000e+01 2.818220000000000169e-01 3.287930000000000019e-01 5.166740000000000776e-01 9.887270000000000891e+01
1.020999999999999943e+02 2.900390625000000000e+01 4.496400000000000396e-01 2.248200000000000198e-01 8.992810000000001081e-02 9.923560000000000514e+01
1.022000000000000028e+02 2.965087890625000000e+01 1.710860000000000158e-01 2.138580000000000203e-01 3.421730000000000049e-01 9.927289999999999281e+01
1.022999999999999972e+02 3.037109375000000000e+01 1.711600000000000066e-01 8.557979999999999754e-02 2.567389999999999950e-01 9.948650000000000659e+01
1.024000000000000057e+02 2.880859375000000000e+01 4.659039999999999848e-01 1.694200000000000150e-01 4.235490000000000088e-02 9.932229999999999848e+01
1.025000000000000000e+02 2.709960937500000000e+01 3.727869999999999795e-01 9.319660000000000444e-02 1.397950000000000026e-01 9.939419999999999789e+01
1.025999999999999943e+02 2.877197265625000000e+01 3.151730000000000365e-01 1.350739999999999996e-01 2.701489999999999725e-01 9.927960000000000207e+01
1.027000000000000028e+02 2.701416015625000000e+01 2.788100000000000023e-01 9.293679999999999997e-02 2.788100000000000023e-01 9.934940000000000282e+01
1.027999999999999972e+02 2.829589843750000000e+01 4.957190000000000207e-01 0.000000000000000000e+00 1.802610000000000046e-01 9.932399999999999807e+01
1.029000000000000057e+02 2.872314453125000000e+01 5.704259999999999886e-01 8.775779999999999692e-02 2.632729999999999793e-01 9.907850000000000534e+01
1.030000000000000000e+02 2.740478515625000000e+01 4.117110000000000491e-01 2.744739999999999958e-01 2.744739999999999958e-01 9.903929999999999723e+01
1.030999999999999943e+02 2.796630859375000000e+01 3.123609999999999998e-01 2.677380000000000315e-01 1.784919999999999840e-01 9.924139999999999873e+01
1.032000000000000028e+02 2.980957031250000000e+01 3.036880000000000135e-01 3.036880000000000135e-01 8.676789999999999503e-02 9.930590000000000828e+01
1.032999999999999972e+02 2.873535156250000000e+01 2.705139999999999767e-01 2.705139999999999767e-01 2.705139999999999767e-01 9.918850000000000477e+01
1.034000000000000057e+02 2.838134765625000000e+01 5.298650000000000304e-01 1.445089999999999986e-01 9.633909999999999696e-02 9.922929999999999495e+01
1.035000000000000000e+02 2.827148437500000000e+01 3.764710000000000001e-01 2.823529999999999651e-01 1.411759999999999959e-01 9.920000000000000284e+01
1.035999999999999943e+02 2.690429687500000000e+01 2.513829999999999676e-01 4.022119999999999584e-01 1.508299999999999919e-01 9.919559999999999889e+01
1.037000000000000028e+02 2.801513671875000000e+01 3.684939999999999882e-01 2.763700000000000045e-01 3.684939999999999882e-01 9.898659999999999570e+01
1.037999999999999972e+02 2.821044921875000000e+01 5.529950000000000143e-01 3.686639999999999917e-01 9.216589999999999505e-02 9.898619999999999663e+01
1.039000000000000057e+02 2.860107421875000000e+01 5.015959999999999308e-01 3.191970000000000085e-01 2.735980000000000079e-01 9.890560000000000684e+01
1.040000000000000000e+02 2.946777343750000000e+01 5.302699999999999081e-01 1.767569999999999975e-01 1.325669999999999904e-01 9.916040000000000987e+01
1.040999999999999943e+02 2.901611328125000000e+01 4.799300000000000233e-01 3.490399999999999614e-01 4.362999999999999517e-02 9.912739999999999441e+01
1.042000000000000028e+02 2.915039062500000000e+01 2.666669999999999874e-01 2.666669999999999874e-01 1.333330000000000071e-01 9.933330000000000837e+01
1.042999999999999972e+02 2.963867187500000000e+01 3.535130000000000217e-01 1.767569999999999975e-01 8.837829999999999298e-02 9.938139999999999930e+01
1.044000000000000057e+02 2.769775390625000000e+01 2.738480000000000358e-01 9.128250000000000253e-02 9.128250000000000253e-02 9.954359999999999786e+01
1.045000000000000000e+02 2.636718750000000000e+01 3.748829999999999663e-01 1.405809999999999838e-01 1.405809999999999838e-01 9.934399999999999409e+01
1.045999999999999943e+02 2.583007812500000000e+01 9.433959999999999568e-02 2.358490000000000031e-01 3.773579999999999712e-01 9.929249999999998977e+01
1.047000000000000028e+02 2.604980468750000000e+01 1.822320000000000051e-01 1.822320000000000051e-01 2.277899999999999925e-01 9.940770000000000550e+01
1.047999999999999972e+02 2.829589843750000000e+01 2.126750000000000029e-01 3.828159999999999896e-01 1.276049999999999962e-01 9.927689999999999770e+01
1.049000000000000057e+02 2.772216796875000000e+01 2.149610000000000132e-01 2.149610000000000132e-01 1.289770000000000083e-01 9.944110000000000582e+01
1.050000000000000000e+02 2.750244140625000000e+01 2.199740000000000029e-01 1.319840000000000180e-01 1.759789999999999965e-01 9.947209999999999752e+01
1.050999999999999943e+02 2.753906250000000000e+01 2.576209999999999889e-01 8.587380000000000013e-02 2.576209999999999889e-01 9.939889999999999759e+01
1.052000000000000028e+02 2.724609375000000000e+01 4.407229999999999759e-01 1.762890000000000013e-01 1.322170000000000012e-01 9.925079999999999814e+01
1.052999999999999972e+02 2.841796875000000000e+01 5.210590000000000499e-01 1.302649999999999919e-01 4.342160000000000464e-02 9.930530000000000257e+01
1.054000000000000057e+02 2.924804687500000000e+01 2.906980000000000119e-01 1.245850000000000013e-01 4.152820000000000122e-02 9.954319999999999879e+01
1.055000000000000000e+02 2.789306640625000000e+01 4.359199999999999742e-01 1.307760000000000034e-01 0.000000000000000000e+00 9.943330000000000268e+01
1.055999999999999943e+02 2.921142578125000000e+01 4.191109999999999558e-01 8.382230000000000236e-02 2.095559999999999645e-01 9.928749999999999432e+01
1.057000000000000028e+02 2.742919921875000000e+01 3.359929999999999861e-01 8.399829999999999797e-02 1.679970000000000074e-01 9.941200000000000614e+01
1.057999999999999972e+02 2.675781250000000000e+01 2.775210000000000177e-01 1.387599999999999945e-01 1.850139999999999840e-01 9.939869999999999095e+01
1.059000000000000057e+02 2.812500000000000000e+01 3.442339999999999844e-01 8.605849999999999611e-02 2.151460000000000039e-01 9.935460000000000491e+01
1.060000000000000000e+02 2.690429687500000000e+01 3.454229999999999801e-01 1.295340000000000102e-01 2.158889999999999976e-01 9.930920000000000414e+01
1.060999999999999943e+02 2.618408203125000000e+01 2.235139999999999905e-01 8.940549999999999886e-02 3.129190000000000027e-01 9.937420000000000186e+01
1.062000000000000028e+02 2.974853515625000000e+01 5.345389999999999864e-01 8.223679999999999879e-02 3.289469999999999894e-01 9.905429999999999779e+01
1.062999999999999972e+02 2.971191406250000000e+01 2.385690000000000310e-01 1.590459999999999929e-01 3.976140000000000230e-01 9.920480000000000587e+01
1.064000000000000057e+02 3.007812500000000000e+01 3.410059999999999758e-01 4.262569999999999554e-02 2.557539999999999814e-01 9.936060000000000514e+01
1.065000000000000000e+02 3.131103515625000000e+01 4.995839999999999725e-01 1.248959999999999931e-01 4.163200000000000234e-02 9.933389999999999986e+01
1.065999999999999943e+02 2.982177734375000000e+01 4.009620000000000406e-01 1.202890000000000070e-01 3.207699999999999996e-01 9.915800000000000125e+01
1.067000000000000028e+02 2.708740234375000000e+01 3.446790000000000131e-01 1.292550000000000088e-01 4.308490000000000236e-02 9.948300000000000409e+01
1.067999999999999972e+02 2.849121093750000000e+01 2.939939999999999776e-01 8.399829999999999797e-02 0.000000000000000000e+00 9.962199999999999989e+01
1.069000000000000057e+02 2.857666015625000000e+01 3.399919999999999609e-01 8.499790000000000123e-02 4.249889999999999918e-02 9.953249999999999886e+01
1.070000000000000000e+02 2.928466796875000000e+01 2.529509999999999814e-01 1.264760000000000051e-01 0.000000000000000000e+00 9.962060000000001025e+01
1.070999999999999943e+02 2.832031250000000000e+01 2.133110000000000006e-01 0.000000000000000000e+00 0.000000000000000000e+00 9.978669999999999618e+01
1.072000000000000028e+02 2.972412109375000000e+01 5.635020000000000584e-01 0.000000000000000000e+00 4.334629999999999733e-02 9.939320000000000732e+01
1.072999999999999972e+02 3.001708984375000000e+01 3.330560000000000187e-01 0.000000000000000000e+00 0.000000000000000000e+00 9.966689999999999827e+01
1.074000000000000057e+02 2.989501953125000000e+01 3.229709999999999526e-01 0.000000000000000000e+00 1.614860000000000184e-01 9.951550000000000296e+01
1.075000000000000000e+02 2.947998046875000000e+01 5.632580000000000364e-01 4.332760000000000083e-02 3.032930000000000348e-01 9.909010000000000673e+01
1.075999999999999943e+02 3.045654296875000000e+01 2.816899999999999959e-01 0.000000000000000000e+00 1.207239999999999980e-01 9.959759999999999991e+01
1.077000000000000028e+02 2.843017578125000000e+01 2.078139999999999987e-01 4.156280000000000391e-02 2.078139999999999987e-01 9.954279999999999973e+01
1.077999999999999972e+02 3.002929687500000000e+01 3.699140000000000206e-01 0.000000000000000000e+00 8.220299999999999829e-02 9.954789999999999850e+01
1.079000000000000057e+02 3.083496093750000000e+01 3.984060000000000379e-01 7.968129999999999658e-02 1.593630000000000047e-01 9.936249999999999716e+01
1.080000000000000000e+02 3.226318359375000000e+01 5.306119999999999726e-01 8.163270000000000248e-02 2.040820000000000134e-01 9.918370000000000175e+01
1.080999999999999943e+02 3.066406250000000000e+01 3.277349999999999985e-01 8.193360000000000920e-02 1.229000000000000092e-01 9.946739999999999782e+01
1.082000000000000028e+02 3.120117187500000000e+01 5.873140000000000027e-01 7.830850000000000311e-02 1.566170000000000062e-01 9.917780000000000484e+01
1.082999999999999972e+02 3.013916015625000000e+01 2.441009999999999847e-01 0.000000000000000000e+00 1.220500000000000057e-01 9.963379999999999370e+01
1.084000000000000057e+02 2.995605468750000000e+01 1.694920000000000038e-01 1.271189999999999820e-01 4.237290000000000501e-02 9.966100000000000136e+01
1.085000000000000000e+02 2.902832031250000000e+01 4.164930000000000021e-01 0.000000000000000000e+00 8.329860000000000042e-02 9.950020000000000664e+01
1.085999999999999943e+02 3.098144531250000000e+01 2.425220000000000153e-01 8.084070000000000145e-02 4.042040000000000216e-02 9.963620000000000232e+01
1.087000000000000028e+02 2.996826171875000000e+01 2.416429999999999689e-01 4.027390000000000136e-02 4.027390000000000136e-02 9.967780000000000484e+01
1.087999999999999972e+02 3.211669921875000000e+01 2.716339999999999866e-01 7.760960000000000081e-02 1.552189999999999959e-01 9.949550000000000693e+01
1.089000000000000057e+02 3.206787109375000000e+01 3.231020000000000003e-01 0.000000000000000000e+00 1.615510000000000002e-01 9.951529999999999632e+01
1.090000000000000000e+02 3.049316406250000000e+01 3.696099999999999941e-01 0.000000000000000000e+00 4.106780000000000153e-02 9.958930000000000859e+01
1.090999999999999943e+02 3.208007812500000000e+01 2.369669999999999832e-01 0.000000000000000000e+00 7.898890000000000078e-02 9.968399999999999750e+01
1.092000000000000028e+02 3.161621093750000000e+01 4.444440000000000057e-01 8.080809999999999382e-02 8.080809999999999382e-02 9.939390000000000214e+01
1.092999999999999972e+02 3.038330078125000000e+01 3.207699999999999996e-01 4.009619999999999851e-02 8.019249999999999989e-02 9.955889999999999418e+01
1.094000000000000057e+02 3.236083984375000000e+01 2.768990000000000062e-01 3.955699999999999494e-02 7.911390000000000089e-02 9.960439999999999827e+01
1.095000000000000000e+02 3.039550781250000000e+01 2.025929999999999953e-01 0.000000000000000000e+00 4.051859999999999490e-02 9.975690000000000168e+01
1.095999999999999943e+02 3.095703125000000000e+01 2.075549999999999895e-01 1.245330000000000048e-01 4.151099999999999929e-02 9.962640000000000384e+01
1.097000000000000028e+02 2.985839843750000000e+01 5.647440000000000238e-01 0.000000000000000000e+00 8.067769999999999109e-02 9.935460000000000491e+01
1.097999999999999972e+02 2.939453125000000000e+01 3.654080000000000106e-01 0.000000000000000000e+00 1.624039999999999928e-01 9.947220000000000084e+01
1.099000000000000057e+02 3.007812500000000000e+01 2.479339999999999877e-01 4.132229999999999931e-02 4.132229999999999931e-02 9.966939999999999600e+01
1.100000000000000000e+02 3.039550781250000000e+01 1.609659999999999980e-01 0.000000000000000000e+00 2.414489999999999970e-01 9.959759999999999991e+01
1.100999999999999943e+02 3.149414062500000000e+01 1.180639999999999884e-01 0.000000000000000000e+00 0.000000000000000000e+00 9.988190000000000168e+01
1.102000000000000028e+02 3.005371093750000000e+01 3.297609999999999708e-01 0.000000000000000000e+00 4.122010000000000257e-02 9.962900000000000489e+01
1.102999999999999972e+02 3.148193359375000000e+01 2.022650000000000003e-01 0.000000000000000000e+00 0.000000000000000000e+00 9.979770000000000607e+01
1.104000000000000057e+02 2.974853515625000000e+01 2.017759999999999831e-01 1.210649999999999921e-01 0.000000000000000000e+00 9.967719999999999914e+01
1.105000000000000000e+02 2.924804687500000000e+01 1.227500000000000119e-01 8.183310000000000584e-02 4.091650000000000148e-02 9.975450000000000728e+01
1.105999999999999943e+02 2.983398437500000000e+01 2.039150000000000129e-01 0.000000000000000000e+00 1.223489999999999994e-01 9.967369999999999663e+01
1.107000000000000028e+02 3.012695312500000000e+01 2.046660000000000146e-01 0.000000000000000000e+00 8.186659999999999771e-02 9.971349999999999625e+01
1.107999999999999972e+02 3.098144531250000000e+01 4.478829999999999756e-01 4.071659999999999863e-02 4.071659999999999863e-02 9.947069999999999368e+01
1.109000000000000057e+02 3.187255859375000000e+01 1.941749999999999865e-01 0.000000000000000000e+00 1.553399999999999781e-01 9.965049999999999386e+01
1.110000000000000000e+02 3.214111328125000000e+01 3.544700000000000073e-01 0.000000000000000000e+00 1.181570000000000120e-01 9.952740000000000009e+01
1.110999999999999943e+02 3.111572265625000000e+01 8.028899999999999926e-02 1.204339999999999855e-01 0.000000000000000000e+00 9.979930000000000234e+01
1.112000000000000028e+02 3.247070312500000000e+01 7.846209999999999296e-02 0.000000000000000000e+00 0.000000000000000000e+00 9.992149999999999466e+01
1.112999999999999972e+02 3.052978515625000000e+01 1.618120000000000114e-01 8.090610000000000857e-02 8.090610000000000857e-02 9.967640000000000100e+01
1.114000000000000057e+02 3.000488281250000000e+01 2.886600000000000277e-01 0.000000000000000000e+00 1.237110000000000015e-01 9.958759999999999479e+01
1.115000000000000000e+02 3.087158203125000000e+01 1.199999999999999956e-01 0.000000000000000000e+00 4.000000000000000083e-02 9.983999999999998920e+01
1.115999999999999943e+02 3.066406250000000000e+01 1.250000000000000000e-01 4.166670000000000096e-02 1.250000000000000000e-01 9.970830000000000837e+01
1.117000000000000028e+02 3.078613281250000000e+01 1.994419999999999804e-01 3.988830000000000153e-02 1.196650000000000075e-01 9.964100000000000534e+01
1.117999999999999972e+02 3.150634765625000000e+01 1.606430000000000080e-01 0.000000000000000000e+00 2.409639999999999838e-01 9.959839999999999804e+01
1.119000000000000057e+02 3.082275390625000000e+01 1.630659999999999887e-01 0.000000000000000000e+00 1.222989999999999911e-01 9.971460000000000434e+01
1.120000000000000000e+02 3.074951171875000000e+01 3.754689999999999972e-01 1.251560000000000172e-01 1.251560000000000172e-01 9.937420000000000186e+01
1.120999999999999943e+02 3.129882812500000000e+01 1.934980000000000033e-01 0.000000000000000000e+00 3.869969999999999660e-02 9.976779999999999404e+01
1.122000000000000028e+02 3.055419921875000000e+01 0.000000000000000000e+00 0.000000000000000000e+00 8.413969999999999783e-02 9.991590000000000771e+01
1.122999999999999972e+02 3.234863281250000000e+01 3.422049999999999814e-01 0.000000000000000000e+00 7.604559999999999098e-02 9.958169999999999789e+01
1.124000000000000057e+02 3.116455078125000000e+01 2.749409999999999910e-01 7.855460000000000220e-02 1.963860000000000050e-01 9.945009999999999195e+01
1.125000000000000000e+02 3.049316406250000000e+01 2.767890000000000073e-01 3.954130000000000145e-02 1.977069999999999939e-01 9.948599999999999000e+01
1.125999999999999943e+02 3.137207031250000000e+01 3.971409999999999663e-01 3.971410000000000218e-02 0.000000000000000000e+00 9.956310000000000571e+01
1.127000000000000028e+02 3.182373046875000000e+01 1.574799999999999811e-01 1.181100000000000066e-01 3.937009999999999815e-02 9.968500000000000227e+01
1.127999999999999972e+02 3.034667968750000000e+01 2.776680000000000259e-01 0.000000000000000000e+00 3.966679999999999512e-02 9.968269999999999698e+01
1.129000000000000057e+02 3.099365234375000000e+01 3.537740000000000329e-01 0.000000000000000000e+00 7.861640000000000295e-02 9.956759999999999877e+01
1.130000000000000000e+02 3.109130859375000000e+01 1.609009999999999885e-01 4.022529999999999856e-02 8.045049999999999424e-02 9.971840000000000259e+01
1.130999999999999943e+02 2.900390625000000000e+01 2.489630000000000176e-01 0.000000000000000000e+00 0.000000000000000000e+00 9.975100000000000477e+01
1.132000000000000028e+02 3.135986328125000000e+01 2.767890000000000073e-01 3.954130000000000145e-02 1.186240000000000072e-01 9.956499999999999773e+01
1.132999999999999972e+02 3.020019531250000000e+01 1.638670000000000126e-01 8.193360000000000920e-02 1.638670000000000126e-01 9.959029999999999916e+01
1.134000000000000057e+02 3.295898437500000000e+01 1.163240000000000107e-01 0.000000000000000000e+00 1.163240000000000107e-01 9.976739999999999498e+01
1.135000000000000000e+02 3.472900390625000000e+01 2.285709999999999686e-01 7.619049999999999434e-02 1.523809999999999887e-01 9.954290000000000305e+01
1.135999999999999943e+02 3.242187500000000000e+01 7.815550000000000275e-02 7.815550000000000275e-02 3.907779999999999587e-01 9.945289999999999964e+01
1.137000000000000028e+02 3.319091796875000000e+01 2.364069999999999783e-01 7.880220000000000280e-02 1.576039999999999941e-01 9.952720000000000766e+01
1.137999999999999972e+02 3.005371093750000000e+01 2.492729999999999946e-01 0.000000000000000000e+00 8.309099999999999819e-02 9.966760000000000730e+01
1.139000000000000057e+02 2.812500000000000000e+01 3.079629999999999868e-01 4.399469999999999770e-02 1.759789999999999965e-01 9.947209999999999752e+01
1.140000000000000000e+02 2.929687500000000000e+01 2.542369999999999908e-01 0.000000000000000000e+00 4.237290000000000501e-02 9.970340000000000202e+01
1.140999999999999943e+02 2.976074218750000000e+01 4.248090000000000199e-02 0.000000000000000000e+00 1.699240000000000195e-01 9.978759999999999764e+01
1.142000000000000028e+02 3.052978515625000000e+01 7.958620000000000971e-02 3.979310000000000486e-02 3.979310000000000486e-02 9.984080000000000155e+01
1.142999999999999972e+02 3.353271484375000000e+01 2.336449999999999916e-01 3.894079999999999764e-02 0.000000000000000000e+00 9.972740000000000293e+01
1.144000000000000057e+02 3.232421875000000000e+01 1.996010000000000006e-01 7.984030000000000293e-02 7.984030000000000293e-02 9.964070000000000960e+01
1.145000000000000000e+02 3.076171875000000000e+01 3.587090000000000001e-01 0.000000000000000000e+00 7.971299999999999220e-02 9.956159999999999854e+01
1.145999999999999943e+02 3.146972656250000000e+01 3.111630000000000229e-01 3.889540000000000358e-02 3.889540000000000358e-02 9.961100000000000421e+01
1.147000000000000028e+02 2.926025390625000000e+01 3.308520000000000350e-01 0.000000000000000000e+00 4.135650000000000437e-02 9.962779999999999347e+01
1.147999999999999972e+02 3.071289062500000000e+01 1.998399999999999899e-01 0.000000000000000000e+00 3.996800000000000352e-02 9.976019999999999754e+01
1.149000000000000057e+02 3.157958984375000000e+01 1.172330000000000039e-01 3.907779999999999587e-02 1.953889999999999794e-01 9.964830000000000609e+01
1.150000000000000000e+02 3.123779296875000000e+01 2.426200000000000023e-01 4.043669999999999903e-02 1.213100000000000012e-01 9.959559999999999036e+01
1.150999999999999943e+02 3.182373046875000000e+01 2.005620000000000180e-01 0.000000000000000000e+00 4.011229999999999657e-02 9.975929999999999609e+01
1.152000000000000028e+02 3.156738281250000000e+01 2.744019999999999793e-01 3.920030000000000042e-02 1.176009999999999833e-01 9.956879999999999598e+01
1.152999999999999972e+02 3.072509765625000000e+01 7.908260000000000289e-02 0.000000000000000000e+00 3.954130000000000145e-02 9.988139999999999930e+01
1.154000000000000057e+02 2.983398437500000000e+01 2.462040000000000062e-01 0.000000000000000000e+00 1.231020000000000031e-01 9.963070000000000448e+01
1.155000000000000000e+02 3.010253906250000000e+01 2.108810000000000129e-01 4.217629999999999990e-02 8.435259999999999980e-02 9.966259999999999764e+01
1.155999999999999943e+02 3.239746093750000000e+01 1.937979999999999980e-01 0.000000000000000000e+00 1.162789999999999935e-01 9.968989999999999441e+01
1.157000000000000028e+02 3.188476562500000000e+01 2.399999999999999911e-01 4.000000000000000083e-02 1.199999999999999956e-01 9.959999999999999432e+01
1.157999999999999972e+02 3.100585937500000000e+01 2.441009999999999847e-01 0.000000000000000000e+00 1.220500000000000057e-01 9.963379999999999370e+01
1.159000000000000057e+02 3.337402343750000000e+01 3.400080000000000324e-01 3.777860000000000246e-02 0.000000000000000000e+00 9.962220000000000653e+01
1.160000000000000000e+02 2.994384765625000000e+01 1.629990000000000050e-01 0.000000000000000000e+00 4.074980000000000269e-02 9.979630000000000223e+01
1.160999999999999943e+02 2.913818359375000000e+01 1.681379999999999819e-01 8.406890000000000196e-02 4.203449999999999548e-02 9.970579999999999643e+01
1.162000000000000028e+02 3.140869140625000000e+01 1.983340000000000103e-01 3.966679999999999512e-02 1.190000000000000085e-01 9.964300000000000068e+01
1.162999999999999972e+02 3.016357421875000000e+01 1.243780000000000163e-01 1.243780000000000163e-01 8.291869999999999796e-02 9.966830000000000211e+01
1.164000000000000057e+02 3.057861328125000000e+01 2.749409999999999910e-01 7.855460000000000220e-02 3.927730000000000110e-02 9.960719999999999175e+01
1.165000000000000000e+02 3.261718750000000000e+01 3.979310000000000486e-02 1.193789999999999851e-01 1.193789999999999851e-01 9.972140000000000271e+01
1.165999999999999943e+02 3.094482421875000000e+01 2.374359999999999804e-01 0.000000000000000000e+00 7.914519999999999889e-02 9.968340000000000600e+01
1.167000000000000028e+02 3.221435546875000000e+01 1.921599999999999975e-01 7.686400000000000177e-02 7.686400000000000177e-02 9.965409999999999968e+01
1.167999999999999972e+02 3.320312500000000000e+01 2.656550000000000300e-01 0.000000000000000000e+00 3.795070000000000388e-02 9.969639999999999702e+01
1.169000000000000057e+02 3.269042968750000000e+01 2.485499999999999932e-01 0.000000000000000000e+00 8.285000000000000697e-02 9.966859999999999786e+01
1.170000000000000000e+02 3.364257812500000000e+01 4.042040000000000077e-01 8.084070000000000145e-02 8.084070000000000145e-02 9.943410000000000082e+01
1.170999999999999943e+02 3.200683593750000000e+01 1.619430000000000036e-01 4.048580000000000234e-02 4.048580000000000234e-02 9.975709999999999411e+01
1.172000000000000028e+02 3.023681640625000000e+01 3.322260000000000213e-01 1.245850000000000013e-01 2.491690000000000016e-01 9.929400000000001114e+01
1.172999999999999972e+02 3.041992187500000000e+01 2.042480000000000129e-01 0.000000000000000000e+00 8.169930000000000248e-02 9.971410000000000196e+01
1.174000000000000057e+02 2.977294921875000000e+01 2.896150000000000113e-01 0.000000000000000000e+00 4.137359999999999649e-02 9.966899999999999693e+01
1.175000000000000000e+02 2.943115234375000000e+01 2.425220000000000153e-01 0.000000000000000000e+00 1.212610000000000077e-01 9.963620000000000232e+01
1.175999999999999943e+02 2.968750000000000000e+01 3.709810000000000052e-01 8.244020000000000514e-02 4.122010000000000257e-02 9.950539999999999452e+01
1.177000000000000028e+02 3.126220703125000000e+01 1.922340000000000160e-01 3.844680000000000319e-02 7.689350000000000351e-02 9.969240000000000634e+01
1.177999999999999972e+02 3.192138671875000000e+01 2.781089999999999951e-01 0.000000000000000000e+00 0.000000000000000000e+00 9.972189999999999088e+01
1.179000000000000057e+02 3.137207031250000000e+01 1.956949999999999801e-01 1.174169999999999936e-01 7.827790000000001136e-02 9.960859999999999559e+01
1.180000000000000000e+02 3.175048828125000000e+01 3.929269999999999985e-02 7.858550000000000257e-02 1.178779999999999967e-01 9.976420000000000243e+01
1.180999999999999943e+02 3.210449218750000000e+01 3.150850000000000040e-01 0.000000000000000000e+00 0.000000000000000000e+00 9.968489999999999895e+01
1.182000000000000028e+02 3.081054687500000000e+01 1.598720000000000141e-01 0.000000000000000000e+00 3.996800000000000352e-02 9.980019999999998959e+01
1.182999999999999972e+02 3.242187500000000000e+01 1.940990000000000215e-01 3.881989999999999746e-02 0.000000000000000000e+00 9.976709999999999923e+01
1.184000000000000057e+02 3.151855468750000000e+01 2.021840000000000026e-01 0.000000000000000000e+00 8.087339999999999807e-02 9.971689999999999543e+01
1.185000000000000000e+02 3.055419921875000000e+01 2.413520000000000110e-01 1.206760000000000055e-01 0.000000000000000000e+00 9.963800000000000523e+01
1.185999999999999943e+02 3.226318359375000000e+01 4.281820000000000626e-01 7.785129999999999828e-02 3.892570000000000058e-02 9.945499999999999829e+01
1.187000000000000028e+02 3.084716796875000000e+01 2.753740000000000077e-01 7.867820000000000369e-02 3.933910000000000184e-02 9.960660000000000025e+01
1.187999999999999972e+02 3.127441406250000000e+01 2.448980000000000046e-01 0.000000000000000000e+00 8.163270000000000248e-02 9.967350000000000421e+01
1.189000000000000057e+02 3.107910156250000000e+01 2.016130000000000144e-01 4.032260000000000011e-02 0.000000000000000000e+00 9.975809999999999889e+01
1.190000000000000000e+02 3.028564453125000000e+01 1.226489999999999941e-01 8.176610000000000822e-02 8.176610000000000822e-02 9.971379999999999200e+01
1.190999999999999943e+02 3.077392578125000000e+01 1.972389999999999977e-01 7.889550000000000729e-02 1.577910000000000146e-01 9.956610000000000582e+01
1.192000000000000028e+02 3.037109375000000000e+01 2.012879999999999947e-01 0.000000000000000000e+00 4.025759999999999755e-02 9.975850000000001216e+01
1.192999999999999972e+02 3.265380859375000000e+01 2.738650000000000251e-01 0.000000000000000000e+00 1.173709999999999892e-01 9.960880000000000223e+01
1.194000000000000057e+02 3.403320312500000000e+01 3.033750000000000058e-01 3.792189999999999450e-02 3.792189999999999450e-02 9.962080000000000268e+01
1.195000000000000000e+02 3.201904296875000000e+01 1.197130000000000000e-01 7.980850000000000444e-02 7.980850000000000444e-02 9.972069999999999368e+01
1.195999999999999943e+02 3.215332031250000000e+01 2.447980000000000156e-01 0.000000000000000000e+00 4.079970000000000124e-02 9.971439999999999770e+01
1.197000000000000028e+02 3.240966796875000000e+01 1.562500000000000000e-01 0.000000000000000000e+00 1.953120000000000134e-01 9.964840000000000941e+01
1.197999999999999972e+02 2.961425781250000000e+01 8.146639999999999437e-02 8.146639999999999437e-02 1.222000000000000031e-01 9.971490000000000009e+01
1.199000000000000057e+02 3.079833984375000000e+01 1.576039999999999941e-01 0.000000000000000000e+00 3.940110000000000140e-02 9.980299999999999727e+01
1.200000000000000000e+02 3.173828125000000000e+01 1.620749999999999968e-01 1.215560000000000113e-01 0.000000000000000000e+00 9.971640000000000725e+01
