# Supplementary material for: Microscopic mechanisms of pressure-induced amorphous-amorphous transitions and crystallisation in silicon
Source: Nat Commun. 2024 Jan 16;15:368. doi: 10.1038/s41467-023-44332-6 (PMC10792069; doi:10.1038/s41467-023-44332-6)
Supplement: Supplementary file 5 — Source Data [file 41467_2023_44332_MOESM5_ESM.zip › Source Data Combined Final/NCOMMS-23-21448B Source Data/SourceData/source_data_Main/Fig5b.txt]

# Time (ps)     1st, 2nd, 3rd, 4th, 5th, xtal
0.000000000000000000e+00 2.400000000000000000e+01 1.100000000000000000e+01 4.000000000000000000e+00 4.000000000000000000e+00 3.000000000000000000e+00 1.100000000000000000e+01
5.000000000000000104e-03 3.800000000000000000e+01 1.700000000000000000e+01 7.000000000000000000e+00 4.000000000000000000e+00 4.000000000000000000e+00 1.100000000000000000e+01
1.000000000000000021e-02 2.800000000000000000e+01 1.800000000000000000e+01 4.000000000000000000e+00 3.000000000000000000e+00 3.000000000000000000e+00 1.200000000000000000e+01
1.499999999999999944e-02 3.200000000000000000e+01 1.800000000000000000e+01 7.000000000000000000e+00 4.000000000000000000e+00 4.000000000000000000e+00 1.200000000000000000e+01
2.000000000000000042e-02 1.800000000000000000e+01 1.300000000000000000e+01 1.000000000000000000e+01 7.000000000000000000e+00 5.000000000000000000e+00 1.800000000000000000e+01
2.500000000000000139e-02 1.800000000000000000e+01 1.400000000000000000e+01 8.000000000000000000e+00 5.000000000000000000e+00 3.000000000000000000e+00 1.600000000000000000e+01
2.999999999999999889e-02 1.800000000000000000e+01 1.600000000000000000e+01 7.000000000000000000e+00 7.000000000000000000e+00 6.000000000000000000e+00 1.600000000000000000e+01
3.500000000000000333e-02 1.500000000000000000e+01 1.500000000000000000e+01 8.000000000000000000e+00 8.000000000000000000e+00 6.000000000000000000e+00 1.600000000000000000e+01
4.000000000000000083e-02 1.400000000000000000e+01 1.100000000000000000e+01 8.000000000000000000e+00 8.000000000000000000e+00 7.000000000000000000e+00 1.600000000000000000e+01
4.499999999999999833e-02 1.300000000000000000e+01 9.000000000000000000e+00 7.000000000000000000e+00 7.000000000000000000e+00 6.000000000000000000e+00 1.600000000000000000e+01
5.000000000000000278e-02 1.300000000000000000e+01 1.000000000000000000e+01 9.000000000000000000e+00 6.000000000000000000e+00 5.000000000000000000e+00 1.600000000000000000e+01
5.500000000000000028e-02 1.400000000000000000e+01 1.100000000000000000e+01 8.000000000000000000e+00 5.000000000000000000e+00 4.000000000000000000e+00 1.700000000000000000e+01
5.999999999999999778e-02 1.200000000000000000e+01 1.100000000000000000e+01 9.000000000000000000e+00 8.000000000000000000e+00 7.000000000000000000e+00 1.700000000000000000e+01
6.500000000000000222e-02 2.200000000000000000e+01 1.100000000000000000e+01 9.000000000000000000e+00 8.000000000000000000e+00 6.000000000000000000e+00 2.000000000000000000e+01
7.000000000000000666e-02 3.100000000000000000e+01 2.400000000000000000e+01 2.200000000000000000e+01 1.200000000000000000e+01 6.000000000000000000e+00 2.000000000000000000e+01
7.499999999999999722e-02 3.600000000000000000e+01 3.500000000000000000e+01 2.300000000000000000e+01 1.300000000000000000e+01 8.000000000000000000e+00 2.000000000000000000e+01
8.000000000000000167e-02 3.300000000000000000e+01 3.000000000000000000e+01 1.300000000000000000e+01 1.000000000000000000e+01 9.000000000000000000e+00 2.100000000000000000e+01
8.500000000000000611e-02 3.300000000000000000e+01 1.800000000000000000e+01 1.100000000000000000e+01 1.000000000000000000e+01 8.000000000000000000e+00 2.100000000000000000e+01
8.999999999999999667e-02 2.900000000000000000e+01 1.900000000000000000e+01 1.000000000000000000e+01 9.000000000000000000e+00 9.000000000000000000e+00 1.700000000000000000e+01
9.500000000000000111e-02 3.100000000000000000e+01 2.100000000000000000e+01 1.100000000000000000e+01 7.000000000000000000e+00 7.000000000000000000e+00 2.000000000000000000e+01
1.000000000000000056e-01 2.400000000000000000e+01 2.300000000000000000e+01 2.000000000000000000e+01 1.200000000000000000e+01 1.100000000000000000e+01 1.900000000000000000e+01
1.049999999999999961e-01 3.100000000000000000e+01 2.500000000000000000e+01 1.400000000000000000e+01 1.000000000000000000e+01 9.000000000000000000e+00 2.100000000000000000e+01
1.100000000000000006e-01 2.100000000000000000e+01 1.800000000000000000e+01 1.600000000000000000e+01 1.500000000000000000e+01 1.400000000000000000e+01 2.000000000000000000e+01
1.150000000000000050e-01 1.500000000000000000e+01 1.200000000000000000e+01 1.000000000000000000e+01 8.000000000000000000e+00 7.000000000000000000e+00 2.000000000000000000e+01
1.199999999999999956e-01 1.600000000000000000e+01 1.500000000000000000e+01 1.200000000000000000e+01 1.000000000000000000e+01 1.000000000000000000e+01 2.000000000000000000e+01
1.250000000000000000e-01 2.000000000000000000e+01 1.600000000000000000e+01 1.400000000000000000e+01 8.000000000000000000e+00 7.000000000000000000e+00 1.900000000000000000e+01
1.300000000000000044e-01 4.000000000000000000e+01 1.800000000000000000e+01 1.300000000000000000e+01 9.000000000000000000e+00 7.000000000000000000e+00 1.900000000000000000e+01
1.350000000000000089e-01 3.100000000000000000e+01 1.900000000000000000e+01 1.400000000000000000e+01 1.200000000000000000e+01 7.000000000000000000e+00 1.700000000000000000e+01
1.400000000000000133e-01 3.600000000000000000e+01 1.600000000000000000e+01 1.400000000000000000e+01 1.200000000000000000e+01 5.000000000000000000e+00 1.500000000000000000e+01
1.449999999999999900e-01 2.100000000000000000e+01 1.600000000000000000e+01 1.600000000000000000e+01 1.200000000000000000e+01 1.000000000000000000e+01 1.600000000000000000e+01
1.499999999999999944e-01 3.700000000000000000e+01 1.800000000000000000e+01 1.600000000000000000e+01 1.300000000000000000e+01 9.000000000000000000e+00 1.700000000000000000e+01
1.549999999999999989e-01 2.900000000000000000e+01 2.800000000000000000e+01 1.400000000000000000e+01 7.000000000000000000e+00 6.000000000000000000e+00 1.700000000000000000e+01
1.600000000000000033e-01 4.300000000000000000e+01 2.800000000000000000e+01 1.500000000000000000e+01 8.000000000000000000e+00 6.000000000000000000e+00 1.600000000000000000e+01
1.650000000000000078e-01 4.700000000000000000e+01 3.200000000000000000e+01 1.700000000000000000e+01 8.000000000000000000e+00 4.000000000000000000e+00 1.600000000000000000e+01
1.700000000000000122e-01 4.700000000000000000e+01 1.500000000000000000e+01 1.000000000000000000e+01 8.000000000000000000e+00 8.000000000000000000e+00 1.600000000000000000e+01
1.749999999999999889e-01 1.800000000000000000e+01 1.500000000000000000e+01 1.100000000000000000e+01 1.000000000000000000e+01 7.000000000000000000e+00 1.600000000000000000e+01
1.799999999999999933e-01 2.500000000000000000e+01 1.400000000000000000e+01 1.100000000000000000e+01 1.000000000000000000e+01 8.000000000000000000e+00 1.600000000000000000e+01
1.849999999999999978e-01 1.400000000000000000e+01 1.400000000000000000e+01 1.200000000000000000e+01 1.000000000000000000e+01 9.000000000000000000e+00 1.500000000000000000e+01
1.900000000000000022e-01 3.100000000000000000e+01 1.000000000000000000e+01 9.000000000000000000e+00 9.000000000000000000e+00 5.000000000000000000e+00 1.500000000000000000e+01
1.950000000000000067e-01 1.800000000000000000e+01 1.700000000000000000e+01 1.100000000000000000e+01 8.000000000000000000e+00 8.000000000000000000e+00 1.500000000000000000e+01
2.000000000000000111e-01 2.300000000000000000e+01 1.400000000000000000e+01 1.100000000000000000e+01 9.000000000000000000e+00 5.000000000000000000e+00 1.500000000000000000e+01
2.049999999999999878e-01 1.000000000000000000e+01 9.000000000000000000e+00 8.000000000000000000e+00 7.000000000000000000e+00 7.000000000000000000e+00 1.500000000000000000e+01
2.099999999999999922e-01 1.200000000000000000e+01 7.000000000000000000e+00 7.000000000000000000e+00 7.000000000000000000e+00 6.000000000000000000e+00 1.500000000000000000e+01
2.149999999999999967e-01 1.300000000000000000e+01 1.200000000000000000e+01 9.000000000000000000e+00 9.000000000000000000e+00 8.000000000000000000e+00 1.500000000000000000e+01
2.200000000000000011e-01 1.400000000000000000e+01 1.000000000000000000e+01 1.000000000000000000e+01 9.000000000000000000e+00 9.000000000000000000e+00 1.500000000000000000e+01
2.250000000000000056e-01 3.200000000000000000e+01 1.100000000000000000e+01 1.000000000000000000e+01 1.000000000000000000e+01 1.000000000000000000e+01 1.500000000000000000e+01
2.300000000000000100e-01 3.000000000000000000e+01 1.400000000000000000e+01 1.100000000000000000e+01 1.000000000000000000e+01 9.000000000000000000e+00 1.600000000000000000e+01
2.349999999999999867e-01 3.100000000000000000e+01 1.100000000000000000e+01 1.000000000000000000e+01 1.000000000000000000e+01 8.000000000000000000e+00 1.300000000000000000e+01
2.399999999999999911e-01 2.000000000000000000e+01 1.600000000000000000e+01 1.500000000000000000e+01 1.000000000000000000e+01 9.000000000000000000e+00 1.300000000000000000e+01
2.449999999999999956e-01 2.400000000000000000e+01 1.100000000000000000e+01 8.000000000000000000e+00 8.000000000000000000e+00 8.000000000000000000e+00 1.200000000000000000e+01
2.500000000000000000e-01 3.300000000000000000e+01 1.300000000000000000e+01 8.000000000000000000e+00 8.000000000000000000e+00 8.000000000000000000e+00 1.600000000000000000e+01
2.550000000000000044e-01 1.200000000000000000e+01 1.200000000000000000e+01 1.200000000000000000e+01 1.000000000000000000e+01 9.000000000000000000e+00 1.800000000000000000e+01
2.600000000000000089e-01 3.100000000000000000e+01 1.100000000000000000e+01 1.000000000000000000e+01 9.000000000000000000e+00 8.000000000000000000e+00 1.700000000000000000e+01
2.650000000000000133e-01 1.700000000000000000e+01 1.200000000000000000e+01 1.100000000000000000e+01 1.100000000000000000e+01 9.000000000000000000e+00 1.900000000000000000e+01
2.700000000000000178e-01 1.700000000000000000e+01 1.100000000000000000e+01 1.000000000000000000e+01 9.000000000000000000e+00 9.000000000000000000e+00 1.800000000000000000e+01
2.750000000000000222e-01 1.600000000000000000e+01 1.500000000000000000e+01 1.100000000000000000e+01 9.000000000000000000e+00 8.000000000000000000e+00 2.000000000000000000e+01
2.800000000000000266e-01 2.000000000000000000e+01 1.600000000000000000e+01 1.100000000000000000e+01 1.100000000000000000e+01 1.000000000000000000e+01 2.000000000000000000e+01
2.849999999999999756e-01 2.600000000000000000e+01 1.700000000000000000e+01 1.600000000000000000e+01 1.300000000000000000e+01 1.000000000000000000e+01 1.900000000000000000e+01
2.899999999999999800e-01 2.400000000000000000e+01 2.000000000000000000e+01 1.600000000000000000e+01 1.300000000000000000e+01 8.000000000000000000e+00 1.900000000000000000e+01
2.949999999999999845e-01 2.900000000000000000e+01 2.700000000000000000e+01 1.500000000000000000e+01 1.100000000000000000e+01 1.100000000000000000e+01 1.700000000000000000e+01
2.999999999999999889e-01 2.400000000000000000e+01 1.200000000000000000e+01 1.200000000000000000e+01 1.100000000000000000e+01 1.000000000000000000e+01 1.900000000000000000e+01
3.049999999999999933e-01 2.300000000000000000e+01 1.400000000000000000e+01 1.300000000000000000e+01 1.200000000000000000e+01 1.000000000000000000e+01 1.800000000000000000e+01
3.099999999999999978e-01 2.600000000000000000e+01 2.300000000000000000e+01 1.600000000000000000e+01 1.100000000000000000e+01 1.000000000000000000e+01 1.900000000000000000e+01
3.150000000000000022e-01 2.500000000000000000e+01 2.500000000000000000e+01 2.000000000000000000e+01 1.300000000000000000e+01 1.100000000000000000e+01 1.900000000000000000e+01
3.200000000000000067e-01 1.800000000000000000e+01 1.800000000000000000e+01 1.500000000000000000e+01 1.400000000000000000e+01 1.000000000000000000e+01 1.600000000000000000e+01
3.250000000000000111e-01 2.700000000000000000e+01 1.600000000000000000e+01 1.300000000000000000e+01 1.300000000000000000e+01 1.100000000000000000e+01 1.600000000000000000e+01
3.300000000000000155e-01 3.100000000000000000e+01 2.700000000000000000e+01 1.500000000000000000e+01 1.300000000000000000e+01 1.100000000000000000e+01 1.400000000000000000e+01
3.350000000000000200e-01 3.700000000000000000e+01 1.700000000000000000e+01 1.500000000000000000e+01 1.200000000000000000e+01 9.000000000000000000e+00 1.400000000000000000e+01
3.400000000000000244e-01 4.600000000000000000e+01 1.700000000000000000e+01 1.300000000000000000e+01 1.200000000000000000e+01 9.000000000000000000e+00 1.400000000000000000e+01
3.449999999999999734e-01 3.500000000000000000e+01 1.500000000000000000e+01 1.300000000000000000e+01 1.100000000000000000e+01 8.000000000000000000e+00 1.500000000000000000e+01
3.499999999999999778e-01 4.700000000000000000e+01 1.700000000000000000e+01 1.600000000000000000e+01 1.000000000000000000e+01 8.000000000000000000e+00 1.400000000000000000e+01
3.549999999999999822e-01 2.300000000000000000e+01 2.200000000000000000e+01 2.000000000000000000e+01 1.800000000000000000e+01 1.600000000000000000e+01 1.300000000000000000e+01
3.599999999999999867e-01 2.200000000000000000e+01 1.900000000000000000e+01 1.800000000000000000e+01 1.200000000000000000e+01 8.000000000000000000e+00 1.300000000000000000e+01
3.649999999999999911e-01 2.200000000000000000e+01 1.800000000000000000e+01 1.500000000000000000e+01 1.500000000000000000e+01 1.300000000000000000e+01 1.200000000000000000e+01
3.699999999999999956e-01 4.000000000000000000e+01 1.700000000000000000e+01 1.700000000000000000e+01 1.600000000000000000e+01 1.200000000000000000e+01 1.100000000000000000e+01
3.750000000000000000e-01 3.800000000000000000e+01 2.300000000000000000e+01 2.000000000000000000e+01 1.300000000000000000e+01 1.200000000000000000e+01 9.000000000000000000e+00
3.800000000000000044e-01 3.900000000000000000e+01 2.400000000000000000e+01 1.700000000000000000e+01 1.200000000000000000e+01 1.000000000000000000e+01 9.000000000000000000e+00
3.850000000000000089e-01 4.100000000000000000e+01 2.100000000000000000e+01 2.100000000000000000e+01 1.700000000000000000e+01 1.300000000000000000e+01 9.000000000000000000e+00
3.900000000000000133e-01 3.800000000000000000e+01 2.100000000000000000e+01 1.900000000000000000e+01 1.200000000000000000e+01 1.100000000000000000e+01 1.000000000000000000e+01
3.950000000000000178e-01 3.400000000000000000e+01 2.200000000000000000e+01 1.800000000000000000e+01 1.700000000000000000e+01 1.400000000000000000e+01 1.000000000000000000e+01
4.000000000000000222e-01 1.800000000000000000e+01 1.800000000000000000e+01 1.600000000000000000e+01 1.400000000000000000e+01 1.100000000000000000e+01 1.000000000000000000e+01
4.050000000000000266e-01 3.000000000000000000e+01 2.100000000000000000e+01 1.700000000000000000e+01 1.300000000000000000e+01 8.000000000000000000e+00 1.000000000000000000e+01
4.099999999999999756e-01 4.300000000000000000e+01 2.300000000000000000e+01 1.300000000000000000e+01 1.200000000000000000e+01 8.000000000000000000e+00 1.000000000000000000e+01
4.149999999999999800e-01 2.200000000000000000e+01 2.000000000000000000e+01 1.300000000000000000e+01 1.300000000000000000e+01 1.100000000000000000e+01 1.100000000000000000e+01
4.199999999999999845e-01 2.900000000000000000e+01 2.100000000000000000e+01 1.200000000000000000e+01 1.000000000000000000e+01 7.000000000000000000e+00 1.100000000000000000e+01
4.249999999999999889e-01 2.400000000000000000e+01 2.000000000000000000e+01 1.600000000000000000e+01 1.000000000000000000e+01 9.000000000000000000e+00 1.100000000000000000e+01
4.299999999999999933e-01 3.100000000000000000e+01 1.700000000000000000e+01 1.200000000000000000e+01 8.000000000000000000e+00 8.000000000000000000e+00 1.100000000000000000e+01
4.349999999999999978e-01 1.800000000000000000e+01 1.400000000000000000e+01 1.400000000000000000e+01 1.300000000000000000e+01 1.100000000000000000e+01 1.100000000000000000e+01
4.400000000000000022e-01 2.900000000000000000e+01 2.500000000000000000e+01 1.000000000000000000e+01 1.000000000000000000e+01 8.000000000000000000e+00 1.100000000000000000e+01
4.450000000000000067e-01 2.400000000000000000e+01 2.300000000000000000e+01 1.100000000000000000e+01 1.100000000000000000e+01 1.000000000000000000e+01 1.200000000000000000e+01
4.500000000000000111e-01 2.300000000000000000e+01 2.000000000000000000e+01 1.100000000000000000e+01 1.100000000000000000e+01 1.000000000000000000e+01 1.100000000000000000e+01
4.550000000000000155e-01 2.500000000000000000e+01 1.800000000000000000e+01 1.600000000000000000e+01 1.400000000000000000e+01 9.000000000000000000e+00 1.000000000000000000e+01
4.600000000000000200e-01 3.500000000000000000e+01 2.700000000000000000e+01 9.000000000000000000e+00 9.000000000000000000e+00 8.000000000000000000e+00 1.100000000000000000e+01
4.650000000000000244e-01 3.300000000000000000e+01 2.000000000000000000e+01 1.700000000000000000e+01 1.100000000000000000e+01 1.000000000000000000e+01 1.200000000000000000e+01
4.699999999999999734e-01 3.000000000000000000e+01 1.600000000000000000e+01 1.300000000000000000e+01 1.100000000000000000e+01 9.000000000000000000e+00 1.000000000000000000e+01
4.749999999999999778e-01 3.100000000000000000e+01 2.100000000000000000e+01 1.500000000000000000e+01 1.200000000000000000e+01 7.000000000000000000e+00 1.000000000000000000e+01
4.799999999999999822e-01 2.300000000000000000e+01 2.200000000000000000e+01 1.700000000000000000e+01 1.100000000000000000e+01 1.000000000000000000e+01 1.500000000000000000e+01
4.849999999999999867e-01 2.400000000000000000e+01 2.000000000000000000e+01 1.500000000000000000e+01 1.500000000000000000e+01 9.000000000000000000e+00 1.500000000000000000e+01
4.899999999999999911e-01 2.900000000000000000e+01 1.800000000000000000e+01 1.600000000000000000e+01 1.400000000000000000e+01 1.100000000000000000e+01 1.500000000000000000e+01
4.949999999999999956e-01 2.800000000000000000e+01 2.000000000000000000e+01 1.800000000000000000e+01 1.600000000000000000e+01 1.200000000000000000e+01 1.400000000000000000e+01
5.000000000000000000e-01 2.500000000000000000e+01 2.300000000000000000e+01 1.300000000000000000e+01 1.200000000000000000e+01 1.100000000000000000e+01 1.500000000000000000e+01
5.050000000000000044e-01 2.900000000000000000e+01 2.000000000000000000e+01 1.100000000000000000e+01 1.000000000000000000e+01 1.000000000000000000e+01 1.500000000000000000e+01
5.100000000000000089e-01 1.900000000000000000e+01 1.500000000000000000e+01 1.500000000000000000e+01 1.400000000000000000e+01 1.400000000000000000e+01 1.200000000000000000e+01
5.150000000000000133e-01 3.100000000000000000e+01 2.100000000000000000e+01 1.800000000000000000e+01 1.300000000000000000e+01 1.200000000000000000e+01 1.100000000000000000e+01
5.200000000000000178e-01 2.000000000000000000e+01 1.600000000000000000e+01 1.400000000000000000e+01 1.100000000000000000e+01 8.000000000000000000e+00 1.200000000000000000e+01
5.250000000000000222e-01 1.600000000000000000e+01 1.300000000000000000e+01 1.200000000000000000e+01 1.200000000000000000e+01 1.100000000000000000e+01 1.200000000000000000e+01
5.300000000000000266e-01 1.400000000000000000e+01 1.400000000000000000e+01 1.300000000000000000e+01 1.300000000000000000e+01 1.100000000000000000e+01 1.300000000000000000e+01
5.350000000000000311e-01 3.600000000000000000e+01 1.700000000000000000e+01 1.700000000000000000e+01 1.200000000000000000e+01 8.000000000000000000e+00 1.300000000000000000e+01
5.400000000000000355e-01 4.500000000000000000e+01 2.200000000000000000e+01 1.700000000000000000e+01 1.500000000000000000e+01 1.000000000000000000e+01 1.300000000000000000e+01
5.450000000000000400e-01 3.700000000000000000e+01 2.300000000000000000e+01 1.300000000000000000e+01 1.100000000000000000e+01 6.000000000000000000e+00 1.500000000000000000e+01
5.500000000000000444e-01 2.700000000000000000e+01 2.400000000000000000e+01 1.500000000000000000e+01 1.300000000000000000e+01 7.000000000000000000e+00 1.700000000000000000e+01
5.550000000000000488e-01 2.600000000000000000e+01 2.200000000000000000e+01 1.200000000000000000e+01 1.100000000000000000e+01 8.000000000000000000e+00 1.900000000000000000e+01
5.600000000000000533e-01 1.700000000000000000e+01 1.700000000000000000e+01 1.500000000000000000e+01 1.500000000000000000e+01 6.000000000000000000e+00 1.700000000000000000e+01
5.649999999999999467e-01 3.100000000000000000e+01 1.200000000000000000e+01 8.000000000000000000e+00 8.000000000000000000e+00 7.000000000000000000e+00 1.800000000000000000e+01
5.699999999999999512e-01 2.000000000000000000e+01 1.700000000000000000e+01 1.300000000000000000e+01 5.000000000000000000e+00 5.000000000000000000e+00 1.300000000000000000e+01
5.749999999999999556e-01 4.200000000000000000e+01 2.500000000000000000e+01 1.200000000000000000e+01 9.000000000000000000e+00 8.000000000000000000e+00 1.500000000000000000e+01
5.799999999999999600e-01 4.500000000000000000e+01 1.300000000000000000e+01 1.000000000000000000e+01 9.000000000000000000e+00 9.000000000000000000e+00 1.700000000000000000e+01
5.849999999999999645e-01 4.400000000000000000e+01 1.600000000000000000e+01 1.100000000000000000e+01 9.000000000000000000e+00 9.000000000000000000e+00 1.600000000000000000e+01
5.899999999999999689e-01 4.100000000000000000e+01 1.600000000000000000e+01 1.400000000000000000e+01 1.200000000000000000e+01 9.000000000000000000e+00 1.600000000000000000e+01
5.949999999999999734e-01 4.900000000000000000e+01 1.700000000000000000e+01 1.300000000000000000e+01 1.000000000000000000e+01 8.000000000000000000e+00 1.500000000000000000e+01
5.999999999999999778e-01 3.700000000000000000e+01 2.000000000000000000e+01 1.100000000000000000e+01 8.000000000000000000e+00 7.000000000000000000e+00 1.700000000000000000e+01
6.049999999999999822e-01 3.000000000000000000e+01 1.500000000000000000e+01 1.000000000000000000e+01 9.000000000000000000e+00 8.000000000000000000e+00 1.700000000000000000e+01
6.099999999999999867e-01 3.100000000000000000e+01 1.600000000000000000e+01 1.000000000000000000e+01 8.000000000000000000e+00 8.000000000000000000e+00 1.600000000000000000e+01
6.149999999999999911e-01 3.600000000000000000e+01 2.800000000000000000e+01 1.200000000000000000e+01 7.000000000000000000e+00 6.000000000000000000e+00 1.800000000000000000e+01
6.199999999999999956e-01 3.700000000000000000e+01 2.600000000000000000e+01 1.300000000000000000e+01 1.000000000000000000e+01 8.000000000000000000e+00 1.900000000000000000e+01
6.250000000000000000e-01 4.200000000000000000e+01 2.700000000000000000e+01 1.900000000000000000e+01 1.100000000000000000e+01 9.000000000000000000e+00 1.900000000000000000e+01
6.300000000000000044e-01 4.700000000000000000e+01 3.000000000000000000e+01 2.200000000000000000e+01 1.300000000000000000e+01 1.100000000000000000e+01 1.600000000000000000e+01
6.350000000000000089e-01 4.100000000000000000e+01 2.000000000000000000e+01 1.700000000000000000e+01 1.400000000000000000e+01 1.100000000000000000e+01 1.700000000000000000e+01
6.400000000000000133e-01 3.900000000000000000e+01 2.500000000000000000e+01 2.200000000000000000e+01 1.100000000000000000e+01 6.000000000000000000e+00 1.600000000000000000e+01
6.450000000000000178e-01 2.600000000000000000e+01 2.400000000000000000e+01 2.200000000000000000e+01 1.300000000000000000e+01 8.000000000000000000e+00 1.900000000000000000e+01
6.500000000000000222e-01 2.100000000000000000e+01 1.800000000000000000e+01 1.400000000000000000e+01 8.000000000000000000e+00 7.000000000000000000e+00 1.600000000000000000e+01
6.550000000000000266e-01 2.100000000000000000e+01 1.800000000000000000e+01 1.000000000000000000e+01 1.000000000000000000e+01 7.000000000000000000e+00 1.600000000000000000e+01
6.600000000000000311e-01 1.700000000000000000e+01 1.700000000000000000e+01 1.400000000000000000e+01 9.000000000000000000e+00 9.000000000000000000e+00 2.400000000000000000e+01
6.650000000000000355e-01 1.500000000000000000e+01 1.100000000000000000e+01 9.000000000000000000e+00 9.000000000000000000e+00 8.000000000000000000e+00 2.300000000000000000e+01
6.700000000000000400e-01 2.900000000000000000e+01 1.100000000000000000e+01 1.000000000000000000e+01 9.000000000000000000e+00 8.000000000000000000e+00 2.100000000000000000e+01
6.750000000000000444e-01 2.700000000000000000e+01 2.300000000000000000e+01 1.100000000000000000e+01 9.000000000000000000e+00 9.000000000000000000e+00 2.100000000000000000e+01
6.800000000000000488e-01 2.400000000000000000e+01 2.300000000000000000e+01 1.300000000000000000e+01 1.300000000000000000e+01 1.100000000000000000e+01 2.100000000000000000e+01
6.850000000000000533e-01 3.300000000000000000e+01 2.100000000000000000e+01 1.300000000000000000e+01 1.200000000000000000e+01 9.000000000000000000e+00 2.000000000000000000e+01
6.899999999999999467e-01 2.300000000000000000e+01 2.300000000000000000e+01 1.700000000000000000e+01 1.200000000000000000e+01 1.100000000000000000e+01 2.000000000000000000e+01
6.949999999999999512e-01 2.000000000000000000e+01 1.800000000000000000e+01 1.800000000000000000e+01 1.600000000000000000e+01 1.100000000000000000e+01 1.800000000000000000e+01
6.999999999999999556e-01 2.700000000000000000e+01 2.300000000000000000e+01 1.900000000000000000e+01 1.600000000000000000e+01 1.400000000000000000e+01 1.800000000000000000e+01
7.049999999999999600e-01 3.200000000000000000e+01 3.200000000000000000e+01 2.300000000000000000e+01 1.600000000000000000e+01 1.200000000000000000e+01 2.200000000000000000e+01
7.099999999999999645e-01 3.800000000000000000e+01 3.200000000000000000e+01 2.100000000000000000e+01 1.100000000000000000e+01 1.000000000000000000e+01 2.100000000000000000e+01
7.149999999999999689e-01 3.400000000000000000e+01 3.100000000000000000e+01 2.800000000000000000e+01 1.100000000000000000e+01 8.000000000000000000e+00 2.200000000000000000e+01
7.199999999999999734e-01 4.700000000000000000e+01 3.000000000000000000e+01 2.300000000000000000e+01 1.000000000000000000e+01 9.000000000000000000e+00 2.100000000000000000e+01
7.249999999999999778e-01 4.000000000000000000e+01 3.400000000000000000e+01 2.200000000000000000e+01 9.000000000000000000e+00 8.000000000000000000e+00 2.000000000000000000e+01
7.299999999999999822e-01 3.400000000000000000e+01 2.300000000000000000e+01 1.900000000000000000e+01 1.900000000000000000e+01 1.000000000000000000e+01 1.900000000000000000e+01
7.349999999999999867e-01 3.000000000000000000e+01 2.700000000000000000e+01 2.000000000000000000e+01 1.500000000000000000e+01 1.000000000000000000e+01 1.800000000000000000e+01
7.399999999999999911e-01 3.000000000000000000e+01 2.000000000000000000e+01 1.500000000000000000e+01 1.100000000000000000e+01 9.000000000000000000e+00 1.800000000000000000e+01
7.449999999999999956e-01 3.400000000000000000e+01 2.700000000000000000e+01 2.000000000000000000e+01 1.600000000000000000e+01 1.200000000000000000e+01 2.000000000000000000e+01
7.500000000000000000e-01 3.400000000000000000e+01 2.200000000000000000e+01 1.800000000000000000e+01 1.400000000000000000e+01 9.000000000000000000e+00 1.900000000000000000e+01
7.550000000000000044e-01 2.800000000000000000e+01 2.200000000000000000e+01 2.100000000000000000e+01 1.900000000000000000e+01 9.000000000000000000e+00 1.900000000000000000e+01
7.600000000000000089e-01 2.600000000000000000e+01 2.500000000000000000e+01 2.100000000000000000e+01 2.000000000000000000e+01 7.000000000000000000e+00 2.000000000000000000e+01
7.650000000000000133e-01 2.800000000000000000e+01 2.500000000000000000e+01 2.200000000000000000e+01 1.600000000000000000e+01 1.000000000000000000e+01 2.100000000000000000e+01
7.700000000000000178e-01 3.500000000000000000e+01 2.700000000000000000e+01 2.400000000000000000e+01 1.700000000000000000e+01 9.000000000000000000e+00 2.200000000000000000e+01
7.750000000000000222e-01 2.900000000000000000e+01 2.100000000000000000e+01 2.000000000000000000e+01 1.900000000000000000e+01 1.400000000000000000e+01 2.400000000000000000e+01
7.800000000000000266e-01 2.800000000000000000e+01 2.300000000000000000e+01 1.900000000000000000e+01 1.700000000000000000e+01 9.000000000000000000e+00 2.400000000000000000e+01
7.850000000000000311e-01 2.700000000000000000e+01 2.400000000000000000e+01 1.900000000000000000e+01 1.600000000000000000e+01 1.300000000000000000e+01 2.300000000000000000e+01
7.900000000000000355e-01 3.200000000000000000e+01 2.900000000000000000e+01 2.600000000000000000e+01 2.300000000000000000e+01 1.400000000000000000e+01 2.400000000000000000e+01
7.950000000000000400e-01 3.100000000000000000e+01 2.400000000000000000e+01 2.000000000000000000e+01 2.000000000000000000e+01 1.400000000000000000e+01 2.400000000000000000e+01
8.000000000000000444e-01 2.500000000000000000e+01 2.500000000000000000e+01 1.600000000000000000e+01 1.500000000000000000e+01 1.200000000000000000e+01 2.500000000000000000e+01
8.050000000000000488e-01 2.900000000000000000e+01 2.900000000000000000e+01 2.200000000000000000e+01 1.800000000000000000e+01 1.500000000000000000e+01 2.700000000000000000e+01
8.100000000000000533e-01 2.900000000000000000e+01 2.300000000000000000e+01 1.900000000000000000e+01 1.900000000000000000e+01 1.800000000000000000e+01 2.700000000000000000e+01
8.149999999999999467e-01 2.900000000000000000e+01 2.100000000000000000e+01 1.700000000000000000e+01 1.500000000000000000e+01 1.100000000000000000e+01 2.700000000000000000e+01
8.199999999999999512e-01 2.800000000000000000e+01 2.500000000000000000e+01 2.400000000000000000e+01 1.900000000000000000e+01 1.700000000000000000e+01 2.700000000000000000e+01
8.249999999999999556e-01 2.600000000000000000e+01 2.300000000000000000e+01 2.100000000000000000e+01 2.100000000000000000e+01 1.500000000000000000e+01 2.600000000000000000e+01
8.299999999999999600e-01 2.200000000000000000e+01 2.200000000000000000e+01 2.100000000000000000e+01 1.500000000000000000e+01 1.400000000000000000e+01 2.600000000000000000e+01
8.349999999999999645e-01 1.800000000000000000e+01 1.700000000000000000e+01 1.600000000000000000e+01 1.300000000000000000e+01 1.300000000000000000e+01 2.700000000000000000e+01
8.399999999999999689e-01 3.400000000000000000e+01 1.800000000000000000e+01 1.600000000000000000e+01 1.600000000000000000e+01 1.400000000000000000e+01 2.600000000000000000e+01
8.449999999999999734e-01 3.500000000000000000e+01 2.100000000000000000e+01 1.900000000000000000e+01 1.800000000000000000e+01 1.800000000000000000e+01 2.600000000000000000e+01
8.499999999999999778e-01 3.700000000000000000e+01 2.400000000000000000e+01 2.100000000000000000e+01 1.800000000000000000e+01 1.700000000000000000e+01 2.800000000000000000e+01
8.549999999999999822e-01 2.800000000000000000e+01 2.300000000000000000e+01 2.200000000000000000e+01 2.000000000000000000e+01 1.800000000000000000e+01 2.800000000000000000e+01
8.599999999999999867e-01 3.200000000000000000e+01 2.300000000000000000e+01 2.200000000000000000e+01 1.700000000000000000e+01 1.600000000000000000e+01 2.700000000000000000e+01
8.649999999999999911e-01 3.400000000000000000e+01 2.300000000000000000e+01 2.000000000000000000e+01 1.900000000000000000e+01 1.600000000000000000e+01 2.600000000000000000e+01
8.699999999999999956e-01 3.800000000000000000e+01 2.300000000000000000e+01 2.200000000000000000e+01 2.000000000000000000e+01 1.700000000000000000e+01 2.300000000000000000e+01
8.750000000000000000e-01 3.500000000000000000e+01 2.500000000000000000e+01 2.000000000000000000e+01 2.000000000000000000e+01 1.800000000000000000e+01 2.200000000000000000e+01
8.800000000000000044e-01 3.300000000000000000e+01 2.800000000000000000e+01 2.200000000000000000e+01 1.900000000000000000e+01 1.800000000000000000e+01 2.200000000000000000e+01
8.850000000000000089e-01 3.900000000000000000e+01 3.300000000000000000e+01 2.000000000000000000e+01 2.000000000000000000e+01 1.800000000000000000e+01 2.400000000000000000e+01
8.900000000000000133e-01 3.700000000000000000e+01 3.100000000000000000e+01 2.200000000000000000e+01 2.100000000000000000e+01 1.800000000000000000e+01 2.300000000000000000e+01
8.950000000000000178e-01 3.300000000000000000e+01 2.700000000000000000e+01 2.100000000000000000e+01 2.100000000000000000e+01 2.000000000000000000e+01 2.200000000000000000e+01
9.000000000000000222e-01 3.100000000000000000e+01 2.500000000000000000e+01 2.400000000000000000e+01 2.200000000000000000e+01 1.400000000000000000e+01 2.200000000000000000e+01
9.050000000000000266e-01 3.300000000000000000e+01 2.400000000000000000e+01 2.000000000000000000e+01 1.900000000000000000e+01 1.300000000000000000e+01 2.000000000000000000e+01
9.100000000000000311e-01 3.200000000000000000e+01 2.600000000000000000e+01 2.600000000000000000e+01 2.000000000000000000e+01 1.500000000000000000e+01 2.000000000000000000e+01
9.150000000000000355e-01 2.900000000000000000e+01 2.500000000000000000e+01 2.500000000000000000e+01 1.900000000000000000e+01 1.500000000000000000e+01 2.300000000000000000e+01
9.200000000000000400e-01 3.000000000000000000e+01 1.900000000000000000e+01 1.800000000000000000e+01 1.700000000000000000e+01 1.700000000000000000e+01 2.200000000000000000e+01
9.250000000000000444e-01 3.200000000000000000e+01 2.600000000000000000e+01 2.000000000000000000e+01 2.000000000000000000e+01 1.900000000000000000e+01 2.100000000000000000e+01
9.300000000000000488e-01 2.900000000000000000e+01 2.400000000000000000e+01 2.100000000000000000e+01 1.900000000000000000e+01 1.700000000000000000e+01 2.300000000000000000e+01
9.350000000000000533e-01 2.700000000000000000e+01 2.500000000000000000e+01 2.100000000000000000e+01 2.000000000000000000e+01 2.000000000000000000e+01 2.600000000000000000e+01
9.399999999999999467e-01 3.600000000000000000e+01 2.600000000000000000e+01 2.400000000000000000e+01 2.300000000000000000e+01 2.200000000000000000e+01 2.700000000000000000e+01
9.449999999999999512e-01 3.400000000000000000e+01 3.000000000000000000e+01 2.200000000000000000e+01 2.200000000000000000e+01 2.100000000000000000e+01 2.700000000000000000e+01
9.499999999999999556e-01 3.300000000000000000e+01 2.400000000000000000e+01 2.300000000000000000e+01 2.000000000000000000e+01 1.700000000000000000e+01 2.700000000000000000e+01
9.549999999999999600e-01 2.500000000000000000e+01 2.300000000000000000e+01 2.200000000000000000e+01 2.100000000000000000e+01 1.900000000000000000e+01 2.400000000000000000e+01
9.599999999999999645e-01 3.400000000000000000e+01 2.400000000000000000e+01 2.300000000000000000e+01 1.900000000000000000e+01 1.900000000000000000e+01 2.000000000000000000e+01
9.649999999999999689e-01 3.200000000000000000e+01 2.900000000000000000e+01 2.400000000000000000e+01 1.900000000000000000e+01 1.900000000000000000e+01 2.000000000000000000e+01
9.699999999999999734e-01 3.000000000000000000e+01 2.500000000000000000e+01 2.300000000000000000e+01 1.900000000000000000e+01 1.600000000000000000e+01 1.900000000000000000e+01
9.749999999999999778e-01 3.300000000000000000e+01 2.200000000000000000e+01 2.200000000000000000e+01 1.800000000000000000e+01 1.700000000000000000e+01 1.700000000000000000e+01
9.799999999999999822e-01 3.000000000000000000e+01 2.700000000000000000e+01 2.400000000000000000e+01 2.100000000000000000e+01 1.800000000000000000e+01 1.500000000000000000e+01
9.849999999999999867e-01 3.300000000000000000e+01 2.600000000000000000e+01 2.000000000000000000e+01 1.700000000000000000e+01 1.700000000000000000e+01 1.700000000000000000e+01
9.899999999999999911e-01 3.400000000000000000e+01 2.300000000000000000e+01 2.100000000000000000e+01 2.000000000000000000e+01 2.000000000000000000e+01 1.700000000000000000e+01
9.949999999999999956e-01 3.100000000000000000e+01 2.400000000000000000e+01 1.900000000000000000e+01 1.500000000000000000e+01 1.400000000000000000e+01 1.900000000000000000e+01
1.000000000000000000e+00 3.100000000000000000e+01 2.300000000000000000e+01 2.100000000000000000e+01 2.000000000000000000e+01 1.500000000000000000e+01 1.800000000000000000e+01
1.004999999999999893e+00 3.600000000000000000e+01 3.400000000000000000e+01 2.000000000000000000e+01 2.000000000000000000e+01 2.000000000000000000e+01 1.800000000000000000e+01
1.010000000000000009e+00 3.400000000000000000e+01 3.100000000000000000e+01 2.200000000000000000e+01 2.000000000000000000e+01 1.800000000000000000e+01 1.800000000000000000e+01
1.014999999999999902e+00 4.500000000000000000e+01 3.200000000000000000e+01 2.300000000000000000e+01 1.900000000000000000e+01 1.900000000000000000e+01 1.800000000000000000e+01
1.020000000000000018e+00 4.500000000000000000e+01 3.200000000000000000e+01 2.800000000000000000e+01 1.800000000000000000e+01 1.800000000000000000e+01 1.800000000000000000e+01
1.024999999999999911e+00 4.700000000000000000e+01 3.600000000000000000e+01 2.300000000000000000e+01 2.300000000000000000e+01 2.100000000000000000e+01 2.200000000000000000e+01
1.030000000000000027e+00 4.900000000000000000e+01 3.800000000000000000e+01 3.500000000000000000e+01 2.100000000000000000e+01 1.400000000000000000e+01 2.000000000000000000e+01
1.034999999999999920e+00 4.200000000000000000e+01 3.700000000000000000e+01 2.400000000000000000e+01 2.300000000000000000e+01 1.600000000000000000e+01 2.000000000000000000e+01
1.040000000000000036e+00 4.900000000000000000e+01 3.800000000000000000e+01 2.600000000000000000e+01 1.800000000000000000e+01 1.200000000000000000e+01 2.000000000000000000e+01
1.044999999999999929e+00 4.000000000000000000e+01 3.500000000000000000e+01 2.300000000000000000e+01 2.100000000000000000e+01 1.600000000000000000e+01 2.000000000000000000e+01
1.050000000000000044e+00 5.500000000000000000e+01 3.200000000000000000e+01 1.800000000000000000e+01 1.700000000000000000e+01 1.400000000000000000e+01 1.900000000000000000e+01
1.054999999999999938e+00 5.600000000000000000e+01 3.100000000000000000e+01 2.000000000000000000e+01 1.800000000000000000e+01 1.700000000000000000e+01 2.000000000000000000e+01
1.060000000000000053e+00 6.300000000000000000e+01 3.300000000000000000e+01 2.300000000000000000e+01 1.600000000000000000e+01 1.300000000000000000e+01 2.100000000000000000e+01
1.064999999999999947e+00 6.200000000000000000e+01 3.700000000000000000e+01 1.700000000000000000e+01 1.500000000000000000e+01 1.300000000000000000e+01 2.000000000000000000e+01
1.070000000000000062e+00 4.800000000000000000e+01 3.400000000000000000e+01 2.300000000000000000e+01 1.600000000000000000e+01 1.500000000000000000e+01 1.900000000000000000e+01
1.074999999999999956e+00 5.200000000000000000e+01 3.500000000000000000e+01 1.800000000000000000e+01 1.500000000000000000e+01 1.500000000000000000e+01 1.900000000000000000e+01
1.080000000000000071e+00 5.500000000000000000e+01 4.300000000000000000e+01 3.000000000000000000e+01 2.000000000000000000e+01 1.800000000000000000e+01 1.900000000000000000e+01
1.084999999999999964e+00 7.200000000000000000e+01 4.500000000000000000e+01 1.600000000000000000e+01 1.500000000000000000e+01 1.300000000000000000e+01 2.100000000000000000e+01
1.090000000000000080e+00 6.500000000000000000e+01 3.500000000000000000e+01 1.400000000000000000e+01 1.300000000000000000e+01 1.200000000000000000e+01 2.100000000000000000e+01
1.094999999999999973e+00 7.600000000000000000e+01 3.900000000000000000e+01 1.500000000000000000e+01 1.300000000000000000e+01 1.300000000000000000e+01 2.000000000000000000e+01
1.100000000000000089e+00 5.300000000000000000e+01 4.100000000000000000e+01 1.900000000000000000e+01 1.500000000000000000e+01 1.400000000000000000e+01 2.300000000000000000e+01
1.104999999999999982e+00 5.700000000000000000e+01 3.900000000000000000e+01 2.100000000000000000e+01 1.700000000000000000e+01 1.400000000000000000e+01 2.200000000000000000e+01
1.110000000000000098e+00 5.400000000000000000e+01 3.100000000000000000e+01 2.400000000000000000e+01 2.100000000000000000e+01 1.800000000000000000e+01 2.200000000000000000e+01
1.114999999999999991e+00 4.600000000000000000e+01 3.000000000000000000e+01 2.400000000000000000e+01 2.100000000000000000e+01 1.400000000000000000e+01 2.600000000000000000e+01
1.120000000000000107e+00 3.600000000000000000e+01 3.500000000000000000e+01 2.300000000000000000e+01 2.000000000000000000e+01 1.500000000000000000e+01 2.700000000000000000e+01
1.125000000000000000e+00 4.300000000000000000e+01 3.800000000000000000e+01 2.000000000000000000e+01 1.900000000000000000e+01 1.700000000000000000e+01 2.500000000000000000e+01
1.129999999999999893e+00 4.700000000000000000e+01 3.300000000000000000e+01 2.100000000000000000e+01 1.600000000000000000e+01 1.100000000000000000e+01 2.800000000000000000e+01
1.135000000000000009e+00 4.200000000000000000e+01 3.000000000000000000e+01 1.600000000000000000e+01 1.600000000000000000e+01 1.400000000000000000e+01 2.600000000000000000e+01
1.139999999999999902e+00 6.800000000000000000e+01 2.400000000000000000e+01 1.800000000000000000e+01 1.700000000000000000e+01 1.600000000000000000e+01 2.800000000000000000e+01
1.145000000000000018e+00 6.000000000000000000e+01 2.200000000000000000e+01 1.800000000000000000e+01 1.600000000000000000e+01 1.400000000000000000e+01 2.800000000000000000e+01
1.149999999999999911e+00 8.000000000000000000e+01 2.100000000000000000e+01 1.800000000000000000e+01 1.700000000000000000e+01 1.400000000000000000e+01 2.300000000000000000e+01
1.155000000000000027e+00 6.600000000000000000e+01 2.600000000000000000e+01 1.800000000000000000e+01 1.700000000000000000e+01 1.700000000000000000e+01 2.400000000000000000e+01
1.159999999999999920e+00 5.600000000000000000e+01 2.400000000000000000e+01 1.500000000000000000e+01 1.500000000000000000e+01 1.400000000000000000e+01 2.600000000000000000e+01
1.165000000000000036e+00 6.400000000000000000e+01 2.600000000000000000e+01 1.900000000000000000e+01 1.700000000000000000e+01 1.500000000000000000e+01 2.300000000000000000e+01
1.169999999999999929e+00 5.000000000000000000e+01 2.100000000000000000e+01 2.100000000000000000e+01 1.900000000000000000e+01 1.300000000000000000e+01 2.200000000000000000e+01
1.175000000000000044e+00 5.200000000000000000e+01 2.600000000000000000e+01 2.200000000000000000e+01 1.400000000000000000e+01 1.400000000000000000e+01 2.200000000000000000e+01
1.179999999999999938e+00 5.300000000000000000e+01 2.800000000000000000e+01 1.900000000000000000e+01 1.800000000000000000e+01 1.400000000000000000e+01 2.200000000000000000e+01
1.185000000000000053e+00 6.500000000000000000e+01 2.400000000000000000e+01 1.900000000000000000e+01 1.500000000000000000e+01 1.400000000000000000e+01 2.300000000000000000e+01
1.189999999999999947e+00 6.600000000000000000e+01 2.400000000000000000e+01 2.200000000000000000e+01 1.600000000000000000e+01 1.400000000000000000e+01 2.200000000000000000e+01
1.195000000000000062e+00 5.900000000000000000e+01 2.100000000000000000e+01 1.700000000000000000e+01 1.700000000000000000e+01 1.600000000000000000e+01 2.300000000000000000e+01
1.199999999999999956e+00 5.300000000000000000e+01 2.700000000000000000e+01 2.000000000000000000e+01 1.800000000000000000e+01 1.200000000000000000e+01 2.300000000000000000e+01
1.205000000000000071e+00 5.600000000000000000e+01 2.800000000000000000e+01 1.600000000000000000e+01 1.400000000000000000e+01 1.400000000000000000e+01 2.400000000000000000e+01
1.209999999999999964e+00 5.500000000000000000e+01 2.000000000000000000e+01 1.500000000000000000e+01 1.400000000000000000e+01 1.300000000000000000e+01 2.300000000000000000e+01
1.215000000000000080e+00 5.000000000000000000e+01 1.900000000000000000e+01 1.400000000000000000e+01 1.400000000000000000e+01 1.200000000000000000e+01 2.500000000000000000e+01
1.219999999999999973e+00 4.400000000000000000e+01 1.900000000000000000e+01 1.400000000000000000e+01 1.100000000000000000e+01 1.100000000000000000e+01 2.600000000000000000e+01
1.225000000000000089e+00 5.100000000000000000e+01 2.000000000000000000e+01 1.600000000000000000e+01 1.000000000000000000e+01 1.000000000000000000e+01 3.000000000000000000e+01
1.229999999999999982e+00 4.800000000000000000e+01 2.200000000000000000e+01 2.000000000000000000e+01 1.500000000000000000e+01 1.200000000000000000e+01 2.900000000000000000e+01
1.235000000000000098e+00 5.000000000000000000e+01 3.100000000000000000e+01 1.700000000000000000e+01 1.400000000000000000e+01 1.400000000000000000e+01 3.400000000000000000e+01
1.239999999999999991e+00 4.500000000000000000e+01 2.700000000000000000e+01 1.900000000000000000e+01 1.800000000000000000e+01 1.400000000000000000e+01 3.400000000000000000e+01
1.245000000000000107e+00 5.200000000000000000e+01 1.800000000000000000e+01 1.700000000000000000e+01 1.700000000000000000e+01 1.400000000000000000e+01 3.200000000000000000e+01
1.250000000000000000e+00 5.000000000000000000e+01 1.800000000000000000e+01 1.800000000000000000e+01 1.800000000000000000e+01 1.400000000000000000e+01 3.200000000000000000e+01
1.254999999999999893e+00 5.800000000000000000e+01 2.200000000000000000e+01 2.000000000000000000e+01 1.400000000000000000e+01 9.000000000000000000e+00 3.200000000000000000e+01
1.260000000000000009e+00 5.600000000000000000e+01 2.300000000000000000e+01 2.100000000000000000e+01 1.100000000000000000e+01 1.100000000000000000e+01 3.200000000000000000e+01
1.264999999999999902e+00 5.000000000000000000e+01 1.700000000000000000e+01 1.600000000000000000e+01 1.400000000000000000e+01 1.400000000000000000e+01 3.100000000000000000e+01
1.270000000000000018e+00 4.600000000000000000e+01 2.000000000000000000e+01 1.900000000000000000e+01 1.900000000000000000e+01 1.800000000000000000e+01 3.100000000000000000e+01
1.274999999999999911e+00 4.600000000000000000e+01 2.800000000000000000e+01 2.100000000000000000e+01 1.900000000000000000e+01 1.900000000000000000e+01 3.000000000000000000e+01
1.280000000000000027e+00 5.800000000000000000e+01 2.800000000000000000e+01 2.100000000000000000e+01 1.800000000000000000e+01 1.700000000000000000e+01 2.900000000000000000e+01
1.284999999999999920e+00 5.500000000000000000e+01 3.000000000000000000e+01 2.400000000000000000e+01 2.100000000000000000e+01 2.000000000000000000e+01 2.700000000000000000e+01
1.290000000000000036e+00 6.400000000000000000e+01 2.500000000000000000e+01 2.000000000000000000e+01 1.900000000000000000e+01 1.400000000000000000e+01 2.900000000000000000e+01
1.294999999999999929e+00 6.700000000000000000e+01 2.400000000000000000e+01 2.200000000000000000e+01 1.900000000000000000e+01 1.500000000000000000e+01 3.400000000000000000e+01
1.300000000000000044e+00 6.100000000000000000e+01 2.900000000000000000e+01 2.200000000000000000e+01 2.100000000000000000e+01 1.600000000000000000e+01 3.400000000000000000e+01
1.304999999999999938e+00 6.100000000000000000e+01 2.700000000000000000e+01 2.000000000000000000e+01 1.800000000000000000e+01 1.600000000000000000e+01 3.300000000000000000e+01
1.310000000000000053e+00 6.000000000000000000e+01 2.400000000000000000e+01 2.200000000000000000e+01 1.600000000000000000e+01 1.500000000000000000e+01 3.300000000000000000e+01
1.314999999999999947e+00 5.900000000000000000e+01 2.200000000000000000e+01 2.100000000000000000e+01 1.400000000000000000e+01 1.400000000000000000e+01 3.100000000000000000e+01
1.320000000000000062e+00 5.200000000000000000e+01 2.500000000000000000e+01 2.100000000000000000e+01 1.900000000000000000e+01 1.500000000000000000e+01 3.100000000000000000e+01
1.324999999999999956e+00 4.900000000000000000e+01 2.900000000000000000e+01 2.400000000000000000e+01 2.000000000000000000e+01 1.500000000000000000e+01 3.100000000000000000e+01
1.330000000000000071e+00 5.300000000000000000e+01 2.300000000000000000e+01 2.300000000000000000e+01 1.700000000000000000e+01 1.200000000000000000e+01 3.000000000000000000e+01
1.334999999999999964e+00 5.900000000000000000e+01 2.600000000000000000e+01 1.900000000000000000e+01 1.700000000000000000e+01 1.500000000000000000e+01 3.000000000000000000e+01
1.340000000000000080e+00 4.200000000000000000e+01 2.300000000000000000e+01 1.900000000000000000e+01 1.600000000000000000e+01 1.500000000000000000e+01 2.900000000000000000e+01
1.344999999999999973e+00 5.000000000000000000e+01 3.200000000000000000e+01 2.500000000000000000e+01 1.700000000000000000e+01 1.500000000000000000e+01 2.600000000000000000e+01
1.350000000000000089e+00 4.300000000000000000e+01 2.200000000000000000e+01 1.900000000000000000e+01 1.800000000000000000e+01 1.600000000000000000e+01 2.900000000000000000e+01
1.354999999999999982e+00 4.800000000000000000e+01 4.200000000000000000e+01 2.400000000000000000e+01 1.400000000000000000e+01 1.300000000000000000e+01 2.700000000000000000e+01
1.360000000000000098e+00 4.900000000000000000e+01 2.200000000000000000e+01 2.200000000000000000e+01 1.700000000000000000e+01 1.600000000000000000e+01 2.700000000000000000e+01
1.364999999999999991e+00 4.800000000000000000e+01 2.800000000000000000e+01 1.600000000000000000e+01 1.300000000000000000e+01 1.300000000000000000e+01 3.100000000000000000e+01
1.370000000000000107e+00 5.400000000000000000e+01 2.900000000000000000e+01 1.900000000000000000e+01 1.700000000000000000e+01 1.500000000000000000e+01 3.000000000000000000e+01
1.375000000000000000e+00 5.900000000000000000e+01 2.500000000000000000e+01 1.900000000000000000e+01 1.500000000000000000e+01 1.100000000000000000e+01 2.600000000000000000e+01
1.379999999999999893e+00 6.400000000000000000e+01 3.400000000000000000e+01 1.600000000000000000e+01 1.500000000000000000e+01 1.400000000000000000e+01 2.500000000000000000e+01
1.385000000000000009e+00 5.900000000000000000e+01 3.100000000000000000e+01 1.900000000000000000e+01 1.700000000000000000e+01 1.600000000000000000e+01 2.100000000000000000e+01
1.389999999999999902e+00 6.500000000000000000e+01 3.100000000000000000e+01 1.800000000000000000e+01 1.700000000000000000e+01 1.500000000000000000e+01 1.900000000000000000e+01
1.395000000000000018e+00 6.800000000000000000e+01 3.200000000000000000e+01 2.400000000000000000e+01 1.600000000000000000e+01 1.300000000000000000e+01 1.900000000000000000e+01
1.399999999999999911e+00 6.300000000000000000e+01 3.600000000000000000e+01 2.700000000000000000e+01 2.400000000000000000e+01 1.400000000000000000e+01 2.100000000000000000e+01
1.405000000000000027e+00 6.500000000000000000e+01 3.200000000000000000e+01 2.500000000000000000e+01 2.400000000000000000e+01 2.000000000000000000e+01 2.100000000000000000e+01
1.409999999999999920e+00 6.100000000000000000e+01 4.300000000000000000e+01 2.700000000000000000e+01 2.200000000000000000e+01 2.000000000000000000e+01 2.200000000000000000e+01
1.415000000000000036e+00 4.600000000000000000e+01 3.500000000000000000e+01 2.400000000000000000e+01 2.300000000000000000e+01 1.700000000000000000e+01 2.000000000000000000e+01
1.419999999999999929e+00 6.400000000000000000e+01 3.800000000000000000e+01 2.500000000000000000e+01 2.200000000000000000e+01 1.800000000000000000e+01 2.100000000000000000e+01
1.425000000000000044e+00 6.400000000000000000e+01 4.200000000000000000e+01 2.500000000000000000e+01 1.900000000000000000e+01 1.400000000000000000e+01 2.600000000000000000e+01
1.429999999999999938e+00 6.500000000000000000e+01 3.300000000000000000e+01 2.500000000000000000e+01 2.500000000000000000e+01 1.700000000000000000e+01 2.600000000000000000e+01
1.435000000000000053e+00 6.500000000000000000e+01 3.100000000000000000e+01 2.500000000000000000e+01 2.400000000000000000e+01 1.400000000000000000e+01 2.600000000000000000e+01
1.439999999999999947e+00 6.000000000000000000e+01 3.100000000000000000e+01 2.400000000000000000e+01 2.200000000000000000e+01 1.200000000000000000e+01 2.600000000000000000e+01
1.445000000000000062e+00 6.200000000000000000e+01 2.800000000000000000e+01 2.600000000000000000e+01 1.900000000000000000e+01 1.700000000000000000e+01 2.800000000000000000e+01
1.449999999999999956e+00 6.000000000000000000e+01 2.900000000000000000e+01 2.700000000000000000e+01 2.000000000000000000e+01 1.800000000000000000e+01 2.600000000000000000e+01
1.455000000000000071e+00 4.300000000000000000e+01 2.900000000000000000e+01 2.600000000000000000e+01 2.400000000000000000e+01 1.600000000000000000e+01 2.600000000000000000e+01
1.459999999999999964e+00 4.700000000000000000e+01 3.300000000000000000e+01 2.900000000000000000e+01 2.000000000000000000e+01 1.200000000000000000e+01 2.700000000000000000e+01
1.465000000000000080e+00 3.900000000000000000e+01 2.800000000000000000e+01 2.200000000000000000e+01 2.000000000000000000e+01 1.600000000000000000e+01 2.700000000000000000e+01
1.469999999999999973e+00 4.700000000000000000e+01 2.600000000000000000e+01 2.500000000000000000e+01 1.700000000000000000e+01 1.600000000000000000e+01 2.800000000000000000e+01
1.475000000000000089e+00 4.500000000000000000e+01 2.800000000000000000e+01 2.500000000000000000e+01 1.800000000000000000e+01 1.600000000000000000e+01 2.600000000000000000e+01
1.479999999999999982e+00 6.400000000000000000e+01 2.700000000000000000e+01 2.400000000000000000e+01 1.500000000000000000e+01 1.400000000000000000e+01 2.500000000000000000e+01
1.485000000000000098e+00 6.600000000000000000e+01 3.000000000000000000e+01 2.700000000000000000e+01 2.000000000000000000e+01 1.800000000000000000e+01 2.500000000000000000e+01
1.489999999999999991e+00 4.700000000000000000e+01 3.700000000000000000e+01 3.200000000000000000e+01 2.900000000000000000e+01 2.000000000000000000e+01 2.500000000000000000e+01
1.495000000000000107e+00 5.500000000000000000e+01 4.200000000000000000e+01 3.100000000000000000e+01 3.100000000000000000e+01 1.300000000000000000e+01 2.500000000000000000e+01
1.500000000000000000e+00 5.200000000000000000e+01 4.700000000000000000e+01 3.600000000000000000e+01 2.900000000000000000e+01 2.000000000000000000e+01 2.600000000000000000e+01
1.504999999999999893e+00 6.100000000000000000e+01 4.600000000000000000e+01 4.300000000000000000e+01 2.900000000000000000e+01 1.600000000000000000e+01 2.300000000000000000e+01
1.510000000000000009e+00 5.800000000000000000e+01 4.700000000000000000e+01 4.100000000000000000e+01 4.000000000000000000e+01 1.600000000000000000e+01 2.200000000000000000e+01
1.514999999999999902e+00 6.100000000000000000e+01 4.600000000000000000e+01 2.800000000000000000e+01 2.200000000000000000e+01 1.500000000000000000e+01 2.200000000000000000e+01
1.520000000000000018e+00 4.500000000000000000e+01 3.500000000000000000e+01 2.800000000000000000e+01 2.600000000000000000e+01 2.000000000000000000e+01 2.100000000000000000e+01
1.524999999999999911e+00 4.100000000000000000e+01 3.600000000000000000e+01 2.800000000000000000e+01 2.500000000000000000e+01 1.800000000000000000e+01 2.200000000000000000e+01
1.530000000000000027e+00 4.100000000000000000e+01 4.100000000000000000e+01 3.500000000000000000e+01 3.500000000000000000e+01 1.500000000000000000e+01 2.200000000000000000e+01
1.534999999999999920e+00 4.500000000000000000e+01 4.300000000000000000e+01 4.300000000000000000e+01 3.900000000000000000e+01 1.900000000000000000e+01 2.500000000000000000e+01
1.540000000000000036e+00 4.200000000000000000e+01 3.700000000000000000e+01 3.100000000000000000e+01 3.000000000000000000e+01 2.000000000000000000e+01 2.700000000000000000e+01
1.544999999999999929e+00 4.200000000000000000e+01 4.000000000000000000e+01 3.800000000000000000e+01 2.900000000000000000e+01 2.200000000000000000e+01 2.800000000000000000e+01
1.550000000000000044e+00 4.900000000000000000e+01 4.700000000000000000e+01 3.700000000000000000e+01 3.000000000000000000e+01 1.500000000000000000e+01 2.700000000000000000e+01
1.554999999999999938e+00 5.500000000000000000e+01 4.600000000000000000e+01 3.300000000000000000e+01 3.100000000000000000e+01 1.800000000000000000e+01 2.700000000000000000e+01
1.560000000000000053e+00 5.600000000000000000e+01 3.500000000000000000e+01 2.900000000000000000e+01 2.600000000000000000e+01 2.000000000000000000e+01 2.700000000000000000e+01
1.564999999999999947e+00 5.000000000000000000e+01 3.600000000000000000e+01 3.500000000000000000e+01 2.600000000000000000e+01 1.500000000000000000e+01 2.800000000000000000e+01
1.570000000000000062e+00 3.500000000000000000e+01 3.500000000000000000e+01 2.600000000000000000e+01 2.300000000000000000e+01 2.000000000000000000e+01 2.700000000000000000e+01
1.574999999999999956e+00 4.300000000000000000e+01 3.300000000000000000e+01 3.000000000000000000e+01 2.900000000000000000e+01 2.500000000000000000e+01 2.700000000000000000e+01
1.580000000000000071e+00 4.600000000000000000e+01 3.900000000000000000e+01 3.500000000000000000e+01 2.500000000000000000e+01 2.000000000000000000e+01 2.700000000000000000e+01
1.584999999999999964e+00 5.500000000000000000e+01 3.300000000000000000e+01 3.200000000000000000e+01 2.500000000000000000e+01 2.000000000000000000e+01 2.700000000000000000e+01
1.590000000000000080e+00 5.200000000000000000e+01 4.700000000000000000e+01 3.600000000000000000e+01 2.300000000000000000e+01 1.600000000000000000e+01 2.700000000000000000e+01
1.594999999999999973e+00 5.700000000000000000e+01 3.200000000000000000e+01 3.100000000000000000e+01 2.200000000000000000e+01 1.600000000000000000e+01 2.700000000000000000e+01
1.600000000000000089e+00 6.100000000000000000e+01 3.600000000000000000e+01 2.600000000000000000e+01 2.100000000000000000e+01 1.600000000000000000e+01 2.700000000000000000e+01
1.604999999999999982e+00 5.600000000000000000e+01 2.700000000000000000e+01 2.600000000000000000e+01 2.000000000000000000e+01 1.900000000000000000e+01 2.700000000000000000e+01
1.610000000000000098e+00 5.800000000000000000e+01 2.500000000000000000e+01 2.200000000000000000e+01 2.200000000000000000e+01 1.900000000000000000e+01 2.700000000000000000e+01
1.614999999999999991e+00 7.200000000000000000e+01 2.600000000000000000e+01 2.500000000000000000e+01 2.400000000000000000e+01 2.000000000000000000e+01 2.400000000000000000e+01
1.620000000000000107e+00 5.600000000000000000e+01 3.800000000000000000e+01 2.600000000000000000e+01 2.400000000000000000e+01 2.200000000000000000e+01 2.400000000000000000e+01
1.625000000000000000e+00 6.500000000000000000e+01 3.600000000000000000e+01 2.200000000000000000e+01 2.000000000000000000e+01 2.000000000000000000e+01 2.600000000000000000e+01
1.629999999999999893e+00 6.100000000000000000e+01 4.300000000000000000e+01 2.900000000000000000e+01 2.400000000000000000e+01 1.900000000000000000e+01 2.500000000000000000e+01
1.635000000000000009e+00 6.200000000000000000e+01 4.300000000000000000e+01 3.000000000000000000e+01 2.100000000000000000e+01 2.100000000000000000e+01 2.000000000000000000e+01
1.639999999999999902e+00 7.000000000000000000e+01 2.900000000000000000e+01 2.800000000000000000e+01 2.100000000000000000e+01 2.000000000000000000e+01 2.000000000000000000e+01
1.645000000000000018e+00 6.400000000000000000e+01 4.600000000000000000e+01 2.900000000000000000e+01 2.800000000000000000e+01 2.500000000000000000e+01 2.000000000000000000e+01
1.649999999999999911e+00 7.000000000000000000e+01 4.200000000000000000e+01 2.800000000000000000e+01 2.300000000000000000e+01 2.000000000000000000e+01 2.000000000000000000e+01
1.655000000000000027e+00 7.600000000000000000e+01 4.800000000000000000e+01 4.500000000000000000e+01 2.900000000000000000e+01 2.300000000000000000e+01 2.000000000000000000e+01
1.659999999999999920e+00 6.800000000000000000e+01 5.000000000000000000e+01 2.900000000000000000e+01 2.500000000000000000e+01 2.100000000000000000e+01 2.000000000000000000e+01
1.665000000000000036e+00 6.600000000000000000e+01 6.200000000000000000e+01 3.000000000000000000e+01 2.600000000000000000e+01 2.000000000000000000e+01 1.700000000000000000e+01
1.669999999999999929e+00 5.500000000000000000e+01 3.800000000000000000e+01 2.800000000000000000e+01 2.300000000000000000e+01 2.300000000000000000e+01 1.900000000000000000e+01
1.675000000000000044e+00 5.700000000000000000e+01 5.300000000000000000e+01 3.000000000000000000e+01 3.000000000000000000e+01 2.600000000000000000e+01 1.900000000000000000e+01
1.679999999999999938e+00 6.100000000000000000e+01 5.700000000000000000e+01 3.200000000000000000e+01 3.200000000000000000e+01 2.800000000000000000e+01 2.000000000000000000e+01
1.685000000000000053e+00 6.200000000000000000e+01 4.900000000000000000e+01 3.300000000000000000e+01 3.100000000000000000e+01 2.900000000000000000e+01 2.000000000000000000e+01
1.689999999999999947e+00 6.300000000000000000e+01 5.200000000000000000e+01 3.800000000000000000e+01 3.700000000000000000e+01 3.000000000000000000e+01 2.000000000000000000e+01
1.695000000000000062e+00 6.000000000000000000e+01 4.500000000000000000e+01 3.500000000000000000e+01 3.400000000000000000e+01 2.400000000000000000e+01 2.000000000000000000e+01
1.699999999999999956e+00 6.100000000000000000e+01 3.400000000000000000e+01 3.300000000000000000e+01 2.900000000000000000e+01 2.300000000000000000e+01 2.000000000000000000e+01
1.705000000000000071e+00 7.700000000000000000e+01 5.200000000000000000e+01 3.100000000000000000e+01 2.800000000000000000e+01 2.500000000000000000e+01 2.000000000000000000e+01
1.709999999999999964e+00 6.600000000000000000e+01 5.200000000000000000e+01 3.500000000000000000e+01 2.600000000000000000e+01 2.500000000000000000e+01 2.200000000000000000e+01
1.715000000000000080e+00 7.500000000000000000e+01 3.900000000000000000e+01 3.900000000000000000e+01 2.900000000000000000e+01 2.400000000000000000e+01 2.500000000000000000e+01
1.719999999999999973e+00 8.100000000000000000e+01 3.500000000000000000e+01 3.100000000000000000e+01 3.000000000000000000e+01 2.700000000000000000e+01 2.600000000000000000e+01
1.725000000000000089e+00 7.700000000000000000e+01 5.200000000000000000e+01 3.900000000000000000e+01 3.300000000000000000e+01 2.900000000000000000e+01 2.800000000000000000e+01
1.729999999999999982e+00 7.300000000000000000e+01 5.300000000000000000e+01 3.000000000000000000e+01 2.800000000000000000e+01 2.700000000000000000e+01 2.900000000000000000e+01
1.735000000000000098e+00 7.200000000000000000e+01 5.300000000000000000e+01 3.800000000000000000e+01 3.700000000000000000e+01 2.700000000000000000e+01 2.900000000000000000e+01
1.739999999999999991e+00 6.200000000000000000e+01 4.200000000000000000e+01 3.100000000000000000e+01 3.000000000000000000e+01 3.000000000000000000e+01 2.900000000000000000e+01
1.745000000000000107e+00 5.900000000000000000e+01 3.900000000000000000e+01 3.300000000000000000e+01 2.900000000000000000e+01 2.900000000000000000e+01 2.900000000000000000e+01
1.750000000000000000e+00 5.900000000000000000e+01 4.400000000000000000e+01 3.100000000000000000e+01 2.700000000000000000e+01 2.400000000000000000e+01 2.800000000000000000e+01
1.754999999999999893e+00 5.100000000000000000e+01 4.500000000000000000e+01 3.000000000000000000e+01 2.600000000000000000e+01 2.200000000000000000e+01 2.900000000000000000e+01
1.760000000000000009e+00 4.800000000000000000e+01 4.700000000000000000e+01 2.900000000000000000e+01 1.800000000000000000e+01 1.700000000000000000e+01 3.000000000000000000e+01
1.764999999999999902e+00 5.400000000000000000e+01 5.300000000000000000e+01 3.800000000000000000e+01 3.400000000000000000e+01 1.800000000000000000e+01 3.000000000000000000e+01
1.770000000000000018e+00 5.700000000000000000e+01 5.000000000000000000e+01 3.800000000000000000e+01 3.500000000000000000e+01 1.800000000000000000e+01 3.100000000000000000e+01
1.774999999999999911e+00 4.500000000000000000e+01 4.200000000000000000e+01 3.000000000000000000e+01 2.500000000000000000e+01 2.000000000000000000e+01 3.200000000000000000e+01
1.780000000000000027e+00 5.100000000000000000e+01 4.700000000000000000e+01 4.600000000000000000e+01 2.900000000000000000e+01 1.600000000000000000e+01 3.200000000000000000e+01
1.784999999999999920e+00 6.900000000000000000e+01 4.300000000000000000e+01 3.300000000000000000e+01 2.700000000000000000e+01 1.600000000000000000e+01 3.100000000000000000e+01
1.790000000000000036e+00 6.500000000000000000e+01 4.300000000000000000e+01 3.500000000000000000e+01 2.700000000000000000e+01 1.900000000000000000e+01 3.100000000000000000e+01
1.794999999999999929e+00 6.100000000000000000e+01 4.600000000000000000e+01 2.900000000000000000e+01 2.500000000000000000e+01 2.300000000000000000e+01 3.100000000000000000e+01
1.800000000000000044e+00 4.200000000000000000e+01 3.100000000000000000e+01 2.900000000000000000e+01 2.500000000000000000e+01 2.400000000000000000e+01 3.100000000000000000e+01
1.804999999999999938e+00 5.500000000000000000e+01 4.300000000000000000e+01 3.700000000000000000e+01 2.500000000000000000e+01 1.600000000000000000e+01 3.100000000000000000e+01
1.810000000000000053e+00 5.200000000000000000e+01 4.000000000000000000e+01 3.700000000000000000e+01 2.900000000000000000e+01 1.700000000000000000e+01 3.200000000000000000e+01
1.814999999999999947e+00 4.800000000000000000e+01 4.600000000000000000e+01 3.900000000000000000e+01 3.500000000000000000e+01 1.500000000000000000e+01 3.200000000000000000e+01
1.820000000000000062e+00 5.000000000000000000e+01 3.600000000000000000e+01 3.500000000000000000e+01 3.400000000000000000e+01 1.500000000000000000e+01 3.200000000000000000e+01
1.824999999999999956e+00 5.400000000000000000e+01 3.600000000000000000e+01 2.200000000000000000e+01 2.000000000000000000e+01 1.700000000000000000e+01 3.100000000000000000e+01
1.830000000000000071e+00 5.800000000000000000e+01 3.600000000000000000e+01 1.700000000000000000e+01 1.500000000000000000e+01 1.500000000000000000e+01 3.000000000000000000e+01
1.834999999999999964e+00 5.500000000000000000e+01 4.000000000000000000e+01 2.200000000000000000e+01 1.700000000000000000e+01 1.700000000000000000e+01 3.200000000000000000e+01
1.840000000000000080e+00 6.000000000000000000e+01 3.300000000000000000e+01 2.000000000000000000e+01 1.700000000000000000e+01 1.400000000000000000e+01 3.200000000000000000e+01
1.844999999999999973e+00 5.600000000000000000e+01 3.800000000000000000e+01 2.400000000000000000e+01 2.000000000000000000e+01 1.900000000000000000e+01 3.200000000000000000e+01
1.850000000000000089e+00 5.400000000000000000e+01 3.900000000000000000e+01 3.300000000000000000e+01 2.100000000000000000e+01 1.900000000000000000e+01 3.100000000000000000e+01
1.854999999999999982e+00 5.200000000000000000e+01 3.600000000000000000e+01 3.300000000000000000e+01 2.200000000000000000e+01 1.900000000000000000e+01 2.900000000000000000e+01
1.860000000000000098e+00 6.400000000000000000e+01 3.700000000000000000e+01 3.400000000000000000e+01 2.200000000000000000e+01 1.900000000000000000e+01 3.000000000000000000e+01
1.864999999999999991e+00 5.300000000000000000e+01 4.000000000000000000e+01 3.000000000000000000e+01 1.800000000000000000e+01 1.500000000000000000e+01 3.200000000000000000e+01
1.870000000000000107e+00 5.500000000000000000e+01 3.500000000000000000e+01 3.300000000000000000e+01 2.200000000000000000e+01 1.900000000000000000e+01 3.200000000000000000e+01
1.875000000000000000e+00 5.500000000000000000e+01 3.600000000000000000e+01 3.100000000000000000e+01 2.100000000000000000e+01 1.900000000000000000e+01 3.200000000000000000e+01
1.879999999999999893e+00 6.100000000000000000e+01 3.600000000000000000e+01 2.700000000000000000e+01 2.600000000000000000e+01 1.800000000000000000e+01 3.200000000000000000e+01
1.885000000000000009e+00 7.500000000000000000e+01 3.300000000000000000e+01 2.400000000000000000e+01 2.300000000000000000e+01 2.200000000000000000e+01 3.100000000000000000e+01
1.889999999999999902e+00 6.100000000000000000e+01 3.800000000000000000e+01 3.400000000000000000e+01 2.500000000000000000e+01 2.000000000000000000e+01 3.100000000000000000e+01
1.895000000000000018e+00 5.600000000000000000e+01 5.100000000000000000e+01 3.400000000000000000e+01 2.600000000000000000e+01 1.800000000000000000e+01 3.100000000000000000e+01
1.899999999999999911e+00 4.900000000000000000e+01 4.200000000000000000e+01 3.400000000000000000e+01 2.600000000000000000e+01 1.900000000000000000e+01 3.100000000000000000e+01
1.905000000000000027e+00 6.400000000000000000e+01 4.000000000000000000e+01 3.000000000000000000e+01 2.300000000000000000e+01 1.900000000000000000e+01 3.000000000000000000e+01
1.909999999999999920e+00 6.400000000000000000e+01 4.800000000000000000e+01 4.300000000000000000e+01 1.600000000000000000e+01 1.200000000000000000e+01 3.000000000000000000e+01
1.915000000000000036e+00 5.400000000000000000e+01 3.900000000000000000e+01 3.700000000000000000e+01 1.800000000000000000e+01 1.800000000000000000e+01 3.100000000000000000e+01
1.919999999999999929e+00 5.200000000000000000e+01 3.800000000000000000e+01 3.600000000000000000e+01 1.900000000000000000e+01 1.700000000000000000e+01 3.300000000000000000e+01
1.925000000000000044e+00 8.100000000000000000e+01 4.100000000000000000e+01 3.300000000000000000e+01 2.000000000000000000e+01 1.800000000000000000e+01 2.900000000000000000e+01
1.929999999999999938e+00 7.800000000000000000e+01 4.300000000000000000e+01 3.900000000000000000e+01 2.200000000000000000e+01 1.800000000000000000e+01 2.900000000000000000e+01
1.935000000000000053e+00 6.100000000000000000e+01 4.200000000000000000e+01 3.900000000000000000e+01 1.600000000000000000e+01 1.600000000000000000e+01 2.900000000000000000e+01
1.939999999999999947e+00 5.500000000000000000e+01 4.200000000000000000e+01 3.600000000000000000e+01 2.700000000000000000e+01 1.300000000000000000e+01 3.000000000000000000e+01
1.945000000000000062e+00 4.900000000000000000e+01 4.300000000000000000e+01 3.600000000000000000e+01 3.400000000000000000e+01 2.600000000000000000e+01 3.100000000000000000e+01
1.949999999999999956e+00 6.100000000000000000e+01 4.900000000000000000e+01 3.900000000000000000e+01 1.500000000000000000e+01 1.500000000000000000e+01 2.800000000000000000e+01
1.955000000000000071e+00 6.800000000000000000e+01 5.300000000000000000e+01 4.500000000000000000e+01 3.100000000000000000e+01 1.500000000000000000e+01 3.000000000000000000e+01
1.959999999999999964e+00 7.200000000000000000e+01 6.400000000000000000e+01 4.200000000000000000e+01 2.700000000000000000e+01 1.800000000000000000e+01 3.100000000000000000e+01
1.965000000000000080e+00 5.500000000000000000e+01 5.400000000000000000e+01 4.100000000000000000e+01 3.400000000000000000e+01 1.900000000000000000e+01 3.000000000000000000e+01
1.969999999999999973e+00 6.700000000000000000e+01 5.300000000000000000e+01 4.000000000000000000e+01 3.200000000000000000e+01 1.800000000000000000e+01 3.000000000000000000e+01
1.975000000000000089e+00 5.300000000000000000e+01 5.200000000000000000e+01 4.000000000000000000e+01 2.700000000000000000e+01 1.500000000000000000e+01 3.100000000000000000e+01
1.979999999999999982e+00 5.700000000000000000e+01 4.700000000000000000e+01 3.700000000000000000e+01 2.900000000000000000e+01 1.500000000000000000e+01 3.100000000000000000e+01
1.985000000000000098e+00 6.600000000000000000e+01 5.300000000000000000e+01 4.200000000000000000e+01 3.300000000000000000e+01 1.900000000000000000e+01 3.000000000000000000e+01
1.989999999999999991e+00 6.800000000000000000e+01 5.200000000000000000e+01 4.600000000000000000e+01 4.400000000000000000e+01 1.600000000000000000e+01 3.000000000000000000e+01
1.995000000000000107e+00 6.600000000000000000e+01 6.500000000000000000e+01 4.000000000000000000e+01 3.500000000000000000e+01 1.500000000000000000e+01 2.900000000000000000e+01
2.000000000000000000e+00 7.600000000000000000e+01 5.500000000000000000e+01 3.800000000000000000e+01 3.000000000000000000e+01 1.800000000000000000e+01 2.900000000000000000e+01
