# Supplementary material for: Microscopic mechanisms of pressure-induced amorphous-amorphous transitions and crystallisation in silicon
Source: Nat Commun. 2024 Jan 16;15:368. doi: 10.1038/s41467-023-44332-6 (PMC10792069; doi:10.1038/s41467-023-44332-6)
Supplement: Supplementary file 5 — Source Data [file 41467_2023_44332_MOESM5_ESM.zip › Source Data Combined Final/NCOMMS-23-21448B Source Data/SourceData/source_data_Main/Fig5c.txt]

# Volume    Distribution for the time window [0, 30] ps
1.101249999999999929e+01 0.000000000000000000e+00 0.000000000000000000e+00 0.000000000000000000e+00 0.000000000000000000e+00 0.000000000000000000e+00 0.000000000000000000e+00 0.000000000000000000e+00 0.000000000000000000e+00 0.000000000000000000e+00 0.000000000000000000e+00 0.000000000000000000e+00 0.000000000000000000e+00 0.000000000000000000e+00 0.000000000000000000e+00 0.000000000000000000e+00 0.000000000000000000e+00 0.000000000000000000e+00 0.000000000000000000e+00 0.000000000000000000e+00 0.000000000000000000e+00 0.000000000000000000e+00 0.000000000000000000e+00 0.000000000000000000e+00 0.000000000000000000e+00 0.000000000000000000e+00 0.000000000000000000e+00 0.000000000000000000e+00 0.000000000000000000e+00 0.000000000000000000e+00 0.000000000000000000e+00 0.000000000000000000e+00
1.103750000000000142e+01 0.000000000000000000e+00 0.000000000000000000e+00 0.000000000000000000e+00 0.000000000000000000e+00 0.000000000000000000e+00 0.000000000000000000e+00 0.000000000000000000e+00 0.000000000000000000e+00 0.000000000000000000e+00 0.000000000000000000e+00 0.000000000000000000e+00 0.000000000000000000e+00 0.000000000000000000e+00 0.000000000000000000e+00 0.000000000000000000e+00 0.000000000000000000e+00 0.000000000000000000e+00 0.000000000000000000e+00 0.000000000000000000e+00 0.000000000000000000e+00 0.000000000000000000e+00 0.000000000000000000e+00 0.000000000000000000e+00 0.000000000000000000e+00 0.000000000000000000e+00 0.000000000000000000e+00 0.000000000000000000e+00 0.000000000000000000e+00 0.000000000000000000e+00 0.000000000000000000e+00 0.000000000000000000e+00
1.106250000000000000e+01 0.000000000000000000e+00 0.000000000000000000e+00 0.000000000000000000e+00 0.000000000000000000e+00 0.000000000000000000e+00 0.000000000000000000e+00 0.000000000000000000e+00 0.000000000000000000e+00 0.000000000000000000e+00 0.000000000000000000e+00 0.000000000000000000e+00 0.000000000000000000e+00 0.000000000000000000e+00 0.000000000000000000e+00 0.000000000000000000e+00 0.000000000000000000e+00 0.000000000000000000e+00 0.000000000000000000e+00 0.000000000000000000e+00 0.000000000000000000e+00 0.000000000000000000e+00 0.000000000000000000e+00 0.000000000000000000e+00 0.000000000000000000e+00 0.000000000000000000e+00 0.000000000000000000e+00 0.000000000000000000e+00 0.000000000000000000e+00 0.000000000000000000e+00 0.000000000000000000e+00 0.000000000000000000e+00
1.108749999999999858e+01 0.000000000000000000e+00 0.000000000000000000e+00 0.000000000000000000e+00 0.000000000000000000e+00 0.000000000000000000e+00 0.000000000000000000e+00 0.000000000000000000e+00 0.000000000000000000e+00 0.000000000000000000e+00 0.000000000000000000e+00 0.000000000000000000e+00 0.000000000000000000e+00 0.000000000000000000e+00 0.000000000000000000e+00 0.000000000000000000e+00 0.000000000000000000e+00 0.000000000000000000e+00 0.000000000000000000e+00 0.000000000000000000e+00 0.000000000000000000e+00 0.000000000000000000e+00 0.000000000000000000e+00 0.000000000000000000e+00 0.000000000000000000e+00 0.000000000000000000e+00 0.000000000000000000e+00 0.000000000000000000e+00 0.000000000000000000e+00 0.000000000000000000e+00 0.000000000000000000e+00 0.000000000000000000e+00
1.111250000000000071e+01 0.000000000000000000e+00 0.000000000000000000e+00 0.000000000000000000e+00 0.000000000000000000e+00 0.000000000000000000e+00 0.000000000000000000e+00 0.000000000000000000e+00 0.000000000000000000e+00 0.000000000000000000e+00 0.000000000000000000e+00 0.000000000000000000e+00 0.000000000000000000e+00 0.000000000000000000e+00 0.000000000000000000e+00 0.000000000000000000e+00 0.000000000000000000e+00 0.000000000000000000e+00 0.000000000000000000e+00 0.000000000000000000e+00 0.000000000000000000e+00 0.000000000000000000e+00 0.000000000000000000e+00 0.000000000000000000e+00 0.000000000000000000e+00 0.000000000000000000e+00 0.000000000000000000e+00 0.000000000000000000e+00 0.000000000000000000e+00 0.000000000000000000e+00 0.000000000000000000e+00 0.000000000000000000e+00
1.113749999999999929e+01 0.000000000000000000e+00 0.000000000000000000e+00 0.000000000000000000e+00 0.000000000000000000e+00 0.000000000000000000e+00 0.000000000000000000e+00 0.000000000000000000e+00 0.000000000000000000e+00 0.000000000000000000e+00 0.000000000000000000e+00 0.000000000000000000e+00 0.000000000000000000e+00 0.000000000000000000e+00 0.000000000000000000e+00 0.000000000000000000e+00 0.000000000000000000e+00 0.000000000000000000e+00 0.000000000000000000e+00 0.000000000000000000e+00 0.000000000000000000e+00 0.000000000000000000e+00 0.000000000000000000e+00 0.000000000000000000e+00 0.000000000000000000e+00 0.000000000000000000e+00 0.000000000000000000e+00 0.000000000000000000e+00 0.000000000000000000e+00 0.000000000000000000e+00 0.000000000000000000e+00 0.000000000000000000e+00
1.116250000000000142e+01 0.000000000000000000e+00 0.000000000000000000e+00 0.000000000000000000e+00 0.000000000000000000e+00 0.000000000000000000e+00 0.000000000000000000e+00 0.000000000000000000e+00 0.000000000000000000e+00 0.000000000000000000e+00 0.000000000000000000e+00 0.000000000000000000e+00 0.000000000000000000e+00 0.000000000000000000e+00 0.000000000000000000e+00 0.000000000000000000e+00 0.000000000000000000e+00 0.000000000000000000e+00 0.000000000000000000e+00 0.000000000000000000e+00 0.000000000000000000e+00 0.000000000000000000e+00 0.000000000000000000e+00 0.000000000000000000e+00 0.000000000000000000e+00 0.000000000000000000e+00 0.000000000000000000e+00 0.000000000000000000e+00 0.000000000000000000e+00 0.000000000000000000e+00 0.000000000000000000e+00 0.000000000000000000e+00
1.118750000000000000e+01 0.000000000000000000e+00 0.000000000000000000e+00 0.000000000000000000e+00 0.000000000000000000e+00 0.000000000000000000e+00 0.000000000000000000e+00 0.000000000000000000e+00 0.000000000000000000e+00 0.000000000000000000e+00 0.000000000000000000e+00 0.000000000000000000e+00 0.000000000000000000e+00 0.000000000000000000e+00 0.000000000000000000e+00 0.000000000000000000e+00 0.000000000000000000e+00 0.000000000000000000e+00 0.000000000000000000e+00 0.000000000000000000e+00 0.000000000000000000e+00 0.000000000000000000e+00 0.000000000000000000e+00 0.000000000000000000e+00 0.000000000000000000e+00 0.000000000000000000e+00 0.000000000000000000e+00 0.000000000000000000e+00 0.000000000000000000e+00 0.000000000000000000e+00 0.000000000000000000e+00 0.000000000000000000e+00
1.121249999999999858e+01 0.000000000000000000e+00 0.000000000000000000e+00 0.000000000000000000e+00 0.000000000000000000e+00 0.000000000000000000e+00 0.000000000000000000e+00 0.000000000000000000e+00 0.000000000000000000e+00 0.000000000000000000e+00 0.000000000000000000e+00 0.000000000000000000e+00 0.000000000000000000e+00 0.000000000000000000e+00 0.000000000000000000e+00 0.000000000000000000e+00 0.000000000000000000e+00 0.000000000000000000e+00 0.000000000000000000e+00 0.000000000000000000e+00 0.000000000000000000e+00 0.000000000000000000e+00 0.000000000000000000e+00 0.000000000000000000e+00 0.000000000000000000e+00 0.000000000000000000e+00 0.000000000000000000e+00 0.000000000000000000e+00 0.000000000000000000e+00 0.000000000000000000e+00 0.000000000000000000e+00 0.000000000000000000e+00
1.123750000000000071e+01 0.000000000000000000e+00 0.000000000000000000e+00 0.000000000000000000e+00 0.000000000000000000e+00 0.000000000000000000e+00 0.000000000000000000e+00 0.000000000000000000e+00 0.000000000000000000e+00 0.000000000000000000e+00 0.000000000000000000e+00 0.000000000000000000e+00 0.000000000000000000e+00 0.000000000000000000e+00 0.000000000000000000e+00 0.000000000000000000e+00 0.000000000000000000e+00 0.000000000000000000e+00 0.000000000000000000e+00 0.000000000000000000e+00 0.000000000000000000e+00 0.000000000000000000e+00 0.000000000000000000e+00 0.000000000000000000e+00 0.000000000000000000e+00 0.000000000000000000e+00 0.000000000000000000e+00 0.000000000000000000e+00 0.000000000000000000e+00 0.000000000000000000e+00 0.000000000000000000e+00 0.000000000000000000e+00
1.126249999999999929e+01 0.000000000000000000e+00 0.000000000000000000e+00 0.000000000000000000e+00 0.000000000000000000e+00 0.000000000000000000e+00 0.000000000000000000e+00 0.000000000000000000e+00 0.000000000000000000e+00 0.000000000000000000e+00 0.000000000000000000e+00 0.000000000000000000e+00 0.000000000000000000e+00 0.000000000000000000e+00 0.000000000000000000e+00 0.000000000000000000e+00 0.000000000000000000e+00 0.000000000000000000e+00 0.000000000000000000e+00 0.000000000000000000e+00 0.000000000000000000e+00 0.000000000000000000e+00 0.000000000000000000e+00 0.000000000000000000e+00 0.000000000000000000e+00 0.000000000000000000e+00 0.000000000000000000e+00 0.000000000000000000e+00 0.000000000000000000e+00 0.000000000000000000e+00 0.000000000000000000e+00 0.000000000000000000e+00
1.128750000000000142e+01 0.000000000000000000e+00 0.000000000000000000e+00 0.000000000000000000e+00 0.000000000000000000e+00 0.000000000000000000e+00 0.000000000000000000e+00 0.000000000000000000e+00 0.000000000000000000e+00 0.000000000000000000e+00 0.000000000000000000e+00 0.000000000000000000e+00 0.000000000000000000e+00 0.000000000000000000e+00 0.000000000000000000e+00 0.000000000000000000e+00 0.000000000000000000e+00 0.000000000000000000e+00 0.000000000000000000e+00 0.000000000000000000e+00 0.000000000000000000e+00 0.000000000000000000e+00 0.000000000000000000e+00 0.000000000000000000e+00 0.000000000000000000e+00 0.000000000000000000e+00 0.000000000000000000e+00 4.882812499999930645e-06 0.000000000000000000e+00 0.000000000000000000e+00 0.000000000000000000e+00 0.000000000000000000e+00
1.131250000000000000e+01 0.000000000000000000e+00 0.000000000000000000e+00 0.000000000000000000e+00 0.000000000000000000e+00 0.000000000000000000e+00 0.000000000000000000e+00 0.000000000000000000e+00 0.000000000000000000e+00 0.000000000000000000e+00 0.000000000000000000e+00 0.000000000000000000e+00 0.000000000000000000e+00 0.000000000000000000e+00 0.000000000000000000e+00 0.000000000000000000e+00 0.000000000000000000e+00 0.000000000000000000e+00 0.000000000000000000e+00 0.000000000000000000e+00 0.000000000000000000e+00 0.000000000000000000e+00 0.000000000000000000e+00 0.000000000000000000e+00 0.000000000000000000e+00 0.000000000000000000e+00 0.000000000000000000e+00 2.929687500000166588e-05 0.000000000000000000e+00 3.417968750000194126e-05 0.000000000000000000e+00 0.000000000000000000e+00
1.133749999999999858e+01 0.000000000000000000e+00 0.000000000000000000e+00 0.000000000000000000e+00 0.000000000000000000e+00 0.000000000000000000e+00 0.000000000000000000e+00 0.000000000000000000e+00 0.000000000000000000e+00 0.000000000000000000e+00 0.000000000000000000e+00 0.000000000000000000e+00 0.000000000000000000e+00 0.000000000000000000e+00 0.000000000000000000e+00 0.000000000000000000e+00 0.000000000000000000e+00 0.000000000000000000e+00 0.000000000000000000e+00 0.000000000000000000e+00 0.000000000000000000e+00 0.000000000000000000e+00 0.000000000000000000e+00 0.000000000000000000e+00 0.000000000000000000e+00 0.000000000000000000e+00 0.000000000000000000e+00 9.765624999999861290e-06 0.000000000000000000e+00 2.929687499999958218e-05 0.000000000000000000e+00 0.000000000000000000e+00
1.136250000000000071e+01 0.000000000000000000e+00 0.000000000000000000e+00 0.000000000000000000e+00 0.000000000000000000e+00 0.000000000000000000e+00 0.000000000000000000e+00 0.000000000000000000e+00 0.000000000000000000e+00 0.000000000000000000e+00 0.000000000000000000e+00 0.000000000000000000e+00 0.000000000000000000e+00 0.000000000000000000e+00 0.000000000000000000e+00 0.000000000000000000e+00 0.000000000000000000e+00 0.000000000000000000e+00 0.000000000000000000e+00 0.000000000000000000e+00 0.000000000000000000e+00 0.000000000000000000e+00 0.000000000000000000e+00 0.000000000000000000e+00 0.000000000000000000e+00 0.000000000000000000e+00 0.000000000000000000e+00 9.765624999999861290e-06 0.000000000000000000e+00 1.464843749999979109e-05 0.000000000000000000e+00 2.441406249999965238e-05
1.138749999999999929e+01 0.000000000000000000e+00 0.000000000000000000e+00 0.000000000000000000e+00 0.000000000000000000e+00 4.882812499999930645e-06 0.000000000000000000e+00 0.000000000000000000e+00 0.000000000000000000e+00 0.000000000000000000e+00 0.000000000000000000e+00 0.000000000000000000e+00 0.000000000000000000e+00 0.000000000000000000e+00 0.000000000000000000e+00 0.000000000000000000e+00 0.000000000000000000e+00 0.000000000000000000e+00 0.000000000000000000e+00 0.000000000000000000e+00 0.000000000000000000e+00 0.000000000000000000e+00 0.000000000000000000e+00 0.000000000000000000e+00 0.000000000000000000e+00 0.000000000000000000e+00 0.000000000000000000e+00 9.765624999999861290e-06 0.000000000000000000e+00 9.765624999999861290e-06 0.000000000000000000e+00 1.953124999999972258e-05
1.141250000000000142e+01 0.000000000000000000e+00 0.000000000000000000e+00 0.000000000000000000e+00 0.000000000000000000e+00 2.441406249999965238e-05 0.000000000000000000e+00 0.000000000000000000e+00 0.000000000000000000e+00 0.000000000000000000e+00 0.000000000000000000e+00 0.000000000000000000e+00 0.000000000000000000e+00 0.000000000000000000e+00 0.000000000000000000e+00 0.000000000000000000e+00 0.000000000000000000e+00 0.000000000000000000e+00 0.000000000000000000e+00 0.000000000000000000e+00 0.000000000000000000e+00 0.000000000000000000e+00 0.000000000000000000e+00 0.000000000000000000e+00 0.000000000000000000e+00 0.000000000000000000e+00 0.000000000000000000e+00 4.882812499999930645e-06 0.000000000000000000e+00 9.765624999999861290e-06 0.000000000000000000e+00 1.464843749999979109e-05
1.143750000000000000e+01 0.000000000000000000e+00 0.000000000000000000e+00 0.000000000000000000e+00 0.000000000000000000e+00 1.953125000000111171e-05 0.000000000000000000e+00 0.000000000000000000e+00 0.000000000000000000e+00 0.000000000000000000e+00 0.000000000000000000e+00 0.000000000000000000e+00 0.000000000000000000e+00 0.000000000000000000e+00 0.000000000000000000e+00 0.000000000000000000e+00 0.000000000000000000e+00 0.000000000000000000e+00 0.000000000000000000e+00 0.000000000000000000e+00 0.000000000000000000e+00 0.000000000000000000e+00 0.000000000000000000e+00 0.000000000000000000e+00 0.000000000000000000e+00 0.000000000000000000e+00 0.000000000000000000e+00 9.765625000000555857e-06 0.000000000000000000e+00 9.765625000000555857e-06 0.000000000000000000e+00 1.953125000000111171e-05
1.146249999999999858e+01 0.000000000000000000e+00 0.000000000000000000e+00 0.000000000000000000e+00 0.000000000000000000e+00 1.464843749999979109e-05 0.000000000000000000e+00 0.000000000000000000e+00 0.000000000000000000e+00 0.000000000000000000e+00 0.000000000000000000e+00 0.000000000000000000e+00 0.000000000000000000e+00 0.000000000000000000e+00 0.000000000000000000e+00 0.000000000000000000e+00 0.000000000000000000e+00 0.000000000000000000e+00 0.000000000000000000e+00 9.765624999999861290e-06 0.000000000000000000e+00 0.000000000000000000e+00 0.000000000000000000e+00 0.000000000000000000e+00 0.000000000000000000e+00 0.000000000000000000e+00 0.000000000000000000e+00 2.441406249999965238e-05 0.000000000000000000e+00 0.000000000000000000e+00 9.765624999999861290e-06 1.464843749999979109e-05
1.148750000000000071e+01 0.000000000000000000e+00 0.000000000000000000e+00 0.000000000000000000e+00 0.000000000000000000e+00 9.765624999999861290e-06 0.000000000000000000e+00 0.000000000000000000e+00 0.000000000000000000e+00 3.906249999999944516e-05 0.000000000000000000e+00 0.000000000000000000e+00 0.000000000000000000e+00 0.000000000000000000e+00 0.000000000000000000e+00 0.000000000000000000e+00 0.000000000000000000e+00 0.000000000000000000e+00 0.000000000000000000e+00 3.417968749999951536e-05 0.000000000000000000e+00 0.000000000000000000e+00 0.000000000000000000e+00 0.000000000000000000e+00 0.000000000000000000e+00 0.000000000000000000e+00 0.000000000000000000e+00 2.441406249999965238e-05 0.000000000000000000e+00 9.765624999999861290e-06 9.277343749999868649e-05 1.464843749999979109e-05
1.151249999999999929e+01 0.000000000000000000e+00 0.000000000000000000e+00 0.000000000000000000e+00 0.000000000000000000e+00 1.464843749999979109e-05 0.000000000000000000e+00 0.000000000000000000e+00 0.000000000000000000e+00 2.441406249999965238e-05 0.000000000000000000e+00 0.000000000000000000e+00 0.000000000000000000e+00 0.000000000000000000e+00 0.000000000000000000e+00 0.000000000000000000e+00 0.000000000000000000e+00 0.000000000000000000e+00 0.000000000000000000e+00 2.441406249999965238e-05 0.000000000000000000e+00 0.000000000000000000e+00 0.000000000000000000e+00 2.929687499999958218e-05 0.000000000000000000e+00 2.929687499999958218e-05 0.000000000000000000e+00 3.906249999999944516e-05 0.000000000000000000e+00 6.347656249999909415e-05 3.906249999999944516e-05 1.953124999999972258e-05
1.153750000000000142e+01 0.000000000000000000e+00 0.000000000000000000e+00 0.000000000000000000e+00 3.417968749999951536e-05 1.953124999999972258e-05 0.000000000000000000e+00 0.000000000000000000e+00 0.000000000000000000e+00 1.464843749999979109e-05 0.000000000000000000e+00 2.441406249999965238e-05 0.000000000000000000e+00 0.000000000000000000e+00 0.000000000000000000e+00 0.000000000000000000e+00 0.000000000000000000e+00 0.000000000000000000e+00 0.000000000000000000e+00 1.464843749999979109e-05 0.000000000000000000e+00 0.000000000000000000e+00 0.000000000000000000e+00 1.464843749999979109e-05 0.000000000000000000e+00 5.371093749999923455e-05 5.859374999999916435e-05 1.171874999999983287e-04 0.000000000000000000e+00 3.417968749999951536e-05 4.394531249999937496e-05 9.765624999999861290e-06
1.156250000000000000e+01 0.000000000000000000e+00 0.000000000000000000e+00 0.000000000000000000e+00 9.765625000000555857e-06 2.441406250000138710e-05 0.000000000000000000e+00 0.000000000000000000e+00 0.000000000000000000e+00 3.906250000000222343e-05 0.000000000000000000e+00 2.441406250000138710e-05 0.000000000000000000e+00 0.000000000000000000e+00 0.000000000000000000e+00 0.000000000000000000e+00 0.000000000000000000e+00 0.000000000000000000e+00 0.000000000000000000e+00 9.765625000000555857e-06 0.000000000000000000e+00 0.000000000000000000e+00 2.929687500000166588e-05 1.464843750000083294e-05 4.882812500000277928e-06 4.882812500000277420e-05 1.464843750000083294e-05 3.906250000000222343e-05 0.000000000000000000e+00 4.394531250000249881e-05 2.441406250000138710e-05 4.394531250000249881e-05
1.158749999999999858e+01 0.000000000000000000e+00 0.000000000000000000e+00 0.000000000000000000e+00 4.882812499999930645e-06 2.441406249999965238e-05 0.000000000000000000e+00 0.000000000000000000e+00 0.000000000000000000e+00 5.859374999999916435e-05 0.000000000000000000e+00 2.441406249999965238e-05 0.000000000000000000e+00 0.000000000000000000e+00 0.000000000000000000e+00 0.000000000000000000e+00 0.000000000000000000e+00 0.000000000000000000e+00 0.000000000000000000e+00 9.765624999999861290e-06 0.000000000000000000e+00 0.000000000000000000e+00 2.929687499999958218e-05 1.464843749999979109e-05 2.441406249999965238e-05 2.929687499999958218e-05 5.371093749999923455e-05 5.371093749999923455e-05 0.000000000000000000e+00 9.277343749999868649e-05 3.417968749999951536e-05 1.953124999999972258e-05
1.161250000000000071e+01 0.000000000000000000e+00 0.000000000000000000e+00 0.000000000000000000e+00 4.882812499999930645e-06 1.464843749999979109e-05 0.000000000000000000e+00 0.000000000000000000e+00 0.000000000000000000e+00 6.347656249999909415e-05 0.000000000000000000e+00 1.953124999999972258e-05 0.000000000000000000e+00 0.000000000000000000e+00 0.000000000000000000e+00 0.000000000000000000e+00 0.000000000000000000e+00 0.000000000000000000e+00 0.000000000000000000e+00 4.882812499999930645e-06 0.000000000000000000e+00 2.441406249999965238e-05 4.394531249999937496e-05 9.765624999999861290e-06 1.953124999999972258e-05 1.953124999999972258e-05 1.025390624999985461e-04 2.929687499999958218e-05 1.464843749999979109e-05 1.074218749999984691e-04 1.123046874999984057e-04 1.074218749999984691e-04
1.163749999999999929e+01 0.000000000000000000e+00 0.000000000000000000e+00 0.000000000000000000e+00 4.882812499999930645e-06 1.464843749999979109e-05 0.000000000000000000e+00 0.000000000000000000e+00 0.000000000000000000e+00 3.906249999999944516e-05 0.000000000000000000e+00 1.953124999999972258e-05 0.000000000000000000e+00 0.000000000000000000e+00 0.000000000000000000e+00 0.000000000000000000e+00 0.000000000000000000e+00 0.000000000000000000e+00 0.000000000000000000e+00 2.929687499999958218e-05 0.000000000000000000e+00 4.882812499999930476e-05 6.835937499999903072e-05 3.417968749999951536e-05 1.220703124999982653e-04 3.906249999999944516e-05 1.416015624999980116e-04 1.025390624999985461e-04 3.906249999999944516e-05 1.318359374999981384e-04 1.269531249999981883e-04 1.318359374999981384e-04
1.166250000000000142e+01 0.000000000000000000e+00 0.000000000000000000e+00 0.000000000000000000e+00 0.000000000000000000e+00 9.765624999999861290e-06 0.000000000000000000e+00 0.000000000000000000e+00 0.000000000000000000e+00 3.417968749999951536e-05 0.000000000000000000e+00 3.906249999999944516e-05 4.882812499999930645e-06 1.464843749999979109e-05 0.000000000000000000e+00 0.000000000000000000e+00 5.371093749999923455e-05 2.929687499999958218e-05 0.000000000000000000e+00 7.812499999999889032e-05 0.000000000000000000e+00 5.371093749999923455e-05 4.394531249999937496e-05 8.300781249999882689e-05 1.171874999999983287e-04 8.789062499999874991e-05 1.074218749999984691e-04 1.660156249999976538e-04 3.906249999999944516e-05 1.855468749999973730e-04 1.513671874999978576e-04 1.367187499999980614e-04
1.168750000000000000e+01 0.000000000000000000e+00 0.000000000000000000e+00 4.882812500000277420e-05 4.882812500000277928e-06 9.765625000000555857e-06 0.000000000000000000e+00 0.000000000000000000e+00 1.953125000000111171e-05 2.929687500000166588e-05 0.000000000000000000e+00 5.371093750000305637e-05 4.882812500000277420e-05 5.859375000000333175e-05 0.000000000000000000e+00 0.000000000000000000e+00 3.906250000000222343e-05 1.953125000000111171e-05 1.953125000000111171e-05 1.416015625000080404e-04 4.394531250000249881e-05 5.859375000000333175e-05 4.882812500000277420e-05 7.812500000000444686e-05 1.074218750000061127e-04 6.835937500000388253e-05 1.757812500000099953e-04 1.757812500000099953e-04 1.074218750000061127e-04 1.708984375000097199e-04 1.562500000000088937e-04 2.197265625000125009e-04
1.171249999999999858e+01 0.000000000000000000e+00 0.000000000000000000e+00 2.441406249999965238e-05 4.882812499999930645e-06 9.765624999999861290e-06 0.000000000000000000e+00 0.000000000000000000e+00 1.953124999999972258e-05 3.417968749999951536e-05 2.929687499999958218e-05 2.441406249999965238e-05 4.882812499999930476e-05 3.906249999999944516e-05 0.000000000000000000e+00 2.441406249999965238e-05 6.347656249999909415e-05 1.464843749999979109e-05 7.324218749999895374e-05 7.812499999999889032e-05 2.441406249999965238e-05 1.025390624999985461e-04 8.789062499999874991e-05 4.394531249999937496e-05 8.300781249999882689e-05 9.765624999999860951e-05 2.197265624999968883e-04 1.757812499999974998e-04 2.197265624999968883e-04 2.197265624999968883e-04 2.099609374999970423e-04 1.757812499999974998e-04
1.173750000000000071e+01 0.000000000000000000e+00 0.000000000000000000e+00 1.464843749999979109e-05 4.882812499999930645e-06 9.765624999999861290e-06 0.000000000000000000e+00 0.000000000000000000e+00 1.464843749999979109e-05 2.441406249999965238e-05 2.441406249999965238e-05 2.929687499999958218e-05 3.906249999999944516e-05 4.394531249999937496e-05 2.929687499999958218e-05 1.953124999999972258e-05 5.859374999999916435e-05 4.882812499999930476e-05 1.171874999999983287e-04 8.789062499999874991e-05 4.882812499999930476e-05 9.765624999999860951e-05 1.464843749999979075e-04 4.394531249999937496e-05 1.269531249999981883e-04 1.367187499999980614e-04 1.660156249999976538e-04 1.904296874999972960e-04 3.955078124999943882e-04 2.490234374999964807e-04 2.050781249999970922e-04 1.904296874999972960e-04
1.176249999999999929e+01 0.000000000000000000e+00 1.464843749999979109e-05 9.765624999999861290e-06 0.000000000000000000e+00 1.464843749999979109e-05 0.000000000000000000e+00 0.000000000000000000e+00 1.464843749999979109e-05 2.441406249999965238e-05 4.882812499999930476e-05 1.953124999999972258e-05 4.394531249999937496e-05 7.324218749999895374e-05 4.882812499999930476e-05 4.394531249999937496e-05 7.812499999999889032e-05 2.929687499999958218e-05 1.367187499999980614e-04 1.611328124999977308e-04 3.417968749999951536e-05 1.318359374999981384e-04 2.783203124999960730e-04 8.789062499999874991e-05 1.464843749999979075e-04 2.734374999999961229e-04 1.806640624999974500e-04 3.076171874999956111e-04 4.003906249999943383e-04 2.783203124999960730e-04 2.148437499999969382e-04 2.099609374999970423e-04
1.178750000000000142e+01 0.000000000000000000e+00 2.929687499999958218e-05 3.417968749999951536e-05 4.882812499999930645e-06 0.000000000000000000e+00 0.000000000000000000e+00 0.000000000000000000e+00 2.441406249999965238e-05 9.277343749999868649e-05 2.441406249999965238e-05 5.859374999999916435e-05 2.929687499999958218e-05 1.611328124999977308e-04 7.812499999999889032e-05 6.835937499999903072e-05 8.789062499999874991e-05 9.277343749999868649e-05 1.806640624999974500e-04 2.294921874999967615e-04 1.171874999999983287e-04 2.246093749999968114e-04 2.246093749999968114e-04 7.324218749999895374e-05 1.806640624999974500e-04 3.027343749999957152e-04 3.369140624999952035e-04 3.759765624999946961e-04 4.736328124999932649e-04 5.419921874999923499e-04 2.832031249999960231e-04 2.636718749999962768e-04
1.181250000000000000e+01 0.000000000000000000e+00 2.929687500000166588e-05 2.441406250000138710e-05 4.882812500000277928e-06 2.929687500000166588e-05 7.812500000000444686e-05 0.000000000000000000e+00 4.882812500000277420e-05 7.324218750000415792e-05 2.929687500000166588e-05 1.269531250000072143e-04 1.074218750000061127e-04 1.708984375000097199e-04 7.812500000000444686e-05 3.417968750000194126e-05 7.324218750000415792e-05 9.765625000000554840e-05 2.587890625000147039e-04 1.757812500000099953e-04 1.367187500000077651e-04 1.806640625000102706e-04 2.929687500000166317e-04 1.123046875000063881e-04 2.099609375000119230e-04 2.978515625000169070e-04 3.320312500000188890e-04 5.419921875000308390e-04 6.054687500000343649e-04 5.517578125000313898e-04 4.833984375000274802e-04 4.443359375000252771e-04
1.183749999999999858e+01 0.000000000000000000e+00 1.464843749999979109e-05 5.859374999999916435e-05 4.882812499999930645e-06 4.394531249999937496e-05 9.765624999999860951e-05 0.000000000000000000e+00 1.074218749999984691e-04 1.123046874999984057e-04 2.929687499999958218e-05 1.660156249999976538e-04 1.123046874999984057e-04 2.587890624999963267e-04 7.324218749999895374e-05 1.074218749999984691e-04 9.765624999999860951e-05 1.855468749999973730e-04 2.392578124999966075e-04 3.173828124999955114e-04 1.806640624999974500e-04 2.197265624999968883e-04 3.369140624999952035e-04 1.269531249999981883e-04 5.126953124999926491e-04 4.101562499999941843e-04 4.785156249999932151e-04 5.224609374999925494e-04 6.738281249999904070e-04 5.029296874999928573e-04 7.226562499999897998e-04 5.224609374999925494e-04
1.186250000000000071e+01 0.000000000000000000e+00 9.765624999999861290e-06 5.859374999999916435e-05 4.882812499999930645e-06 2.929687499999958218e-05 2.099609374999970423e-04 3.906249999999944516e-05 6.347656249999909415e-05 1.416015624999980116e-04 3.417968749999951536e-05 1.611328124999977308e-04 1.660156249999976538e-04 2.343749999999966574e-04 1.269531249999981883e-04 1.708984374999975768e-04 1.318359374999981384e-04 2.392578124999966075e-04 2.392578124999966075e-04 3.271484374999953574e-04 1.513671874999978576e-04 2.978515624999957651e-04 3.759765624999946961e-04 2.783203124999960730e-04 6.152343749999912223e-04 5.859374999999916300e-04 6.982421874999901034e-04 7.177734374999897955e-04 9.228515624999869419e-04 7.519531249999893922e-04 9.667968749999862220e-04 7.080078124999898952e-04
1.188749999999999929e+01 0.000000000000000000e+00 9.765624999999861290e-06 1.660156249999976538e-04 8.300781249999882689e-05 4.394531249999937496e-05 2.343749999999966574e-04 6.835937499999903072e-05 1.171874999999983287e-04 1.171874999999983287e-04 7.324218749999895374e-05 2.246093749999968114e-04 1.416015624999980116e-04 3.076171874999956111e-04 1.660156249999976538e-04 2.587890624999963267e-04 1.611328124999977308e-04 2.685546874999961728e-04 3.759765624999946961e-04 3.613281249999948999e-04 1.464843749999979075e-04 5.615234374999920420e-04 4.003906249999943383e-04 4.296874999999938764e-04 6.884765624999902031e-04 7.617187499999891840e-04 7.421874999999894919e-04 1.093749999999984492e-03 1.186523437499983165e-03 9.423828124999865255e-04 1.220703124999982653e-03 7.568359374999891797e-04
1.191250000000000142e+01 0.000000000000000000e+00 4.882812499999930645e-06 9.765624999999860951e-05 5.371093749999923455e-05 2.441406249999965306e-04 2.539062499999963766e-04 1.220703124999982653e-04 1.611328124999977308e-04 1.269531249999981883e-04 2.734374999999961229e-04 2.685546874999961728e-04 2.099609374999970423e-04 3.222656249999954615e-04 2.978515624999957651e-04 3.662109374999947958e-04 2.197265624999968883e-04 3.320312499999953076e-04 4.882812499999930611e-04 5.517578124999921417e-04 2.587890624999963267e-04 7.177734374999897955e-04 5.175781249999926534e-04 3.662109374999947958e-04 7.861328124999887720e-04 1.049804687499985211e-03 9.423828124999865255e-04 1.103515624999984283e-03 1.142578124999983884e-03 1.210937499999982861e-03 1.147460937499983780e-03 8.886718749999873452e-04
1.193750000000000000e+01 2.441406250000138710e-05 2.929687500000166588e-05 9.277343750000527302e-05 2.441406250000138710e-05 1.708984375000097199e-04 2.587890625000147039e-04 1.513671875000085912e-04 9.765625000000554840e-05 1.171875000000066635e-04 4.345703125000247263e-04 2.441406250000138778e-04 2.636718750000149793e-04 4.492187500000255525e-04 3.076171875000175120e-04 3.320312500000188890e-04 2.929687500000166317e-04 4.003906250000227444e-04 5.615234375000319406e-04 6.787109375000386583e-04 3.662109375000208167e-04 9.472656250000538588e-04 6.347656250000361256e-04 5.273437500000299587e-04 8.984375000000511050e-04 9.472656250000538588e-04 1.015625000000057714e-03 1.411132812500080075e-03 1.484375000000084368e-03 1.430664062500081176e-03 1.386718750000078861e-03 1.201171875000068287e-03
1.196249999999999858e+01 3.417968749999951536e-05 3.417968749999951536e-05 1.269531249999981883e-04 2.929687499999958218e-05 1.513671874999978576e-04 3.662109374999947958e-04 1.904296874999972960e-04 1.025390624999985461e-04 2.587890624999963267e-04 3.857421874999944879e-04 4.394531249999937767e-04 3.173828124999955114e-04 4.833984374999931110e-04 3.173828124999955114e-04 4.345703124999938266e-04 4.931640624999929570e-04 4.003906249999943383e-04 8.251953124999882646e-04 8.300781249999882689e-04 5.175781249999926534e-04 8.984374999999872454e-04 7.617187499999891840e-04 9.521484374999864258e-04 1.181640624999983052e-03 9.619140624999863260e-04 1.176757812499983373e-03 1.943359374999972453e-03 1.328124999999981230e-03 1.655273437499976425e-03 1.464843749999979183e-03 1.132812499999984093e-03
1.198750000000000071e+01 9.765624999999860951e-05 4.882812499999930476e-05 1.367187499999980614e-04 1.708984374999975768e-04 2.734374999999961229e-04 2.783203124999960730e-04 2.246093749999968114e-04 2.050781249999970922e-04 5.029296874999928573e-04 3.906249999999944380e-04 4.882812499999930611e-04 4.101562499999941843e-04 4.882812499999930611e-04 3.076171874999956111e-04 5.957031249999915302e-04 6.738281249999904070e-04 5.175781249999926534e-04 8.886718749999873452e-04 7.812499999999888761e-04 5.322265624999924496e-04 1.103515624999984283e-03 8.886718749999873452e-04 1.123046874999984084e-03 1.411132812499980111e-03 1.152343749999983676e-03 1.484374999999978984e-03 2.177734374999968758e-03 1.694335937499976026e-03 1.992187499999971845e-03 2.026367187499971117e-03 1.328124999999981230e-03
1.201249999999999929e+01 1.171874999999983287e-04 1.416015624999980116e-04 1.806640624999974500e-04 5.371093749999923455e-05 3.320312499999953076e-04 4.248046874999939263e-04 1.904296874999972960e-04 2.783203124999960730e-04 3.710937499999947460e-04 5.859374999999916300e-04 6.445312499999909231e-04 4.980468749999929614e-04 4.833984374999931110e-04 4.052734374999942342e-04 6.054687499999914305e-04 8.251953124999882646e-04 5.712890624999919422e-04 1.083984374999984700e-03 9.082031249999871457e-04 8.935546874999873495e-04 1.401367187499980103e-03 1.123046874999984084e-03 1.318359374999981438e-03 1.650390624999976529e-03 1.538085937499978273e-03 1.992187499999971845e-03 2.734374999999961229e-03 2.407226562499965600e-03 2.104492187499970319e-03 2.680664062499961940e-03 2.031249999999971013e-03
1.203750000000000142e+01 1.611328124999977308e-04 2.246093749999968114e-04 1.708984374999975768e-04 1.318359374999981384e-04 3.759765624999946961e-04 3.662109374999947958e-04 3.027343749999957152e-04 4.101562499999941843e-04 4.296874999999938764e-04 6.591796874999907192e-04 6.249999999999911226e-04 6.689453124999904026e-04 5.908203124999915259e-04 5.712890624999919422e-04 9.277343749999868378e-04 9.765624999999861222e-04 8.007812499999886766e-04 1.088867187499984379e-03 1.020507812499985619e-03 1.142578124999983884e-03 1.284179687499981733e-03 1.215820312499982757e-03 1.547851562499978064e-03 2.177734374999968758e-03 1.611328124999977145e-03 2.055664062499970492e-03 2.958984374999957742e-03 2.631835937499962547e-03 2.475585937499965011e-03 3.403320312499951740e-03 2.592773437499962946e-03
1.206250000000000000e+01 1.025390625000058238e-04 3.955078125000224690e-04 2.197265625000125009e-04 1.708984375000097199e-04 3.662109375000208167e-04 3.808593750000216428e-04 2.978515625000169070e-04 6.542968750000372272e-04 5.322265625000302883e-04 7.861328125000447168e-04 6.103515625000348029e-04 8.789062500000500034e-04 8.154296875000463692e-04 8.251953125000469199e-04 8.251953125000469199e-04 1.044921875000059475e-03 9.423828125000536376e-04 1.484375000000084368e-03 1.386718750000078861e-03 1.386718750000078861e-03 1.538085937500087560e-03 1.572265625000089434e-03 1.943359375000110580e-03 2.211914062500125889e-03 2.124023437500120823e-03 2.412109375000137234e-03 3.559570312500202546e-03 3.081054687500175016e-03 3.623046875000205964e-03 4.267578125000242098e-03 2.983398437500169725e-03
1.208749999999999858e+01 1.562499999999866676e-04 3.173828124999729600e-04 2.392578124999796127e-04 1.562499999999866676e-04 3.808593749999675412e-04 3.759765624999679705e-04 3.906249999999666825e-04 7.421874999999366913e-04 6.494140624999446320e-04 6.835937499999417350e-04 7.568359374999355117e-04 1.088867187499907184e-03 9.619140624999179129e-04 9.130859374999222063e-04 8.935546874999238153e-04 1.162109374999901069e-03 1.088867187499907184e-03 1.528320312499869627e-03 1.469726562499874779e-03 1.733398437499852028e-03 2.016601562499828210e-03 1.962890624999832391e-03 2.397460937499795806e-03 2.646484374999774451e-03 2.480468749999788398e-03 2.963867187499747303e-03 4.028320312499656525e-03 4.238281249999638171e-03 3.745117187499680776e-03 4.833984374999588177e-03 4.248046874999637963e-03
1.211250000000000071e+01 1.757812500000099953e-04 3.076171875000175120e-04 4.296875000000244509e-04 1.708984375000097199e-04 4.589843750000261033e-04 3.955078125000224690e-04 5.566406250000316110e-04 7.080078125000403106e-04 8.056640625000458184e-04 1.015625000000057714e-03 1.147460937500065312e-03 1.191406250000067628e-03 1.113281250000063222e-03 1.103515625000062780e-03 1.142578125000064983e-03 1.582031250000089876e-03 1.362304687500077429e-03 1.791992187500101880e-03 2.075195312500117961e-03 1.875000000000106616e-03 2.661132812500151441e-03 2.626953125000149134e-03 2.763671875000157062e-03 3.129882812500177879e-03 2.954101562500167748e-03 3.500976562500199025e-03 4.160156250000236582e-03 4.291992187500244180e-03 4.760742187500270617e-03 5.141601562500291989e-03 4.165039062500237345e-03
1.213749999999999929e+01 2.246093749999968114e-04 5.029296874999928573e-04 3.662109374999947958e-04 2.197265624999968883e-04 6.933593749999900991e-04 7.324218749999895917e-04 5.712890624999919422e-04 7.958984374999886723e-04 7.666015624999890799e-04 1.279296874999981837e-03 1.074218749999984691e-03 1.425781249999979799e-03 1.230468749999982445e-03 1.293945312499981525e-03 1.508789062499978463e-03 1.630859374999976946e-03 1.757812499999975107e-03 2.231445312499968480e-03 2.202148437499969105e-03 2.456054687499964993e-03 3.369140624999952035e-03 2.822265624999960223e-03 3.061523437499956424e-03 3.603515624999948774e-03 3.994140624999943483e-03 4.374999999999937966e-03 5.024414062499929327e-03 5.078124999999928182e-03 5.253906249999925303e-03 6.157226562499912119e-03 4.809570312499931305e-03
1.216250000000000142e+01 2.636718749999962768e-04 4.785156249999932151e-04 4.003906249999943383e-04 2.880859374999959191e-04 7.714843749999889758e-04 9.716796874999862263e-04 5.615234374999920420e-04 9.912109374999858100e-04 1.020507812499985619e-03 1.386718749999980198e-03 1.342773437499980918e-03 1.972656249999971828e-03 1.372070312499980510e-03 1.416015624999979790e-03 2.041015624999971238e-03 2.016601562499971325e-03 2.065429687499970718e-03 2.553710937499963779e-03 2.587890624999963050e-03 3.286132812499953371e-03 3.920898437499944177e-03 3.457031249999950595e-03 4.052734374999942234e-03 4.223632812499939458e-03 4.482421874999935676e-03 5.292968749999924470e-03 6.215820312499911737e-03 6.249999999999911009e-03 5.766601562499918711e-03 6.616210937499905805e-03 6.142578124999913299e-03
1.218750000000000000e+01 2.246093750000127762e-04 5.126953125000291867e-04 4.833984375000274802e-04 4.638671875000263786e-04 8.105468750000460396e-04 1.044921875000059475e-03 7.177734375000408614e-04 1.396484375000079520e-03 1.132812500000064324e-03 1.606445312500091307e-03 1.313476562500074567e-03 2.060546875000117406e-03 2.031250000000115429e-03 1.430664062500081176e-03 2.167968750000123356e-03 2.426757812500138223e-03 2.543945312500144832e-03 3.110351562500176560e-03 2.788085937500158710e-03 4.125976562500234708e-03 4.384765625000250008e-03 4.082031250000232175e-03 4.750976562500269958e-03 4.785156250000271831e-03 5.424804687500308503e-03 5.971679687500339347e-03 6.967773437500396176e-03 7.221679687500410713e-03 7.080078125000402456e-03 7.812500000000444089e-03 7.270507812500413142e-03
1.221249999999999858e+01 3.613281249999692043e-04 6.298828124999462409e-04 5.078124999999566493e-04 6.591796874999437733e-04 1.093749999999906646e-03 1.249999999999893341e-03 9.863281249999158746e-04 1.420898437499878856e-03 1.372070312499882932e-03 1.889648437499838723e-03 1.577148437499865333e-03 2.192382812499813188e-03 2.006835937499828852e-03 1.855468749999841837e-03 2.729492187499767478e-03 3.256835937499722410e-03 3.227539062499724769e-03 3.779296874999677446e-03 3.520507812499699875e-03 5.126953124999562850e-03 4.736328124999595462e-03 4.765624999999593971e-03 6.044921874999485169e-03 5.698242187499514243e-03 6.342773437499458870e-03 7.412109374999367555e-03 9.062499999999227424e-03 8.583984374999268849e-03 8.447265624999280437e-03 8.789062499999250599e-03 8.613281249999266490e-03
1.223750000000000071e+01 7.128906250000405318e-04 6.738281250000383287e-04 6.542968750000372272e-04 8.593750000000489019e-04 1.162109375000066084e-03 1.381835937500078531e-03 1.000976562500056942e-03 1.787109375000101768e-03 1.508789062500085799e-03 1.928710937500109591e-03 1.723632812500097916e-03 2.690429687500152552e-03 2.626953125000149134e-03 2.377929687500134927e-03 2.846679687500161798e-03 3.789062500000215435e-03 3.286132812500187125e-03 4.077148437500231412e-03 4.282226562500243520e-03 5.532226562500314020e-03 5.556640625000316101e-03 5.747070312500326787e-03 6.459960937500367102e-03 6.684570312500380529e-03 7.177734375000407313e-03 9.042968750000513270e-03 1.024414062500058308e-02 9.770507812500555875e-03 1.028808593750058474e-02 1.025878906250058190e-02 9.750976562500554556e-03
1.226249999999999929e+01 6.982421874999901034e-04 1.010742187499985610e-03 8.886718749999873452e-04 9.082031249999871457e-04 1.259765624999982037e-03 1.684570312499976017e-03 1.171874999999983260e-03 2.011718749999971429e-03 1.811523437499974179e-03 2.343749999999966520e-03 2.246093749999968168e-03 2.841796874999959373e-03 3.120117187499955608e-03 2.817382812499959893e-03 3.676757812499947646e-03 4.667968749999933456e-03 3.593749999999948982e-03 4.897460937499930299e-03 5.048828124999927940e-03 6.035156249999913854e-03 6.958007812499901121e-03 6.982421874999900600e-03 7.250976562499896610e-03 7.934570312499887243e-03 8.618164062499877875e-03 9.863281249999859140e-03 1.143554687499983777e-02 1.130371093749983971e-02 1.196289062499983000e-02 1.232910156249982479e-02 1.148437499999983673e-02
1.228750000000000142e+01 9.277343749999868378e-04 1.098632812499984387e-03 9.863281249999859140e-04 1.186523437499983165e-03 1.264648437499981933e-03 1.884765624999973051e-03 1.411132812499980111e-03 2.314453124999967144e-03 1.958007812499972140e-03 2.739257812499961125e-03 2.666015624999962252e-03 3.256835937499953995e-03 3.779296874999946328e-03 3.486328124999950404e-03 4.746093749999932658e-03 5.141601562499926829e-03 5.200195312499926448e-03 5.947265624999915727e-03 6.347656249999909794e-03 6.914062499999901190e-03 7.944335937499887035e-03 8.388671874999880165e-03 9.023437499999871839e-03 8.999023437499871492e-03 9.555664062499864830e-03 1.226074218749982625e-02 1.361328124999980696e-02 1.360351562499980717e-02 1.339843749999980980e-02 1.496093749999978691e-02 1.337402343749980946e-02
1.231250000000000000e+01 1.000976562500056942e-03 1.235351562500070161e-03 1.352539062500076770e-03 1.323242187500075226e-03 1.762695312500100120e-03 2.509765625000142525e-03 1.899414062500107830e-03 2.778320312500158051e-03 2.358398437500134042e-03 3.417968750000194723e-03 3.041992187500172813e-03 3.696289062500210040e-03 4.169921875000237241e-03 4.086914062500232939e-03 5.815429687500330534e-03 5.859375000000333067e-03 6.147460937500349477e-03 6.616210937500375915e-03 7.275390625000413905e-03 7.607421875000432848e-03 9.658203125000548728e-03 9.858398437500559205e-03 1.035644531250058849e-02 1.066406250000060535e-02 1.141601562500064830e-02 1.460937500000083177e-02 1.589843750000090317e-02 1.605957031250091274e-02 1.516113281250086077e-02 1.687988281250095771e-02 1.513183593750085966e-02
1.233749999999999858e+01 1.298828124999889264e-03 1.420898437499878856e-03 1.289062499999890123e-03 1.459960937499875421e-03 2.089843749999821879e-03 3.124999999999733460e-03 2.036132812499826493e-03 3.569335937499695799e-03 3.481445312499703310e-03 4.130859374999647400e-03 3.417968749999708566e-03 4.355468749999628734e-03 4.799804687499590640e-03 5.092773437499565313e-03 6.093749999999480658e-03 7.114257812499392986e-03 6.386718749999455332e-03 7.290039062499377963e-03 8.149414062499305000e-03 8.745117187499254138e-03 1.081542968749907817e-02 1.089355468749907130e-02 1.232910156249894876e-02 1.306152343749888631e-02 1.357421874999884155e-02 1.554687499999867460e-02 1.740722656249851438e-02 1.759277343749850175e-02 1.696289062499855421e-02 1.881835937499839323e-02 1.747070312499851216e-02
1.236250000000000071e+01 1.718750000000097804e-03 1.640625000000093181e-03 1.718750000000097804e-03 1.884765625000107275e-03 2.250976562500128092e-03 2.773437500000157721e-03 2.436523437500138448e-03 3.583984375000203761e-03 3.671875000000208826e-03 4.438476562500252333e-03 4.194335937500238455e-03 5.644531250000320299e-03 5.380859375000305103e-03 5.766601562500328106e-03 7.172851562500407417e-03 7.685546875000437254e-03 7.519531250000426915e-03 8.559570312500486278e-03 9.223632812500524164e-03 9.458007812500538250e-03 1.240722656250070437e-02 1.297363281250073740e-02 1.423828125000081019e-02 1.545410156250087881e-02 1.605957031250091274e-02 1.696289062500096201e-02 2.012695312500114436e-02 1.999511718750113590e-02 1.978027343750112313e-02 2.166992187500123290e-02 1.865234375000105957e-02
1.238749999999999929e+01 2.114257812499969677e-03 2.299804687499967023e-03 2.387695312499966450e-03 2.275390624999967543e-03 2.607421874999963068e-03 3.549804687499949485e-03 3.222656249999954290e-03 4.199218749999940846e-03 4.321289062499939111e-03 5.161132812499926413e-03 4.541015624999935295e-03 6.518554687499907886e-03 6.381835937499909066e-03 6.704101562499904798e-03 8.124999999999884051e-03 8.330078124999881414e-03 9.570312499999863651e-03 9.858398437499860112e-03 1.062499999999984984e-02 1.109374999999984159e-02 1.420898437499979773e-02 1.497070312499978670e-02 1.604980468749977324e-02 1.781738281249974770e-02 1.773437499999974687e-02 1.895019531249973049e-02 2.167968749999969053e-02 2.367675781249966097e-02 2.347167968749966707e-02 2.471679687499964834e-02 2.217285156249968261e-02
1.241250000000000142e+01 2.128906249999969798e-03 2.709960937499961316e-03 2.944335937499958054e-03 2.631835937499962547e-03 2.905273437499958887e-03 3.979492187499943795e-03 3.916015624999944281e-03 4.863281249999931027e-03 5.024414062499929327e-03 5.751953124999918156e-03 4.951171874999930021e-03 7.304687499999896333e-03 7.675781249999891025e-03 7.719726562499890088e-03 9.052734374999872949e-03 1.022949218749985394e-02 1.103027343749984381e-02 1.050292968749985158e-02 1.249511718749982299e-02 1.306640624999981341e-02 1.614746093749976769e-02 1.650878906249976519e-02 1.949707031249972231e-02 1.944335937499972258e-02 2.082519531249970440e-02 2.219726562499968470e-02 2.537109374999963959e-02 2.547851562499963904e-02 2.758789062499960795e-02 2.722656249999961392e-02 2.588378906249963127e-02
1.243750000000000000e+01 2.636718750000150227e-03 2.910156250000165649e-03 3.774414062500214447e-03 3.173828125000180411e-03 3.925781250000223363e-03 4.233398437500241092e-03 4.316406250000245394e-03 5.380859375000305103e-03 5.825195312500331193e-03 6.469726562500367761e-03 6.201171875000352669e-03 7.900390625000449155e-03 8.334960937500473718e-03 9.155273437500520417e-03 1.142089843750064906e-02 1.146972656250065149e-02 1.243652343750070721e-02 1.276855468750072616e-02 1.500976562500085272e-02 1.556152343750088519e-02 1.772949218750100725e-02 1.907226562500108358e-02 2.032714843750115311e-02 2.243164062500127565e-02 2.390625000000136044e-02 2.560546875000145606e-02 2.937500000000167061e-02 2.950683593750167560e-02 3.222167968750183631e-02 3.153808593750179190e-02 2.904785156250165243e-02
1.246249999999999858e+01 2.905273437499752021e-03 3.310546874999717362e-03 4.414062499999623149e-03 3.793945312499676700e-03 4.492187499999617147e-03 4.956054687499576901e-03 4.877929687499584638e-03 5.913085937499495785e-03 6.181640624999473581e-03 7.709960937499342991e-03 7.456054687499364016e-03 8.798828124999250391e-03 9.355468749999202097e-03 1.004394531249914319e-02 1.187988281249898782e-02 1.310058593749888201e-02 1.374511718749882837e-02 1.510253906249871270e-02 1.648437499999859390e-02 1.705078124999854713e-02 2.002441406249829206e-02 2.213378906249811179e-02 2.307617187499803185e-02 2.498535156249786712e-02 2.806640624999760456e-02 2.959960937499747646e-02 3.269531249999721445e-02 3.379882812499711287e-02 3.606445312499692579e-02 3.557128906249696493e-02 3.494628906249701988e-02
1.248750000000000071e+01 3.442382812500195937e-03 3.945312500000224681e-03 5.014648437500285154e-03 4.233398437500241092e-03 4.790039062500272594e-03 5.327148437500302779e-03 5.830078125000331089e-03 7.270507812500413142e-03 7.036132812500399923e-03 8.725585937500494882e-03 9.414062500000534850e-03 1.033691406250058717e-02 1.085937500000061853e-02 1.091308593750061999e-02 1.386718750000078861e-02 1.467285156250083475e-02 1.657226562500094258e-02 1.717285156250097575e-02 1.930664062500109940e-02 2.025878906250114936e-02 2.301757812500130826e-02 2.499023437500142233e-02 2.568359375000146133e-02 2.888671875000164285e-02 3.083984375000175041e-02 3.432128906250195288e-02 3.530761718750200645e-02 3.940429687500223571e-02 4.050292968750230510e-02 4.020507812500228456e-02 3.914550781250222128e-02
1.251249999999999929e+01 4.130859374999941436e-03 4.414062499999937134e-03 5.688476562499919509e-03 4.956054687499929917e-03 6.147460937499913194e-03 6.083984374999913680e-03 6.645507812499906047e-03 8.007812499999886549e-03 9.086914062499869618e-03 1.023925781249985373e-02 1.031249999999985477e-02 1.139160156249983784e-02 1.206054687499982965e-02 1.309082031249981376e-02 1.691406249999975742e-02 1.593749999999977476e-02 1.808593749999974284e-02 1.955566406249972453e-02 2.151367187499969580e-02 2.282226562499967831e-02 2.638183593749962239e-02 2.873046874999959227e-02 3.120605468749955425e-02 3.323730468749953176e-02 3.657714843749947792e-02 3.955566406249944045e-02 4.105468749999941630e-02 4.397460937499937661e-02 4.765624999999932415e-02 4.642578124999933997e-02 4.325683593749938410e-02
1.253750000000000142e+01 4.628906249999934289e-03 5.068359374999928391e-03 6.274414062499911356e-03 6.831054687499902960e-03 7.255859374999897374e-03 6.655273437499905839e-03 8.891601562499873782e-03 8.984374999999872671e-03 1.025390624999985428e-02 1.177734374999983222e-02 1.210449218749982785e-02 1.334960937499980911e-02 1.482910156249978885e-02 1.492675781249978850e-02 1.833007812499973938e-02 1.833007812499973938e-02 2.067871093749970579e-02 2.127441406249969830e-02 2.432617187499965666e-02 2.583984374999963307e-02 2.994628906249957243e-02 3.287597656249953426e-02 3.510742187499950318e-02 3.774902343749946682e-02 3.995605468749943018e-02 4.360839843749938355e-02 4.517089843749935718e-02 4.833984374999931305e-02 5.315917968749924588e-02 5.021484374999928696e-02 4.860351562499930916e-02
1.256250000000000000e+01 5.551757812500315338e-03 6.166992187500350796e-03 7.465820312500424591e-03 7.597656250000431322e-03 7.861328125000446518e-03 7.509765625000427124e-03 1.011718750000057537e-02 1.030761718750058606e-02 1.169433593750066405e-02 1.450195312500082365e-02 1.396972656250079423e-02 1.390625000000079124e-02 1.585449218750090150e-02 1.787597656250101627e-02 2.156738281250122555e-02 2.099609375000119349e-02 2.228027343750126413e-02 2.356933593750134073e-02 2.772949218750157818e-02 2.798339843750159012e-02 3.305175781250187239e-02 3.662597656250208417e-02 3.920410156250223044e-02 4.261718750000242223e-02 4.395507812500250300e-02 4.753906250000269895e-02 5.194335937500295375e-02 5.273437500000299760e-02 5.999511718750340922e-02 5.572753906250316885e-02 5.525878906250313721e-02
1.258749999999999858e+01 6.992187499999404261e-03 7.802734374999334942e-03 8.720703124999255526e-03 8.803710937499249420e-03 9.165039062499219166e-03 9.858398437499159284e-03 1.154296874999901669e-02 1.170898437499900101e-02 1.422851562499878597e-02 1.609863281249862901e-02 1.549804687499867911e-02 1.676757812499857225e-02 1.834960937499843792e-02 2.118652343749819617e-02 2.309082031249803241e-02 2.432617187499792541e-02 2.616210937499776831e-02 2.688964843749770683e-02 2.957031249999747882e-02 3.095703124999735906e-02 3.734374999999681699e-02 4.097167968749650113e-02 4.406738281249623912e-02 4.846191406249586442e-02 4.903320312499582362e-02 5.377441406249541811e-02 5.949218749999492933e-02 6.031738281249485883e-02 6.535156249999442279e-02 6.365722656249457601e-02 6.297851562499462430e-02
1.261250000000000071e+01 7.587890625000431530e-03 8.784179687500498837e-03 9.897460937500563577e-03 9.345703125000531103e-03 1.047363281250059466e-02 1.183593750000067404e-02 1.235839843750070194e-02 1.291992187500073420e-02 1.618652343750091871e-02 1.719238281250097533e-02 1.786132812500101572e-02 1.822753906250103653e-02 2.038085937500115977e-02 2.284179687500129813e-02 2.698242187500153599e-02 2.694824218750153239e-02 2.887695312500164133e-02 3.079589843750175221e-02 3.280761718750185851e-02 3.467773437500196870e-02 4.124511718750234479e-02 4.533203125000257599e-02 4.864746093750276640e-02 5.303222656250301120e-02 5.610351562500318773e-02 5.964843750000339145e-02 6.448242187500366485e-02 6.721679687500382860e-02 7.360351562500418166e-02 6.968261718750395906e-02 6.931640625000393130e-02
1.263749999999999929e+01 8.403320312499880720e-03 9.721679687499861292e-03 1.109863281249984235e-02 1.088378906249984519e-02 1.204589843749982910e-02 1.300781249999981466e-02 1.364746093749980710e-02 1.446777343749979308e-02 1.824707031249974201e-02 1.949218749999972328e-02 2.010742187499971537e-02 2.148437499999969469e-02 2.268554687499967776e-02 2.557128906249963793e-02 3.034179687499957007e-02 3.163574218749955203e-02 3.145996093749955230e-02 3.518066406249950595e-02 3.698242187499947708e-02 4.034667968749942185e-02 4.744140624999932526e-02 5.070312499999928002e-02 5.588867187499920591e-02 5.958496093749915401e-02 6.268554687499910960e-02 6.843749999999902689e-02 7.333984374999896749e-02 7.496093749999893641e-02 7.940917968749887368e-02 8.040039062499886036e-02 7.760742187499888867e-02
1.266250000000000142e+01 9.155273437499869896e-03 1.158691406249983541e-02 1.324707031249981216e-02 1.213867187499982798e-02 1.377929687499980516e-02 1.392578124999980203e-02 1.545410156249977900e-02 1.760253906249975228e-02 2.069824218749970537e-02 2.296386718749967443e-02 2.257812499999968178e-02 2.579589843749963488e-02 2.622070312499962669e-02 2.893554687499958616e-02 3.348632812499952732e-02 3.414062499999951511e-02 3.623535156249949041e-02 3.886230468749944655e-02 4.259765624999939382e-02 4.434082031249936967e-02 5.031249999999928141e-02 5.727539062499917982e-02 6.171386718749912598e-02 6.593261718749905687e-02 7.046874999999901135e-02 7.610351562499892419e-02 8.085449218749884981e-02 8.373535156249881095e-02 8.646484374999877098e-02 8.869140624999873046e-02 8.584960937499877542e-02
1.268750000000000000e+01 1.050781250000059654e-02 1.376953125000078375e-02 1.533691406250087264e-02 1.409667968750080193e-02 1.546386718750087860e-02 1.658691406250094313e-02 1.802734375000102432e-02 1.963867187500111661e-02 2.289062500000129882e-02 2.561035156250145509e-02 2.644042968750150158e-02 2.828613281250160968e-02 3.138183593750178135e-02 3.273925781250185824e-02 3.792480468750215189e-02 3.838378906250217854e-02 4.104492187500233258e-02 4.361328125000248079e-02 4.877441406250276890e-02 4.909179687500279249e-02 5.781250000000329181e-02 6.287109375000357603e-02 6.716308593750382194e-02 7.569335937500430711e-02 7.982910156250452860e-02 8.368652343750476730e-02 9.052246093750514200e-02 9.363281250000532463e-02 9.638183593750548894e-02 9.888671875000562550e-02 9.486816406250538070e-02
1.271249999999999858e+01 1.198242187499897783e-02 1.606445312499862887e-02 1.732421874999852049e-02 1.588867187499864303e-02 1.770996093749848885e-02 1.858886718749841460e-02 1.975097656249831524e-02 2.312499999999802908e-02 2.598144531249778344e-02 2.992187499999745051e-02 2.956054687499748077e-02 3.266601562499721334e-02 3.501464843749701322e-02 3.876464843749669736e-02 4.322753906249630906e-02 4.283203124999634959e-02 4.714843749999597655e-02 4.928710937499580086e-02 5.494140624999531430e-02 5.928710937499494932e-02 6.392578124999455380e-02 7.130371093749392208e-02 7.596679687499352518e-02 8.435546874999280687e-02 8.660644531249260536e-02 9.350097656249202471e-02 9.928222656249152678e-02 1.049218749999910466e-01 1.064843749999909162e-01 1.081591796874907807e-01 1.074804687499908290e-01
1.273750000000000071e+01 1.387695312500078840e-02 1.781250000000101155e-02 1.875976562500106595e-02 1.831054687500104083e-02 2.042480468750116143e-02 2.110839843750120237e-02 2.273437500000129174e-02 2.638183593750149936e-02 2.911132812500165715e-02 3.262207031250185379e-02 3.315917968750188571e-02 3.584960937500204087e-02 3.875488281250220185e-02 4.238769531250240891e-02 4.630371093750262901e-02 4.900878906250278472e-02 5.301757812500301065e-02 5.463378906250310196e-02 5.963378906250339090e-02 6.548828125000372147e-02 7.006835937500398293e-02 7.902832031250449363e-02 8.231445312500466904e-02 9.104003906250517086e-02 9.292480468750528855e-02 1.017626953125057854e-01 1.058349609375060091e-01 1.149804687500065314e-01 1.169091796875066508e-01 1.170605468750066519e-01 1.144189453125065148e-01
1.276249999999999929e+01 1.521972656249978399e-02 1.909179687499973008e-02 2.257324218749967928e-02 2.172851562499969122e-02 2.245605468749968178e-02 2.340820312499966582e-02 2.599609374999962974e-02 2.946777343749958089e-02 3.319335937499953010e-02 3.546874999999949374e-02 3.770019531249946959e-02 4.071777343749942435e-02 4.374511718749938410e-02 4.792480468749931583e-02 5.245117187499925143e-02 5.479492187499921535e-02 5.825195312499916594e-02 5.979980468749914596e-02 6.803222656249903466e-02 7.249999999999898193e-02 7.691894531249890421e-02 8.764160156249875544e-02 9.040527343749872602e-02 9.994140624999857392e-02 1.023095703124985573e-01 1.113867187499984202e-01 1.181201171874983191e-01 1.265576171874981948e-01 1.287695312499981815e-01 1.284521484374981926e-01 1.276464843749981759e-01
1.278750000000000142e+01 1.714843749999975589e-02 2.216308593749968456e-02 2.497070312499964639e-02 2.452148437499965250e-02 2.539062499999963918e-02 2.635253906249962821e-02 2.889160156249958797e-02 3.368164062499952316e-02 3.736816406249946626e-02 4.012695312499943434e-02 4.327148437499938466e-02 4.545898437499935191e-02 4.841308593749930889e-02 5.304199218749924838e-02 5.979980468749914596e-02 6.248046874999910877e-02 6.511230468749908129e-02 6.503906249999907851e-02 7.478515624999892975e-02 7.992675781249886091e-02 8.504394531249878653e-02 9.780761718749861333e-02 1.004052734374985822e-01 1.129150390624983902e-01 1.131249999999983935e-01 1.198339843749983008e-01 1.284667968749981792e-01 1.374023437499980460e-01 1.417724609374979849e-01 1.432763671874979494e-01 1.381347656249980460e-01
1.281250000000000000e+01 1.948242187500110953e-02 2.401855468750136585e-02 2.790527343750158484e-02 2.841796875000161815e-02 2.779785156250158193e-02 3.038574218750172626e-02 3.284667968750187156e-02 3.651855468750207778e-02 4.109375000000233674e-02 4.379882812500248551e-02 4.650878906250264372e-02 5.072753906250288686e-02 5.412597656250307809e-02 5.888183593750334621e-02 6.661621093750377809e-02 6.746093750000384248e-02 7.125488281250405564e-02 7.373535156250418665e-02 8.117675781250462130e-02 8.728027343750495437e-02 9.449707031250537126e-02 1.076708984375061295e-01 1.098486328125062444e-01 1.236621093750070316e-01 1.284130859375073042e-01 1.305664062500074274e-01 1.425830078125081002e-01 1.500830078125085232e-01 1.522998046875086720e-01 1.537646484375087552e-01 1.525781250000086686e-01
1.283749999999999858e+01 2.288085937499804989e-02 2.760253906249764827e-02 3.208496093749726302e-02 3.208007812499726746e-02 3.240722656249723360e-02 3.447753906249705763e-02 3.608398437499692191e-02 4.105957031249649752e-02 4.648437499999603234e-02 4.832031249999588218e-02 5.291992187499548750e-02 5.613769531249521161e-02 6.016601562499487160e-02 6.698730468749428124e-02 7.284667968749379552e-02 7.511718749999359013e-02 8.006347656249318545e-02 8.202148437499301448e-02 8.961914062499234945e-02 9.536132812499187317e-02 1.036572265624911560e-01 1.161279296874900974e-01 1.198974609374897776e-01 1.331494140624886469e-01 1.408496093749879718e-01 1.464599609374875322e-01 1.565576171874866473e-01 1.649511718749859246e-01 1.674707031249857425e-01 1.703857421874854783e-01 1.681835937499856493e-01
1.286250000000000071e+01 2.560546875000145606e-02 3.055175781250173833e-02 3.665039062500208278e-02 3.556152343750201839e-02 3.666992187500207889e-02 3.797363281250216299e-02 3.923828125000223405e-02 4.723632812500268285e-02 5.123535156250291073e-02 5.354003906250304201e-02 5.669921875000322881e-02 6.255371093750355938e-02 6.541992187500372813e-02 7.436035156250421496e-02 7.971191406250453804e-02 8.240722656250469569e-02 8.690429687500494937e-02 8.981445312500510592e-02 9.696289062500551559e-02 1.066455078125060629e-01 1.147558593750065276e-01 1.261035156250071565e-01 1.287695312500073408e-01 1.434716796875081524e-01 1.518408203125086453e-01 1.564160156250088973e-01 1.686376953125095779e-01 1.763183593750100309e-01 1.795312500000101896e-01 1.830175781250104050e-01 1.800048828125102307e-01
1.288749999999999929e+01 3.012695312499957118e-02 3.516601562499950540e-02 3.987792968749943184e-02 4.084472656249941991e-02 4.088867187499941463e-02 4.258300781249939326e-02 4.339355468749938466e-02 5.125488281249927086e-02 5.702636718749919120e-02 5.971191406249915651e-02 6.328124999999909517e-02 6.984863281249900635e-02 7.381347656249895306e-02 8.025878906249886424e-02 8.652832031249876876e-02 8.956542968749872657e-02 9.557617187499863054e-02 9.926269531249859446e-02 1.076757812499984646e-01 1.181933593749983219e-01 1.293212890624981515e-01 1.389111328124980338e-01 1.403222656249979994e-01 1.554736328124977918e-01 1.657177734374976341e-01 1.694433593749975764e-01 1.850585937499973632e-01 1.950585937499972056e-01 1.942285156249972389e-01 1.990478515624971578e-01 1.965136718749972145e-01
1.291250000000000142e+01 3.351562499999952149e-02 4.098144531249942046e-02 4.368652343749938188e-02 4.571289062499934996e-02 4.497558593749936134e-02 4.809082031249931749e-02 4.958984374999929334e-02 5.862304687499916844e-02 6.273925781249911626e-02 6.603515624999906075e-02 6.876464843749902078e-02 7.672363281249890143e-02 8.183105468749883593e-02 8.844238281249874878e-02 9.454101562499865608e-02 1.000585937499985784e-01 1.036767578124985212e-01 1.067675781249984857e-01 1.179443359374983263e-01 1.259326171874982081e-01 1.395019531249980238e-01 1.484374999999978906e-01 1.547802734374978118e-01 1.718359374999975653e-01 1.799462890624974332e-01 1.868457031249973477e-01 1.951757812499972100e-01 2.136523437499969480e-01 2.166308593749969313e-01 2.151660156249969313e-01 2.123437499999970002e-01
1.293750000000000000e+01 3.771484375000214856e-02 4.636230468750263817e-02 4.879394531250277195e-02 5.006347656250285244e-02 5.107421875000290462e-02 5.276855468750300121e-02 5.387207031250305922e-02 6.422363281250365041e-02 6.691894531250380806e-02 7.356445312500417555e-02 7.771484375000442535e-02 8.538574218750485945e-02 9.098632812500517808e-02 9.718261718750552391e-02 1.045507812500059419e-01 1.066943359375060740e-01 1.110253906250063122e-01 1.193505859375067757e-01 1.269873046875072131e-01 1.380371093750078493e-01 1.510498046875085876e-01 1.605419921875091138e-01 1.674023437500095079e-01 1.894824218750107703e-01 1.950439453125110967e-01 1.996337890625113354e-01 2.093017578125118960e-01 2.269873046875129086e-01 2.299951171875130873e-01 2.301318359375130740e-01 2.313916015625131495e-01
1.296249999999999858e+01 4.350097656249628936e-02 5.051757812499569483e-02 5.479492187499532263e-02 5.692871093749514444e-02 5.582519531249523909e-02 5.903808593749496764e-02 6.157226562499475142e-02 7.265136718749380662e-02 7.387207031249370948e-02 7.968261718749321265e-02 8.437499999999280298e-02 9.530761718749186651e-02 9.928710937499153621e-02 1.083056640624907585e-01 1.145947265624902289e-01 1.176367187499899603e-01 1.242919921874894029e-01 1.294140624999889633e-01 1.399072265624880518e-01 1.520800781249870282e-01 1.661425781249858402e-01 1.774609374999848721e-01 1.834277343749843581e-01 2.043701171874825750e-01 2.107031249999820333e-01 2.188232421874813649e-01 2.265039062499806799e-01 2.419189453124793721e-01 2.486279296874787936e-01 2.490722656249787781e-01 2.488330078124788014e-01
1.298750000000000071e+01 4.737792968750269285e-02 5.412109375000307560e-02 5.856933593750333206e-02 6.057128906250344724e-02 6.212890625000352940e-02 6.533203125000371092e-02 6.650390625000378308e-02 7.906738281250448586e-02 8.336425781250472733e-02 8.785644531250498546e-02 9.474609375000538070e-02 1.021533203125058187e-01 1.078564453125061273e-01 1.147998046875065292e-01 1.229736328125069916e-01 1.284228515625072953e-01 1.369335937500077982e-01 1.421582031250080702e-01 1.500341796875085398e-01 1.604541015625091105e-01 1.758398437500099942e-01 1.865966796875105915e-01 1.987988281250113176e-01 2.152539062500122558e-01 2.230957031250126732e-01 2.344726562500133171e-01 2.448095703125139355e-01 2.597265625000148015e-01 2.684814453125152212e-01 2.662158203125151168e-01 2.697167968750153744e-01
1.301249999999999929e+01 5.316406249999924838e-02 6.114746093749913458e-02 6.424316406249909461e-02 6.655761718749904354e-02 6.884277343749901912e-02 7.258300781249896194e-02 7.441406249999894806e-02 8.587402343749878098e-02 9.106933593749870492e-02 9.787597656249860667e-02 1.015185546874985550e-01 1.116601562499984074e-01 1.198095703124982953e-01 1.275927734374981692e-01 1.312353515624981315e-01 1.406396484374980160e-01 1.495556640624978728e-01 1.540429687499978162e-01 1.641210937499976708e-01 1.739111328124975375e-01 1.908300781249973044e-01 1.990527343749971534e-01 2.117919921874969746e-01 2.305957031249967204e-01 2.437988281249965361e-01 2.537939453124963829e-01 2.652343749999962474e-01 2.770214843749960743e-01 2.865527343749958988e-01 2.882128906249958877e-01 2.894091796874959099e-01
1.303750000000000142e+01 5.756347656249918149e-02 6.962890624999901190e-02 7.290039062499896472e-02 7.361816406249895028e-02 7.570800781249892308e-02 8.096191406249884925e-02 8.098632812499885480e-02 9.393066406249866995e-02 9.980957031249858280e-02 1.070166015624984812e-01 1.105712890624984263e-01 1.194580078124983097e-01 1.280322265624981859e-01 1.405175781249980160e-01 1.469384765624979217e-01 1.539697265624977995e-01 1.604589843749977263e-01 1.650927734374976474e-01 1.774951171874974698e-01 1.902587890624972966e-01 2.049755859374970957e-01 2.159082031249969225e-01 2.292480468749967248e-01 2.484179687499964706e-01 2.630615234374962252e-01 2.729785156249961431e-01 2.814746093749960210e-01 2.940624999999957856e-01 3.073242187499956035e-01 3.094042968749955991e-01 3.084374999999956457e-01
1.306250000000000000e+01 6.497558593750368816e-02 7.613769531250433320e-02 8.044921875000457523e-02 8.025390625000455858e-02 8.347167968750474065e-02 8.764160156250498657e-02 8.991699218750510980e-02 1.019726562500058026e-01 1.080712890625061401e-01 1.165039062500066169e-01 1.181884765625067224e-01 1.310253906250074540e-01 1.417285156250080447e-01 1.523437500000086597e-01 1.609765625000091627e-01 1.631640625000092548e-01 1.738769531250098921e-01 1.773730468750100986e-01 1.918310546875109102e-01 2.027783203125115286e-01 2.200000000000125189e-01 2.309179687500131362e-01 2.506787109375142597e-01 2.648632812500150702e-01 2.786718750000158340e-01 2.905273437500165423e-01 3.065429687500174638e-01 3.151513671875179057e-01 3.262060546875185096e-01 3.281152343750186606e-01 3.246923828125184985e-01
1.308749999999999858e+01 7.232910156249383604e-02 8.314453124999290901e-02 8.924316406249239997e-02 8.912109374999239997e-02 9.203613281249214961e-02 9.633789062499178990e-02 9.933105468749152400e-02 1.107666015624905465e-01 1.187011718749898803e-01 1.268945312499891731e-01 1.293310546874889833e-01 1.427343749999878397e-01 1.526318359374869704e-01 1.634472656249860711e-01 1.758398437499849865e-01 1.790283203124847511e-01 1.868603515624840672e-01 1.917285156249836642e-01 2.023486328124827482e-01 2.207763671874811984e-01 2.369091796874797928e-01 2.500146484374786704e-01 2.655468749999773670e-01 2.822119140624759770e-01 2.990136718749744626e-01 3.084374999999736633e-01 3.238769531249723888e-01 3.406445312499709610e-01 3.482226562499703415e-01 3.471337890624703881e-01 3.500781249999701528e-01
1.311250000000000071e+01 7.880371093750447586e-02 9.135253906250519196e-02 9.712402343750550782e-02 9.630371093750547673e-02 1.009912109375057376e-01 1.029931640625058598e-01 1.100292968750062467e-01 1.203466796875068412e-01 1.266357421875071998e-01 1.388134765625078926e-01 1.390722656250079070e-01 1.534521484375087341e-01 1.663671875000094780e-01 1.755859375000099754e-01 1.869531250000106282e-01 1.898339843750108114e-01 1.986669921875112710e-01 2.022998046875115197e-01 2.178710937500124012e-01 2.322753906250132061e-01 2.556396484375145217e-01 2.623388671875148681e-01 2.828320312500161027e-01 3.012841796875170841e-01 3.190332031250181499e-01 3.266894531250185696e-01 3.438427734375195666e-01 3.575976562500203237e-01 3.688085937500209521e-01 3.685449218750209699e-01 3.687939453125209655e-01
1.313749999999999929e+01 8.614746093749878209e-02 9.968261718749857336e-02 1.056249999999984979e-01 1.065869140624984834e-01 1.114794921874984190e-01 1.128271484374984007e-01 1.216259765624982669e-01 1.311328124999981137e-01 1.379589843749980393e-01 1.493359374999978784e-01 1.515527343749978328e-01 1.665478515624976286e-01 1.772656249999974842e-01 1.898876953124973010e-01 2.018798828124971356e-01 2.016406249999971312e-01 2.123681640624969780e-01 2.174267578124969014e-01 2.377343749999966116e-01 2.512060546874964051e-01 2.739257812499961142e-01 2.842480468749959410e-01 3.038818359374956812e-01 3.204443359374954392e-01 3.363671874999952238e-01 3.488232421874950528e-01 3.640332031249948197e-01 3.756249999999946576e-01 3.905419921874944134e-01 3.932031249999944356e-01 3.935693359374944356e-01
1.316250000000000142e+01 9.519042968749864830e-02 1.084570312499984618e-01 1.123242187499984140e-01 1.171826171874983391e-01 1.219726562499982708e-01 1.220019531249982719e-01 1.310546874999981293e-01 1.409423828124980183e-01 1.511816406249978373e-01 1.630273437499976663e-01 1.662695312499976319e-01 1.781103515624974654e-01 1.925439453124972722e-01 2.002441406249971523e-01 2.164648437499969436e-01 2.205664062499968769e-01 2.266796874999967848e-01 2.346826171874966671e-01 2.521630859374964229e-01 2.700341796874961564e-01 2.874365234374959277e-01 3.003320312499957456e-01 3.241406249999954081e-01 3.406787109374951883e-01 3.549072265624949596e-01 3.709130859374947242e-01 3.882324218749944600e-01 3.955566406249943490e-01 4.097558593749942024e-01 4.162207031249940958e-01 4.185400390624940403e-01
1.318750000000000000e+01 1.047949218750059558e-01 1.204736328125068506e-01 1.241699218750070693e-01 1.274218750000072342e-01 1.326269531250075240e-01 1.345751953125076394e-01 1.424951171875080969e-01 1.516650390625086109e-01 1.650000000000093892e-01 1.751464843750099587e-01 1.799267578125102185e-01 1.954345703125111022e-01 2.068408203125117750e-01 2.119970703125120537e-01 2.328515625000132372e-01 2.377978515625135403e-01 2.437353515625138300e-01 2.502197265625142331e-01 2.689550781250152900e-01 2.850000000000161848e-01 3.060058593750173972e-01 3.211962890625182365e-01 3.415966796875194444e-01 3.614599609375205302e-01 3.729785156250212119e-01 3.915234375000222755e-01 4.136474609375235256e-01 4.194140625000238320e-01 4.305957031250244871e-01 4.374609375000248490e-01 4.351562500000247247e-01
1.321249999999999858e+01 1.143066406249902550e-01 1.311279296874888201e-01 1.381738281249882128e-01 1.380175781249882438e-01 1.458154296874875910e-01 1.478466796874873812e-01 1.552343749999867684e-01 1.667089843749857969e-01 1.782861328124847877e-01 1.891113281249838796e-01 1.945849609374833977e-01 2.089404296874821931e-01 2.206103515624811828e-01 2.300146484374804012e-01 2.487744140624787992e-01 2.552197265624782108e-01 2.624999999999775846e-01 2.723193359374768141e-01 2.876708984374754530e-01 3.036962890624740896e-01 3.243017578124723910e-01 3.403320312499710232e-01 3.663623046874687206e-01 3.838671874999672329e-01 3.983203124999660782e-01 4.111425781249649081e-01 4.352001953124629008e-01 4.405957031249624345e-01 4.606689453124607203e-01 4.648828124999603850e-01 4.593212890624608358e-01
1.323750000000000071e+01 1.225292968750069655e-01 1.416943359375080480e-01 1.496484375000085021e-01 1.489306640625084610e-01 1.550244140625088030e-01 1.593310546875090772e-01 1.679736328125095435e-01 1.785644531250101530e-01 1.900585937500108014e-01 1.998828125000113587e-01 2.069287109375117784e-01 2.252587890625128153e-01 2.324218750000132117e-01 2.455078125000139666e-01 2.653173828125150457e-01 2.713720703125154232e-01 2.763037109375157119e-01 2.888818359375164291e-01 3.048193359375173106e-01 3.188183593750181233e-01 3.432275390625195155e-01 3.579882812500203570e-01 3.776269531250214806e-01 4.068310546875231193e-01 4.206152343750239053e-01 4.237011718750240963e-01 4.504101562500255618e-01 4.580664062500260370e-01 4.753466796875269740e-01 4.841650390625275024e-01 4.835400390625275158e-01
1.326249999999999929e+01 1.302978515624981515e-01 1.523486328124978306e-01 1.624853515624976874e-01 1.616845703124976941e-01 1.710546874999975542e-01 1.691845703124975897e-01 1.790966796874974287e-01 1.931445312499972533e-01 2.042089843749970990e-01 2.158056640624969325e-01 2.223730468749968436e-01 2.354101562499966438e-01 2.486767578124964850e-01 2.627099609374962674e-01 2.867578124999959344e-01 2.893749999999958855e-01 2.936474609374958300e-01 3.088232421874956279e-01 3.192480468749954725e-01 3.439160156249951306e-01 3.635498046874948153e-01 3.819189453124945954e-01 3.982080078124943245e-01 4.260546874999939226e-01 4.414990234374937539e-01 4.498974609374936096e-01 4.717675781249933142e-01 4.789648437499931521e-01 4.931884765624929834e-01 5.029882812499928413e-01 5.073242187499927836e-01
1.328750000000000142e+01 1.432958984374979594e-01 1.668310546874976485e-01 1.730126953124975220e-01 1.739306640624975198e-01 1.813525390624974032e-01 1.804492187499974476e-01 1.912939453124972711e-01 2.102148437499970213e-01 2.186572265624968925e-01 2.322949218749967015e-01 2.377783203124966271e-01 2.532177734374964073e-01 2.685839843749961986e-01 2.799609374999960099e-01 3.019482421874957190e-01 3.036328124999956857e-01 3.114843749999955391e-01 3.234277343749953904e-01 3.352294921874952038e-01 3.611621093749948774e-01 3.810888671874945732e-01 4.031201171874942424e-01 4.163232421874941136e-01 4.410986328124937295e-01 4.648339843749934031e-01 4.761816406249932410e-01 4.971533203124929301e-01 4.999755859374929168e-01 5.148339843749927258e-01 5.248730468749924771e-01 5.318505859374924594e-01
1.331250000000000000e+01 1.571582031250089162e-01 1.779248046875101241e-01 1.899707031250107980e-01 1.859570312500105627e-01 1.948291015625110978e-01 1.962548828125111611e-01 2.052832031250116929e-01 2.244726562500127531e-01 2.355615234375133815e-01 2.464892578125140177e-01 2.521289062500143285e-01 2.728759765625154987e-01 2.867675781250162981e-01 3.017919921875171774e-01 3.135937500000178235e-01 3.199707031250181855e-01 3.303417968750187450e-01 3.434326171875194955e-01 3.558203125000202194e-01 3.826806640625217693e-01 4.004052734375227462e-01 4.187646484375238121e-01 4.386718750000249689e-01 4.623095703125262856e-01 4.852343750000275846e-01 4.900146484375278444e-01 5.186669921875294298e-01 5.167773437500293721e-01 5.357080078125304734e-01 5.496533203125312239e-01 5.511035156250313483e-01
1.333749999999999858e+01 1.721826171874853151e-01 1.911816406249836897e-01 1.996728515624829892e-01 2.024804687499827394e-01 2.099853515624821032e-01 2.107275390624820388e-01 2.193164062499813050e-01 2.391845703124795830e-01 2.486083984374787836e-01 2.651269531249773603e-01 2.665527343749772848e-01 2.881005859374754507e-01 3.055224609374739830e-01 3.215039062499726041e-01 3.366601562499713096e-01 3.407031249999709632e-01 3.488281249999702904e-01 3.656396484374688227e-01 3.724511718749682343e-01 3.977001953124660871e-01 4.200781249999641642e-01 4.438818359374621658e-01 4.624267578124605649e-01 4.872705078124584532e-01 5.069726562499567990e-01 5.132714843749561773e-01 5.374951171874541300e-01 5.445605468749535882e-01 5.615283203124521449e-01 5.753857421874508660e-01 5.740966796874510392e-01
1.336250000000000071e+01 1.860156250000105649e-01 2.023535156250114986e-01 2.148486328125122080e-01 2.154833984375122413e-01 2.252148437500127998e-01 2.244091796875127554e-01 2.328564453125132327e-01 2.507958984375142641e-01 2.644287109375150213e-01 2.799609375000159384e-01 2.828466796875160894e-01 3.025048828125172506e-01 3.162841796875179856e-01 3.349560546875190448e-01 3.518603515625199907e-01 3.623974609375205658e-01 3.650781250000207367e-01 3.833935546875217870e-01 3.903613281250221667e-01 4.124365234375234057e-01 4.360400390625248090e-01 4.559863281250259304e-01 4.753173828125270006e-01 4.976025390625283262e-01 5.254101562500298472e-01 5.289550781250300648e-01 5.504833984375312461e-01 5.564697265625315747e-01 5.795947265625329692e-01 5.872607421875334355e-01 5.935302734375337286e-01
1.338749999999999929e+01 2.035791015624970890e-01 2.181445312499969147e-01 2.300097656249967260e-01 2.303417968749967293e-01 2.425341796874965483e-01 2.419189453124965528e-01 2.501904296874964406e-01 2.667333984374962164e-01 2.793505859374960099e-01 2.979296874999958211e-01 3.005419921874957212e-01 3.238378906249954059e-01 3.386718749999951816e-01 3.545996093749949618e-01 3.745019531249946798e-01 3.804443359374946043e-01 3.832128906249945288e-01 4.014599609374943090e-01 4.136767578124941336e-01 4.356787109374938294e-01 4.613769531249934386e-01 4.731933593749932943e-01 5.002587890624928812e-01 5.212353515624925659e-01 5.441357421874922773e-01 5.556542968749921263e-01 5.752294921874918643e-01 5.789404296874918199e-01 6.043603515624913491e-01 6.131982421874911937e-01 6.166601562499912648e-01
1.341250000000000142e+01 2.176464843749968958e-01 2.305322265624967226e-01 2.470117187499964728e-01 2.471142578124964628e-01 2.587646484374963030e-01 2.536865234374963696e-01 2.633300781249962585e-01 2.872119140624959099e-01 2.975732421874958122e-01 3.128466796874955769e-01 3.175439453124955236e-01 3.430712890624951217e-01 3.581201171874948685e-01 3.747265624999946421e-01 3.942675781249943556e-01 3.960595703124943912e-01 4.028320312499942824e-01 4.203710937499940403e-01 4.358593749999938316e-01 4.520410156249936029e-01 4.824707031249931277e-01 4.937109374999930078e-01 5.187011718749926503e-01 5.400488281249922196e-01 5.663671874999919309e-01 5.716259765624919220e-01 5.961181640624915179e-01 5.999414062499914824e-01 6.229736328124911848e-01 6.303222656249910516e-01 6.381591796874909184e-01
1.343750000000000000e+01 2.314111328125131595e-01 2.469970703125140277e-01 2.603320312500148059e-01 2.636914062500150258e-01 2.762792968750156786e-01 2.731689453125155098e-01 2.817578125000160250e-01 3.023095703125171507e-01 3.157666015625179567e-01 3.308349609375187961e-01 3.341113281250189804e-01 3.562207031250202438e-01 3.729003906250212275e-01 3.965136718750225664e-01 4.081835937500231659e-01 4.136914062500235412e-01 4.196777343750238698e-01 4.376708984375248801e-01 4.513476562500256528e-01 4.780224609375271494e-01 5.030224609375285594e-01 5.127001953125290834e-01 5.421240234375308553e-01 5.568115234375315969e-01 5.816894531250330624e-01 5.916210937500336886e-01 6.162109375000349720e-01 6.157861328125350253e-01 6.369677734375361888e-01 6.433398437500366107e-01 6.611230468750376454e-01
1.346249999999999858e+01 2.465527343749789602e-01 2.595556640624778755e-01 2.757861328124764921e-01 2.822509765624759415e-01 2.933349609374749645e-01 2.893408203124753220e-01 3.035791015624741407e-01 3.221679687499725553e-01 3.315039062499717248e-01 3.504003906249700817e-01 3.556787109374696665e-01 3.738037109374681144e-01 3.961718749999662559e-01 4.146435546874646660e-01 4.326171874999630851e-01 4.366064453124627875e-01 4.358349609374628231e-01 4.568408203124610378e-01 4.723486328124597011e-01 4.958837890624577249e-01 5.230224609374554134e-01 5.325390624999546407e-01 5.565624999999525535e-01 5.780615234374506528e-01 5.998046874999488631e-01 6.118749999999477662e-01 6.312744140624462208e-01 6.401904296874454392e-01 6.549755859374442046e-01 6.637158203124433609e-01 6.770507812499422240e-01
1.348750000000000071e+01 2.585888671875147260e-01 2.763037109375157119e-01 2.912695312500165334e-01 2.939111328125166844e-01 3.063916015625173794e-01 3.084423828125175127e-01 3.162304687500179790e-01 3.295507812500187428e-01 3.457958984375196776e-01 3.708154296875210698e-01 3.721142578125211653e-01 3.895214843750221534e-01 4.128320312500234901e-01 4.297460937500244271e-01 4.477490234375254841e-01 4.522119140625256994e-01 4.531884765625257550e-01 4.700683593750267231e-01 4.863867187500276468e-01 5.089892578125289058e-01 5.377783203125305889e-01 5.472949218750311484e-01 5.672216796875322320e-01 5.958349609375338529e-01 6.071044921875345945e-01 6.232177734375354827e-01 6.350830078125361267e-01 6.504052734375369571e-01 6.672656250000379430e-01 6.766210937500384270e-01 6.849267578125388667e-01
1.351249999999999929e+01 2.797558593749960298e-01 2.936865234374958500e-01 3.069189453124956390e-01 3.122363281249955769e-01 3.223144531249954037e-01 3.231982421874953770e-01 3.312939453124952860e-01 3.545947265624949662e-01 3.656689453124948308e-01 3.866748046874944889e-01 3.918408203124944533e-01 4.110058593749941203e-01 4.316503906249938849e-01 4.420312499999937139e-01 4.645898437499934031e-01 4.635839843749934297e-01 4.764306640624932365e-01 4.915820312499930012e-01 5.074121093749928146e-01 5.251464843749924505e-01 5.562255859374920508e-01 5.710839843749919709e-01 5.858984374999917089e-01 6.100634765624913802e-01 6.292480468749910294e-01 6.433984374999909273e-01 6.584326171874906874e-01 6.682324218749904343e-01 6.868994140624902212e-01 6.978662109374901279e-01 6.978515624999901412e-01
1.353750000000000142e+01 2.948974609374958034e-01 3.126562499999955835e-01 3.235644531249953770e-01 3.295312499999953348e-01 3.415136718749951505e-01 3.414453124999951572e-01 3.493505859374950728e-01 3.743505859374946509e-01 3.853124999999945621e-01 4.032617187499942801e-01 4.131738281249941469e-01 4.324951171874938383e-01 4.449414062499936762e-01 4.598291015624934586e-01 4.863037109374930833e-01 4.818457031249931966e-01 4.859667968749931122e-01 5.125439453124926992e-01 5.248388671874925082e-01 5.474218749999922862e-01 5.712988281249918865e-01 5.864013671874916955e-01 6.035253906249914424e-01 6.238574218749911582e-01 6.487744140624908118e-01 6.558203124999907319e-01 6.699267578124904476e-01 6.830761718749903677e-01 6.988574218749901146e-01 7.060986328124899680e-01 7.126904296874898570e-01
1.356250000000000000e+01 3.088964843750175437e-01 3.308300781250188005e-01 3.383496093750192335e-01 3.488476562500198441e-01 3.581738281250203548e-01 3.572802734375202793e-01 3.690087890625209921e-01 3.904248046875221645e-01 4.018847656250228439e-01 4.219531250000239653e-01 4.346777343750247158e-01 4.493017578125255151e-01 4.667138671875265543e-01 4.794238281250272071e-01 4.943701171875281020e-01 4.953564453125281486e-01 5.068261718750288747e-01 5.318945312500302780e-01 5.414941406250307621e-01 5.680566406250322498e-01 5.842968750000332445e-01 6.011816406250342082e-01 6.242578125000354250e-01 6.436376953125365619e-01 6.635986328125377254e-01 6.681347656250379297e-01 6.836767578125388933e-01 6.929345703125393552e-01 7.111376953125404521e-01 7.216894531250410694e-01 7.283203125000413669e-01
1.358749999999999858e+01 3.274218749999721068e-01 3.481396484374703060e-01 3.553369140624696998e-01 3.662451171874687716e-01 3.774072265624678346e-01 3.772167968749678413e-01 3.861523437499670974e-01 4.080761718749651989e-01 4.201806640624641820e-01 4.428369140624622835e-01 4.541406249999612732e-01 4.665917968749602185e-01 4.826464843749588285e-01 5.013574218749572431e-01 5.143603515624560751e-01 5.185302734374557243e-01 5.296240234374548495e-01 5.469873046874533795e-01 5.567138671874525269e-01 5.847851562499500888e-01 5.988720703124489342e-01 6.141943359374475442e-01 6.382324218749455547e-01 6.568505859374439426e-01 6.811083984374418643e-01 6.872412109374415046e-01 6.997167968749402611e-01 7.078222656249396616e-01 7.284228515624379119e-01 7.359374999999372946e-01 7.468115234374362865e-01
1.361250000000000071e+01 3.412402343750193801e-01 3.637109375000207034e-01 3.723095703125211542e-01 3.815380859375216982e-01 3.943701171875224065e-01 3.885791015625221223e-01 3.982031250000226397e-01 4.233886718750240474e-01 4.343652343750246669e-01 4.560449218750259326e-01 4.629980468750263256e-01 4.850878906250275513e-01 5.025292968750285638e-01 5.136035156250292610e-01 5.243554687500298073e-01 5.302392578125301181e-01 5.395214843750306688e-01 5.541796875000314371e-01 5.670751953125322542e-01 5.935595703125338130e-01 6.107861328125346878e-01 6.287304687500356870e-01 6.519677734375370903e-01 6.655175781250378675e-01 6.879980468750390710e-01 6.990185546875398170e-01 7.029541015625399014e-01 7.104345703125403144e-01 7.304003906250414735e-01 7.297119140625415445e-01 7.524316406250427525e-01
1.363749999999999929e+01 3.614746093749948708e-01 3.782861328124946243e-01 3.905468749999944089e-01 3.990087890624943179e-01 4.148925781249940825e-01 4.037158203124942557e-01 4.153662109374940958e-01 4.404687499999937472e-01 4.542822265624935074e-01 4.769140624999932410e-01 4.772265624999932343e-01 5.021679687499928102e-01 5.175244140624926104e-01 5.346826171874924372e-01 5.425439453124922817e-01 5.484667968749921130e-01 5.630078124999919886e-01 5.724902343749918021e-01 5.845019531249916467e-01 6.099462890624913758e-01 6.308886718749909805e-01 6.431591796874909228e-01 6.621777343749906120e-01 6.735888671874904476e-01 7.029492187499899458e-01 7.089941406249898881e-01 7.157519531249898481e-01 7.226806640624897637e-01 7.370458984374895772e-01 7.403417968749894662e-01 7.528906249999892664e-01
1.366250000000000142e+01 3.795312499999946021e-01 3.978808593749944000e-01 4.121044921874941203e-01 4.149023437499940736e-01 4.286035156249939360e-01 4.243701171874939559e-01 4.321093749999938560e-01 4.564257812499935008e-01 4.759326171874932454e-01 4.940332031249929368e-01 4.947900390624929701e-01 5.202783203124926592e-01 5.335546874999923528e-01 5.515576171874921885e-01 5.561279296874920286e-01 5.641503906249919487e-01 5.716552734374918954e-01 5.847753906249917311e-01 6.013183593749914513e-01 6.226269531249911671e-01 6.419677734374908962e-01 6.513916015624907629e-01 6.644580078124905365e-01 6.823681640624903455e-01 7.104492187499898970e-01 7.128759765624899103e-01 7.247119140624896927e-01 7.325244140624895817e-01 7.410058593749894174e-01 7.458056640624893818e-01 7.620898437499892264e-01
1.368750000000000000e+01 3.970263671875225442e-01 4.214257812500239453e-01 4.298730468750244227e-01 4.343945312500246958e-01 4.432763671875251665e-01 4.492968750000255196e-01 4.515576171875256839e-01 4.715039062500268052e-01 4.945849609375281286e-01 5.091162109375289013e-01 5.103857421875289679e-01 5.375048828125306155e-01 5.466064453125309974e-01 5.634619140625320988e-01 5.705712890625324052e-01 5.841357421875331690e-01 5.882275390625334444e-01 5.983056640625339373e-01 6.127539062500347855e-01 6.351318359375361933e-01 6.500000000000369926e-01 6.622705078125376010e-01 6.748632812500383604e-01 6.855908203125390399e-01 7.072851562500402922e-01 7.218310546875410516e-01 7.329882812500415623e-01 7.319628906250416067e-01 7.463769531250423750e-01 7.520898437500427303e-01 7.652832031250434985e-01
1.371249999999999858e+01 4.198974609374641620e-01 4.396972656249624745e-01 4.427441406249622569e-01 4.506591796874615530e-01 4.614892578124606404e-01 4.665624999999601896e-01 4.718847656249597344e-01 4.916406249999580869e-01 5.088525390624566436e-01 5.249462890624552180e-01 5.292382812499548672e-01 5.528271484374528422e-01 5.609374999999521272e-01 5.846191406249502398e-01 5.917822265624494982e-01 5.988427734374489608e-01 6.066552734374482947e-01 6.161035156249474731e-01 6.284619140624464473e-01 6.508300781249445333e-01 6.637646484374434275e-01 6.725927734374427258e-01 6.870556640624414513e-01 7.010888671874402345e-01 7.277099609374378941e-01 7.311230468749376765e-01 7.343017578124373390e-01 7.376025390624371125e-01 7.475390624999361799e-01 7.589453124999353539e-01 7.690820312499343503e-01
1.373750000000000071e+01 4.314746093750245204e-01 4.500781250000255862e-01 4.561376953125259037e-01 4.598681640625261746e-01 4.712841796875267830e-01 4.821972656250274047e-01 4.885302734375278066e-01 5.066601562500288036e-01 5.220410156250296918e-01 5.349609375000303757e-01 5.407275390625306821e-01 5.615576171875319433e-01 5.752392578125327116e-01 5.917773437500336575e-01 5.980664062500340439e-01 6.081884765625346079e-01 6.045605468750343547e-01 6.232324218750354694e-01 6.286181640625356781e-01 6.540576171875371880e-01 6.664599609375378986e-01 6.757080078125384803e-01 6.835009765625388312e-01 7.018115234375399414e-01 7.199414062500408829e-01 7.291064453125415401e-01 7.320263671875416600e-01 7.362207031250418421e-01 7.355273437500418066e-01 7.537548828125428813e-01 7.600439453125431566e-01
1.376249999999999929e+01 4.473632812499936384e-01 4.672998046874933253e-01 4.764453124999932232e-01 4.828320312499931322e-01 4.903124999999929901e-01 5.006640624999928457e-01 5.040380859374928857e-01 5.225097656249926281e-01 5.377343749999924372e-01 5.505273437499921263e-01 5.530957031249921219e-01 5.786474609374918643e-01 5.905419921874915934e-01 6.063281249999913358e-01 6.113818359374914024e-01 6.234765624999911715e-01 6.230859374999910827e-01 6.289111328124910028e-01 6.405664062499909495e-01 6.635693359374905675e-01 6.744677734374904254e-01 6.827197265624903588e-01 6.930273437499900879e-01 7.030957031249900346e-01 7.218652343749897282e-01 7.312451171874896350e-01 7.322412109374895062e-01 7.366162109374895239e-01 7.362207031249895506e-01 7.484374999999893197e-01 7.600390624999892042e-01
1.378750000000000142e+01 4.702587890624932987e-01 4.809472656249931810e-01 4.935937499999930034e-01 5.031884765624928812e-01 5.072363281249927525e-01 5.066650390624928280e-01 5.153417968749927081e-01 5.352246093749923883e-01 5.498828124999921574e-01 5.692187499999918909e-01 5.635058593749920908e-01 5.907812499999915978e-01 6.026318359374914779e-01 6.184521484374913003e-01 6.227685546874911493e-01 6.323242187499910072e-01 6.377539062499909539e-01 6.378466796874908695e-01 6.484423828124907807e-01 6.727978515624905009e-01 6.790283203124903855e-01 6.908691406249902744e-01 6.914013671874902345e-01 7.043994140624899591e-01 7.187451171874897904e-01 7.338134765624895195e-01 7.286230468749896882e-01 7.397851562499895284e-01 7.352343749999895595e-01 7.457617187499894218e-01 7.536035156249892841e-01
1.381250000000000000e+01 4.836425781250275335e-01 4.997070312500284106e-01 5.096337890625289857e-01 5.172802734375294698e-01 5.220410156250296918e-01 5.248486328125298028e-01 5.333886718750303624e-01 5.474707031250310996e-01 5.622314453125319966e-01 5.806835937500329781e-01 5.819091796875330846e-01 6.050146484375344968e-01 6.135791015625349232e-01 6.289794921875356826e-01 6.320654296875358735e-01 6.416845703125364508e-01 6.467724609375367084e-01 6.527246093750370681e-01 6.628857421875375966e-01 6.771142578125385336e-01 6.827392578125387468e-01 6.984228515625396927e-01 6.946777343750394351e-01 7.116699218750405231e-01 7.157958984375406564e-01 7.302294921875415179e-01 7.306591796875414602e-01 7.303125000000414424e-01 7.306689453125414513e-01 7.381396484375419842e-01 7.532177734375428146e-01
1.383749999999999858e+01 5.028027343749571498e-01 5.195458984374556888e-01 5.283349609374550226e-01 5.419726562499538325e-01 5.373144531249541833e-01 5.468505859374533928e-01 5.496972656249531353e-01 5.656152343749517586e-01 5.809619140624504574e-01 5.976562499999490408e-01 5.974902343749490807e-01 6.206738281249469802e-01 6.322998046874460654e-01 6.368701171874456834e-01 6.457177734374449640e-01 6.505371093749444666e-01 6.618554687499436096e-01 6.605517578124436850e-01 6.675732421874430722e-01 6.783935546874421130e-01 6.907958984374411582e-01 7.063867187499397460e-01 7.008203124999401457e-01 7.124902343749393019e-01 7.145458984374390976e-01 7.282177734374378764e-01 7.275244140624379519e-01 7.305761718749377298e-01 7.244677734374382894e-01 7.313183593749377209e-01 7.526562499999358558e-01
1.386250000000000071e+01 5.144775390625292433e-01 5.324316406250302336e-01 5.385498046875305533e-01 5.508251953125312683e-01 5.510791015625313705e-01 5.568212890625315881e-01 5.648828125000320277e-01 5.689013671875322586e-01 5.885205078125333999e-01 6.031787109375342792e-01 5.994433593750341238e-01 6.208105468750352296e-01 6.326220703125359224e-01 6.414257812500364642e-01 6.464746093750367573e-01 6.505517578125369349e-01 6.563134765625372458e-01 6.585205078125373479e-01 6.672949218750379163e-01 6.756201171875384492e-01 6.874755859375391021e-01 7.000341796875397815e-01 6.933447265625394262e-01 7.047705078125400258e-01 7.016357421875398792e-01 7.193457031250409806e-01 7.241210937500411893e-01 7.226708984375410649e-01 7.151318359375407052e-01 7.185546875000408118e-01 7.329980468750416644e-01
1.388749999999999929e+01 5.348339843749924105e-01 5.484667968749921130e-01 5.563867187499920153e-01 5.666113281249919309e-01 5.617724609374920020e-01 5.750537109374918021e-01 5.801513671874917177e-01 5.828808593749916778e-01 6.083886718749913491e-01 6.167822265624912648e-01 6.162548828124913003e-01 6.272949218749911404e-01 6.481249999999907363e-01 6.592968749999906786e-01 6.528808593749906297e-01 6.549902343749907097e-01 6.613232421874906120e-01 6.663085937499905187e-01 6.722949218749904032e-01 6.826904296874903855e-01 6.898242187499902256e-01 7.013818359374900391e-01 6.953857421874901634e-01 7.037060546874900346e-01 7.058593749999899636e-01 7.197851562499897327e-01 7.156494140624898304e-01 7.132324218749899192e-01 7.087988281249898437e-01 7.152294921874898792e-01 7.264160156249896971e-01
1.391250000000000142e+01 5.516845703124921840e-01 5.609814453124920552e-01 5.684570312499919176e-01 5.800976562499916556e-01 5.761816406249917755e-01 5.865283203124916911e-01 5.911035156249916378e-01 6.029296874999914291e-01 6.165624999999912426e-01 6.255859374999911404e-01 6.293115234374909717e-01 6.352197265624910383e-01 6.572949218749907230e-01 6.582275390624906519e-01 6.570849609374906919e-01 6.610937499999905986e-01 6.610937499999905986e-01 6.762841796874903277e-01 6.729833984374904432e-01 6.859228515624902212e-01 6.860351562499902300e-01 7.021289062499900258e-01 6.881640624999901812e-01 6.990917968749901235e-01 6.996874999999901368e-01 7.176025390624897193e-01 7.027783203124899902e-01 7.014648437499899636e-01 6.952197265624900924e-01 7.009423828124899947e-01 7.170996093749897327e-01
1.393750000000000000e+01 5.618847656250319789e-01 5.679101562500322720e-01 5.806689453125329914e-01 5.896337890625334976e-01 5.855175781250333555e-01 5.899121093750335776e-01 5.996435546875340528e-01 6.124072265625347677e-01 6.169531250000349631e-01 6.305224609375358336e-01 6.314501953125358780e-01 6.482568359375368017e-01 6.624267578125376810e-01 6.646582031250377609e-01 6.621728515625375788e-01 6.689062500000380052e-01 6.612353515625376543e-01 6.809619140625386979e-01 6.749902343750383560e-01 6.864843750000390044e-01 6.822949218750388178e-01 6.929980468750392975e-01 6.814355468750388223e-01 6.901806640625391953e-01 6.929296875000393596e-01 7.016601562500398570e-01 6.889306640625391109e-01 6.880224609375391598e-01 6.859375000000389466e-01 6.881396484375390532e-01 6.973242187500396927e-01
1.396249999999999858e+01 5.754296874999509370e-01 5.907812499999496314e-01 5.938183593749494227e-01 5.985400390624489031e-01 6.001220703124487965e-01 6.056396484374484412e-01 6.091064453124480638e-01 6.206298828124471312e-01 6.267871093749465272e-01 6.379785156249456746e-01 6.436181640624450973e-01 6.538623046874443290e-01 6.642187499999433475e-01 6.649462890624432410e-01 6.697753906249429567e-01 6.735839843749426015e-01 6.749072265624425082e-01 6.791748046874421796e-01 6.773437499999422906e-01 6.857421874999415357e-01 6.820166015624418154e-01 6.865283203124414868e-01 6.836035156249417044e-01 6.867236328124414202e-01 6.873144531249414380e-01 6.883691406249413669e-01 6.797216796874420153e-01 6.795947265624420197e-01 6.761718749999423572e-01 6.783789062499421263e-01 6.849218749999416156e-01
1.398750000000000071e+01 5.809033203125330003e-01 5.922705078125336531e-01 6.007031250000340883e-01 6.099707031250346523e-01 6.066357421875344658e-01 6.071728515625345324e-01 6.161865234375349942e-01 6.213574218750353984e-01 6.303955078125358380e-01 6.420263671875364730e-01 6.398242187500363665e-01 6.493310546875369349e-01 6.597070312500374900e-01 6.613281250000376810e-01 6.649951171875377876e-01 6.704296875000380629e-01 6.722021484375382272e-01 6.768505859375384404e-01 6.711669921875381695e-01 6.793603515625386002e-01 6.766357421875384137e-01 6.770751953125385691e-01 6.720947265625382139e-01 6.727099609375382094e-01 6.694091796875381029e-01 6.697460937500381295e-01 6.645849609375377165e-01 6.597900390625375255e-01 6.621191406250376277e-01 6.524072265625370237e-01 6.648925781250377698e-01
1.401249999999999929e+01 5.985595703124915179e-01 6.087499999999913536e-01 6.148095703124912825e-01 6.205957031249911271e-01 6.182470703124912648e-01 6.226708984374911271e-01 6.276464843749911537e-01 6.345214843749910072e-01 6.382666015624909317e-01 6.474365234374908074e-01 6.498437499999908384e-01 6.563720703124906741e-01 6.676806640624906031e-01 6.633642578124905320e-01 6.719335937499903988e-01 6.731494140624904032e-01 6.677050781249905809e-01 6.702294921874905054e-01 6.685937499999904388e-01 6.746533203124904787e-01 6.708740234374904743e-01 6.654541015624905187e-01 6.644140624999905764e-01 6.708056640624904254e-01 6.631787109374905897e-01 6.642919921874905764e-01 6.513720703124907807e-01 6.485009765624908384e-01 6.461230468749907807e-01 6.406982421874909406e-01 6.501025390624908251e-01
1.403750000000000142e+01 6.046289062499913269e-01 6.105517578124913802e-01 6.198681640624912337e-01 6.250390624999910827e-01 6.332373046874910649e-01 6.255029296874911049e-01 6.363037109374909406e-01 6.412597656249908740e-01 6.407275390624909139e-01 6.541796874999906697e-01 6.543554687499907319e-01 6.600732421874905276e-01 6.706738281249904343e-01 6.670849609374905897e-01 6.704785156249905009e-01 6.733740234374904210e-01 6.686669921874904832e-01 6.679736328124905587e-01 6.643847656249906031e-01 6.633691406249905276e-01 6.624316406249906031e-01 6.620849609374905853e-01 6.534082031249907052e-01 6.569824218749906741e-01 6.492773437499907985e-01 6.512792968749907541e-01 6.347558593749910161e-01 6.320263671874910560e-01 6.306103515624910116e-01 6.246093749999911404e-01 6.325195312499910516e-01
1.406250000000000000e+01 6.160546875000350031e-01 6.249707031250354428e-01 6.258398437500355405e-01 6.349511718750360245e-01 6.369433593750361000e-01 6.308984375000358247e-01 6.426318359375364775e-01 6.456005859375367750e-01 6.503076171875369349e-01 6.519140625000370282e-01 6.547412109375371214e-01 6.624365234375376721e-01 6.716162109375382050e-01 6.657421875000378853e-01 6.631054687500377298e-01 6.691406250000381251e-01 6.667578125000378497e-01 6.652490234375378897e-01 6.557812500000372857e-01 6.573291015625374323e-01 6.535986328125371614e-01 6.459619140625366684e-01 6.459863281250367573e-01 6.447753906250366374e-01 6.329541015625359535e-01 6.354638671875361133e-01 6.190917968750352385e-01 6.187011718750351497e-01 6.132275390625349099e-01 6.083154296875346034e-01 6.076757812500345191e-01
1.408749999999999858e+01 6.213427734374470379e-01 6.335742187499460165e-01 6.382958984374454969e-01 6.468945312499448930e-01 6.419287109374453015e-01 6.401464843749454792e-01 6.550146484374441691e-01 6.453271484374449862e-01 6.551904296874442313e-01 6.588867187499438671e-01 6.568017578124439870e-01 6.699218749999429345e-01 6.697900390624429434e-01 6.651953124999432365e-01 6.657031249999432188e-01 6.637744140624434186e-01 6.630664062499435074e-01 6.582763671874438671e-01 6.549951171874441869e-01 6.536523437499442979e-01 6.491699218749445999e-01 6.421484374999452127e-01 6.339404296874460165e-01 6.326708984374459499e-01 6.220507812499469491e-01 6.182177734374472156e-01 6.049853515624483702e-01 6.006640624999488587e-01 5.948632812499492495e-01 5.932666015624493694e-01 5.892919921874497646e-01
1.411250000000000071e+01 6.284570312500357137e-01 6.352880859375361622e-01 6.361572265625361489e-01 6.462011718750366729e-01 6.407958984375363709e-01 6.355322265625361622e-01 6.508642578125369837e-01 6.426757812500365485e-01 6.543261718750371658e-01 6.537500000000371347e-01 6.539160156250372058e-01 6.553906250000373079e-01 6.611083984375376588e-01 6.600830078125374811e-01 6.551806640625372768e-01 6.581835937500374323e-01 6.541455078125372191e-01 6.503369140625369083e-01 6.499755859375369038e-01 6.427050781250365219e-01 6.338574218750360201e-01 6.226806640625353051e-01 6.182080078125351541e-01 6.146093750000348743e-01 6.016113281250342615e-01 5.982666015625339728e-01 5.836523437500331646e-01 5.747021484375326450e-01 5.775488281250328315e-01 5.686865234375322320e-01 5.628271484375318989e-01
1.413749999999999929e+01 6.318164062499910250e-01 6.378857421874909450e-01 6.482128906249907674e-01 6.543652343749907230e-01 6.441162109374908296e-01 6.432080078124908784e-01 6.554833984374907052e-01 6.477441406249907496e-01 6.579931640624906430e-01 6.522949218749907185e-01 6.503124999999907452e-01 6.601367187499905809e-01 6.635693359374905675e-01 6.592822265624906919e-01 6.515869140624908074e-01 6.570898437499906874e-01 6.471630859374908340e-01 6.419775390624908873e-01 6.417724609374908518e-01 6.296826171874909672e-01 6.338818359374910338e-01 6.168603515624911937e-01 6.065478515624913580e-01 6.023046874999914424e-01 5.898046874999915978e-01 5.838964843749917533e-01 5.715869140624919575e-01 5.574316406249920641e-01 5.544580078124921041e-01 5.476611328124922906e-01 5.469677734374922551e-01
1.416250000000000142e+01 6.357080078124910383e-01 6.489257812499907851e-01 6.468847656249907541e-01 6.523144531249907008e-01 6.485693359374907763e-01 6.516113281249907851e-01 6.502685546874907851e-01 6.432177734374908695e-01 6.549804687499907185e-01 6.474707031249907763e-01 6.493749999999908207e-01 6.556933593749906253e-01 6.541699218749906786e-01 6.543457031249906297e-01 6.419482421874909139e-01 6.434667968749908651e-01 6.401123046874909184e-01 6.312158203124910161e-01 6.322558593749910694e-01 6.212011718749911315e-01 6.195947265624912603e-01 6.063378906249913269e-01 5.930371093749915445e-01 5.799707031249917710e-01 5.692041015624919043e-01 5.664892578124919309e-01 5.512792968749921085e-01 5.382421874999924194e-01 5.345361328124923483e-01 5.295263671874924638e-01 5.272216796874924505e-01
1.418750000000000000e+01 6.426904296875365352e-01 6.468505859375367484e-01 6.490527343750369660e-01 6.586035156250373834e-01 6.533691406250371481e-01 6.519482421875371081e-01 6.548046875000371747e-01 6.435107421875365663e-01 6.537792968750372191e-01 6.452197265625366773e-01 6.489599609375368283e-01 6.512841796875370459e-01 6.472998046875367839e-01 6.460351562500367129e-01 6.328076171875359757e-01 6.321826171875358780e-01 6.345654296875360423e-01 6.267578125000355938e-01 6.238183593750354916e-01 6.119140625000347722e-01 6.009619140625340750e-01 5.942675781250337241e-01 5.783935546875328404e-01 5.577392578125317524e-01 5.495410156250312150e-01 5.439794921875309441e-01 5.300488281250301803e-01 5.207910156250296074e-01 5.160400390625293765e-01 5.041357421875286571e-01 5.052783203125287281e-01
1.421249999999999858e+01 6.431884765624451550e-01 6.473730468749447908e-01 6.573046874999439737e-01 6.572167968749439426e-01 6.530859374999442579e-01 6.550537109374441336e-01 6.582861328124438582e-01 6.452197265624449729e-01 6.491503906249446176e-01 6.438134765624451417e-01 6.489697265624446709e-01 6.480957031249447997e-01 6.417285156249452616e-01 6.398583984374454081e-01 6.261425781249465583e-01 6.262548828124465672e-01 6.200976562499471711e-01 6.170214843749474154e-01 6.108349609374479350e-01 5.997314453124488187e-01 5.879589843749498668e-01 5.782958984374506617e-01 5.687841796874514300e-01 5.393212890624540234e-01 5.339501953124545786e-01 5.272949218749550804e-01 5.109130859374564348e-01 5.086474609374566080e-01 4.973779296874575873e-01 4.871142578124584288e-01 4.893945312499582978e-01
1.423750000000000071e+01 6.377197265625362821e-01 6.409765625000364286e-01 6.520898437500370903e-01 6.473876953125368150e-01 6.452685546875367439e-01 6.521337890625370504e-01 6.497607421875369882e-01 6.360351562500361489e-01 6.390380859375364153e-01 6.388330078125362688e-01 6.352148437500361178e-01 6.326562500000358913e-01 6.324755859375359446e-01 6.302636718750358469e-01 6.147753906250349454e-01 6.114501953125347500e-01 6.092675781250346256e-01 5.982470703125339906e-01 5.950927734375338618e-01 5.837988281250331424e-01 5.605078125000317879e-01 5.601464843750317835e-01 5.450048828125310107e-01 5.209912109375295364e-01 5.094287109375289502e-01 5.086083984375289191e-01 4.895703125000278599e-01 4.853027343750275779e-01 4.686621093750266698e-01 4.661181640625264855e-01 4.676074218750266298e-01
1.426249999999999929e+01 6.393798828124909184e-01 6.454248046874907496e-01 6.509619140624908207e-01 6.515380859374907407e-01 6.459570312499908207e-01 6.481640624999908118e-01 6.453076171874907452e-01 6.397167968749909450e-01 6.365087890624908651e-01 6.316601562499910560e-01 6.345263671874910028e-01 6.286328124999910338e-01 6.283544921874910649e-01 6.248632812499911315e-01 6.067333984374914113e-01 6.052832031249913980e-01 6.014013671874914868e-01 5.961669921874914735e-01 5.891699218749916200e-01 5.724804687499918110e-01 5.487548828124921840e-01 5.431152343749923173e-01 5.268017578124924993e-01 5.050439453124928590e-01 4.923535156249930211e-01 4.918554687499930300e-01 4.804052734374931743e-01 4.667578124999933742e-01 4.506542968749935874e-01 4.412060546874937428e-01 4.498974609374936096e-01
1.428750000000000142e+01 6.418164062499909228e-01 6.467626953124907541e-01 6.471533203124908429e-01 6.491064453124908429e-01 6.443359374999907407e-01 6.404785156249909184e-01 6.404443359374909495e-01 6.380908203124908695e-01 6.254980468749911093e-01 6.236865234374910916e-01 6.317480468749909761e-01 6.213330078124911227e-01 6.125781249999912026e-01 6.158300781249912426e-01 5.946923828124915934e-01 5.890478515624916200e-01 5.893115234374916023e-01 5.827050781249917266e-01 5.765722656249918643e-01 5.607080078124920819e-01 5.347412109374923839e-01 5.300537109374925393e-01 5.086767578124927747e-01 4.839404296874931233e-01 4.783935546874931721e-01 4.741064453124932410e-01 4.606152343749934652e-01 4.425878906249937073e-01 4.331787109374938827e-01 4.190820312499940470e-01 4.254199218749940004e-01
1.431250000000000000e+01 6.465820312500367706e-01 6.411035156250365352e-01 6.389843750000362421e-01 6.451562500000367351e-01 6.366748046875361222e-01 6.346093750000360023e-01 6.397607421875364242e-01 6.307421875000358558e-01 6.237158203125354738e-01 6.132031250000349321e-01 6.180029296875351186e-01 6.113134765625347633e-01 6.049121093750343681e-01 6.029736328125342437e-01 5.836718750000331468e-01 5.762011718750327249e-01 5.793847656250329381e-01 5.703710937500323652e-01 5.603710937500318012e-01 5.438867187500309175e-01 5.195849609375295941e-01 5.059960937500287415e-01 4.979882812500283085e-01 4.673242187500265543e-01 4.596484375000261524e-01 4.576123046875260614e-01 4.400341796875250067e-01 4.220312500000240052e-01 4.162011718750236455e-01 4.064697265625230593e-01 4.044335937500229683e-01
1.433749999999999858e+01 6.483691406249447731e-01 6.428417968749452482e-01 6.417236328124452660e-01 6.405078124999454836e-01 6.381103515624455547e-01 6.373193359374456080e-01 6.343066406249459055e-01 6.258349609374467271e-01 6.173974609374474065e-01 6.055029296874483435e-01 6.122607421874478595e-01 6.016601562499487299e-01 5.969775390624491029e-01 5.911279296874496492e-01 5.708203124999513545e-01 5.692382812499514610e-01 5.695605468749515010e-01 5.559082031249525935e-01 5.452929687499534772e-01 5.334912109374545519e-01 5.051513671874569011e-01 4.922167968749580624e-01 4.849072265624586597e-01 4.552978515624611644e-01 4.468310546874619260e-01 4.419140624999622902e-01 4.245166015624637912e-01 4.082421874999652145e-01 4.016650390624657563e-01 3.860205078124671063e-01 3.867089843749670353e-01
1.436250000000000071e+01 6.412939453125364730e-01 6.342773437500360822e-01 6.322412109375359357e-01 6.317187500000359668e-01 6.268017578125355538e-01 6.265625000000355493e-01 6.280175781250356692e-01 6.133544921875349054e-01 6.027880859375341904e-01 5.946875000000337863e-01 6.005810546875340883e-01 5.880566406250333777e-01 5.756103515625327072e-01 5.722802734375325162e-01 5.495507812500313172e-01 5.542773437500314593e-01 5.441552734375308953e-01 5.397167968750307132e-01 5.310595703125302602e-01 5.109716796875291012e-01 4.863281250000276446e-01 4.754296875000270095e-01 4.623681640625262879e-01 4.323681640625245404e-01 4.243310546875240785e-01 4.141943359375235278e-01 4.009667968750227907e-01 3.871728515625220135e-01 3.752441406250213163e-01 3.632861328125206457e-01 3.631738281250206368e-01
1.438749999999999929e+01 6.372509765624908562e-01 6.283154296874909894e-01 6.279492187499911005e-01 6.236718749999911049e-01 6.223876953124911626e-01 6.166064453124912026e-01 6.169335937499912381e-01 6.101269531249913225e-01 5.990039062499914468e-01 5.879003906249916644e-01 5.942138671874915845e-01 5.792724609374918510e-01 5.653173828124918865e-01 5.570263671874919886e-01 5.396484374999923617e-01 5.381103515624924283e-01 5.356103515624923705e-01 5.255322265624925437e-01 5.120166015624927347e-01 4.929736328124930123e-01 4.715771484374932654e-01 4.611767578124934541e-01 4.465429687499936073e-01 4.188378906249940470e-01 4.044677734374942379e-01 3.975878906249943889e-01 3.812695312499945755e-01 3.702539062499947131e-01 3.534667968749949929e-01 3.447705078124951306e-01 3.437109374999950950e-01
1.441250000000000142e+01 6.352587890624910028e-01 6.215283203124911671e-01 6.186328124999912470e-01 6.184082031249912292e-01 6.140332031249912115e-01 6.160742187499912426e-01 6.090771484374913891e-01 5.992675781249914291e-01 5.889257812499916200e-01 5.786181640624917799e-01 5.845654296874917000e-01 5.699609374999918820e-01 5.540722656249921219e-01 5.435156249999922862e-01 5.230468749999925837e-01 5.191308593749925926e-01 5.187060546874926459e-01 5.139941406249927125e-01 4.912060546874930100e-01 4.795800781249932032e-01 4.549951171874935252e-01 4.454296874999936762e-01 4.295849609374939315e-01 4.006933593749943401e-01 3.924804687499944267e-01 3.747656249999946620e-01 3.632324218749948264e-01 3.521972656249949818e-01 3.365576171874952172e-01 3.278222656249953348e-01 3.233837890624953748e-01
1.443750000000000000e+01 6.278906250000356737e-01 6.160205078125350342e-01 6.151269531250350697e-01 6.132031250000349321e-01 6.085156250000345324e-01 6.074902343750345768e-01 6.014013671875342304e-01 5.896679687500335776e-01 5.754833984375327116e-01 5.667822265625321876e-01 5.668457031250321299e-01 5.517187500000313438e-01 5.393896484375306777e-01 5.258691406250298739e-01 5.107421875000290878e-01 5.055175781250287326e-01 5.074169921875287814e-01 4.975390625000283285e-01 4.759130859375270695e-01 4.637500000000263634e-01 4.365136718750248224e-01 4.233056640625240674e-01 4.150195312500236100e-01 3.845410156250219091e-01 3.767822265625214162e-01 3.545849609375201772e-01 3.423828125000194511e-01 3.346191406250190181e-01 3.219238281250182965e-01 3.125097656250178102e-01 3.076757812500174882e-01
1.446249999999999858e+01 6.214111328124469757e-01 6.119580078124478018e-01 6.049511718749484013e-01 6.055419921874484190e-01 6.010351562499487432e-01 5.985742187499489830e-01 5.924267578124495781e-01 5.806396484374505285e-01 5.671044921874517364e-01 5.561230468749526201e-01 5.530664062499528466e-01 5.441894531249535927e-01 5.296728515624549161e-01 5.155810546874559641e-01 4.970751953124575850e-01 4.944091796874578448e-01 4.932714843749579359e-01 4.830761718749587708e-01 4.623339843749605382e-01 4.459863281249619726e-01 4.239062499999638467e-01 4.070068359374652833e-01 3.997021484374658762e-01 3.698583984374684275e-01 3.591992187499693512e-01 3.368115234374712830e-01 3.221337890624725309e-01 3.165966796874730149e-01 3.022656249999742251e-01 2.954199218749748446e-01 2.886718749999753753e-01
1.448750000000000071e+01 6.098144531250346834e-01 5.957226562500338440e-01 5.889599609375334444e-01 5.885156250000334044e-01 5.847900390625332401e-01 5.838671875000331912e-01 5.765478515625327427e-01 5.669042968750321876e-01 5.476708984375311395e-01 5.351953125000304956e-01 5.373193359375305622e-01 5.169189453125293543e-01 5.078759765625289191e-01 4.969482421875282552e-01 4.791113281250272138e-01 4.712451171875267630e-01 4.718847656250268474e-01 4.614453125000261835e-01 4.459765625000253753e-01 4.225000000000240230e-01 4.022509765625228439e-01 3.921044921875223022e-01 3.765625000000214495e-01 3.512939453125199507e-01 3.378369140625192002e-01 3.200585937500182165e-01 3.040869140625172551e-01 2.992968750000170042e-01 2.840576171875161537e-01 2.748144531250156231e-01 2.671582031250152034e-01
1.451249999999999929e+01 6.053613281249913269e-01 5.892968749999916156e-01 5.751904296874917888e-01 5.816796874999916600e-01 5.730566406249918421e-01 5.761718749999917843e-01 5.727246093749918110e-01 5.549365234374921130e-01 5.374218749999923883e-01 5.280810546874924460e-01 5.243554687499925038e-01 5.103955078124927658e-01 4.983740234374928746e-01 4.802587890624931966e-01 4.646093749999933853e-01 4.611621093749934674e-01 4.597900390624934386e-01 4.449511718749936673e-01 4.319433593749938405e-01 4.099023437499941802e-01 3.905078124999944444e-01 3.783300781249945843e-01 3.605224609374949041e-01 3.408300781249951616e-01 3.225439453124954170e-01 3.066064453124956457e-01 2.877832031249958900e-01 2.845605468749959899e-01 2.702441406249961320e-01 2.617724609374962874e-01 2.515966796874964384e-01
1.453750000000000142e+01 5.956396484374916200e-01 5.796923828124918021e-01 5.693359374999918954e-01 5.701562499999919265e-01 5.613232421874920774e-01 5.659277343749918865e-01 5.591650390624920419e-01 5.418945312499923173e-01 5.305664062499925171e-01 5.123193359374926814e-01 5.049902343749927969e-01 4.979638671874929701e-01 4.830322265624931166e-01 4.634814453124934119e-01 4.462792968749936251e-01 4.443066406249936984e-01 4.419238281249937561e-01 4.289990234374939093e-01 4.179150390624941092e-01 3.948144531249943578e-01 3.739013671874947264e-01 3.553222656249949152e-01 3.429003906249951106e-01 3.235449218749953948e-01 3.055419921874956701e-01 2.926464843749958522e-01 2.717724609374961298e-01 2.656054687499962430e-01 2.506249999999964340e-01 2.475830078124964806e-01 2.378857421874966127e-01
1.456250000000000000e+01 5.831396484375331868e-01 5.715527343750325118e-01 5.589941406250317213e-01 5.572705078125317346e-01 5.499511718750312861e-01 5.565771484375315881e-01 5.528369140625313261e-01 5.278173828125299893e-01 5.204052734375295142e-01 4.977880859375283240e-01 4.913476562500279088e-01 4.826074218750274758e-01 4.668408203125265499e-01 4.486328125000255129e-01 4.362011718750247735e-01 4.346728515625247202e-01 4.279248046875243072e-01 4.149072265625236011e-01 4.015136718750228484e-01 3.814013671875216560e-01 3.566845703125202660e-01 3.392626953125192912e-01 3.278710937500186606e-01 3.044287109375172773e-01 2.904101562500164824e-01 2.749853515625156342e-01 2.577392578125146660e-01 2.500390625000142308e-01 2.367236328125134348e-01 2.295947265625130351e-01 2.223144531250126343e-01
1.458749999999999858e+01 5.735449218749510969e-01 5.584814453124523626e-01 5.487158203124531397e-01 5.492431640624532152e-01 5.412548828124538192e-01 5.434326171874536149e-01 5.375830078124541611e-01 5.116406249999564393e-01 5.104736328124565015e-01 4.820312499999588884e-01 4.831347656249587730e-01 4.740039062499595834e-01 4.516015624999615286e-01 4.321533203124631739e-01 4.255761718749637157e-01 4.176562499999644240e-01 4.161914062499645350e-01 4.001953124999658717e-01 3.843457031249671862e-01 3.660888671874688027e-01 3.458691406249704836e-01 3.244091796874722933e-01 3.140332031249732370e-01 2.852001953124756461e-01 2.763085937499764611e-01 2.610205078124777089e-01 2.438916015624791878e-01 2.362011718749798539e-01 2.245751953124808520e-01 2.161718749999815559e-01 2.103076171874820599e-01
1.461250000000000071e+01 5.564501953125315925e-01 5.410839843750308020e-01 5.370312500000306022e-01 5.328417968750301936e-01 5.269384765625299005e-01 5.257080078125299094e-01 5.186425781250294520e-01 4.951708984375281508e-01 4.888085937500277756e-01 4.604003906250261346e-01 4.652783203125264166e-01 4.504492187500255818e-01 4.345361328125247335e-01 4.136132812500235567e-01 4.032910156250228972e-01 4.005908203125227995e-01 3.930957031250223443e-01 3.809033203125216649e-01 3.656005859375208167e-01 3.488476562500198441e-01 3.275732421875186540e-01 3.059863281250174150e-01 2.954980468750167955e-01 2.700195312500153211e-01 2.537890625000144285e-01 2.446289062500139055e-01 2.296533203125130373e-01 2.191748046875124367e-01 2.070898437500117706e-01 1.999414062500113609e-01 1.936914062500109945e-01
1.463749999999999929e+01 5.492724609374921574e-01 5.314160156249925215e-01 5.223730468749926414e-01 5.188623046874926148e-01 5.122607421874927347e-01 5.148535156249927081e-01 5.037792968749927880e-01 4.887060546874930633e-01 4.746191406249932188e-01 4.494384765624936384e-01 4.485205078124936406e-01 4.352587890624938227e-01 4.190624999999940092e-01 4.028710937499942468e-01 3.895166015624945133e-01 3.855615234374945577e-01 3.839941406249945399e-01 3.660937499999947775e-01 3.519042968749949707e-01 3.361132812499952327e-01 3.144335937499955214e-01 2.910253906249958278e-01 2.823632812499959899e-01 2.577050781249963785e-01 2.411523437499965561e-01 2.279199218749967670e-01 2.171923828124968925e-01 2.067529296874970612e-01 1.946972656249972566e-01 1.889501953124973210e-01 1.813525390624974032e-01
1.466250000000000142e+01 5.325341796874923928e-01 5.186425781249925926e-01 5.071826171874928013e-01 5.010400390624929479e-01 5.024218749999928013e-01 5.067138671874927836e-01 4.942333984374929767e-01 4.704052734374932765e-01 4.585449218749934608e-01 4.369140624999938161e-01 4.368115234374937983e-01 4.200488281249940559e-01 4.012109374999943134e-01 3.845068359374945177e-01 3.790429687499946021e-01 3.709570312499947398e-01 3.663085937499947486e-01 3.511914062499950084e-01 3.362158203124952505e-01 3.211328124999954792e-01 2.993652343749957367e-01 2.770166015624960787e-01 2.695996093749962186e-01 2.417089843749965494e-01 2.251074218749967992e-01 2.119921874999969869e-01 2.027685546874971323e-01 1.927490234374972800e-01 1.801611328124974321e-01 1.769482421874974953e-01 1.701562499999975941e-01
1.468750000000000000e+01 5.231982421875297495e-01 5.036279296875286748e-01 4.920996093750279465e-01 4.905175781250278866e-01 4.852050781250275557e-01 4.890185546875278066e-01 4.785742187500272027e-01 4.539208984375258105e-01 4.426220703125252065e-01 4.229248046875240252e-01 4.220507812500239875e-01 4.021435546875228306e-01 3.903710937500221578e-01 3.722607421875211431e-01 3.645703125000207545e-01 3.578564453125203659e-01 3.515234375000200195e-01 3.365917968750191669e-01 3.196435546875182054e-01 3.033056640625172440e-01 2.858935546875162603e-01 2.653271484375150369e-01 2.523095703125143308e-01 2.300976562500130773e-01 2.136279296875121247e-01 2.000537109375113698e-01 1.890869140625107414e-01 1.804980468750102540e-01 1.697216796875096467e-01 1.656542968750094047e-01 1.573193359375089639e-01
1.471249999999999858e+01 5.128369140624562394e-01 4.879736328124583689e-01 4.792822265624591127e-01 4.797412109374590838e-01 4.738378906249595679e-01 4.741894531249595812e-01 4.670117187499601696e-01 4.463574218749619127e-01 4.298730468749633604e-01 4.105322265624649636e-01 4.102490234374650546e-01 3.852001953124671307e-01 3.763574218749679012e-01 3.625781249999690536e-01 3.473583984374704059e-01 3.449462890624706013e-01 3.336279296874715694e-01 3.238330078124723732e-01 3.070410156249737677e-01 2.863281249999756195e-01 2.705322265624769407e-01 2.533935546874783729e-01 2.412939453124794131e-01 2.176123046874814393e-01 2.016699218749828104e-01 1.881347656249839628e-01 1.769628906249849087e-01 1.686132812499856193e-01 1.560595703124867117e-01 1.559033203124866873e-01 1.454345703124876044e-01
1.473750000000000071e+01 4.959619140625282085e-01 4.714746093750267764e-01 4.637060546875263478e-01 4.600830078125261458e-01 4.533789062500257483e-01 4.530859375000257372e-01 4.473388671875254130e-01 4.261816406250242273e-01 4.107519531250233835e-01 3.963671875000225331e-01 3.930859375000223532e-01 3.652392578125207567e-01 3.603857421875204525e-01 3.452392578125196287e-01 3.337597656250189671e-01 3.285107421875186895e-01 3.171191406250180034e-01 3.095410156250176237e-01 2.893261718750164135e-01 2.714501953125154077e-01 2.533642578125144262e-01 2.372656250000134970e-01 2.253613281250128053e-01 2.060888671875117095e-01 1.889404296875107359e-01 1.739990234375098921e-01 1.651367187500093758e-01 1.530859375000087064e-01 1.441259765625081957e-01 1.423583984375081102e-01 1.330517578125075540e-01
1.476249999999999929e+01 4.841748046874931322e-01 4.569628906249935119e-01 4.538134765624936007e-01 4.456689453124936806e-01 4.387548828124937517e-01 4.356787109374938294e-01 4.287158203124939448e-01 4.114257812499941269e-01 4.018164062499943179e-01 3.818212890624945732e-01 3.775048828124946687e-01 3.534277343749949729e-01 3.454833984374950928e-01 3.326074218749952571e-01 3.222656249999953926e-01 3.090771484374956191e-01 3.004101562499957301e-01 2.943652343749957878e-01 2.759765624999960809e-01 2.590087890624963030e-01 2.430273437499965439e-01 2.267968749999967892e-01 2.175585937499968925e-01 1.954589843749972022e-01 1.767041015624974953e-01 1.648632812499976619e-01 1.572607421874977485e-01 1.445361328124979416e-01 1.355517578124980638e-01 1.302734374999981459e-01 1.239648437499982353e-01
1.478750000000000142e+01 4.676708984374933764e-01 4.466845703124936451e-01 4.380712890624937628e-01 4.349218749999937961e-01 4.254443359374939782e-01 4.246142578124939559e-01 4.143066406249941158e-01 3.992382812499943312e-01 3.846679687499945377e-01 3.672167968749947553e-01 3.640869140624948264e-01 3.404052734374951594e-01 3.294775390624953282e-01 3.171435546874954992e-01 3.083496093749956146e-01 2.944287109374957856e-01 2.839892578124959543e-01 2.764501953124960942e-01 2.636865234374962674e-01 2.462109374999965072e-01 2.282812499999967715e-01 2.151464843749969214e-01 2.043896484374971012e-01 1.828515624999973999e-01 1.654003906249976452e-01 1.546826171874978173e-01 1.436718749999979505e-01 1.384277343749980294e-01 1.284082031249981770e-01 1.229785156249982581e-01 1.160449218749983469e-01
1.481250000000000000e+01 4.564013671875259415e-01 4.308203125000245048e-01 4.267968750000242784e-01 4.199316406250238609e-01 4.127246093750234768e-01 4.081787109375231704e-01 3.992773437500226619e-01 3.821191406250217248e-01 3.721289062500211520e-01 3.525830078125200551e-01 3.479492187500197731e-01 3.259814453125185474e-01 3.145019531250178857e-01 3.063427734375173683e-01 2.947705078125167910e-01 2.840820312500161315e-01 2.726513671875155365e-01 2.644677734375149858e-01 2.538330078125144440e-01 2.322705078125132105e-01 2.154052734375122569e-01 1.995947265625113431e-01 1.879443359375106981e-01 1.733203125000098710e-01 1.556347656250088307e-01 1.421777343750080802e-01 1.323681640625075373e-01 1.266992187500071976e-01 1.178125000000066896e-01 1.142968750000065009e-01 1.060937500000060235e-01
1.483749999999999858e+01 4.419287109374623324e-01 4.170703124999644018e-01 4.111718749999649369e-01 4.063037109374653677e-01 4.004394531249658162e-01 3.913378906249666556e-01 3.871386718749669775e-01 3.699511718749684541e-01 3.583447265624694067e-01 3.395312499999710854e-01 3.371191406249712252e-01 3.111767578124734479e-01 3.018603515624742606e-01 2.933496093749750067e-01 2.819042968749759792e-01 2.713720703124768430e-01 2.631103515624775291e-01 2.518749999999785327e-01 2.417138671874793920e-01 2.209472656249811540e-01 2.068310546874823908e-01 1.904736328124837785e-01 1.754785156249850375e-01 1.630761718749861033e-01 1.472412109374874323e-01 1.329736328124886680e-01 1.251513671874893152e-01 1.196386718749897909e-01 1.093847656249906791e-01 1.060839843749909472e-01 9.759277343749167555e-02
1.486250000000000071e+01 4.212597656250239297e-01 3.993164062500226819e-01 3.901611328125221823e-01 3.818847656250217160e-01 3.844873046875218470e-01 3.744921875000212785e-01 3.659570312500208256e-01 3.523974609375200018e-01 3.408642578125193889e-01 3.210546875000182543e-01 3.214208984375182543e-01 2.949755859375167710e-01 2.866259765625163158e-01 2.748437500000156519e-01 2.621972656250148859e-01 2.587011718750147349e-01 2.458056640625139733e-01 2.377148437500135048e-01 2.268652343750129086e-01 2.057763671875117162e-01 1.944287109375110456e-01 1.776953125000100830e-01 1.681494140625095501e-01 1.534082031250087186e-01 1.377001953125078226e-01 1.242285156250070577e-01 1.154199218750065620e-01 1.117578125000063538e-01 1.014257812500057726e-01 9.766601562500555611e-02 8.985351562500509814e-02
1.488749999999999929e+01 4.075927734374942268e-01 3.867089843749945133e-01 3.781591796874945732e-01 3.692919921874947553e-01 3.701611328124946865e-01 3.633056640624948153e-01 3.528857421874950218e-01 3.378955078124952216e-01 3.274267578124953615e-01 3.097314453124956346e-01 3.093505859374956479e-01 2.855126953124959566e-01 2.737353515624961209e-01 2.608691406249963318e-01 2.494824218749964462e-01 2.437451171874965294e-01 2.365966796874966471e-01 2.238427734374968114e-01 2.133691406249969558e-01 1.981347656249971834e-01 1.827148437499974132e-01 1.689746093749976141e-01 1.573046874999977640e-01 1.448291015624979527e-01 1.284082031249981770e-01 1.167382812499983408e-01 1.087890624999984512e-01 1.041357421874985201e-01 9.315429687499868217e-02 9.073730468749870159e-02 8.290527343749881650e-02
1.491250000000000142e+01 3.936572265624944111e-01 3.740771484374946776e-01 3.620605468749948375e-01 3.558984374999949463e-01 3.531201171874949751e-01 3.454296874999950862e-01 3.374316406249951994e-01 3.271484374999953371e-01 3.139746093749955502e-01 2.996582031249957478e-01 2.940576171874957900e-01 2.712548828124961564e-01 2.576855468749963407e-01 2.474707031249964717e-01 2.384277343749966194e-01 2.294433593749967415e-01 2.240039062499968037e-01 2.129931640624969924e-01 2.039599609374971034e-01 1.890869140624973077e-01 1.713330078124975508e-01 1.582568359374977585e-01 1.451611328124979283e-01 1.347753906249981037e-01 1.191357421874983114e-01 1.093505859374984540e-01 9.875976562499859390e-02 9.336425781249867162e-02 8.233398437499883649e-02 8.404785156249880429e-02 7.436523437499895084e-02
1.493750000000000000e+01 3.779443359375214695e-01 3.594189453125203881e-01 3.465429687500197198e-01 3.440136718750195777e-01 3.392382812500192579e-01 3.336474609375189582e-01 3.247753906250184786e-01 3.103320312500176259e-01 2.969189453125168909e-01 2.842187500000161182e-01 2.826367187500161138e-01 2.566064453125145861e-01 2.426416015625137979e-01 2.356250000000133793e-01 2.247705078125127875e-01 2.178369140625124045e-01 2.106201171875119738e-01 2.016894531250114642e-01 1.928369140625109668e-01 1.747607421875099487e-01 1.608300781250091571e-01 1.504492187500085509e-01 1.377587890625078526e-01 1.241650390625070599e-01 1.117578125000063538e-01 1.013183593750057593e-01 9.161621093750520195e-02 8.743652343750497880e-02 7.766113281250441869e-02 7.454589843750424050e-02 6.890625000000391576e-02
1.496249999999999858e+01 3.640771484374689670e-01 3.461865234374704725e-01 3.321923828124717093e-01 3.316992187499717137e-01 3.260058593749722289e-01 3.187207031249728040e-01 3.082714843749737588e-01 2.987792968749745093e-01 2.849560546874757017e-01 2.713281249999768829e-01 2.668310546874772538e-01 2.451464843749791012e-01 2.313671874999802813e-01 2.223730468749810507e-01 2.147949218749816980e-01 2.077343749999822908e-01 2.009130859374828604e-01 1.885937499999839062e-01 1.805322265624846045e-01 1.658642578124858435e-01 1.489648437499873079e-01 1.408251953124879940e-01 1.288818359374890032e-01 1.167675781249900430e-01 1.032080078124912037e-01 9.283203124999207800e-02 8.568359374999269529e-02 8.062499999999311884e-02 7.160644531249388267e-02 6.767089843749422851e-02 6.384765624999455547e-02
1.498750000000000071e+01 3.479345703125197864e-01 3.272753906250185918e-01 3.137207031250178746e-01 3.130664062500178035e-01 3.093115234375175548e-01 3.061279296875173972e-01 2.945166015625167444e-01 2.830859375000160938e-01 2.685400390625152789e-01 2.554736328125145062e-01 2.550000000000144929e-01 2.309472656250131373e-01 2.193798828125124722e-01 2.057128906250116906e-01 2.032080078125115263e-01 1.929492187500109757e-01 1.870703125000106326e-01 1.754492187500099887e-01 1.713525390625097455e-01 1.550683593750088185e-01 1.419970703125080780e-01 1.273242187500072398e-01 1.208837890625068801e-01 1.088281250000061873e-01 9.360351562500530964e-02 8.517089843750484668e-02 7.841796875000446587e-02 7.249023437500412559e-02 6.630859375000376643e-02 6.194335937500352468e-02 5.830078125000331263e-02
1.501249999999999929e+01 3.341503906249952416e-01 3.159423828124955369e-01 3.027539062499956524e-01 2.960595703124958011e-01 2.926806640624958766e-01 2.962988281249958056e-01 2.819189453124960054e-01 2.695507812499962075e-01 2.571289062499963474e-01 2.441308593749965394e-01 2.429833984374965561e-01 2.207958984374968625e-01 2.072607421874970435e-01 2.006201171874971712e-01 1.898828124999973055e-01 1.831445312499973832e-01 1.790136718749974487e-01 1.655859374999976430e-01 1.624560546874976863e-01 1.469580078124979317e-01 1.331835937499981082e-01 1.195996093749982919e-01 1.107421874999984235e-01 1.030126953124985423e-01 8.944335937499874045e-02 8.167480468749883926e-02 7.211914062499898137e-02 6.758300781249902689e-02 6.113769531249913652e-02 5.969238281249915345e-02 5.388671874999922951e-02
1.503750000000000142e+01 3.192968749999954281e-01 3.023876953124956524e-01 2.868652343749958922e-01 2.834521484374959432e-01 2.792187499999960187e-01 2.769091796874960654e-01 2.694238281249962119e-01 2.574316406249963496e-01 2.464843749999965083e-01 2.314111328124967004e-01 2.285058593749967615e-01 2.086523437499970546e-01 1.951757812499972100e-01 1.889746093749973266e-01 1.794238281249974365e-01 1.740576171874975153e-01 1.692968749999975708e-01 1.565820312499977829e-01 1.514111328124978506e-01 1.383398437499980260e-01 1.245410156249982248e-01 1.122119140624984052e-01 1.058642578124984884e-01 9.363281249999866329e-02 8.176757812499883815e-02 7.511230468749893752e-02 6.789550781249903411e-02 6.145507812499912542e-02 5.621093749999920425e-02 5.383300781249922978e-02 4.788085937499932110e-02
1.506250000000000000e+01 3.048583984375173306e-01 2.870263671875163403e-01 2.770996093750157652e-01 2.689599609375152856e-01 2.652197265625150790e-01 2.625927734375149702e-01 2.556201171875145395e-01 2.472070312500140310e-01 2.327685546875132572e-01 2.206250000000125333e-01 2.155664062500122491e-01 1.957958984375111344e-01 1.861621093750105704e-01 1.767236328125100231e-01 1.672949218750095224e-01 1.628955078125092770e-01 1.571728515625089306e-01 1.466210937500083411e-01 1.404687500000079969e-01 1.299218750000074030e-01 1.187841796875067496e-01 1.043457031250059203e-01 9.812988281250557832e-02 8.705566406250495048e-02 7.664062500000436151e-02 7.029785156250399625e-02 6.248535156250355216e-02 5.742187500000325850e-02 5.129394531250291295e-02 4.881347656250277500e-02 4.301269531250244416e-02
1.508749999999999858e+01 2.933007812499749956e-01 2.769189453124764055e-01 2.621777343749776557e-01 2.577880859374779843e-01 2.566699218749781131e-01 2.502832031249786482e-01 2.458642578124790312e-01 2.310595703124803113e-01 2.226855468749810163e-01 2.103808593749820766e-01 2.021533203124827871e-01 1.848291015624842493e-01 1.751562499999850808e-01 1.670263671874857581e-01 1.572998046874865830e-01 1.535302734374869027e-01 1.511083984374871347e-01 1.380517578124882405e-01 1.303613281249888789e-01 1.220214843749895944e-01 1.100292968749906203e-01 9.941894531249151346e-02 9.108398437499222455e-02 8.108886718749308553e-02 6.869628906249414246e-02 6.283203124999464650e-02 5.770019531249508116e-02 5.260253906249551942e-02 4.578124999999609590e-02 4.424804687499622746e-02 3.825195312499674039e-02
1.511250000000000071e+01 2.750292968750156497e-01 2.586181640625146994e-01 2.506640625000142175e-01 2.429492187500138234e-01 2.378955078125135347e-01 2.372363281250134681e-01 2.293701171875130451e-01 2.139843750000121614e-01 2.077929687500118250e-01 1.963427734375111644e-01 1.896728515625107636e-01 1.733300781250098621e-01 1.635449218750092970e-01 1.537646484375087552e-01 1.469384765625083578e-01 1.431982421875081235e-01 1.402001953125079636e-01 1.286914062500073008e-01 1.225146484375069650e-01 1.107812500000062983e-01 1.005224609375057060e-01 9.374023437500532407e-02 8.350097656250474176e-02 7.521484375000428435e-02 6.356445312500361156e-02 5.614257812500318690e-02 5.129882812500291545e-02 4.676269531250265565e-02 4.175292968750237560e-02 3.976074218750225847e-02 3.523437500000200368e-02
1.513749999999999929e+01 2.622363281249962541e-01 2.496191406249964606e-01 2.384814453124966260e-01 2.287158203124967648e-01 2.313671874999967126e-01 2.256835937499967748e-01 2.168701171874969358e-01 2.021826171874971378e-01 1.969921874999972233e-01 1.857763671874973488e-01 1.799414062499974376e-01 1.664257812499976286e-01 1.524218749999978473e-01 1.464648437499979361e-01 1.357617187499980671e-01 1.354833984374980704e-01 1.298437499999981481e-01 1.231396484374982503e-01 1.161376953124983458e-01 1.033349609374985406e-01 9.408691406249866662e-02 8.961425781249872380e-02 7.780273437499889144e-02 6.995117187499901024e-02 6.184082031249912154e-02 5.256347656249925338e-02 4.757324218749932332e-02 4.363769531249938466e-02 3.950195312499944073e-02 3.665039062499948069e-02 3.194335937499954287e-02
1.516250000000000142e+01 2.495605468749964584e-01 2.356298828124966382e-01 2.260986328124967859e-01 2.218994140624968581e-01 2.171484374999969047e-01 2.141015624999969558e-01 2.047705078124970879e-01 1.937451171874972344e-01 1.872607421874973310e-01 1.763769531249974876e-01 1.703759765624975886e-01 1.558349609374977962e-01 1.418457031249979738e-01 1.364013671874980682e-01 1.258691406249982103e-01 1.269824218749981970e-01 1.203271484374982964e-01 1.143945312499983769e-01 1.076611328124984640e-01 9.699707031249861500e-02 8.726562499999876432e-02 8.121093749999884481e-02 7.213378906249898193e-02 6.360351562499909350e-02 5.791992187499917649e-02 4.990234374999928668e-02 4.461914062499936634e-02 4.073730468749942740e-02 3.577148437499948902e-02 3.384277343749951539e-02 2.902832031249958852e-02
1.518750000000000000e+01 2.377783203125135303e-01 2.212451171875125522e-01 2.134765625000121236e-01 2.052685546875116784e-01 2.067724609375117539e-01 1.999853515625113765e-01 1.937988281250110356e-01 1.852783203125105416e-01 1.751220703125099531e-01 1.669335937500094902e-01 1.604052734375091271e-01 1.447900390625082301e-01 1.332666015625075806e-01 1.284765625000073019e-01 1.182763671875067257e-01 1.177978515625066891e-01 1.144287109375065059e-01 1.060986328125060191e-01 1.019677734375057931e-01 9.130371093750518086e-02 8.072753906250458578e-02 7.507324218750426048e-02 6.694824218750380918e-02 6.076171875000345446e-02 5.109863281250290323e-02 4.328613281250245914e-02 4.094238281250232869e-02 3.686035156250209305e-02 3.046875000000173403e-02 3.146972656250179162e-02 2.736328125000155737e-02
1.521249999999999858e+01 2.268847656249806388e-01 2.109912109374820210e-01 2.014697265624828260e-01 1.950781249999833655e-01 1.953710937499833489e-01 1.883935546874839495e-01 1.827148437499844236e-01 1.765966796874849365e-01 1.640283203124860145e-01 1.565136718749866318e-01 1.504345703124871925e-01 1.359374999999884148e-01 1.280566406249890876e-01 1.179589843749899447e-01 1.120166015624904504e-01 1.122460937499904360e-01 1.062158203124909522e-01 9.841308593749160949e-02 9.371582031249200972e-02 8.430664062499280964e-02 7.728027343749341305e-02 6.886718749999412581e-02 6.262695312499465261e-02 5.792480468749506423e-02 4.555664062499611283e-02 3.991699218749659994e-02 3.791503906249676925e-02 3.364257812499713007e-02 2.893066406249753322e-02 2.871093749999755265e-02 2.515136718749785491e-02
1.523750000000000071e+01 2.106396484375119560e-01 1.975634765625112199e-01 1.891308593750107570e-01 1.834814453125104272e-01 1.819824218750103473e-01 1.779736328125101075e-01 1.707861328125097333e-01 1.654980468750094080e-01 1.525634765625086819e-01 1.472021484375083678e-01 1.419921875000080824e-01 1.270263671875072053e-01 1.194628906250067985e-01 1.087939453125061767e-01 1.032763671875058659e-01 1.003808593750057099e-01 9.794921875000557610e-02 9.072753906250516365e-02 8.722656250000496159e-02 7.625976562500433320e-02 7.034179687500399791e-02 6.333007812500360267e-02 5.965820312500338951e-02 5.166015625000293376e-02 4.115234375000233896e-02 3.686523437500209555e-02 3.468750000000197370e-02 3.169921875000179801e-02 2.646972656250150616e-02 2.497558593750142178e-02 2.272460937500129369e-02
1.526249999999999929e+01 1.970751953124971756e-01 1.869726562499973432e-01 1.775683593749974587e-01 1.732714843749975364e-01 1.701806640624975719e-01 1.682373046874976186e-01 1.597656249999977185e-01 1.553271484374977862e-01 1.433300781249979561e-01 1.391943359374979983e-01 1.332226562499981004e-01 1.193749999999983158e-01 1.119873046874984152e-01 1.029589843749985356e-01 9.836425781249860667e-02 9.479980468749865663e-02 9.020019531249871825e-02 8.368164062499880429e-02 8.013183593749886868e-02 6.960937499999900191e-02 6.708496093749904965e-02 5.828613281249916955e-02 5.354492187499924200e-02 4.818359374999931638e-02 3.806152343749946015e-02 3.340332031249952649e-02 3.162597656249954703e-02 2.933105468749958381e-02 2.382324218749966305e-02 2.353027343749966582e-02 2.082519531249970440e-02
1.528750000000000142e+01 1.860693359374973599e-01 1.744238281249975153e-01 1.691650390624975797e-01 1.647656249999976674e-01 1.597412109374977129e-01 1.581933593749977607e-01 1.528710937499978273e-01 1.449999999999979639e-01 1.318994140624981104e-01 1.322070312499981359e-01 1.250292968749982248e-01 1.144042968749983818e-01 1.046289062499985018e-01 9.450195312499864997e-02 9.318359374999868328e-02 8.918945312499873546e-02 8.271484374999882316e-02 7.811523437499888478e-02 7.439453124999895195e-02 6.518066406249907463e-02 5.980957031249914402e-02 5.388671874999922951e-02 4.903320312499930694e-02 4.406738281249937550e-02 3.562988281249949291e-02 3.057617187499956507e-02 2.912109374999958741e-02 2.639648437499962294e-02 2.077636718749970371e-02 2.148925781249969372e-02 1.985839843749971981e-02
1.531250000000000000e+01 1.760937500000100131e-01 1.633935546875092959e-01 1.594140625000090572e-01 1.545996093750087730e-01 1.502587890625085576e-01 1.472705078125083888e-01 1.432373046875081157e-01 1.360888671875077338e-01 1.246435546875070965e-01 1.239111328125070549e-01 1.186328125000067485e-01 1.072070312500060935e-01 9.761718750000554501e-02 8.785156250000498990e-02 8.786621093750499045e-02 8.314941406250472844e-02 7.604980468750431599e-02 7.486328125000424327e-02 7.012695312500399902e-02 6.097656250000346723e-02 5.590332031250317552e-02 4.981445312500283606e-02 4.602539062500261152e-02 4.039062500000229622e-02 3.292480468750186989e-02 2.811523437500159858e-02 2.637207031250149783e-02 2.319335937500131839e-02 1.882812500000106970e-02 1.920410156250109204e-02 1.707519531250097089e-02
1.533749999999999858e+01 1.672900390624857403e-01 1.565185546874866551e-01 1.489111328124873013e-01 1.455273437499875755e-01 1.434619140624877887e-01 1.401757812499880296e-01 1.335791015624885891e-01 1.270361328124891831e-01 1.175244140624899791e-01 1.152441406249901795e-01 1.105810546874905764e-01 9.963378906249149847e-02 9.077148437499225897e-02 8.240234374999297340e-02 7.939941406249323430e-02 7.603027343749352296e-02 7.217773437499384881e-02 6.854980468749416467e-02 6.482910156249446776e-02 5.633789062499519606e-02 5.186035156249558381e-02 4.681640624999600792e-02 4.166015624999644396e-02 3.654785156249688166e-02 2.991210937499744899e-02 2.613769531249777317e-02 2.297363281249804184e-02 2.125488281249818950e-02 1.783691406249848094e-02 1.789062499999847719e-02 1.467285156249874961e-02
1.536250000000000071e+01 1.563232421875088984e-01 1.454345703125082823e-01 1.407861328125080136e-01 1.333886718750075806e-01 1.311816406250074507e-01 1.287695312500073408e-01 1.239697265625070433e-01 1.167529296875066402e-01 1.101904296875062667e-01 1.067724609375060724e-01 1.016308593750057804e-01 9.263183593750527745e-02 8.306640625000472067e-02 7.543945312500428824e-02 7.448242187500422884e-02 6.923828125000393297e-02 6.597656250000374922e-02 6.170410156250351330e-02 5.910644531250336398e-02 5.178222656250294070e-02 4.700195312500267397e-02 4.337402343750246247e-02 3.771484375000214856e-02 3.319335937500188932e-02 2.834960937500161440e-02 2.299804687500130868e-02 1.995605468750113326e-02 2.004394531250114006e-02 1.634765625000093175e-02 1.612792968750091649e-02 1.310058593750074510e-02
1.538749999999999929e+01 1.481933593749978906e-01 1.372119140624980527e-01 1.310156249999981370e-01 1.278124999999981914e-01 1.260791015624982137e-01 1.208251953124982736e-01 1.163574218749983541e-01 1.089892578124984496e-01 1.023681640624985456e-01 9.921386718749859723e-02 9.687499999999861500e-02 8.542480468749878708e-02 7.755859374999889144e-02 7.051757812499899469e-02 6.883300781249901412e-02 6.437988281249909517e-02 6.028320312499914346e-02 5.852050781249917150e-02 5.503417968749921979e-02 4.838867187499931027e-02 4.385253906249937661e-02 3.893066406249944683e-02 3.538085937499949735e-02 3.050292968749956576e-02 2.538574218749963668e-02 2.048339843749970995e-02 1.774414062499974840e-02 1.786621093749974840e-02 1.490722656249978892e-02 1.508789062499978420e-02 1.163574218749983437e-02
1.541250000000000142e+01 1.395068359374980194e-01 1.286914062499981692e-01 1.255664062499982081e-01 1.192871093749983125e-01 1.167480468749983319e-01 1.129980468749983979e-01 1.096435546874984374e-01 1.010839843749985617e-01 9.486816406249864997e-02 9.352050781249866829e-02 8.997070312499871880e-02 7.940429687499887812e-02 7.193359374999898359e-02 6.508789062499907574e-02 6.458984374999907074e-02 5.986816406249914624e-02 5.724121093749919009e-02 5.379882812499923311e-02 5.179687499999926364e-02 4.548339843749935052e-02 4.020996093749942824e-02 3.511230468749950567e-02 3.239746093749953926e-02 2.784667968749960504e-02 2.435546874999965430e-02 1.905761718749972994e-02 1.571777343749977685e-02 1.612792968749976810e-02 1.348144531249980890e-02 1.324707031249981216e-02 1.019531249999985380e-02
1.543750000000000000e+01 1.285351562500073042e-01 1.200488281250068207e-01 1.168896484375066547e-01 1.099707031250062583e-01 1.100341796875062561e-01 1.053027343750059797e-01 1.018261718750057832e-01 9.378906250000533518e-02 8.938964843750508982e-02 8.826660156250501488e-02 8.405761718750477673e-02 7.354492187500417943e-02 6.641601562500377975e-02 5.928710937500336620e-02 5.816894531250330069e-02 5.665039062500321770e-02 5.332031250000303368e-02 5.083496093750289324e-02 4.757324218750270950e-02 4.136718750000235173e-02 3.730468750000211914e-02 3.334472656250189737e-02 3.039062500000172529e-02 2.525390625000143580e-02 2.169433593750123151e-02 1.749023437500099587e-02 1.491699218750084689e-02 1.473144531250083697e-02 1.170898437500066634e-02 1.175781250000066877e-02 9.443359375000535960e-03
1.546249999999999858e+01 1.240185546874894296e-01 1.135937499999903066e-01 1.103662109374905914e-01 1.055322265624910050e-01 1.000146484374914713e-01 9.919921874999154676e-02 9.375488281249200195e-02 8.826660156249246936e-02 8.426269531249280798e-02 8.017578124999316658e-02 7.762207031249337974e-02 6.717773437499427458e-02 6.367187499999457656e-02 5.759765624999509115e-02 5.570312499999525296e-02 5.321777343749545947e-02 4.750488281249595074e-02 4.795410156249591688e-02 4.431152343749621830e-02 3.858398437499670902e-02 3.401367187499709788e-02 3.025390624999741915e-02 2.657226562499773181e-02 2.390136718749796135e-02 1.942382812499834563e-02 1.599121093749863651e-02 1.390624999999881539e-02 1.294921874999889477e-02 1.077636718749908247e-02 1.044921874999910766e-02 8.393554687499284184e-03
1.548750000000000071e+01 1.141943359375064970e-01 1.077636718750061284e-01 1.011181640625057471e-01 9.721679687500553446e-02 9.258300781250525247e-02 9.174316406250521139e-02 8.445312500000480560e-02 7.906738281250448586e-02 7.707031250000437317e-02 7.408203125000420441e-02 7.126464843750404676e-02 6.182617187500352024e-02 5.764160156250327377e-02 5.111328125000290379e-02 5.126464843750291184e-02 4.794921875000272837e-02 4.482910156250254768e-02 4.243164062500241057e-02 3.967773437500225070e-02 3.532226562500201394e-02 3.131835937500177663e-02 2.862304687500162592e-02 2.491699218750141609e-02 2.156250000000122652e-02 1.719726562500097783e-02 1.430175781250081317e-02 1.269531250000072164e-02 1.227539062500069764e-02 9.472656250000538805e-03 8.847656250000503556e-03 7.495117187500426569e-03
1.551249999999999929e+01 1.053417968749985056e-01 9.984374999999857947e-02 9.404296874999866496e-02 8.981933593749871769e-02 8.451171874999879874e-02 8.628906249999877820e-02 7.977539062499885980e-02 7.505859374999893086e-02 7.262695312499896361e-02 6.908691406249901912e-02 6.636718749999906408e-02 5.745117187499917955e-02 5.305175781249924644e-02 4.799804687499931860e-02 4.739257812499932804e-02 4.333984374999938494e-02 4.215820312499940492e-02 3.943359374999944045e-02 3.727539062499946737e-02 3.245117187499953898e-02 2.781249999999960490e-02 2.666015624999961905e-02 2.232421874999968373e-02 1.877441406249973424e-02 1.599121093749977102e-02 1.254882812499982271e-02 1.163574218749983437e-02 1.112304687499984270e-02 8.417968749999881276e-03 7.719726562499890088e-03 6.455078124999908372e-03
1.553750000000000142e+01 9.809570312499860112e-02 9.185058593749868827e-02 8.698730468749876765e-02 8.272460937499881428e-02 7.963378906249886369e-02 7.909179687499887090e-02 7.465332031249893863e-02 6.973144531249900191e-02 6.705566406249904854e-02 6.510253906249907629e-02 6.002929687499914541e-02 5.463867187499922562e-02 4.710937499999932887e-02 4.494628906249936023e-02 4.369140624999938438e-02 4.110351562499942046e-02 3.857421874999945183e-02 3.598632812499948791e-02 3.385742187499951594e-02 2.999023437499957409e-02 2.595703124999963057e-02 2.470214843749964778e-02 1.954589843749972300e-02 1.779785156249974812e-02 1.436035156249979537e-02 1.132324218749983756e-02 1.015136718749985560e-02 9.453124999999864414e-03 7.490234374999893245e-03 7.045898437499899247e-03 5.678710937499918850e-03
1.556250000000000000e+01 9.141113281250520806e-02 8.591796875000488887e-02 8.062988281250459133e-02 7.887207031250448308e-02 7.339355468750417832e-02 7.330566406250416112e-02 6.926269531250393852e-02 6.472167968750368316e-02 6.112304687500347278e-02 6.105957031250346806e-02 5.734863281250326267e-02 5.066406250000287520e-02 4.472167968750254130e-02 4.142578125000235395e-02 4.046386718750229899e-02 3.832031250000218076e-02 3.385253906250192818e-02 3.409179687500193956e-02 3.068847656250174583e-02 2.677246093750152225e-02 2.437011718750138611e-02 2.229980468750126718e-02 1.775390625000100933e-02 1.627929687500092454e-02 1.285156250000073046e-02 9.941406250000565242e-03 8.935546875000508621e-03 8.730468750000495645e-03 6.772460937500384727e-03 5.351562500000304860e-03 5.161132812500293307e-03
1.558749999999999858e+01 8.728515624999255706e-02 7.981933593749319933e-02 7.591796874999351408e-02 7.437011718749365896e-02 6.872070312499414801e-02 6.844726562499416078e-02 6.359374999999457823e-02 6.205078124999470479e-02 5.710937499999513278e-02 5.527832031249529238e-02 5.153320312499561073e-02 4.613769531249606315e-02 4.049804687499654332e-02 3.806640624999674954e-02 3.816894531249674649e-02 3.493164062499702627e-02 3.200683593749727163e-02 3.160156249999730715e-02 2.844726562499757389e-02 2.530273437499784214e-02 2.207031249999811748e-02 2.059082031249824529e-02 1.618164062499862291e-02 1.492187499999872782e-02 1.188476562499898685e-02 9.619140624999179129e-03 7.988281249999317976e-03 7.988281249999317976e-03 6.313476562499462097e-03 5.170898437499559311e-03 4.614257812499606738e-03
1.561250000000000071e+01 7.882812500000448142e-02 7.391113281250420719e-02 6.770996093750385192e-02 6.657714843750378586e-02 6.210937500000353328e-02 6.291992187500357325e-02 5.870605468750333955e-02 5.492187500000311751e-02 5.320800781250302480e-02 5.076660156250288602e-02 4.750000000000269978e-02 4.292968750000243638e-02 3.717773437500210970e-02 3.520507812500200256e-02 3.442382812500195677e-02 3.245605468750184519e-02 2.895507812500164660e-02 2.844238281250161676e-02 2.637695312500150033e-02 2.297363281250130659e-02 1.971191406250111938e-02 1.953613281250111272e-02 1.502929687500085404e-02 1.379394531250078410e-02 1.075195312500061041e-02 8.627929687500490025e-03 6.958007812500395517e-03 6.855468750000389896e-03 5.610351562500318426e-03 4.628906250000263019e-03 4.072265625000231516e-03
1.563749999999999929e+01 7.348632812499895917e-02 6.876464843749902078e-02 6.378906249999909128e-02 6.313964843749909905e-02 6.039550781249913847e-02 5.984863281249915012e-02 5.567871093749920952e-02 5.180664062499926170e-02 4.848144531249930916e-02 4.593261718749934441e-02 4.350585937499937966e-02 3.861328124999945099e-02 3.531738281249949263e-02 3.187011718749954703e-02 3.170898437499954786e-02 2.977539062499957867e-02 2.720214843749961184e-02 2.685546874999961836e-02 2.403808593749965847e-02 2.085449218749970551e-02 1.855468749999973632e-02 1.679687499999976338e-02 1.432617187499979523e-02 1.271972656249981820e-02 1.017089843749985692e-02 8.227539062499882733e-03 6.181640624999912466e-03 6.225585937499911529e-03 5.332031249999924505e-03 4.111328124999940985e-03 4.106445312499941089e-03
1.566250000000000142e+01 6.668945312499904854e-02 6.418945312499908795e-02 5.961914062499915762e-02 5.651367187499919953e-02 5.504394531249921785e-02 5.514160156249921924e-02 5.134277343749926725e-02 4.817871093749932082e-02 4.500976562499935801e-02 4.256835937499939271e-02 4.031738281249942768e-02 3.802246093749946099e-02 3.225585937499953620e-02 3.024414062499956868e-02 2.862792968749959185e-02 2.711914062499961794e-02 2.452636718749965153e-02 2.502441406249964612e-02 2.231445312499968220e-02 1.847656249999973799e-02 1.719238281249975409e-02 1.541503906249978156e-02 1.272949218749981799e-02 1.189453124999983145e-02 8.652343749999878014e-03 7.968749999999887382e-03 5.468749999999922458e-03 5.854492187499916837e-03 4.716796874999933283e-03 3.574218749999949398e-03 3.251953124999953666e-03
1.568750000000000000e+01 6.160156250000350248e-02 5.926757812500337008e-02 5.491210937500311945e-02 5.306640625000302175e-02 5.103515625000289851e-02 5.076171875000288353e-02 4.780273437500271588e-02 4.553710937500258377e-02 4.123046875000234424e-02 3.980957031250226263e-02 3.842773437500218020e-02 3.413085937500193873e-02 3.045898437500172903e-02 2.673339843750151962e-02 2.700195312500153558e-02 2.461914062500139902e-02 2.348632812500133643e-02 2.338378906250132908e-02 2.045898437500116157e-02 1.673339843750095216e-02 1.508300781250085723e-02 1.445312500000082295e-02 1.151855468750065566e-02 9.995117187500568434e-03 7.968750000000452902e-03 6.967773437500396176e-03 4.990234375000283072e-03 4.687500000000266107e-03 3.989257812500227214e-03 3.364257812500191531e-03 2.836914062500161138e-03
1.571249999999999858e+01 5.735839843749511446e-02 5.360839843749543032e-02 5.211914062499555661e-02 4.994628906249574257e-02 4.483398437499618028e-02 4.770019531249593270e-02 4.421386718749622385e-02 4.171386718749643674e-02 3.782226562499677730e-02 3.745605468749681199e-02 3.531249999999698519e-02 3.298339843749718836e-02 2.703613281249769504e-02 2.541015624999783118e-02 2.428222656249792721e-02 2.280273437499805503e-02 2.029296874999826986e-02 2.029785156249826888e-02 1.979003906249831093e-02 1.508789062499871388e-02 1.457031249999875787e-02 1.365722656249883545e-02 1.062011718749909447e-02 9.433593749999195227e-03 7.314453124999376575e-03 6.289062499999463485e-03 4.482421874999618222e-03 4.169921874999644833e-03 3.300781249999718437e-03 3.291015624999719513e-03 2.583007812499779707e-03
1.573750000000000071e+01 5.295410156250301287e-02 4.981445312500283606e-02 4.761230468750270867e-02 4.520507812500257350e-02 4.036621093750229761e-02 4.262695312500242029e-02 4.052246093750230121e-02 3.727539062500211803e-02 3.578613281250202921e-02 3.515625000000199840e-02 3.187011718750180911e-02 2.973632812500169240e-02 2.522949218750143371e-02 2.315917968750131825e-02 2.181640625000123845e-02 2.119140625000120320e-02 1.875976562500106595e-02 1.846191406250104888e-02 1.766601562500100600e-02 1.383789062500078750e-02 1.323730468750075259e-02 1.207031250000068640e-02 9.243164062500525482e-03 8.549804687500486486e-03 6.225585937500353884e-03 4.882812500000278423e-03 4.091796875000232835e-03 3.818359375000216979e-03 3.120117187500177219e-03 2.812500000000159924e-03 2.402343750000136575e-03
1.576249999999999929e+01 4.928222656249929556e-02 4.702148437499933248e-02 4.490234374999935857e-02 4.300781249999938854e-02 3.790039062499946099e-02 3.984374999999942824e-02 3.704101562499947237e-02 3.572265624999949873e-02 3.317382812499953398e-02 3.309570312499952871e-02 2.870117187499959116e-02 2.723632812499961198e-02 2.338867187499966624e-02 2.122558593749969760e-02 2.001464843749971648e-02 1.923828124999972522e-02 1.800781249999974451e-02 1.839843749999973618e-02 1.671386718749976255e-02 1.324707031249981216e-02 1.139648437499983860e-02 1.060546874999984852e-02 8.217773437499882941e-03 7.797851562499889290e-03 5.649414062499920341e-03 4.721679687499932311e-03 3.852539062499945200e-03 3.540039062499949693e-03 2.617187499999962860e-03 2.348632812499966849e-03 1.918945312499972756e-03
1.578750000000000142e+01 4.656249999999934053e-02 4.291015624999938716e-02 4.144042968749941241e-02 3.874511718749945599e-02 3.430175781249950734e-02 3.666503906249948125e-02 3.347167968749952677e-02 3.343261718749952066e-02 2.984374999999957895e-02 2.994628906249957243e-02 2.650878906249962488e-02 2.595214843749963154e-02 2.061035156249970898e-02 1.925781249999972480e-02 1.881347656249973341e-02 1.819824218749974132e-02 1.672851562499976311e-02 1.563476562499977948e-02 1.520019531249978267e-02 1.228027343749982583e-02 1.082519531249984471e-02 1.008789062499985609e-02 7.719726562499890088e-03 7.968749999999887382e-03 5.859374999999916733e-03 4.096679687499941297e-03 3.579101562499948860e-03 3.095703124999956129e-03 2.163085937499969504e-03 1.752929687499975211e-03 2.163085937499969504e-03
1.581250000000000000e+01 4.264648437500242334e-02 4.139160156250235034e-02 3.806152343750215938e-02 3.558105468750202838e-02 3.325683593750188710e-02 3.466308593750196815e-02 3.167480468750179939e-02 3.022949218750171918e-02 2.836914062500161399e-02 2.818359375000160233e-02 2.470214843750140332e-02 2.412597656250137224e-02 1.972167968750112438e-02 1.826660156250103570e-02 1.655761718750094202e-02 1.622070312500092232e-02 1.497558593750085085e-02 1.425292968750081074e-02 1.370117187500077827e-02 1.157226562500065711e-02 9.970703125000566353e-03 9.267578125000527564e-03 6.972656250000396072e-03 6.948242187500394858e-03 4.882812500000278423e-03 3.857421875000219182e-03 3.100585937500176335e-03 2.773437500000157721e-03 1.762695312500100120e-03 1.972656250000112341e-03 1.499023437500085357e-03
1.583749999999999858e+01 4.002929687499658801e-02 3.867187499999670541e-02 3.395996093749709815e-02 3.226074218749724887e-02 3.101562499999735781e-02 3.239257812499723305e-02 2.858886718749756306e-02 2.851562499999757069e-02 2.586914062499779537e-02 2.496582031249787101e-02 2.218749999999811151e-02 2.154296874999816341e-02 1.836914062499843403e-02 1.621093749999861708e-02 1.636230468749860431e-02 1.522949218749870132e-02 1.465820312499874906e-02 1.315429687499887826e-02 1.265136718749892107e-02 1.029785156249912216e-02 9.238281249999213268e-03 8.334960937499288902e-03 6.850585937499415953e-03 6.079101562499480971e-03 4.516601562499614891e-03 3.808593749999675520e-03 2.744140624999765864e-03 2.529296874999784322e-03 1.528320312499869627e-03 1.879882812499839581e-03 1.372070312499882932e-03
1.586250000000000071e+01 3.853027343750219103e-02 3.426757812500194622e-02 3.230957031250183270e-02 2.963867187500168407e-02 2.833007812500160788e-02 2.942382812500167477e-02 2.646484375000150366e-02 2.692871093750153280e-02 2.375000000000134989e-02 2.307617187500131048e-02 2.053222656250116782e-02 1.899902343750108080e-02 1.686523437500096062e-02 1.508300781250085723e-02 1.455078125000082781e-02 1.349121093750076800e-02 1.400390625000079610e-02 1.248046875000070888e-02 1.161621093750066051e-02 9.179687500000522499e-03 8.613281250000489470e-03 7.431640625000422717e-03 6.396484375000363251e-03 5.639648437500320403e-03 4.067382812500230753e-03 3.061523437500174132e-03 2.333984375000132828e-03 2.260742187500128317e-03 1.669921875000094941e-03 1.611328125000091637e-03 1.352539062500076770e-03
1.588749999999999929e+01 3.566406249999949651e-02 3.251953124999953926e-02 2.993164062499957534e-02 2.728515624999961267e-02 2.669921874999961822e-02 2.693847656249961572e-02 2.526855468749964265e-02 2.388183593749965833e-02 2.229492187499968261e-02 2.043457031249970926e-02 1.821289062499974187e-02 1.724121093749975478e-02 1.488769531249978934e-02 1.442382812499979489e-02 1.253906249999982292e-02 1.316406249999981307e-02 1.268554687499981980e-02 1.085937499999984485e-02 1.079589843749984707e-02 8.291015624999882247e-03 7.753906249999890227e-03 7.080078124999899386e-03 5.761718749999917948e-03 5.302734374999924262e-03 3.613281249999948565e-03 2.910156249999958783e-03 2.055664062499970492e-03 1.879882812499973372e-03 1.318359374999981438e-03 1.528320312499978264e-03 1.220703124999982653e-03
1.591250000000000142e+01 3.247070312499953509e-02 2.983398437499957742e-02 2.796874999999960157e-02 2.596191406249962960e-02 2.495117187499964334e-02 2.479492187499964667e-02 2.243164062499967970e-02 2.208496093749968622e-02 2.067382812499970676e-02 1.861328124999973854e-02 1.703613281249975742e-02 1.637695312499976713e-02 1.439453124999979551e-02 1.345214843749980779e-02 1.145996093749983638e-02 1.272460937499981896e-02 1.233398437499982382e-02 1.056640624999984936e-02 1.008300781249985532e-02 7.680664062499890921e-03 6.606445312499906013e-03 6.987304687499900496e-03 5.488281249999922042e-03 4.467773437499936856e-03 3.017578124999956927e-03 2.407226562499965600e-03 1.831054687499973979e-03 1.616210937499977041e-03 1.093749999999984492e-03 1.318359374999981438e-03 9.814453124999860181e-04
1.593750000000000000e+01 3.002441406250170447e-02 2.721679687500154488e-02 2.545898437500144704e-02 2.288085937500130077e-02 2.115722656250120307e-02 2.228027343750126413e-02 2.063964843750117073e-02 2.032226562500115408e-02 1.804687500000102737e-02 1.695312500000096395e-02 1.550292968750088124e-02 1.569335937500089193e-02 1.265136718750071998e-02 1.237792968750070326e-02 1.174804687500066724e-02 1.169433593750066405e-02 1.035156250000058772e-02 9.619140625000547826e-03 9.262695312500525066e-03 6.904296875000392325e-03 6.210937500000353328e-03 6.132812500000348922e-03 5.351562500000304860e-03 4.160156250000236582e-03 2.568359375000146046e-03 2.822265625000160150e-03 1.616210937500091966e-03 1.425781250000081064e-03 9.130859375000519853e-04 9.912109375000564999e-04 8.203125000000465903e-04
1.596249999999999858e+01 2.718749999999768227e-02 2.564941406249781133e-02 2.332519531249801006e-02 2.185546874999813594e-02 2.022460937499827652e-02 2.008300781249828734e-02 1.936523437499834688e-02 1.924316406249835729e-02 1.748046874999850675e-02 1.636718749999860334e-02 1.444824218749876654e-02 1.443847656249876849e-02 1.180175781249899469e-02 1.164062499999900767e-02 1.022460937499912806e-02 1.032714843749911807e-02 1.000976562499914652e-02 8.710937499999257469e-03 8.378906249999285363e-03 6.630859374999434515e-03 5.825195312499503730e-03 5.390624999999540749e-03 4.287109374999633661e-03 4.091796874999650835e-03 2.480468749999788398e-03 2.255859374999807498e-03 1.704101562499854821e-03 1.416015624999879177e-03 9.570312499999184506e-04 1.049804687499910618e-03 7.910156249999326147e-04
1.598750000000000071e+01 2.479003906250141012e-02 2.265625000000128994e-02 2.136230468750121431e-02 2.023925781250114977e-02 1.877929687500106554e-02 1.862304687500105846e-02 1.752441406250099601e-02 1.802246093750102182e-02 1.607421875000091330e-02 1.482421875000084280e-02 1.285156250000073046e-02 1.291015625000073441e-02 1.073730468750061159e-02 1.013671875000057496e-02 8.911132812500506539e-03 9.418945312500533878e-03 8.798828125000501127e-03 8.076171875000457551e-03 7.348632812500417548e-03 5.830078125000331089e-03 5.327148437500302779e-03 5.014648437500285154e-03 3.833007812500217968e-03 3.574218750000203535e-03 2.246093750000127762e-03 2.011718750000114544e-03 1.562500000000088774e-03 1.298828125000074012e-03 8.251953125000469199e-04 8.251953125000469199e-04 7.226562500000410826e-04
1.601249999999999929e+01 2.325683593750132311e-02 2.105468750000119571e-02 1.913085937500108580e-02 1.833007812500104042e-02 1.743652343750099268e-02 1.764648437500100295e-02 1.718750000000097630e-02 1.673339843750095216e-02 1.412109375000080227e-02 1.332519531250075592e-02 1.138183593750064643e-02 1.161621093750066051e-02 9.741210937500554765e-03 9.501953125000539915e-03 8.901367187500506747e-03 9.023437500000513686e-03 8.696289062500493772e-03 8.125000000000461714e-03 7.504882812500426360e-03 5.307617187500302328e-03 4.941406250000280644e-03 4.414062500000251119e-03 3.481445312500198140e-03 3.037109375000172917e-03 2.172851562500123252e-03 1.547851562500088003e-03 1.215820312500069059e-03 1.064453125000060577e-03 6.542968750000372272e-04 7.031250000000399810e-04 5.908203125000335929e-04
1.603749999999999787e+01 2.219726562499810610e-02 2.057128906249824571e-02 1.927734374999835396e-02 1.688476562499856282e-02 1.611816406249862513e-02 1.602050781249863415e-02 1.541992187499868598e-02 1.479003906249873844e-02 1.278320312499890872e-02 1.181640624999899351e-02 1.044433593749911036e-02 1.091796874999906991e-02 9.179687499999216252e-03 9.384765624999201472e-03 8.300781249999292233e-03 8.149414062499305000e-03 7.592773437499352428e-03 7.343749999999374216e-03 6.020507812499486557e-03 4.614257812499606738e-03 4.462890624999619506e-03 4.272460937499635708e-03 2.968749999999746765e-03 2.661132812499773272e-03 1.923828124999835826e-03 1.313476562499888084e-03 1.010742187499913836e-03 9.814453124999161955e-04 5.419921874999538607e-04 6.933593749999409847e-04 3.222656249999725307e-04
1.606250000000000000e+01 2.063476562499824002e-02 1.835449218749843348e-02 1.748535156249850925e-02 1.606933593749862790e-02 1.526855468749869875e-02 1.503417968749871762e-02 1.378417968749882407e-02 1.387207031249881699e-02 1.211914062499896624e-02 1.169921874999900122e-02 9.580078124999183431e-03 9.833984374999162406e-03 8.471679687499277314e-03 8.686523437499258857e-03 7.485351562499361656e-03 7.456054687499364016e-03 6.655273437499432260e-03 6.625976562499435486e-03 5.473632812499533776e-03 4.409179687499624120e-03 4.213867187499640427e-03 4.047851562499654374e-03 3.081054687499736999e-03 2.309570312499803317e-03 1.816406249999845271e-03 1.166992187499900531e-03 9.033203124999229566e-04 7.519531249999359410e-04 4.638671874999604591e-04 6.103515624999479583e-04 3.710937499999683456e-04
1.608750000000000213e+01 1.788574218750101780e-02 1.705566406250097131e-02 1.612304687500091746e-02 1.488769531250084578e-02 1.471679687500083641e-02 1.432617187500081352e-02 1.278320312500072671e-02 1.241699218750070589e-02 1.117187500000063616e-02 1.056640625000060049e-02 9.208984375000523609e-03 8.994140625000510841e-03 7.348632812500417548e-03 7.880859375000447836e-03 6.992187500000398258e-03 7.617187500000433507e-03 6.176757812500350588e-03 6.660156250000378447e-03 5.034179687500285605e-03 4.018554687500228324e-03 3.652343750000207941e-03 3.623046875000205964e-03 3.012695312500171269e-03 2.255859375000128422e-03 1.411132812500080075e-03 1.074218750000061019e-03 7.470703125000425137e-04 7.861328125000447168e-04 3.369140625000191644e-04 4.589843750000261033e-04 2.441406250000138778e-04
1.611250000000000071e+01 1.660644531250094619e-02 1.518066406250086382e-02 1.468750000000083530e-02 1.421875000000080887e-02 1.354003906250076869e-02 1.306152343750074246e-02 1.222167968750069444e-02 1.179199218750066891e-02 1.127441406250064178e-02 1.011718750000057537e-02 8.325195312500472192e-03 8.769531250000500017e-03 6.752929687500383409e-03 7.270507812500413142e-03 7.148437500000407070e-03 6.621093750000376678e-03 6.386718750000363459e-03 5.908203125000335496e-03 4.794921875000272490e-03 3.901367187500221715e-03 3.520507812500200343e-03 3.100585937500176335e-03 2.475585937500140651e-03 2.075195312500117961e-03 1.298828125000074012e-03 8.398437500000476919e-04 6.835937500000388795e-04 6.005859375000341437e-04 4.248046875000241213e-04 3.027343750000171824e-04 2.001953125000113722e-04
1.613749999999999929e+01 1.538574218750087333e-02 1.518066406250086382e-02 1.324218750000075336e-02 1.299804687500073948e-02 1.246093750000070929e-02 1.150878906250065413e-02 1.143554687500064962e-02 1.079589843750061208e-02 1.004882812500057163e-02 9.755859375000553585e-03 7.778320312500442216e-03 7.929687500000452000e-03 6.196289062500352773e-03 6.962890625000396280e-03 6.420898437500365333e-03 6.723632812500382298e-03 6.020507812500341775e-03 5.688476562500323699e-03 4.677734375000265447e-03 3.417968750000194723e-03 3.256835937500185147e-03 2.578125000000146706e-03 2.324218750000132169e-03 1.938476562500110034e-03 1.083984375000061678e-03 8.154296875000463692e-04 5.078125000000288571e-04 4.150390625000235706e-04 3.320312500000188890e-04 3.125000000000177874e-04 2.294921875000130516e-04
1.616249999999999787e+01 1.404785156249880283e-02 1.355468749999884370e-02 1.280273437499890830e-02 1.223144531249895778e-02 1.144042968749902495e-02 1.099121093749906228e-02 1.047363281249910627e-02 1.001953124999914631e-02 8.837890624999246089e-03 8.813476562499249212e-03 7.802734374999334942e-03 6.982421874999405337e-03 6.064453124999483018e-03 5.864257812499500296e-03 5.703124999999514139e-03 6.147460937499476044e-03 5.615234374999521216e-03 5.737304687499510808e-03 4.077148437499652882e-03 3.081054687499736999e-03 3.251953124999722947e-03 2.207031249999811574e-03 1.982421874999831107e-03 1.748046874999851065e-03 1.030273437499912119e-03 8.105468749999308973e-04 3.320312499999716720e-04 3.564453124999696337e-04 2.636718749999775202e-04 3.759765624999679705e-04 2.685546874999771450e-04
1.618750000000000000e+01 1.253417968749893051e-02 1.267089843749892066e-02 1.196777343749898075e-02 1.171386718749900177e-02 1.099609374999906131e-02 1.052246093749910349e-02 9.956054687499150263e-03 1.006835937499914180e-02 8.676757812499260800e-03 7.929687499999324429e-03 7.128906249999392673e-03 6.372070312499456511e-03 5.522460937499529265e-03 5.839843749999501683e-03 5.590820312499523471e-03 5.844726562499501579e-03 4.995117187499573466e-03 5.292968749999548903e-03 3.647460937499688929e-03 2.875976562499754814e-03 2.788085937499762326e-03 2.153320312499816622e-03 1.835937499999843554e-03 1.733398437499852028e-03 8.740234374999255327e-04 6.152343749999476374e-04 4.199218749999642148e-04 4.101562499999650193e-04 1.806640624999846022e-04 3.417968749999708675e-04 1.953124999999833412e-04
1.621250000000000213e+01 1.114257812500063331e-02 1.192871093750067814e-02 1.101562500000062735e-02 1.084472656250061624e-02 9.951171875000565034e-03 9.106445312500516254e-03 9.594726562500545744e-03 8.906250000000505776e-03 7.910156250000448946e-03 7.680664062500437358e-03 6.098632812500346181e-03 6.152343750000350241e-03 4.975585937500282517e-03 4.721679687500267980e-03 5.000000000000284599e-03 4.970703125000282621e-03 4.897460937500278111e-03 4.624023437500263123e-03 3.916015625000222704e-03 2.871093750000163446e-03 2.612304687500148145e-03 2.011718750000114544e-03 1.708984375000097361e-03 1.518554687500086459e-03 9.033203125000514346e-04 6.494140625000370060e-04 4.541015625000258279e-04 3.564453125000202659e-04 2.050781250000116476e-04 3.369140625000191644e-04 1.318359375000074897e-04
1.623750000000000071e+01 1.098144531250062374e-02 1.118164062500063595e-02 1.026367187500058266e-02 1.034667968750058870e-02 9.624023437500546854e-03 9.028320312500512715e-03 9.008789062500511396e-03 8.417968750000478020e-03 6.918945312500393748e-03 7.075195312500402560e-03 6.005859375000341220e-03 5.644531250000320299e-03 5.317382812500302119e-03 4.375000000000248482e-03 5.000000000000284599e-03 4.653320312500265100e-03 5.136718750000292093e-03 4.438476562500252333e-03 3.686523437500209815e-03 2.646484375000150453e-03 2.387695312500136020e-03 2.026367187500115099e-03 1.572265625000089434e-03 1.264648437500071922e-03 8.447265625000480215e-04 5.175781250000294079e-04 3.613281250000205413e-04 3.564453125000202659e-04 2.197265625000125009e-04 2.343750000000133270e-04 8.789062500000499763e-05
1.626249999999999929e+01 9.521484375000541234e-03 1.065429687500060556e-02 9.926757812500564687e-03 9.003906250000512368e-03 8.520507812500485376e-03 8.071289062500458522e-03 8.710937500000496062e-03 7.973632812500453665e-03 6.337890625000361031e-03 5.683593750000322936e-03 5.458984375000310377e-03 5.371093750000305311e-03 5.068359375000287478e-03 4.179687500000237900e-03 4.477539062500254970e-03 4.448242187500252992e-03 4.599609375000261041e-03 4.399414062500250563e-03 3.530273437500200569e-03 2.314453125000131509e-03 2.314453125000131509e-03 1.855468750000105515e-03 1.416015625000080621e-03 1.113281250000063222e-03 7.080078125000403106e-04 4.980468750000283064e-04 2.197265625000125009e-04 3.710937500000210921e-04 2.539062500000144286e-04 7.324218750000415792e-05 6.347656250000360714e-05
1.628749999999999787e+01 9.624023437499179892e-03 9.433593749999195227e-03 8.632812499999264338e-03 8.569335937499270028e-03 9.121093749999222705e-03 8.159179687499303057e-03 7.768554687499337405e-03 7.446289062499365091e-03 5.903320312499495993e-03 5.556640624999526802e-03 5.444335937499535268e-03 4.702148437499599661e-03 4.565429687499611248e-03 4.101562499999649759e-03 4.482421874999618222e-03 4.213867187499640427e-03 4.272460937499635708e-03 3.837890624999672727e-03 3.359374999999713719e-03 1.904296874999837760e-03 2.041015624999825955e-03 1.967773437499832287e-03 1.362304687499883791e-03 1.064453124999909222e-03 6.152343749999476374e-04 3.808593749999675412e-04 2.001953124999829390e-04 1.806640624999846022e-04 1.464843749999874991e-04 6.347656249999458116e-05 1.025390624999912548e-04
1.631250000000000000e+01 8.930664062499238040e-03 8.969726562499233738e-03 8.188476562499302433e-03 7.866210937499330119e-03 7.895507812499326025e-03 7.241210937499382473e-03 7.324218749999375500e-03 7.104492187499394061e-03 5.761718749999508553e-03 4.990234374999574438e-03 5.273437499999550186e-03 4.252929687499637859e-03 4.194335937499641710e-03 3.666992187499687212e-03 4.038085937499655449e-03 3.857421874999671010e-03 3.994140624999658988e-03 3.315429687499717257e-03 2.866210937499755890e-03 2.065429687499823700e-03 1.811523437499845375e-03 1.850585937499842158e-03 1.367187499999883470e-03 1.030273437499912119e-03 6.640624999999433439e-04 3.369140624999712968e-04 1.953124999999833412e-04 1.708984374999854337e-04 1.464843749999874991e-04 3.417968749999708268e-05 6.347656249999458116e-05
1.633750000000000213e+01 8.115234375000461922e-03 8.295898437500471082e-03 7.958984375000451375e-03 7.329101562500416230e-03 7.280273437500413801e-03 6.850585937500389133e-03 6.264648437500356520e-03 6.992187500000398258e-03 5.170898437500293966e-03 4.780273437500271935e-03 4.379882812500248378e-03 3.984375000000226451e-03 3.554687500000202217e-03 3.789062500000215435e-03 3.549804687500201453e-03 3.833007812500217968e-03 3.837890625000217864e-03 3.178710937500180741e-03 2.851562500000162127e-03 1.684570312500095713e-03 1.694335937500096373e-03 1.450195312500082278e-03 1.142578125000064983e-03 1.064453125000060577e-03 5.957031250000338141e-04 3.320312500000188890e-04 1.708984375000097199e-04 1.855468750000105460e-04 1.025390625000058238e-04 3.417968750000194126e-05 3.417968750000194126e-05
1.636250000000000071e+01 8.203125000000466988e-03 7.739257812500439579e-03 7.719726562500439128e-03 6.542968750000372272e-03 7.622070312500433403e-03 6.420898437500365333e-03 6.645507812500377892e-03 6.049804687500343753e-03 4.956054687500281199e-03 4.785156250000271831e-03 4.096679687500232731e-03 3.706054687500210700e-03 3.359375000000190768e-03 3.637695312500206953e-03 3.637695312500206953e-03 3.876953125000220067e-03 3.857421875000219182e-03 2.900390625000164556e-03 2.480468750000141415e-03 1.708984375000097361e-03 1.406250000000079962e-03 1.459960937500082937e-03 1.201171875000068287e-03 9.179687500000522065e-04 4.882812500000277556e-04 3.759765625000213675e-04 2.539062500000144286e-04 1.660156250000094445e-04 1.318359375000074897e-04 2.441406250000138710e-05 3.417968750000194126e-05
1.638749999999999929e+01 7.504882812500426360e-03 7.314453125000415674e-03 7.211914062500410054e-03 5.551757812500315338e-03 7.075195312500402560e-03 5.869140625000333726e-03 5.908203125000335496e-03 5.922851562500336918e-03 4.672851562500265551e-03 4.638671875000263678e-03 4.106445312500233390e-03 3.764648437500214221e-03 3.452148437500196163e-03 3.125000000000177549e-03 3.354492187500190438e-03 3.662109375000208167e-03 3.520507812500200343e-03 2.583007812500147035e-03 2.587890625000146931e-03 1.220703125000069606e-03 1.289062500000073353e-03 1.254882812500071262e-03 1.152343750000065425e-03 9.179687500000522065e-04 4.150390625000235706e-04 2.880859375000163563e-04 1.611328125000091691e-04 1.611328125000091691e-04 1.074218750000061127e-04 1.953125000000111171e-05 2.929687500000166588e-05
1.641249999999999787e+01 7.221679687499384624e-03 6.547851562499441488e-03 6.972656249999405545e-03 5.512695312499530341e-03 6.298828124999462409e-03 5.473632812499533776e-03 5.991210937499488916e-03 5.644531249999518857e-03 4.326171874999631094e-03 4.306640624999633245e-03 3.950195312499663394e-03 3.647460937499688929e-03 3.295898437499718975e-03 3.173828124999729383e-03 3.300781249999718437e-03 2.988281249999745048e-03 3.237304687499723693e-03 2.402343749999795268e-03 2.324218749999802137e-03 1.376953124999882611e-03 1.083984374999907721e-03 1.269531249999891840e-03 1.035156249999911798e-03 8.007812499999317560e-04 5.566406249999525727e-04 2.832031249999758570e-04 1.513671874999870969e-04 1.757812499999850044e-04 1.367187499999883307e-04 1.464843749999875093e-05 1.953124999999833345e-05
1.643750000000000000e+01 7.163085937499389343e-03 6.718749999999427437e-03 6.542968749999442460e-03 5.620117187499520245e-03 5.854492187499500504e-03 5.112304687499564029e-03 5.639648437499519829e-03 5.151367187499560595e-03 3.886718749999668650e-03 4.262695312499636784e-03 3.618164062499691289e-03 3.168945312499729921e-03 2.890624999999753635e-03 2.734374999999766940e-03 2.851562499999757069e-03 2.749023437499765327e-03 2.744140624999765864e-03 2.324218749999802137e-03 2.211914062499811470e-03 1.166992187499900531e-03 1.083984374999907721e-03 1.206054687499897096e-03 9.326171874999204889e-04 7.373046874999371206e-04 3.515624999999700088e-04 1.953124999999833412e-04 1.464843749999874991e-04 1.611328124999862653e-04 9.765624999999166723e-06 1.953124999999833345e-05 1.464843749999875093e-05
1.646250000000000213e+01 6.733398437500382958e-03 5.991210937500339798e-03 5.795898437500329216e-03 5.053710937500286923e-03 5.712890625000324914e-03 4.941406250000280644e-03 5.190429687500295285e-03 4.892578125000278215e-03 4.008789062500228532e-03 3.334960937500189553e-03 2.929687500000166533e-03 2.958984375000168511e-03 2.958984375000168511e-03 2.749023437500156507e-03 2.602539062500147920e-03 2.685546875000152656e-03 2.612304687500148145e-03 2.109375000000119835e-03 1.699218750000096485e-03 1.044921875000059475e-03 9.814453125000558407e-04 1.074218750000061019e-03 6.396484375000364552e-04 8.251953125000469199e-04 2.978515625000169070e-04 1.416015625000080404e-04 6.347656250000360714e-05 1.074218750000061127e-04 9.765625000000555857e-06 2.441406250000138710e-05 1.953125000000111171e-05
1.648750000000000071e+01 6.079101562500345730e-03 5.498046875000313014e-03 5.161132812500293307e-03 4.536132812500257190e-03 5.253906250000298268e-03 4.912109375000278666e-03 4.707031250000267425e-03 4.780273437500271935e-03 4.101562500000233494e-03 3.398437500000192971e-03 2.866210937500163116e-03 2.734375000000155518e-03 2.587890625000146931e-03 2.553710937500145058e-03 2.587890625000146931e-03 2.348632812500133817e-03 2.485351562500141311e-03 1.899414062500107830e-03 1.635742187500093068e-03 1.118164062500063552e-03 8.789062500000500034e-04 9.960937500000566127e-04 6.640625000000377779e-04 5.859375000000332633e-04 3.564453125000202659e-04 1.074218750000061127e-04 9.765625000000554840e-05 1.025390625000058238e-04 9.765625000000555857e-06 0.000000000000000000e+00 2.929687500000166588e-05
1.651249999999999929e+01 5.864257812500332963e-03 5.585937500000318079e-03 5.195312500000296048e-03 4.765625000000270513e-03 4.956054687500281199e-03 5.156250000000293411e-03 4.291992187500244180e-03 4.316406250000245394e-03 3.803710937500216424e-03 2.944335937500167522e-03 2.753906250000156836e-03 2.729492187500155188e-03 2.734375000000155518e-03 2.431640625000138119e-03 2.314453125000131509e-03 2.290039062500130295e-03 2.329101562500132498e-03 2.099609375000119609e-03 1.513671875000086129e-03 9.033203125000514346e-04 8.300781250000471411e-04 9.619140625000547392e-04 6.884765625000392091e-04 5.371093750000305094e-04 2.880859375000163563e-04 1.464843750000083158e-04 9.277343750000527302e-05 2.929687500000166588e-05 1.464843750000083294e-05 0.000000000000000000e+00 4.394531250000249881e-05
1.653749999999999787e+01 5.815429687499504806e-03 5.229492187499553725e-03 4.663085937499602228e-03 4.326171874999631094e-03 4.785156249999592687e-03 4.536132812499613608e-03 4.072265624999652986e-03 4.228515624999639247e-03 3.334960937499715974e-03 2.949218749999748482e-03 2.695312499999770375e-03 2.529296874999784322e-03 2.529296874999784322e-03 2.099609374999821237e-03 2.001953124999829390e-03 1.909179687499837222e-03 2.109374999999820161e-03 2.099609374999821237e-03 1.259765624999892482e-03 8.447265624999280003e-04 7.666015624999346530e-04 8.984374999999233859e-04 5.371093749999542900e-04 4.199218749999642148e-04 3.173828124999729600e-04 1.220703124999895917e-04 7.324218749999374957e-05 3.417968749999708268e-05 2.441406249999791765e-05 0.000000000000000000e+00 4.882812499999583361e-06
1.656250000000000000e+01 5.312499999999546751e-03 4.956054687499576901e-03 4.306640624999633245e-03 3.984374999999660064e-03 4.731445312499596434e-03 4.638671874999604483e-03 4.003906249999658780e-03 3.515624999999700413e-03 3.579101562499694723e-03 2.666015624999772734e-03 2.656249999999773376e-03 2.231445312499809753e-03 2.294921874999804063e-03 2.231445312499809753e-03 2.143554687499816831e-03 1.923828124999835826e-03 1.845703124999842478e-03 2.094726562499821341e-03 1.010742187499913836e-03 7.763671874999337943e-04 6.396484374999454907e-04 6.982421874999404469e-04 4.980468749999575079e-04 3.955078124999663073e-04 3.027343749999741938e-04 2.832031249999758570e-04 5.371093749999541952e-05 4.394531249999625110e-05 0.000000000000000000e+00 0.000000000000000000e+00 9.765624999999166723e-06
1.658750000000000213e+01 4.936523437500280748e-03 4.804687500000273150e-03 3.676757812500209156e-03 3.598632812500204749e-03 4.326171875000246053e-03 4.125976562500234708e-03 3.881835937500220830e-03 3.388671875000192745e-03 3.022460937500171928e-03 2.363281250000134372e-03 2.275390625000129306e-03 2.324218750000132169e-03 2.250976562500128092e-03 1.928710937500109591e-03 2.226562500000126444e-03 1.762695312500100120e-03 1.889648437500107388e-03 1.640625000000093181e-03 8.886718750000505542e-04 7.763671875000441661e-04 5.419921875000308390e-04 6.396484375000364552e-04 4.833984375000274802e-04 3.466796875000197151e-04 1.904296875000108214e-04 2.001953125000113722e-04 5.859375000000333175e-05 1.953125000000111171e-05 0.000000000000000000e+00 0.000000000000000000e+00 9.765625000000555857e-06
1.661250000000000071e+01 5.043945312500287131e-03 4.448242187500252992e-03 3.779296875000214776e-03 3.623046875000205964e-03 4.287109375000243416e-03 3.618164062500205634e-03 3.505859375000199354e-03 3.168945312500180515e-03 2.944335937500167522e-03 2.373046875000135031e-03 2.197265625000124900e-03 2.241210937500127433e-03 2.319335937500131839e-03 1.616210937500091966e-03 2.202148437500125230e-03 1.586914062500090206e-03 1.855468750000105515e-03 1.523437500000086571e-03 8.691406250000494526e-04 6.738281250000383287e-04 5.859375000000332633e-04 6.640625000000377779e-04 4.101562500000232952e-04 3.662109375000208167e-04 1.611328125000091691e-04 1.318359375000074897e-04 4.394531250000249881e-05 1.464843750000083294e-05 0.000000000000000000e+00 0.000000000000000000e+00 9.765625000000555857e-06
1.663749999999999929e+01 4.692382812500266870e-03 4.013671875000228428e-03 3.300781250000187680e-03 3.520507812500200343e-03 4.711914062500268188e-03 3.422851562500194619e-03 3.359375000000190768e-03 2.866210937500163116e-03 2.875976562500163342e-03 2.382812500000135256e-03 2.407226562500136904e-03 2.036132812500115758e-03 1.948242187500110693e-03 1.489257812500084698e-03 1.948242187500110693e-03 1.416015625000080621e-03 1.899414062500107830e-03 1.513671875000086129e-03 8.251953125000469199e-04 5.468750000000310602e-04 5.273437500000299587e-04 6.005859375000341437e-04 3.173828125000180628e-04 3.222656250000183382e-04 1.562500000000088937e-04 9.277343750000527302e-05 1.953125000000111171e-05 1.464843750000083294e-05 0.000000000000000000e+00 0.000000000000000000e+00 9.765625000000555857e-06
1.666249999999999787e+01 4.277343749999634737e-03 4.091796874999650835e-03 3.354492187499713823e-03 3.344726562499714898e-03 4.179687499999643757e-03 3.281249999999720154e-03 3.437499999999706849e-03 3.037109374999740971e-03 2.568359374999780887e-03 2.119140624999819086e-03 2.363281249999798269e-03 1.826171874999844413e-03 1.870117187499840657e-03 1.401367187499880573e-03 1.665039062499858039e-03 1.577148437499865333e-03 1.616210937499862116e-03 1.391601562499881432e-03 9.326171874999204889e-04 5.517578124999528936e-04 5.615234374999521433e-04 4.150390624999646442e-04 3.173828124999729600e-04 3.027343749999741938e-04 1.562499999999866676e-04 5.859374999999500373e-05 1.953124999999833345e-05 2.441406249999791765e-05 0.000000000000000000e+00 0.000000000000000000e+00 9.765624999999166723e-06
1.668750000000000000e+01 3.984374999999660064e-03 3.964843749999662215e-03 3.251953124999722947e-03 3.334960937499715974e-03 4.243164062499638935e-03 2.983398437499745585e-03 3.623046874999690751e-03 2.949218749999748482e-03 2.275390624999805780e-03 2.104492187499820699e-03 1.987304687499830570e-03 1.713867187499853962e-03 1.665039062499858039e-03 1.503906249999871882e-03 1.630859374999860936e-03 1.411132812499879714e-03 1.733398437499852028e-03 1.386718749999881969e-03 6.591796874999437733e-04 5.126953124999562199e-04 3.857421874999671118e-04 4.589843749999608885e-04 2.392578124999796127e-04 2.978515624999746232e-04 1.074218749999908390e-04 7.812499999999333378e-05 1.953124999999833345e-05 9.765624999999166723e-06 0.000000000000000000e+00 0.000000000000000000e+00 1.953124999999833345e-05
1.671250000000000213e+01 3.872070312500220171e-03 3.481445312500198140e-03 3.481445312500198140e-03 3.090820312500175675e-03 3.896484375000221385e-03 3.491210937500198366e-03 3.193359375000181730e-03 2.807617187500159595e-03 2.495117187500141536e-03 2.109375000000119835e-03 2.163085937500123027e-03 1.464843750000083267e-03 1.713867187500097474e-03 1.279296875000072910e-03 1.552734375000088332e-03 1.289062500000073353e-03 1.352539062500076770e-03 1.206054687500068617e-03 7.128906250000405318e-04 3.759765625000213675e-04 4.248046875000241213e-04 3.515625000000199905e-04 2.832031250000160809e-04 3.515625000000199905e-04 9.765625000000554840e-05 5.859375000000333175e-05 0.000000000000000000e+00 0.000000000000000000e+00 0.000000000000000000e+00 0.000000000000000000e+00 0.000000000000000000e+00
1.673750000000000071e+01 3.959960937500225236e-03 3.374023437500191756e-03 3.261718750000185477e-03 2.822265625000160150e-03 3.364257812500191531e-03 3.374023437500191756e-03 3.041992187500172813e-03 2.988281250000170055e-03 2.407226562500136904e-03 1.953125000000111022e-03 1.997070312500113555e-03 1.533203125000087231e-03 1.630859375000092738e-03 1.279296875000072910e-03 1.508789062500085799e-03 1.210937500000068730e-03 1.171875000000066527e-03 1.054687500000059917e-03 6.201171875000353537e-04 3.222656250000183382e-04 3.076171875000175120e-04 3.027343750000171824e-04 2.148437500000122255e-04 3.857421875000219182e-04 8.300781250000472224e-05 1.953125000000111171e-05 0.000000000000000000e+00 0.000000000000000000e+00 0.000000000000000000e+00 0.000000000000000000e+00 0.000000000000000000e+00
1.676249999999999929e+01 3.720703125000211255e-03 3.320312500000188564e-03 2.968750000000168737e-03 2.675781250000152430e-03 3.193359375000181730e-03 3.041992187500172813e-03 2.700195312500153644e-03 2.871093750000163446e-03 2.441406250000139212e-03 1.650390625000093840e-03 1.674804687500095271e-03 1.699218750000096485e-03 1.347656250000076657e-03 1.259765625000071809e-03 1.704101562500096815e-03 1.054687500000059917e-03 1.030273437500058703e-03 1.127929687500064211e-03 6.298828125000359044e-04 3.173828125000180628e-04 3.320312500000188890e-04 3.320312500000188890e-04 1.562500000000088937e-04 2.246093750000127762e-04 8.300781250000472224e-05 1.953125000000111171e-05 0.000000000000000000e+00 0.000000000000000000e+00 0.000000000000000000e+00 0.000000000000000000e+00 0.000000000000000000e+00
1.678749999999999787e+01 3.500976562499701593e-03 3.481445312499703310e-03 2.646484374999774451e-03 2.812499999999760070e-03 3.076171874999737536e-03 2.739257812499766402e-03 2.519531249999784964e-03 2.548828124999783038e-03 2.324218749999802137e-03 1.513671874999871023e-03 1.572265624999865871e-03 1.386718749999881969e-03 1.381835937499882073e-03 9.814453124999161955e-04 1.562499999999866730e-03 8.300781249999292883e-04 9.863281249999158746e-04 8.837890624999245655e-04 5.664062499999517140e-04 2.978515624999746232e-04 3.369140624999712968e-04 3.466796874999704924e-04 1.220703124999895917e-04 1.953124999999833412e-04 1.074218749999908390e-04 1.464843749999875093e-05 0.000000000000000000e+00 0.000000000000000000e+00 0.000000000000000000e+00 0.000000000000000000e+00 0.000000000000000000e+00
1.681250000000000000e+01 3.046874999999740329e-03 3.476562499999703848e-03 2.563476562499781425e-03 2.465820312499790012e-03 2.958984374999747841e-03 2.397460937499795806e-03 2.636718749999775093e-03 2.543945312499783142e-03 2.080078124999822954e-03 1.577148437499865333e-03 1.440429687499877138e-03 1.147460937499902031e-03 1.401367187499880573e-03 9.472656249999193093e-04 1.259765624999892482e-03 6.787109374999421643e-04 8.593749999999267123e-04 6.982421874999404469e-04 6.445312499999450613e-04 2.734374999999766615e-04 3.124999999999733351e-04 3.124999999999733351e-04 1.611328124999862653e-04 1.171874999999900075e-04 8.789062499999250220e-05 1.953124999999833345e-05 0.000000000000000000e+00 0.000000000000000000e+00 0.000000000000000000e+00 0.000000000000000000e+00 0.000000000000000000e+00
1.683750000000000213e+01 2.856445312500162457e-03 3.432617187500194844e-03 2.255859375000128422e-03 2.143554687500121708e-03 2.514648437500142854e-03 2.319335937500131839e-03 2.607421875000148249e-03 2.280273437500129636e-03 2.094726562500118846e-03 1.381835937500078531e-03 1.201171875000068287e-03 1.157226562500065755e-03 1.250000000000071150e-03 8.007812500000454888e-04 1.313476562500074567e-03 6.640625000000377779e-04 8.837890625000503330e-04 7.861328125000447168e-04 6.054687500000343649e-04 2.490234375000141532e-04 3.027343750000171824e-04 3.271484375000186136e-04 1.416015625000080404e-04 1.269531250000072143e-04 4.882812500000277420e-05 1.464843750000083294e-05 0.000000000000000000e+00 0.000000000000000000e+00 0.000000000000000000e+00 0.000000000000000000e+00 0.000000000000000000e+00
1.686250000000000071e+01 2.832031250000161243e-03 3.461914062500196822e-03 2.446289062500139107e-03 2.241210937500127433e-03 2.763671875000157062e-03 2.714843750000154633e-03 2.573242187500145942e-03 2.138671875000121812e-03 1.816406250000103311e-03 1.318359375000075114e-03 1.152343750000065425e-03 1.313476562500074567e-03 1.196289062500067958e-03 7.226562500000410826e-04 1.103515625000062780e-03 4.833984375000274802e-04 9.960937500000566127e-04 5.615234375000319406e-04 5.468750000000310602e-04 2.441406250000138778e-04 3.222656250000183382e-04 2.490234375000141532e-04 1.269531250000072143e-04 1.123046875000063881e-04 1.074218750000061127e-04 4.394531250000249881e-05 0.000000000000000000e+00 0.000000000000000000e+00 0.000000000000000000e+00 0.000000000000000000e+00 0.000000000000000000e+00
1.688749999999999929e+01 2.578125000000146706e-03 3.149414062500178763e-03 2.558593750000145821e-03 2.109375000000119835e-03 2.661132812500151441e-03 2.915039062500165545e-03 2.763671875000157062e-03 2.304687500000130850e-03 1.743164062500099018e-03 9.277343750000527573e-04 1.235351562500070161e-03 1.098632812500062450e-03 9.667968750000549604e-04 5.371093750000305094e-04 9.570312500000544096e-04 3.808593750000216428e-04 9.375000000000533081e-04 6.201171875000353537e-04 4.296875000000244509e-04 2.246093750000127762e-04 2.148437500000122255e-04 1.708984375000097199e-04 1.806640625000102706e-04 1.269531250000072143e-04 6.347656250000360714e-05 3.906250000000222343e-05 0.000000000000000000e+00 0.000000000000000000e+00 0.000000000000000000e+00 0.000000000000000000e+00 0.000000000000000000e+00
1.691249999999999787e+01 2.578124999999780245e-03 2.788085937499762326e-03 2.514648437499785501e-03 2.182617187499813829e-03 2.373046874999797627e-03 2.788085937499762326e-03 2.382812499999796985e-03 1.997070312499829494e-03 1.865234374999840978e-03 1.118164062499904824e-03 1.098632812499906325e-03 1.040039062499911477e-03 1.040039062499911477e-03 5.371093749999542900e-04 8.398437499999284296e-04 4.785156249999592253e-04 8.056640624999313266e-04 4.541015624999613178e-04 4.052734374999654486e-04 1.708984374999854337e-04 1.660156249999858360e-04 1.171874999999900075e-04 1.220703124999895917e-04 1.269531249999891623e-04 6.347656249999458116e-05 0.000000000000000000e+00 0.000000000000000000e+00 0.000000000000000000e+00 0.000000000000000000e+00 0.000000000000000000e+00 0.000000000000000000e+00
1.693750000000000000e+01 2.246093749999808573e-03 2.910156249999751917e-03 2.358398437499798807e-03 1.855468749999841837e-03 2.475585937499788936e-03 2.846679687499757173e-03 2.348632812499799882e-03 2.041015624999825955e-03 1.645507812499859756e-03 1.206054687499897096e-03 9.472656249999193093e-04 1.059570312499909543e-03 9.326171874999204889e-04 4.931640624999579373e-04 7.275390624999379793e-04 3.320312499999716720e-04 7.519531249999359410e-04 3.955078124999663073e-04 3.955078124999663073e-04 1.171874999999900075e-04 1.513671874999870969e-04 1.025390624999912548e-04 1.855468749999841728e-04 7.812499999999333378e-05 4.394531249999625110e-05 0.000000000000000000e+00 0.000000000000000000e+00 0.000000000000000000e+00 0.000000000000000000e+00 0.000000000000000000e+00 0.000000000000000000e+00
1.696250000000000213e+01 2.016601562500114440e-03 2.636718750000150227e-03 2.329101562500132498e-03 1.914062500000108819e-03 2.119140625000120494e-03 2.553710937500145058e-03 2.182617187500123911e-03 1.904296875000108377e-03 1.513671875000086129e-03 1.035156250000058816e-03 8.691406250000494526e-04 9.375000000000533081e-04 1.030273437500058703e-03 5.126953125000291867e-04 7.177734375000408614e-04 3.955078125000224690e-04 5.810546875000330421e-04 4.785156250000272048e-04 2.294921875000130516e-04 1.074218750000061127e-04 1.269531250000072143e-04 1.074218750000061127e-04 9.277343750000527302e-05 1.269531250000072143e-04 1.464843750000083294e-05 0.000000000000000000e+00 0.000000000000000000e+00 0.000000000000000000e+00 0.000000000000000000e+00 0.000000000000000000e+00 0.000000000000000000e+00
1.698750000000000071e+01 2.045898437500116417e-03 2.456054687500139333e-03 2.553710937500145058e-03 1.840820312500104526e-03 2.006835937500114214e-03 2.099609375000119609e-03 1.967773437500112011e-03 2.031250000000115429e-03 1.323242187500075226e-03 1.000976562500056942e-03 8.056640625000458184e-04 9.179687500000522065e-04 8.740234375000497822e-04 4.199218750000238459e-04 7.031250000000399810e-04 3.222656250000183382e-04 6.005859375000341437e-04 4.248046875000241213e-04 2.099609375000119230e-04 6.835937500000388253e-05 8.789062500000499763e-05 1.025390625000058238e-04 7.324218750000415792e-05 7.812500000000444686e-05 1.464843750000083294e-05 0.000000000000000000e+00 0.000000000000000000e+00 0.000000000000000000e+00 0.000000000000000000e+00 0.000000000000000000e+00 0.000000000000000000e+00
1.701249999999999929e+01 1.962890625000111681e-03 2.290039062500130295e-03 2.036132812500115758e-03 2.114257812500120164e-03 2.148437500000122038e-03 2.084960937500118620e-03 1.865234375000106174e-03 1.909179687500108490e-03 1.430664062500081176e-03 8.398437500000476919e-04 7.910156250000449380e-04 6.933593750000394303e-04 7.519531250000427349e-04 4.296875000000244509e-04 6.933593750000394303e-04 3.417968750000194397e-04 5.126953125000291867e-04 3.564453125000202659e-04 2.392578125000136024e-04 6.835937500000388253e-05 9.765625000000554840e-05 1.806640625000102706e-04 5.371093750000305637e-05 2.441406250000138710e-05 1.464843750000083294e-05 0.000000000000000000e+00 0.000000000000000000e+00 0.000000000000000000e+00 0.000000000000000000e+00 0.000000000000000000e+00 0.000000000000000000e+00
