# Supplementary material for: Microscopic mechanisms of pressure-induced amorphous-amorphous transitions and crystallisation in silicon
Source: Nat Commun. 2024 Jan 16;15:368. doi: 10.1038/s41467-023-44332-6 (PMC10792069; doi:10.1038/s41467-023-44332-6)
Supplement: Supplementary file 5 — Source Data [file 41467_2023_44332_MOESM5_ESM.zip › Source Data Combined Final/NCOMMS-23-21448B Source Data/SourceData/source_data_Main/Fig5d.txt]

# Time (ps)     fraction of sh-cluster  LDA HDA VHDA beta-Sn
2.000000000000000000e+01 2.685546875000000000e-03 0.000000000000000000e+00 5.172410000000000202e-02 2.413790000000000102e-01 7.068969999999999976e-01
2.010000000000000142e+01 2.807617187500000000e-03 1.351349999999999947e-02 2.702699999999999894e-02 1.486490000000000034e-01 8.108109999999999484e-01
2.019999999999999929e+01 2.685546875000000000e-03 0.000000000000000000e+00 7.894740000000000091e-02 1.973679999999999879e-01 7.236839999999999939e-01
2.030000000000000071e+01 3.540039062500000000e-03 0.000000000000000000e+00 4.395600000000000201e-02 1.978020000000000056e-01 7.582419999999999716e-01
2.039999999999999858e+01 3.295898437500000000e-03 0.000000000000000000e+00 6.976739999999999331e-02 1.744189999999999907e-01 7.558139999999999858e-01
2.050000000000000000e+01 3.906250000000000000e-03 0.000000000000000000e+00 5.555559999999999665e-02 1.444439999999999891e-01 8.000000000000000444e-01
2.060000000000000142e+01 4.272460937500000000e-03 0.000000000000000000e+00 9.708740000000000425e-02 1.553400000000000059e-01 7.475730000000000430e-01
2.069999999999999929e+01 3.662109375000000000e-03 1.123599999999999946e-02 3.370789999999999897e-02 1.460670000000000024e-01 8.089889999999999581e-01
2.080000000000000071e+01 4.028320312500000000e-03 0.000000000000000000e+00 2.970300000000000024e-02 1.584160000000000013e-01 8.118809999999999638e-01
2.089999999999999858e+01 4.150390625000000000e-03 0.000000000000000000e+00 3.157890000000000003e-02 2.000000000000000111e-01 7.684210000000000207e-01
2.100000000000000000e+01 4.272460937500000000e-03 0.000000000000000000e+00 3.370789999999999897e-02 2.247190000000000021e-01 7.415730000000000377e-01
2.110000000000000142e+01 3.906250000000000000e-03 1.408449999999999980e-02 0.000000000000000000e+00 2.253519999999999968e-01 7.605629999999999891e-01
2.119999999999999929e+01 3.906250000000000000e-03 0.000000000000000000e+00 1.282050000000000030e-02 2.051280000000000048e-01 7.820510000000000517e-01
2.130000000000000071e+01 3.417968750000000000e-03 0.000000000000000000e+00 5.333330000000000015e-02 2.266670000000000074e-01 7.199999999999999734e-01
2.139999999999999858e+01 3.662109375000000000e-03 1.190480000000000010e-02 7.142859999999999487e-02 2.023810000000000053e-01 7.142859999999999765e-01
2.150000000000000000e+01 3.662109375000000000e-03 0.000000000000000000e+00 4.494379999999999903e-02 2.022470000000000101e-01 7.528089999999999504e-01
2.160000000000000142e+01 4.394531250000000000e-03 0.000000000000000000e+00 2.970300000000000024e-02 1.782179999999999875e-01 7.920789999999999775e-01
2.169999999999999929e+01 4.150390625000000000e-03 0.000000000000000000e+00 3.260869999999999741e-02 2.065220000000000111e-01 7.608700000000000463e-01
2.180000000000000071e+01 2.929687500000000000e-03 0.000000000000000000e+00 0.000000000000000000e+00 1.012659999999999949e-01 8.987340000000000328e-01
2.189999999999999858e+01 2.197265625000000000e-03 0.000000000000000000e+00 2.941179999999999836e-02 2.058820000000000094e-01 7.647059999999999969e-01
2.200000000000000000e+01 4.638671875000000000e-03 0.000000000000000000e+00 3.092779999999999835e-02 2.061860000000000082e-01 7.628869999999999818e-01
2.210000000000000142e+01 4.638671875000000000e-03 0.000000000000000000e+00 2.040820000000000134e-02 1.734690000000000121e-01 8.061220000000000052e-01
2.219999999999999929e+01 5.126953125000000000e-03 0.000000000000000000e+00 3.960400000000000031e-02 2.277230000000000087e-01 7.326730000000000187e-01
2.230000000000000071e+01 5.981445312500000000e-03 0.000000000000000000e+00 4.385959999999999859e-02 2.280699999999999950e-01 7.280699999999999950e-01
2.239999999999999858e+01 5.004882812500000000e-03 0.000000000000000000e+00 9.909909999999999553e-02 1.801800000000000068e-01 7.207209999999999450e-01
2.250000000000000000e+01 3.784179687500000000e-03 1.298700000000000028e-02 2.597400000000000056e-02 1.298700000000000132e-01 8.311690000000000467e-01
2.260000000000000142e+01 4.882812500000000000e-03 0.000000000000000000e+00 2.912620000000000139e-02 2.038830000000000087e-01 7.669899999999999496e-01
2.269999999999999929e+01 4.394531250000000000e-03 0.000000000000000000e+00 5.319150000000000267e-02 1.702130000000000032e-01 7.765959999999999530e-01
2.280000000000000071e+01 4.638671875000000000e-03 1.020410000000000067e-02 5.102040000000000047e-02 1.326529999999999931e-01 8.061220000000000052e-01
2.289999999999999858e+01 4.272460937500000000e-03 0.000000000000000000e+00 4.819280000000000092e-02 1.807229999999999948e-01 7.710839999999999916e-01
2.300000000000000000e+01 4.638671875000000000e-03 0.000000000000000000e+00 6.730769999999999809e-02 2.500000000000000000e-01 6.826919999999999655e-01
2.310000000000000142e+01 3.540039062500000000e-03 1.219510000000000038e-02 2.439020000000000077e-02 2.317069999999999963e-01 7.317069999999999963e-01
2.319999999999999929e+01 2.563476562500000000e-03 0.000000000000000000e+00 2.409640000000000046e-02 2.289160000000000084e-01 7.469879999999999853e-01
2.330000000000000071e+01 3.540039062500000000e-03 0.000000000000000000e+00 4.123709999999999876e-02 1.855670000000000097e-01 7.731959999999999944e-01
2.339999999999999858e+01 4.638671875000000000e-03 0.000000000000000000e+00 5.405410000000000076e-02 1.441439999999999944e-01 8.018020000000000147e-01
2.350000000000000000e+01 6.713867187500000000e-03 8.130079999999999599e-03 1.626019999999999896e-02 2.926830000000000265e-01 6.829269999999999508e-01
2.360000000000000142e+01 5.859375000000000000e-03 1.587300000000000169e-02 2.380950000000000080e-02 2.460320000000000007e-01 7.142859999999999765e-01
2.369999999999999929e+01 6.347656250000000000e-03 2.290079999999999893e-02 3.816789999999999766e-02 2.290079999999999893e-01 7.099239999999999995e-01
2.380000000000000071e+01 7.080078125000000000e-03 1.428570000000000013e-02 3.571429999999999744e-02 2.357140000000000069e-01 7.142859999999999765e-01
2.389999999999999858e+01 5.493164062500000000e-03 8.474580000000000654e-03 5.932199999999999973e-02 2.288139999999999896e-01 7.033899999999999597e-01
2.400000000000000000e+01 4.394531250000000000e-03 0.000000000000000000e+00 2.500000000000000139e-02 2.416669999999999929e-01 7.333330000000000126e-01
2.410000000000000142e+01 4.760742187500000000e-03 8.771930000000000699e-03 2.631580000000000030e-02 2.017539999999999889e-01 7.631580000000000030e-01
2.419999999999999929e+01 5.004882812500000000e-03 8.547010000000000718e-03 8.547009999999999330e-02 2.564100000000000268e-01 6.495729999999999560e-01
2.430000000000000071e+01 5.981445312500000000e-03 0.000000000000000000e+00 4.310340000000000005e-02 2.844829999999999859e-01 6.724139999999999562e-01
2.439999999999999858e+01 5.004882812500000000e-03 1.785710000000000075e-02 8.928570000000000256e-03 2.053570000000000118e-01 7.678570000000000118e-01
2.450000000000000000e+01 6.347656250000000000e-03 0.000000000000000000e+00 3.389829999999999927e-02 2.796609999999999929e-01 6.864409999999999679e-01
2.460000000000000142e+01 6.103515625000000000e-03 2.325580000000000008e-02 5.426360000000000211e-02 2.248060000000000058e-01 6.976740000000000164e-01
2.469999999999999929e+01 6.591796875000000000e-03 1.587300000000000169e-02 3.174600000000000338e-02 2.222220000000000029e-01 7.301590000000000025e-01
2.480000000000000071e+01 6.347656250000000000e-03 1.449280000000000013e-02 2.898550000000000085e-02 2.608699999999999908e-01 6.956520000000000481e-01
2.489999999999999858e+01 7.202148437500000000e-03 6.993010000000000025e-03 4.895100000000000146e-02 1.818180000000000074e-01 7.622379999999999711e-01
2.500000000000000000e+01 6.347656250000000000e-03 1.574800000000000158e-02 3.937009999999999815e-02 2.519689999999999985e-01 6.929130000000000011e-01
2.510000000000000142e+01 6.713867187500000000e-03 0.000000000000000000e+00 2.083329999999999904e-02 2.708329999999999904e-01 7.083329999999999904e-01
2.519999999999999929e+01 5.981445312500000000e-03 0.000000000000000000e+00 2.362200000000000064e-02 1.653540000000000010e-01 8.110239999999999672e-01
2.530000000000000071e+01 6.958007812500000000e-03 0.000000000000000000e+00 1.587300000000000169e-02 2.142860000000000043e-01 7.698409999999999975e-01
2.539999999999999858e+01 5.615234375000000000e-03 0.000000000000000000e+00 2.631580000000000030e-02 1.754390000000000116e-01 7.982460000000000111e-01
2.550000000000000000e+01 6.835937500000000000e-03 0.000000000000000000e+00 1.600000000000000033e-02 2.159999999999999976e-01 7.680000000000000160e-01
2.560000000000000142e+01 6.958007812500000000e-03 7.751939999999999699e-03 3.875970000000000110e-02 2.015500000000000069e-01 7.519379999999999953e-01
2.569999999999999929e+01 8.911132812500000000e-03 6.944439999999999641e-03 3.472220000000000167e-02 2.361109999999999876e-01 7.222220000000000306e-01
2.580000000000000071e+01 9.033203125000000000e-03 0.000000000000000000e+00 1.840489999999999834e-02 2.392640000000000045e-01 7.423309999999999631e-01
2.589999999999999858e+01 7.080078125000000000e-03 0.000000000000000000e+00 7.874020000000000671e-03 1.574800000000000089e-01 8.346459999999999990e-01
2.600000000000000000e+01 8.422851562500000000e-03 6.329109999999999771e-03 6.329109999999999771e-03 2.151899999999999924e-01 7.721519999999999495e-01
2.610000000000000142e+01 7.934570312500000000e-03 0.000000000000000000e+00 1.515150000000000004e-02 1.742420000000000080e-01 8.106060000000000487e-01
2.619999999999999929e+01 7.690429687500000000e-03 1.242240000000000011e-02 1.863350000000000076e-02 1.863350000000000006e-01 7.826089999999999991e-01
2.630000000000000071e+01 1.000976562500000000e-02 0.000000000000000000e+00 0.000000000000000000e+00 2.515339999999999798e-01 7.484659999999999647e-01
2.639999999999999858e+01 9.887695312500000000e-03 0.000000000000000000e+00 2.083329999999999904e-02 2.638889999999999847e-01 7.152779999999999694e-01
2.650000000000000000e+01 9.765625000000000000e-03 0.000000000000000000e+00 1.265819999999999966e-02 2.721520000000000050e-01 7.151899999999999924e-01
2.660000000000000142e+01 9.887695312500000000e-03 0.000000000000000000e+00 1.226990000000000025e-02 2.331290000000000029e-01 7.546009999999999662e-01
2.669999999999999929e+01 1.074218750000000000e-02 1.123599999999999946e-02 2.808990000000000098e-02 1.966289999999999982e-01 7.640449999999999742e-01
2.680000000000000071e+01 1.013183593750000000e-02 0.000000000000000000e+00 1.242240000000000011e-02 1.925469999999999959e-01 7.950310000000000432e-01
2.689999999999999858e+01 9.765625000000000000e-03 5.917160000000000301e-03 1.183430000000000072e-02 2.189349999999999907e-01 7.633140000000000480e-01
2.700000000000000000e+01 1.123046875000000000e-02 0.000000000000000000e+00 4.324320000000000247e-02 1.945949999999999902e-01 7.621620000000000061e-01
2.710000000000000142e+01 1.293945312500000000e-02 0.000000000000000000e+00 2.030459999999999904e-02 2.741120000000000223e-01 7.055839999999999890e-01
2.719999999999999929e+01 1.330566406250000000e-02 0.000000000000000000e+00 4.787229999999999958e-02 2.872339999999999893e-01 6.648939999999999850e-01
2.730000000000000071e+01 1.245117187500000000e-02 0.000000000000000000e+00 1.639339999999999894e-02 2.786890000000000200e-01 7.049180000000000446e-01
2.739999999999999858e+01 1.379394531250000000e-02 5.181350000000000365e-03 3.626940000000000025e-02 3.108810000000000184e-01 6.476680000000000215e-01
2.750000000000000000e+01 1.257324218750000000e-02 0.000000000000000000e+00 1.714289999999999911e-02 2.514290000000000136e-01 7.314289999999999958e-01
2.760000000000000142e+01 1.281738281250000000e-02 0.000000000000000000e+00 0.000000000000000000e+00 2.928180000000000227e-01 7.071819999999999773e-01
2.769999999999999929e+01 1.257324218750000000e-02 0.000000000000000000e+00 1.818180000000000143e-02 2.787879999999999803e-01 7.030300000000000438e-01
2.780000000000000071e+01 1.245117187500000000e-02 0.000000000000000000e+00 2.380950000000000080e-02 2.559520000000000128e-01 7.202380000000000448e-01
2.789999999999999858e+01 1.257324218750000000e-02 6.711410000000000119e-03 6.711410000000000119e-03 2.751680000000000237e-01 7.114089999999999581e-01
2.800000000000000000e+01 1.257324218750000000e-02 0.000000000000000000e+00 1.886789999999999995e-02 3.144649999999999945e-01 6.666670000000000096e-01
2.810000000000000142e+01 1.489257812500000000e-02 5.405410000000000249e-03 1.081080000000000062e-02 3.621619999999999839e-01 6.216220000000000079e-01
2.819999999999999929e+01 1.525878906250000000e-02 0.000000000000000000e+00 4.324320000000000247e-02 3.513510000000000244e-01 6.054049999999999709e-01
2.830000000000000071e+01 1.342773437500000000e-02 1.197600000000000053e-02 5.988020000000000148e-03 2.994009999999999727e-01 6.826349999999999918e-01
2.839999999999999858e+01 1.501464843750000000e-02 0.000000000000000000e+00 4.000000000000000083e-02 3.300000000000000155e-01 6.300000000000000044e-01
2.850000000000000000e+01 1.367187500000000000e-02 0.000000000000000000e+00 4.891299999999999815e-02 3.152170000000000250e-01 6.358700000000000463e-01
2.860000000000000142e+01 1.428222656250000000e-02 0.000000000000000000e+00 4.907979999999999982e-02 2.638039999999999830e-01 6.871169999999999778e-01
2.869999999999999929e+01 1.647949218750000000e-02 0.000000000000000000e+00 4.972379999999999856e-02 3.314920000000000089e-01 6.187850000000000295e-01
2.880000000000000071e+01 1.782226562500000000e-02 0.000000000000000000e+00 3.286379999999999857e-02 3.192490000000000050e-01 6.478869999999999907e-01
2.889999999999999858e+01 1.708984375000000000e-02 0.000000000000000000e+00 3.864730000000000248e-02 3.478260000000000240e-01 6.135270000000000445e-01
2.900000000000000000e+01 1.672363281250000000e-02 5.050510000000000242e-03 2.020200000000000121e-02 3.131309999999999927e-01 6.616159999999999819e-01
2.910000000000000142e+01 1.757812500000000000e-02 5.154640000000000263e-03 1.030930000000000041e-02 3.659789999999999988e-01 6.185570000000000235e-01
2.919999999999999929e+01 1.733398437500000000e-02 4.975120000000000410e-03 4.975120000000000237e-02 3.034830000000000028e-01 6.417910000000000004e-01
2.930000000000000071e+01 1.757812500000000000e-02 4.854370000000000213e-03 1.941750000000000073e-02 3.252430000000000043e-01 6.504849999999999799e-01
2.939999999999999858e+01 1.708984375000000000e-02 0.000000000000000000e+00 2.283110000000000001e-02 3.287669999999999759e-01 6.484020000000000339e-01
2.950000000000000000e+01 1.647949218750000000e-02 0.000000000000000000e+00 2.538069999999999909e-02 2.893399999999999861e-01 6.852789999999999715e-01
2.960000000000000142e+01 1.916503906250000000e-02 0.000000000000000000e+00 3.703700000000000048e-02 3.101849999999999885e-01 6.527779999999999694e-01
2.969999999999999929e+01 1.989746093750000000e-02 8.968610000000000124e-03 1.793720000000000037e-02 3.318389999999999951e-01 6.412560000000000482e-01
2.980000000000000071e+01 1.989746093750000000e-02 0.000000000000000000e+00 2.489629999999999968e-02 2.655600000000000183e-01 7.095439999999999525e-01
2.989999999999999858e+01 1.806640625000000000e-02 4.347829999999999577e-03 1.304349999999999954e-02 2.869570000000000176e-01 6.956520000000000481e-01
3.000000000000000000e+01 2.294921875000000000e-02 7.407409999999999689e-03 2.222220000000000098e-02 3.222220000000000084e-01 6.481479999999999464e-01
3.010000000000000142e+01 2.453613281250000000e-02 0.000000000000000000e+00 2.197800000000000101e-02 2.783880000000000243e-01 6.996339999999999781e-01
3.019999999999999929e+01 2.197265625000000000e-02 0.000000000000000000e+00 1.879700000000000121e-02 2.857140000000000235e-01 6.954890000000000239e-01
3.030000000000000071e+01 2.575683593750000000e-02 1.337789999999999986e-02 2.341139999999999888e-02 3.244150000000000089e-01 6.387960000000000305e-01
3.039999999999999858e+01 2.966308593750000000e-02 8.849559999999999371e-03 2.654870000000000146e-02 2.949849999999999972e-01 6.696170000000000178e-01
3.050000000000000000e+01 2.929687500000000000e-02 3.095979999999999913e-03 3.405570000000000125e-02 3.188849999999999740e-01 6.439629999999999521e-01
3.060000000000000142e+01 2.954101562500000000e-02 3.086419999999999875e-03 4.012349999999999944e-02 3.024689999999999879e-01 6.543210000000000415e-01
3.069999999999999929e+01 2.624511718750000000e-02 9.118539999999999632e-03 1.519760000000000034e-02 2.553190000000000182e-01 7.203650000000000331e-01
3.080000000000000071e+01 2.490234375000000000e-02 0.000000000000000000e+00 2.877700000000000050e-02 2.805759999999999921e-01 6.906470000000000109e-01
3.089999999999999858e+01 2.832031250000000000e-02 1.176469999999999946e-02 1.176469999999999946e-02 2.441180000000000017e-01 7.323530000000000317e-01
3.100000000000000000e+01 2.807617187500000000e-02 8.955219999999999847e-03 2.388059999999999836e-02 2.388059999999999905e-01 7.283579999999999499e-01
3.110000000000000142e+01 3.381347656250000000e-02 0.000000000000000000e+00 1.634880000000000014e-02 3.242510000000000114e-01 6.594010000000000149e-01
3.119999999999999929e+01 3.039550781250000000e-02 8.875740000000000018e-03 8.875740000000000018e-03 2.692309999999999981e-01 7.130180000000000407e-01
3.130000000000000071e+01 3.320312500000000000e-02 1.104970000000000084e-02 1.657459999999999836e-02 2.900550000000000073e-01 6.823200000000000376e-01
3.139999999999999858e+01 3.295898437500000000e-02 1.162790000000000004e-02 2.325580000000000008e-02 2.761629999999999918e-01 6.889530000000000376e-01
3.150000000000000000e+01 2.941894531250000000e-02 3.144650000000000136e-03 1.572329999999999908e-02 2.484280000000000099e-01 7.327040000000000219e-01
3.160000000000000142e+01 3.125000000000000000e-02 9.287929999999999797e-03 9.287929999999999797e-03 2.600620000000000154e-01 7.213619999999999477e-01
3.169999999999999929e+01 2.990722656250000000e-02 8.982040000000000163e-03 1.796410000000000021e-02 2.425150000000000083e-01 7.305390000000000494e-01
3.180000000000000071e+01 3.649902343750000000e-02 2.544530000000000142e-03 1.526719999999999987e-02 2.977099999999999747e-01 6.844780000000000308e-01
3.189999999999999858e+01 3.613281250000000000e-02 2.638520000000000101e-03 2.110820000000000057e-02 2.559370000000000256e-01 7.203169999999999851e-01
3.200000000000000000e+01 3.759765625000000000e-02 0.000000000000000000e+00 2.368419999999999900e-02 2.999999999999999889e-01 6.763160000000000283e-01
3.210000000000000142e+01 3.845214843750000000e-02 7.894740000000000785e-03 2.631580000000000030e-02 2.815790000000000237e-01 6.842110000000000136e-01
3.220000000000000284e+01 4.345703125000000000e-02 4.878050000000000094e-03 2.682930000000000037e-02 3.146340000000000248e-01 6.536589999999999900e-01
3.229999999999999716e+01 4.309082031250000000e-02 1.941750000000000073e-02 1.941750000000000073e-02 2.694170000000000176e-01 6.917480000000000295e-01
3.239999999999999858e+01 4.541015625000000000e-02 2.612830000000000014e-02 2.850360000000000046e-02 2.684090000000000087e-01 6.769600000000000062e-01
3.250000000000000000e+01 4.589843750000000000e-02 4.773269999999999597e-03 7.159900000000000292e-03 3.198090000000000099e-01 6.682580000000000187e-01
3.260000000000000142e+01 4.785156250000000000e-02 9.153319999999999512e-03 1.601829999999999921e-02 3.272309999999999941e-01 6.475969999999999782e-01
3.270000000000000284e+01 4.809570312500000000e-02 7.177030000000000041e-03 1.674640000000000156e-02 3.062199999999999922e-01 6.698560000000000070e-01
3.279999999999999716e+01 5.212402343750000000e-02 8.492569999999999633e-03 1.910830000000000167e-02 2.929939999999999767e-01 6.794059999999999544e-01
3.289999999999999858e+01 5.261230468750000000e-02 1.268500000000000009e-02 1.268500000000000009e-02 3.213529999999999998e-01 6.532769999999999966e-01
3.300000000000000000e+01 5.566406250000000000e-02 4.048580000000000408e-03 1.821860000000000146e-02 3.259110000000000062e-01 6.518220000000000125e-01
3.310000000000000142e+01 5.236816406250000000e-02 1.304349999999999954e-02 1.739129999999999843e-02 2.673909999999999898e-01 7.021739999999999648e-01
3.320000000000000284e+01 5.700683593750000000e-02 1.646090000000000053e-02 1.851850000000000024e-02 3.045269999999999921e-01 6.604940000000000255e-01
3.329999999999999716e+01 5.981445312500000000e-02 6.060610000000000129e-03 1.414140000000000015e-02 3.070709999999999829e-01 6.727269999999999639e-01
3.339999999999999858e+01 5.859375000000000000e-02 5.964210000000000171e-03 1.590460000000000138e-02 2.862819999999999809e-01 6.918490000000000473e-01
3.350000000000000000e+01 5.969238281250000000e-02 8.298760000000000511e-03 2.282160000000000091e-02 2.842319999999999847e-01 6.846470000000000056e-01
3.360000000000000142e+01 6.384277343750000000e-02 1.565559999999999868e-02 7.827789999999999401e-03 3.463800000000000212e-01 6.301369999999999472e-01
3.370000000000000284e+01 6.152343750000000000e-02 3.929270000000000332e-03 2.357559999999999864e-02 3.005889999999999951e-01 6.719060000000000032e-01
3.379999999999999716e+01 5.725097656250000000e-02 0.000000000000000000e+00 1.263159999999999977e-02 2.821049999999999947e-01 7.052629999999999733e-01
3.389999999999999858e+01 6.103515625000000000e-02 1.761249999999999968e-02 7.827789999999999401e-03 2.915849999999999831e-01 6.829749999999999988e-01
3.400000000000000000e+01 6.286621093750000000e-02 1.562500000000000000e-02 1.757809999999999928e-02 2.890619999999999856e-01 6.777339999999999476e-01
3.410000000000000142e+01 6.811523437500000000e-02 2.385690000000000033e-02 1.789260000000000156e-02 2.942350000000000243e-01 6.640160000000000506e-01
3.420000000000000284e+01 7.043457031250000000e-02 1.127820000000000038e-02 1.691729999999999970e-02 3.270680000000000254e-01 6.447370000000000045e-01
3.429999999999999716e+01 7.055664062500000000e-02 1.636359999999999898e-02 1.090909999999999970e-02 2.999999999999999889e-01 6.727269999999999639e-01
3.439999999999999858e+01 7.458496093750000000e-02 2.409640000000000046e-02 1.893289999999999904e-02 3.184170000000000056e-01 6.385539999999999550e-01
3.450000000000000000e+01 7.324218750000000000e-02 8.547010000000000718e-03 8.547010000000000718e-03 3.213679999999999870e-01 6.615379999999999594e-01
3.460000000000000142e+01 7.421875000000000000e-02 1.043479999999999928e-02 2.086959999999999857e-02 2.939129999999999798e-01 6.747830000000000217e-01
3.470000000000000284e+01 7.397460937500000000e-02 1.913039999999999879e-02 2.086959999999999857e-02 3.060869999999999980e-01 6.539129999999999665e-01
3.479999999999999716e+01 7.690429687500000000e-02 1.158939999999999970e-02 9.933769999999999753e-03 2.947020000000000195e-01 6.837750000000000217e-01
3.489999999999999858e+01 7.507324218750000000e-02 6.920420000000000044e-03 8.650520000000000084e-03 2.889269999999999894e-01 6.955019999999999536e-01
3.500000000000000000e+01 8.068847656250000000e-02 1.358230000000000028e-02 1.358230000000000028e-02 3.073009999999999908e-01 6.655349999999999877e-01
3.510000000000000142e+01 8.703613281250000000e-02 1.378249999999999961e-02 9.188359999999999583e-03 3.460949999999999860e-01 6.309339999999999948e-01
3.520000000000000284e+01 8.654785156250000000e-02 4.746839999999999567e-03 1.582280000000000145e-02 3.132909999999999862e-01 6.661390000000000366e-01
3.529999999999999716e+01 8.959960937500000000e-02 9.063440000000000732e-03 2.265860000000000096e-02 3.247729999999999784e-01 6.435049999999999937e-01
3.539999999999999858e+01 9.216308593750000000e-02 4.769480000000000421e-03 1.589830000000000063e-02 3.290939999999999976e-01 6.502379999999999827e-01
3.550000000000000000e+01 9.399414062500000000e-02 1.086960000000000010e-02 1.242240000000000011e-02 3.354039999999999799e-01 6.413039999999999852e-01
3.560000000000000142e+01 9.948730468750000000e-02 8.875740000000000018e-03 2.071009999999999865e-02 3.431949999999999723e-01 6.272189999999999710e-01
3.570000000000000284e+01 9.631347656250000000e-02 2.980630000000000172e-03 1.192250000000000081e-02 3.368110000000000270e-01 6.482860000000000289e-01
3.579999999999999716e+01 1.007080078125000000e-01 1.321589999999999918e-02 2.202640000000000153e-02 3.406750000000000056e-01 6.240820000000000256e-01
3.589999999999999858e+01 9.899902343750000000e-02 1.046339999999999944e-02 1.046339999999999944e-02 3.124069999999999903e-01 6.666670000000000096e-01
3.600000000000000000e+01 1.036376953125000000e-01 8.746359999999999899e-03 1.166179999999999994e-02 3.104959999999999942e-01 6.690960000000000241e-01
3.610000000000000142e+01 1.052246093750000000e-01 1.023390000000000064e-02 1.900579999999999978e-02 2.894740000000000091e-01 6.812869999999999759e-01
3.620000000000000284e+01 1.083984375000000000e-01 7.288629999999999935e-03 8.746359999999999899e-03 3.090379999999999794e-01 6.749270000000000547e-01
3.629999999999999716e+01 1.141357421875000000e-01 6.963790000000000084e-03 1.532030000000000024e-02 3.161559999999999926e-01 6.615600000000000369e-01
3.639999999999999858e+01 1.136474609375000000e-01 2.808989999999999924e-03 1.123599999999999946e-02 3.314610000000000056e-01 6.544940000000000202e-01
3.650000000000000000e+01 1.196289062500000000e-01 9.446690000000000642e-03 1.754390000000000116e-02 3.522270000000000123e-01 6.207829999999999737e-01
3.660000000000000142e+01 1.247558593750000000e-01 1.232879999999999913e-02 1.643839999999999885e-02 3.438359999999999750e-01 6.273969999999999825e-01
3.670000000000000284e+01 1.273193359375000000e-01 1.109570000000000001e-02 2.357839999999999936e-02 3.190009999999999790e-01 6.463250000000000384e-01
3.679999999999999716e+01 1.314697265625000000e-01 1.206430000000000002e-02 1.206430000000000002e-02 2.989280000000000270e-01 6.769439999999999902e-01
3.689999999999999858e+01 1.309814453125000000e-01 6.535949999999999573e-03 2.222220000000000098e-02 2.718949999999999978e-01 6.993460000000000232e-01
3.700000000000000000e+01 1.363525390625000000e-01 1.167319999999999990e-02 2.334630000000000039e-02 2.736709999999999976e-01 6.913099999999999801e-01
3.710000000000000142e+01 1.363525390625000000e-01 3.906250000000000000e-03 2.213539999999999952e-02 2.473960000000000048e-01 7.265620000000000411e-01
3.720000000000000284e+01 1.347656250000000000e-01 1.216219999999999975e-02 3.243240000000000012e-02 2.486490000000000089e-01 7.067569999999999686e-01
3.729999999999999716e+01 1.477050781250000000e-01 8.951409999999999922e-03 2.046040000000000011e-02 2.787720000000000198e-01 6.918159999999999865e-01
3.739999999999999858e+01 1.580810546875000000e-01 9.925559999999999938e-03 1.985110000000000000e-02 3.039700000000000180e-01 6.662529999999999841e-01
3.750000000000000000e+01 1.597900390625000000e-01 1.102939999999999997e-02 1.838240000000000013e-02 3.186269999999999936e-01 6.519610000000000127e-01
3.760000000000000142e+01 1.612548828125000000e-01 1.618930000000000022e-02 1.743460000000000149e-02 3.001249999999999751e-01 6.662519999999999554e-01
3.770000000000000284e+01 1.613769531250000000e-01 7.509390000000000336e-03 1.752189999999999998e-02 3.091360000000000219e-01 6.658319999999999794e-01
3.779999999999999716e+01 1.624755859375000000e-01 3.759399999999999981e-03 1.378449999999999988e-02 2.932330000000000214e-01 6.892230000000000301e-01
3.789999999999999858e+01 1.665039062500000000e-01 7.352939999999999650e-03 2.083329999999999904e-02 3.039220000000000255e-01 6.678920000000000412e-01
3.800000000000000000e+01 1.718750000000000000e-01 9.501189999999999636e-03 2.731590000000000060e-02 3.052259999999999973e-01 6.579570000000000141e-01
3.810000000000000142e+01 1.761474609375000000e-01 8.739079999999999765e-03 2.621719999999999953e-02 3.333329999999999904e-01 6.317099999999999937e-01
3.820000000000000284e+01 1.777343750000000000e-01 1.006289999999999962e-02 2.641510000000000039e-02 2.930820000000000092e-01 6.704400000000000359e-01
3.829999999999999716e+01 1.821289062500000000e-01 7.481299999999999756e-03 1.745640000000000039e-02 3.241899999999999782e-01 6.508730000000000349e-01
3.839999999999999858e+01 1.885986328125000000e-01 2.219629999999999867e-02 1.752340000000000148e-02 3.224299999999999944e-01 6.378500000000000281e-01
3.850000000000000000e+01 1.882324218750000000e-01 9.523810000000000608e-03 1.785710000000000075e-02 2.738099999999999978e-01 6.988100000000000422e-01
3.860000000000000142e+01 1.916503906250000000e-01 9.433959999999999915e-03 1.650940000000000046e-02 2.959910000000000041e-01 6.780659999999999465e-01
3.870000000000000284e+01 1.972656250000000000e-01 2.552199999999999955e-02 1.160090000000000079e-02 3.039439999999999920e-01 6.589329999999999909e-01
3.879999999999999716e+01 1.977539062500000000e-01 1.273149999999999976e-02 2.199069999999999844e-02 3.090280000000000249e-01 6.562500000000000000e-01
3.889999999999999858e+01 2.019042968750000000e-01 1.276099999999999977e-02 2.088169999999999957e-02 2.888629999999999809e-01 6.774940000000000406e-01
3.900000000000000000e+01 2.010498046875000000e-01 1.173710000000000031e-02 1.643189999999999928e-02 2.957750000000000101e-01 6.760559999999999903e-01
3.910000000000000142e+01 2.042236328125000000e-01 1.035669999999999993e-02 1.495969999999999939e-02 3.187570000000000126e-01 6.559260000000000090e-01
3.920000000000000284e+01 2.109375000000000000e-01 8.611409999999999898e-03 2.260500000000000009e-02 2.917120000000000268e-01 6.770720000000000072e-01
3.929999999999999716e+01 2.156982421875000000e-01 2.405859999999999943e-02 2.092050000000000159e-02 2.489540000000000086e-01 7.060670000000000002e-01
3.939999999999999858e+01 2.117919921875000000e-01 7.821230000000000196e-03 2.122910000000000075e-02 2.770949999999999802e-01 6.938549999999999995e-01
3.950000000000000000e+01 2.160644531250000000e-01 1.408449999999999980e-02 2.383530000000000024e-02 2.730230000000000157e-01 6.890570000000000306e-01
3.960000000000000142e+01 2.171630859375000000e-01 1.590669999999999931e-02 1.908800000000000080e-02 2.651109999999999856e-01 6.998940000000000161e-01
3.970000000000000284e+01 2.185058593750000000e-01 1.560759999999999925e-02 2.229650000000000035e-02 2.486059999999999937e-01 7.134890000000000398e-01
3.979999999999999716e+01 2.246093750000000000e-01 1.767960000000000018e-02 1.657459999999999836e-02 2.707180000000000142e-01 6.950279999999999792e-01
3.989999999999999858e+01 2.243652343750000000e-01 8.565309999999999591e-03 2.676660000000000150e-02 2.794429999999999970e-01 6.852249999999999730e-01
4.000000000000000000e+01 2.276611328125000000e-01 1.374210000000000015e-02 2.114159999999999998e-02 2.716700000000000226e-01 6.934460000000000068e-01
4.010000000000000142e+01 2.358398437500000000e-01 2.395210000000000047e-02 1.796410000000000021e-02 2.724550000000000027e-01 6.856290000000000440e-01
4.020000000000000284e+01 2.333984375000000000e-01 1.184600000000000063e-02 2.566629999999999953e-02 2.615990000000000260e-01 7.008879999999999555e-01
4.029999999999999716e+01 2.364501953125000000e-01 1.443700000000000018e-02 1.443700000000000018e-02 2.675649999999999973e-01 7.035609999999999919e-01
4.039999999999999858e+01 2.481689453125000000e-01 1.451910000000000006e-02 1.724140000000000048e-02 2.758619999999999961e-01 6.923770000000000202e-01
4.050000000000000000e+01 2.475585937500000000e-01 1.966290000000000052e-02 2.153559999999999849e-02 2.762169999999999903e-01 6.825839999999999685e-01
4.060000000000000142e+01 2.496337890625000000e-01 7.626309999999999860e-03 2.287890000000000063e-02 2.716870000000000118e-01 6.978069999999999551e-01
4.070000000000000284e+01 2.615966796875000000e-01 1.843720000000000081e-02 1.931520000000000112e-02 2.870940000000000158e-01 6.751540000000000319e-01
4.079999999999999716e+01 2.663574218750000000e-01 8.650520000000000084e-03 1.816610000000000100e-02 2.897919999999999940e-01 6.833909999999999707e-01
4.089999999999999858e+01 2.700195312500000000e-01 1.864410000000000026e-02 1.949149999999999841e-02 2.847459999999999991e-01 6.771190000000000264e-01
4.100000000000000000e+01 2.753906250000000000e-01 2.162630000000000108e-02 1.730100000000000041e-02 2.949829999999999952e-01 6.660899999999999599e-01
4.110000000000000142e+01 2.753906250000000000e-01 1.418439999999999979e-02 1.773049999999999973e-02 2.969860000000000277e-01 6.710990000000000011e-01
4.120000000000000284e+01 2.800292968750000000e-01 3.173159999999999870e-02 1.903900000000000037e-02 2.737990000000000146e-01 6.754310000000000036e-01
4.129999999999999716e+01 2.904052734375000000e-01 3.171809999999999907e-02 2.202640000000000153e-02 2.889869999999999939e-01 6.572689999999999921e-01
4.139999999999999858e+01 2.934570312500000000e-01 3.633220000000000199e-02 2.335639999999999938e-02 2.560549999999999771e-01 6.842559999999999754e-01
4.150000000000000000e+01 3.054199218750000000e-01 2.193780000000000036e-02 1.188299999999999947e-02 3.254110000000000058e-01 6.407680000000000042e-01
4.160000000000000142e+01 3.050537109375000000e-01 1.061010000000000078e-02 9.725910000000000805e-03 3.289119999999999822e-01 6.507519999999999971e-01
4.170000000000000284e+01 3.043212890625000000e-01 2.985070000000000084e-02 2.107109999999999886e-02 2.721689999999999943e-01 6.769100000000000117e-01
4.179999999999999716e+01 3.129882812500000000e-01 1.600669999999999871e-02 2.611629999999999854e-02 2.796969999999999734e-01 6.781800000000000050e-01
4.189999999999999858e+01 3.112792968750000000e-01 1.722720000000000154e-02 2.296959999999999974e-02 2.633309999999999818e-01 6.964730000000000087e-01
4.200000000000000000e+01 3.120117187500000000e-01 2.687749999999999861e-02 1.027669999999999972e-02 2.648220000000000018e-01 6.980239999999999778e-01
4.210000000000000142e+01 3.171386718750000000e-01 1.765159999999999993e-02 1.841900000000000134e-02 2.570990000000000220e-01 7.068299999999999583e-01
4.220000000000000284e+01 3.060302734375000000e-01 1.600000000000000033e-02 2.000000000000000042e-02 2.520000000000000018e-01 7.119999999999999662e-01
4.229999999999999716e+01 3.140869140625000000e-01 1.654850000000000071e-02 2.285260000000000069e-02 2.316779999999999951e-01 7.289200000000000124e-01
4.239999999999999858e+01 3.192138671875000000e-01 1.872069999999999984e-02 2.340089999999999879e-02 2.269889999999999963e-01 7.308890000000000109e-01
4.250000000000000000e+01 3.310546875000000000e-01 2.031250000000000069e-02 1.640629999999999866e-02 2.421879999999999866e-01 7.210940000000000127e-01
4.260000000000000142e+01 3.382568359375000000e-01 2.311250000000000110e-02 1.771959999999999855e-02 2.788910000000000000e-01 6.802770000000000206e-01
4.270000000000000284e+01 3.520507812500000000e-01 2.476039999999999838e-02 2.476039999999999838e-02 2.875400000000000178e-01 6.629389999999999450e-01
4.279999999999999716e+01 3.502197265625000000e-01 2.996849999999999861e-02 2.523660000000000139e-02 2.294950000000000045e-01 7.153000000000000469e-01
4.289999999999999858e+01 3.547363281250000000e-01 3.248809999999999892e-02 1.901740000000000028e-02 2.638670000000000182e-01 6.846280000000000143e-01
4.300000000000000000e+01 3.636474609375000000e-01 3.273580000000000240e-02 2.338269999999999932e-02 2.657829999999999915e-01 6.780979999999999785e-01
4.310000000000000142e+01 3.745117187500000000e-01 3.445580000000000170e-02 2.897419999999999857e-02 2.779949999999999921e-01 6.585750000000000215e-01
4.320000000000000284e+01 3.779296875000000000e-01 3.721680000000000127e-02 2.669900000000000051e-02 2.734630000000000116e-01 6.626210000000000155e-01
4.329999999999999716e+01 3.850097656250000000e-01 4.559749999999999914e-02 2.358489999999999892e-02 2.924530000000000185e-01 6.383649999999999602e-01
4.339999999999999858e+01 3.909912109375000000e-01 3.533030000000000198e-02 2.534559999999999938e-02 2.596010000000000262e-01 6.797239999999999949e-01
4.350000000000000000e+01 3.881835937500000000e-01 3.330869999999999664e-02 2.960770000000000068e-02 2.442640000000000089e-01 6.928199999999999914e-01
4.360000000000000142e+01 3.988037109375000000e-01 2.442640000000000089e-02 2.664690000000000114e-02 2.583269999999999733e-01 6.905999999999999917e-01
4.370000000000000284e+01 4.051513671875000000e-01 4.083149999999999974e-02 2.672609999999999916e-02 2.293989999999999918e-01 7.030440000000000023e-01
4.379999999999999716e+01 4.068603515625000000e-01 2.454869999999999969e-02 3.610109999999999708e-02 2.252709999999999990e-01 7.140790000000000193e-01
4.389999999999999858e+01 4.202880859375000000e-01 3.105149999999999924e-02 3.246290000000000286e-02 2.582920000000000216e-01 6.781930000000000458e-01
4.400000000000000000e+01 4.201660156250000000e-01 2.078690000000000052e-02 2.672609999999999916e-02 2.702300000000000257e-01 6.822570000000000023e-01
4.410000000000000142e+01 4.298095703125000000e-01 2.767659999999999912e-02 3.350329999999999975e-02 2.578300000000000036e-01 6.809910000000000130e-01
4.420000000000000284e+01 4.322509765625000000e-01 2.627629999999999896e-02 2.927930000000000116e-02 2.717720000000000136e-01 6.726729999999999654e-01
4.429999999999999716e+01 4.356689453125000000e-01 3.435669999999999696e-02 2.119880000000000028e-02 2.653510000000000035e-01 6.790939999999999754e-01
4.439999999999999858e+01 4.405517578125000000e-01 2.516650000000000137e-02 2.590670000000000125e-02 2.316799999999999971e-01 7.172460000000000502e-01
4.450000000000000000e+01 4.450683593750000000e-01 2.962429999999999924e-02 2.890169999999999892e-02 2.528900000000000037e-01 6.885839999999999739e-01
4.460000000000000142e+01 4.470214843750000000e-01 2.624309999999999837e-02 2.969609999999999958e-02 2.327349999999999974e-01 7.113260000000000138e-01
4.470000000000000284e+01 4.525146484375000000e-01 3.324099999999999971e-02 2.285320000000000060e-02 2.285320000000000129e-01 7.153739999999999544e-01
4.479999999999999716e+01 4.421386718750000000e-01 2.775800000000000142e-02 2.419929999999999998e-02 2.291809999999999958e-01 7.188609999999999722e-01
4.489999999999999858e+01 4.704589843750000000e-01 2.665709999999999955e-02 2.521610000000000171e-02 2.442360000000000086e-01 7.038900000000000157e-01
4.500000000000000000e+01 4.793701171875000000e-01 2.830859999999999974e-02 1.840059999999999960e-02 2.625620000000000176e-01 6.907290000000000374e-01
4.510000000000000142e+01 4.729003906250000000e-01 2.459590000000000040e-02 3.443430000000000102e-02 2.171470000000000067e-01 7.238229999999999942e-01
4.520000000000000284e+01 4.979248046875000000e-01 2.370370000000000116e-02 3.333330000000000320e-02 2.637039999999999940e-01 6.792589999999999462e-01
4.529999999999999716e+01 5.139160156250000000e-01 3.035020000000000079e-02 2.723739999999999842e-02 2.785989999999999855e-01 6.638129999999999864e-01
4.539999999999999858e+01 5.234375000000000000e-01 3.504480000000000095e-02 3.015479999999999897e-02 2.795440000000000147e-01 6.552569999999999784e-01
4.550000000000000000e+01 5.218505859375000000e-01 2.938779999999999865e-02 2.857140000000000027e-02 2.881630000000000025e-01 6.538779999999999593e-01
4.560000000000000142e+01 5.358886718750000000e-01 2.943449999999999886e-02 3.020909999999999915e-02 2.649110000000000076e-01 6.754449999999999621e-01
4.570000000000000284e+01 5.452880859375000000e-01 2.596379999999999869e-02 3.383160000000000334e-02 2.863890000000000047e-01 6.538159999999999528e-01
4.579999999999999716e+01 5.545654296875000000e-01 3.401900000000000063e-02 3.006330000000000113e-02 2.761080000000000201e-01 6.598100000000000076e-01
4.589999999999999858e+01 5.634765625000000000e-01 1.539650000000000046e-02 3.695149999999999824e-02 3.040800000000000169e-01 6.435720000000000329e-01
4.600000000000000000e+01 5.524902343750000000e-01 2.987199999999999925e-02 2.418210000000000151e-02 2.724039999999999795e-01 6.735419999999999741e-01
4.610000000000000142e+01 5.587158203125000000e-01 4.157709999999999878e-02 2.222220000000000098e-02 2.673840000000000106e-01 6.688169999999999948e-01
4.620000000000000284e+01 5.732421875000000000e-01 4.780260000000000065e-02 2.390130000000000032e-02 2.559750000000000081e-01 6.723209999999999464e-01
4.629999999999999716e+01 5.823974609375000000e-01 2.401239999999999972e-02 2.556160000000000029e-02 2.703329999999999900e-01 6.800929999999999476e-01
4.639999999999999858e+01 5.795898437500000000e-01 2.225519999999999929e-02 3.412459999999999799e-02 2.759639999999999871e-01 6.676560000000000272e-01
4.650000000000000000e+01 5.814208984375000000e-01 2.094239999999999990e-02 3.216159999999999852e-02 2.647720000000000073e-01 6.821239999999999526e-01
4.660000000000000142e+01 5.754394531250000000e-01 3.405799999999999800e-02 2.898550000000000085e-02 2.347829999999999917e-01 7.021739999999999648e-01
4.670000000000000284e+01 5.800781250000000000e-01 3.155009999999999759e-02 2.606309999999999877e-02 2.482850000000000057e-01 6.941019999999999968e-01
4.679999999999999716e+01 5.883789062500000000e-01 2.838890000000000163e-02 3.335699999999999776e-02 2.640170000000000017e-01 6.742369999999999752e-01
4.689999999999999858e+01 5.997314453125000000e-01 2.302159999999999970e-02 3.165470000000000089e-02 2.690649999999999986e-01 6.762590000000000545e-01
4.700000000000000000e+01 6.047363281250000000e-01 3.129450000000000287e-02 3.840679999999999789e-02 2.496440000000000048e-01 6.806539999999999813e-01
4.710000000000000142e+01 5.994873046875000000e-01 2.775849999999999845e-02 3.400419999999999832e-02 2.276199999999999890e-01 7.106179999999999719e-01
4.720000000000000284e+01 6.074218750000000000e-01 4.074339999999999906e-02 1.715509999999999952e-02 2.122940000000000105e-01 7.298069999999999835e-01
4.729999999999999716e+01 6.019287109375000000e-01 2.750489999999999879e-02 2.488539999999999849e-02 2.200390000000000124e-01 7.275700000000000500e-01
4.739999999999999858e+01 6.035156250000000000e-01 2.392949999999999938e-02 2.392949999999999938e-02 2.241809999999999914e-01 7.279600000000000515e-01
4.750000000000000000e+01 6.114501953125000000e-01 3.257329999999999948e-02 2.214980000000000074e-02 2.136810000000000098e-01 7.315960000000000241e-01
4.760000000000000142e+01 6.198730468750000000e-01 2.685950000000000143e-02 2.134990000000000152e-02 2.279609999999999970e-01 7.238289999999999447e-01
4.770000000000000284e+01 6.282958984375000000e-01 3.247629999999999961e-02 1.623820000000000124e-02 2.408659999999999968e-01 7.104190000000000227e-01
4.779999999999999716e+01 6.293945312500000000e-01 3.322030000000000122e-02 3.050850000000000090e-02 2.033899999999999875e-01 7.328810000000000047e-01
4.789999999999999858e+01 6.605224609375000000e-01 2.276059999999999889e-02 2.716589999999999977e-02 2.687220000000000164e-01 6.813510000000000399e-01
4.800000000000000000e+01 6.722412109375000000e-01 3.209340000000000109e-02 2.844640000000000016e-02 2.589350000000000263e-01 6.805250000000000465e-01
4.810000000000000142e+01 6.627197265625000000e-01 2.922759999999999941e-02 3.270699999999999996e-02 2.226859999999999951e-01 7.153789999999999871e-01
4.820000000000000284e+01 6.701660156250000000e-01 3.505010000000000070e-02 1.645210000000000075e-02 2.310439999999999994e-01 7.174540000000000362e-01
4.829999999999999716e+01 6.625976562500000000e-01 2.609890000000000126e-02 2.266479999999999884e-02 2.321429999999999882e-01 7.190929999999999822e-01
4.839999999999999858e+01 6.473388671875000000e-01 2.412699999999999914e-02 2.285710000000000172e-02 2.215870000000000062e-01 7.314289999999999958e-01
4.850000000000000000e+01 6.455078125000000000e-01 2.440550000000000011e-02 2.878599999999999909e-02 2.096369999999999900e-01 7.371710000000000207e-01
4.860000000000000142e+01 6.549072265625000000e-01 1.864949999999999941e-02 2.379420000000000146e-02 2.257230000000000070e-01 7.318329999999999558e-01
4.870000000000000284e+01 6.500244140625000000e-01 3.741280000000000300e-02 2.092580000000000134e-02 2.022829999999999906e-01 7.393790000000000084e-01
4.879999999999999716e+01 6.683349609375000000e-01 2.371540000000000106e-02 3.030300000000000007e-02 2.351779999999999982e-01 7.108039999999999914e-01
4.889999999999999858e+01 6.796875000000000000e-01 3.595210000000000072e-02 3.328890000000000321e-02 2.283620000000000094e-01 7.023970000000000491e-01
4.900000000000000000e+01 6.712646484375000000e-01 2.978159999999999835e-02 2.845800000000000066e-02 1.992059999999999942e-01 7.425549999999999651e-01
4.910000000000000142e+01 6.840820312500000000e-01 3.545149999999999690e-02 1.739129999999999843e-02 2.267560000000000131e-01 7.204009999999999581e-01
4.920000000000000284e+01 6.843261718750000000e-01 2.670230000000000173e-02 2.536719999999999947e-02 2.116149999999999975e-01 7.363150000000000528e-01
4.929999999999999716e+01 6.789550781250000000e-01 2.726059999999999942e-02 2.792549999999999893e-02 1.908239999999999936e-01 7.539890000000000203e-01
4.939999999999999858e+01 6.834716796875000000e-01 2.672750000000000126e-02 2.933509999999999937e-02 2.001300000000000023e-01 7.438069999999999959e-01
4.950000000000000000e+01 6.628417968750000000e-01 2.970300000000000024e-02 1.918320000000000095e-02 1.961630000000000040e-01 7.549500000000000099e-01
4.960000000000000142e+01 6.494140625000000000e-01 2.525830000000000089e-02 1.722160000000000010e-02 1.762340000000000018e-01 7.812860000000000360e-01
4.970000000000000284e+01 6.527099609375000000e-01 2.371310000000000084e-02 1.561599999999999967e-02 1.816079999999999917e-01 7.790629999999999500e-01
4.979999999999999716e+01 6.483154296875000000e-01 2.852150000000000171e-02 1.746220000000000064e-02 1.577419999999999933e-01 7.962749999999999551e-01
4.989999999999999858e+01 6.613769531250000000e-01 2.524039999999999964e-02 1.322120000000000066e-02 1.526440000000000019e-01 8.088940000000000019e-01
5.000000000000000000e+01 6.784667968750000000e-01 2.982229999999999950e-02 2.157359999999999833e-02 1.770299999999999929e-01 7.715739999999999821e-01
5.010000000000000142e+01 6.791992187500000000e-01 2.930169999999999997e-02 2.493770000000000014e-02 1.689529999999999921e-01 7.768080000000000540e-01
5.020000000000000284e+01 6.790771484375000000e-01 2.774350000000000080e-02 2.157830000000000165e-02 1.707770000000000121e-01 7.799009999999999554e-01
5.029999999999999716e+01 6.779785156250000000e-01 3.926539999999999891e-02 2.406590000000000118e-02 1.475619999999999987e-01 7.891070000000000029e-01
5.039999999999999858e+01 6.838378906250000000e-01 3.808910000000000073e-02 2.969660000000000008e-02 1.555840000000000001e-01 7.766300000000000425e-01
5.050000000000000000e+01 6.730957031250000000e-01 3.454890000000000044e-02 2.559180000000000135e-02 1.452340000000000020e-01 7.946260000000000545e-01
5.060000000000000142e+01 6.672363281250000000e-01 3.425079999999999791e-02 2.629969999999999877e-02 1.467890000000000028e-01 7.926609999999999490e-01
5.070000000000000284e+01 6.684570312500000000e-01 2.347979999999999859e-02 2.287780000000000022e-02 1.432869999999999977e-01 8.103550000000000475e-01
5.079999999999999716e+01 6.644287109375000000e-01 2.079510000000000039e-02 2.691129999999999911e-02 1.559629999999999905e-01 7.963299999999999823e-01
5.089999999999999858e+01 6.757812500000000000e-01 2.857140000000000027e-02 1.904760000000000134e-02 1.549210000000000031e-01 7.974599999999999467e-01
5.100000000000000000e+01 6.783447265625000000e-01 2.589400000000000035e-02 1.972869999999999832e-02 1.720099999999999962e-01 7.823670000000000346e-01
5.110000000000000142e+01 6.884765625000000000e-01 2.102659999999999946e-02 2.040820000000000134e-02 1.706860000000000044e-01 7.878789999999999960e-01
5.120000000000000284e+01 7.133789062500000000e-01 3.406809999999999700e-02 1.469610000000000014e-02 1.937210000000000043e-01 7.575150000000000494e-01
5.129999999999999716e+01 6.984863281250000000e-01 2.119460000000000094e-02 1.862559999999999910e-02 1.926779999999999882e-01 7.675020000000000175e-01
5.139999999999999858e+01 6.740722656250000000e-01 2.257469999999999963e-02 1.708360000000000087e-02 1.732760000000000133e-01 7.870650000000000146e-01
5.150000000000000000e+01 6.733398437500000000e-01 2.103959999999999858e-02 1.918320000000000095e-02 1.509900000000000131e-01 8.087870000000000337e-01
5.160000000000000142e+01 6.829833984375000000e-01 2.900379999999999972e-02 2.332909999999999845e-02 1.620429999999999926e-01 7.856239999999999890e-01
5.170000000000000284e+01 6.857910156250000000e-01 3.354429999999999912e-02 2.278480000000000089e-02 1.493669999999999998e-01 7.943040000000000100e-01
5.179999999999999716e+01 6.962890625000000000e-01 2.256609999999999866e-02 2.192130000000000120e-02 1.592520000000000047e-01 7.962599999999999678e-01
5.189999999999999858e+01 7.117919921875000000e-01 2.432240000000000096e-02 2.223769999999999913e-02 1.785960000000000047e-01 7.748439999999999772e-01
5.200000000000000000e+01 7.095947265625000000e-01 2.984039999999999956e-02 2.428869999999999987e-02 1.714090000000000058e-01 7.744619999999999838e-01
5.210000000000000142e+01 7.122802734375000000e-01 4.261170000000000235e-02 1.718209999999999876e-02 1.828180000000000083e-01 7.573879999999999502e-01
5.220000000000000284e+01 7.159423828125000000e-01 3.658539999999999709e-02 1.964770000000000058e-02 1.910570000000000046e-01 7.527099999999999902e-01
5.229999999999999716e+01 7.048339843750000000e-01 3.672129999999999839e-02 1.639339999999999894e-02 1.685250000000000081e-01 7.783609999999999696e-01
5.239999999999999858e+01 6.805419921875000000e-01 2.280909999999999882e-02 2.400959999999999900e-02 1.530610000000000026e-01 8.001200000000000534e-01
5.250000000000000000e+01 6.881103515625000000e-01 2.105929999999999955e-02 1.467770000000000012e-02 1.735800000000000121e-01 7.906830000000000247e-01
5.260000000000000142e+01 6.765136718750000000e-01 2.957840000000000122e-02 1.699180000000000135e-02 1.548140000000000072e-01 7.986149999999999638e-01
5.270000000000000284e+01 6.727294921875000000e-01 3.187720000000000137e-02 1.711920000000000108e-02 1.227860000000000062e-01 8.282169999999999810e-01
5.279999999999999716e+01 6.684570312500000000e-01 2.209300000000000153e-02 1.802329999999999904e-02 1.261629999999999974e-01 8.337210000000000454e-01
5.289999999999999858e+01 6.820068359375000000e-01 2.752289999999999945e-02 1.406729999999999960e-02 1.535169999999999868e-01 8.048929999999999696e-01
5.300000000000000000e+01 6.910400390625000000e-01 2.915080000000000102e-02 2.408110000000000112e-02 1.514580000000000093e-01 7.953109999999999902e-01
5.310000000000000142e+01 6.647949218750000000e-01 3.130990000000000162e-02 1.916930000000000023e-02 1.297119999999999940e-01 8.198079999999999812e-01
5.320000000000000284e+01 6.506347656250000000e-01 1.892550000000000135e-02 1.587300000000000169e-02 1.300370000000000137e-01 8.351650000000000462e-01
5.329999999999999716e+01 6.539306640625000000e-01 2.911470000000000030e-02 1.544859999999999983e-02 1.348779999999999979e-01 8.205590000000000384e-01
5.339999999999999858e+01 6.394042968750000000e-01 2.140850000000000045e-02 1.295770000000000081e-02 1.070419999999999983e-01 8.585920000000000218e-01
5.350000000000000000e+01 6.320800781250000000e-01 2.300790000000000127e-02 9.539840000000000819e-03 1.212120000000000003e-01 8.462399999999999922e-01
5.360000000000000142e+01 6.684570312500000000e-01 3.623610000000000025e-02 1.227349999999999969e-02 1.426070000000000115e-01 8.088840000000000474e-01
5.370000000000000284e+01 6.795654296875000000e-01 3.558050000000000102e-02 1.810240000000000113e-02 1.392009999999999914e-01 8.071159999999999446e-01
5.379999999999999716e+01 6.649169921875000000e-01 2.581440000000000123e-02 1.290720000000000062e-02 1.198520000000000002e-01 8.414260000000000073e-01
5.389999999999999858e+01 6.632080078125000000e-01 2.895980000000000082e-02 1.477539999999999930e-02 1.335699999999999943e-01 8.226949999999999541e-01
5.400000000000000000e+01 6.871337890625000000e-01 3.467839999999999812e-02 1.513240000000000071e-02 1.443879999999999886e-01 8.058009999999999895e-01
5.410000000000000142e+01 6.411132812500000000e-01 3.058280000000000026e-02 2.019620000000000096e-02 1.125219999999999970e-01 8.366989999999999705e-01
5.420000000000000284e+01 6.339111328125000000e-01 2.808019999999999960e-02 1.604579999999999895e-02 1.111749999999999960e-01 8.446989999999999776e-01
5.429999999999999716e+01 6.530761718750000000e-01 2.650599999999999831e-02 1.746990000000000001e-02 1.198800000000000004e-01 8.361450000000000271e-01
5.439999999999999858e+01 6.386718750000000000e-01 2.756600000000000023e-02 1.700880000000000100e-02 9.970669999999999533e-02 8.557179999999999787e-01
5.450000000000000000e+01 6.374511718750000000e-01 2.100350000000000134e-02 1.225200000000000074e-02 1.248540000000000066e-01 8.418900000000000272e-01
5.460000000000000142e+01 6.520996093750000000e-01 1.754390000000000116e-02 1.935869999999999952e-02 1.203869999999999940e-01 8.427099999999999591e-01
5.470000000000000284e+01 6.402587890625000000e-01 2.266119999999999940e-02 1.859380000000000061e-02 1.080770000000000064e-01 8.506679999999999797e-01
5.479999999999999716e+01 6.427001953125000000e-01 2.545249999999999943e-02 1.074660000000000025e-02 1.148190000000000044e-01 8.489820000000000144e-01
5.489999999999999858e+01 6.353759765625000000e-01 2.946079999999999879e-02 1.111730000000000010e-02 1.033909999999999968e-01 8.560309999999999864e-01
5.500000000000000000e+01 6.412353515625000000e-01 1.729110000000000022e-02 9.221899999999999889e-03 1.302590000000000137e-01 8.432279999999999776e-01
5.510000000000000142e+01 6.403808593750000000e-01 3.323260000000000103e-02 1.812690000000000135e-02 1.202420000000000017e-01 8.283989999999999965e-01
5.520000000000000284e+01 6.166992187500000000e-01 2.954810000000000075e-02 1.216689999999999959e-02 1.031289999999999984e-01 8.551560000000000272e-01
5.529999999999999716e+01 6.236572265625000000e-01 2.574610000000000093e-02 1.228789999999999917e-02 9.713280000000000525e-02 8.648329999999999629e-01
5.539999999999999858e+01 6.300048828125000000e-01 2.585689999999999864e-02 1.262779999999999979e-02 1.160550000000000054e-01 8.454599999999999893e-01
5.550000000000000000e+01 6.280517578125000000e-01 1.838240000000000013e-02 1.286759999999999987e-02 1.011029999999999984e-01 8.676469999999999461e-01
5.560000000000000142e+01 6.444091796875000000e-01 2.821130000000000165e-02 1.200479999999999950e-02 1.152460000000000012e-01 8.445380000000000109e-01
5.570000000000000284e+01 6.290283203125000000e-01 2.184600000000000083e-02 1.529220000000000058e-02 1.141449999999999965e-01 8.487170000000000547e-01
5.579999999999999716e+01 6.276855468750000000e-01 2.436129999999999893e-02 1.366610000000000047e-02 9.209739999999999593e-02 8.698749999999999538e-01
5.589999999999999858e+01 6.381835937500000000e-01 2.684960000000000124e-02 1.312649999999999928e-02 9.665870000000000017e-02 8.633650000000000491e-01
5.600000000000000000e+01 6.276855468750000000e-01 1.918740000000000029e-02 1.467270000000000033e-02 1.066590000000000038e-01 8.594810000000000505e-01
5.610000000000000142e+01 6.159667968750000000e-01 2.640850000000000142e-02 9.389669999999999267e-03 1.032860000000000028e-01 8.609149999999999858e-01
5.620000000000000284e+01 6.247558593750000000e-01 2.363639999999999838e-02 1.393939999999999936e-02 1.139389999999999986e-01 8.484850000000000447e-01
5.629999999999999716e+01 6.241455078125000000e-01 1.971329999999999957e-02 1.135010000000000012e-02 1.045399999999999940e-01 8.643969999999999709e-01
5.639999999999999858e+01 6.176757812500000000e-01 2.860619999999999830e-02 1.217290000000000039e-02 1.022519999999999957e-01 8.569689999999999808e-01
5.650000000000000000e+01 6.174316406250000000e-01 1.876509999999999984e-02 1.271189999999999994e-02 1.047219999999999956e-01 8.638010000000000410e-01
5.660000000000000142e+01 6.102294921875000000e-01 2.235890000000000100e-02 1.397430000000000026e-02 8.160979999999999623e-02 8.820569999999999800e-01
5.670000000000000284e+01 6.356201171875000000e-01 2.640850000000000142e-02 1.467139999999999937e-02 9.976530000000000120e-02 8.591550000000000020e-01
5.679999999999999716e+01 6.505126953125000000e-01 2.993279999999999899e-02 1.405009999999999940e-02 1.130120000000000013e-01 8.430050000000000043e-01
5.689999999999999858e+01 6.439208984375000000e-01 1.964509999999999867e-02 1.457540000000000051e-02 1.121670000000000028e-01 8.536120000000000374e-01
5.700000000000000000e+01 6.170654296875000000e-01 2.141579999999999873e-02 1.011300000000000046e-02 8.804280000000000439e-02 8.804279999999999884e-01
5.710000000000000142e+01 5.977783203125000000e-01 1.765380000000000074e-02 1.195899999999999914e-02 8.940770000000000661e-02 8.809789999999999566e-01
5.720000000000000284e+01 6.130371093750000000e-01 2.257870000000000016e-02 1.604279999999999942e-02 8.377900000000000624e-02 8.776000000000000467e-01
5.729999999999999716e+01 5.977783203125000000e-01 2.086959999999999857e-02 1.449280000000000013e-02 9.623189999999999522e-02 8.684060000000000112e-01
5.739999999999999858e+01 6.022949218750000000e-01 2.335330000000000045e-02 1.317369999999999999e-02 9.401199999999999835e-02 8.694610000000000394e-01
5.750000000000000000e+01 5.882568359375000000e-01 2.565560000000000063e-02 1.083240000000000071e-02 7.639680000000000082e-02 8.871149999999999869e-01
5.760000000000000142e+01 6.121826171875000000e-01 2.332539999999999961e-02 1.255979999999999944e-02 9.808609999999999551e-02 8.660290000000000488e-01
5.770000000000000284e+01 6.306152343750000000e-01 1.836489999999999997e-02 1.125589999999999924e-02 1.018960000000000005e-01 8.684830000000000050e-01
5.779999999999999716e+01 6.440429687500000000e-01 2.105900000000000133e-02 1.383870000000000065e-02 1.161250000000000060e-01 8.489769999999999817e-01
5.789999999999999858e+01 6.645507812500000000e-01 3.594350000000000322e-02 1.091139999999999992e-02 1.110399999999999998e-01 8.421049999999999924e-01
5.800000000000000000e+01 6.535644531250000000e-01 3.611290000000000333e-02 7.222590000000000086e-03 9.848980000000000234e-02 8.581750000000000211e-01
5.810000000000000142e+01 6.577148437500000000e-01 2.960099999999999884e-02 7.078509999999999663e-03 9.781209999999999904e-02 8.655080000000000551e-01
5.820000000000000284e+01 6.488037109375000000e-01 4.038459999999999966e-02 7.051280000000000048e-03 1.076919999999999961e-01 8.448719999999999564e-01
5.829999999999999716e+01 6.286621093750000000e-01 3.096540000000000056e-02 1.457190000000000048e-02 1.098969999999999947e-01 8.445660000000000389e-01
5.839999999999999858e+01 6.390380859375000000e-01 2.526849999999999929e-02 1.326600000000000001e-02 1.048639999999999989e-01 8.566009999999999458e-01
5.850000000000000000e+01 6.291503906250000000e-01 1.694920000000000107e-02 1.506590000000000013e-02 1.136220000000000008e-01 8.543629999999999836e-01
5.860000000000000142e+01 6.126708984375000000e-01 3.178340000000000332e-02 1.177160000000000012e-02 1.006470000000000004e-01 8.557979999999999476e-01
5.870000000000000284e+01 6.245117187500000000e-01 1.656439999999999996e-02 1.165640000000000079e-02 1.239259999999999945e-01 8.478529999999999678e-01
5.879999999999999716e+01 6.546630859375000000e-01 3.083989999999999995e-02 1.049869999999999970e-02 1.253279999999999950e-01 8.333329999999999904e-01
5.889999999999999858e+01 6.499023437500000000e-01 2.810740000000000113e-02 9.993749999999999162e-03 1.211740000000000039e-01 8.407249999999999446e-01
5.900000000000000000e+01 6.473388671875000000e-01 1.506590000000000013e-02 1.192720000000000065e-02 1.104829999999999979e-01 8.625239999999999574e-01
5.910000000000000142e+01 6.485595703125000000e-01 3.331200000000000133e-02 1.217170000000000057e-02 1.095450000000000035e-01 8.449710000000000276e-01
5.920000000000000284e+01 6.315917968750000000e-01 1.480569999999999976e-02 1.233809999999999941e-02 1.135099999999999998e-01 8.593460000000000543e-01
5.929999999999999716e+01 6.287841796875000000e-01 2.450690000000000160e-02 1.554089999999999985e-02 1.129710000000000020e-01 8.469809999999999839e-01
5.939999999999999858e+01 6.312255859375000000e-01 2.942909999999999970e-02 1.000589999999999986e-02 1.071219999999999950e-01 8.534429999999999517e-01
5.950000000000000000e+01 6.137695312500000000e-01 1.998890000000000042e-02 1.054970000000000040e-02 9.494729999999999837e-02 8.745140000000000136e-01
5.960000000000000142e+01 6.086425781250000000e-01 2.495750000000000052e-02 1.077709999999999953e-02 1.009639999999999982e-01 8.633009999999999851e-01
5.970000000000000284e+01 6.102294921875000000e-01 2.117360000000000075e-02 1.451910000000000006e-02 1.046580000000000010e-01 8.596489999999999965e-01
5.979999999999999716e+01 6.174316406250000000e-01 2.882209999999999980e-02 1.253130000000000042e-02 9.398499999999999910e-02 8.646620000000000417e-01
5.989999999999999858e+01 6.071777343750000000e-01 2.249999999999999917e-02 1.062500000000000076e-02 8.874999999999999556e-02 8.781250000000000444e-01
6.000000000000000000e+01 6.160888671875000000e-01 2.935890000000000027e-02 1.198319999999999941e-02 8.747749999999999970e-02 8.711799999999999544e-01
6.010000000000000142e+01 6.252441406250000000e-01 2.175260000000000041e-02 9.944059999999999358e-03 1.100060000000000066e-01 8.582969999999999766e-01
6.020000000000000284e+01 6.137695312500000000e-01 2.651049999999999934e-02 1.541310000000000076e-02 8.877930000000000543e-02 8.692969999999999864e-01
6.029999999999999716e+01 6.372070312500000000e-01 3.397440000000000182e-02 1.410259999999999986e-02 1.019229999999999997e-01 8.499999999999999778e-01
6.039999999999999858e+01 6.336669921875000000e-01 2.352939999999999893e-02 8.049540000000000861e-03 1.151699999999999946e-01 8.532509999999999817e-01
6.050000000000000000e+01 6.208496093750000000e-01 2.609219999999999942e-02 7.888350000000000570e-03 1.128640000000000060e-01 8.531549999999999967e-01
6.060000000000000142e+01 6.362304687500000000e-01 2.781209999999999932e-02 1.236089999999999932e-02 1.124850000000000017e-01 8.473420000000000396e-01
6.070000000000000284e+01 6.508789062500000000e-01 2.007530000000000078e-02 1.317439999999999931e-02 1.223339999999999983e-01 8.444169999999999732e-01
6.079999999999999716e+01 6.572265625000000000e-01 2.564100000000000060e-02 1.125699999999999965e-02 1.313320000000000043e-01 8.317700000000000093e-01
6.089999999999999858e+01 6.455078125000000000e-01 2.490890000000000118e-02 7.290399999999999832e-03 1.087479999999999974e-01 8.590520000000000378e-01
6.100000000000000000e+01 6.177978515625000000e-01 1.730100000000000041e-02 1.038060000000000024e-02 1.113029999999999992e-01 8.610149999999999748e-01
6.110000000000000142e+01 6.304931640625000000e-01 2.533880000000000160e-02 1.473189999999999916e-02 9.015910000000000590e-02 8.697700000000000431e-01
6.120000000000000284e+01 6.275634765625000000e-01 1.422389999999999939e-02 1.484229999999999924e-02 1.162649999999999934e-01 8.546690000000000120e-01
6.129999999999999716e+01 6.412353515625000000e-01 1.451099999999999959e-02 1.072560000000000006e-02 1.104099999999999943e-01 8.643530000000000380e-01
6.139999999999999858e+01 6.203613281250000000e-01 2.280909999999999882e-02 1.200479999999999950e-02 9.543820000000000081e-02 8.697479999999999656e-01
6.150000000000000000e+01 6.226806640625000000e-01 2.844769999999999938e-02 8.039579999999999296e-03 8.967219999999999358e-02 8.738399999999999501e-01
6.160000000000000142e+01 6.239013671875000000e-01 2.758620000000000169e-02 1.755489999999999828e-02 8.965520000000000433e-02 8.652039999999999731e-01
6.170000000000000284e+01 6.357421875000000000e-01 1.739649999999999877e-02 1.799639999999999920e-02 9.178160000000000485e-02 8.728249999999999620e-01
6.179999999999999716e+01 6.374511718750000000e-01 2.551640000000000158e-02 1.215070000000000039e-02 1.063179999999999958e-01 8.560149999999999704e-01
6.189999999999999858e+01 6.478271484375000000e-01 2.294119999999999840e-02 9.411759999999999918e-03 1.105880000000000057e-01 8.570590000000000153e-01
6.200000000000000000e+01 6.512451171875000000e-01 3.448280000000000095e-02 1.046799999999999987e-02 1.077589999999999937e-01 8.472910000000000164e-01
6.210000000000000142e+01 6.533203125000000000e-01 1.766560000000000005e-02 1.009460000000000045e-02 1.186119999999999952e-01 8.536280000000000534e-01
6.220000000000000284e+01 6.527099609375000000e-01 1.870969999999999925e-02 1.161290000000000065e-02 1.122579999999999967e-01 8.574190000000000422e-01
6.229999999999999716e+01 6.416015625000000000e-01 2.397929999999999853e-02 1.425790000000000043e-02 1.218410000000000049e-01 8.399219999999999464e-01
6.239999999999999858e+01 6.293945312500000000e-01 2.470659999999999870e-02 9.882639999999999827e-03 1.074740000000000001e-01 8.579369999999999497e-01
6.250000000000000000e+01 6.318359375000000000e-01 2.469139999999999877e-02 1.172839999999999994e-02 1.154320000000000068e-01 8.481480000000000130e-01
6.260000000000000142e+01 6.229248046875000000e-01 1.534680000000000072e-02 1.596070000000000128e-02 1.055859999999999993e-01 8.631060000000000398e-01
6.270000000000000284e+01 6.136474609375000000e-01 1.886789999999999995e-02 1.238210000000000005e-02 9.198109999999999620e-02 8.767690000000000206e-01
6.279999999999999716e+01 6.153564453125000000e-01 2.444699999999999998e-02 8.149009999999999934e-03 9.138530000000000264e-02 8.760189999999999921e-01
6.289999999999999858e+01 6.279296875000000000e-01 2.253859999999999891e-02 1.067620000000000027e-02 1.055750000000000022e-01 8.612100000000000311e-01
6.300000000000000000e+01 6.302490234375000000e-01 2.022610000000000033e-02 9.518139999999999587e-03 9.637120000000000408e-02 8.738850000000000229e-01
6.310000000000000142e+01 6.324462890625000000e-01 2.419349999999999973e-02 1.736969999999999834e-02 1.104220000000000063e-01 8.480149999999999633e-01
6.320000000000000284e+01 6.420898437500000000e-01 1.465900000000000016e-02 1.402169999999999979e-02 1.153600000000000042e-01 8.559590000000000254e-01
6.329999999999999716e+01 6.408691406250000000e-01 2.241069999999999868e-02 1.514229999999999916e-02 9.691099999999999715e-02 8.655359999999999721e-01
6.339999999999999858e+01 6.505126953125000000e-01 3.921569999999999917e-02 1.225490000000000086e-02 1.109070000000000056e-01 8.376230000000000064e-01
6.350000000000000000e+01 6.661376953125000000e-01 2.718450000000000033e-02 1.165049999999999940e-02 1.093849999999999961e-01 8.517799999999999816e-01
6.360000000000000142e+01 6.483154296875000000e-01 1.862199999999999966e-02 2.358779999999999905e-02 1.067659999999999998e-01 8.510240000000000027e-01
6.370000000000000284e+01 6.435546875000000000e-01 2.921489999999999851e-02 1.704200000000000159e-02 1.144249999999999989e-01 8.393180000000000085e-01
6.379999999999999716e+01 6.524658203125000000e-01 2.215189999999999867e-02 1.518989999999999924e-02 1.208859999999999935e-01 8.417719999999999647e-01
6.389999999999999858e+01 6.490478515625000000e-01 1.975309999999999913e-02 1.234569999999999938e-02 9.629630000000000134e-02 8.716049999999999631e-01
6.400000000000000000e+01 6.578369140625000000e-01 1.881889999999999952e-02 1.168070000000000046e-02 1.090200000000000058e-01 8.604800000000000226e-01
6.409999999999999432e+01 6.409912109375000000e-01 2.575109999999999899e-02 1.042309999999999938e-02 1.079090000000000049e-01 8.559170000000000389e-01
6.420000000000000284e+01 6.312255859375000000e-01 2.837289999999999951e-02 8.106540000000000620e-03 1.105959999999999999e-01 8.529240000000000155e-01
6.429999999999999716e+01 6.110839843750000000e-01 2.769929999999999962e-02 1.017520000000000056e-02 8.875070000000000181e-02 8.733750000000000124e-01
6.440000000000000568e+01 6.281738281250000000e-01 3.058680000000000079e-02 1.123599999999999946e-02 9.550559999999999605e-02 8.626719999999999944e-01
6.450000000000000000e+01 6.448974609375000000e-01 2.514140000000000125e-02 1.319919999999999947e-02 9.868010000000000670e-02 8.629790000000000516e-01
6.459999999999999432e+01 6.406250000000000000e-01 2.259519999999999931e-02 1.678500000000000131e-02 1.110389999999999988e-01 8.495800000000000018e-01
6.470000000000000284e+01 6.334228515625000000e-01 2.125000000000000153e-02 1.437500000000000062e-02 9.750000000000000333e-02 8.668749999999999512e-01
6.479999999999999716e+01 6.300048828125000000e-01 2.094889999999999947e-02 9.858290000000000455e-03 8.995690000000000630e-02 8.792360000000000175e-01
6.490000000000000568e+01 6.158447265625000000e-01 1.882349999999999995e-02 1.000000000000000021e-02 9.117649999999999366e-02 8.800000000000000044e-01
6.500000000000000000e+01 6.381835937500000000e-01 1.853039999999999896e-02 1.022359999999999935e-02 1.271569999999999923e-01 8.440889999999999782e-01
6.509999999999999432e+01 6.459960937500000000e-01 2.518429999999999974e-02 1.167080000000000027e-02 1.216219999999999940e-01 8.415230000000000210e-01
6.520000000000000284e+01 6.339111328125000000e-01 1.802329999999999904e-02 9.883720000000000352e-03 1.040699999999999958e-01 8.680229999999999890e-01
6.529999999999999716e+01 6.221923828125000000e-01 1.571269999999999958e-02 1.066220000000000015e-02 9.932660000000000100e-02 8.742990000000000483e-01
6.540000000000000568e+01 6.397705078125000000e-01 1.407620000000000052e-02 1.055719999999999922e-02 1.143699999999999994e-01 8.609970000000000123e-01
6.550000000000000000e+01 6.358642578125000000e-01 1.177860000000000018e-02 1.236750000000000002e-02 9.893989999999999729e-02 8.769139999999999713e-01
6.559999999999999432e+01 6.260986328125000000e-01 3.119480000000000169e-02 7.062979999999999953e-03 1.094760000000000039e-01 8.522659999999999680e-01
6.570000000000000284e+01 6.201171875000000000e-01 2.083329999999999904e-02 9.837959999999999761e-03 9.548610000000000431e-02 8.738430000000000364e-01
6.579999999999999716e+01 6.253662109375000000e-01 1.773699999999999929e-02 1.834859999999999963e-02 1.033639999999999975e-01 8.605500000000000371e-01
6.590000000000000568e+01 6.287841796875000000e-01 2.697619999999999879e-02 1.380179999999999949e-02 1.122960000000000069e-01 8.469259999999999566e-01
6.600000000000000000e+01 6.480712890625000000e-01 1.700460000000000166e-02 1.831259999999999832e-02 1.268799999999999928e-01 8.378020000000000467e-01
6.609999999999999432e+01 6.414794921875000000e-01 2.676399999999999960e-02 9.124089999999999631e-03 1.070559999999999984e-01 8.570560000000000400e-01
6.620000000000000284e+01 6.334228515625000000e-01 1.872659999999999950e-02 1.373279999999999987e-02 1.142320000000000002e-01 8.533079999999999554e-01
6.629999999999999716e+01 6.428222656250000000e-01 1.671829999999999844e-02 8.668729999999999492e-03 1.219810000000000061e-01 8.526319999999999455e-01
6.640000000000000568e+01 6.435546875000000000e-01 2.166059999999999860e-02 1.263539999999999976e-02 1.137179999999999996e-01 8.519860000000000211e-01
6.650000000000000000e+01 6.427001953125000000e-01 1.992529999999999996e-02 1.494400000000000069e-02 1.170609999999999984e-01 8.480699999999999905e-01
6.659999999999999432e+01 6.475830078125000000e-01 1.578629999999999964e-02 1.275049999999999968e-02 1.183970000000000022e-01 8.530659999999999910e-01
6.670000000000000284e+01 6.589355468750000000e-01 3.163330000000000308e-02 6.455780000000000372e-03 1.233049999999999979e-01 8.386059999999999626e-01
6.679999999999999716e+01 6.610107421875000000e-01 2.437539999999999846e-02 1.279710000000000049e-02 1.163919999999999955e-01 8.464350000000000485e-01
6.690000000000000568e+01 6.721191406250000000e-01 3.670319999999999833e-02 1.030260000000000030e-02 1.300709999999999922e-01 8.229229999999999601e-01
6.700000000000000000e+01 6.885986328125000000e-01 2.465749999999999886e-02 1.643839999999999885e-02 1.321920000000000039e-01 8.267120000000000024e-01
6.709999999999999432e+01 6.757812500000000000e-01 2.958579999999999890e-02 1.380669999999999988e-02 1.216310000000000030e-01 8.349769999999999692e-01
6.720000000000000284e+01 6.595458984375000000e-01 2.349209999999999840e-02 1.269840000000000031e-02 1.225399999999999961e-01 8.412699999999999623e-01
6.729999999999999716e+01 6.335449218750000000e-01 1.611900000000000138e-02 9.299440000000000831e-03 1.053940000000000016e-01 8.691879999999999606e-01
6.740000000000000568e+01 6.191406250000000000e-01 2.728349999999999873e-02 1.364180000000000080e-02 9.252670000000000339e-02 8.665479999999999849e-01
6.750000000000000000e+01 6.212158203125000000e-01 2.421740000000000004e-02 1.240400000000000010e-02 1.039569999999999939e-01 8.594209999999999905e-01
6.759999999999999432e+01 6.199951171875000000e-01 1.779359999999999969e-02 1.542110000000000009e-02 9.549230000000000218e-02 8.712929999999999842e-01
6.770000000000000284e+01 6.312255859375000000e-01 2.430130000000000137e-02 1.701089999999999894e-02 9.842040000000000510e-02 8.602670000000000039e-01
6.779999999999999716e+01 6.280517578125000000e-01 2.884619999999999893e-02 1.923079999999999928e-02 1.009619999999999962e-01 8.509619999999999962e-01
6.790000000000000568e+01 6.240234375000000000e-01 2.101360000000000033e-02 8.652659999999999518e-03 9.332509999999999417e-02 8.770090000000000385e-01
6.800000000000000000e+01 6.158447265625000000e-01 2.636310000000000042e-02 9.586580000000000795e-03 9.047330000000000649e-02 8.735770000000000479e-01
6.809999999999999432e+01 6.395263671875000000e-01 1.564460000000000156e-02 6.257819999999999876e-03 1.220279999999999976e-01 8.560699999999999976e-01
6.820000000000000284e+01 6.292724609375000000e-01 1.813779999999999906e-02 1.148730000000000064e-02 1.112449999999999967e-01 8.591290000000000315e-01
6.829999999999999716e+01 6.358642578125000000e-01 2.042039999999999828e-02 1.021019999999999914e-02 1.135140000000000038e-01 8.558559999999999501e-01
6.840000000000000568e+01 6.380615234375000000e-01 1.898350000000000037e-02 1.530920000000000024e-02 9.430499999999999994e-02 8.714020000000000099e-01
6.850000000000000000e+01 6.425781250000000000e-01 2.222220000000000098e-02 1.141140000000000036e-02 1.237240000000000006e-01 8.426430000000000309e-01
6.859999999999999432e+01 6.560058593750000000e-01 2.102659999999999946e-02 1.360540000000000013e-02 1.267780000000000018e-01 8.385899999999999466e-01
6.870000000000000284e+01 6.706542968750000000e-01 1.991010000000000002e-02 1.541430000000000057e-02 1.438659999999999939e-01 8.208090000000000108e-01
6.879999999999999716e+01 6.518554687500000000e-01 2.748930000000000123e-02 1.649360000000000062e-02 1.227860000000000062e-01 8.332319999999999727e-01
6.890000000000000568e+01 6.437988281250000000e-01 2.580649999999999958e-02 1.055719999999999922e-02 1.126100000000000018e-01 8.510259999999999492e-01
6.900000000000000000e+01 6.397705078125000000e-01 2.616819999999999910e-02 1.557629999999999952e-02 1.090340000000000059e-01 8.492210000000000036e-01
6.909999999999999432e+01 6.442871093750000000e-01 2.666670000000000151e-02 1.396829999999999947e-02 1.022219999999999934e-01 8.571429999999999882e-01
6.920000000000000284e+01 6.270751953125000000e-01 2.139359999999999873e-02 9.168700000000000114e-03 1.161370000000000041e-01 8.533009999999999762e-01
6.929999999999999716e+01 6.397705078125000000e-01 1.932990000000000055e-02 1.353090000000000022e-02 1.018040000000000056e-01 8.653349999999999653e-01
6.940000000000000568e+01 6.446533203125000000e-01 2.230969999999999828e-02 1.115490000000000058e-02 1.200790000000000052e-01 8.464570000000000149e-01
6.950000000000000000e+01 6.528320312500000000e-01 1.398139999999999973e-02 1.065250000000000051e-02 1.344869999999999954e-01 8.408790000000000431e-01
6.959999999999999432e+01 6.511230468750000000e-01 2.228219999999999854e-02 1.147869999999999967e-02 1.343689999999999884e-01 8.318699999999999983e-01
6.970000000000000284e+01 6.583251953125000000e-01 3.093479999999999841e-02 1.748490000000000114e-02 1.096170000000000061e-01 8.419640000000000457e-01
6.979999999999999716e+01 6.401367187500000000e-01 1.796019999999999908e-02 1.090439999999999986e-02 1.109689999999999982e-01 8.601670000000000149e-01
6.990000000000000568e+01 6.271972656250000000e-01 2.287020000000000025e-02 1.257860000000000054e-02 1.166380000000000056e-01 8.479130000000000278e-01
7.000000000000000000e+01 6.322021484375000000e-01 2.107730000000000020e-02 1.170960000000000056e-02 1.065569999999999989e-01 8.606559999999999766e-01
7.009999999999999432e+01 6.223144531250000000e-01 2.606059999999999974e-02 9.696969999999999201e-03 1.193940000000000001e-01 8.448480000000000434e-01
7.020000000000000284e+01 6.276855468750000000e-01 2.324199999999999877e-02 1.132299999999999973e-02 9.237190000000000678e-02 8.730630000000000335e-01
7.029999999999999716e+01 6.345214843750000000e-01 2.392949999999999938e-02 1.196469999999999999e-02 1.083120000000000055e-01 8.557930000000000259e-01
7.040000000000000568e+01 6.602783203125000000e-01 2.746890000000000095e-02 9.810330000000000786e-03 1.334210000000000118e-01 8.293000000000000371e-01
7.050000000000000000e+01 6.633300781250000000e-01 4.005340000000000289e-02 1.401870000000000026e-02 1.054739999999999983e-01 8.404540000000000344e-01
7.059999999999999432e+01 6.458740234375000000e-01 2.631580000000000030e-02 1.026960000000000026e-02 1.084719999999999990e-01 8.549419999999999797e-01
7.070000000000000284e+01 6.409912109375000000e-01 2.680280000000000162e-02 1.276320000000000059e-02 1.225269999999999970e-01 8.379069999999999574e-01
7.079999999999999716e+01 6.673583984375000000e-01 2.855250000000000149e-02 1.460820000000000000e-02 1.148740000000000039e-01 8.419649999999999634e-01
7.090000000000000568e+01 6.352539062500000000e-01 2.282280000000000073e-02 1.141140000000000036e-02 1.009010000000000046e-01 8.648649999999999949e-01
7.100000000000000000e+01 6.229248046875000000e-01 2.172670000000000157e-02 9.148079999999999407e-03 1.120639999999999969e-01 8.570609999999999618e-01
7.109999999999999432e+01 6.483154296875000000e-01 2.482499999999999984e-02 9.548060000000000574e-03 1.113940000000000069e-01 8.542330000000000201e-01
7.120000000000000284e+01 6.527099609375000000e-01 2.119460000000000094e-02 8.349389999999999937e-03 1.175339999999999996e-01 8.529219999999999580e-01
7.129999999999999716e+01 6.547851562500000000e-01 2.420380000000000101e-02 1.847129999999999952e-02 1.121019999999999933e-01 8.452229999999999466e-01
7.140000000000000568e+01 6.536865234375000000e-01 2.767299999999999968e-02 8.805030000000000148e-03 1.163519999999999971e-01 8.471699999999999786e-01
7.150000000000000000e+01 6.290283203125000000e-01 2.087169999999999997e-02 1.227750000000000022e-02 1.086560000000000026e-01 8.581950000000000411e-01
7.159999999999999432e+01 6.331787109375000000e-01 2.047150000000000011e-02 1.178659999999999951e-02 1.147640000000000049e-01 8.529780000000000140e-01
7.170000000000000284e+01 6.265869140625000000e-01 2.014219999999999899e-02 1.421799999999999974e-02 9.893359999999999654e-02 8.667059999999999764e-01
7.179999999999999716e+01 6.341552734375000000e-01 1.321319999999999960e-02 1.141140000000000036e-02 1.021019999999999983e-01 8.732729999999999659e-01
7.190000000000000568e+01 6.347656250000000000e-01 3.287840000000000207e-02 1.178659999999999951e-02 1.073199999999999987e-01 8.480149999999999633e-01
7.200000000000000000e+01 6.304931640625000000e-01 2.102659999999999946e-02 1.484229999999999924e-02 1.137910000000000033e-01 8.503399999999999848e-01
7.209999999999999432e+01 6.264648437500000000e-01 2.408889999999999990e-02 1.420629999999999983e-02 1.117969999999999936e-01 8.499069999999999681e-01
7.220000000000000284e+01 6.259765625000000000e-01 1.887940000000000104e-02 1.096220000000000007e-02 1.017050000000000037e-01 8.684530000000000305e-01
7.229999999999999716e+01 6.105957031250000000e-01 2.748540000000000011e-02 9.941520000000000565e-03 9.590640000000000276e-02 8.666669999999999652e-01
7.240000000000000568e+01 6.325683593750000000e-01 1.682240000000000124e-02 1.370719999999999925e-02 1.003119999999999984e-01 8.691590000000000149e-01
7.250000000000000000e+01 6.365966796875000000e-01 1.868560000000000013e-02 1.159789999999999953e-02 1.211340000000000056e-01 8.485819999999999474e-01
7.259999999999999432e+01 6.352539062500000000e-01 2.571769999999999959e-02 1.016749999999999945e-02 1.064589999999999981e-01 8.576559999999999739e-01
7.270000000000000284e+01 6.422119140625000000e-01 3.289879999999999888e-02 1.675979999999999831e-02 1.111110000000000014e-01 8.392300000000000315e-01
7.279999999999999716e+01 6.599121093750000000e-01 2.791559999999999875e-02 1.302730000000000034e-02 1.271710000000000063e-01 8.318860000000000143e-01
7.290000000000000568e+01 6.530761718750000000e-01 1.437989999999999928e-02 1.018570000000000066e-02 1.300179999999999947e-01 8.454159999999999453e-01
7.300000000000000000e+01 6.464843750000000000e-01 1.787920000000000134e-02 7.398270000000000193e-03 1.048089999999999994e-01 8.699139999999999651e-01
7.309999999999999432e+01 6.632080078125000000e-01 3.525640000000000024e-02 1.474360000000000080e-02 1.160260000000000041e-01 8.339739999999999931e-01
7.320000000000000284e+01 6.613769531250000000e-01 3.814710000000000323e-02 1.294280000000000083e-02 1.178469999999999934e-01 8.310629999999999962e-01
7.329999999999999716e+01 6.538085937500000000e-01 2.385690000000000033e-02 1.192840000000000046e-02 1.179589999999999944e-01 8.462560000000000082e-01
7.340000000000000568e+01 6.490478515625000000e-01 1.794870000000000146e-02 1.217949999999999935e-02 1.217950000000000005e-01 8.480769999999999698e-01
7.350000000000000000e+01 6.599121093750000000e-01 1.408449999999999980e-02 1.472470000000000029e-02 1.267610000000000126e-01 8.444300000000000139e-01
7.359999999999999432e+01 6.550292968750000000e-01 1.740210000000000021e-02 1.180860000000000069e-02 1.280300000000000049e-01 8.427590000000000359e-01
7.370000000000000284e+01 6.553955078125000000e-01 2.461139999999999856e-02 1.360100000000000024e-02 1.295340000000000102e-01 8.322540000000000493e-01
7.379999999999999716e+01 6.651611328125000000e-01 1.801799999999999929e-02 1.222649999999999952e-02 1.280570000000000042e-01 8.416989999999999750e-01
7.390000000000000568e+01 6.500244140625000000e-01 1.709940000000000071e-02 1.646610000000000087e-02 1.152630000000000043e-01 8.511720000000000397e-01
7.400000000000000000e+01 6.508789062500000000e-01 3.489769999999999678e-02 1.744889999999999983e-02 1.215399999999999953e-01 8.261129999999999862e-01
7.409999999999999432e+01 6.575927734375000000e-01 2.449749999999999844e-02 1.570349999999999871e-02 1.187190000000000051e-01 8.410800000000000498e-01
7.420000000000000284e+01 6.378173828125000000e-01 1.977229999999999960e-02 1.437989999999999928e-02 1.096459999999999935e-01 8.562009999999999899e-01
7.429999999999999716e+01 6.336669921875000000e-01 1.680670000000000081e-02 9.603840000000000640e-03 1.158460000000000045e-01 8.577430000000000332e-01
7.440000000000000568e+01 6.164550781250000000e-01 1.776499999999999954e-02 1.203440000000000065e-02 1.088829999999999937e-01 8.613180000000000280e-01
7.450000000000000000e+01 6.506347656250000000e-01 2.867379999999999929e-02 1.373949999999999998e-02 1.158900000000000069e-01 8.416970000000000285e-01
7.459999999999999432e+01 6.275634765625000000e-01 1.591980000000000131e-02 1.179249999999999916e-02 1.137969999999999954e-01 8.584910000000000041e-01
7.470000000000000284e+01 6.326904296875000000e-01 3.309689999999999854e-02 7.683220000000000154e-03 1.010640000000000011e-01 8.581560000000000299e-01
7.479999999999999716e+01 6.608886718750000000e-01 3.459750000000000325e-02 1.397209999999999945e-02 1.151029999999999970e-01 8.363270000000000426e-01
7.490000000000000568e+01 6.484375000000000000e-01 2.588379999999999848e-02 1.325759999999999959e-02 1.117419999999999941e-01 8.491159999999999819e-01
7.500000000000000000e+01 6.425781250000000000e-01 2.038370000000000112e-02 1.258989999999999936e-02 1.031180000000000013e-01 8.639090000000000380e-01
7.509999999999999432e+01 6.542968750000000000e-01 1.834279999999999938e-02 1.581279999999999838e-02 1.119539999999999980e-01 8.538900000000000379e-01
7.520000000000000284e+01 6.500244140625000000e-01 1.728400000000000075e-02 1.419750000000000005e-02 1.327160000000000006e-01 8.358020000000000449e-01
7.529999999999999716e+01 6.711425781250000000e-01 2.033899999999999944e-02 1.355929999999999983e-02 1.525420000000000109e-01 8.135590000000000321e-01
7.540000000000000568e+01 6.553955078125000000e-01 2.377889999999999865e-02 1.928020000000000081e-02 1.195370000000000044e-01 8.374040000000000372e-01
7.550000000000000000e+01 6.590576171875000000e-01 1.776319999999999982e-02 1.118420000000000004e-02 1.256579999999999919e-01 8.453950000000000076e-01
7.559999999999999432e+01 6.386718750000000000e-01 2.616090000000000082e-02 1.373450000000000018e-02 1.124919999999999948e-01 8.476129999999999498e-01
7.570000000000000284e+01 6.264648437500000000e-01 2.067340000000000150e-02 1.004129999999999953e-02 1.246310000000000057e-01 8.446540000000000159e-01
7.579999999999999716e+01 6.401367187500000000e-01 1.086960000000000010e-02 1.342710000000000084e-02 1.246799999999999992e-01 8.510229999999999739e-01
7.590000000000000568e+01 6.398925781250000000e-01 1.893939999999999860e-02 1.578279999999999961e-02 1.193179999999999935e-01 8.459600000000000453e-01
7.600000000000000000e+01 6.082763671875000000e-01 1.658089999999999911e-02 1.315039999999999959e-02 1.057749999999999940e-01 8.644939999999999847e-01
7.609999999999999432e+01 6.119384765625000000e-01 2.354969999999999980e-02 1.091330000000000078e-02 9.764499999999999569e-02 8.678919999999999968e-01
7.620000000000000284e+01 6.293945312500000000e-01 1.824599999999999833e-02 1.412599999999999967e-02 1.082990000000000064e-01 8.593290000000000095e-01
7.629999999999999716e+01 6.279296875000000000e-01 1.972499999999999948e-02 1.315000000000000023e-02 9.384339999999999349e-02 8.732820000000000027e-01
7.640000000000000568e+01 6.433105468750000000e-01 2.110980000000000148e-02 1.085649999999999983e-02 1.097709999999999936e-01 8.582629999999999981e-01
7.650000000000000000e+01 6.448974609375000000e-01 1.750000000000000167e-02 1.187500000000000014e-02 1.206249999999999961e-01 8.499999999999999778e-01
7.659999999999999432e+01 6.396484375000000000e-01 2.646499999999999894e-02 8.821680000000000146e-03 1.172020000000000006e-01 8.475110000000000143e-01
7.670000000000000284e+01 6.359863281250000000e-01 1.984369999999999884e-02 1.082379999999999974e-02 1.100420000000000009e-01 8.592899999999999983e-01
7.679999999999999716e+01 6.430664062500000000e-01 2.437500000000000083e-02 9.374999999999999653e-03 1.074999999999999983e-01 8.587500000000000133e-01
7.690000000000000568e+01 6.416015625000000000e-01 2.457000000000000156e-02 9.828009999999999871e-03 1.136360000000000009e-01 8.519660000000000011e-01
7.700000000000000000e+01 6.439208984375000000e-01 2.759040000000000104e-02 9.809929999999999692e-03 1.054569999999999952e-01 8.571429999999999882e-01
7.709999999999999432e+01 6.455078125000000000e-01 2.194360000000000060e-02 1.191219999999999953e-02 1.184950000000000031e-01 8.476489999999999858e-01
7.720000000000000284e+01 6.386718750000000000e-01 2.277039999999999967e-02 9.487670000000000131e-03 1.163819999999999993e-01 8.513600000000000056e-01
7.729999999999999716e+01 6.267089843750000000e-01 2.237930000000000128e-02 8.833920000000000314e-03 1.148409999999999986e-01 8.539459999999999829e-01
7.740000000000000568e+01 6.317138671875000000e-01 2.689489999999999936e-02 1.650369999999999962e-02 9.963329999999999409e-02 8.569679999999999520e-01
7.750000000000000000e+01 6.324462890625000000e-01 1.397709999999999925e-02 9.529859999999999373e-03 1.092759999999999981e-01 8.672170000000000156e-01
7.759999999999999432e+01 6.440429687500000000e-01 2.321080000000000018e-02 1.418439999999999979e-02 1.302389999999999937e-01 8.323660000000000503e-01
7.770000000000000284e+01 6.337890625000000000e-01 2.471479999999999858e-02 1.267429999999999946e-02 1.223069999999999991e-01 8.403040000000000509e-01
7.779999999999999716e+01 6.342773437500000000e-01 3.714979999999999671e-02 7.308160000000000177e-03 1.096219999999999972e-01 8.459200000000000053e-01
7.790000000000000568e+01 6.466064453125000000e-01 1.068509999999999946e-02 9.428030000000000438e-03 1.244500000000000051e-01 8.554370000000000029e-01
7.800000000000000000e+01 6.488037109375000000e-01 1.974089999999999873e-02 1.418879999999999968e-02 1.104259999999999964e-01 8.556449999999999889e-01
7.809999999999999432e+01 6.384277343750000000e-01 2.487860000000000071e-02 1.274269999999999917e-02 1.219660000000000050e-01 8.404129999999999656e-01
7.820000000000000284e+01 6.490478515625000000e-01 2.094239999999999990e-02 1.374350000000000051e-02 1.151829999999999937e-01 8.501309999999999700e-01
7.829999999999999716e+01 6.367187500000000000e-01 1.271189999999999994e-02 1.634379999999999861e-02 1.138009999999999994e-01 8.571429999999999882e-01
7.840000000000000568e+01 6.468505859375000000e-01 2.515339999999999937e-02 1.165640000000000079e-02 1.239259999999999945e-01 8.392640000000000100e-01
7.850000000000000000e+01 6.431884765625000000e-01 2.869350000000000026e-02 1.159950000000000044e-02 9.157510000000000649e-02 8.681320000000000148e-01
7.859999999999999432e+01 6.405029296875000000e-01 2.018930000000000030e-02 1.009460000000000045e-02 1.167190000000000033e-01 8.529970000000000052e-01
7.870000000000000284e+01 6.324462890625000000e-01 3.096540000000000056e-02 1.032180000000000077e-02 1.080750000000000044e-01 8.506380000000000052e-01
7.879999999999999716e+01 6.535644531250000000e-01 2.210660000000000056e-02 1.235370000000000044e-02 1.267880000000000118e-01 8.387520000000000531e-01
7.890000000000000568e+01 6.501464843750000000e-01 1.915019999999999917e-02 1.316580000000000007e-02 1.262719999999999954e-01 8.414120000000000488e-01
7.900000000000000000e+01 6.507568359375000000e-01 2.364219999999999863e-02 7.028750000000000275e-03 1.169329999999999953e-01 8.523960000000000425e-01
7.909999999999999432e+01 6.252441406250000000e-01 2.340549999999999922e-02 1.170279999999999931e-02 1.070799999999999946e-01 8.578120000000000189e-01
7.920000000000000284e+01 6.325683593750000000e-01 1.170670000000000044e-02 1.478739999999999916e-02 1.084409999999999957e-01 8.650649999999999729e-01
7.929999999999999716e+01 6.508789062500000000e-01 1.353850000000000019e-02 1.723080000000000098e-02 1.243080000000000018e-01 8.449229999999999796e-01
7.940000000000000568e+01 6.534423828125000000e-01 1.667700000000000085e-02 1.050030000000000061e-02 1.303269999999999984e-01 8.424949999999999939e-01
7.950000000000000000e+01 6.387939453125000000e-01 1.660520000000000052e-02 9.840099999999999195e-03 1.100860000000000033e-01 8.634690000000000420e-01
7.959999999999999432e+01 6.467285156250000000e-01 2.250800000000000023e-02 1.028940000000000063e-02 1.254020000000000135e-01 8.418010000000000215e-01
7.970000000000000284e+01 6.540527343750000000e-01 2.039519999999999875e-02 1.274699999999999965e-02 1.153600000000000042e-01 8.514979999999999771e-01
7.979999999999999716e+01 6.634521484375000000e-01 1.941750000000000073e-02 1.100319999999999944e-02 1.372170000000000056e-01 8.323620000000000463e-01
7.990000000000000568e+01 6.528320312500000000e-01 2.242740000000000011e-02 1.583110000000000073e-02 1.253299999999999970e-01 8.364120000000000443e-01
8.000000000000000000e+01 6.491699218750000000e-01 1.756759999999999919e-02 1.486490000000000034e-02 1.195950000000000069e-01 8.479729999999999768e-01
8.009999999999999432e+01 6.362304687500000000e-01 1.812300000000000022e-02 1.618119999999999975e-02 1.074429999999999968e-01 8.582520000000000149e-01
8.020000000000000284e+01 6.486816406250000000e-01 2.930400000000000019e-02 7.936510000000000786e-03 1.105010000000000020e-01 8.522589999999999888e-01
8.029999999999999716e+01 6.646728515625000000e-01 1.992029999999999842e-02 7.968130000000000351e-03 1.328020000000000034e-01 8.393089999999999717e-01
8.040000000000000568e+01 6.544189453125000000e-01 1.779829999999999954e-02 1.318390000000000013e-02 1.252469999999999972e-01 8.437710000000000488e-01
8.050000000000000000e+01 6.649169921875000000e-01 2.607560000000000086e-02 1.434159999999999949e-02 1.205999999999999989e-01 8.389830000000000343e-01
8.059999999999999432e+01 6.604003906250000000e-01 2.551339999999999858e-02 1.057869999999999991e-02 1.045429999999999970e-01 8.593650000000000455e-01
8.070000000000000284e+01 6.519775390625000000e-01 2.164500000000000104e-02 6.802719999999999947e-03 1.236860000000000043e-01 8.478660000000000085e-01
8.079999999999999716e+01 6.488037109375000000e-01 2.237000000000000099e-02 9.068919999999999412e-03 1.354289999999999938e-01 8.331319999999999837e-01
8.090000000000000568e+01 6.413574218750000000e-01 2.029850000000000057e-02 1.014929999999999999e-02 1.205969999999999959e-01 8.489550000000000152e-01
8.100000000000000000e+01 6.711425781250000000e-01 2.344740000000000019e-02 1.077310000000000073e-02 1.292780000000000040e-01 8.365019999999999678e-01
8.109999999999999432e+01 6.516113281250000000e-01 2.543909999999999921e-02 1.150819999999999968e-02 1.162929999999999936e-01 8.467599999999999572e-01
8.120000000000000284e+01 6.213378906250000000e-01 2.841600000000000029e-02 1.148730000000000064e-02 1.045949999999999935e-01 8.555019999999999847e-01
8.129999999999999716e+01 6.248779296875000000e-01 1.763220000000000065e-02 1.511340000000000079e-02 1.102019999999999944e-01 8.570529999999999538e-01
8.140000000000000568e+01 6.083984375000000000e-01 1.952409999999999909e-02 9.762049999999999547e-03 1.086030000000000051e-01 8.621109999999999607e-01
8.150000000000000000e+01 6.228027343750000000e-01 1.841620000000000063e-02 9.208100000000000313e-03 1.062000000000000027e-01 8.661759999999999460e-01
8.159999999999999432e+01 6.384277343750000000e-01 2.033039999999999847e-02 1.080049999999999934e-02 1.111820000000000030e-01 8.576869999999999772e-01
8.170000000000000284e+01 6.300048828125000000e-01 2.545000000000000040e-02 9.310989999999999892e-03 9.559280000000000554e-02 8.696460000000000301e-01
8.179999999999999716e+01 6.356201171875000000e-01 2.498440000000000036e-02 1.499059999999999976e-02 1.099310000000000009e-01 8.500940000000000163e-01
8.190000000000000568e+01 6.473388671875000000e-01 2.633270000000000055e-02 1.220300000000000031e-02 1.136800000000000033e-01 8.477839999999999820e-01
8.200000000000000000e+01 6.313476562500000000e-01 1.494400000000000069e-02 9.339979999999999463e-03 1.127019999999999966e-01 8.630139999999999478e-01
8.209999999999999432e+01 6.204833984375000000e-01 1.865889999999999910e-02 9.912539999999999199e-03 1.148689999999999989e-01 8.565599999999999881e-01
8.220000000000000284e+01 6.441650390625000000e-01 1.653939999999999924e-02 1.272260000000000058e-02 1.113230000000000053e-01 8.594150000000000400e-01
8.229999999999999716e+01 6.589355468750000000e-01 1.175700000000000009e-02 1.306339999999999932e-02 1.293269999999999975e-01 8.458520000000000483e-01
8.240000000000000568e+01 6.658935546875000000e-01 2.786570000000000019e-02 1.139959999999999932e-02 1.355290000000000106e-01 8.252059999999999951e-01
8.250000000000000000e+01 6.673583984375000000e-01 2.236840000000000009e-02 1.118420000000000004e-02 1.368419999999999914e-01 8.296050000000000368e-01
8.259999999999999432e+01 6.682128906250000000e-01 2.978159999999999835e-02 1.588349999999999831e-02 1.290540000000000020e-01 8.252810000000000423e-01
8.270000000000000284e+01 6.545410156250000000e-01 2.828280000000000030e-02 1.010100000000000060e-02 1.164980000000000043e-01 8.451180000000000359e-01
8.279999999999999716e+01 6.302490234375000000e-01 2.743140000000000162e-02 1.059850000000000028e-02 1.091020000000000045e-01 8.528679999999999595e-01
8.290000000000000568e+01 6.463623046875000000e-01 2.049969999999999917e-02 8.968610000000000124e-03 1.178730000000000055e-01 8.526589999999999447e-01
8.300000000000000000e+01 6.417236328125000000e-01 2.238810000000000106e-02 8.706469999999999140e-03 1.156719999999999970e-01 8.532340000000000479e-01
8.309999999999999432e+01 6.273193359375000000e-01 1.855180000000000023e-02 9.575099999999999584e-03 1.166969999999999952e-01 8.551769999999999650e-01
8.320000000000000284e+01 6.400146484375000000e-01 1.534680000000000072e-02 1.596070000000000128e-02 1.295270000000000032e-01 8.391650000000000498e-01
8.329999999999999716e+01 6.325683593750000000e-01 1.609060000000000004e-02 7.747320000000000248e-03 1.239569999999999977e-01 8.522049999999999903e-01
8.340000000000000568e+01 6.414794921875000000e-01 2.946589999999999973e-02 9.208100000000000313e-03 1.000609999999999972e-01 8.612649999999999473e-01
8.350000000000000000e+01 6.188964843750000000e-01 2.595050000000000134e-02 1.207000000000000087e-02 9.957749999999999935e-02 8.624020000000000019e-01
8.359999999999999432e+01 6.027832031250000000e-01 1.748250000000000151e-02 9.324010000000000631e-03 9.731929999999999747e-02 8.758740000000000414e-01
8.370000000000000284e+01 6.097412109375000000e-01 2.437610000000000124e-02 1.334879999999999921e-02 9.402209999999999734e-02 8.682530000000000525e-01
8.379999999999999716e+01 6.239013671875000000e-01 2.521989999999999996e-02 1.173019999999999965e-02 1.032259999999999983e-01 8.598240000000000327e-01
8.390000000000000568e+01 6.352539062500000000e-01 1.865889999999999910e-02 1.224489999999999953e-02 1.067059999999999953e-01 8.623910000000000187e-01
8.400000000000000000e+01 6.580810546875000000e-01 1.677419999999999953e-02 1.612900000000000097e-02 1.245160000000000017e-01 8.425810000000000244e-01
8.409999999999999432e+01 6.409912109375000000e-01 2.872859999999999997e-02 1.222490000000000035e-02 1.100239999999999968e-01 8.490220000000000544e-01
8.420000000000000284e+01 6.575927734375000000e-01 2.521009999999999918e-02 1.680670000000000081e-02 1.144150000000000028e-01 8.435679999999999845e-01
8.429999999999999716e+01 6.665039062500000000e-01 1.937209999999999974e-02 8.684030000000000568e-03 1.309289999999999898e-01 8.410149999999999570e-01
8.440000000000000568e+01 6.669921875000000000e-01 1.512160000000000067e-02 1.183430000000000072e-02 1.360949999999999938e-01 8.369490000000000540e-01
8.450000000000000000e+01 6.408691406250000000e-01 2.317069999999999894e-02 9.756100000000000189e-03 1.231710000000000027e-01 8.439020000000000410e-01
8.459999999999999432e+01 6.676025390625000000e-01 4.035869999999999735e-02 1.089049999999999914e-02 1.306849999999999956e-01 8.180650000000000421e-01
8.470000000000000284e+01 6.505126953125000000e-01 2.204029999999999878e-02 1.259449999999999979e-02 9.886649999999999605e-02 8.664990000000000192e-01
8.479999999999999716e+01 6.485595703125000000e-01 2.311059999999999851e-02 1.186760000000000072e-02 1.186760000000000037e-01 8.463460000000000427e-01
8.490000000000000568e+01 6.361083984375000000e-01 3.343109999999999832e-02 1.055719999999999922e-02 1.108500000000000041e-01 8.451610000000000511e-01
8.500000000000000000e+01 6.411132812500000000e-01 1.605929999999999858e-02 1.605929999999999858e-02 1.043850000000000056e-01 8.634960000000000413e-01
8.509999999999999432e+01 6.295166015625000000e-01 2.538369999999999863e-02 8.854779999999999596e-03 1.080279999999999990e-01 8.577329999999999677e-01
8.520000000000000284e+01 6.473388671875000000e-01 2.643169999999999895e-02 1.384520000000000022e-02 1.038390000000000007e-01 8.558839999999999781e-01
8.529999999999999716e+01 6.486816406250000000e-01 1.812300000000000022e-02 8.414239999999999914e-03 1.203879999999999950e-01 8.530739999999999990e-01
8.540000000000000568e+01 6.364746093750000000e-01 1.191189999999999957e-02 8.933889999999999887e-03 1.113760000000000028e-01 8.677780000000000493e-01
8.550000000000000000e+01 6.345214843750000000e-01 1.887909999999999935e-02 1.120939999999999957e-02 1.126840000000000064e-01 8.572269999999999612e-01
8.559999999999999432e+01 6.362304687500000000e-01 2.790700000000000125e-02 1.104650000000000076e-02 1.040699999999999958e-01 8.569769999999999888e-01
8.570000000000000284e+01 6.007080078125000000e-01 1.149430000000000070e-02 9.770110000000000253e-03 1.091950000000000004e-01 8.695399999999999796e-01
8.579999999999999716e+01 6.229248046875000000e-01 1.579279999999999920e-02 1.705620000000000053e-02 9.728359999999999785e-02 8.698669999999999458e-01
8.590000000000000568e+01 6.380615234375000000e-01 2.592349999999999863e-02 9.073229999999999837e-03 1.088790000000000036e-01 8.561239999999999961e-01
8.600000000000000000e+01 6.359863281250000000e-01 1.533739999999999930e-02 9.815950000000000369e-03 1.024540000000000034e-01 8.723929999999999740e-01
8.609999999999999432e+01 6.457519531250000000e-01 2.463049999999999962e-02 8.004930000000000379e-03 1.200740000000000002e-01 8.472910000000000164e-01
8.620000000000000284e+01 6.512451171875000000e-01 2.955670000000000172e-02 1.108370000000000015e-02 1.065269999999999967e-01 8.528329999999999522e-01
8.629999999999999716e+01 6.419677734375000000e-01 2.834739999999999829e-02 8.443910000000000651e-03 1.158020000000000022e-01 8.474070000000000213e-01
8.640000000000000568e+01 6.635742187500000000e-01 2.446879999999999888e-02 9.014809999999999837e-03 1.229880000000000001e-01 8.435289999999999733e-01
8.650000000000000000e+01 6.629638671875000000e-01 3.368560000000000304e-02 1.519150000000000014e-02 1.162480000000000041e-01 8.348750000000000338e-01
8.659999999999999432e+01 6.610107421875000000e-01 2.376489999999999853e-02 1.188239999999999956e-02 1.200750000000000012e-01 8.442779999999999729e-01
8.670000000000000284e+01 6.440429687500000000e-01 1.897180000000000047e-02 1.223989999999999974e-02 1.156670000000000059e-01 8.531210000000000182e-01
8.679999999999999716e+01 6.585693359375000000e-01 2.288619999999999891e-02 8.264459999999999515e-03 1.207880000000000065e-01 8.480609999999999538e-01
8.690000000000000568e+01 6.445312500000000000e-01 1.961989999999999915e-02 1.287549999999999979e-02 1.146540000000000059e-01 8.528510000000000257e-01
8.700000000000000000e+01 6.550292968750000000e-01 2.860779999999999920e-02 1.525750000000000023e-02 1.188810000000000006e-01 8.372540000000000537e-01
8.709999999999999432e+01 6.411132812500000000e-01 2.196460000000000079e-02 1.159239999999999923e-02 1.098230000000000040e-01 8.566200000000000481e-01
8.720000000000000284e+01 6.607666015625000000e-01 1.260239999999999971e-02 1.260239999999999971e-02 1.203530000000000016e-01 8.544420000000000348e-01
8.729999999999999716e+01 6.500244140625000000e-01 1.645570000000000019e-02 1.139240000000000044e-02 1.120249999999999996e-01 8.601269999999999749e-01
8.740000000000000568e+01 6.339111328125000000e-01 2.825549999999999937e-02 1.289930000000000070e-02 1.025800000000000045e-01 8.562650000000000539e-01
8.750000000000000000e+01 6.328125000000000000e-01 1.711920000000000108e-02 1.239670000000000008e-02 1.145219999999999988e-01 8.559620000000000006e-01
8.759999999999999432e+01 6.209716796875000000e-01 2.333520000000000039e-02 1.479800000000000039e-02 1.047239999999999976e-01 8.571429999999999882e-01
8.770000000000000284e+01 6.304931640625000000e-01 2.020790000000000086e-02 8.660509999999999736e-03 1.120089999999999975e-01 8.591220000000000523e-01
8.779999999999999716e+01 6.292724609375000000e-01 2.057609999999999995e-02 1.116989999999999997e-02 1.081720000000000043e-01 8.600820000000000132e-01
8.790000000000000568e+01 6.369628906250000000e-01 2.880399999999999974e-02 1.064499999999999995e-02 1.058230000000000004e-01 8.547280000000000433e-01
8.800000000000000000e+01 6.497802734375000000e-01 2.761720000000000147e-02 1.862559999999999910e-02 1.201030000000000014e-01 8.336540000000000061e-01
8.809999999999999432e+01 6.451416015625000000e-01 1.420629999999999983e-02 1.235329999999999935e-02 1.229149999999999965e-01 8.505249999999999755e-01
8.820000000000000284e+01 6.463623046875000000e-01 1.584280000000000063e-02 1.013939999999999980e-02 1.083650000000000030e-01 8.656530000000000058e-01
8.829999999999999716e+01 6.580810546875000000e-01 2.459549999999999931e-02 1.229769999999999995e-02 1.145629999999999982e-01 8.485439999999999650e-01
8.840000000000000568e+01 6.424560546875000000e-01 2.201830000000000107e-02 1.039759999999999990e-02 1.070340000000000041e-01 8.605500000000000371e-01
8.850000000000000000e+01 6.376953125000000000e-01 1.326100000000000022e-02 1.567210000000000131e-02 1.163349999999999940e-01 8.547320000000000473e-01
8.859999999999999432e+01 6.534423828125000000e-01 1.977040000000000047e-02 1.339289999999999925e-02 1.326529999999999931e-01 8.341840000000000366e-01
8.870000000000000284e+01 6.510009765625000000e-01 1.974520000000000094e-02 1.528659999999999915e-02 1.159239999999999993e-01 8.490450000000000497e-01
8.879999999999999716e+01 6.231689453125000000e-01 2.020790000000000086e-02 9.237880000000000397e-03 1.045029999999999987e-01 8.660510000000000153e-01
8.890000000000000568e+01 6.533203125000000000e-01 2.223630000000000051e-02 1.143579999999999944e-02 1.213469999999999965e-01 8.449809999999999821e-01
8.900000000000000000e+01 6.807861328125000000e-01 2.735980000000000009e-02 1.436390000000000063e-02 1.251710000000000045e-01 8.331049999999999844e-01
8.909999999999999432e+01 6.619873046875000000e-01 3.118910000000000085e-02 9.096820000000000253e-03 1.065630000000000049e-01 8.531509999999999927e-01
8.920000000000000284e+01 6.489257812500000000e-01 1.470589999999999918e-02 1.342710000000000084e-02 1.246799999999999992e-01 8.471870000000000234e-01
8.929999999999999716e+01 6.512451171875000000e-01 2.404440000000000049e-02 1.048089999999999959e-02 1.134399999999999992e-01 8.520349999999999868e-01
8.940000000000000568e+01 6.406250000000000000e-01 1.959580000000000002e-02 9.185550000000000659e-03 1.077769999999999978e-01 8.634420000000000428e-01
8.950000000000000000e+01 6.131591796875000000e-01 2.215910000000000102e-02 1.079549999999999954e-02 1.017050000000000037e-01 8.653410000000000268e-01
8.959999999999999432e+01 6.234130859375000000e-01 2.408259999999999915e-02 1.146789999999999962e-02 9.461010000000000253e-02 8.698390000000000288e-01
8.970000000000000284e+01 6.264648437500000000e-01 1.899510000000000087e-02 1.164220000000000012e-02 1.072300000000000059e-01 8.621320000000000094e-01
8.979999999999999716e+01 6.323242187500000000e-01 2.358489999999999892e-02 1.356130000000000009e-02 1.020049999999999985e-01 8.608489999999999753e-01
8.990000000000000568e+01 6.447753906250000000e-01 2.194360000000000060e-02 1.316610000000000003e-02 1.021939999999999932e-01 8.626960000000000184e-01
9.000000000000000000e+01 6.356201171875000000e-01 1.505120000000000069e-02 1.264299999999999972e-02 1.047560000000000019e-01 8.675500000000000433e-01
9.009999999999999432e+01 6.497802734375000000e-01 3.213839999999999753e-02 1.668729999999999866e-02 8.961679999999999646e-02 8.615570000000000173e-01
9.020000000000000284e+01 6.606445312500000000e-01 2.241589999999999902e-02 1.058530000000000061e-02 1.151930000000000037e-01 8.518059999999999521e-01
9.029999999999999716e+01 6.473388671875000000e-01 3.266789999999999972e-02 9.679369999999999641e-03 1.119180000000000036e-01 8.457350000000000145e-01
9.040000000000000568e+01 6.488037109375000000e-01 2.901230000000000128e-02 8.641980000000000495e-03 1.135800000000000004e-01 8.487649999999999917e-01
9.050000000000000000e+01 6.416015625000000000e-01 2.617490000000000094e-02 8.328379999999999811e-03 1.142180000000000001e-01 8.512790000000000079e-01
9.059999999999999432e+01 6.383056640625000000e-01 2.944789999999999908e-02 1.042940000000000013e-02 1.159509999999999985e-01 8.441720000000000335e-01
9.070000000000000284e+01 6.437988281250000000e-01 2.894899999999999904e-02 1.447449999999999952e-02 9.754559999999999620e-02 8.590309999999999890e-01
9.079999999999999716e+01 6.547851562500000000e-01 1.931460000000000121e-02 1.121499999999999928e-02 1.084109999999999935e-01 8.610590000000000188e-01
9.090000000000000568e+01 6.405029296875000000e-01 1.917129999999999876e-02 1.298700000000000028e-02 9.771180000000000143e-02 8.701299999999999590e-01
9.100000000000000000e+01 6.517333984375000000e-01 3.333330000000000320e-02 1.172839999999999994e-02 1.055559999999999971e-01 8.493829999999999991e-01
9.109999999999999432e+01 6.489257812500000000e-01 2.020860000000000017e-02 6.518900000000000215e-03 1.166880000000000001e-01 8.565840000000000121e-01
9.120000000000000284e+01 6.500244140625000000e-01 2.213789999999999855e-02 1.265020000000000033e-02 1.157500000000000057e-01 8.494620000000000504e-01
9.129999999999999716e+01 6.593017578125000000e-01 2.266839999999999827e-02 1.101040000000000005e-02 1.178759999999999947e-01 8.484460000000000335e-01
9.140000000000000568e+01 6.597900390625000000e-01 1.929470000000000143e-02 1.330669999999999943e-02 1.324019999999999919e-01 8.349969999999999892e-01
9.150000000000000000e+01 6.641845703125000000e-01 2.506600000000000147e-02 1.780999999999999944e-02 1.193929999999999991e-01 8.377310000000000034e-01
9.159999999999999432e+01 6.579589843750000000e-01 2.807909999999999920e-02 1.403959999999999930e-02 1.123170000000000002e-01 8.455650000000000110e-01
9.170000000000000284e+01 6.356201171875000000e-01 2.302239999999999842e-02 1.180639999999999988e-02 1.221959999999999991e-01 8.429750000000000298e-01
9.179999999999999716e+01 6.520996093750000000e-01 2.429910000000000056e-02 1.121499999999999928e-02 9.906539999999999790e-02 8.654209999999999958e-01
9.190000000000000568e+01 6.391601562500000000e-01 2.421740000000000004e-02 1.004129999999999953e-02 1.269939999999999958e-01 8.387480000000000491e-01
9.200000000000000000e+01 6.433105468750000000e-01 2.023300000000000098e-02 9.196809999999999707e-03 1.201720000000000010e-01 8.503990000000000160e-01
9.209999999999999432e+01 6.478271484375000000e-01 1.482400000000000037e-02 1.173560000000000055e-02 1.050029999999999991e-01 8.684370000000000145e-01
9.220000000000000284e+01 6.439208984375000000e-01 2.397049999999999875e-02 1.352180000000000049e-02 1.130919999999999981e-01 8.494159999999999489e-01
9.229999999999999716e+01 6.617431640625000000e-01 2.132999999999999827e-02 1.505650000000000044e-02 1.160599999999999965e-01 8.475530000000000008e-01
9.240000000000000568e+01 6.617431640625000000e-01 2.155989999999999990e-02 1.077999999999999965e-02 1.179449999999999943e-01 8.497149999999999981e-01
9.250000000000000000e+01 6.644287109375000000e-01 1.628049999999999983e-02 8.766440000000000343e-03 1.358800000000000008e-01 8.390729999999999578e-01
9.259999999999999432e+01 6.643066406250000000e-01 2.931800000000000031e-02 1.274699999999999965e-02 9.942639999999999811e-02 8.585089999999999666e-01
9.270000000000000284e+01 6.444091796875000000e-01 1.034930000000000051e-02 1.552390000000000020e-02 1.157829999999999970e-01 8.583439999999999959e-01
9.279999999999999716e+01 6.556396484375000000e-01 2.150540000000000090e-02 1.454779999999999962e-02 1.176470000000000016e-01 8.463000000000000522e-01
9.290000000000000568e+01 6.613769531250000000e-01 3.617569999999999814e-02 1.227390000000000078e-02 1.111110000000000014e-01 8.404390000000000471e-01
9.300000000000000000e+01 6.650390625000000000e-01 2.418299999999999964e-02 1.633990000000000095e-02 1.228759999999999991e-01 8.366010000000000391e-01
9.309999999999999432e+01 6.488037109375000000e-01 2.701040000000000038e-02 8.594229999999999578e-03 1.135670000000000013e-01 8.508289999999999464e-01
9.320000000000000284e+01 6.535644531250000000e-01 1.598470000000000099e-02 9.590790000000000079e-03 1.170080000000000009e-01 8.574169999999999847e-01
9.329999999999999716e+01 6.473388671875000000e-01 2.647779999999999925e-02 1.108370000000000015e-02 1.071430000000000021e-01 8.552959999999999452e-01
9.340000000000000568e+01 6.461181640625000000e-01 3.416720000000000174e-02 1.464309999999999917e-02 1.067720000000000058e-01 8.444169999999999732e-01
9.350000000000000000e+01 6.407470703125000000e-01 2.724460000000000076e-02 9.907120000000000162e-03 9.907119999999999815e-02 8.637770000000000170e-01
9.359999999999999432e+01 6.379394531250000000e-01 1.952409999999999909e-02 1.403289999999999919e-02 1.067720000000000058e-01 8.596709999999999630e-01
9.370000000000000284e+01 6.425781250000000000e-01 2.510220000000000160e-02 7.005250000000000192e-03 1.074139999999999956e-01 8.604789999999999939e-01
9.379999999999999716e+01 6.452636718750000000e-01 2.298139999999999905e-02 1.180119999999999954e-02 1.031060000000000032e-01 8.621119999999999894e-01
9.390000000000000568e+01 6.376953125000000000e-01 2.402400000000000022e-02 1.261259999999999985e-02 9.909909999999999553e-02 8.642640000000000322e-01
9.400000000000000000e+01 6.483154296875000000e-01 1.452939999999999961e-02 8.843969999999999609e-03 1.118129999999999957e-01 8.648139999999999716e-01
9.409999999999999432e+01 6.516113281250000000e-01 2.313950000000000035e-02 1.125699999999999965e-02 1.138210000000000055e-01 8.517820000000000391e-01
9.420000000000000284e+01 6.446533203125000000e-01 1.715689999999999923e-02 9.803920000000000690e-03 1.023280000000000023e-01 8.707110000000000127e-01
9.429999999999999716e+01 6.783447265625000000e-01 2.240330000000000099e-02 8.825529999999999833e-03 1.269520000000000093e-01 8.418189999999999840e-01
9.440000000000000568e+01 6.735839843750000000e-01 2.410419999999999924e-02 1.107490000000000037e-02 1.211730000000000029e-01 8.436479999999999535e-01
9.450000000000000000e+01 6.761474609375000000e-01 1.968500000000000111e-02 1.837269999999999875e-02 1.154860000000000053e-01 8.464570000000000149e-01
9.459999999999999432e+01 6.508789062500000000e-01 1.266620000000000072e-02 6.966430000000000018e-03 1.044970000000000065e-01 8.758709999999999551e-01
9.470000000000000284e+01 6.506347656250000000e-01 2.522639999999999952e-02 1.228980000000000003e-02 9.443730000000000180e-02 8.680470000000000130e-01
9.479999999999999716e+01 6.489257812500000000e-01 1.175739999999999945e-02 1.175739999999999945e-02 1.126240000000000019e-01 8.638609999999999900e-01
9.490000000000000568e+01 6.452636718750000000e-01 1.507840000000000048e-02 9.047039999999999249e-03 1.055490000000000039e-01 8.703260000000000440e-01
9.500000000000000000e+01 6.159667968750000000e-01 1.863719999999999960e-02 7.571350000000000129e-03 9.900989999999999791e-02 8.747819999999999485e-01
9.509999999999999432e+01 6.341552734375000000e-01 1.328499999999999993e-02 9.057970000000000257e-03 1.105069999999999941e-01 8.671499999999999764e-01
9.520000000000000284e+01 6.350097656250000000e-01 1.361389999999999996e-02 9.282179999999999251e-03 1.101489999999999969e-01 8.669550000000000312e-01
9.529999999999999716e+01 6.323242187500000000e-01 1.629799999999999999e-02 1.164139999999999966e-02 1.117579999999999962e-01 8.603030000000000399e-01
9.540000000000000568e+01 6.544189453125000000e-01 1.195459999999999925e-02 1.374779999999999926e-02 1.309029999999999916e-01 8.433950000000000058e-01
9.550000000000000000e+01 6.428222656250000000e-01 1.503310000000000063e-02 8.418520000000000517e-03 1.202649999999999969e-01 8.562840000000000451e-01
9.559999999999999432e+01 6.645507812500000000e-01 2.003759999999999916e-02 1.064499999999999995e-02 1.139639999999999959e-01 8.553539999999999477e-01
9.570000000000000284e+01 6.751708984375000000e-01 2.046200000000000102e-02 1.056110000000000035e-02 1.148509999999999948e-01 8.541250000000000231e-01
9.579999999999999716e+01 6.887207031250000000e-01 1.777170000000000138e-02 1.913880000000000095e-02 1.353380000000000138e-01 8.277510000000000145e-01
9.590000000000000568e+01 6.666259765625000000e-01 1.925469999999999959e-02 1.242240000000000011e-02 1.211180000000000034e-01 8.472049999999999859e-01
9.600000000000000000e+01 6.483154296875000000e-01 2.750609999999999861e-02 8.557459999999999373e-03 1.143030000000000018e-01 8.496329999999999716e-01
9.609999999999999432e+01 6.595458984375000000e-01 2.047339999999999924e-02 1.151630000000000015e-02 1.170830000000000065e-01 8.509280000000000177e-01
9.620000000000000284e+01 6.584472656250000000e-01 2.937419999999999962e-02 1.532569999999999939e-02 1.136650000000000021e-01 8.416350000000000220e-01
9.629999999999999716e+01 6.510009765625000000e-01 2.161830000000000002e-02 9.882639999999999827e-03 1.087090000000000001e-01 8.597900000000000542e-01
9.640000000000000568e+01 6.300048828125000000e-01 1.799639999999999920e-02 9.598080000000000153e-03 1.163769999999999943e-01 8.560290000000000399e-01
9.650000000000000000e+01 6.343994140625000000e-01 1.781169999999999976e-02 1.272260000000000058e-02 1.055979999999999974e-01 8.638679999999999692e-01
9.659999999999999432e+01 6.331787109375000000e-01 1.655430000000000096e-02 8.583689999999999723e-03 1.097489999999999993e-01 8.651130000000000209e-01
9.670000000000000284e+01 6.492919921875000000e-01 1.408449999999999980e-02 1.224740000000000030e-02 1.071649999999999964e-01 8.665030000000000232e-01
9.679999999999999716e+01 6.597900390625000000e-01 1.500940000000000087e-02 1.000629999999999922e-02 1.244529999999999942e-01 8.505319999999999547e-01
9.690000000000000568e+01 6.738281250000000000e-01 1.197600000000000053e-02 1.463740000000000006e-02 1.270789999999999975e-01 8.463070000000000315e-01
9.700000000000000000e+01 6.501464843750000000e-01 2.604170000000000096e-02 6.510420000000000269e-03 1.210939999999999933e-01 8.463540000000000507e-01
9.709999999999999432e+01 6.544189453125000000e-01 2.216589999999999880e-02 5.699809999999999599e-03 1.190630000000000022e-01 8.530720000000000525e-01
9.720000000000000284e+01 6.478271484375000000e-01 1.871489999999999959e-02 1.185280000000000014e-02 1.135369999999999990e-01 8.558949999999999614e-01
9.729999999999999716e+01 6.477050781250000000e-01 2.307230000000000045e-02 1.153610000000000052e-02 9.896779999999999466e-02 8.664239999999999720e-01
9.740000000000000568e+01 6.411132812500000000e-01 2.164500000000000104e-02 1.175020000000000057e-02 1.057509999999999978e-01 8.608529999999999793e-01
9.750000000000000000e+01 6.292724609375000000e-01 1.660740000000000133e-02 1.126929999999999946e-02 1.097270000000000051e-01 8.623960000000000514e-01
9.759999999999999432e+01 6.236572265625000000e-01 2.322739999999999874e-02 1.100240000000000072e-02 1.039120000000000044e-01 8.618580000000000130e-01
9.770000000000000284e+01 6.235351562500000000e-01 1.971329999999999957e-02 1.135010000000000012e-02 9.796889999999999765e-02 8.709679999999999644e-01
9.779999999999999716e+01 6.403808593750000000e-01 1.499059999999999976e-02 8.119929999999999162e-03 9.868830000000000657e-02 8.782010000000000094e-01
9.790000000000000568e+01 6.381835937500000000e-01 1.707890000000000102e-02 1.001179999999999952e-02 1.036509999999999931e-01 8.692579999999999751e-01
9.800000000000000000e+01 6.511230468750000000e-01 2.268550000000000080e-02 1.287549999999999979e-02 1.177190000000000042e-01 8.467200000000000282e-01
9.809999999999999432e+01 6.560058593750000000e-01 1.671829999999999844e-02 9.907120000000000162e-03 1.089780000000000054e-01 8.643960000000000532e-01
9.820000000000000284e+01 6.553955078125000000e-01 3.386700000000000127e-02 5.541869999999999956e-03 1.182269999999999988e-01 8.423650000000000304e-01
9.829999999999999716e+01 6.763916015625000000e-01 1.439789999999999993e-02 1.178009999999999995e-02 1.321990000000000109e-01 8.416230000000000100e-01
9.840000000000000568e+01 6.752929687500000000e-01 1.815819999999999934e-02 1.232169999999999967e-02 1.335929999999999895e-01 8.359269999999999756e-01
9.850000000000000000e+01 6.586914062500000000e-01 2.774350000000000080e-02 9.247840000000000227e-03 1.226880000000000054e-01 8.403209999999999846e-01
9.859999999999999432e+01 6.655273437500000000e-01 1.938710000000000086e-02 1.313319999999999939e-02 1.263289999999999969e-01 8.411509999999999820e-01
9.870000000000000284e+01 6.578369140625000000e-01 2.035930000000000031e-02 7.784430000000000169e-03 1.155690000000000051e-01 8.562870000000000203e-01
9.879999999999999716e+01 6.755371093750000000e-01 1.699350000000000166e-02 1.307189999999999915e-02 1.326799999999999924e-01 8.372549999999999715e-01
9.890000000000000568e+01 6.901855468750000000e-01 1.780999999999999944e-02 1.319260000000000051e-02 1.345649999999999902e-01 8.344329999999999803e-01
9.900000000000000000e+01 6.807861328125000000e-01 1.918160000000000004e-02 9.590790000000000079e-03 1.221229999999999954e-01 8.491049999999999986e-01
9.909999999999999432e+01 6.844482421875000000e-01 1.423029999999999955e-02 1.423029999999999955e-02 1.384219999999999895e-01 8.331180000000000252e-01
9.920000000000000284e+01 6.644287109375000000e-01 1.745640000000000039e-02 1.371570000000000081e-02 1.271819999999999895e-01 8.416460000000000052e-01
9.929999999999999716e+01 6.824951171875000000e-01 1.654529999999999890e-02 1.058899999999999945e-02 1.350099999999999911e-01 8.378560000000000452e-01
9.940000000000000568e+01 6.740722656250000000e-01 2.567310000000000078e-02 1.127109999999999917e-02 1.296180000000000110e-01 8.334380000000000122e-01
9.950000000000000000e+01 6.563720703125000000e-01 1.537520000000000032e-02 8.610090000000000798e-03 1.205409999999999954e-01 8.554739999999999567e-01
9.959999999999999432e+01 6.556396484375000000e-01 1.780230000000000007e-02 1.104970000000000084e-02 1.031310000000000004e-01 8.680170000000000385e-01
9.970000000000000284e+01 6.623535156250000000e-01 1.681759999999999852e-02 1.099609999999999997e-02 1.241909999999999958e-01 8.479950000000000543e-01
9.979999999999999716e+01 6.489257812500000000e-01 8.912659999999999333e-03 1.366610000000000047e-02 1.218059999999999976e-01 8.556150000000000144e-01
9.990000000000000568e+01 6.514892578125000000e-01 1.909309999999999827e-02 1.193319999999999971e-02 1.187349999999999933e-01 8.502389999999999670e-01
1.000000000000000000e+02 6.483154296875000000e-01 1.199040000000000002e-02 1.079139999999999960e-02 1.223019999999999941e-01 8.549160000000000093e-01
