# Supplementary material for: Microscopic mechanisms of pressure-induced amorphous-amorphous transitions and crystallisation in silicon
Source: Nat Commun. 2024 Jan 16;15:368. doi: 10.1038/s41467-023-44332-6 (PMC10792069; doi:10.1038/s41467-023-44332-6)
Supplement: Supplementary file 5 — Source Data [file 41467_2023_44332_MOESM5_ESM.zip › Source Data Combined Final/NCOMMS-23-21448B Source Data/SourceData/source_data_Main/Fig6c_left_axis.txt]

# T (K)     Volume
2.938410000000000082e+02 1.474130000000000074e+01
2.996549999999999727e+02 1.472729999999999961e+01
3.034569999999999936e+02 1.474119999999999919e+01
2.969639999999999986e+02 1.473799999999999955e+01
2.976449999999999818e+02 1.473240000000000016e+01
3.019940000000000282e+02 1.474680000000000035e+01
3.010799999999999841e+02 1.473840000000000039e+01
2.990439999999999827e+02 1.473659999999999926e+01
2.997850000000000250e+02 1.474690000000000012e+01
3.028949999999999818e+02 1.473610000000000042e+01
3.027860000000000014e+02 1.474000000000000021e+01
3.030249999999999773e+02 1.474610000000000021e+01
3.015430000000000064e+02 1.473210000000000086e+01
2.984769999999999754e+02 1.473739999999999917e+01
3.005849999999999795e+02 1.473900000000000077e+01
3.049750000000000227e+02 1.472879999999999967e+01
3.012850000000000250e+02 1.473869999999999969e+01
2.962989999999999782e+02 1.473550000000000004e+01
3.042970000000000255e+02 1.472620000000000040e+01
3.084200000000000159e+02 1.473760000000000048e+01
2.994569999999999936e+02 1.473109999999999964e+01
2.996840000000000259e+02 1.472860000000000014e+01
3.045690000000000168e+02 1.474349999999999916e+01
3.019189999999999827e+02 1.473259999999999970e+01
2.999189999999999827e+02 1.473649999999999949e+01
3.072549999999999955e+02 1.475140000000000029e+01
3.057830000000000155e+02 1.473060000000000080e+01
2.998199999999999932e+02 1.474150000000000027e+01
3.013120000000000118e+02 1.474849999999999994e+01
3.060339999999999918e+02 1.472439999999999927e+01
3.043360000000000127e+02 1.474549999999999983e+01
3.033009999999999877e+02 1.474130000000000074e+01
3.045219999999999914e+02 1.472600000000000087e+01
3.039929999999999950e+02 1.474799999999999933e+01
3.024010000000000105e+02 1.473629999999999995e+01
3.000749999999999886e+02 1.473160000000000025e+01
3.009990000000000236e+02 1.474370000000000047e+01
3.066279999999999859e+02 1.472969999999999935e+01
3.054839999999999804e+02 1.473010000000000019e+01
3.008059999999999832e+02 1.473750000000000071e+01
3.016619999999999777e+02 1.472879999999999967e+01
3.042679999999999723e+02 1.473760000000000048e+01
3.034030000000000200e+02 1.474390000000000001e+01
3.068929999999999723e+02 1.473520000000000074e+01
3.063039999999999736e+02 1.474230000000000018e+01
3.023940000000000055e+02 1.474140000000000050e+01
3.027549999999999955e+02 1.473569999999999958e+01
3.056909999999999741e+02 1.474670000000000059e+01
3.068430000000000177e+02 1.474300000000000033e+01
3.029680000000000177e+02 1.473969999999999914e+01
2.994780000000000086e+02 1.474890000000000079e+01
3.045240000000000009e+02 1.473840000000000039e+01
3.109959999999999809e+02 1.473680000000000057e+01
3.050659999999999741e+02 1.474549999999999983e+01
3.004680000000000177e+02 1.473399999999999999e+01
3.050049999999999955e+02 1.474080000000000013e+01
3.085289999999999964e+02 1.474719999999999942e+01
3.032029999999999745e+02 1.473300000000000054e+01
3.022110000000000127e+02 1.474569999999999936e+01
3.094909999999999854e+02 1.474590000000000067e+01
3.078100000000000023e+02 1.473259999999999970e+01
3.038380000000000223e+02 1.475120000000000076e+01
3.074970000000000141e+02 1.474380000000000024e+01
3.071879999999999882e+02 1.473479999999999990e+01
3.013910000000000196e+02 1.475079999999999991e+01
3.047660000000000196e+02 1.473520000000000074e+01
3.072830000000000155e+02 1.473509999999999920e+01
3.058109999999999786e+02 1.475040000000000084e+01
3.064780000000000086e+02 1.473559999999999981e+01
3.097110000000000127e+02 1.474210000000000065e+01
3.051639999999999873e+02 1.474799999999999933e+01
3.020199999999999818e+02 1.473349999999999937e+01
3.096960000000000264e+02 1.474310000000000009e+01
3.098149999999999977e+02 1.474230000000000018e+01
3.029920000000000186e+02 1.473269999999999946e+01
3.055830000000000268e+02 1.474360000000000070e+01
3.086779999999999973e+02 1.473930000000000007e+01
3.066970000000000027e+02 1.473509999999999920e+01
3.067010000000000218e+02 1.474520000000000053e+01
3.119250000000000114e+02 1.474000000000000021e+01
3.104490000000000123e+02 1.474009999999999998e+01
3.069979999999999905e+02 1.474649999999999928e+01
3.086720000000000255e+02 1.473910000000000053e+01
3.091720000000000255e+02 1.474050000000000082e+01
3.047629999999999768e+02 1.474269999999999925e+01
3.042850000000000250e+02 1.473530000000000051e+01
3.099200000000000159e+02 1.473910000000000053e+01
3.088269999999999982e+02 1.474019999999999975e+01
3.097040000000000077e+02 1.473530000000000051e+01
3.113949999999999818e+02 1.473799999999999955e+01
3.070919999999999845e+02 1.473429999999999929e+01
3.071190000000000282e+02 1.473179999999999978e+01
3.097049999999999841e+02 1.473750000000000071e+01
3.113159999999999741e+02 1.473489999999999966e+01
3.076179999999999950e+02 1.473509999999999920e+01
3.066820000000000164e+02 1.474070000000000036e+01
3.127189999999999941e+02 1.473550000000000004e+01
3.124800000000000182e+02 1.473670000000000080e+01
3.078790000000000191e+02 1.474119999999999919e+01
3.086259999999999764e+02 1.473419999999999952e+01
3.119420000000000073e+02 1.474089999999999989e+01
3.143210000000000264e+02 1.474450000000000038e+01
3.111990000000000123e+02 1.473509999999999920e+01
3.058890000000000100e+02 1.474610000000000021e+01
3.102549999999999955e+02 1.474220000000000041e+01
3.148120000000000118e+02 1.473199999999999932e+01
3.126080000000000041e+02 1.474680000000000035e+01
3.106209999999999809e+02 1.473450000000000060e+01
3.109510000000000218e+02 1.473010000000000019e+01
3.104739999999999895e+02 1.474579999999999913e+01
3.070690000000000168e+02 1.472850000000000037e+01
3.103330000000000268e+02 1.473380000000000045e+01
3.139279999999999973e+02 1.474499999999999922e+01
3.099529999999999745e+02 1.472700000000000031e+01
3.092900000000000205e+02 1.474000000000000021e+01
3.162379999999999995e+02 1.474329999999999963e+01
3.129449999999999932e+02 1.472860000000000014e+01
3.084130000000000109e+02 1.474469999999999992e+01
3.126739999999999782e+02 1.474039999999999928e+01
3.163860000000000241e+02 1.473210000000000086e+01
3.143369999999999891e+02 1.474549999999999983e+01
3.110930000000000177e+02 1.473709999999999987e+01
3.091209999999999809e+02 1.473409999999999975e+01
3.142239999999999895e+02 1.474259999999999948e+01
3.154759999999999991e+02 1.473019999999999996e+01
3.106399999999999864e+02 1.473249999999999993e+01
3.105099999999999909e+02 1.474029999999999951e+01
3.130830000000000268e+02 1.473189999999999955e+01
3.122640000000000100e+02 1.474029999999999951e+01
3.120810000000000173e+02 1.474450000000000038e+01
3.146940000000000168e+02 1.473600000000000065e+01
3.186730000000000018e+02 1.474510000000000076e+01
3.163029999999999973e+02 1.474329999999999963e+01
3.101619999999999777e+02 1.473530000000000051e+01
3.141329999999999814e+02 1.474520000000000053e+01
3.165880000000000223e+02 1.473789999999999978e+01
3.097149999999999750e+02 1.473329999999999984e+01
3.103079999999999927e+02 1.474510000000000076e+01
3.158550000000000182e+02 1.473170000000000002e+01
3.158260000000000218e+02 1.473199999999999932e+01
3.112409999999999854e+02 1.474430000000000085e+01
3.118690000000000282e+02 1.472780000000000022e+01
3.132379999999999995e+02 1.473990000000000045e+01
3.121899999999999977e+02 1.474949999999999939e+01
3.150849999999999795e+02 1.473170000000000002e+01
3.186809999999999832e+02 1.475290000000000035e+01
3.153639999999999759e+02 1.475050000000000061e+01
3.126089999999999804e+02 1.473680000000000057e+01
3.142090000000000032e+02 1.475949999999999918e+01
3.160579999999999927e+02 1.474840000000000018e+01
3.167339999999999804e+02 1.474319999999999986e+01
3.193709999999999809e+02 1.475750000000000028e+01
3.151870000000000118e+02 1.474220000000000041e+01
3.115230000000000246e+02 1.474300000000000033e+01
3.157930000000000064e+02 1.475009999999999977e+01
3.184279999999999973e+02 1.473830000000000062e+01
3.164750000000000227e+02 1.474269999999999925e+01
3.147259999999999991e+02 1.474409999999999954e+01
3.155409999999999968e+02 1.473419999999999952e+01
3.160190000000000055e+02 1.474109999999999943e+01
3.143460000000000036e+02 1.474109999999999943e+01
3.172149999999999750e+02 1.473540000000000028e+01
3.182649999999999864e+02 1.474569999999999936e+01
3.152280000000000086e+02 1.474360000000000070e+01
3.177810000000000059e+02 1.473990000000000045e+01
3.233319999999999936e+02 1.474830000000000041e+01
3.161680000000000064e+02 1.473910000000000053e+01
3.138990000000000009e+02 1.473709999999999987e+01
3.196360000000000241e+02 1.474300000000000033e+01
3.183220000000000027e+02 1.473119999999999941e+01
3.134719999999999800e+02 1.473540000000000028e+01
3.163469999999999800e+02 1.474029999999999951e+01
3.183550000000000182e+02 1.472809999999999953e+01
3.166299999999999955e+02 1.473889999999999922e+01
3.161809999999999832e+02 1.474019999999999975e+01
3.199870000000000232e+02 1.472949999999999982e+01
3.206539999999999964e+02 1.474460000000000015e+01
3.158179999999999836e+02 1.473780000000000001e+01
3.161549999999999727e+02 1.472930000000000028e+01
3.182300000000000182e+02 1.474619999999999997e+01
3.200219999999999914e+02 1.473450000000000060e+01
3.231030000000000086e+02 1.473620000000000019e+01
3.190899999999999750e+02 1.474929999999999986e+01
3.165190000000000055e+02 1.472969999999999935e+01
3.175369999999999777e+02 1.473690000000000033e+01
3.217850000000000250e+02 1.474409999999999954e+01
3.259900000000000091e+02 1.472799999999999976e+01
3.170989999999999895e+02 1.474189999999999934e+01
3.161349999999999909e+02 1.474050000000000082e+01
3.224950000000000045e+02 1.472780000000000022e+01
3.191009999999999991e+02 1.474290000000000056e+01
3.145059999999999718e+02 1.473620000000000019e+01
3.176360000000000241e+02 1.473039999999999949e+01
3.195899999999999750e+02 1.474150000000000027e+01
3.206510000000000105e+02 1.473019999999999996e+01
3.191059999999999945e+02 1.472930000000000028e+01
3.152230000000000132e+02 1.473649999999999949e+01
3.193720000000000141e+02 1.472620000000000040e+01
3.239789999999999850e+02 1.473010000000000019e+01
3.205319999999999823e+02 1.473259999999999970e+01
3.180980000000000132e+02 1.472419999999999973e+01
3.199189999999999827e+02 1.473179999999999978e+01
3.209030000000000200e+02 1.473279999999999923e+01
3.203469999999999800e+02 1.472809999999999953e+01
3.199030000000000200e+02 1.473610000000000042e+01
3.212590000000000146e+02 1.473269999999999946e+01
3.216250000000000000e+02 1.473039999999999949e+01
3.186639999999999873e+02 1.473969999999999914e+01
3.204830000000000041e+02 1.473670000000000080e+01
3.269320000000000164e+02 1.473889999999999922e+01
3.226859999999999786e+02 1.474639999999999951e+01
3.182019999999999982e+02 1.473959999999999937e+01
3.203849999999999909e+02 1.474239999999999995e+01
3.221340000000000146e+02 1.474670000000000059e+01
3.225620000000000118e+02 1.473470000000000013e+01
3.231320000000000050e+02 1.474169999999999980e+01
3.188659999999999854e+02 1.474230000000000018e+01
3.170430000000000064e+02 1.472889999999999944e+01
3.228210000000000264e+02 1.474579999999999913e+01
3.227559999999999718e+02 1.473949999999999960e+01
3.202350000000000136e+02 1.473000000000000043e+01
3.251030000000000086e+02 1.475109999999999921e+01
3.266990000000000123e+02 1.473559999999999981e+01
3.189270000000000209e+02 1.473540000000000028e+01
3.198759999999999764e+02 1.475130000000000052e+01
3.231870000000000118e+02 1.472990000000000066e+01
3.220219999999999914e+02 1.474039999999999928e+01
3.242119999999999891e+02 1.474959999999999916e+01
3.284270000000000209e+02 1.473259999999999970e+01
3.227049999999999841e+02 1.474530000000000030e+01
3.188179999999999836e+02 1.474549999999999983e+01
3.225590000000000259e+02 1.473509999999999920e+01
3.268999999999999773e+02 1.474729999999999919e+01
3.240769999999999982e+02 1.473930000000000007e+01
3.209080000000000155e+02 1.473259999999999970e+01
3.218969999999999914e+02 1.474280000000000079e+01
3.233860000000000241e+02 1.473380000000000045e+01
3.237719999999999914e+02 1.473409999999999975e+01
3.230090000000000146e+02 1.474419999999999931e+01
3.244950000000000045e+02 1.473610000000000042e+01
3.275319999999999823e+02 1.474189999999999934e+01
3.270070000000000050e+02 1.474810000000000088e+01
3.222640000000000100e+02 1.473760000000000048e+01
3.224270000000000209e+02 1.474520000000000053e+01
3.264379999999999882e+02 1.474649999999999928e+01
3.288140000000000214e+02 1.473700000000000010e+01
3.225489999999999782e+02 1.474750000000000050e+01
3.218059999999999832e+02 1.474210000000000065e+01
3.267529999999999859e+02 1.473370000000000068e+01
3.269719999999999800e+02 1.474740000000000073e+01
3.200539999999999736e+02 1.473550000000000004e+01
3.211360000000000241e+02 1.473160000000000025e+01
3.296750000000000114e+02 1.474540000000000006e+01
3.261399999999999864e+02 1.472569999999999979e+01
3.219220000000000255e+02 1.473189999999999955e+01
3.249920000000000186e+02 1.474339999999999939e+01
3.277549999999999955e+02 1.472310000000000052e+01
3.259460000000000264e+02 1.474160000000000004e+01
3.254019999999999868e+02 1.474370000000000047e+01
3.240280000000000200e+02 1.472799999999999976e+01
3.254889999999999759e+02 1.474939999999999962e+01
3.283729999999999905e+02 1.474239999999999995e+01
3.245520000000000209e+02 1.473700000000000010e+01
3.211190000000000282e+02 1.475060000000000038e+01
3.273849999999999909e+02 1.473930000000000007e+01
3.309270000000000209e+02 1.473889999999999922e+01
3.247989999999999782e+02 1.474469999999999992e+01
3.238159999999999741e+02 1.473450000000000060e+01
3.268299999999999841e+02 1.473670000000000080e+01
3.259189999999999827e+02 1.474099999999999966e+01
3.258779999999999859e+02 1.473639999999999972e+01
3.289519999999999982e+02 1.474280000000000079e+01
3.294920000000000186e+02 1.474370000000000047e+01
3.227980000000000018e+02 1.473709999999999987e+01
3.242869999999999777e+02 1.474249999999999972e+01
3.301449999999999818e+02 1.473910000000000053e+01
3.285600000000000023e+02 1.473499999999999943e+01
3.245439999999999827e+02 1.474310000000000009e+01
3.283679999999999950e+02 1.473729999999999940e+01
3.311000000000000227e+02 1.473750000000000071e+01
3.267529999999999859e+02 1.474559999999999960e+01
3.270579999999999927e+02 1.473450000000000060e+01
3.320500000000000114e+02 1.473780000000000001e+01
3.311179999999999950e+02 1.474349999999999916e+01
3.251449999999999818e+02 1.472899999999999920e+01
3.267880000000000109e+02 1.473930000000000007e+01
3.296879999999999882e+02 1.474099999999999966e+01
3.292909999999999968e+02 1.472910000000000075e+01
3.281250000000000000e+02 1.474680000000000035e+01
3.270559999999999832e+02 1.474009999999999998e+01
3.265819999999999936e+02 1.473199999999999932e+01
3.297869999999999777e+02 1.475130000000000052e+01
3.322400000000000091e+02 1.473670000000000080e+01
3.297860000000000014e+02 1.473520000000000074e+01
3.263149999999999977e+02 1.474820000000000064e+01
3.265670000000000073e+02 1.473099999999999987e+01
3.277749999999999773e+02 1.474070000000000036e+01
3.307040000000000077e+02 1.474939999999999962e+01
3.306019999999999754e+02 1.473470000000000013e+01
3.273799999999999955e+02 1.474820000000000064e+01
3.262909999999999968e+02 1.474840000000000018e+01
3.320230000000000246e+02 1.473700000000000010e+01
3.336739999999999782e+02 1.474959999999999916e+01
3.273059999999999832e+02 1.474339999999999939e+01
3.268659999999999854e+02 1.473690000000000033e+01
3.323779999999999859e+02 1.474750000000000050e+01
3.325720000000000027e+02 1.473559999999999981e+01
3.300679999999999836e+02 1.473290000000000077e+01
3.272160000000000082e+02 1.474019999999999975e+01
3.320210000000000150e+02 1.472930000000000028e+01
3.338709999999999809e+02 1.473460000000000036e+01
3.310649999999999977e+02 1.473969999999999914e+01
3.310400000000000205e+02 1.472830000000000084e+01
3.316700000000000159e+02 1.473649999999999949e+01
3.315179999999999723e+02 1.473789999999999978e+01
3.307579999999999814e+02 1.472940000000000005e+01
3.309590000000000032e+02 1.474259999999999948e+01
3.330149999999999864e+02 1.473830000000000062e+01
3.318799999999999955e+02 1.473119999999999941e+01
3.303799999999999955e+02 1.474939999999999962e+01
3.344599999999999795e+02 1.473550000000000004e+01
3.363929999999999723e+02 1.473279999999999923e+01
3.328349999999999795e+02 1.475109999999999921e+01
3.325950000000000273e+02 1.472419999999999973e+01
3.329660000000000082e+02 1.473409999999999975e+01
3.311449999999999818e+02 1.474499999999999922e+01
3.263279999999999745e+02 1.472090000000000032e+01
3.316720000000000255e+02 1.474119999999999919e+01
3.360210000000000150e+02 1.473879999999999946e+01
3.326200000000000045e+02 1.472289999999999921e+01
3.305760000000000218e+02 1.473830000000000062e+01
3.348269999999999982e+02 1.472949999999999982e+01
3.358450000000000273e+02 1.472499999999999964e+01
3.292900000000000205e+02 1.474009999999999998e+01
3.308389999999999986e+02 1.473259999999999970e+01
3.369569999999999936e+02 1.473489999999999966e+01
3.341290000000000191e+02 1.474469999999999992e+01
3.321970000000000027e+02 1.473390000000000022e+01
3.334889999999999759e+02 1.473900000000000077e+01
3.352500000000000000e+02 1.474489999999999945e+01
3.364100000000000250e+02 1.473600000000000065e+01
3.347579999999999814e+02 1.474530000000000030e+01
3.306809999999999832e+02 1.474530000000000030e+01
3.320049999999999955e+02 1.473680000000000057e+01
3.367029999999999745e+02 1.474920000000000009e+01
3.353589999999999804e+02 1.474349999999999916e+01
3.340609999999999786e+02 1.473700000000000010e+01
3.325570000000000164e+02 1.475079999999999991e+01
3.378589999999999804e+02 1.474089999999999989e+01
3.393450000000000273e+02 1.474189999999999934e+01
3.340169999999999959e+02 1.475420000000000087e+01
3.352690000000000055e+02 1.473729999999999940e+01
3.356039999999999850e+02 1.474510000000000076e+01
3.337549999999999955e+02 1.475430000000000064e+01
3.385419999999999732e+02 1.473719999999999963e+01
3.424300000000000068e+02 1.475370000000000026e+01
3.339230000000000018e+02 1.475370000000000026e+01
3.329839999999999804e+02 1.473920000000000030e+01
3.385849999999999795e+02 1.475650000000000084e+01
3.397320000000000277e+02 1.474399999999999977e+01
3.352490000000000236e+02 1.473419999999999952e+01
3.324300000000000068e+02 1.475060000000000038e+01
3.344750000000000227e+02 1.473670000000000080e+01
3.371700000000000159e+02 1.473820000000000086e+01
3.375120000000000005e+02 1.474719999999999942e+01
3.348129999999999882e+02 1.473359999999999914e+01
3.336089999999999804e+02 1.474029999999999951e+01
3.418609999999999900e+02 1.474319999999999986e+01
3.417060000000000173e+02 1.473440000000000083e+01
3.345049999999999955e+02 1.474310000000000009e+01
3.368149999999999977e+02 1.474239999999999995e+01
3.414350000000000023e+02 1.473709999999999987e+01
3.346480000000000246e+02 1.474339999999999939e+01
3.322429999999999950e+02 1.474029999999999951e+01
3.365640000000000214e+02 1.473809999999999931e+01
3.375720000000000027e+02 1.474460000000000015e+01
3.382500000000000000e+02 1.474009999999999998e+01
3.409870000000000232e+02 1.474089999999999989e+01
3.375620000000000118e+02 1.474639999999999951e+01
3.327579999999999814e+02 1.474039999999999928e+01
3.382919999999999732e+02 1.474479999999999968e+01
3.405500000000000114e+02 1.474939999999999962e+01
3.377110000000000127e+02 1.474329999999999963e+01
3.383090000000000259e+02 1.475130000000000052e+01
3.382450000000000045e+02 1.475109999999999921e+01
3.343729999999999905e+02 1.474280000000000079e+01
3.370950000000000273e+02 1.475380000000000003e+01
3.410869999999999891e+02 1.474680000000000035e+01
3.392490000000000236e+02 1.474099999999999966e+01
3.377049999999999841e+02 1.475189999999999912e+01
3.366490000000000009e+02 1.473770000000000024e+01
3.346680000000000064e+02 1.473879999999999946e+01
3.374719999999999800e+02 1.475060000000000038e+01
3.416039999999999850e+02 1.473540000000000028e+01
3.399739999999999895e+02 1.474280000000000079e+01
3.377649999999999864e+02 1.474600000000000044e+01
3.388220000000000027e+02 1.472889999999999944e+01
3.351829999999999927e+02 1.474230000000000018e+01
3.347080000000000268e+02 1.474220000000000041e+01
3.392440000000000282e+02 1.473370000000000068e+01
3.428330000000000268e+02 1.475089999999999968e+01
3.424010000000000105e+02 1.474160000000000004e+01
3.384820000000000277e+02 1.473639999999999972e+01
3.366539999999999964e+02 1.475220000000000020e+01
3.388530000000000086e+02 1.473980000000000068e+01
3.414750000000000227e+02 1.474290000000000056e+01
3.415790000000000077e+02 1.475249999999999950e+01
3.395670000000000073e+02 1.473509999999999920e+01
3.366569999999999823e+02 1.474189999999999934e+01
3.398999999999999773e+02 1.474390000000000001e+01
3.450529999999999973e+02 1.473039999999999949e+01
3.408980000000000246e+02 1.474419999999999931e+01
3.379089999999999918e+02 1.474160000000000004e+01
3.388109999999999786e+02 1.473249999999999993e+01
3.434830000000000041e+02 1.474629999999999974e+01
3.435199999999999818e+02 1.473729999999999940e+01
3.399399999999999977e+02 1.473279999999999923e+01
3.376120000000000232e+02 1.474360000000000070e+01
3.437370000000000232e+02 1.473070000000000057e+01
3.459130000000000109e+02 1.473320000000000007e+01
3.393559999999999945e+02 1.474200000000000088e+01
3.389300000000000068e+02 1.472910000000000075e+01
3.451109999999999900e+02 1.473739999999999917e+01
3.433279999999999745e+02 1.474089999999999989e+01
3.399820000000000277e+02 1.472910000000000075e+01
3.446349999999999909e+02 1.474280000000000079e+01
3.471050000000000182e+02 1.473900000000000077e+01
3.386360000000000241e+02 1.472979999999999912e+01
3.409080000000000155e+02 1.474849999999999994e+01
3.472389999999999759e+02 1.473830000000000062e+01
3.430169999999999959e+02 1.473579999999999934e+01
3.399399999999999977e+02 1.475339999999999918e+01
3.450409999999999968e+02 1.473380000000000045e+01
3.444639999999999986e+02 1.473780000000000001e+01
3.410960000000000036e+02 1.475019999999999953e+01
3.420020000000000095e+02 1.473129999999999917e+01
3.409390000000000214e+02 1.474810000000000088e+01
3.439159999999999968e+02 1.475140000000000029e+01
3.476129999999999995e+02 1.473460000000000036e+01
3.403799999999999955e+02 1.475089999999999968e+01
3.380369999999999777e+02 1.474399999999999977e+01
3.447850000000000250e+02 1.473429999999999929e+01
3.462819999999999823e+02 1.474530000000000030e+01
3.425169999999999959e+02 1.473399999999999999e+01
3.423050000000000068e+02 1.473240000000000016e+01
3.468709999999999809e+02 1.474140000000000050e+01
3.467230000000000132e+02 1.473320000000000007e+01
3.459590000000000032e+02 1.473799999999999955e+01
3.500380000000000109e+02 1.474230000000000018e+01
3.481929999999999836e+02 1.473119999999999941e+01
3.460249999999999773e+02 1.473610000000000042e+01
3.451920000000000073e+02 1.473690000000000033e+01
3.444460000000000264e+02 1.473070000000000057e+01
3.444660000000000082e+02 1.474029999999999951e+01
3.412789999999999964e+02 1.473799999999999955e+01
3.427749999999999773e+02 1.473310000000000031e+01
3.508870000000000005e+02 1.474249999999999972e+01
3.468489999999999895e+02 1.473509999999999920e+01
3.413159999999999741e+02 1.473450000000000060e+01
3.448919999999999959e+02 1.474549999999999983e+01
3.480919999999999845e+02 1.473160000000000025e+01
3.460710000000000264e+02 1.473610000000000042e+01
3.431750000000000114e+02 1.474540000000000006e+01
3.409080000000000155e+02 1.472639999999999993e+01
3.454429999999999836e+02 1.474259999999999948e+01
3.489159999999999968e+02 1.474639999999999951e+01
3.448580000000000041e+02 1.473189999999999955e+01
3.459320000000000164e+02 1.475750000000000028e+01
3.500799999999999841e+02 1.475009999999999977e+01
3.467749999999999773e+02 1.474210000000000065e+01
3.458980000000000246e+02 1.476270000000000060e+01
3.494309999999999832e+02 1.474600000000000044e+01
3.466270000000000095e+02 1.474540000000000006e+01
3.446539999999999964e+02 1.475709999999999944e+01
3.483559999999999945e+02 1.473799999999999955e+01
3.457180000000000177e+02 1.474540000000000006e+01
3.433410000000000082e+02 1.475150000000000006e+01
3.503650000000000091e+02 1.473600000000000065e+01
3.509390000000000214e+02 1.474740000000000073e+01
3.460679999999999836e+02 1.474579999999999913e+01
3.470720000000000027e+02 1.473399999999999999e+01
3.493419999999999845e+02 1.474760000000000026e+01
3.447799999999999727e+02 1.474160000000000004e+01
3.400910000000000082e+02 1.473729999999999940e+01
3.488820000000000050e+02 1.475050000000000061e+01
3.509519999999999982e+02 1.473830000000000062e+01
3.471050000000000182e+02 1.473850000000000016e+01
3.473879999999999768e+02 1.474709999999999965e+01
3.482139999999999986e+02 1.473380000000000045e+01
3.502649999999999864e+02 1.474310000000000009e+01
3.504490000000000123e+02 1.474830000000000041e+01
3.501410000000000196e+02 1.473370000000000068e+01
3.461510000000000105e+02 1.474469999999999992e+01
3.443679999999999950e+02 1.474160000000000004e+01
3.505910000000000082e+02 1.473000000000000043e+01
3.511469999999999914e+02 1.474559999999999960e+01
3.481800000000000068e+02 1.473729999999999940e+01
3.488659999999999854e+02 1.473249999999999993e+01
3.558840000000000146e+02 1.475029999999999930e+01
3.544549999999999841e+02 1.473600000000000065e+01
3.475550000000000068e+02 1.473949999999999960e+01
3.489279999999999973e+02 1.475239999999999974e+01
3.514610000000000127e+02 1.473269999999999946e+01
3.509689999999999941e+02 1.474460000000000015e+01
3.557610000000000241e+02 1.474920000000000009e+01
3.539209999999999923e+02 1.473060000000000080e+01
3.452010000000000218e+02 1.474849999999999994e+01
3.470120000000000005e+02 1.474380000000000024e+01
3.544030000000000200e+02 1.473060000000000080e+01
3.545869999999999891e+02 1.474450000000000038e+01
3.490969999999999800e+02 1.473189999999999955e+01
3.490810000000000173e+02 1.473039999999999949e+01
3.534180000000000064e+02 1.474329999999999963e+01
3.537970000000000255e+02 1.473380000000000045e+01
3.458050000000000068e+02 1.473910000000000053e+01
3.478600000000000136e+02 1.474590000000000067e+01
3.525810000000000173e+02 1.473629999999999995e+01
3.523299999999999841e+02 1.474399999999999977e+01
3.520849999999999795e+02 1.474489999999999945e+01
3.505120000000000005e+02 1.473569999999999958e+01
3.484789999999999850e+02 1.474230000000000018e+01
3.518849999999999909e+02 1.473859999999999992e+01
3.564830000000000041e+02 1.473349999999999937e+01
3.512099999999999795e+02 1.474290000000000056e+01
3.464250000000000114e+02 1.473639999999999972e+01
3.559990000000000236e+02 1.473409999999999975e+01
3.545869999999999891e+02 1.474239999999999995e+01
3.470679999999999836e+02 1.473320000000000007e+01
3.553530000000000086e+02 1.473569999999999958e+01
3.574830000000000041e+02 1.474140000000000050e+01
3.498849999999999909e+02 1.472879999999999967e+01
3.495840000000000032e+02 1.474210000000000065e+01
3.530070000000000050e+02 1.474569999999999936e+01
3.535960000000000036e+02 1.473060000000000080e+01
3.556750000000000114e+02 1.474959999999999916e+01
3.537029999999999745e+02 1.474009999999999998e+01
3.527559999999999718e+02 1.472930000000000028e+01
3.534519999999999982e+02 1.475259999999999927e+01
3.509460000000000264e+02 1.473789999999999978e+01
3.542389999999999759e+02 1.474169999999999980e+01
3.569350000000000023e+02 1.475799999999999912e+01
3.567540000000000191e+02 1.473649999999999949e+01
3.544060000000000059e+02 1.474399999999999977e+01
3.543290000000000077e+02 1.474959999999999916e+01
3.539549999999999841e+02 1.473290000000000077e+01
3.523439999999999941e+02 1.474709999999999965e+01
3.573509999999999991e+02 1.474719999999999942e+01
3.567749999999999773e+02 1.473729999999999940e+01
3.524440000000000168e+02 1.475200000000000067e+01
3.549110000000000014e+02 1.474430000000000085e+01
3.605179999999999723e+02 1.473969999999999914e+01
3.540740000000000123e+02 1.475380000000000003e+01
3.507989999999999782e+02 1.474210000000000065e+01
3.611709999999999923e+02 1.474230000000000018e+01
3.582309999999999945e+02 1.475150000000000006e+01
3.508120000000000118e+02 1.473840000000000039e+01
3.562139999999999986e+02 1.474549999999999983e+01
3.580670000000000073e+02 1.475050000000000061e+01
3.548430000000000177e+02 1.473910000000000053e+01
3.572259999999999991e+02 1.475150000000000006e+01
3.578509999999999991e+02 1.474799999999999933e+01
3.535070000000000050e+02 1.473590000000000089e+01
3.558860000000000241e+02 1.474939999999999962e+01
3.563240000000000123e+02 1.473980000000000068e+01
3.585120000000000005e+02 1.473540000000000028e+01
3.593450000000000273e+02 1.475120000000000076e+01
3.558140000000000214e+02 1.473690000000000033e+01
3.537570000000000050e+02 1.474080000000000013e+01
3.549700000000000273e+02 1.475339999999999918e+01
3.590199999999999818e+02 1.473760000000000048e+01
3.585489999999999782e+02 1.475159999999999982e+01
3.564549999999999841e+02 1.475730000000000075e+01
3.595939999999999941e+02 1.473930000000000007e+01
3.573980000000000246e+02 1.475469999999999970e+01
3.539839999999999804e+02 1.474709999999999965e+01
3.584759999999999991e+02 1.473409999999999975e+01
3.588519999999999754e+02 1.475159999999999982e+01
3.571370000000000005e+02 1.473990000000000045e+01
3.592679999999999723e+02 1.473879999999999946e+01
3.617559999999999718e+02 1.475169999999999959e+01
3.604820000000000277e+02 1.473690000000000033e+01
3.563960000000000150e+02 1.473980000000000068e+01
3.559909999999999854e+02 1.474510000000000076e+01
3.592719999999999914e+02 1.473569999999999958e+01
3.596480000000000246e+02 1.474409999999999954e+01
3.593589999999999804e+02 1.474510000000000076e+01
3.651229999999999905e+02 1.473750000000000071e+01
3.604830000000000041e+02 1.474569999999999936e+01
3.556800000000000068e+02 1.474280000000000079e+01
3.595609999999999786e+02 1.473959999999999937e+01
3.598380000000000223e+02 1.475150000000000006e+01
3.633179999999999836e+02 1.474929999999999986e+01
3.651630000000000109e+02 1.475089999999999968e+01
3.600240000000000009e+02 1.475849999999999973e+01
3.611279999999999859e+02 1.474670000000000059e+01
3.601890000000000214e+02 1.474750000000000050e+01
3.568720000000000141e+02 1.475159999999999982e+01
3.583500000000000227e+02 1.473840000000000039e+01
3.614769999999999754e+02 1.474900000000000055e+01
3.607540000000000191e+02 1.475019999999999953e+01
3.568980000000000246e+02 1.473499999999999943e+01
3.535489999999999782e+02 1.475000000000000000e+01
3.605099999999999909e+02 1.474019999999999975e+01
3.626499999999999773e+02 1.473140000000000072e+01
3.590480000000000018e+02 1.475270000000000081e+01
3.593779999999999859e+02 1.473600000000000065e+01
3.642259999999999991e+02 1.473820000000000086e+01
3.619529999999999745e+02 1.475500000000000078e+01
3.582799999999999727e+02 1.473530000000000051e+01
3.616759999999999877e+02 1.474639999999999951e+01
3.674619999999999891e+02 1.475329999999999941e+01
3.627810000000000059e+02 1.473499999999999943e+01
3.611279999999999859e+02 1.474619999999999997e+01
3.612649999999999864e+02 1.474000000000000021e+01
3.590179999999999723e+02 1.472700000000000031e+01
3.586490000000000009e+02 1.474130000000000074e+01
3.645740000000000123e+02 1.473460000000000036e+01
3.646779999999999973e+02 1.473210000000000086e+01
3.611689999999999827e+02 1.474520000000000053e+01
3.601410000000000196e+02 1.473629999999999995e+01
3.609019999999999868e+02 1.474300000000000033e+01
3.646340000000000146e+02 1.475569999999999915e+01
3.688360000000000127e+02 1.474719999999999942e+01
3.633659999999999854e+02 1.475559999999999938e+01
3.629449999999999932e+02 1.475680000000000014e+01
3.631840000000000259e+02 1.474189999999999934e+01
3.601340000000000146e+02 1.475130000000000052e+01
3.606279999999999859e+02 1.474830000000000041e+01
3.650939999999999941e+02 1.474130000000000074e+01
3.640840000000000032e+02 1.475820000000000043e+01
3.652309999999999945e+02 1.474849999999999994e+01
3.654220000000000255e+02 1.474089999999999989e+01
3.608159999999999741e+02 1.475290000000000035e+01
3.610389999999999873e+02 1.473869999999999969e+01
3.629189999999999827e+02 1.474430000000000085e+01
3.635649999999999977e+02 1.475670000000000037e+01
3.632450000000000045e+02 1.474089999999999989e+01
3.647320000000000277e+02 1.475270000000000081e+01
3.660179999999999723e+02 1.475430000000000064e+01
3.627149999999999750e+02 1.473659999999999926e+01
3.612180000000000177e+02 1.475210000000000043e+01
3.614049999999999727e+02 1.474779999999999980e+01
3.643990000000000009e+02 1.473889999999999922e+01
3.670950000000000273e+02 1.475469999999999970e+01
3.645819999999999936e+02 1.474230000000000018e+01
3.611399999999999864e+02 1.474220000000000041e+01
3.629750000000000227e+02 1.475699999999999967e+01
3.652490000000000236e+02 1.474089999999999989e+01
3.649789999999999850e+02 1.474639999999999951e+01
3.647330000000000041e+02 1.475329999999999941e+01
3.653770000000000095e+02 1.473789999999999978e+01
3.655120000000000005e+02 1.475099999999999945e+01
3.670240000000000009e+02 1.475249999999999950e+01
3.671129999999999995e+02 1.474119999999999919e+01
3.658709999999999809e+02 1.475719999999999921e+01
3.672269999999999754e+02 1.474990000000000023e+01
3.641899999999999977e+02 1.474210000000000065e+01
3.620470000000000255e+02 1.475569999999999915e+01
3.683929999999999723e+02 1.474210000000000065e+01
3.705219999999999914e+02 1.474269999999999925e+01
3.604250000000000114e+02 1.475399999999999956e+01
3.626390000000000100e+02 1.473709999999999987e+01
3.692069999999999936e+02 1.474329999999999963e+01
3.663829999999999814e+02 1.474920000000000009e+01
3.650590000000000259e+02 1.473380000000000045e+01
3.673430000000000177e+02 1.474569999999999936e+01
3.665459999999999923e+02 1.474399999999999977e+01
3.651379999999999768e+02 1.473370000000000068e+01
3.679169999999999732e+02 1.475120000000000076e+01
3.707239999999999895e+02 1.474210000000000065e+01
3.658330000000000268e+02 1.473739999999999917e+01
3.612939999999999827e+02 1.475339999999999918e+01
3.663430000000000177e+02 1.473969999999999914e+01
3.692269999999999754e+02 1.474300000000000033e+01
3.681129999999999995e+02 1.475249999999999950e+01
3.648750000000000000e+02 1.473349999999999937e+01
3.645749999999999886e+02 1.474430000000000085e+01
3.711279999999999859e+02 1.474970000000000070e+01
3.694479999999999791e+02 1.473569999999999958e+01
3.671250000000000000e+02 1.475200000000000067e+01
3.644279999999999973e+02 1.474629999999999974e+01
3.628910000000000196e+02 1.473690000000000033e+01
3.696109999999999900e+02 1.475440000000000040e+01
3.700699999999999932e+02 1.474160000000000004e+01
3.657590000000000146e+02 1.474070000000000036e+01
3.695389999999999873e+02 1.475380000000000003e+01
3.747850000000000250e+02 1.473939999999999984e+01
3.672250000000000227e+02 1.474610000000000021e+01
3.679540000000000077e+02 1.475169999999999959e+01
3.717660000000000196e+02 1.473559999999999981e+01
3.676320000000000050e+02 1.474399999999999977e+01
3.660120000000000005e+02 1.474300000000000033e+01
3.672570000000000050e+02 1.473409999999999975e+01
3.677490000000000236e+02 1.474810000000000088e+01
3.709470000000000027e+02 1.474370000000000047e+01
3.721039999999999850e+02 1.473869999999999969e+01
3.654560000000000173e+02 1.474890000000000079e+01
3.658860000000000241e+02 1.473729999999999940e+01
3.707599999999999909e+02 1.473709999999999987e+01
3.680830000000000268e+02 1.474799999999999933e+01
3.672699999999999818e+02 1.473649999999999949e+01
3.683059999999999832e+02 1.474460000000000015e+01
3.694039999999999964e+02 1.475109999999999921e+01
3.712710000000000150e+02 1.473590000000000089e+01
3.712359999999999900e+02 1.474830000000000041e+01
3.707909999999999968e+02 1.474600000000000044e+01
3.701909999999999741e+02 1.473039999999999949e+01
3.696750000000000114e+02 1.474939999999999962e+01
3.715699999999999932e+02 1.473840000000000039e+01
3.722970000000000255e+02 1.473179999999999978e+01
3.690179999999999723e+02 1.475259999999999927e+01
3.703260000000000218e+02 1.473000000000000043e+01
3.688790000000000191e+02 1.473460000000000036e+01
3.631519999999999868e+02 1.474980000000000047e+01
3.685960000000000036e+02 1.473090000000000011e+01
3.723460000000000036e+02 1.474590000000000067e+01
3.729180000000000064e+02 1.474869999999999948e+01
3.694750000000000227e+02 1.473540000000000028e+01
3.700360000000000014e+02 1.475070000000000014e+01
3.732470000000000141e+02 1.474540000000000006e+01
3.736240000000000236e+02 1.473809999999999931e+01
3.710129999999999768e+02 1.474709999999999965e+01
3.702740000000000009e+02 1.473620000000000019e+01
3.692230000000000132e+02 1.473220000000000063e+01
3.685090000000000146e+02 1.473930000000000007e+01
3.745930000000000177e+02 1.473370000000000068e+01
3.742620000000000005e+02 1.474050000000000082e+01
3.720840000000000032e+02 1.474670000000000059e+01
3.720110000000000241e+02 1.473780000000000001e+01
3.719759999999999991e+02 1.474430000000000085e+01
3.694100000000000250e+02 1.474419999999999931e+01
3.714800000000000182e+02 1.473479999999999990e+01
3.772889999999999873e+02 1.474450000000000038e+01
3.738109999999999786e+02 1.474039999999999928e+01
3.685049999999999955e+02 1.473629999999999995e+01
3.788870000000000005e+02 1.474869999999999948e+01
3.792019999999999982e+02 1.473780000000000001e+01
3.692669999999999959e+02 1.473990000000000045e+01
3.736150000000000091e+02 1.475099999999999945e+01
3.781600000000000250e+02 1.473600000000000065e+01
3.720269999999999868e+02 1.474510000000000076e+01
3.717579999999999814e+02 1.475000000000000000e+01
3.771329999999999814e+02 1.473380000000000045e+01
3.845049999999999955e+02 1.474949999999999939e+01
3.793969999999999914e+02 1.474649999999999928e+01
3.722629999999999768e+02 1.473339999999999961e+01
3.747040000000000077e+02 1.474810000000000088e+01
3.759130000000000109e+02 1.473649999999999949e+01
3.714420000000000073e+02 1.473390000000000022e+01
3.754580000000000268e+02 1.474980000000000047e+01
3.811990000000000123e+02 1.473329999999999984e+01
3.730319999999999823e+02 1.473889999999999922e+01
3.714470000000000027e+02 1.474980000000000047e+01
3.788000000000000114e+02 1.473339999999999961e+01
3.773410000000000082e+02 1.474639999999999951e+01
3.732939999999999827e+02 1.475029999999999930e+01
3.757590000000000146e+02 1.473739999999999917e+01
3.776600000000000250e+02 1.475140000000000029e+01
3.757029999999999745e+02 1.474440000000000062e+01
3.737269999999999754e+02 1.473629999999999995e+01
3.753519999999999754e+02 1.475079999999999991e+01
3.783159999999999741e+02 1.473879999999999946e+01
3.749150000000000205e+02 1.473680000000000057e+01
3.714730000000000132e+02 1.474559999999999960e+01
3.781480000000000246e+02 1.472949999999999982e+01
3.796680000000000064e+02 1.473450000000000060e+01
3.755899999999999750e+02 1.473910000000000053e+01
3.754800000000000182e+02 1.472359999999999935e+01
3.787420000000000186e+02 1.473409999999999975e+01
3.819830000000000041e+02 1.473380000000000045e+01
3.782799999999999727e+02 1.472240000000000038e+01
3.743100000000000023e+02 1.473620000000000019e+01
3.750350000000000250e+02 1.473019999999999996e+01
3.774350000000000023e+02 1.472620000000000040e+01
3.783729999999999905e+02 1.474130000000000074e+01
3.770129999999999768e+02 1.472860000000000014e+01
3.764220000000000255e+02 1.473119999999999941e+01
3.789759999999999991e+02 1.474409999999999954e+01
3.847669999999999959e+02 1.472710000000000008e+01
3.843550000000000182e+02 1.473889999999999922e+01
3.755860000000000127e+02 1.474329999999999963e+01
3.772359999999999900e+02 1.472390000000000043e+01
3.788070000000000164e+02 1.474360000000000070e+01
3.801220000000000141e+02 1.473900000000000077e+01
3.851390000000000100e+02 1.472729999999999961e+01
3.819660000000000082e+02 1.474660000000000082e+01
3.778129999999999882e+02 1.473090000000000011e+01
3.769759999999999991e+02 1.472940000000000005e+01
3.783559999999999945e+02 1.474510000000000076e+01
3.826299999999999955e+02 1.472940000000000005e+01
3.800969999999999800e+02 1.473799999999999955e+01
3.717429999999999950e+02 1.474440000000000062e+01
3.790819999999999936e+02 1.473000000000000043e+01
3.857830000000000155e+02 1.474060000000000059e+01
3.797950000000000159e+02 1.474070000000000036e+01
3.771909999999999741e+02 1.473310000000000031e+01
3.796390000000000100e+02 1.474390000000000001e+01
3.831059999999999945e+02 1.473670000000000080e+01
3.775570000000000164e+02 1.473099999999999987e+01
3.739599999999999795e+02 1.473760000000000048e+01
3.824920000000000186e+02 1.472809999999999953e+01
3.820919999999999845e+02 1.473119999999999941e+01
3.732400000000000091e+02 1.474060000000000059e+01
3.765550000000000068e+02 1.472910000000000075e+01
3.873999999999999773e+02 1.473399999999999999e+01
3.790790000000000077e+02 1.473850000000000016e+01
3.744460000000000264e+02 1.472799999999999976e+01
3.799839999999999804e+02 1.474089999999999989e+01
3.809390000000000214e+02 1.473920000000000030e+01
3.796999999999999886e+02 1.472879999999999967e+01
3.834340000000000259e+02 1.475009999999999977e+01
3.851179999999999950e+02 1.473809999999999931e+01
3.771610000000000014e+02 1.473470000000000013e+01
3.767180000000000177e+02 1.475740000000000052e+01
3.830559999999999832e+02 1.473259999999999970e+01
3.822579999999999814e+02 1.474160000000000004e+01
3.808419999999999845e+02 1.475280000000000058e+01
3.806059999999999945e+02 1.472799999999999976e+01
3.795849999999999795e+02 1.474469999999999992e+01
3.838759999999999764e+02 1.474489999999999945e+01
3.856909999999999741e+02 1.473099999999999987e+01
3.789060000000000059e+02 1.474869999999999948e+01
3.784780000000000086e+02 1.473980000000000068e+01
3.873620000000000232e+02 1.473279999999999923e+01
3.841399999999999864e+02 1.474750000000000050e+01
3.800049999999999955e+02 1.473540000000000028e+01
3.850120000000000005e+02 1.473479999999999990e+01
3.870760000000000218e+02 1.474399999999999977e+01
3.774689999999999941e+02 1.472930000000000028e+01
3.811739999999999782e+02 1.473649999999999949e+01
3.865360000000000014e+02 1.474150000000000027e+01
3.824080000000000155e+02 1.472930000000000028e+01
3.790779999999999745e+02 1.474179999999999957e+01
3.772649999999999864e+02 1.473939999999999984e+01
3.805710000000000264e+02 1.473140000000000072e+01
3.831840000000000259e+02 1.475050000000000061e+01
3.844420000000000073e+02 1.474319999999999986e+01
3.855310000000000059e+02 1.473959999999999937e+01
3.814820000000000277e+02 1.475309999999999988e+01
3.801089999999999804e+02 1.473470000000000013e+01
3.882080000000000268e+02 1.473610000000000042e+01
3.857740000000000009e+02 1.474469999999999992e+01
3.774510000000000218e+02 1.472620000000000040e+01
3.831499999999999773e+02 1.473820000000000086e+01
3.844830000000000041e+02 1.473949999999999960e+01
3.818070000000000164e+02 1.472369999999999912e+01
3.872579999999999814e+02 1.474070000000000036e+01
3.884889999999999759e+02 1.473119999999999941e+01
3.834769999999999754e+02 1.472259999999999991e+01
3.850009999999999764e+02 1.474230000000000018e+01
3.865249999999999773e+02 1.473010000000000019e+01
3.849979999999999905e+02 1.473380000000000045e+01
3.819180000000000064e+02 1.474690000000000012e+01
3.783679999999999950e+02 1.473049999999999926e+01
3.822459999999999809e+02 1.473920000000000030e+01
3.873199999999999932e+02 1.474520000000000053e+01
3.863929999999999723e+02 1.473550000000000004e+01
3.866539999999999964e+02 1.474740000000000073e+01
3.823279999999999745e+02 1.474489999999999945e+01
3.800910000000000082e+02 1.473830000000000062e+01
3.865059999999999718e+02 1.474760000000000026e+01
3.872130000000000223e+02 1.474080000000000013e+01
3.847429999999999950e+02 1.473990000000000045e+01
3.861840000000000259e+02 1.474970000000000070e+01
3.909119999999999777e+02 1.474430000000000085e+01
3.882640000000000100e+02 1.474869999999999948e+01
3.804560000000000173e+02 1.475370000000000026e+01
3.821000000000000227e+02 1.474419999999999931e+01
3.862470000000000141e+02 1.475150000000000006e+01
3.873639999999999759e+02 1.475360000000000049e+01
3.882019999999999982e+02 1.474370000000000047e+01
3.842610000000000241e+02 1.475399999999999956e+01
3.857450000000000045e+02 1.474619999999999997e+01
3.943349999999999795e+02 1.473479999999999990e+01
3.885099999999999909e+02 1.474890000000000079e+01
3.818980000000000246e+02 1.473460000000000036e+01
3.860280000000000200e+02 1.473569999999999958e+01
3.897970000000000255e+02 1.475270000000000081e+01
3.894479999999999791e+02 1.472940000000000005e+01
3.859119999999999777e+02 1.474179999999999957e+01
3.845099999999999909e+02 1.474840000000000018e+01
3.833140000000000214e+02 1.472789999999999999e+01
3.842010000000000218e+02 1.474929999999999986e+01
3.897740000000000009e+02 1.474569999999999936e+01
3.900129999999999768e+02 1.473460000000000036e+01
3.876109999999999900e+02 1.475409999999999933e+01
3.858860000000000241e+02 1.474259999999999948e+01
3.888779999999999859e+02 1.474109999999999943e+01
3.910179999999999723e+02 1.475500000000000078e+01
3.896840000000000259e+02 1.473889999999999922e+01
3.876050000000000182e+02 1.474039999999999928e+01
3.826030000000000086e+02 1.474479999999999968e+01
3.874100000000000250e+02 1.472860000000000014e+01
3.928969999999999914e+02 1.473700000000000010e+01
3.904689999999999941e+02 1.473629999999999995e+01
3.889250000000000114e+02 1.472419999999999973e+01
3.887799999999999727e+02 1.473680000000000057e+01
3.834750000000000227e+02 1.473080000000000034e+01
3.837629999999999768e+02 1.472560000000000002e+01
3.920099999999999909e+02 1.474019999999999975e+01
3.911610000000000014e+02 1.472940000000000005e+01
3.867330000000000041e+02 1.473179999999999978e+01
3.900640000000000214e+02 1.474540000000000006e+01
3.939250000000000114e+02 1.473150000000000048e+01
3.895090000000000146e+02 1.474060000000000059e+01
3.916340000000000146e+02 1.474450000000000038e+01
3.925740000000000123e+02 1.472610000000000063e+01
3.854080000000000155e+02 1.474290000000000056e+01
3.892350000000000136e+02 1.474179999999999957e+01
3.945989999999999895e+02 1.473140000000000072e+01
3.901050000000000182e+02 1.475479999999999947e+01
3.888559999999999945e+02 1.474039999999999928e+01
3.913829999999999814e+02 1.473559999999999981e+01
3.933990000000000009e+02 1.475660000000000061e+01
3.937699999999999818e+02 1.473610000000000042e+01
3.889719999999999800e+02 1.474579999999999913e+01
3.868480000000000132e+02 1.475839999999999996e+01
3.948210000000000264e+02 1.474039999999999928e+01
3.953319999999999936e+02 1.475629999999999953e+01
3.907989999999999782e+02 1.475430000000000064e+01
3.911290000000000191e+02 1.474019999999999975e+01
3.940369999999999777e+02 1.474970000000000070e+01
3.946510000000000105e+02 1.474210000000000065e+01
3.930020000000000095e+02 1.473920000000000030e+01
3.944990000000000236e+02 1.474859999999999971e+01
3.930819999999999936e+02 1.474060000000000059e+01
3.881979999999999791e+02 1.474310000000000009e+01
3.965960000000000036e+02 1.474869999999999948e+01
3.988639999999999759e+02 1.473869999999999969e+01
3.909560000000000173e+02 1.474319999999999986e+01
3.927939999999999827e+02 1.474380000000000024e+01
3.974599999999999795e+02 1.473399999999999999e+01
3.911390000000000100e+02 1.474220000000000041e+01
3.903709999999999809e+02 1.474039999999999928e+01
3.958319999999999936e+02 1.473419999999999952e+01
3.945760000000000218e+02 1.474579999999999913e+01
3.868999999999999773e+02 1.473659999999999926e+01
3.890509999999999877e+02 1.473499999999999943e+01
3.947669999999999959e+02 1.475009999999999977e+01
3.935299999999999727e+02 1.473509999999999920e+01
3.935120000000000005e+02 1.474419999999999931e+01
3.968070000000000164e+02 1.475619999999999976e+01
3.972149999999999750e+02 1.473719999999999963e+01
3.905649999999999977e+02 1.475469999999999970e+01
3.926109999999999900e+02 1.475099999999999945e+01
3.967900000000000205e+02 1.473290000000000077e+01
3.901779999999999973e+02 1.475409999999999933e+01
3.872069999999999936e+02 1.474089999999999989e+01
3.973960000000000150e+02 1.473450000000000060e+01
3.973469999999999800e+02 1.475210000000000043e+01
3.916840000000000259e+02 1.473540000000000028e+01
3.934420000000000073e+02 1.473900000000000077e+01
4.004750000000000227e+02 1.474810000000000088e+01
3.964230000000000018e+02 1.473060000000000080e+01
3.942479999999999905e+02 1.473959999999999937e+01
3.970439999999999827e+02 1.474029999999999951e+01
3.920260000000000105e+02 1.472819999999999929e+01
3.887810000000000059e+02 1.474179999999999957e+01
3.984590000000000032e+02 1.473760000000000048e+01
3.974390000000000214e+02 1.473099999999999987e+01
3.922760000000000105e+02 1.474399999999999977e+01
3.990670000000000073e+02 1.473210000000000086e+01
4.019990000000000236e+02 1.473080000000000034e+01
3.921309999999999718e+02 1.474200000000000088e+01
3.931569999999999823e+02 1.472910000000000075e+01
3.988439999999999941e+02 1.473579999999999934e+01
3.963770000000000095e+02 1.474189999999999934e+01
3.925659999999999741e+02 1.472680000000000078e+01
3.984769999999999754e+02 1.473900000000000077e+01
4.005950000000000273e+02 1.473750000000000071e+01
3.942540000000000191e+02 1.472540000000000049e+01
3.913029999999999973e+02 1.474179999999999957e+01
3.934549999999999841e+02 1.472819999999999929e+01
3.966700000000000159e+02 1.472310000000000052e+01
4.001050000000000182e+02 1.474339999999999939e+01
3.984429999999999836e+02 1.472600000000000087e+01
3.954479999999999791e+02 1.473269999999999946e+01
4.032400000000000091e+02 1.474510000000000076e+01
4.023899999999999864e+02 1.472530000000000072e+01
3.939130000000000109e+02 1.474119999999999919e+01
3.978129999999999882e+02 1.474080000000000013e+01
4.028140000000000214e+02 1.472589999999999932e+01
3.952649999999999864e+02 1.474099999999999966e+01
3.951030000000000086e+02 1.473189999999999955e+01
3.990989999999999895e+02 1.472830000000000084e+01
3.999859999999999900e+02 1.474029999999999951e+01
4.005179999999999723e+02 1.473119999999999941e+01
3.975059999999999718e+02 1.473370000000000068e+01
3.959839999999999804e+02 1.474019999999999975e+01
3.997429999999999950e+02 1.473199999999999932e+01
4.003539999999999850e+02 1.473690000000000033e+01
3.996929999999999836e+02 1.473770000000000024e+01
3.986659999999999968e+02 1.473039999999999949e+01
3.956499999999999773e+02 1.473879999999999946e+01
3.998999999999999773e+02 1.473750000000000071e+01
4.042690000000000055e+02 1.473300000000000054e+01
4.002479999999999905e+02 1.474060000000000059e+01
3.989039999999999964e+02 1.473029999999999973e+01
3.997559999999999718e+02 1.472749999999999915e+01
3.968360000000000127e+02 1.473949999999999960e+01
4.004119999999999777e+02 1.473000000000000043e+01
4.033480000000000132e+02 1.473670000000000080e+01
4.021100000000000136e+02 1.474380000000000024e+01
4.011560000000000059e+02 1.472419999999999973e+01
3.983509999999999991e+02 1.473789999999999978e+01
4.003310000000000173e+02 1.473489999999999966e+01
4.057839999999999918e+02 1.471710000000000029e+01
3.978129999999999882e+02 1.474009999999999998e+01
3.957259999999999991e+02 1.472809999999999953e+01
4.044159999999999968e+02 1.472320000000000029e+01
4.006309999999999718e+02 1.474489999999999945e+01
3.979499999999999886e+02 1.472610000000000063e+01
4.066870000000000118e+02 1.473240000000000016e+01
4.052060000000000173e+02 1.474329999999999963e+01
4.011659999999999968e+02 1.472519999999999918e+01
4.004359999999999786e+02 1.473680000000000057e+01
4.018419999999999845e+02 1.473649999999999949e+01
4.035240000000000009e+02 1.472419999999999973e+01
4.046179999999999950e+02 1.473780000000000001e+01
4.033879999999999768e+02 1.473019999999999996e+01
3.996990000000000123e+02 1.472209999999999930e+01
3.996220000000000141e+02 1.473220000000000063e+01
4.033870000000000005e+02 1.472230000000000061e+01
4.060980000000000132e+02 1.472540000000000049e+01
4.037490000000000236e+02 1.473399999999999999e+01
4.045559999999999832e+02 1.472100000000000009e+01
4.020319999999999823e+02 1.472780000000000022e+01
3.990280000000000200e+02 1.473339999999999961e+01
4.013870000000000005e+02 1.472310000000000052e+01
4.035269999999999868e+02 1.473670000000000080e+01
4.027570000000000050e+02 1.473559999999999981e+01
4.044470000000000027e+02 1.472819999999999929e+01
4.083290000000000077e+02 1.474820000000000064e+01
4.055439999999999827e+02 1.473479999999999990e+01
4.019359999999999786e+02 1.472840000000000060e+01
4.034909999999999854e+02 1.474820000000000064e+01
4.039069999999999823e+02 1.472039999999999971e+01
4.029409999999999741e+02 1.473150000000000048e+01
4.037669999999999959e+02 1.474169999999999980e+01
4.075659999999999741e+02 1.471059999999999945e+01
4.046960000000000264e+02 1.473440000000000083e+01
4.003159999999999741e+02 1.472860000000000014e+01
4.076960000000000264e+02 1.471439999999999948e+01
4.104839999999999804e+02 1.473240000000000016e+01
3.994429999999999836e+02 1.472100000000000009e+01
4.008360000000000127e+02 1.472029999999999994e+01
4.060009999999999764e+02 1.473220000000000063e+01
4.050860000000000127e+02 1.472240000000000038e+01
4.023650000000000091e+02 1.473019999999999996e+01
4.096619999999999777e+02 1.473939999999999984e+01
4.120480000000000018e+02 1.472850000000000037e+01
4.074370000000000118e+02 1.473709999999999987e+01
4.041539999999999964e+02 1.473659999999999926e+01
4.027540000000000191e+02 1.472700000000000031e+01
4.074409999999999741e+02 1.474019999999999975e+01
4.095790000000000077e+02 1.473659999999999926e+01
4.026680000000000064e+02 1.473440000000000083e+01
3.972669999999999959e+02 1.474859999999999971e+01
4.081159999999999854e+02 1.473470000000000013e+01
4.093870000000000005e+02 1.473569999999999958e+01
4.029180000000000064e+02 1.474799999999999933e+01
4.069180000000000064e+02 1.472799999999999976e+01
4.109710000000000036e+02 1.473559999999999981e+01
4.039859999999999900e+02 1.473590000000000089e+01
4.041800000000000068e+02 1.471490000000000009e+01
4.059440000000000168e+02 1.473479999999999990e+01
4.063399999999999750e+02 1.472949999999999982e+01
4.084429999999999836e+02 1.471930000000000049e+01
4.106340000000000146e+02 1.474019999999999975e+01
4.044780000000000086e+02 1.472259999999999991e+01
4.038840000000000146e+02 1.472259999999999991e+01
4.078910000000000196e+02 1.473770000000000024e+01
4.081569999999999823e+02 1.472090000000000032e+01
4.085000000000000000e+02 1.472949999999999982e+01
4.054789999999999850e+02 1.473290000000000077e+01
4.034900000000000091e+02 1.471799999999999997e+01
4.078629999999999995e+02 1.473099999999999987e+01
4.088799999999999955e+02 1.473090000000000011e+01
4.068690000000000282e+02 1.472560000000000002e+01
4.087149999999999750e+02 1.473760000000000048e+01
4.071829999999999927e+02 1.473109999999999964e+01
4.066739999999999782e+02 1.473000000000000043e+01
4.136809999999999832e+02 1.473900000000000077e+01
4.137320000000000277e+02 1.473039999999999949e+01
4.046469999999999914e+02 1.473349999999999937e+01
4.088679999999999950e+02 1.473830000000000062e+01
4.124220000000000255e+02 1.472760000000000069e+01
4.051440000000000055e+02 1.473509999999999920e+01
4.035659999999999741e+02 1.473680000000000057e+01
4.094639999999999986e+02 1.472639999999999993e+01
4.065430000000000064e+02 1.474039999999999928e+01
4.079409999999999741e+02 1.473450000000000060e+01
4.137110000000000127e+02 1.472300000000000075e+01
4.100480000000000018e+02 1.474399999999999977e+01
4.076970000000000027e+02 1.472220000000000084e+01
4.112330000000000041e+02 1.472310000000000052e+01
4.103240000000000123e+02 1.474200000000000088e+01
4.074039999999999964e+02 1.471369999999999933e+01
4.089649999999999750e+02 1.473189999999999955e+01
4.148700000000000045e+02 1.473820000000000086e+01
4.127459999999999809e+02 1.471889999999999965e+01
4.093199999999999932e+02 1.473980000000000068e+01
4.105939999999999941e+02 1.473220000000000063e+01
4.109710000000000036e+02 1.472339999999999982e+01
4.097269999999999754e+02 1.474039999999999928e+01
4.080000000000000000e+02 1.472690000000000055e+01
4.045149999999999864e+02 1.472519999999999918e+01
4.094599999999999795e+02 1.473590000000000089e+01
4.135110000000000241e+02 1.472279999999999944e+01
4.100819999999999936e+02 1.472979999999999912e+01
4.097440000000000282e+02 1.473419999999999952e+01
4.188919999999999959e+02 1.472020000000000017e+01
4.140199999999999818e+02 1.473039999999999949e+01
4.056109999999999900e+02 1.472879999999999967e+01
4.114929999999999950e+02 1.471930000000000049e+01
4.144399999999999977e+02 1.473300000000000054e+01
4.098430000000000177e+02 1.472419999999999973e+01
4.083399999999999750e+02 1.472000000000000064e+01
4.173929999999999723e+02 1.473329999999999984e+01
4.164879999999999995e+02 1.471720000000000006e+01
4.093190000000000168e+02 1.472240000000000038e+01
4.111159999999999854e+02 1.473329999999999984e+01
4.159309999999999832e+02 1.471570000000000000e+01
4.086270000000000095e+02 1.473269999999999946e+01
4.052400000000000091e+02 1.473349999999999937e+01
4.167019999999999982e+02 1.471499999999999986e+01
4.150620000000000118e+02 1.473639999999999972e+01
4.089320000000000164e+02 1.472579999999999956e+01
4.117549999999999955e+02 1.471969999999999956e+01
4.145339999999999918e+02 1.474249999999999972e+01
4.127749999999999773e+02 1.472540000000000049e+01
4.111630000000000109e+02 1.473380000000000045e+01
4.164180000000000064e+02 1.474680000000000035e+01
4.165029999999999859e+02 1.473220000000000063e+01
4.059590000000000032e+02 1.474360000000000070e+01
4.123260000000000218e+02 1.474290000000000056e+01
4.181870000000000118e+02 1.473230000000000040e+01
4.120520000000000209e+02 1.474080000000000013e+01
4.113330000000000268e+02 1.473550000000000004e+01
4.140640000000000214e+02 1.473150000000000048e+01
4.112080000000000268e+02 1.474000000000000021e+01
4.117919999999999732e+02 1.473550000000000004e+01
4.162740000000000009e+02 1.473739999999999917e+01
4.162980000000000018e+02 1.474390000000000001e+01
4.141299999999999955e+02 1.473600000000000065e+01
4.133210000000000264e+02 1.473780000000000001e+01
4.070579999999999927e+02 1.473670000000000080e+01
4.099669999999999845e+02 1.472690000000000055e+01
4.166080000000000041e+02 1.473460000000000036e+01
4.162090000000000032e+02 1.473269999999999946e+01
4.114809999999999945e+02 1.472700000000000031e+01
4.136949999999999932e+02 1.474119999999999919e+01
4.187669999999999959e+02 1.473470000000000013e+01
4.173009999999999877e+02 1.473210000000000086e+01
4.136329999999999814e+02 1.474189999999999934e+01
4.114859999999999900e+02 1.472400000000000020e+01
4.181510000000000105e+02 1.472920000000000051e+01
4.214839999999999804e+02 1.473509999999999920e+01
4.154619999999999891e+02 1.471599999999999930e+01
4.141050000000000182e+02 1.472899999999999920e+01
4.196510000000000105e+02 1.472429999999999950e+01
4.144789999999999850e+02 1.471119999999999983e+01
4.075849999999999795e+02 1.473249999999999993e+01
4.208809999999999718e+02 1.472010000000000041e+01
4.220520000000000209e+02 1.471499999999999986e+01
4.150380000000000109e+02 1.473210000000000086e+01
4.149259999999999877e+02 1.471519999999999939e+01
4.179100000000000250e+02 1.472349999999999959e+01
4.230129999999999768e+02 1.473359999999999914e+01
4.204660000000000082e+02 1.471519999999999939e+01
4.142259999999999991e+02 1.472600000000000087e+01
4.156059999999999945e+02 1.472419999999999973e+01
4.201120000000000232e+02 1.471260000000000012e+01
4.188039999999999736e+02 1.473019999999999996e+01
4.122320000000000277e+02 1.472470000000000034e+01
4.140939999999999941e+02 1.472289999999999921e+01
4.214830000000000041e+02 1.473820000000000086e+01
4.197339999999999804e+02 1.472429999999999950e+01
4.145330000000000155e+02 1.472579999999999956e+01
4.149680000000000177e+02 1.473269999999999946e+01
4.214549999999999841e+02 1.471909999999999918e+01
4.171820000000000164e+02 1.472969999999999935e+01
4.180339999999999918e+02 1.473140000000000072e+01
4.218639999999999759e+02 1.471930000000000049e+01
4.176220000000000141e+02 1.473399999999999999e+01
4.139839999999999804e+02 1.472519999999999918e+01
4.209580000000000268e+02 1.471460000000000079e+01
4.220679999999999836e+02 1.473320000000000007e+01
4.144139999999999873e+02 1.471850000000000058e+01
4.173210000000000264e+02 1.472139999999999915e+01
4.250989999999999895e+02 1.473900000000000077e+01
4.174599999999999795e+02 1.471679999999999922e+01
4.144320000000000164e+02 1.473460000000000036e+01
4.207379999999999995e+02 1.473889999999999922e+01
4.200869999999999891e+02 1.471499999999999986e+01
4.161759999999999877e+02 1.473739999999999917e+01
4.229839999999999804e+02 1.472700000000000031e+01
4.282119999999999891e+02 1.471759999999999913e+01
4.165760000000000218e+02 1.473739999999999917e+01
4.176109999999999900e+02 1.472579999999999956e+01
4.259039999999999964e+02 1.472869999999999990e+01
4.209250000000000114e+02 1.473980000000000068e+01
4.161030000000000086e+02 1.472850000000000037e+01
4.197789999999999964e+02 1.473590000000000089e+01
4.213410000000000082e+02 1.473930000000000007e+01
4.203670000000000186e+02 1.472770000000000046e+01
4.222429999999999950e+02 1.473550000000000004e+01
4.262989999999999782e+02 1.473349999999999937e+01
4.206549999999999727e+02 1.472760000000000069e+01
4.166890000000000214e+02 1.473910000000000053e+01
4.222719999999999914e+02 1.473179999999999978e+01
4.278829999999999814e+02 1.473019999999999996e+01
4.230559999999999832e+02 1.473910000000000053e+01
4.208770000000000095e+02 1.472439999999999927e+01
4.220350000000000250e+02 1.472879999999999967e+01
4.208310000000000173e+02 1.473639999999999972e+01
4.181229999999999905e+02 1.472070000000000078e+01
4.241449999999999818e+02 1.473429999999999929e+01
4.277200000000000273e+02 1.473160000000000025e+01
4.200509999999999877e+02 1.471519999999999939e+01
4.194990000000000236e+02 1.473450000000000060e+01
4.219970000000000141e+02 1.472109999999999985e+01
4.213980000000000246e+02 1.471700000000000053e+01
4.239049999999999727e+02 1.473719999999999963e+01
4.315009999999999764e+02 1.471770000000000067e+01
4.262930000000000064e+02 1.472499999999999964e+01
4.205579999999999927e+02 1.473520000000000074e+01
4.233849999999999909e+02 1.471490000000000009e+01
4.234820000000000277e+02 1.473049999999999926e+01
4.241250000000000000e+02 1.472940000000000005e+01
4.197459999999999809e+02 1.471550000000000047e+01
4.187900000000000205e+02 1.473329999999999984e+01
4.285439999999999827e+02 1.472310000000000052e+01
4.254660000000000082e+02 1.471870000000000012e+01
4.115740000000000123e+02 1.473600000000000065e+01
4.157839999999999918e+02 1.472269999999999968e+01
4.229580000000000268e+02 1.472690000000000055e+01
4.270729999999999791e+02 1.473659999999999926e+01
4.257230000000000132e+02 1.471879999999999988e+01
4.198709999999999809e+02 1.472879999999999967e+01
4.224599999999999795e+02 1.473060000000000080e+01
4.298029999999999973e+02 1.471860000000000035e+01
4.265070000000000050e+02 1.473610000000000042e+01
4.180199999999999818e+02 1.472910000000000075e+01
4.191329999999999814e+02 1.472010000000000041e+01
4.250230000000000246e+02 1.473649999999999949e+01
4.236170000000000186e+02 1.472419999999999973e+01
4.268530000000000086e+02 1.472499999999999964e+01
4.249449999999999932e+02 1.473649999999999949e+01
4.195059999999999718e+02 1.471780000000000044e+01
4.260489999999999782e+02 1.472799999999999976e+01
4.278870000000000005e+02 1.473370000000000068e+01
4.238269999999999982e+02 1.471729999999999983e+01
4.248720000000000141e+02 1.473489999999999966e+01
4.330040000000000191e+02 1.472930000000000028e+01
4.308550000000000182e+02 1.471749999999999936e+01
4.231569999999999823e+02 1.473709999999999987e+01
4.255179999999999723e+02 1.472119999999999962e+01
4.266379999999999768e+02 1.472160000000000046e+01
4.261159999999999854e+02 1.473780000000000001e+01
4.266700000000000159e+02 1.471739999999999959e+01
4.253170000000000073e+02 1.472579999999999956e+01
4.244920000000000186e+02 1.472940000000000005e+01
4.263210000000000264e+02 1.471149999999999913e+01
4.254130000000000109e+02 1.472429999999999950e+01
4.221569999999999823e+02 1.471920000000000073e+01
4.256449999999999818e+02 1.470960000000000001e+01
4.312429999999999950e+02 1.472390000000000043e+01
4.251979999999999791e+02 1.471749999999999936e+01
4.249909999999999854e+02 1.471940000000000026e+01
4.327710000000000150e+02 1.473080000000000034e+01
4.269970000000000141e+02 1.471950000000000003e+01
4.224839999999999804e+02 1.472429999999999950e+01
4.305830000000000268e+02 1.472770000000000046e+01
4.323100000000000023e+02 1.471599999999999930e+01
4.204900000000000091e+02 1.472579999999999956e+01
4.226949999999999932e+02 1.472400000000000020e+01
4.312309999999999945e+02 1.471240000000000059e+01
4.291229999999999905e+02 1.472310000000000052e+01
4.220659999999999741e+02 1.471139999999999937e+01
4.282869999999999777e+02 1.470500000000000007e+01
4.329519999999999982e+02 1.471969999999999956e+01
4.259110000000000014e+02 1.470229999999999926e+01
4.245310000000000059e+02 1.471119999999999983e+01
4.323600000000000136e+02 1.472499999999999964e+01
4.319719999999999800e+02 1.470330000000000048e+01
4.288199999999999932e+02 1.472540000000000049e+01
4.297719999999999914e+02 1.472209999999999930e+01
4.261080000000000041e+02 1.470369999999999955e+01
4.232889999999999873e+02 1.472920000000000051e+01
4.335230000000000246e+02 1.471490000000000009e+01
4.327370000000000232e+02 1.471139999999999937e+01
4.271499999999999773e+02 1.472739999999999938e+01
4.297819999999999823e+02 1.470759999999999934e+01
4.280910000000000082e+02 1.471330000000000027e+01
4.199379999999999882e+02 1.472049999999999947e+01
4.260910000000000082e+02 1.470819999999999972e+01
4.294019999999999868e+02 1.471930000000000049e+01
4.288879999999999768e+02 1.472000000000000064e+01
4.296770000000000209e+02 1.471289999999999942e+01
4.335679999999999836e+02 1.472540000000000049e+01
4.317909999999999968e+02 1.471829999999999927e+01
4.227520000000000095e+02 1.471419999999999995e+01
4.260310000000000059e+02 1.472569999999999979e+01
4.340360000000000014e+02 1.471540000000000070e+01
4.312169999999999845e+02 1.471889999999999965e+01
4.293369999999999891e+02 1.472489999999999988e+01
4.314950000000000045e+02 1.470829999999999949e+01
4.293079999999999927e+02 1.471529999999999916e+01
4.257690000000000055e+02 1.471359999999999957e+01
4.305249999999999773e+02 1.470170000000000066e+01
4.337629999999999768e+02 1.471870000000000012e+01
4.308059999999999832e+02 1.471149999999999913e+01
4.290350000000000250e+02 1.470780000000000065e+01
4.331290000000000191e+02 1.472690000000000055e+01
4.381730000000000018e+02 1.471340000000000003e+01
4.307540000000000191e+02 1.472000000000000064e+01
4.274660000000000082e+02 1.473240000000000016e+01
4.305099999999999909e+02 1.471550000000000047e+01
4.341299999999999955e+02 1.473220000000000063e+01
4.335079999999999814e+02 1.473370000000000068e+01
4.279259999999999877e+02 1.471829999999999927e+01
4.241519999999999868e+02 1.473629999999999995e+01
4.343609999999999900e+02 1.472560000000000002e+01
4.375749999999999886e+02 1.471959999999999980e+01
4.311170000000000186e+02 1.473729999999999940e+01
4.322470000000000141e+02 1.472059999999999924e+01
4.336770000000000209e+02 1.472369999999999912e+01
4.313820000000000050e+02 1.473470000000000013e+01
4.361580000000000155e+02 1.471909999999999918e+01
4.358980000000000246e+02 1.472830000000000084e+01
4.334139999999999873e+02 1.472639999999999993e+01
4.304470000000000027e+02 1.471310000000000073e+01
4.301899999999999977e+02 1.472729999999999961e+01
4.336669999999999732e+02 1.472259999999999991e+01
4.339080000000000155e+02 1.471850000000000058e+01
4.305799999999999841e+02 1.472969999999999935e+01
4.374239999999999782e+02 1.472170000000000023e+01
4.360740000000000123e+02 1.472450000000000081e+01
4.321840000000000259e+02 1.473160000000000025e+01
4.364529999999999745e+02 1.472080000000000055e+01
4.329700000000000273e+02 1.472419999999999973e+01
4.300980000000000132e+02 1.472320000000000029e+01
4.355129999999999768e+02 1.471359999999999957e+01
4.371750000000000114e+02 1.472390000000000043e+01
4.331820000000000164e+02 1.472209999999999930e+01
4.328820000000000050e+02 1.471640000000000015e+01
4.357210000000000036e+02 1.472729999999999961e+01
4.335249999999999773e+02 1.471679999999999922e+01
4.326890000000000214e+02 1.471720000000000006e+01
4.372540000000000191e+02 1.473000000000000043e+01
4.371340000000000146e+02 1.471049999999999969e+01
4.345520000000000209e+02 1.472109999999999985e+01
4.293269999999999982e+02 1.472419999999999973e+01
4.303910000000000196e+02 1.470040000000000013e+01
4.409789999999999850e+02 1.472369999999999912e+01
4.388809999999999718e+02 1.471519999999999939e+01
4.279420000000000073e+02 1.470550000000000068e+01
4.317640000000000100e+02 1.472840000000000060e+01
4.361290000000000191e+02 1.470730000000000004e+01
4.359900000000000091e+02 1.471129999999999960e+01
4.400989999999999895e+02 1.472359999999999935e+01
4.375190000000000055e+02 1.470470000000000077e+01
4.295500000000000114e+02 1.471720000000000006e+01
4.362169999999999845e+02 1.471940000000000026e+01
4.398820000000000050e+02 1.470599999999999952e+01
4.337019999999999982e+02 1.472090000000000032e+01
4.346759999999999877e+02 1.471710000000000029e+01
4.388360000000000127e+02 1.471310000000000073e+01
4.361469999999999914e+02 1.472809999999999953e+01
4.345020000000000095e+02 1.471819999999999951e+01
4.415029999999999859e+02 1.471850000000000058e+01
4.424759999999999991e+02 1.472499999999999964e+01
4.345869999999999891e+02 1.470850000000000080e+01
4.355110000000000241e+02 1.471570000000000000e+01
4.390609999999999786e+02 1.471889999999999965e+01
4.385439999999999827e+02 1.470940000000000047e+01
4.341510000000000105e+02 1.472889999999999944e+01
4.383220000000000027e+02 1.472639999999999993e+01
4.420439999999999827e+02 1.472020000000000017e+01
4.373550000000000182e+02 1.474009999999999998e+01
4.358720000000000141e+02 1.472359999999999935e+01
4.326870000000000118e+02 1.472429999999999950e+01
4.335799999999999841e+02 1.474019999999999975e+01
4.422780000000000200e+02 1.471770000000000067e+01
4.401519999999999868e+02 1.473520000000000074e+01
4.359569999999999936e+02 1.474119999999999919e+01
4.374060000000000059e+02 1.471850000000000058e+01
4.385539999999999736e+02 1.474080000000000013e+01
4.359350000000000023e+02 1.473049999999999926e+01
4.384859999999999900e+02 1.472209999999999930e+01
4.454519999999999982e+02 1.473700000000000010e+01
4.399689999999999941e+02 1.472059999999999924e+01
4.339979999999999905e+02 1.472129999999999939e+01
4.375699999999999932e+02 1.472749999999999915e+01
4.392359999999999900e+02 1.471920000000000073e+01
4.407350000000000136e+02 1.472630000000000017e+01
4.430869999999999891e+02 1.472710000000000008e+01
4.344769999999999754e+02 1.471829999999999927e+01
4.349669999999999845e+02 1.472439999999999927e+01
4.421399999999999864e+02 1.472080000000000055e+01
4.408460000000000036e+02 1.471790000000000020e+01
4.380810000000000173e+02 1.472639999999999993e+01
4.427040000000000077e+02 1.471930000000000049e+01
4.428879999999999768e+02 1.472090000000000032e+01
4.368550000000000182e+02 1.472949999999999982e+01
4.396320000000000050e+02 1.471950000000000003e+01
4.453279999999999745e+02 1.472639999999999993e+01
4.406109999999999900e+02 1.472979999999999912e+01
4.394540000000000077e+02 1.471529999999999916e+01
4.408860000000000241e+02 1.472860000000000014e+01
4.384409999999999741e+02 1.472049999999999947e+01
4.395040000000000191e+02 1.470940000000000047e+01
4.436030000000000086e+02 1.473000000000000043e+01
4.443319999999999936e+02 1.471340000000000003e+01
4.373460000000000036e+02 1.471659999999999968e+01
4.373340000000000032e+02 1.473329999999999984e+01
4.456689999999999827e+02 1.471039999999999992e+01
4.424340000000000259e+02 1.472610000000000063e+01
4.412189999999999941e+02 1.473039999999999949e+01
4.511419999999999959e+02 1.471219999999999928e+01
4.459250000000000114e+02 1.473060000000000080e+01
4.409239999999999782e+02 1.471950000000000003e+01
4.456179999999999950e+02 1.470679999999999943e+01
4.404750000000000227e+02 1.472070000000000078e+01
4.385169999999999959e+02 1.470679999999999943e+01
4.410609999999999786e+02 1.470880000000000010e+01
4.403159999999999741e+02 1.472100000000000009e+01
4.438159999999999741e+02 1.471030000000000015e+01
4.482719999999999914e+02 1.472039999999999971e+01
4.435409999999999968e+02 1.472250000000000014e+01
4.408360000000000127e+02 1.471059999999999945e+01
4.413879999999999768e+02 1.472369999999999912e+01
4.426909999999999741e+02 1.472150000000000070e+01
4.453740000000000236e+02 1.471570000000000000e+01
4.475480000000000018e+02 1.472850000000000037e+01
4.445269999999999868e+02 1.471640000000000015e+01
4.419990000000000236e+02 1.471780000000000044e+01
4.424970000000000141e+02 1.473279999999999923e+01
4.449920000000000186e+02 1.471509999999999962e+01
4.471109999999999900e+02 1.472770000000000046e+01
4.495140000000000100e+02 1.473719999999999963e+01
4.495120000000000005e+02 1.471289999999999942e+01
4.424519999999999982e+02 1.474230000000000018e+01
4.426429999999999723e+02 1.473029999999999973e+01
4.467060000000000173e+02 1.471419999999999995e+01
4.412450000000000045e+02 1.474380000000000024e+01
4.399630000000000223e+02 1.471870000000000012e+01
4.474979999999999905e+02 1.472259999999999991e+01
4.484350000000000023e+02 1.473489999999999966e+01
4.392180000000000177e+02 1.471260000000000012e+01
4.405049999999999955e+02 1.472100000000000009e+01
4.453299999999999841e+02 1.472279999999999944e+01
4.439080000000000155e+02 1.471129999999999960e+01
4.456659999999999968e+02 1.472400000000000020e+01
4.473229999999999791e+02 1.471729999999999983e+01
4.450989999999999895e+02 1.471129999999999960e+01
4.446929999999999836e+02 1.472460000000000058e+01
4.454499999999999886e+02 1.471369999999999933e+01
4.528720000000000141e+02 1.471429999999999971e+01
4.543220000000000027e+02 1.472269999999999968e+01
4.412320000000000277e+02 1.470679999999999943e+01
4.433530000000000086e+02 1.471659999999999968e+01
4.506669999999999732e+02 1.471829999999999927e+01
4.467839999999999918e+02 1.470309999999999917e+01
4.415629999999999882e+02 1.471940000000000026e+01
4.481630000000000109e+02 1.471110000000000007e+01
4.525659999999999741e+02 1.470410000000000039e+01
4.458899999999999864e+02 1.472470000000000034e+01
4.456709999999999923e+02 1.470599999999999952e+01
4.458659999999999854e+02 1.471030000000000015e+01
4.460040000000000191e+02 1.472330000000000005e+01
4.494139999999999873e+02 1.469899999999999984e+01
4.481399999999999864e+02 1.471570000000000000e+01
4.456070000000000277e+02 1.471669999999999945e+01
4.495480000000000018e+02 1.470069999999999943e+01
4.518770000000000095e+02 1.472129999999999939e+01
4.432939999999999827e+02 1.471149999999999913e+01
4.439139999999999873e+02 1.470850000000000080e+01
4.543020000000000209e+02 1.472409999999999997e+01
4.519859999999999900e+02 1.471209999999999951e+01
4.486809999999999832e+02 1.471840000000000082e+01
4.478670000000000186e+02 1.472409999999999997e+01
4.457379999999999995e+02 1.471359999999999957e+01
4.491750000000000114e+02 1.472240000000000038e+01
4.547180000000000177e+02 1.472250000000000014e+01
4.486519999999999868e+02 1.471630000000000038e+01
4.430880000000000223e+02 1.472390000000000043e+01
4.486159999999999854e+02 1.471729999999999983e+01
4.497200000000000273e+02 1.471480000000000032e+01
4.462549999999999955e+02 1.472330000000000005e+01
4.518260000000000218e+02 1.471529999999999916e+01
4.547300000000000182e+02 1.471729999999999983e+01
4.420749999999999886e+02 1.472220000000000084e+01
4.448840000000000146e+02 1.471189999999999998e+01
4.522930000000000064e+02 1.472150000000000070e+01
4.499929999999999950e+02 1.472470000000000034e+01
4.467839999999999918e+02 1.471209999999999951e+01
4.495880000000000223e+02 1.473150000000000048e+01
4.510489999999999782e+02 1.471749999999999936e+01
4.493650000000000091e+02 1.471230000000000082e+01
4.476290000000000191e+02 1.473470000000000013e+01
4.501850000000000023e+02 1.470759999999999934e+01
4.521789999999999736e+02 1.471860000000000035e+01
4.530339999999999918e+02 1.472940000000000005e+01
4.530450000000000159e+02 1.470630000000000059e+01
4.469169999999999732e+02 1.472560000000000002e+01
4.476379999999999768e+02 1.472059999999999924e+01
4.564909999999999854e+02 1.470860000000000056e+01
4.509739999999999895e+02 1.472659999999999947e+01
4.459300000000000068e+02 1.471429999999999971e+01
4.570769999999999982e+02 1.471279999999999966e+01
4.563940000000000055e+02 1.472560000000000002e+01
4.497509999999999764e+02 1.471129999999999960e+01
4.509809999999999945e+02 1.471659999999999968e+01
4.505480000000000018e+02 1.472279999999999944e+01
4.556429999999999723e+02 1.471189999999999998e+01
4.568530000000000086e+02 1.472470000000000034e+01
4.476059999999999945e+02 1.472180000000000000e+01
4.494950000000000045e+02 1.471090000000000053e+01
4.560020000000000095e+02 1.472189999999999976e+01
4.544499999999999886e+02 1.470850000000000080e+01
4.527189999999999941e+02 1.470490000000000030e+01
4.534549999999999841e+02 1.471560000000000024e+01
4.506499999999999773e+02 1.469619999999999926e+01
4.488129999999999882e+02 1.470400000000000063e+01
4.546879999999999882e+02 1.471320000000000050e+01
4.589839999999999804e+02 1.469679999999999964e+01
4.522559999999999718e+02 1.472090000000000032e+01
4.505040000000000191e+02 1.471550000000000047e+01
4.553720000000000141e+02 1.470030000000000037e+01
4.524499999999999886e+02 1.472749999999999915e+01
4.489479999999999791e+02 1.470700000000000074e+01
4.570869999999999891e+02 1.470950000000000024e+01
4.591089999999999804e+02 1.472550000000000026e+01
4.541419999999999959e+02 1.470289999999999964e+01
4.512289999999999850e+02 1.471799999999999997e+01
4.547409999999999854e+02 1.471979999999999933e+01
4.615670000000000073e+02 1.470780000000000065e+01
4.559470000000000027e+02 1.471840000000000082e+01
4.476949999999999932e+02 1.471069999999999922e+01
4.539940000000000282e+02 1.470539999999999914e+01
4.575810000000000173e+02 1.471310000000000073e+01
4.506789999999999736e+02 1.470570000000000022e+01
4.539710000000000036e+02 1.470809999999999995e+01
4.612850000000000250e+02 1.471419999999999995e+01
4.540400000000000205e+02 1.470379999999999932e+01
4.497029999999999745e+02 1.470930000000000071e+01
4.571279999999999859e+02 1.471020000000000039e+01
4.621279999999999859e+02 1.470020000000000060e+01
4.569990000000000236e+02 1.471100000000000030e+01
4.533740000000000236e+02 1.470579999999999998e+01
4.560400000000000205e+02 1.469909999999999961e+01
4.581480000000000246e+02 1.471139999999999937e+01
4.517269999999999754e+02 1.469780000000000086e+01
4.509409999999999741e+02 1.470110000000000028e+01
4.579889999999999759e+02 1.471269999999999989e+01
4.582239999999999895e+02 1.469480000000000075e+01
4.548009999999999877e+02 1.470839999999999925e+01
4.543460000000000036e+02 1.470870000000000033e+01
4.552069999999999936e+02 1.469200000000000017e+01
4.606789999999999736e+02 1.471230000000000082e+01
4.595880000000000223e+02 1.469810000000000016e+01
4.474909999999999854e+02 1.469239999999999924e+01
4.504499999999999886e+02 1.471499999999999986e+01
4.601700000000000159e+02 1.469650000000000034e+01
4.608009999999999877e+02 1.470470000000000077e+01
4.528999999999999773e+02 1.471429999999999971e+01
4.543890000000000100e+02 1.469480000000000075e+01
4.600339999999999918e+02 1.471010000000000062e+01
4.576390000000000100e+02 1.470800000000000018e+01
4.476190000000000282e+02 1.469609999999999950e+01
4.524159999999999968e+02 1.471189999999999998e+01
4.602610000000000241e+02 1.470059999999999967e+01
4.577830000000000155e+02 1.469899999999999984e+01
4.565149999999999864e+02 1.470989999999999931e+01
4.576650000000000205e+02 1.469430000000000014e+01
4.515629999999999882e+02 1.469989999999999952e+01
4.531960000000000264e+02 1.470529999999999937e+01
4.592040000000000077e+02 1.469449999999999967e+01
4.557149999999999750e+02 1.470889999999999986e+01
4.548709999999999809e+02 1.470940000000000047e+01
4.568340000000000032e+02 1.470309999999999917e+01
4.600289999999999964e+02 1.471509999999999962e+01
4.626739999999999782e+02 1.470059999999999967e+01
4.571829999999999927e+02 1.469449999999999967e+01
4.561120000000000232e+02 1.470630000000000059e+01
4.573580000000000041e+02 1.468730000000000047e+01
4.577160000000000082e+02 1.469849999999999923e+01
4.618550000000000182e+02 1.470570000000000022e+01
4.624169999999999732e+02 1.467890000000000050e+01
4.573709999999999809e+02 1.470309999999999917e+01
4.593969999999999914e+02 1.469299999999999962e+01
4.592130000000000223e+02 1.467989999999999995e+01
4.506440000000000055e+02 1.470860000000000056e+01
4.572919999999999732e+02 1.468829999999999991e+01
4.646080000000000041e+02 1.469309999999999938e+01
4.594270000000000209e+02 1.470579999999999998e+01
4.569069999999999823e+02 1.468520000000000003e+01
4.634479999999999791e+02 1.469570000000000043e+01
4.641630000000000109e+02 1.469669999999999987e+01
4.553430000000000177e+02 1.468650000000000055e+01
4.569529999999999745e+02 1.470100000000000051e+01
4.639390000000000214e+02 1.469539999999999935e+01
4.593249999999999886e+02 1.469430000000000014e+01
4.574580000000000268e+02 1.470850000000000080e+01
4.681519999999999868e+02 1.469839999999999947e+01
4.668220000000000027e+02 1.469919999999999938e+01
4.620070000000000050e+02 1.470330000000000048e+01
4.588729999999999905e+02 1.468870000000000076e+01
4.584920000000000186e+02 1.469849999999999923e+01
4.659030000000000200e+02 1.469979999999999976e+01
4.677060000000000173e+02 1.468900000000000006e+01
4.607149999999999750e+02 1.470480000000000054e+01
4.612869999999999777e+02 1.469570000000000043e+01
4.603620000000000232e+02 1.469250000000000078e+01
4.607459999999999809e+02 1.471299999999999919e+01
4.661709999999999923e+02 1.469469999999999921e+01
4.653450000000000273e+02 1.470519999999999960e+01
4.562559999999999718e+02 1.471640000000000015e+01
4.602730000000000246e+02 1.469159999999999933e+01
4.642230000000000132e+02 1.471160000000000068e+01
4.617900000000000205e+02 1.470659999999999989e+01
4.550649999999999977e+02 1.469270000000000032e+01
4.577579999999999814e+02 1.471599999999999930e+01
4.689499999999999886e+02 1.470159999999999911e+01
4.629839999999999804e+02 1.470390000000000086e+01
4.583149999999999977e+02 1.471909999999999918e+01
4.677590000000000146e+02 1.470090000000000074e+01
4.715430000000000064e+02 1.471069999999999922e+01
4.604959999999999809e+02 1.471509999999999962e+01
4.603269999999999982e+02 1.470120000000000005e+01
4.657669999999999959e+02 1.471340000000000003e+01
4.617330000000000041e+02 1.471010000000000062e+01
4.588720000000000141e+02 1.470420000000000016e+01
4.699809999999999945e+02 1.471770000000000067e+01
4.673690000000000282e+02 1.470470000000000077e+01
4.609859999999999900e+02 1.470390000000000086e+01
4.627289999999999850e+02 1.471199999999999974e+01
4.665659999999999741e+02 1.469619999999999926e+01
4.658879999999999768e+02 1.470710000000000051e+01
4.642389999999999759e+02 1.471170000000000044e+01
4.672309999999999945e+02 1.469780000000000086e+01
4.689569999999999936e+02 1.470989999999999931e+01
4.657959999999999923e+02 1.469790000000000063e+01
4.653609999999999900e+02 1.468880000000000052e+01
4.631080000000000041e+02 1.470470000000000077e+01
4.623330000000000268e+02 1.469020000000000081e+01
4.682180000000000177e+02 1.469500000000000028e+01
4.705699999999999932e+02 1.470579999999999998e+01
4.638679999999999950e+02 1.468490000000000073e+01
4.631569999999999823e+02 1.469829999999999970e+01
4.661539999999999964e+02 1.469720000000000049e+01
4.656000000000000227e+02 1.468180000000000085e+01
4.624569999999999936e+02 1.470320000000000071e+01
4.643750000000000000e+02 1.469079999999999941e+01
4.697590000000000146e+02 1.468929999999999936e+01
4.675529999999999973e+02 1.470940000000000047e+01
4.607559999999999718e+02 1.468829999999999991e+01
4.607450000000000045e+02 1.469510000000000005e+01
4.719839999999999804e+02 1.469940000000000069e+01
4.692440000000000282e+02 1.468089999999999939e+01
4.618639999999999759e+02 1.469929999999999914e+01
4.663809999999999718e+02 1.469430000000000014e+01
4.679940000000000282e+02 1.468549999999999933e+01
4.637610000000000241e+02 1.470260000000000034e+01
4.663570000000000277e+02 1.468890000000000029e+01
4.737160000000000082e+02 1.468790000000000084e+01
4.660230000000000246e+02 1.469529999999999959e+01
4.617450000000000045e+02 1.467989999999999995e+01
4.674449999999999932e+02 1.468810000000000038e+01
4.697629999999999768e+02 1.468939999999999912e+01
4.649329999999999927e+02 1.467789999999999928e+01
4.603039999999999736e+02 1.469130000000000003e+01
4.686360000000000241e+02 1.468549999999999933e+01
4.726150000000000091e+02 1.467890000000000050e+01
4.662660000000000196e+02 1.469059999999999988e+01
4.653559999999999945e+02 1.467510000000000048e+01
4.718279999999999745e+02 1.467609999999999992e+01
4.670000000000000000e+02 1.468510000000000026e+01
4.633369999999999891e+02 1.466350000000000087e+01
4.667230000000000132e+02 1.468120000000000047e+01
4.683919999999999959e+02 1.468389999999999951e+01
4.704560000000000173e+02 1.466569999999999929e+01
4.704859999999999900e+02 1.469449999999999967e+01
4.691259999999999764e+02 1.467510000000000048e+01
4.654049999999999727e+02 1.467489999999999917e+01
4.675350000000000250e+02 1.469909999999999961e+01
4.734920000000000186e+02 1.467249999999999943e+01
4.699639999999999986e+02 1.468389999999999951e+01
4.687040000000000077e+02 1.468560000000000088e+01
4.685910000000000082e+02 1.466680000000000028e+01
4.655160000000000196e+02 1.468089999999999939e+01
4.661510000000000105e+02 1.467379999999999995e+01
4.717799999999999727e+02 1.466879999999999917e+01
4.743870000000000005e+02 1.468180000000000085e+01
4.691279999999999859e+02 1.466779999999999973e+01
4.661209999999999809e+02 1.466660000000000075e+01
4.669769999999999754e+02 1.467459999999999987e+01
4.666850000000000023e+02 1.466409999999999947e+01
4.694110000000000014e+02 1.467430000000000057e+01
4.728629999999999995e+02 1.467300000000000004e+01
4.703729999999999905e+02 1.465959999999999930e+01
4.663670000000000186e+02 1.467179999999999929e+01
4.697570000000000050e+02 1.466130000000000067e+01
4.764519999999999982e+02 1.465680000000000049e+01
4.705289999999999964e+02 1.467319999999999958e+01
4.662919999999999732e+02 1.465750000000000064e+01
4.738530000000000086e+02 1.466580000000000084e+01
4.773450000000000273e+02 1.467680000000000007e+01
4.658580000000000041e+02 1.466080000000000005e+01
4.657850000000000250e+02 1.467900000000000027e+01
4.740550000000000068e+02 1.467370000000000019e+01
4.707019999999999982e+02 1.466360000000000063e+01
4.720679999999999836e+02 1.468459999999999965e+01
4.746770000000000209e+02 1.466450000000000031e+01
4.691390000000000100e+02 1.466569999999999929e+01
4.683709999999999809e+02 1.467980000000000018e+01
4.755090000000000146e+02 1.465709999999999980e+01
4.757309999999999945e+02 1.466929999999999978e+01
4.694180000000000064e+02 1.466900000000000048e+01
4.682339999999999804e+02 1.465419999999999945e+01
4.741970000000000027e+02 1.467280000000000051e+01
4.723000000000000114e+02 1.466350000000000087e+01
4.682590000000000146e+02 1.466200000000000081e+01
4.719309999999999832e+02 1.467740000000000045e+01
4.754590000000000032e+02 1.466239999999999988e+01
4.733360000000000127e+02 1.466999999999999993e+01
4.655849999999999795e+02 1.467609999999999992e+01
4.629700000000000273e+02 1.466230000000000011e+01
4.764479999999999791e+02 1.467329999999999934e+01
4.793269999999999982e+02 1.466750000000000043e+01
4.754030000000000200e+02 1.465930000000000000e+01
4.728500000000000227e+02 1.466859999999999964e+01
4.707130000000000223e+02 1.466179999999999950e+01
4.743249999999999886e+02 1.466760000000000019e+01
4.823340000000000032e+02 1.467789999999999928e+01
4.785079999999999814e+02 1.466970000000000063e+01
4.739700000000000273e+02 1.467730000000000068e+01
4.721290000000000191e+02 1.467960000000000065e+01
4.725880000000000223e+02 1.467450000000000010e+01
4.763349999999999795e+02 1.468650000000000055e+01
4.764560000000000173e+02 1.468219999999999992e+01
4.746870000000000118e+02 1.467859999999999943e+01
4.723380000000000223e+02 1.468790000000000084e+01
4.715439999999999827e+02 1.467109999999999914e+01
4.729580000000000268e+02 1.467570000000000086e+01
4.760099999999999909e+02 1.468529999999999980e+01
4.778170000000000073e+02 1.466820000000000057e+01
4.781139999999999759e+02 1.468989999999999974e+01
4.762239999999999895e+02 1.468309999999999960e+01
4.706960000000000264e+02 1.466629999999999967e+01
4.733220000000000027e+02 1.468970000000000020e+01
4.765500000000000114e+02 1.466719999999999935e+01
4.761429999999999723e+02 1.467130000000000045e+01
4.802909999999999968e+02 1.468699999999999939e+01
4.771320000000000050e+02 1.466179999999999950e+01
4.661560000000000059e+02 1.467629999999999946e+01
4.761009999999999991e+02 1.467520000000000024e+01
4.814929999999999950e+02 1.465930000000000000e+01
4.746480000000000246e+02 1.467590000000000039e+01
4.754759999999999991e+02 1.466319999999999979e+01
4.769060000000000059e+02 1.465729999999999933e+01
4.658410000000000082e+02 1.466970000000000063e+01
4.696480000000000246e+02 1.465740000000000087e+01
4.764730000000000132e+02 1.466380000000000017e+01
4.757359999999999900e+02 1.467089999999999961e+01
4.773460000000000036e+02 1.465889999999999915e+01
4.829309999999999832e+02 1.466949999999999932e+01
4.771580000000000155e+02 1.466430000000000078e+01
4.713960000000000150e+02 1.465349999999999930e+01
4.764340000000000259e+02 1.466810000000000080e+01
4.787160000000000082e+02 1.465740000000000087e+01
4.770380000000000109e+02 1.465830000000000055e+01
4.802459999999999809e+02 1.467379999999999995e+01
4.829800000000000182e+02 1.465320000000000000e+01
4.786000000000000227e+02 1.466370000000000040e+01
4.764460000000000264e+02 1.466549999999999976e+01
4.768580000000000041e+02 1.463959999999999972e+01
4.771789999999999736e+02 1.466879999999999917e+01
4.788890000000000100e+02 1.465109999999999957e+01
4.788980000000000246e+02 1.464289999999999914e+01
4.759230000000000018e+02 1.467029999999999923e+01
4.735330000000000155e+02 1.464119999999999955e+01
4.769669999999999845e+02 1.465530000000000044e+01
4.828229999999999791e+02 1.466300000000000026e+01
4.801030000000000086e+02 1.464879999999999960e+01
4.761750000000000114e+02 1.466159999999999997e+01
4.796299999999999955e+02 1.465610000000000035e+01
4.860830000000000268e+02 1.465240000000000009e+01
4.770960000000000036e+02 1.466479999999999961e+01
4.770319999999999823e+02 1.465700000000000003e+01
4.877710000000000150e+02 1.465820000000000078e+01
4.819990000000000236e+02 1.466430000000000078e+01
4.761979999999999791e+02 1.465259999999999962e+01
4.797900000000000205e+02 1.466130000000000067e+01
4.804490000000000123e+02 1.466460000000000008e+01
4.845380000000000109e+02 1.465549999999999997e+01
4.853489999999999895e+02 1.466949999999999932e+01
4.752130000000000223e+02 1.465930000000000000e+01
4.784830000000000041e+02 1.465310000000000024e+01
4.836549999999999727e+02 1.466639999999999944e+01
4.798919999999999959e+02 1.464509999999999934e+01
4.726979999999999791e+02 1.465179999999999971e+01
4.758450000000000273e+02 1.465959999999999930e+01
4.772810000000000059e+02 1.464000000000000057e+01
4.781560000000000059e+02 1.466639999999999944e+01
4.819529999999999745e+02 1.465990000000000038e+01
4.812749999999999773e+02 1.465169999999999995e+01
4.816229999999999905e+02 1.467789999999999928e+01
4.897830000000000155e+02 1.465750000000000064e+01
4.841920000000000073e+02 1.466179999999999950e+01
4.790819999999999936e+02 1.466970000000000063e+01
4.824759999999999991e+02 1.464690000000000047e+01
4.800330000000000155e+02 1.466140000000000043e+01
4.766739999999999782e+02 1.465910000000000046e+01
4.773570000000000277e+02 1.464860000000000007e+01
4.838519999999999754e+02 1.466380000000000017e+01
4.868509999999999991e+02 1.465290000000000070e+01
4.816449999999999818e+02 1.464949999999999974e+01
4.789479999999999791e+02 1.465620000000000012e+01
4.803960000000000150e+02 1.464259999999999984e+01
4.795649999999999977e+02 1.465119999999999933e+01
4.844900000000000091e+02 1.465429999999999922e+01
4.842309999999999945e+02 1.464320000000000022e+01
4.786220000000000141e+02 1.465590000000000082e+01
4.750620000000000118e+02 1.464939999999999998e+01
4.790339999999999918e+02 1.464329999999999998e+01
4.849010000000000105e+02 1.466159999999999997e+01
4.847850000000000250e+02 1.464509999999999934e+01
4.816630000000000109e+02 1.464840000000000053e+01
4.790980000000000132e+02 1.466230000000000011e+01
4.822219999999999800e+02 1.462850000000000072e+01
4.844460000000000264e+02 1.465740000000000087e+01
4.827710000000000150e+02 1.465230000000000032e+01
4.836490000000000009e+02 1.463419999999999987e+01
4.887880000000000109e+02 1.466520000000000046e+01
4.862660000000000196e+02 1.464129999999999932e+01
4.782040000000000077e+02 1.464409999999999989e+01
4.825769999999999982e+02 1.465939999999999976e+01
4.877599999999999909e+02 1.463840000000000074e+01
4.854019999999999868e+02 1.465150000000000041e+01
4.834900000000000091e+02 1.465210000000000079e+01
4.843090000000000259e+02 1.463809999999999967e+01
4.831700000000000159e+02 1.465429999999999922e+01
4.852850000000000250e+02 1.464359999999999928e+01
4.946970000000000027e+02 1.463860000000000028e+01
4.921999999999999886e+02 1.465169999999999995e+01
4.810190000000000055e+02 1.463579999999999970e+01
4.831600000000000250e+02 1.464259999999999984e+01
4.880149999999999864e+02 1.464990000000000059e+01
4.836829999999999927e+02 1.463649999999999984e+01
4.786250000000000000e+02 1.465419999999999945e+01
4.869479999999999791e+02 1.465000000000000036e+01
4.896759999999999877e+02 1.463870000000000005e+01
4.821440000000000055e+02 1.465559999999999974e+01
4.812830000000000155e+02 1.463640000000000008e+01
4.915849999999999795e+02 1.463799999999999990e+01
4.898779999999999859e+02 1.465000000000000036e+01
4.858079999999999927e+02 1.462599999999999945e+01
4.852860000000000014e+02 1.464279999999999937e+01
4.864320000000000164e+02 1.464059999999999917e+01
4.878840000000000146e+02 1.462219999999999942e+01
4.835280000000000200e+02 1.464409999999999989e+01
4.818229999999999791e+02 1.462630000000000052e+01
4.871379999999999768e+02 1.462739999999999974e+01
4.881510000000000105e+02 1.464760000000000062e+01
4.870950000000000273e+02 1.463010000000000055e+01
4.884239999999999782e+02 1.464300000000000068e+01
4.839479999999999791e+02 1.464279999999999937e+01
4.746820000000000164e+02 1.462780000000000058e+01
4.823890000000000100e+02 1.464000000000000057e+01
4.867339999999999804e+02 1.463419999999999987e+01
4.855319999999999823e+02 1.463509999999999955e+01
4.922760000000000105e+02 1.464349999999999952e+01
4.910129999999999768e+02 1.463180000000000014e+01
4.835430000000000064e+02 1.463569999999999993e+01
4.848229999999999791e+02 1.464010000000000034e+01
4.920319999999999823e+02 1.463209999999999944e+01
4.910350000000000250e+02 1.464100000000000001e+01
4.849820000000000277e+02 1.463739999999999952e+01
4.854560000000000173e+02 1.463199999999999967e+01
4.850609999999999786e+02 1.464470000000000027e+01
4.892029999999999745e+02 1.463490000000000002e+01
4.911399999999999864e+02 1.463530000000000086e+01
4.897889999999999873e+02 1.464380000000000059e+01
4.879929999999999950e+02 1.462250000000000050e+01
4.864610000000000127e+02 1.463760000000000083e+01
4.886940000000000168e+02 1.463419999999999987e+01
4.880629999999999882e+02 1.461630000000000074e+01
4.874499999999999886e+02 1.464339999999999975e+01
4.947930000000000064e+02 1.462310000000000088e+01
4.969440000000000168e+02 1.462529999999999930e+01
4.969359999999999786e+02 1.464429999999999943e+01
4.967819999999999823e+02 1.461880000000000024e+01
4.872660000000000196e+02 1.463480000000000025e+01
4.875620000000000118e+02 1.463380000000000081e+01
4.931779999999999973e+02 1.461660000000000004e+01
4.902719999999999914e+02 1.463630000000000031e+01
4.832459999999999809e+02 1.462310000000000088e+01
4.901259999999999764e+02 1.462059999999999960e+01
4.977049999999999841e+02 1.463519999999999932e+01
4.865179999999999723e+02 1.462059999999999960e+01
4.845269999999999868e+02 1.463059999999999938e+01
4.929169999999999732e+02 1.463330000000000020e+01
4.915240000000000009e+02 1.461979999999999968e+01
4.876410000000000196e+02 1.463330000000000020e+01
4.864820000000000277e+02 1.462340000000000018e+01
4.880219999999999914e+02 1.461780000000000079e+01
4.924320000000000164e+02 1.463380000000000081e+01
4.925889999999999986e+02 1.461860000000000070e+01
4.903009999999999877e+02 1.462550000000000061e+01
4.964150000000000205e+02 1.463299999999999912e+01
5.005930000000000177e+02 1.461430000000000007e+01
4.910790000000000077e+02 1.463320000000000043e+01
4.911030000000000086e+02 1.462509999999999977e+01
4.931920000000000073e+02 1.461059999999999981e+01
4.882359999999999900e+02 1.463509999999999955e+01
4.855389999999999873e+02 1.460619999999999941e+01
4.924739999999999895e+02 1.461110000000000042e+01
4.989340000000000259e+02 1.462519999999999953e+01
4.890830000000000268e+02 1.459670000000000023e+01
4.844250000000000114e+02 1.462219999999999942e+01
4.935199999999999818e+02 1.461570000000000036e+01
4.929970000000000141e+02 1.460660000000000025e+01
4.922620000000000005e+02 1.462369999999999948e+01
4.961170000000000186e+02 1.460640000000000072e+01
4.919259999999999877e+02 1.460619999999999941e+01
4.849889999999999759e+02 1.461050000000000004e+01
4.930299999999999727e+02 1.459859999999999935e+01
4.976929999999999836e+02 1.460619999999999941e+01
4.918879999999999768e+02 1.460330000000000084e+01
4.896949999999999932e+02 1.459609999999999985e+01
4.996089999999999804e+02 1.460609999999999964e+01
4.976270000000000095e+02 1.459880000000000067e+01
4.843480000000000132e+02 1.460019999999999918e+01
4.923500000000000227e+02 1.460839999999999961e+01
5.005810000000000173e+02 1.459280000000000044e+01
4.928260000000000218e+02 1.460100000000000087e+01
4.921309999999999718e+02 1.460040000000000049e+01
4.978990000000000009e+02 1.458559999999999945e+01
4.872730000000000246e+02 1.460340000000000060e+01
4.820009999999999764e+02 1.459290000000000020e+01
4.887130000000000223e+02 1.459299999999999997e+01
4.963170000000000073e+02 1.461009999999999920e+01
4.980120000000000005e+02 1.458510000000000062e+01
4.912069999999999936e+02 1.459900000000000020e+01
4.888860000000000241e+02 1.459950000000000081e+01
4.971009999999999991e+02 1.457959999999999923e+01
4.956460000000000150e+02 1.460379999999999967e+01
4.941700000000000159e+02 1.458859999999999957e+01
4.969409999999999741e+02 1.458549999999999969e+01
4.986499999999999773e+02 1.460229999999999961e+01
4.944110000000000014e+02 1.458050000000000068e+01
4.898620000000000232e+02 1.459259999999999913e+01
4.953399999999999750e+02 1.459629999999999939e+01
5.000810000000000173e+02 1.458360000000000056e+01
4.968639999999999759e+02 1.460169999999999924e+01
4.965579999999999927e+02 1.458990000000000009e+01
4.961030000000000086e+02 1.458460000000000001e+01
4.931899999999999977e+02 1.459689999999999976e+01
4.935470000000000255e+02 1.457959999999999923e+01
4.999769999999999754e+02 1.458789999999999942e+01
4.997099999999999795e+02 1.459140000000000015e+01
4.923190000000000168e+02 1.457680000000000042e+01
4.930350000000000250e+02 1.459430000000000049e+01
5.029950000000000045e+02 1.458820000000000050e+01
5.015099999999999909e+02 1.458510000000000062e+01
4.958539999999999850e+02 1.460549999999999926e+01
4.954429999999999836e+02 1.458510000000000062e+01
4.974979999999999905e+02 1.459609999999999985e+01
5.010760000000000218e+02 1.460629999999999917e+01
5.000729999999999791e+02 1.457019999999999982e+01
4.943879999999999768e+02 1.460050000000000026e+01
4.957259999999999991e+02 1.457900000000000063e+01
4.954750000000000227e+02 1.456959999999999944e+01
5.038269999999999982e+02 1.459970000000000034e+01
5.057869999999999777e+02 1.457039999999999935e+01
4.975190000000000055e+02 1.458389999999999986e+01
4.941999999999999886e+02 1.458859999999999957e+01
5.011460000000000150e+02 1.457140000000000057e+01
5.012040000000000077e+02 1.458619999999999983e+01
4.886680000000000064e+02 1.457990000000000030e+01
4.881789999999999736e+02 1.457540000000000013e+01
4.976390000000000100e+02 1.458919999999999995e+01
4.999959999999999809e+02 1.457590000000000074e+01
5.002799999999999727e+02 1.458050000000000068e+01
4.969839999999999804e+02 1.458510000000000062e+01
4.954150000000000205e+02 1.457109999999999950e+01
5.038059999999999832e+02 1.458530000000000015e+01
5.057529999999999859e+02 1.457820000000000071e+01
4.996759999999999877e+02 1.456850000000000023e+01
4.993659999999999854e+02 1.458300000000000018e+01
5.009920000000000186e+02 1.456419999999999959e+01
4.946680000000000064e+02 1.457150000000000034e+01
4.918190000000000168e+02 1.458239999999999981e+01
5.048609999999999900e+02 1.456140000000000079e+01
5.032339999999999804e+02 1.458370000000000033e+01
4.982930000000000064e+02 1.457280000000000086e+01
4.984580000000000268e+02 1.455969999999999942e+01
4.976739999999999782e+02 1.458300000000000018e+01
5.049049999999999727e+02 1.455770000000000053e+01
5.046999999999999886e+02 1.456709999999999994e+01
4.973170000000000073e+02 1.457329999999999970e+01
4.978729999999999905e+02 1.454920000000000080e+01
5.055480000000000018e+02 1.457010000000000005e+01
5.023650000000000091e+02 1.456329999999999991e+01
4.987099999999999795e+02 1.455910000000000082e+01
5.000040000000000191e+02 1.457569999999999943e+01
5.062769999999999868e+02 1.456540000000000035e+01
5.050389999999999873e+02 1.457220000000000049e+01
5.015899999999999750e+02 1.457409999999999961e+01
5.016700000000000159e+02 1.456160000000000032e+01
5.002520000000000095e+02 1.457109999999999950e+01
5.018480000000000132e+02 1.456610000000000049e+01
5.067620000000000005e+02 1.456170000000000009e+01
5.008439999999999941e+02 1.457099999999999973e+01
4.978100000000000023e+02 1.455979999999999919e+01
5.033340000000000032e+02 1.456300000000000061e+01
5.053059999999999832e+02 1.456889999999999930e+01
4.981469999999999914e+02 1.455470000000000041e+01
4.956340000000000146e+02 1.456739999999999924e+01
5.039590000000000032e+02 1.456029999999999980e+01
5.042719999999999914e+02 1.454770000000000074e+01
5.004409999999999741e+02 1.457489999999999952e+01
5.025219999999999914e+02 1.454090000000000060e+01
5.018600000000000136e+02 1.455349999999999966e+01
4.998980000000000246e+02 1.456240000000000023e+01
5.036050000000000182e+02 1.453209999999999980e+01
5.065249999999999773e+02 1.455959999999999965e+01
5.020380000000000109e+02 1.454299999999999926e+01
4.953609999999999900e+02 1.453630000000000067e+01
4.985029999999999859e+02 1.455829999999999913e+01
5.029730000000000132e+02 1.454090000000000060e+01
5.039150000000000205e+02 1.455219999999999914e+01
5.041929999999999836e+02 1.455640000000000001e+01
5.082900000000000205e+02 1.454030000000000022e+01
5.080079999999999814e+02 1.455450000000000088e+01
5.007269999999999754e+02 1.454420000000000002e+01
4.993480000000000132e+02 1.453860000000000063e+01
5.067040000000000077e+02 1.455100000000000016e+01
5.108290000000000077e+02 1.453679999999999950e+01
5.073740000000000236e+02 1.454359999999999964e+01
5.057509999999999764e+02 1.454659999999999975e+01
5.020930000000000177e+02 1.453320000000000078e+01
5.020059999999999718e+02 1.454969999999999963e+01
5.101240000000000236e+02 1.453969999999999985e+01
5.063190000000000168e+02 1.453420000000000023e+01
5.026700000000000159e+02 1.455000000000000071e+01
5.077509999999999764e+02 1.452590000000000003e+01
5.051899999999999977e+02 1.453909999999999947e+01
5.009610000000000127e+02 1.454509999999999970e+01
5.104499999999999886e+02 1.452250000000000085e+01
5.144049999999999727e+02 1.454889999999999972e+01
5.049379999999999882e+02 1.452909999999999968e+01
5.040640000000000214e+02 1.452389999999999937e+01
5.091390000000000100e+02 1.454090000000000060e+01
5.060910000000000082e+02 1.451360000000000028e+01
4.992660000000000196e+02 1.452960000000000029e+01
5.068960000000000150e+02 1.452759999999999962e+01
5.166159999999999854e+02 1.451689999999999969e+01
5.093940000000000055e+02 1.453459999999999930e+01
5.002130000000000223e+02 1.452239999999999931e+01
5.052959999999999923e+02 1.452280000000000015e+01
5.101480000000000246e+02 1.452970000000000006e+01
5.079639999999999986e+02 1.451779999999999937e+01
5.003419999999999845e+02 1.452389999999999937e+01
5.033140000000000214e+02 1.451950000000000074e+01
5.141259999999999764e+02 1.451309999999999967e+01
5.104250000000000114e+02 1.452660000000000018e+01
5.010899999999999750e+02 1.451929999999999943e+01
5.063969999999999914e+02 1.451919999999999966e+01
5.131879999999999882e+02 1.452689999999999948e+01
5.052010000000000218e+02 1.451549999999999940e+01
5.054340000000000259e+02 1.452510000000000012e+01
5.133550000000000182e+02 1.452050000000000018e+01
5.078910000000000196e+02 1.450890000000000057e+01
5.007080000000000268e+02 1.452079999999999949e+01
5.092549999999999955e+02 1.450409999999999933e+01
5.108999999999999773e+02 1.450719999999999921e+01
5.041150000000000091e+02 1.451590000000000025e+01
5.074560000000000173e+02 1.449520000000000053e+01
5.156359999999999673e+02 1.451130000000000031e+01
5.073820000000000050e+02 1.450500000000000078e+01
5.035740000000000123e+02 1.449670000000000059e+01
5.104200000000000159e+02 1.451859999999999928e+01
5.104119999999999777e+02 1.449970000000000070e+01
5.068779999999999859e+02 1.451130000000000031e+01
5.094039999999999964e+02 1.451999999999999957e+01
5.146839999999999691e+02 1.449920000000000009e+01
5.116460000000000150e+02 1.452289999999999992e+01
5.078720000000000141e+02 1.451069999999999993e+01
5.089970000000000141e+02 1.450259999999999927e+01
5.058759999999999764e+02 1.451950000000000074e+01
5.045509999999999877e+02 1.449709999999999965e+01
5.098079999999999927e+02 1.450960000000000072e+01
5.096030000000000086e+02 1.451580000000000048e+01
5.136009999999999991e+02 1.450079999999999991e+01
5.127409999999999854e+02 1.451570000000000071e+01
5.041390000000000100e+02 1.450290000000000035e+01
5.084089999999999918e+02 1.450130000000000052e+01
5.120929999999999609e+02 1.451260000000000083e+01
5.084279999999999973e+02 1.449890000000000079e+01
5.110160000000000196e+02 1.450880000000000081e+01
5.190209999999999582e+02 1.450779999999999959e+01
5.089180000000000064e+02 1.449810000000000088e+01
5.044909999999999854e+02 1.451079999999999970e+01
5.146509999999999536e+02 1.449810000000000088e+01
5.141299999999999955e+02 1.449690000000000012e+01
5.091320000000000050e+02 1.450590000000000046e+01
5.118000000000000114e+02 1.449060000000000059e+01
5.113360000000000127e+02 1.450200000000000067e+01
5.061879999999999882e+02 1.449980000000000047e+01
5.104870000000000232e+02 1.448600000000000065e+01
5.133220000000000027e+02 1.450779999999999959e+01
5.040790000000000077e+02 1.449200000000000088e+01
5.093570000000000277e+02 1.449929999999999986e+01
5.183139999999999645e+02 1.451179999999999914e+01
5.128170000000000073e+02 1.447969999999999935e+01
5.055240000000000009e+02 1.450740000000000052e+01
5.116050000000000182e+02 1.449719999999999942e+01
5.159790000000000418e+02 1.448620000000000019e+01
5.111399999999999864e+02 1.451200000000000045e+01
5.128210000000000264e+02 1.448659999999999926e+01
5.160399999999999636e+02 1.449489999999999945e+01
5.123289999999999509e+02 1.449820000000000064e+01
5.120249999999999773e+02 1.448090000000000011e+01
5.132240000000000464e+02 1.449690000000000012e+01
5.105319999999999823e+02 1.448809999999999931e+01
5.143089999999999691e+02 1.448799999999999955e+01
5.176749999999999545e+02 1.450150000000000006e+01
5.149900000000000091e+02 1.448590000000000089e+01
5.097579999999999814e+02 1.449349999999999916e+01
5.126150000000000091e+02 1.449409999999999954e+01
5.148609999999999900e+02 1.448230000000000040e+01
5.130380000000000109e+02 1.449799999999999933e+01
5.142240000000000464e+02 1.448569999999999958e+01
5.150560000000000400e+02 1.448380000000000045e+01
5.056890000000000214e+02 1.449399999999999977e+01
5.046990000000000123e+02 1.447339999999999982e+01
5.139679999999999609e+02 1.448799999999999955e+01
5.131459999999999582e+02 1.448569999999999958e+01
5.124550000000000409e+02 1.447269999999999968e+01
5.169429999999999836e+02 1.449590000000000067e+01
5.174180000000000064e+02 1.447669999999999924e+01
5.136259999999999764e+02 1.448269999999999946e+01
5.124669999999999845e+02 1.449360000000000070e+01
5.149130000000000109e+02 1.446940000000000026e+01
5.174930000000000518e+02 1.448900000000000077e+01
5.137569999999999482e+02 1.447729999999999961e+01
5.080210000000000150e+02 1.446429999999999971e+01
5.162930000000000064e+02 1.448080000000000034e+01
5.215380000000000109e+02 1.445899999999999963e+01
5.090009999999999764e+02 1.447250000000000014e+01
5.077450000000000045e+02 1.447879999999999967e+01
5.219379999999999882e+02 1.446010000000000062e+01
5.184890000000000327e+02 1.447910000000000075e+01
5.113779999999999859e+02 1.446570000000000000e+01
5.169629999999999654e+02 1.446059999999999945e+01
5.202440000000000282e+02 1.447339999999999982e+01
5.068290000000000077e+02 1.445090000000000074e+01
5.077400000000000091e+02 1.446419999999999995e+01
5.148139999999999645e+02 1.446349999999999980e+01
5.179189999999999827e+02 1.444979999999999976e+01
5.188980000000000246e+02 1.446840000000000082e+01
5.144120000000000346e+02 1.445149999999999935e+01
5.077189999999999941e+02 1.445350000000000001e+01
5.148509999999999991e+02 1.446669999999999945e+01
5.174529999999999745e+02 1.444880000000000031e+01
5.169249999999999545e+02 1.446700000000000053e+01
5.217590000000000146e+02 1.445780000000000065e+01
5.154619999999999891e+02 1.444480000000000075e+01
5.134890000000000327e+02 1.446160000000000068e+01
5.202210000000000036e+02 1.443810000000000038e+01
5.146699999999999591e+02 1.444890000000000008e+01
5.053990000000000009e+02 1.445480000000000054e+01
5.169619999999999891e+02 1.443190000000000062e+01
5.232910000000000537e+02 1.445209999999999972e+01
5.147190000000000509e+02 1.443890000000000029e+01
5.149210000000000491e+02 1.443520000000000003e+01
5.255869999999999891e+02 1.445180000000000042e+01
5.219170000000000300e+02 1.442769999999999975e+01
5.122540000000000191e+02 1.444379999999999953e+01
5.160739999999999554e+02 1.444609999999999950e+01
5.240049999999999955e+02 1.443430000000000035e+01
5.205919999999999845e+02 1.445429999999999993e+01
5.151150000000000091e+02 1.443750000000000000e+01
5.181979999999999791e+02 1.443699999999999939e+01
5.198550000000000182e+02 1.444449999999999967e+01
5.223579999999999472e+02 1.442869999999999919e+01
5.217619999999999436e+02 1.444480000000000075e+01
5.184579999999999700e+02 1.444120000000000026e+01
5.179650000000000318e+02 1.443410000000000082e+01
5.238590000000000373e+02 1.444689999999999941e+01
5.258529999999999518e+02 1.442859999999999943e+01
5.137780000000000200e+02 1.443299999999999983e+01
5.162799999999999727e+02 1.443730000000000047e+01
5.233250000000000455e+02 1.441980000000000040e+01
5.173269999999999982e+02 1.443999999999999950e+01
5.185660000000000309e+02 1.443050000000000033e+01
5.286910000000000309e+02 1.442650000000000077e+01
5.229769999999999754e+02 1.444359999999999999e+01
5.203429999999999609e+02 1.441399999999999970e+01
5.185439999999999827e+02 1.443140000000000001e+01
5.178559999999999945e+02 1.443210000000000015e+01
5.257419999999999618e+02 1.441670000000000051e+01
5.232179999999999609e+02 1.445049999999999990e+01
5.199020000000000437e+02 1.442740000000000045e+01
5.209339999999999691e+02 1.443340000000000067e+01
5.149740000000000464e+02 1.444239999999999924e+01
5.144959999999999809e+02 1.442019999999999946e+01
5.235689999999999600e+02 1.443950000000000067e+01
5.272849999999999682e+02 1.442910000000000004e+01
5.217129999999999654e+02 1.442290000000000028e+01
5.181900000000000546e+02 1.443529999999999980e+01
5.197219999999999800e+02 1.442409999999999926e+01
5.230380000000000109e+02 1.443350000000000044e+01
5.241280000000000427e+02 1.443580000000000041e+01
5.230510000000000446e+02 1.442489999999999917e+01
5.206670000000000300e+02 1.443570000000000064e+01
5.192419999999999618e+02 1.442680000000000007e+01
5.262759999999999536e+02 1.442619999999999969e+01
5.273559999999999945e+02 1.443389999999999951e+01
5.170810000000000173e+02 1.441779999999999973e+01
5.169710000000000036e+02 1.442650000000000077e+01
5.206699999999999591e+02 1.442340000000000089e+01
5.199439999999999600e+02 1.441520000000000046e+01
5.261530000000000200e+02 1.443369999999999997e+01
5.283300000000000409e+02 1.441580000000000084e+01
5.179750000000000227e+02 1.442329999999999934e+01
5.212640000000000100e+02 1.442960000000000065e+01
5.275829999999999700e+02 1.440719999999999956e+01
5.207229999999999563e+02 1.442980000000000018e+01
5.201670000000000300e+02 1.441699999999999982e+01
5.346779999999999973e+02 1.441179999999999950e+01
5.321470000000000482e+02 1.442859999999999943e+01
5.202179999999999609e+02 1.440419999999999945e+01
5.246950000000000500e+02 1.441830000000000034e+01
5.242590000000000146e+02 1.441729999999999912e+01
5.190520000000000209e+02 1.440429999999999922e+01
5.260860000000000127e+02 1.442549999999999955e+01
5.292060000000000173e+02 1.440579999999999927e+01
5.239510000000000218e+02 1.440900000000000070e+01
5.204840000000000373e+02 1.441859999999999964e+01
5.227440000000000282e+02 1.440039999999999942e+01
5.274550000000000409e+02 1.441709999999999958e+01
5.278170000000000073e+02 1.440530000000000044e+01
5.196470000000000482e+02 1.439930000000000021e+01
5.206970000000000027e+02 1.441740000000000066e+01
5.295700000000000500e+02 1.440029999999999966e+01
5.285359999999999445e+02 1.441189999999999927e+01
5.247140000000000555e+02 1.441230000000000011e+01
5.235420000000000300e+02 1.439610000000000056e+01
5.246779999999999973e+02 1.441350000000000087e+01
5.298469999999999800e+02 1.439899999999999913e+01
5.301670000000000300e+02 1.440269999999999939e+01
5.237849999999999682e+02 1.441680000000000028e+01
5.229969999999999573e+02 1.439359999999999928e+01
5.300529999999999973e+02 1.441469999999999985e+01
5.316250000000000000e+02 1.440820000000000078e+01
5.221810000000000400e+02 1.439569999999999972e+01
5.235910000000000082e+02 1.442009999999999970e+01
5.302960000000000491e+02 1.438920000000000066e+01
5.197019999999999982e+02 1.440259999999999962e+01
5.146689999999999827e+02 1.440450000000000053e+01
5.272780000000000200e+02 1.438129999999999953e+01
5.271269999999999527e+02 1.440820000000000078e+01
5.236820000000000164e+02 1.439289999999999914e+01
5.295130000000000337e+02 1.439729999999999954e+01
5.312789999999999964e+02 1.441009999999999991e+01
5.290009999999999764e+02 1.439269999999999960e+01
5.281180000000000518e+02 1.440349999999999930e+01
5.283650000000000091e+02 1.439750000000000085e+01
5.268239999999999554e+02 1.439170000000000016e+01
5.262459999999999809e+02 1.440450000000000053e+01
5.322160000000000082e+02 1.439100000000000001e+01
5.317000000000000455e+02 1.439400000000000013e+01
5.209769999999999754e+02 1.439559999999999995e+01
5.248049999999999500e+02 1.438429999999999964e+01
5.303369999999999891e+02 1.439809999999999945e+01
5.269510000000000218e+02 1.439070000000000071e+01
5.299950000000000045e+02 1.438940000000000019e+01
5.378899999999999864e+02 1.440329999999999977e+01
5.304500000000000455e+02 1.438490000000000002e+01
5.251860000000000355e+02 1.439959999999999951e+01
5.318110000000000355e+02 1.439100000000000001e+01
5.290170000000000528e+02 1.437449999999999939e+01
5.217649999999999864e+02 1.440220000000000056e+01
5.309880000000000564e+02 1.437299999999999933e+01
5.326430000000000291e+02 1.438540000000000063e+01
5.229529999999999745e+02 1.439349999999999952e+01
5.252949999999999591e+02 1.437149999999999928e+01
5.320049999999999955e+02 1.439920000000000044e+01
5.318170000000000073e+02 1.438069999999999915e+01
5.269170000000000300e+02 1.438100000000000023e+01
5.237759999999999536e+02 1.439799999999999969e+01
5.335860000000000127e+02 1.437839999999999918e+01
5.363079999999999927e+02 1.439719999999999978e+01
5.316779999999999973e+02 1.439100000000000001e+01
5.295149999999999864e+02 1.437909999999999933e+01
5.293690000000000282e+02 1.439729999999999954e+01
5.275890000000000555e+02 1.437829999999999941e+01
5.254279999999999973e+02 1.438599999999999923e+01
5.331059999999999945e+02 1.439109999999999978e+01
5.337549999999999955e+02 1.437500000000000000e+01
5.262250000000000227e+02 1.439460000000000051e+01
5.294629999999999654e+02 1.438119999999999976e+01
5.390320000000000391e+02 1.437899999999999956e+01
5.316490000000000009e+02 1.439300000000000068e+01
5.270910000000000082e+02 1.437289999999999957e+01
5.311670000000000300e+02 1.438899999999999935e+01
5.313189999999999600e+02 1.438519999999999932e+01
5.318750000000000000e+02 1.437470000000000070e+01
5.310610000000000355e+02 1.439649999999999963e+01
5.223790000000000191e+02 1.437250000000000050e+01
5.266190000000000282e+02 1.438109999999999999e+01
5.344900000000000091e+02 1.438860000000000028e+01
5.312580000000000382e+02 1.436860000000000070e+01
5.306539999999999964e+02 1.439579999999999949e+01
5.409460000000000264e+02 1.437819999999999965e+01
5.341190000000000282e+02 1.437889999999999979e+01
5.237140000000000555e+02 1.439750000000000085e+01
5.323659999999999854e+02 1.437069999999999936e+01
5.368279999999999745e+02 1.438819999999999943e+01
5.319139999999999873e+02 1.437800000000000011e+01
5.310660000000000309e+02 1.436769999999999925e+01
5.313360000000000127e+02 1.438330000000000020e+01
5.288229999999999791e+02 1.436880000000000024e+01
5.362119999999999891e+02 1.437889999999999979e+01
5.408579999999999472e+02 1.437880000000000003e+01
5.330170000000000528e+02 1.436550000000000082e+01
5.288490000000000464e+02 1.437800000000000011e+01
5.358849999999999909e+02 1.436710000000000065e+01
5.380420000000000300e+02 1.436700000000000088e+01
5.218469999999999800e+02 1.437429999999999986e+01
5.223279999999999745e+02 1.436330000000000062e+01
5.337390000000000327e+02 1.437410000000000032e+01
5.390059999999999718e+02 1.436930000000000085e+01
5.304199999999999591e+02 1.436289999999999978e+01
5.279640000000000555e+02 1.437930000000000064e+01
5.374289999999999736e+02 1.436309999999999931e+01
5.349180000000000064e+02 1.437679999999999936e+01
5.334070000000000391e+02 1.438240000000000052e+01
5.375019999999999527e+02 1.435790000000000077e+01
5.273669999999999618e+02 1.438579999999999970e+01
5.243809999999999718e+02 1.436030000000000051e+01
5.370579999999999927e+02 1.436149999999999949e+01
5.368410000000000082e+02 1.437519999999999953e+01
5.299990000000000236e+02 1.434600000000000009e+01
5.330950000000000273e+02 1.437270000000000003e+01
5.425529999999999973e+02 1.436100000000000065e+01
5.374500000000000455e+02 1.435469999999999935e+01
5.307140000000000555e+02 1.437420000000000009e+01
5.347659999999999627e+02 1.435249999999999915e+01
5.394289999999999736e+02 1.436550000000000082e+01
5.354470000000000027e+02 1.436469999999999914e+01
5.266889999999999645e+02 1.434950000000000081e+01
5.352419999999999618e+02 1.436700000000000088e+01
5.408569999999999709e+02 1.435139999999999993e+01
5.340579999999999927e+02 1.435749999999999993e+01
5.283709999999999809e+02 1.436570000000000036e+01
5.363150000000000546e+02 1.434709999999999930e+01
5.429809999999999945e+02 1.436630000000000074e+01
5.336660000000000537e+02 1.435769999999999946e+01
5.323390000000000555e+02 1.435350000000000037e+01
5.473269999999999982e+02 1.436749999999999972e+01
5.435869999999999891e+02 1.434399999999999942e+01
5.325170000000000528e+02 1.435989999999999966e+01
5.346449999999999818e+02 1.435839999999999961e+01
5.396770000000000209e+02 1.434680000000000000e+01
5.412390000000000327e+02 1.436950000000000038e+01
5.358930000000000291e+02 1.434650000000000070e+01
5.306100000000000136e+02 1.435629999999999917e+01
5.376299999999999955e+02 1.436480000000000068e+01
5.403590000000000373e+02 1.434490000000000087e+01
5.327319999999999709e+02 1.437209999999999965e+01
5.377000000000000455e+02 1.435769999999999946e+01
5.474470000000000027e+02 1.435699999999999932e+01
5.363049999999999500e+02 1.437160000000000082e+01
5.326939999999999600e+02 1.434849999999999959e+01
5.423809999999999718e+02 1.436500000000000021e+01
5.424020000000000437e+02 1.435779999999999923e+01
5.372530000000000427e+02 1.435149999999999970e+01
5.370009999999999764e+02 1.436609999999999943e+01
5.390309999999999491e+02 1.435110000000000063e+01
5.387119999999999891e+02 1.435890000000000022e+01
5.426730000000000018e+02 1.436309999999999931e+01
5.439829999999999472e+02 1.435519999999999996e+01
5.395030000000000427e+02 1.436550000000000082e+01
5.403429999999999609e+02 1.435159999999999947e+01
5.412859999999999445e+02 1.434929999999999950e+01
5.330059999999999718e+02 1.435779999999999923e+01
5.359289999999999736e+02 1.434830000000000005e+01
5.456549999999999727e+02 1.436069999999999958e+01
5.450240000000000009e+02 1.435340000000000060e+01
5.395940000000000509e+02 1.434559999999999924e+01
5.379859999999999900e+02 1.436149999999999949e+01
5.384089999999999918e+02 1.433990000000000009e+01
5.439539999999999509e+02 1.435449999999999982e+01
5.468250000000000455e+02 1.435670000000000002e+01
5.382150000000000318e+02 1.433590000000000053e+01
5.359239999999999782e+02 1.436200000000000010e+01
5.404779999999999518e+02 1.433130000000000059e+01
5.362690000000000055e+02 1.433999999999999986e+01
5.380629999999999882e+02 1.435079999999999956e+01
5.471180000000000518e+02 1.432390000000000008e+01
5.427500000000000000e+02 1.434880000000000067e+01
5.362240000000000464e+02 1.433460000000000001e+01
5.405510000000000446e+02 1.433440000000000047e+01
5.430410000000000537e+02 1.435019999999999918e+01
5.392759999999999536e+02 1.433350000000000080e+01
5.421309999999999718e+02 1.434970000000000034e+01
5.510049999999999955e+02 1.434329999999999927e+01
5.399539999999999509e+02 1.433239999999999981e+01
5.333400000000000318e+02 1.434789999999999921e+01
5.412179999999999609e+02 1.433399999999999963e+01
5.446889999999999645e+02 1.434409999999999918e+01
5.431849999999999454e+02 1.434989999999999988e+01
5.360080000000000382e+02 1.433689999999999998e+01
5.394750000000000227e+02 1.435609999999999964e+01
5.531169999999999618e+02 1.434450000000000003e+01
5.443390000000000555e+02 1.434459999999999980e+01
5.373999999999999773e+02 1.435699999999999932e+01
5.423210000000000264e+02 1.433360000000000056e+01
5.467069999999999936e+02 1.435130000000000017e+01
5.447500000000000000e+02 1.434050000000000047e+01
5.392949999999999591e+02 1.432360000000000078e+01
5.421299999999999955e+02 1.434110000000000085e+01
5.408940000000000055e+02 1.431530000000000058e+01
5.424840000000000373e+02 1.433089999999999975e+01
5.506879999999999882e+02 1.433249999999999957e+01
5.445320000000000391e+02 1.431339999999999968e+01
5.375589999999999691e+02 1.433460000000000001e+01
5.408379999999999654e+02 1.431310000000000038e+01
5.425739999999999554e+02 1.431760000000000055e+01
5.448799999999999955e+02 1.432740000000000080e+01
5.456019999999999754e+02 1.430400000000000027e+01
5.404410000000000309e+02 1.432559999999999967e+01
5.418110000000000355e+02 1.431670000000000087e+01
5.526019999999999754e+02 1.431429999999999936e+01
5.460639999999999645e+02 1.433169999999999966e+01
5.373329999999999700e+02 1.430899999999999928e+01
5.421620000000000346e+02 1.432199999999999918e+01
5.460009999999999764e+02 1.431789999999999985e+01
5.447649999999999864e+02 1.430519999999999925e+01
5.414759999999999991e+02 1.432850000000000001e+01
5.464180000000000064e+02 1.431300000000000061e+01
5.532010000000000218e+02 1.432380000000000031e+01
5.474539999999999509e+02 1.432920000000000016e+01
5.447010000000000218e+02 1.430930000000000035e+01
5.443899999999999864e+02 1.432980000000000054e+01
5.431810000000000400e+02 1.431499999999999950e+01
5.487110000000000127e+02 1.431600000000000072e+01
5.540670000000000073e+02 1.433029999999999937e+01
5.461430000000000291e+02 1.430630000000000024e+01
5.440049999999999955e+02 1.432680000000000042e+01
5.481459999999999582e+02 1.432089999999999996e+01
5.437229999999999563e+02 1.431220000000000070e+01
5.361209999999999809e+02 1.433230000000000004e+01
5.476449999999999818e+02 1.430889999999999951e+01
5.515839999999999463e+02 1.432419999999999938e+01
5.428869999999999436e+02 1.432799999999999940e+01
5.470359999999999445e+02 1.431060000000000088e+01
5.520449999999999591e+02 1.433169999999999966e+01
5.427169999999999845e+02 1.431290000000000084e+01
5.385439999999999827e+02 1.431729999999999947e+01
5.490579999999999927e+02 1.432520000000000060e+01
5.505800000000000409e+02 1.430489999999999995e+01
5.435389999999999873e+02 1.432269999999999932e+01
5.430890000000000555e+02 1.431370000000000076e+01
5.507670000000000528e+02 1.431049999999999933e+01
5.497899999999999636e+02 1.432319999999999993e+01
5.439980000000000473e+02 1.430610000000000070e+01
5.454619999999999891e+02 1.432000000000000028e+01
5.541499999999999773e+02 1.431850000000000023e+01
5.521109999999999900e+02 1.430799999999999983e+01
5.444800000000000182e+02 1.432349999999999923e+01
5.448970000000000482e+02 1.430579999999999963e+01
5.477680000000000291e+02 1.431530000000000058e+01
5.513129999999999882e+02 1.432280000000000086e+01
5.508970000000000482e+02 1.430250000000000021e+01
5.408300000000000409e+02 1.432579999999999920e+01
5.451420000000000528e+02 1.430620000000000047e+01
5.535879999999999654e+02 1.430460000000000065e+01
5.508110000000000355e+02 1.432419999999999938e+01
5.496970000000000027e+02 1.429359999999999964e+01
5.453260000000000218e+02 1.432360000000000078e+01
5.479790000000000418e+02 1.431409999999999982e+01
5.558139999999999645e+02 1.430599999999999916e+01
5.494220000000000255e+02 1.432830000000000048e+01
5.444039999999999964e+02 1.430310000000000059e+01
5.471549999999999727e+02 1.431760000000000055e+01
5.483460000000000036e+02 1.431709999999999994e+01
5.526390000000000100e+02 1.430659999999999954e+01
5.501250000000000000e+02 1.432070000000000043e+01
5.425069999999999482e+02 1.430669999999999931e+01
5.480180000000000291e+02 1.431029999999999980e+01
5.583980000000000246e+02 1.431659999999999933e+01
5.488990000000000009e+02 1.430760000000000076e+01
5.403529999999999518e+02 1.432220000000000049e+01
5.582140000000000555e+02 1.431489999999999974e+01
5.563390000000000555e+02 1.431119999999999948e+01
5.446079999999999472e+02 1.432210000000000072e+01
5.490910000000000082e+02 1.430550000000000033e+01
5.578079999999999927e+02 1.431620000000000026e+01
5.489650000000000318e+02 1.431189999999999962e+01
5.439610000000000127e+02 1.430039999999999978e+01
5.512259999999999991e+02 1.432070000000000043e+01
5.530950000000000273e+02 1.430139999999999922e+01
5.465549999999999500e+02 1.431620000000000026e+01
5.501109999999999900e+02 1.432590000000000074e+01
5.589679999999999609e+02 1.430829999999999913e+01
5.522809999999999491e+02 1.433360000000000056e+01
5.477050000000000409e+02 1.431569999999999965e+01
5.500620000000000118e+02 1.431859999999999999e+01
5.586649999999999636e+02 1.433409999999999940e+01
5.604439999999999600e+02 1.431320000000000014e+01
5.432830000000000155e+02 1.433549999999999969e+01
5.475309999999999491e+02 1.432670000000000066e+01
5.582150000000000318e+02 1.431850000000000023e+01
5.541140000000000327e+02 1.433639999999999937e+01
5.467949999999999591e+02 1.431460000000000043e+01
5.476280000000000427e+02 1.432959999999999923e+01
5.527709999999999582e+02 1.433169999999999966e+01
5.582960000000000491e+02 1.431569999999999965e+01
5.524429999999999836e+02 1.433329999999999949e+01
5.489109999999999445e+02 1.431559999999999988e+01
5.500510000000000446e+02 1.432029999999999959e+01
5.525739999999999554e+02 1.433000000000000007e+01
5.554450000000000500e+02 1.431099999999999994e+01
5.517799999999999727e+02 1.433019999999999960e+01
5.511050000000000182e+02 1.431969999999999921e+01
5.568189999999999600e+02 1.431390000000000029e+01
5.548579999999999472e+02 1.432890000000000086e+01
5.483419999999999845e+02 1.430579999999999963e+01
5.495230000000000246e+02 1.432499999999999929e+01
5.544270000000000209e+02 1.432310000000000016e+01
5.549439999999999600e+02 1.430770000000000053e+01
5.539539999999999509e+02 1.433489999999999931e+01
5.538640000000000327e+02 1.430710000000000015e+01
5.492720000000000482e+02 1.432169999999999987e+01
5.526409999999999627e+02 1.432970000000000077e+01
5.641480000000000246e+02 1.430610000000000070e+01
5.548700000000000045e+02 1.433810000000000073e+01
5.466250000000000000e+02 1.431850000000000023e+01
5.521799999999999500e+02 1.432089999999999996e+01
5.562160000000000082e+02 1.433039999999999914e+01
5.554550000000000409e+02 1.431049999999999933e+01
5.503010000000000446e+02 1.432789999999999964e+01
5.539089999999999918e+02 1.432220000000000049e+01
5.617670000000000528e+02 1.432109999999999950e+01
5.560879999999999654e+02 1.433440000000000047e+01
5.489139999999999873e+02 1.432039999999999935e+01
5.549489999999999554e+02 1.432859999999999978e+01
5.655220000000000482e+02 1.432929999999999993e+01
5.581699999999999591e+02 1.432160000000000011e+01
5.541050000000000182e+02 1.433590000000000053e+01
5.564379999999999882e+02 1.432210000000000072e+01
5.537659999999999627e+02 1.432440000000000069e+01
5.472640000000000100e+02 1.432949999999999946e+01
5.514260000000000446e+02 1.431370000000000076e+01
5.563490000000000464e+02 1.433709999999999951e+01
5.584360000000000355e+02 1.432559999999999967e+01
5.571820000000000164e+02 1.432210000000000072e+01
5.496680000000000064e+02 1.434319999999999951e+01
5.545349999999999682e+02 1.431259999999999977e+01
5.680249999999999773e+02 1.433810000000000073e+01
5.573930000000000291e+02 1.433169999999999966e+01
5.507459999999999809e+02 1.432049999999999912e+01
5.562300000000000182e+02 1.434800000000000075e+01
5.570950000000000273e+02 1.432249999999999979e+01
5.562450000000000045e+02 1.433810000000000073e+01
5.599560000000000173e+02 1.434079999999999977e+01
5.548809999999999718e+02 1.432119999999999926e+01
5.434990000000000236e+02 1.434029999999999916e+01
5.559579999999999700e+02 1.432169999999999987e+01
5.621209999999999809e+02 1.432370000000000054e+01
5.563310000000000173e+02 1.433399999999999963e+01
5.537619999999999436e+02 1.431290000000000084e+01
5.564869999999999663e+02 1.433430000000000071e+01
5.606879999999999882e+02 1.433189999999999920e+01
5.598110000000000355e+02 1.433039999999999914e+01
5.605850000000000364e+02 1.434839999999999982e+01
5.538899999999999864e+02 1.432530000000000037e+01
5.517899999999999636e+02 1.433789999999999942e+01
5.590389999999999873e+02 1.433639999999999937e+01
5.610810000000000173e+02 1.432269999999999932e+01
5.589420000000000073e+02 1.434490000000000087e+01
5.598260000000000218e+02 1.432429999999999914e+01
5.610729999999999791e+02 1.432929999999999993e+01
5.605199999999999818e+02 1.433500000000000085e+01
5.591200000000000045e+02 1.431209999999999916e+01
5.572279999999999518e+02 1.433569999999999922e+01
5.578369999999999891e+02 1.432099999999999973e+01
5.586779999999999973e+02 1.432080000000000020e+01
5.613719999999999573e+02 1.433900000000000041e+01
5.638179999999999836e+02 1.431550000000000011e+01
5.576979999999999791e+02 1.433580000000000076e+01
5.529800000000000182e+02 1.432799999999999940e+01
5.634990000000000236e+02 1.431719999999999970e+01
5.671059999999999945e+02 1.433730000000000082e+01
5.584039999999999964e+02 1.431589999999999918e+01
5.589339999999999691e+02 1.432339999999999947e+01
5.570420000000000300e+02 1.432130000000000081e+01
5.477060000000000173e+02 1.430749999999999922e+01
5.562970000000000255e+02 1.432770000000000010e+01
5.636299999999999955e+02 1.431830000000000069e+01
5.618319999999999936e+02 1.432499999999999929e+01
5.570990000000000464e+02 1.433389999999999986e+01
5.613060000000000400e+02 1.431990000000000052e+01
5.700839999999999463e+02 1.433380000000000010e+01
5.627010000000000218e+02 1.432590000000000074e+01
5.568079999999999927e+02 1.432150000000000034e+01
5.632609999999999673e+02 1.433399999999999963e+01
5.632019999999999982e+02 1.431630000000000003e+01
5.521649999999999636e+02 1.432970000000000077e+01
5.568079999999999927e+02 1.432879999999999932e+01
5.689829999999999472e+02 1.431339999999999968e+01
5.600529999999999973e+02 1.434210000000000029e+01
5.580729999999999791e+02 1.432000000000000028e+01
5.697809999999999491e+02 1.433200000000000074e+01
5.678619999999999663e+02 1.434389999999999965e+01
5.572849999999999682e+02 1.431370000000000076e+01
5.632680000000000291e+02 1.434229999999999983e+01
5.682450000000000045e+02 1.431589999999999918e+01
5.593469999999999800e+02 1.431279999999999930e+01
5.553289999999999509e+02 1.432890000000000086e+01
5.599569999999999936e+02 1.430920000000000059e+01
5.625380000000000109e+02 1.433079999999999998e+01
5.648010000000000446e+02 1.432590000000000074e+01
5.622019999999999982e+02 1.432060000000000066e+01
5.569109999999999445e+02 1.433469999999999978e+01
5.630470000000000255e+02 1.431789999999999985e+01
5.701440000000000055e+02 1.432740000000000080e+01
5.625059999999999718e+02 1.433099999999999952e+01
5.565099999999999909e+02 1.431920000000000037e+01
5.669650000000000318e+02 1.433600000000000030e+01
5.717190000000000509e+02 1.432729999999999926e+01
5.622889999999999873e+02 1.433409999999999940e+01
5.660829999999999700e+02 1.434309999999999974e+01
5.676330000000000382e+02 1.432140000000000057e+01
5.600739999999999554e+02 1.433430000000000071e+01
5.627340000000000373e+02 1.432269999999999932e+01
5.657369999999999663e+02 1.431739999999999924e+01
5.689049999999999727e+02 1.433530000000000015e+01
5.687630000000000337e+02 1.431320000000000014e+01
5.545040000000000191e+02 1.433099999999999952e+01
5.614519999999999982e+02 1.432959999999999923e+01
5.715850000000000364e+02 1.431429999999999936e+01
5.657359999999999900e+02 1.433789999999999942e+01
5.632839999999999918e+02 1.431439999999999912e+01
5.641130000000000564e+02 1.432269999999999932e+01
5.684020000000000437e+02 1.433099999999999952e+01
5.721970000000000027e+02 1.431320000000000014e+01
5.637569999999999482e+02 1.433789999999999942e+01
5.634249999999999545e+02 1.432060000000000066e+01
5.716119999999999663e+02 1.431850000000000023e+01
5.690349999999999682e+02 1.433290000000000042e+01
5.592210000000000036e+02 1.431279999999999930e+01
5.646380000000000337e+02 1.433300000000000018e+01
5.746670000000000300e+02 1.432949999999999946e+01
5.634990000000000236e+02 1.432590000000000074e+01
5.591889999999999645e+02 1.434360000000000035e+01
5.726200000000000045e+02 1.432259999999999955e+01
5.657119999999999891e+02 1.433300000000000018e+01
5.589279999999999973e+02 1.433389999999999986e+01
5.706789999999999736e+02 1.431959999999999944e+01
5.722780000000000200e+02 1.433549999999999969e+01
5.634370000000000118e+02 1.432199999999999918e+01
5.642279999999999518e+02 1.432690000000000019e+01
5.744470000000000027e+02 1.433430000000000071e+01
5.656140000000000327e+02 1.431750000000000078e+01
5.539379999999999882e+02 1.433740000000000059e+01
5.643680000000000518e+02 1.432649999999999935e+01
5.693730000000000473e+02 1.432179999999999964e+01
5.695769999999999982e+02 1.434120000000000061e+01
5.654059999999999491e+02 1.431380000000000052e+01
5.607609999999999673e+02 1.433689999999999998e+01
5.672419999999999618e+02 1.433460000000000001e+01
5.735159999999999627e+02 1.431850000000000023e+01
5.716420000000000528e+02 1.434500000000000064e+01
5.686549999999999727e+02 1.431349999999999945e+01
5.650069999999999482e+02 1.433039999999999914e+01
5.682659999999999627e+02 1.433559999999999945e+01
5.726570000000000391e+02 1.431700000000000017e+01
5.666000000000000227e+02 1.433970000000000056e+01
5.612740000000000009e+02 1.432339999999999947e+01
5.707150000000000318e+02 1.432770000000000010e+01
5.742659999999999627e+02 1.433789999999999942e+01
5.663990000000000009e+02 1.432220000000000049e+01
5.638769999999999527e+02 1.433309999999999995e+01
5.744070000000000391e+02 1.432380000000000031e+01
5.787400000000000091e+02 1.432039999999999935e+01
5.645900000000000318e+02 1.433319999999999972e+01
5.660339999999999918e+02 1.431760000000000055e+01
5.746280000000000427e+02 1.432489999999999952e+01
5.687459999999999809e+02 1.432280000000000086e+01
5.580240000000000009e+02 1.430760000000000076e+01
5.657849999999999682e+02 1.432230000000000025e+01
5.693550000000000182e+02 1.430359999999999943e+01
5.702179999999999609e+02 1.431140000000000079e+01
5.741150000000000091e+02 1.432160000000000011e+01
5.665529999999999973e+02 1.429390000000000072e+01
5.595620000000000118e+02 1.432460000000000022e+01
5.751440000000000055e+02 1.429860000000000042e+01
5.744439999999999600e+02 1.429679999999999929e+01
5.644249999999999545e+02 1.431980000000000075e+01
5.681209999999999809e+02 1.429030000000000022e+01
5.729270000000000209e+02 1.431939999999999991e+01
5.706159999999999854e+02 1.431230000000000047e+01
5.693920000000000528e+02 1.430649999999999977e+01
5.751309999999999718e+02 1.432760000000000034e+01
5.805259999999999536e+02 1.430879999999999974e+01
5.698540000000000418e+02 1.432329999999999970e+01
5.667309999999999945e+02 1.432399999999999984e+01
5.739139999999999873e+02 1.430850000000000044e+01
5.720839999999999463e+02 1.432760000000000034e+01
5.612559999999999718e+02 1.431049999999999933e+01
5.595460000000000491e+02 1.431339999999999968e+01
5.711499999999999773e+02 1.432399999999999984e+01
5.718830000000000382e+02 1.430710000000000015e+01
5.739819999999999709e+02 1.432920000000000016e+01
5.780069999999999482e+02 1.431770000000000032e+01
5.674890000000000327e+02 1.431220000000000070e+01
5.650570000000000164e+02 1.432939999999999969e+01
5.743229999999999791e+02 1.430380000000000074e+01
5.748400000000000318e+02 1.432070000000000043e+01
5.703220000000000027e+02 1.431739999999999924e+01
5.728429999999999609e+02 1.430310000000000059e+01
5.855449999999999591e+02 1.432729999999999926e+01
5.787649999999999864e+02 1.430259999999999998e+01
5.706399999999999864e+02 1.431370000000000076e+01
5.740480000000000018e+02 1.431649999999999956e+01
5.757549999999999955e+02 1.429480000000000040e+01
5.666580000000000155e+02 1.431630000000000003e+01
5.669109999999999445e+02 1.429829999999999934e+01
5.762549999999999955e+02 1.430230000000000068e+01
5.738859999999999673e+02 1.431600000000000072e+01
5.739339999999999691e+02 1.429809999999999981e+01
5.778980000000000246e+02 1.431320000000000014e+01
5.716760000000000446e+02 1.430400000000000027e+01
5.666290000000000191e+02 1.429899999999999949e+01
5.753690000000000282e+02 1.431179999999999986e+01
5.754139999999999873e+02 1.429780000000000051e+01
5.722369999999999663e+02 1.430850000000000044e+01
5.749690000000000509e+02 1.430860000000000021e+01
5.750890000000000555e+02 1.430000000000000071e+01
5.765289999999999964e+02 1.431589999999999918e+01
5.760259999999999536e+02 1.430240000000000045e+01
5.669900000000000091e+02 1.430930000000000035e+01
5.712780000000000200e+02 1.432000000000000028e+01
5.840689999999999600e+02 1.430109999999999992e+01
5.749479999999999791e+02 1.432779999999999987e+01
5.698700000000000045e+02 1.431429999999999936e+01
5.821119999999999663e+02 1.430899999999999928e+01
5.818600000000000136e+02 1.433150000000000013e+01
5.726380000000000337e+02 1.429649999999999999e+01
5.730670000000000073e+02 1.432510000000000083e+01
5.793319999999999936e+02 1.431639999999999979e+01
5.786699999999999591e+02 1.430349999999999966e+01
5.674950000000000045e+02 1.432610000000000028e+01
5.720960000000000036e+02 1.429920000000000080e+01
5.789439999999999600e+02 1.431080000000000041e+01
5.788600000000000136e+02 1.431199999999999939e+01
5.774429999999999836e+02 1.429579999999999984e+01
5.738949999999999818e+02 1.431380000000000052e+01
5.747179999999999609e+02 1.430230000000000068e+01
5.776639999999999873e+02 1.430509999999999948e+01
5.789389999999999645e+02 1.431520000000000081e+01
5.814829999999999472e+02 1.429959999999999987e+01
5.790979999999999563e+02 1.431499999999999950e+01
5.737459999999999809e+02 1.430840000000000067e+01
5.772839999999999918e+02 1.430080000000000062e+01
5.845579999999999927e+02 1.431460000000000043e+01
5.760510000000000446e+02 1.429429999999999978e+01
5.699149999999999636e+02 1.430649999999999977e+01
5.796059999999999945e+02 1.430640000000000001e+01
5.796430000000000291e+02 1.429219999999999935e+01
5.743189999999999600e+02 1.431889999999999930e+01
5.883909999999999627e+02 1.429950000000000010e+01
5.964049999999999727e+02 1.430840000000000067e+01
5.743029999999999973e+02 1.432259999999999955e+01
5.712680000000000291e+02 1.430380000000000074e+01
5.824199999999999591e+02 1.432929999999999993e+01
5.842050000000000409e+02 1.431320000000000014e+01
5.772319999999999709e+02 1.430979999999999919e+01
5.759180000000000064e+02 1.432540000000000013e+01
5.776670000000000300e+02 1.430219999999999914e+01
5.835059999999999718e+02 1.432520000000000060e+01
5.848650000000000091e+02 1.432290000000000063e+01
5.772430000000000518e+02 1.431470000000000020e+01
5.800670000000000073e+02 1.433380000000000010e+01
5.846849999999999454e+02 1.430940000000000012e+01
5.737350000000000136e+02 1.431709999999999994e+01
5.749840000000000373e+02 1.432019999999999982e+01
5.843630000000000564e+02 1.430499999999999972e+01
5.825689999999999600e+02 1.432910000000000039e+01
5.745460000000000491e+02 1.431559999999999988e+01
5.752889999999999873e+02 1.431859999999999999e+01
5.913609999999999900e+02 1.432879999999999932e+01
5.876630000000000109e+02 1.430599999999999916e+01
5.776219999999999573e+02 1.432360000000000078e+01
5.801509999999999536e+02 1.431029999999999980e+01
5.813700000000000045e+02 1.430199999999999960e+01
5.788269999999999982e+02 1.432119999999999926e+01
5.753189999999999600e+02 1.429390000000000072e+01
5.766770000000000209e+02 1.431359999999999921e+01
5.860679999999999836e+02 1.431739999999999924e+01
5.850900000000000318e+02 1.429599999999999937e+01
5.769080000000000155e+02 1.433629999999999960e+01
5.793709999999999809e+02 1.430199999999999960e+01
5.813750000000000000e+02 1.431639999999999979e+01
5.805249999999999773e+02 1.432680000000000042e+01
5.823980000000000246e+02 1.430349999999999966e+01
5.835910000000000082e+02 1.433039999999999914e+01
5.833730000000000473e+02 1.431680000000000064e+01
5.784710000000000036e+02 1.431850000000000023e+01
5.829719999999999800e+02 1.432949999999999946e+01
5.915249999999999773e+02 1.431179999999999986e+01
5.829360000000000355e+02 1.432189999999999941e+01
5.810560000000000400e+02 1.431700000000000017e+01
5.831420000000000528e+02 1.430990000000000073e+01
5.818519999999999754e+02 1.432339999999999947e+01
5.753070000000000164e+02 1.431060000000000088e+01
5.760679999999999836e+02 1.431990000000000052e+01
5.895119999999999436e+02 1.432809999999999917e+01
5.859610000000000127e+02 1.431719999999999970e+01
5.754260000000000446e+02 1.433939999999999948e+01
5.804120000000000346e+02 1.432939999999999969e+01
5.858920000000000528e+02 1.433099999999999952e+01
5.844379999999999882e+02 1.434619999999999962e+01
5.796900000000000546e+02 1.431760000000000055e+01
5.779089999999999918e+02 1.434249999999999936e+01
5.912559999999999718e+02 1.433230000000000004e+01
5.872899999999999636e+02 1.431969999999999921e+01
5.787989999999999782e+02 1.434689999999999976e+01
5.839489999999999554e+02 1.431569999999999965e+01
5.891299999999999955e+02 1.433450000000000024e+01
5.886570000000000391e+02 1.433339999999999925e+01
5.816380000000000337e+02 1.431359999999999921e+01
5.835879999999999654e+02 1.433259999999999934e+01
5.852939999999999827e+02 1.431230000000000047e+01
5.761330000000000382e+02 1.431670000000000087e+01
5.810349999999999682e+02 1.432380000000000031e+01
5.874510000000000218e+02 1.431010000000000026e+01
5.794479999999999791e+02 1.432680000000000042e+01
5.871109999999999900e+02 1.431879999999999953e+01
5.903129999999999882e+02 1.431370000000000076e+01
5.798750000000000000e+02 1.432440000000000069e+01
5.821190000000000282e+02 1.430700000000000038e+01
5.893229999999999791e+02 1.431630000000000003e+01
5.869199999999999591e+02 1.431509999999999927e+01
5.875879999999999654e+02 1.430219999999999914e+01
5.855860000000000127e+02 1.431780000000000008e+01
5.828920000000000528e+02 1.429770000000000074e+01
5.836029999999999518e+02 1.430550000000000033e+01
5.877359999999999900e+02 1.431569999999999965e+01
5.963759999999999764e+02 1.429540000000000077e+01
5.893990000000000009e+02 1.431889999999999930e+01
5.838289999999999509e+02 1.430070000000000086e+01
5.873049999999999500e+02 1.429780000000000051e+01
5.869260000000000446e+02 1.431329999999999991e+01
5.796609999999999445e+02 1.428659999999999997e+01
5.774729999999999563e+02 1.430879999999999974e+01
5.882580000000000382e+02 1.430470000000000041e+01
5.887599999999999909e+02 1.429570000000000007e+01
5.870499999999999545e+02 1.431709999999999994e+01
5.851829999999999927e+02 1.429390000000000072e+01
5.788260000000000218e+02 1.430710000000000015e+01
5.821159999999999854e+02 1.431370000000000076e+01
5.893139999999999645e+02 1.430390000000000050e+01
5.855069999999999482e+02 1.432879999999999932e+01
5.891770000000000209e+02 1.431400000000000006e+01
5.926689999999999827e+02 1.431729999999999947e+01
5.842190000000000509e+02 1.432799999999999940e+01
5.810789999999999509e+02 1.430700000000000038e+01
5.902670000000000528e+02 1.432479999999999976e+01
5.960259999999999536e+02 1.431659999999999933e+01
5.851309999999999718e+02 1.431049999999999933e+01
5.807880000000000109e+02 1.432540000000000013e+01
5.915940000000000509e+02 1.430000000000000071e+01
5.896319999999999482e+02 1.431620000000000026e+01
5.846000000000000227e+02 1.431600000000000072e+01
5.955470000000000255e+02 1.429959999999999987e+01
6.051079999999999472e+02 1.432779999999999987e+01
5.874800000000000182e+02 1.430419999999999980e+01
5.831050000000000182e+02 1.431450000000000067e+01
5.952999999999999545e+02 1.432080000000000020e+01
5.947039999999999509e+02 1.429059999999999953e+01
5.844740000000000464e+02 1.431620000000000026e+01
5.896689999999999827e+02 1.429649999999999999e+01
5.930289999999999964e+02 1.429620000000000068e+01
5.821730000000000018e+02 1.431259999999999977e+01
5.815839999999999463e+02 1.429369999999999941e+01
5.967229999999999563e+02 1.430990000000000073e+01
5.928740000000000236e+02 1.430509999999999948e+01
5.841799999999999500e+02 1.430010000000000048e+01
5.880049999999999955e+02 1.431370000000000076e+01
5.970099999999999909e+02 1.430119999999999969e+01
5.961950000000000500e+02 1.430560000000000009e+01
5.945539999999999736e+02 1.430550000000000033e+01
5.900170000000000528e+02 1.429570000000000007e+01
5.868700000000000045e+02 1.430829999999999913e+01
5.914400000000000546e+02 1.429780000000000051e+01
5.953150000000000546e+02 1.430180000000000007e+01
5.935009999999999764e+02 1.431770000000000032e+01
5.928909999999999627e+02 1.430369999999999919e+01
5.971050000000000182e+02 1.432119999999999926e+01
5.945399999999999636e+02 1.431160000000000032e+01
5.906470000000000482e+02 1.429959999999999987e+01
5.889510000000000218e+02 1.432779999999999987e+01
5.883880000000000337e+02 1.429950000000000010e+01
5.931799999999999500e+02 1.432339999999999947e+01
5.991599999999999682e+02 1.432719999999999949e+01
5.947279999999999518e+02 1.430439999999999934e+01
5.902210000000000036e+02 1.433220000000000027e+01
5.911219999999999573e+02 1.430889999999999951e+01
5.923460000000000036e+02 1.431550000000000011e+01
5.951150000000000091e+02 1.432569999999999943e+01
5.890979999999999563e+02 1.430119999999999969e+01
5.869890000000000327e+02 1.431980000000000075e+01
5.948750000000000000e+02 1.430910000000000082e+01
5.972559999999999718e+02 1.430640000000000001e+01
5.914669999999999845e+02 1.432729999999999926e+01
5.891689999999999827e+02 1.430959999999999965e+01
5.957150000000000318e+02 1.432329999999999970e+01
5.975040000000000191e+02 1.432349999999999923e+01
5.892150000000000318e+02 1.430840000000000067e+01
5.880910000000000082e+02 1.432160000000000011e+01
5.867889999999999873e+02 1.429860000000000042e+01
5.818070000000000164e+02 1.430240000000000045e+01
5.899489999999999554e+02 1.431659999999999933e+01
5.943150000000000546e+02 1.429979999999999940e+01
5.965960000000000036e+02 1.432339999999999947e+01
5.931330000000000382e+02 1.431320000000000014e+01
5.876169999999999618e+02 1.430770000000000053e+01
5.923609999999999900e+02 1.433169999999999966e+01
5.951539999999999964e+02 1.430310000000000059e+01
5.922799999999999727e+02 1.432409999999999961e+01
5.962469999999999573e+02 1.432160000000000011e+01
5.968650000000000091e+02 1.429739999999999966e+01
5.869020000000000437e+02 1.432510000000000083e+01
5.902400000000000091e+02 1.429899999999999949e+01
5.937409999999999854e+02 1.430899999999999928e+01
5.954220000000000255e+02 1.431690000000000040e+01
5.976150000000000091e+02 1.429720000000000013e+01
5.858700000000000045e+02 1.431450000000000067e+01
5.838300000000000409e+02 1.430579999999999963e+01
5.940149999999999864e+02 1.430410000000000004e+01
5.937619999999999436e+02 1.431489999999999974e+01
5.963289999999999509e+02 1.430369999999999919e+01
6.016050000000000182e+02 1.431250000000000000e+01
5.947580000000000382e+02 1.430940000000000012e+01
5.895610000000000355e+02 1.429969999999999963e+01
5.945230000000000246e+02 1.431039999999999957e+01
5.942259999999999991e+02 1.430119999999999969e+01
5.955779999999999745e+02 1.430819999999999936e+01
6.033079999999999927e+02 1.431690000000000040e+01
6.001649999999999636e+02 1.430070000000000086e+01
5.920349999999999682e+02 1.432119999999999926e+01
5.929619999999999891e+02 1.431279999999999930e+01
6.020009999999999764e+02 1.430920000000000059e+01
6.003940000000000055e+02 1.433079999999999998e+01
5.918479999999999563e+02 1.429920000000000080e+01
5.960750000000000455e+02 1.431680000000000064e+01
5.979589999999999463e+02 1.431179999999999986e+01
5.929710000000000036e+02 1.429770000000000074e+01
5.973579999999999472e+02 1.432779999999999987e+01
6.070750000000000455e+02 1.430519999999999925e+01
6.024589999999999463e+02 1.431470000000000020e+01
5.990019999999999527e+02 1.432220000000000049e+01
5.997269999999999754e+02 1.429979999999999940e+01
5.996760000000000446e+02 1.431930000000000014e+01
5.970829999999999700e+02 1.430579999999999963e+01
5.940739999999999554e+02 1.430589999999999939e+01
5.963750000000000000e+02 1.432450000000000045e+01
6.013719999999999573e+02 1.430680000000000085e+01
5.973550000000000182e+02 1.432210000000000072e+01
5.875199999999999818e+02 1.431760000000000055e+01
5.952490000000000236e+02 1.430289999999999928e+01
6.011660000000000537e+02 1.432249999999999979e+01
5.990829999999999700e+02 1.430770000000000053e+01
5.957300000000000182e+02 1.431479999999999997e+01
5.883390000000000555e+02 1.432380000000000031e+01
5.943269999999999982e+02 1.430269999999999975e+01
6.032989999999999782e+02 1.432370000000000054e+01
5.987269999999999754e+02 1.431070000000000064e+01
5.942619999999999436e+02 1.430400000000000027e+01
6.075209999999999582e+02 1.432549999999999990e+01
6.064220000000000255e+02 1.429790000000000028e+01
5.943400000000000318e+02 1.432169999999999987e+01
6.014230000000000018e+02 1.431939999999999991e+01
6.030910000000000082e+02 1.429589999999999961e+01
5.895330000000000155e+02 1.432929999999999993e+01
5.960520000000000209e+02 1.429770000000000074e+01
6.008920000000000528e+02 1.430809999999999960e+01
5.990460000000000491e+02 1.431850000000000023e+01
6.009859999999999900e+02 1.429579999999999984e+01
5.979940000000000282e+02 1.431489999999999974e+01
5.922509999999999764e+02 1.430209999999999937e+01
6.003369999999999891e+02 1.429969999999999963e+01
6.078260000000000218e+02 1.431119999999999948e+01
5.995119999999999436e+02 1.429800000000000004e+01
5.979529999999999745e+02 1.430809999999999960e+01
6.041319999999999482e+02 1.430649999999999977e+01
6.020779999999999745e+02 1.429809999999999981e+01
5.947179999999999609e+02 1.431150000000000055e+01
5.986779999999999973e+02 1.430230000000000068e+01
6.043659999999999854e+02 1.430869999999999997e+01
5.998730000000000473e+02 1.432119999999999926e+01
5.986839999999999691e+02 1.430879999999999974e+01
6.062839999999999918e+02 1.432659999999999911e+01
6.062580000000000382e+02 1.431499999999999950e+01
5.962210000000000036e+02 1.430530000000000079e+01
5.990230000000000246e+02 1.432629999999999981e+01
6.080040000000000191e+02 1.429519999999999946e+01
6.037190000000000509e+02 1.431300000000000061e+01
5.983750000000000000e+02 1.431300000000000061e+01
6.007649999999999864e+02 1.429519999999999946e+01
6.021589999999999918e+02 1.432770000000000010e+01
6.061639999999999873e+02 1.430560000000000009e+01
6.124890000000000327e+02 1.431170000000000009e+01
6.068070000000000164e+02 1.431819999999999915e+01
6.018049999999999500e+02 1.429550000000000054e+01
5.975030000000000427e+02 1.431649999999999956e+01
6.048669999999999618e+02 1.430819999999999936e+01
6.070520000000000209e+02 1.430700000000000038e+01
5.976779999999999973e+02 1.432750000000000057e+01
5.980000000000000000e+02 1.430930000000000035e+01
6.099669999999999845e+02 1.431859999999999999e+01
6.071250000000000000e+02 1.431930000000000014e+01
5.968920000000000528e+02 1.430429999999999957e+01
6.029450000000000500e+02 1.432150000000000034e+01
6.059149999999999636e+02 1.430770000000000053e+01
5.962619999999999436e+02 1.431170000000000009e+01
5.951779999999999973e+02 1.432230000000000025e+01
6.110159999999999627e+02 1.429909999999999926e+01
6.065510000000000446e+02 1.431760000000000055e+01
5.934919999999999618e+02 1.431090000000000018e+01
6.000320000000000391e+02 1.430180000000000007e+01
6.053559999999999945e+02 1.432440000000000069e+01
6.034420000000000073e+02 1.430530000000000079e+01
6.030059999999999718e+02 1.432070000000000043e+01
6.132809999999999491e+02 1.432879999999999932e+01
6.109260000000000446e+02 1.430719999999999992e+01
6.037129999999999654e+02 1.432850000000000001e+01
6.037519999999999527e+02 1.431279999999999930e+01
6.071609999999999445e+02 1.431150000000000055e+01
6.051109999999999900e+02 1.432670000000000066e+01
5.963990000000000009e+02 1.430369999999999919e+01
5.979909999999999854e+02 1.432579999999999920e+01
6.031449999999999818e+02 1.432729999999999926e+01
6.114909999999999854e+02 1.431569999999999965e+01
6.101069999999999709e+02 1.433530000000000015e+01
6.020149999999999864e+02 1.431579999999999941e+01
6.025520000000000209e+02 1.432540000000000013e+01
6.083899999999999864e+02 1.433450000000000024e+01
6.108020000000000209e+02 1.431390000000000029e+01
5.989089999999999918e+02 1.433130000000000059e+01
5.990660000000000309e+02 1.431589999999999918e+01
6.100309999999999491e+02 1.430819999999999936e+01
6.091920000000000073e+02 1.432489999999999952e+01
6.040349999999999682e+02 1.430150000000000077e+01
6.017350000000000136e+02 1.431230000000000047e+01
5.926059999999999945e+02 1.430889999999999951e+01
5.992530000000000427e+02 1.429349999999999987e+01
6.083120000000000118e+02 1.431760000000000055e+01
6.119800000000000182e+02 1.429780000000000051e+01
6.028350000000000364e+02 1.430139999999999922e+01
5.987039999999999509e+02 1.431649999999999956e+01
6.077980000000000018e+02 1.429429999999999978e+01
6.086730000000000018e+02 1.431930000000000014e+01
6.108419999999999845e+02 1.430969999999999942e+01
6.043830000000000382e+02 1.429989999999999917e+01
6.029249999999999545e+02 1.432450000000000045e+01
6.127219999999999800e+02 1.430119999999999969e+01
6.171539999999999964e+02 1.431649999999999956e+01
6.100900000000000318e+02 1.432169999999999987e+01
6.053949999999999818e+02 1.430090000000000039e+01
6.095430000000000064e+02 1.431680000000000064e+01
6.055099999999999909e+02 1.429889999999999972e+01
6.002759999999999536e+02 1.429790000000000028e+01
6.072870000000000346e+02 1.431160000000000032e+01
6.094539999999999509e+02 1.429770000000000074e+01
6.069660000000000082e+02 1.431489999999999974e+01
6.103099999999999454e+02 1.431380000000000052e+01
6.175280000000000200e+02 1.430180000000000007e+01
6.068139999999999645e+02 1.431550000000000011e+01
6.029940000000000282e+02 1.430250000000000021e+01
6.120339999999999918e+02 1.430770000000000053e+01
6.146059999999999945e+02 1.431569999999999965e+01
6.036359999999999673e+02 1.429579999999999984e+01
6.023220000000000027e+02 1.431600000000000072e+01
6.125929999999999609e+02 1.430739999999999945e+01
6.103949999999999818e+02 1.429989999999999917e+01
6.062939999999999827e+02 1.432949999999999946e+01
6.088890000000000100e+02 1.430070000000000086e+01
6.145069999999999482e+02 1.432310000000000016e+01
6.162789999999999964e+02 1.432670000000000066e+01
6.059779999999999518e+02 1.430070000000000086e+01
6.070679999999999836e+02 1.433159999999999989e+01
6.179519999999999982e+02 1.430780000000000030e+01
6.140940000000000509e+02 1.430799999999999983e+01
6.057599999999999909e+02 1.431869999999999976e+01
6.101090000000000373e+02 1.429749999999999943e+01
6.155819999999999936e+02 1.431010000000000026e+01
6.086069999999999709e+02 1.430610000000000070e+01
5.985729999999999791e+02 1.429959999999999987e+01
6.119370000000000118e+02 1.431429999999999936e+01
6.198709999999999809e+02 1.430080000000000062e+01
6.122190000000000509e+02 1.430519999999999925e+01
6.081359999999999673e+02 1.430899999999999928e+01
6.130929999999999609e+02 1.429340000000000011e+01
6.116380000000000337e+02 1.430879999999999974e+01
6.019690000000000509e+02 1.430030000000000001e+01
6.092019999999999982e+02 1.429630000000000045e+01
6.162820000000000391e+02 1.431179999999999986e+01
6.122770000000000437e+02 1.429269999999999996e+01
6.100049999999999955e+02 1.430690000000000062e+01
6.120119999999999436e+02 1.430610000000000070e+01
6.146309999999999718e+02 1.428669999999999973e+01
6.127659999999999627e+02 1.430959999999999965e+01
6.116549999999999727e+02 1.428780000000000072e+01
6.098049999999999500e+02 1.429080000000000084e+01
6.110099999999999909e+02 1.430599999999999916e+01
6.164579999999999700e+02 1.428030000000000044e+01
6.138350000000000364e+02 1.430390000000000050e+01
6.120599999999999454e+02 1.429560000000000031e+01
6.099239999999999782e+02 1.428539999999999921e+01
6.063949999999999818e+02 1.430710000000000015e+01
6.159560000000000173e+02 1.428509999999999991e+01
6.253790000000000191e+02 1.429739999999999966e+01
6.076180000000000518e+02 1.430579999999999963e+01
6.014360000000000355e+02 1.429480000000000040e+01
6.122519999999999527e+02 1.431530000000000058e+01
6.225570000000000164e+02 1.430349999999999966e+01
6.194819999999999709e+02 1.429950000000000010e+01
6.149819999999999709e+02 1.430739999999999945e+01
6.107050000000000409e+02 1.429240000000000066e+01
6.124829999999999472e+02 1.430150000000000077e+01
6.223949999999999818e+02 1.429959999999999987e+01
6.172290000000000418e+02 1.429400000000000048e+01
6.050879999999999654e+02 1.430369999999999919e+01
6.161870000000000118e+02 1.429390000000000072e+01
6.208060000000000400e+02 1.429289999999999949e+01
6.093189999999999600e+02 1.429749999999999943e+01
6.077409999999999854e+02 1.428989999999999938e+01
6.164329999999999927e+02 1.429889999999999972e+01
6.186019999999999754e+02 1.429649999999999999e+01
6.075170000000000528e+02 1.429250000000000043e+01
6.143310000000000173e+02 1.430560000000000009e+01
6.291639999999999873e+02 1.428850000000000087e+01
6.166570000000000391e+02 1.429630000000000045e+01
6.110480000000000018e+02 1.430530000000000079e+01
6.194400000000000546e+02 1.428279999999999994e+01
6.192390000000000327e+02 1.430979999999999919e+01
6.082419999999999618e+02 1.429340000000000011e+01
6.156539999999999964e+02 1.428800000000000026e+01
6.213849999999999909e+02 1.430920000000000059e+01
6.123780000000000427e+02 1.428129999999999988e+01
6.085240000000000009e+02 1.430460000000000065e+01
6.154199999999999591e+02 1.430429999999999957e+01
6.210879999999999654e+02 1.428810000000000002e+01
6.166820000000000164e+02 1.431049999999999933e+01
6.119790000000000418e+02 1.429069999999999929e+01
6.151929999999999836e+02 1.429320000000000057e+01
6.202029999999999745e+02 1.430279999999999951e+01
6.161839999999999691e+02 1.428609999999999935e+01
6.092440000000000282e+02 1.430250000000000021e+01
6.179690000000000509e+02 1.429860000000000042e+01
6.244859999999999900e+02 1.429020000000000046e+01
6.131570000000000391e+02 1.430519999999999925e+01
6.101240000000000236e+02 1.429080000000000084e+01
6.183999999999999773e+02 1.429620000000000068e+01
6.197350000000000136e+02 1.430189999999999984e+01
6.168469999999999800e+02 1.428279999999999994e+01
6.156290000000000191e+02 1.430000000000000071e+01
6.154740000000000464e+02 1.428630000000000067e+01
6.116059999999999945e+02 1.427360000000000007e+01
6.144460000000000264e+02 1.429819999999999958e+01
6.286889999999999645e+02 1.426260000000000083e+01
6.232849999999999682e+02 1.428570000000000029e+01
6.075299999999999727e+02 1.429209999999999958e+01
6.138890000000000100e+02 1.426660000000000039e+01
6.201499999999999773e+02 1.430269999999999975e+01
6.186029999999999518e+02 1.428369999999999962e+01
6.139510000000000218e+02 1.428940000000000055e+01
6.225240000000000009e+02 1.430519999999999925e+01
6.249089999999999918e+02 1.428630000000000067e+01
6.192480000000000473e+02 1.429759999999999920e+01
6.201409999999999627e+02 1.429100000000000037e+01
6.215599999999999454e+02 1.427779999999999916e+01
6.178819999999999482e+02 1.429180000000000028e+01
6.178360000000000127e+02 1.427970000000000006e+01
6.229180000000000064e+02 1.428379999999999939e+01
6.233609999999999900e+02 1.429229999999999912e+01
6.114900000000000091e+02 1.427560000000000073e+01
6.151280000000000427e+02 1.429129999999999967e+01
6.256670000000000300e+02 1.428260000000000041e+01
6.226989999999999554e+02 1.427030000000000065e+01
6.179410000000000309e+02 1.428870000000000040e+01
6.221549999999999727e+02 1.426479999999999926e+01
6.201399999999999864e+02 1.427590000000000003e+01
6.169329999999999927e+02 1.428689999999999927e+01
6.235929999999999609e+02 1.426219999999999999e+01
6.250950000000000273e+02 1.428850000000000087e+01
6.178440000000000509e+02 1.427490000000000059e+01
6.158379999999999654e+02 1.427270000000000039e+01
6.242540000000000191e+02 1.429700000000000060e+01
6.259710000000000036e+02 1.427180000000000071e+01
6.195919999999999845e+02 1.428780000000000072e+01
6.227580000000000382e+02 1.428449999999999953e+01
6.227369999999999663e+02 1.426650000000000063e+01
6.140170000000000528e+02 1.428190000000000026e+01
6.196910000000000309e+02 1.426730000000000054e+01
6.246359999999999673e+02 1.427040000000000042e+01
6.234389999999999645e+02 1.428020000000000067e+01
6.143110000000000355e+02 1.426529999999999987e+01
6.187359999999999900e+02 1.427439999999999998e+01
6.254120000000000346e+02 1.427270000000000039e+01
6.221760000000000446e+02 1.426870000000000083e+01
6.239679999999999609e+02 1.428069999999999951e+01
6.321499999999999773e+02 1.427149999999999963e+01
6.228509999999999991e+02 1.427260000000000062e+01
6.183450000000000273e+02 1.427650000000000041e+01
6.226649999999999636e+02 1.426379999999999981e+01
6.230280000000000200e+02 1.427740000000000009e+01
6.231599999999999682e+02 1.427439999999999998e+01
6.240940000000000509e+02 1.426249999999999929e+01
6.164660000000000082e+02 1.428410000000000046e+01
6.186889999999999645e+02 1.425689999999999991e+01
6.270470000000000255e+02 1.427110000000000056e+01
6.273869999999999436e+02 1.428229999999999933e+01
6.185950000000000273e+02 1.425489999999999924e+01
6.160190000000000055e+02 1.428790000000000049e+01
6.281180000000000518e+02 1.427299999999999969e+01
6.307599999999999909e+02 1.427309999999999945e+01
6.229320000000000164e+02 1.429199999999999982e+01
6.211820000000000164e+02 1.426469999999999949e+01
6.235349999999999682e+02 1.427599999999999980e+01
6.323700000000000045e+02 1.427469999999999928e+01
6.346240000000000236e+02 1.426130000000000031e+01
6.224579999999999700e+02 1.427720000000000056e+01
6.222580000000000382e+02 1.426529999999999987e+01
6.288170000000000073e+02 1.426459999999999972e+01
6.209850000000000136e+02 1.427539999999999942e+01
6.125800000000000409e+02 1.426200000000000045e+01
6.248709999999999809e+02 1.427360000000000007e+01
6.299420000000000073e+02 1.426999999999999957e+01
6.211159999999999854e+02 1.425760000000000005e+01
6.193419999999999845e+02 1.427730000000000032e+01
6.317089999999999463e+02 1.426249999999999929e+01
6.312720000000000482e+02 1.426679999999999993e+01
6.263300000000000409e+02 1.428330000000000055e+01
6.276109999999999900e+02 1.425309999999999988e+01
6.220499999999999545e+02 1.427710000000000079e+01
6.220370000000000346e+02 1.426909999999999989e+01
6.328490000000000464e+02 1.425389999999999979e+01
6.296860000000000355e+02 1.428889999999999993e+01
6.235289999999999964e+02 1.426219999999999999e+01
6.270570000000000164e+02 1.426839999999999975e+01
6.233680000000000518e+02 1.427089999999999925e+01
6.243239999999999554e+02 1.425009999999999977e+01
6.249869999999999663e+02 1.426789999999999914e+01
6.245320000000000391e+02 1.426399999999999935e+01
6.324829999999999472e+02 1.426449999999999996e+01
6.292609999999999673e+02 1.427549999999999919e+01
6.267630000000000337e+02 1.426479999999999926e+01
6.252889999999999873e+02 1.426759999999999984e+01
6.186470000000000482e+02 1.426980000000000004e+01
6.181269999999999527e+02 1.426050000000000040e+01
6.359470000000000027e+02 1.427149999999999963e+01
6.339310000000000400e+02 1.426640000000000086e+01
6.237129999999999654e+02 1.426449999999999996e+01
6.241649999999999636e+02 1.427790000000000070e+01
6.301760000000000446e+02 1.426779999999999937e+01
6.346040000000000418e+02 1.427790000000000070e+01
6.248339999999999463e+02 1.428159999999999918e+01
6.165819999999999936e+02 1.426679999999999993e+01
6.263319999999999936e+02 1.428860000000000063e+01
6.323600000000000136e+02 1.427660000000000018e+01
6.311159999999999854e+02 1.427020000000000088e+01
6.241730000000000018e+02 1.428769999999999918e+01
6.247820000000000391e+02 1.426110000000000078e+01
6.310399999999999636e+02 1.427759999999999962e+01
6.334370000000000118e+02 1.427779999999999916e+01
6.289379999999999882e+02 1.425670000000000037e+01
6.266079999999999472e+02 1.428439999999999976e+01
6.336330000000000382e+02 1.426260000000000083e+01
6.275240000000000009e+02 1.425779999999999959e+01
6.244310000000000400e+02 1.427130000000000010e+01
6.288160000000000309e+02 1.425000000000000000e+01
6.321620000000000346e+02 1.427100000000000080e+01
6.332849999999999682e+02 1.427459999999999951e+01
6.346150000000000091e+02 1.426820000000000022e+01
6.336530000000000200e+02 1.428780000000000072e+01
6.292250000000000227e+02 1.427389999999999937e+01
6.299569999999999936e+02 1.427260000000000062e+01
6.288210000000000264e+02 1.427950000000000053e+01
6.240710000000000264e+02 1.426590000000000025e+01
6.372319999999999709e+02 1.427839999999999954e+01
6.421499999999999773e+02 1.427699999999999925e+01
6.250539999999999736e+02 1.426950000000000074e+01
6.228680000000000518e+02 1.428759999999999941e+01
6.325270000000000437e+02 1.427679999999999971e+01
6.302799999999999727e+02 1.428180000000000049e+01
6.305660000000000309e+02 1.430279999999999951e+01
6.411639999999999873e+02 1.427379999999999960e+01
6.358139999999999645e+02 1.429899999999999949e+01
6.286630000000000109e+02 1.428810000000000002e+01
6.332229999999999563e+02 1.426440000000000019e+01
6.278150000000000546e+02 1.429759999999999920e+01
6.258049999999999500e+02 1.426679999999999993e+01
6.351770000000000209e+02 1.427510000000000012e+01
6.356480000000000246e+02 1.428899999999999970e+01
6.287269999999999754e+02 1.426829999999999998e+01
6.319669999999999845e+02 1.428369999999999962e+01
6.297609999999999673e+02 1.427539999999999942e+01
6.240599999999999454e+02 1.426800000000000068e+01
6.319189999999999827e+02 1.428539999999999921e+01
6.384769999999999754e+02 1.427110000000000056e+01
6.339880000000000564e+02 1.427430000000000021e+01
6.302899999999999636e+02 1.428069999999999951e+01
6.316879999999999882e+02 1.426500000000000057e+01
6.319270000000000209e+02 1.428090000000000082e+01
6.318410000000000082e+02 1.427689999999999948e+01
6.342219999999999800e+02 1.426820000000000022e+01
6.352459999999999809e+02 1.428659999999999997e+01
6.273700000000000045e+02 1.426689999999999969e+01
6.266250000000000000e+02 1.427430000000000021e+01
6.316970000000000027e+02 1.428720000000000034e+01
6.334439999999999600e+02 1.426299999999999990e+01
6.353170000000000073e+02 1.428880000000000017e+01
6.320599999999999454e+02 1.427860000000000085e+01
6.245309999999999491e+02 1.426549999999999940e+01
6.287640000000000100e+02 1.429020000000000046e+01
6.423990000000000009e+02 1.426350000000000051e+01
6.383300000000000409e+02 1.427560000000000073e+01
6.328210000000000264e+02 1.428110000000000035e+01
6.338269999999999982e+02 1.426009999999999955e+01
6.332530000000000427e+02 1.427779999999999916e+01
6.294729999999999563e+02 1.426950000000000074e+01
6.283680000000000518e+02 1.426570000000000071e+01
6.384170000000000300e+02 1.427430000000000021e+01
6.426920000000000073e+02 1.426249999999999929e+01
6.337839999999999918e+02 1.426449999999999996e+01
6.313310000000000173e+02 1.426699999999999946e+01
6.364650000000000318e+02 1.425859999999999950e+01
6.386100000000000136e+02 1.426670000000000016e+01
6.279410000000000309e+02 1.426200000000000045e+01
6.295289999999999964e+02 1.425789999999999935e+01
6.407279999999999518e+02 1.426670000000000016e+01
6.346130000000000564e+02 1.425789999999999935e+01
6.186159999999999854e+02 1.426430000000000042e+01
6.358790000000000191e+02 1.426890000000000036e+01
6.446950000000000500e+02 1.425559999999999938e+01
6.293880000000000337e+02 1.427309999999999945e+01
6.308239999999999554e+02 1.426820000000000022e+01
6.421359999999999673e+02 1.426440000000000019e+01
6.395919999999999845e+02 1.428299999999999947e+01
6.359139999999999873e+02 1.426159999999999961e+01
6.353189999999999600e+02 1.426989999999999981e+01
6.357680000000000291e+02 1.427590000000000003e+01
6.365539999999999736e+02 1.425440000000000040e+01
6.369900000000000091e+02 1.428049999999999997e+01
6.441900000000000546e+02 1.426880000000000059e+01
6.401150000000000091e+02 1.426329999999999920e+01
6.306570000000000391e+02 1.428570000000000029e+01
6.379349999999999454e+02 1.425830000000000020e+01
6.473029999999999973e+02 1.427009999999999934e+01
6.344299999999999500e+02 1.427529999999999966e+01
6.308999999999999773e+02 1.425919999999999987e+01
6.392770000000000437e+02 1.428299999999999947e+01
6.419039999999999964e+02 1.427350000000000030e+01
6.348799999999999955e+02 1.427030000000000065e+01
6.264510000000000218e+02 1.428340000000000032e+01
6.327150000000000318e+02 1.426490000000000080e+01
6.485000000000000000e+02 1.427459999999999951e+01
6.369769999999999754e+02 1.428200000000000003e+01
6.280689999999999600e+02 1.427330000000000076e+01
6.401970000000000027e+02 1.428659999999999997e+01
6.458769999999999527e+02 1.427619999999999933e+01
6.375700000000000500e+02 1.427130000000000010e+01
6.329800000000000182e+02 1.428480000000000061e+01
6.378500000000000227e+02 1.427079999999999949e+01
6.439819999999999709e+02 1.428069999999999951e+01
6.444410000000000309e+02 1.428679999999999950e+01
6.408369999999999891e+02 1.426239999999999952e+01
6.351520000000000437e+02 1.428829999999999956e+01
6.389299999999999500e+02 1.427210000000000001e+01
6.447649999999999864e+02 1.426360000000000028e+01
6.441710000000000491e+02 1.429700000000000060e+01
6.384039999999999964e+02 1.426590000000000025e+01
6.359420000000000073e+02 1.428350000000000009e+01
6.436069999999999709e+02 1.428330000000000055e+01
6.406520000000000437e+02 1.425689999999999991e+01
6.404930000000000518e+02 1.427689999999999948e+01
6.395190000000000055e+02 1.426159999999999961e+01
6.366150000000000091e+02 1.425600000000000023e+01
6.345370000000000346e+02 1.426950000000000074e+01
6.377490000000000236e+02 1.425360000000000049e+01
6.436870000000000118e+02 1.426490000000000080e+01
6.410090000000000146e+02 1.427280000000000015e+01
6.399439999999999600e+02 1.426210000000000022e+01
6.491280000000000427e+02 1.428009999999999913e+01
6.478859999999999673e+02 1.427159999999999940e+01
6.414919999999999618e+02 1.426469999999999949e+01
6.396749999999999545e+02 1.427899999999999991e+01
6.414710000000000036e+02 1.425990000000000002e+01
6.404619999999999891e+02 1.426849999999999952e+01
6.357949999999999591e+02 1.427330000000000076e+01
6.357190000000000509e+02 1.424949999999999939e+01
6.444180000000000064e+02 1.427289999999999992e+01
6.488379999999999654e+02 1.426110000000000078e+01
6.421050000000000182e+02 1.425099999999999945e+01
6.414809999999999945e+02 1.427260000000000062e+01
6.450030000000000427e+02 1.424239999999999995e+01
6.373750000000000000e+02 1.425539999999999985e+01
6.376290000000000191e+02 1.426329999999999920e+01
6.507939999999999827e+02 1.424269999999999925e+01
6.433410000000000082e+02 1.426769999999999960e+01
6.387290000000000418e+02 1.425880000000000081e+01
6.453020000000000209e+02 1.425489999999999924e+01
6.510579999999999927e+02 1.427219999999999978e+01
6.455230000000000246e+02 1.426030000000000086e+01
6.397839999999999918e+02 1.426520000000000010e+01
6.449249999999999545e+02 1.426159999999999961e+01
6.416630000000000109e+02 1.425050000000000061e+01
6.387759999999999536e+02 1.425500000000000078e+01
6.446870000000000118e+02 1.425060000000000038e+01
6.447910000000000537e+02 1.424959999999999916e+01
6.370660000000000309e+02 1.425719999999999921e+01
6.434180000000000064e+02 1.425399999999999956e+01
6.562089999999999463e+02 1.425670000000000037e+01
6.451200000000000045e+02 1.425890000000000057e+01
6.381449999999999818e+02 1.425399999999999956e+01
6.468360000000000127e+02 1.426019999999999932e+01
6.481399999999999864e+02 1.425580000000000069e+01
6.329299999999999500e+02 1.425089999999999968e+01
6.342050000000000409e+02 1.425929999999999964e+01
6.427680000000000291e+02 1.425009999999999977e+01
6.446409999999999627e+02 1.425650000000000084e+01
6.478150000000000546e+02 1.426249999999999929e+01
6.436730000000000018e+02 1.424890000000000079e+01
6.367970000000000255e+02 1.426219999999999999e+01
6.455810000000000173e+02 1.425329999999999941e+01
6.570130000000000337e+02 1.424740000000000073e+01
6.483120000000000118e+02 1.426820000000000022e+01
6.389070000000000391e+02 1.424590000000000067e+01
6.426390000000000100e+02 1.425489999999999924e+01
6.484589999999999463e+02 1.426449999999999996e+01
6.472300000000000182e+02 1.423869999999999969e+01
6.322340000000000373e+02 1.426520000000000010e+01
6.397250000000000227e+02 1.425380000000000003e+01
6.559700000000000273e+02 1.424409999999999954e+01
6.445149999999999864e+02 1.427050000000000018e+01
6.414990000000000236e+02 1.424750000000000050e+01
6.525439999999999827e+02 1.425619999999999976e+01
6.472419999999999618e+02 1.426169999999999938e+01
6.373830000000000382e+02 1.424060000000000059e+01
6.484320000000000164e+02 1.425580000000000069e+01
6.492899999999999636e+02 1.424779999999999980e+01
6.361019999999999754e+02 1.424430000000000085e+01
6.408210000000000264e+02 1.425929999999999964e+01
6.598700000000000045e+02 1.424390000000000001e+01
6.480990000000000464e+02 1.424859999999999971e+01
6.399809999999999945e+02 1.425580000000000069e+01
6.495280000000000200e+02 1.424179999999999957e+01
6.502450000000000045e+02 1.425530000000000008e+01
6.401119999999999663e+02 1.425060000000000038e+01
6.377690000000000055e+02 1.423750000000000071e+01
6.513469999999999800e+02 1.425530000000000008e+01
6.505520000000000209e+02 1.423820000000000086e+01
6.402319999999999709e+02 1.424619999999999997e+01
6.490130000000000337e+02 1.426670000000000016e+01
6.561390000000000100e+02 1.423109999999999964e+01
6.463849999999999909e+02 1.426449999999999996e+01
6.437519999999999527e+02 1.425249999999999950e+01
6.487200000000000273e+02 1.423799999999999955e+01
6.579579999999999700e+02 1.427120000000000033e+01
6.579379999999999882e+02 1.425050000000000061e+01
6.461119999999999663e+02 1.425740000000000052e+01
6.483849999999999909e+02 1.426570000000000071e+01
6.507440000000000282e+02 1.424419999999999931e+01
6.434790000000000418e+02 1.425949999999999918e+01
6.396420000000000528e+02 1.425680000000000014e+01
6.556689999999999827e+02 1.424840000000000018e+01
6.565470000000000255e+02 1.426890000000000036e+01
6.440829999999999700e+02 1.425750000000000028e+01
6.495439999999999827e+02 1.425709999999999944e+01
6.595589999999999691e+02 1.426459999999999972e+01
6.483519999999999754e+02 1.423990000000000045e+01
6.418039999999999736e+02 1.425559999999999938e+01
6.467450000000000045e+02 1.425820000000000043e+01
6.528289999999999509e+02 1.424499999999999922e+01
6.496799999999999500e+02 1.427050000000000018e+01
6.519479999999999791e+02 1.425319999999999965e+01
6.452759999999999536e+02 1.425239999999999974e+01
6.389289999999999736e+02 1.427270000000000039e+01
6.525499999999999545e+02 1.424670000000000059e+01
6.538830000000000382e+02 1.426440000000000019e+01
6.455399999999999636e+02 1.426640000000000086e+01
6.509729999999999563e+02 1.424670000000000059e+01
6.615480000000000018e+02 1.427159999999999940e+01
6.500370000000000346e+02 1.425769999999999982e+01
6.390789999999999509e+02 1.425689999999999991e+01
6.547179999999999609e+02 1.426800000000000068e+01
6.596739999999999782e+02 1.424849999999999994e+01
6.527970000000000255e+02 1.425779999999999959e+01
6.479450000000000500e+02 1.425900000000000034e+01
6.501520000000000437e+02 1.424920000000000009e+01
6.599230000000000018e+02 1.425820000000000043e+01
6.557999999999999545e+02 1.425050000000000061e+01
6.439089999999999918e+02 1.424600000000000044e+01
6.495380000000000109e+02 1.425430000000000064e+01
6.537060000000000173e+02 1.424629999999999974e+01
6.532430000000000518e+02 1.425459999999999994e+01
6.622329999999999472e+02 1.426249999999999929e+01
6.609790000000000418e+02 1.425029999999999930e+01
6.480570000000000164e+02 1.426270000000000060e+01
6.504420000000000073e+02 1.425530000000000008e+01
6.560890000000000555e+02 1.424419999999999931e+01
6.508139999999999645e+02 1.426829999999999998e+01
6.433289999999999509e+02 1.424200000000000088e+01
6.491710000000000491e+02 1.425150000000000006e+01
6.582709999999999582e+02 1.426299999999999990e+01
6.580049999999999955e+02 1.423450000000000060e+01
6.511860000000000355e+02 1.426219999999999999e+01
6.514719999999999800e+02 1.425259999999999927e+01
6.567390000000000327e+02 1.424119999999999919e+01
6.502069999999999936e+02 1.426580000000000048e+01
6.424700000000000273e+02 1.424699999999999989e+01
6.543170000000000073e+02 1.425510000000000055e+01
6.620610000000000355e+02 1.426239999999999952e+01
6.518799999999999955e+02 1.424249999999999972e+01
6.450199999999999818e+02 1.426009999999999955e+01
6.536459999999999582e+02 1.425750000000000028e+01
6.560230000000000246e+02 1.424830000000000041e+01
6.496860000000000355e+02 1.426759999999999984e+01
6.597939999999999827e+02 1.425200000000000067e+01
6.695040000000000191e+02 1.425229999999999997e+01
6.526689999999999827e+02 1.426290000000000013e+01
6.502630000000000337e+02 1.424520000000000053e+01
6.535299999999999727e+02 1.426319999999999943e+01
6.581299999999999955e+02 1.426469999999999949e+01
6.583189999999999600e+02 1.424729999999999919e+01
6.484099999999999682e+02 1.427100000000000080e+01
6.471889999999999645e+02 1.424670000000000059e+01
6.639130000000000109e+02 1.424370000000000047e+01
6.658099999999999454e+02 1.426950000000000074e+01
6.522279999999999518e+02 1.423339999999999961e+01
6.522569999999999482e+02 1.425900000000000034e+01
6.556770000000000209e+02 1.425660000000000061e+01
6.587910000000000537e+02 1.423969999999999914e+01
6.594189999999999827e+02 1.426609999999999978e+01
6.524089999999999918e+02 1.425380000000000003e+01
6.512089999999999463e+02 1.425339999999999918e+01
6.624450000000000500e+02 1.425960000000000072e+01
6.567770000000000437e+02 1.424380000000000024e+01
6.503569999999999709e+02 1.425140000000000029e+01
6.563120000000000118e+02 1.425309999999999988e+01
6.594869999999999663e+02 1.424450000000000038e+01
6.586349999999999909e+02 1.425760000000000005e+01
6.528780000000000427e+02 1.424900000000000055e+01
6.553469999999999800e+02 1.424220000000000041e+01
6.579310000000000400e+02 1.425380000000000003e+01
6.480960000000000036e+02 1.423949999999999960e+01
6.518509999999999991e+02 1.425019999999999953e+01
6.604009999999999536e+02 1.425849999999999973e+01
6.589619999999999891e+02 1.423910000000000053e+01
6.560570000000000164e+02 1.426079999999999970e+01
6.508680000000000518e+02 1.424789999999999957e+01
6.481860000000000355e+02 1.423859999999999992e+01
6.616689999999999827e+02 1.426590000000000025e+01
6.648990000000000009e+02 1.423900000000000077e+01
6.579379999999999882e+02 1.424990000000000023e+01
6.551539999999999964e+02 1.425709999999999944e+01
6.552309999999999945e+02 1.423230000000000040e+01
6.599009999999999536e+02 1.425719999999999921e+01
6.635700000000000500e+02 1.425200000000000067e+01
6.563440000000000509e+02 1.424660000000000082e+01
6.609130000000000109e+02 1.426379999999999981e+01
6.650109999999999673e+02 1.424220000000000041e+01
6.511330000000000382e+02 1.424649999999999928e+01
6.548659999999999854e+02 1.425479999999999947e+01
6.645030000000000427e+02 1.424019999999999975e+01
6.586119999999999663e+02 1.425810000000000066e+01
6.489450000000000500e+02 1.425409999999999933e+01
6.492400000000000091e+02 1.424189999999999934e+01
6.646340000000000146e+02 1.425880000000000081e+01
6.637989999999999782e+02 1.424489999999999945e+01
6.531799999999999500e+02 1.425050000000000061e+01
6.545430000000000064e+02 1.426999999999999957e+01
6.637219999999999800e+02 1.424119999999999919e+01
6.617179999999999609e+02 1.426490000000000080e+01
6.593500000000000227e+02 1.425960000000000072e+01
6.567160000000000082e+02 1.423060000000000080e+01
6.547000000000000455e+02 1.427139999999999986e+01
6.581879999999999882e+02 1.424080000000000013e+01
6.659410000000000309e+02 1.424820000000000064e+01
6.641470000000000482e+02 1.426329999999999920e+01
6.540009999999999764e+02 1.423939999999999984e+01
6.567050000000000409e+02 1.425569999999999915e+01
6.723329999999999700e+02 1.425680000000000014e+01
6.685240000000000009e+02 1.424549999999999983e+01
6.656309999999999718e+02 1.425980000000000025e+01
6.649669999999999845e+02 1.424450000000000038e+01
6.578899999999999864e+02 1.424310000000000009e+01
6.534750000000000227e+02 1.425839999999999996e+01
6.601079999999999472e+02 1.424419999999999931e+01
6.621559999999999491e+02 1.425549999999999962e+01
6.614619999999999891e+02 1.425900000000000034e+01
6.617329999999999472e+02 1.424189999999999934e+01
6.568319999999999936e+02 1.426190000000000069e+01
6.520890000000000555e+02 1.425019999999999953e+01
6.589550000000000409e+02 1.424740000000000073e+01
6.623360000000000127e+02 1.427239999999999931e+01
6.648210000000000264e+02 1.424540000000000006e+01
6.624919999999999618e+02 1.425869999999999926e+01
6.540410000000000537e+02 1.426559999999999917e+01
6.619099999999999682e+02 1.423780000000000001e+01
6.761299999999999955e+02 1.426350000000000051e+01
6.687649999999999864e+02 1.425079999999999991e+01
6.535380000000000109e+02 1.424430000000000085e+01
6.633740000000000236e+02 1.426299999999999990e+01
6.712649999999999864e+02 1.424259999999999948e+01
6.571599999999999682e+02 1.425070000000000014e+01
6.537870000000000346e+02 1.425629999999999953e+01
6.613609999999999900e+02 1.424310000000000009e+01
6.647039999999999509e+02 1.425430000000000064e+01
6.642369999999999663e+02 1.425079999999999991e+01
6.594099999999999682e+02 1.424699999999999989e+01
6.584740000000000464e+02 1.425719999999999921e+01
6.698250000000000455e+02 1.424849999999999994e+01
6.653619999999999663e+02 1.425350000000000072e+01
6.548410000000000082e+02 1.426140000000000008e+01
6.672749999999999773e+02 1.424590000000000067e+01
6.724700000000000273e+02 1.425830000000000020e+01
6.559669999999999845e+02 1.426040000000000063e+01
6.593390000000000555e+02 1.424559999999999960e+01
6.753550000000000182e+02 1.427350000000000030e+01
6.709519999999999982e+02 1.424799999999999933e+01
6.632200000000000273e+02 1.425259999999999927e+01
6.637419999999999618e+02 1.427200000000000024e+01
6.646670000000000300e+02 1.423629999999999995e+01
6.580750000000000455e+02 1.425839999999999996e+01
6.601900000000000546e+02 1.425050000000000061e+01
6.673179999999999836e+02 1.423409999999999975e+01
6.719320000000000164e+02 1.426270000000000060e+01
6.650430000000000064e+02 1.424849999999999994e+01
6.553999999999999773e+02 1.425070000000000014e+01
6.643279999999999745e+02 1.426529999999999987e+01
6.684829999999999472e+02 1.424959999999999916e+01
6.646910000000000309e+02 1.426379999999999981e+01
6.674619999999999891e+02 1.426360000000000028e+01
6.659420000000000073e+02 1.425000000000000000e+01
6.585629999999999882e+02 1.426600000000000001e+01
6.656069999999999709e+02 1.425459999999999994e+01
6.762069999999999936e+02 1.425220000000000020e+01
6.686799999999999500e+02 1.426520000000000010e+01
6.659439999999999600e+02 1.424160000000000004e+01
6.687229999999999563e+02 1.424879999999999924e+01
6.620700000000000500e+02 1.425280000000000058e+01
6.605199999999999818e+02 1.423240000000000016e+01
6.714980000000000473e+02 1.426299999999999990e+01
6.671710000000000491e+02 1.425389999999999979e+01
6.649220000000000255e+02 1.424719999999999942e+01
6.699009999999999536e+02 1.427560000000000073e+01
6.735639999999999645e+02 1.424670000000000059e+01
6.693250000000000455e+02 1.426319999999999943e+01
6.616699999999999591e+02 1.426849999999999952e+01
6.640900000000000318e+02 1.424370000000000047e+01
6.730810000000000173e+02 1.426500000000000057e+01
6.727340000000000373e+02 1.425619999999999976e+01
6.649099999999999682e+02 1.425029999999999930e+01
6.652899999999999636e+02 1.425830000000000020e+01
6.675420000000000300e+02 1.424319999999999986e+01
6.581900000000000546e+02 1.424729999999999919e+01
6.567960000000000491e+02 1.425120000000000076e+01
6.699710000000000036e+02 1.424339999999999939e+01
6.678479999999999563e+02 1.425740000000000052e+01
6.680170000000000528e+02 1.425569999999999915e+01
6.740620000000000118e+02 1.424789999999999957e+01
6.677659999999999627e+02 1.425980000000000025e+01
6.571779999999999973e+02 1.424770000000000003e+01
6.642659999999999627e+02 1.425200000000000067e+01
6.696190000000000282e+02 1.426309999999999967e+01
6.683269999999999982e+02 1.424629999999999974e+01
6.654809999999999945e+02 1.426379999999999981e+01
6.716009999999999991e+02 1.426469999999999949e+01
6.719589999999999463e+02 1.425169999999999959e+01
6.713719999999999573e+02 1.427239999999999931e+01
6.690769999999999982e+02 1.425070000000000014e+01
6.683289999999999509e+02 1.424719999999999942e+01
6.765549999999999500e+02 1.425789999999999935e+01
6.718500000000000227e+02 1.423080000000000034e+01
6.603279999999999745e+02 1.425140000000000029e+01
6.691820000000000164e+02 1.425189999999999912e+01
6.776630000000000109e+02 1.423409999999999975e+01
6.687540000000000191e+02 1.425949999999999918e+01
6.652590000000000146e+02 1.424450000000000038e+01
6.711190000000000282e+02 1.424460000000000015e+01
6.727440000000000282e+02 1.426089999999999947e+01
6.709940000000000282e+02 1.423910000000000053e+01
6.669009999999999536e+02 1.425159999999999982e+01
6.681720000000000255e+02 1.425420000000000087e+01
6.754710000000000036e+02 1.424019999999999975e+01
6.712400000000000091e+02 1.425869999999999926e+01
6.665439999999999827e+02 1.425099999999999945e+01
6.814310000000000400e+02 1.424970000000000070e+01
6.852400000000000091e+02 1.426260000000000083e+01
6.728859999999999673e+02 1.424649999999999928e+01
6.708110000000000355e+02 1.425150000000000006e+01
6.704180000000000064e+02 1.425489999999999924e+01
6.671849999999999454e+02 1.423980000000000068e+01
6.666660000000000537e+02 1.425539999999999985e+01
6.760839999999999463e+02 1.425050000000000061e+01
6.771870000000000118e+02 1.424349999999999916e+01
6.656799999999999500e+02 1.426709999999999923e+01
6.653410000000000082e+02 1.424559999999999960e+01
6.785750000000000455e+02 1.425539999999999985e+01
6.784360000000000355e+02 1.427120000000000033e+01
6.721779999999999973e+02 1.424029999999999951e+01
6.689880000000000564e+02 1.426939999999999920e+01
6.743630000000000564e+02 1.425799999999999912e+01
6.767549999999999955e+02 1.424080000000000013e+01
6.605289999999999964e+02 1.426490000000000080e+01
6.654619999999999891e+02 1.424249999999999972e+01
6.786920000000000073e+02 1.424729999999999919e+01
6.717240000000000464e+02 1.425900000000000034e+01
6.649710000000000036e+02 1.424210000000000065e+01
6.794619999999999891e+02 1.425629999999999953e+01
6.745539999999999736e+02 1.425549999999999962e+01
6.674660000000000082e+02 1.424740000000000073e+01
6.780929999999999609e+02 1.426110000000000078e+01
6.784919999999999618e+02 1.425050000000000061e+01
6.681910000000000309e+02 1.425259999999999927e+01
6.705439999999999827e+02 1.426370000000000005e+01
6.791459999999999582e+02 1.424530000000000030e+01
6.756290000000000191e+02 1.425580000000000069e+01
6.689859999999999900e+02 1.425660000000000061e+01
6.757670000000000528e+02 1.423889999999999922e+01
6.739610000000000127e+02 1.425980000000000025e+01
6.665789999999999509e+02 1.424210000000000065e+01
6.743750000000000000e+02 1.423789999999999978e+01
6.791810000000000400e+02 1.426069999999999993e+01
6.702169999999999845e+02 1.423540000000000028e+01
6.626760000000000446e+02 1.425189999999999912e+01
6.810149999999999864e+02 1.425469999999999970e+01
6.782430000000000518e+02 1.423290000000000077e+01
6.664710000000000036e+02 1.425980000000000025e+01
6.804370000000000118e+02 1.424440000000000062e+01
6.831480000000000246e+02 1.423789999999999978e+01
6.642619999999999436e+02 1.426099999999999923e+01
6.648869999999999436e+02 1.424220000000000041e+01
6.770639999999999645e+02 1.425489999999999924e+01
6.806119999999999663e+02 1.426340000000000074e+01
6.761860000000000355e+02 1.424479999999999968e+01
6.717770000000000437e+02 1.426270000000000060e+01
6.729189999999999827e+02 1.425169999999999959e+01
6.743189999999999600e+02 1.424390000000000001e+01
6.803980000000000246e+02 1.426580000000000048e+01
6.843809999999999718e+02 1.424799999999999933e+01
6.750380000000000109e+02 1.425319999999999965e+01
6.760560000000000400e+02 1.425970000000000049e+01
6.770560000000000400e+02 1.423690000000000033e+01
6.701760000000000446e+02 1.425769999999999982e+01
6.826960000000000264e+02 1.425350000000000072e+01
6.856950000000000500e+02 1.424230000000000018e+01
6.737889999999999873e+02 1.426849999999999952e+01
6.737290000000000418e+02 1.424680000000000035e+01
6.841349999999999909e+02 1.425009999999999977e+01
6.824719999999999800e+02 1.426389999999999958e+01
6.695170000000000528e+02 1.423349999999999937e+01
6.749360000000000355e+02 1.425520000000000032e+01
6.803849999999999909e+02 1.425099999999999945e+01
6.770629999999999882e+02 1.423830000000000062e+01
6.766209999999999809e+02 1.426420000000000066e+01
6.834450000000000500e+02 1.424610000000000021e+01
6.827419999999999618e+02 1.424789999999999957e+01
6.725750000000000455e+02 1.425750000000000028e+01
6.750009999999999764e+02 1.424039999999999928e+01
6.844360000000000355e+02 1.425309999999999988e+01
6.883070000000000164e+02 1.425380000000000003e+01
6.782200000000000273e+02 1.424440000000000062e+01
6.681399999999999864e+02 1.425680000000000014e+01
6.769950000000000045e+02 1.424789999999999957e+01
6.806849999999999454e+02 1.424869999999999948e+01
6.782069999999999936e+02 1.426210000000000022e+01
6.814249999999999545e+02 1.424729999999999919e+01
6.844249999999999545e+02 1.425600000000000023e+01
6.754400000000000546e+02 1.425810000000000066e+01
6.751739999999999782e+02 1.423799999999999955e+01
6.847010000000000218e+02 1.425980000000000025e+01
6.861290000000000191e+02 1.424230000000000018e+01
6.703010000000000446e+02 1.423479999999999990e+01
6.700499999999999545e+02 1.426650000000000063e+01
6.814600000000000364e+02 1.423559999999999981e+01
6.891849999999999454e+02 1.425249999999999950e+01
6.825339999999999918e+02 1.425670000000000037e+01
6.759270000000000209e+02 1.423460000000000036e+01
6.791660000000000537e+02 1.426130000000000031e+01
6.877169999999999845e+02 1.424770000000000003e+01
6.775599999999999454e+02 1.424009999999999998e+01
6.684420000000000073e+02 1.425639999999999930e+01
6.771069999999999709e+02 1.423930000000000007e+01
6.764679999999999609e+02 1.425189999999999912e+01
6.775270000000000437e+02 1.426210000000000022e+01
6.820130000000000337e+02 1.424430000000000085e+01
6.803220000000000027e+02 1.426130000000000031e+01
6.806119999999999663e+02 1.425549999999999962e+01
6.904900000000000091e+02 1.424649999999999928e+01
6.940620000000000118e+02 1.426789999999999914e+01
6.780030000000000427e+02 1.424939999999999962e+01
6.791810000000000400e+02 1.425309999999999988e+01
6.866230000000000473e+02 1.426340000000000074e+01
6.796879999999999882e+02 1.423939999999999984e+01
6.727970000000000255e+02 1.425830000000000020e+01
6.907540000000000191e+02 1.425500000000000078e+01
6.998959999999999582e+02 1.424370000000000047e+01
6.852150000000000318e+02 1.426880000000000059e+01
6.822910000000000537e+02 1.424709999999999965e+01
6.809370000000000118e+02 1.424770000000000003e+01
6.754890000000000327e+02 1.426270000000000060e+01
6.822849999999999682e+02 1.424080000000000013e+01
6.906219999999999573e+02 1.426110000000000078e+01
6.829809999999999945e+02 1.425999999999999979e+01
6.775220000000000482e+02 1.424799999999999933e+01
6.841069999999999709e+02 1.426800000000000068e+01
6.967480000000000473e+02 1.425479999999999947e+01
6.902780000000000200e+02 1.425709999999999944e+01
6.727889999999999873e+02 1.426759999999999984e+01
6.834149999999999636e+02 1.425459999999999994e+01
6.914239999999999782e+02 1.426270000000000060e+01
6.785380000000000109e+02 1.426459999999999972e+01
6.767160000000000082e+02 1.425709999999999944e+01
6.873619999999999663e+02 1.426970000000000027e+01
6.843890000000000100e+02 1.426580000000000048e+01
6.861660000000000537e+02 1.426260000000000083e+01
6.886699999999999591e+02 1.426859999999999928e+01
6.787200000000000273e+02 1.425089999999999968e+01
6.783590000000000373e+02 1.425929999999999964e+01
6.849329999999999927e+02 1.426709999999999923e+01
6.875689999999999600e+02 1.424699999999999989e+01
6.852619999999999436e+02 1.427239999999999931e+01
6.826490000000000009e+02 1.425939999999999941e+01
6.855180000000000291e+02 1.425189999999999912e+01
6.955320000000000391e+02 1.427940000000000076e+01
6.959940000000000282e+02 1.424949999999999939e+01
6.833089999999999691e+02 1.426239999999999952e+01
6.832839999999999918e+02 1.426769999999999960e+01
6.827690000000000055e+02 1.424300000000000033e+01
6.828700000000000045e+02 1.426660000000000039e+01
6.925230000000000246e+02 1.425670000000000037e+01
6.869930000000000518e+02 1.424879999999999924e+01
6.789740000000000464e+02 1.426730000000000054e+01
6.937960000000000491e+02 1.424900000000000055e+01
6.984320000000000164e+02 1.425590000000000046e+01
6.813730000000000473e+02 1.426679999999999993e+01
6.839320000000000164e+02 1.425120000000000076e+01
6.917720000000000482e+02 1.426670000000000016e+01
6.802160000000000082e+02 1.426430000000000042e+01
6.731760000000000446e+02 1.425350000000000072e+01
6.966140000000000327e+02 1.426989999999999981e+01
6.970330000000000155e+02 1.425060000000000038e+01
6.800270000000000437e+02 1.425520000000000032e+01
6.820199999999999818e+02 1.427100000000000080e+01
6.944009999999999536e+02 1.424409999999999954e+01
6.895910000000000082e+02 1.426570000000000071e+01
6.810720000000000027e+02 1.426420000000000066e+01
6.860769999999999982e+02 1.423809999999999931e+01
6.903730000000000473e+02 1.427740000000000009e+01
6.891440000000000055e+02 1.424419999999999931e+01
6.839710000000000036e+02 1.424810000000000088e+01
6.851280000000000427e+02 1.426740000000000030e+01
7.001620000000000346e+02 1.424430000000000085e+01
6.919109999999999445e+02 1.426110000000000078e+01
6.857290000000000418e+02 1.425609999999999999e+01
6.888640000000000327e+02 1.424099999999999966e+01
6.796599999999999682e+02 1.425459999999999994e+01
6.772119999999999891e+02 1.424540000000000006e+01
6.930919999999999845e+02 1.424499999999999922e+01
6.901340000000000146e+02 1.425789999999999935e+01
6.814660000000000082e+02 1.424830000000000041e+01
6.938930000000000291e+02 1.425660000000000061e+01
6.991209999999999809e+02 1.425779999999999959e+01
6.847240000000000464e+02 1.424259999999999948e+01
6.836399999999999864e+02 1.426110000000000078e+01
6.920639999999999645e+02 1.425179999999999936e+01
6.949460000000000264e+02 1.424280000000000079e+01
6.822500000000000000e+02 1.426340000000000074e+01
6.782089999999999463e+02 1.423869999999999969e+01
6.850639999999999645e+02 1.425500000000000078e+01
6.927469999999999573e+02 1.426510000000000034e+01
6.930829999999999700e+02 1.423789999999999978e+01
6.857699999999999818e+02 1.426559999999999917e+01
6.838410000000000082e+02 1.425229999999999997e+01
6.932690000000000055e+02 1.424390000000000001e+01
7.059199999999999591e+02 1.426759999999999984e+01
6.911470000000000482e+02 1.424590000000000067e+01
6.854089999999999918e+02 1.425409999999999933e+01
6.937079999999999700e+02 1.425709999999999944e+01
6.919940000000000282e+02 1.423879999999999946e+01
6.781340000000000146e+02 1.425420000000000087e+01
6.844339999999999691e+02 1.424810000000000088e+01
6.983239999999999554e+02 1.424210000000000065e+01
6.939669999999999845e+02 1.425689999999999991e+01
6.884260000000000446e+02 1.424329999999999963e+01
6.862699999999999818e+02 1.424879999999999924e+01
6.949940000000000282e+02 1.426159999999999961e+01
7.025990000000000464e+02 1.424649999999999928e+01
6.935000000000000000e+02 1.426409999999999911e+01
6.897659999999999627e+02 1.426110000000000078e+01
6.918369999999999891e+02 1.423770000000000024e+01
6.883440000000000509e+02 1.427430000000000021e+01
6.892789999999999964e+02 1.424029999999999951e+01
6.984180000000000064e+02 1.424830000000000041e+01
6.963550000000000182e+02 1.427250000000000085e+01
6.880480000000000018e+02 1.423460000000000036e+01
6.898400000000000318e+02 1.426190000000000069e+01
6.942319999999999709e+02 1.425859999999999950e+01
6.882699999999999818e+02 1.424610000000000021e+01
6.772169999999999845e+02 1.426829999999999998e+01
6.955420000000000300e+02 1.424879999999999924e+01
7.009959999999999809e+02 1.424549999999999983e+01
6.822440000000000282e+02 1.426239999999999952e+01
6.821490000000000009e+02 1.424579999999999913e+01
6.917419999999999618e+02 1.425779999999999959e+01
6.931520000000000437e+02 1.425999999999999979e+01
6.924800000000000182e+02 1.424639999999999951e+01
6.966970000000000027e+02 1.426970000000000027e+01
6.989700000000000273e+02 1.426060000000000016e+01
6.939310000000000400e+02 1.425409999999999933e+01
6.883120000000000118e+02 1.426709999999999923e+01
6.939120000000000346e+02 1.424230000000000018e+01
6.925679999999999836e+02 1.425459999999999994e+01
6.876009999999999991e+02 1.426360000000000028e+01
6.966359999999999673e+02 1.424109999999999943e+01
7.053830000000000382e+02 1.426570000000000071e+01
6.966530000000000200e+02 1.425070000000000014e+01
6.931029999999999518e+02 1.424130000000000074e+01
6.914470000000000027e+02 1.426769999999999960e+01
6.981109999999999900e+02 1.424450000000000038e+01
7.024039999999999964e+02 1.425750000000000028e+01
6.871520000000000437e+02 1.426769999999999960e+01
6.835919999999999845e+02 1.424859999999999971e+01
6.966430000000000291e+02 1.426759999999999984e+01
6.939589999999999463e+02 1.425939999999999941e+01
6.918079999999999927e+02 1.425300000000000011e+01
7.009080000000000155e+02 1.426820000000000022e+01
7.003659999999999854e+02 1.425500000000000078e+01
6.894109999999999445e+02 1.425580000000000069e+01
6.915750000000000455e+02 1.425689999999999991e+01
6.984729999999999563e+02 1.424360000000000070e+01
6.927709999999999582e+02 1.425730000000000075e+01
6.905180000000000291e+02 1.425629999999999953e+01
7.051470000000000482e+02 1.424920000000000009e+01
7.034279999999999973e+02 1.426539999999999964e+01
6.890449999999999591e+02 1.425239999999999974e+01
6.926119999999999663e+02 1.425200000000000067e+01
6.995109999999999673e+02 1.426679999999999993e+01
6.992720000000000482e+02 1.423540000000000028e+01
6.855359999999999445e+02 1.426140000000000008e+01
6.905130000000000337e+02 1.426079999999999970e+01
7.036430000000000291e+02 1.424039999999999928e+01
6.976459999999999582e+02 1.427549999999999919e+01
6.933220000000000027e+02 1.424939999999999962e+01
6.926889999999999645e+02 1.425399999999999956e+01
6.980919999999999845e+02 1.427469999999999928e+01
7.067359999999999900e+02 1.425370000000000026e+01
6.952119999999999891e+02 1.427180000000000071e+01
6.922839999999999918e+02 1.426960000000000051e+01
7.104869999999999663e+02 1.425319999999999965e+01
7.134099999999999682e+02 1.427430000000000021e+01
6.931299999999999955e+02 1.426309999999999967e+01
6.967720000000000482e+02 1.426079999999999970e+01
7.092659999999999627e+02 1.427009999999999934e+01
6.977889999999999873e+02 1.424900000000000055e+01
6.936409999999999627e+02 1.426299999999999990e+01
7.022549999999999955e+02 1.426539999999999964e+01
7.029210000000000491e+02 1.424750000000000050e+01
6.893600000000000136e+02 1.426720000000000077e+01
6.921599999999999682e+02 1.425319999999999965e+01
7.014270000000000209e+02 1.424709999999999965e+01
6.958759999999999764e+02 1.427020000000000088e+01
6.939650000000000318e+02 1.424740000000000073e+01
7.054400000000000546e+02 1.426309999999999967e+01
7.036520000000000437e+02 1.427009999999999934e+01
6.994020000000000437e+02 1.424370000000000047e+01
6.972290000000000418e+02 1.427079999999999949e+01
6.948099999999999454e+02 1.425520000000000032e+01
6.990220000000000482e+02 1.424929999999999986e+01
7.068799999999999955e+02 1.427069999999999972e+01
7.008010000000000446e+02 1.424939999999999962e+01
6.914479999999999791e+02 1.425849999999999973e+01
6.983129999999999882e+02 1.426219999999999999e+01
7.066390000000000100e+02 1.425140000000000029e+01
7.002930000000000064e+02 1.426440000000000019e+01
6.967870000000000346e+02 1.426040000000000063e+01
7.008410000000000082e+02 1.425689999999999991e+01
7.088540000000000418e+02 1.426810000000000045e+01
7.033869999999999436e+02 1.425779999999999959e+01
6.982500000000000000e+02 1.425859999999999950e+01
7.050270000000000437e+02 1.426350000000000051e+01
7.000560000000000400e+02 1.424929999999999986e+01
6.933519999999999754e+02 1.426229999999999976e+01
6.998940000000000055e+02 1.425990000000000002e+01
7.046109999999999900e+02 1.424729999999999919e+01
6.990689999999999600e+02 1.427059999999999995e+01
6.988200000000000500e+02 1.425019999999999953e+01
7.060309999999999491e+02 1.425580000000000069e+01
7.058490000000000464e+02 1.427769999999999939e+01
7.021380000000000337e+02 1.424879999999999924e+01
6.998880000000000337e+02 1.426929999999999943e+01
6.905000000000000000e+02 1.426469999999999949e+01
6.962880000000000109e+02 1.424949999999999939e+01
7.080220000000000482e+02 1.427820000000000000e+01
7.017029999999999745e+02 1.426050000000000040e+01
6.973940000000000055e+02 1.426290000000000013e+01
7.098990000000000009e+02 1.427590000000000003e+01
7.071870000000000118e+02 1.425370000000000026e+01
6.904740000000000464e+02 1.426859999999999928e+01
7.004800000000000182e+02 1.426829999999999998e+01
7.109429999999999836e+02 1.425070000000000014e+01
7.036910000000000309e+02 1.426549999999999940e+01
6.999930000000000518e+02 1.425089999999999968e+01
7.019750000000000227e+02 1.424719999999999942e+01
7.011599999999999682e+02 1.426329999999999920e+01
7.056250000000000000e+02 1.424670000000000059e+01
7.144650000000000318e+02 1.426389999999999958e+01
7.061559999999999491e+02 1.427110000000000056e+01
7.011739999999999782e+02 1.424920000000000009e+01
7.040610000000000355e+02 1.427319999999999922e+01
7.053630000000000564e+02 1.425619999999999976e+01
6.955380000000000109e+02 1.424099999999999966e+01
6.996559999999999491e+02 1.427640000000000065e+01
7.052670000000000528e+02 1.423850000000000016e+01
7.062169999999999845e+02 1.426329999999999920e+01
7.156069999999999709e+02 1.427169999999999916e+01
7.201290000000000191e+02 1.424639999999999951e+01
7.040979999999999563e+02 1.426720000000000077e+01
7.007309999999999945e+02 1.425539999999999985e+01
7.028880000000000337e+02 1.425159999999999982e+01
7.073039999999999736e+02 1.426890000000000036e+01
7.054959999999999809e+02 1.425939999999999941e+01
7.099360000000000355e+02 1.426750000000000007e+01
7.164299999999999500e+02 1.427299999999999969e+01
7.045339999999999918e+02 1.425609999999999999e+01
7.057290000000000418e+02 1.426549999999999940e+01
7.075839999999999463e+02 1.425719999999999921e+01
6.967110000000000127e+02 1.424820000000000064e+01
7.000389999999999873e+02 1.427030000000000065e+01
7.108200000000000500e+02 1.425489999999999924e+01
7.074869999999999663e+02 1.425810000000000066e+01
7.052849999999999682e+02 1.427050000000000018e+01
7.043790000000000191e+02 1.424029999999999951e+01
7.002519999999999527e+02 1.426280000000000037e+01
7.047649999999999864e+02 1.425769999999999982e+01
7.113579999999999472e+02 1.424119999999999919e+01
7.071879999999999882e+02 1.427280000000000015e+01
7.044299999999999500e+02 1.424970000000000070e+01
7.065170000000000528e+02 1.425609999999999999e+01
7.157549999999999955e+02 1.427159999999999940e+01
7.113239999999999554e+02 1.424649999999999928e+01
7.003920000000000528e+02 1.426280000000000037e+01
7.038920000000000528e+02 1.426309999999999967e+01
7.114919999999999618e+02 1.425319999999999965e+01
7.101409999999999627e+02 1.426820000000000022e+01
6.996420000000000528e+02 1.425309999999999988e+01
6.985660000000000309e+02 1.425300000000000011e+01
7.023959999999999582e+02 1.426689999999999969e+01
7.096889999999999645e+02 1.425469999999999970e+01
7.142119999999999891e+02 1.426099999999999923e+01
7.030140000000000100e+02 1.426050000000000040e+01
7.005510000000000446e+02 1.424760000000000026e+01
7.080819999999999936e+02 1.426759999999999984e+01
7.102930000000000064e+02 1.425680000000000014e+01
7.064230000000000018e+02 1.424820000000000064e+01
6.963970000000000482e+02 1.427810000000000024e+01
6.998709999999999809e+02 1.423959999999999937e+01
7.114180000000000064e+02 1.426600000000000001e+01
7.111000000000000227e+02 1.427120000000000033e+01
7.062709999999999582e+02 1.424329999999999963e+01
6.958859999999999673e+02 1.427480000000000082e+01
7.117340000000000373e+02 1.426060000000000016e+01
7.169339999999999691e+02 1.425750000000000028e+01
7.024550000000000409e+02 1.427679999999999971e+01
7.024560000000000173e+02 1.426009999999999955e+01
7.142409999999999854e+02 1.426909999999999989e+01
7.130130000000000337e+02 1.427239999999999931e+01
7.081630000000000109e+02 1.425740000000000052e+01
7.082690000000000055e+02 1.427289999999999992e+01
7.128360000000000127e+02 1.426510000000000034e+01
7.053229999999999791e+02 1.425600000000000023e+01
6.946330000000000382e+02 1.427180000000000071e+01
7.066789999999999736e+02 1.425650000000000084e+01
7.087740000000000009e+02 1.426640000000000086e+01
7.092770000000000437e+02 1.428059999999999974e+01
7.180140000000000100e+02 1.425730000000000075e+01
7.088830000000000382e+02 1.427790000000000070e+01
6.983479999999999563e+02 1.426929999999999943e+01
7.091970000000000027e+02 1.425270000000000081e+01
7.161159999999999854e+02 1.428260000000000041e+01
7.104729999999999563e+02 1.425290000000000035e+01
7.028630000000000564e+02 1.425929999999999964e+01
7.120979999999999563e+02 1.427250000000000085e+01
7.239450000000000500e+02 1.424869999999999948e+01
7.108899999999999864e+02 1.427260000000000062e+01
7.104170000000000300e+02 1.426640000000000086e+01
7.113590000000000373e+02 1.425590000000000046e+01
6.992200000000000273e+02 1.427260000000000062e+01
7.032400000000000091e+02 1.426030000000000086e+01
7.174840000000000373e+02 1.426219999999999999e+01
7.123410000000000082e+02 1.426970000000000027e+01
7.059750000000000227e+02 1.425740000000000052e+01
7.149940000000000282e+02 1.426600000000000001e+01
7.243170000000000073e+02 1.426740000000000030e+01
7.074360000000000355e+02 1.426190000000000069e+01
7.027380000000000564e+02 1.427749999999999986e+01
7.163669999999999618e+02 1.426549999999999940e+01
7.201900000000000546e+02 1.425939999999999941e+01
7.095410000000000537e+02 1.427549999999999919e+01
7.116879999999999882e+02 1.425019999999999953e+01
7.133250000000000455e+02 1.426800000000000068e+01
7.066810000000000400e+02 1.427560000000000073e+01
7.130910000000000082e+02 1.425079999999999991e+01
7.207169999999999845e+02 1.428909999999999947e+01
7.162809999999999491e+02 1.426350000000000051e+01
7.093319999999999936e+02 1.425880000000000081e+01
7.111939999999999600e+02 1.427950000000000053e+01
7.146259999999999764e+02 1.425089999999999968e+01
7.169990000000000236e+02 1.426970000000000027e+01
7.227119999999999891e+02 1.427730000000000032e+01
7.156159999999999854e+02 1.426370000000000005e+01
7.073750000000000000e+02 1.428330000000000055e+01
7.131159999999999854e+02 1.427030000000000065e+01
7.225019999999999527e+02 1.426360000000000028e+01
7.182119999999999891e+02 1.427790000000000070e+01
7.039779999999999518e+02 1.426249999999999929e+01
7.132549999999999955e+02 1.426989999999999981e+01
7.215750000000000455e+02 1.427439999999999998e+01
7.104199999999999591e+02 1.425869999999999926e+01
7.064880000000000564e+02 1.427590000000000003e+01
7.235529999999999973e+02 1.427020000000000088e+01
7.190320000000000391e+02 1.426069999999999993e+01
7.099009999999999536e+02 1.428289999999999971e+01
7.131530000000000200e+02 1.425880000000000081e+01
7.206710000000000491e+02 1.426779999999999937e+01
7.237839999999999918e+02 1.428539999999999921e+01
7.154099999999999682e+02 1.425600000000000023e+01
7.071570000000000391e+02 1.428170000000000073e+01
7.144239999999999782e+02 1.427040000000000042e+01
7.242110000000000127e+02 1.425539999999999985e+01
7.157060000000000173e+02 1.427849999999999930e+01
7.115810000000000173e+02 1.425270000000000081e+01
7.141409999999999627e+02 1.425799999999999912e+01
7.144360000000000355e+02 1.426989999999999981e+01
7.179389999999999645e+02 1.425719999999999921e+01
7.218469999999999800e+02 1.427420000000000044e+01
7.151009999999999991e+02 1.427190000000000047e+01
7.040370000000000346e+02 1.425960000000000072e+01
7.143210000000000264e+02 1.426839999999999975e+01
7.192019999999999982e+02 1.425670000000000037e+01
7.112459999999999809e+02 1.426060000000000016e+01
7.109800000000000182e+02 1.427459999999999951e+01
7.177119999999999891e+02 1.426249999999999929e+01
7.181799999999999500e+02 1.427449999999999974e+01
7.169479999999999791e+02 1.427439999999999998e+01
7.171580000000000155e+02 1.425200000000000067e+01
7.080639999999999645e+02 1.427570000000000050e+01
7.113450000000000273e+02 1.425769999999999982e+01
7.185789999999999509e+02 1.425810000000000066e+01
7.161119999999999663e+02 1.429059999999999953e+01
7.171989999999999554e+02 1.425360000000000049e+01
7.200829999999999700e+02 1.427950000000000053e+01
7.193469999999999800e+02 1.428020000000000067e+01
7.119289999999999736e+02 1.425600000000000023e+01
7.148690000000000282e+02 1.428170000000000073e+01
7.224809999999999945e+02 1.426370000000000005e+01
7.190249999999999773e+02 1.426190000000000069e+01
7.145890000000000555e+02 1.428139999999999965e+01
7.232740000000000009e+02 1.425949999999999918e+01
7.231910000000000309e+02 1.427280000000000015e+01
7.107619999999999436e+02 1.427829999999999977e+01
7.162500000000000000e+02 1.425849999999999973e+01
7.314339999999999691e+02 1.427580000000000027e+01
7.213750000000000000e+02 1.426720000000000077e+01
7.083500000000000227e+02 1.426270000000000060e+01
7.201539999999999964e+02 1.427909999999999968e+01
7.282359999999999900e+02 1.425549999999999962e+01
7.179189999999999827e+02 1.426169999999999938e+01
7.117789999999999964e+02 1.427180000000000071e+01
7.165979999999999563e+02 1.425350000000000072e+01
7.207770000000000437e+02 1.427839999999999954e+01
7.221420000000000528e+02 1.426900000000000013e+01
7.163600000000000136e+02 1.425730000000000075e+01
7.095599999999999454e+02 1.428599999999999959e+01
7.232300000000000182e+02 1.425990000000000002e+01
7.309360000000000355e+02 1.426980000000000004e+01
7.190040000000000191e+02 1.428139999999999965e+01
7.147870000000000346e+02 1.425469999999999970e+01
7.211040000000000418e+02 1.427989999999999959e+01
7.275629999999999882e+02 1.427270000000000039e+01
7.214410000000000309e+02 1.425999999999999979e+01
7.177259999999999991e+02 1.427130000000000010e+01
7.188020000000000209e+02 1.425520000000000032e+01
7.207089999999999463e+02 1.426089999999999947e+01
7.265280000000000200e+02 1.426939999999999920e+01
7.243429999999999609e+02 1.425990000000000002e+01
7.151549999999999727e+02 1.427139999999999986e+01
7.177659999999999627e+02 1.426950000000000074e+01
7.261900000000000546e+02 1.426449999999999996e+01
7.215399999999999636e+02 1.427950000000000053e+01
7.195320000000000391e+02 1.427020000000000088e+01
7.268750000000000000e+02 1.426980000000000004e+01
7.288039999999999736e+02 1.428379999999999939e+01
7.188350000000000364e+02 1.426350000000000051e+01
7.204420000000000073e+02 1.427669999999999995e+01
7.256639999999999873e+02 1.427260000000000062e+01
7.160399999999999636e+02 1.424569999999999936e+01
7.151900000000000546e+02 1.428139999999999965e+01
7.196979999999999791e+02 1.426229999999999976e+01
7.250850000000000364e+02 1.426539999999999964e+01
7.284479999999999791e+02 1.428560000000000052e+01
7.200589999999999691e+02 1.425370000000000026e+01
7.174500000000000455e+02 1.427009999999999934e+01
7.239120000000000346e+02 1.426849999999999952e+01
7.248469999999999800e+02 1.425079999999999991e+01
7.157630000000000337e+02 1.427309999999999945e+01
7.152219999999999800e+02 1.426079999999999970e+01
7.310170000000000528e+02 1.425939999999999941e+01
7.263949999999999818e+02 1.427590000000000003e+01
7.109289999999999736e+02 1.426110000000000078e+01
7.170869999999999891e+02 1.427480000000000082e+01
7.249270000000000209e+02 1.427839999999999954e+01
7.278029999999999973e+02 1.426069999999999993e+01
7.204429999999999836e+02 1.427970000000000006e+01
7.165510000000000446e+02 1.427059999999999995e+01
7.319149999999999636e+02 1.426280000000000037e+01
7.373410000000000082e+02 1.428420000000000023e+01
7.237999999999999545e+02 1.425859999999999950e+01
7.249439999999999600e+02 1.426800000000000068e+01
7.210489999999999782e+02 1.427810000000000024e+01
7.201749999999999545e+02 1.424869999999999948e+01
7.343279999999999745e+02 1.428139999999999965e+01
7.347730000000000246e+02 1.426469999999999949e+01
7.240439999999999827e+02 1.425500000000000078e+01
7.195579999999999927e+02 1.428149999999999942e+01
7.245489999999999782e+02 1.426019999999999932e+01
7.275280000000000200e+02 1.427430000000000021e+01
7.285059999999999718e+02 1.427940000000000076e+01
7.252519999999999527e+02 1.426520000000000010e+01
7.197789999999999964e+02 1.427839999999999954e+01
7.241240000000000236e+02 1.427459999999999951e+01
7.318390000000000555e+02 1.427059999999999995e+01
7.303039999999999736e+02 1.428170000000000073e+01
7.285599999999999454e+02 1.427110000000000056e+01
7.287269999999999754e+02 1.427299999999999969e+01
7.244859999999999900e+02 1.427839999999999954e+01
7.229379999999999882e+02 1.426260000000000083e+01
7.253289999999999509e+02 1.427449999999999974e+01
7.331710000000000491e+02 1.427229999999999954e+01
7.305009999999999764e+02 1.426219999999999999e+01
7.218750000000000000e+02 1.428430000000000000e+01
7.258709999999999809e+02 1.426299999999999990e+01
7.260140000000000100e+02 1.426340000000000074e+01
7.118619999999999663e+02 1.428120000000000012e+01
7.205420000000000300e+02 1.425750000000000028e+01
7.267540000000000191e+02 1.428049999999999997e+01
7.238269999999999982e+02 1.427999999999999936e+01
7.314289999999999736e+02 1.426469999999999949e+01
7.339439999999999600e+02 1.429110000000000014e+01
7.228519999999999754e+02 1.426880000000000059e+01
7.252930000000000064e+02 1.426510000000000034e+01
7.317859999999999445e+02 1.427609999999999957e+01
7.269389999999999645e+02 1.425099999999999945e+01
7.228250000000000455e+02 1.426420000000000066e+01
7.253709999999999809e+02 1.426590000000000025e+01
7.310760000000000218e+02 1.425799999999999912e+01
7.261929999999999836e+02 1.428250000000000064e+01
7.322930000000000064e+02 1.427020000000000088e+01
7.329750000000000227e+02 1.426750000000000007e+01
7.157340000000000373e+02 1.428320000000000078e+01
7.230430000000000064e+02 1.426260000000000083e+01
7.307599999999999909e+02 1.427619999999999933e+01
7.257259999999999991e+02 1.428509999999999991e+01
7.307670000000000528e+02 1.426430000000000042e+01
7.369859999999999900e+02 1.429229999999999912e+01
7.299249999999999545e+02 1.427369999999999983e+01
7.277519999999999527e+02 1.425839999999999996e+01
7.284349999999999454e+02 1.428969999999999985e+01
7.257039999999999509e+02 1.424900000000000055e+01
7.229299999999999500e+02 1.426880000000000059e+01
7.312490000000000236e+02 1.427519999999999989e+01
7.371050000000000182e+02 1.425549999999999962e+01
7.239170000000000300e+02 1.428110000000000035e+01
7.257699999999999818e+02 1.427180000000000071e+01
7.384289999999999736e+02 1.426870000000000083e+01
7.278469999999999800e+02 1.428609999999999935e+01
7.255879999999999654e+02 1.427210000000000001e+01
7.407459999999999809e+02 1.427790000000000070e+01
7.363129999999999882e+02 1.428490000000000038e+01
7.200499999999999545e+02 1.427009999999999934e+01
7.303179999999999836e+02 1.428439999999999976e+01
7.372690000000000055e+02 1.427810000000000024e+01
7.268419999999999845e+02 1.426829999999999998e+01
7.233609999999999900e+02 1.428749999999999964e+01
7.338170000000000073e+02 1.426500000000000057e+01
7.346269999999999527e+02 1.426859999999999928e+01
7.251699999999999591e+02 1.428330000000000055e+01
7.267129999999999654e+02 1.425869999999999926e+01
7.341169999999999618e+02 1.428979999999999961e+01
7.294120000000000346e+02 1.428449999999999953e+01
7.289059999999999491e+02 1.427059999999999995e+01
7.353519999999999754e+02 1.430059999999999931e+01
7.401259999999999764e+02 1.427580000000000027e+01
7.268690000000000282e+02 1.427899999999999991e+01
7.304729999999999563e+02 1.428710000000000058e+01
7.361950000000000500e+02 1.426420000000000066e+01
7.280130000000000337e+02 1.427950000000000053e+01
7.280760000000000218e+02 1.427169999999999916e+01
7.350510000000000446e+02 1.426149999999999984e+01
7.267640000000000100e+02 1.427669999999999995e+01
7.249199999999999591e+02 1.426939999999999920e+01
7.376150000000000091e+02 1.427340000000000053e+01
7.345470000000000255e+02 1.427989999999999959e+01
7.277949999999999591e+02 1.426989999999999981e+01
7.321970000000000027e+02 1.427510000000000012e+01
7.397319999999999709e+02 1.427500000000000036e+01
7.327329999999999472e+02 1.427219999999999978e+01
7.300180000000000291e+02 1.428049999999999997e+01
7.420339999999999918e+02 1.427590000000000003e+01
7.385700000000000500e+02 1.427890000000000015e+01
7.230449999999999591e+02 1.428759999999999941e+01
7.329779999999999518e+02 1.427890000000000015e+01
7.455449999999999591e+02 1.428079999999999927e+01
7.410399999999999636e+02 1.427880000000000038e+01
7.315299999999999727e+02 1.426449999999999996e+01
7.280049999999999955e+02 1.427940000000000076e+01
7.356280000000000427e+02 1.427009999999999934e+01
7.407450000000000045e+02 1.426939999999999920e+01
7.317519999999999527e+02 1.429129999999999967e+01
7.202549999999999955e+02 1.426130000000000031e+01
7.278590000000000373e+02 1.427410000000000068e+01
7.452770000000000437e+02 1.427740000000000009e+01
7.363519999999999754e+02 1.425350000000000072e+01
7.270370000000000346e+02 1.428519999999999968e+01
7.350520000000000209e+02 1.426660000000000039e+01
7.376319999999999482e+02 1.426179999999999914e+01
7.305979999999999563e+02 1.428500000000000014e+01
7.377350000000000136e+02 1.426420000000000066e+01
7.436470000000000482e+02 1.427800000000000047e+01
7.310639999999999645e+02 1.428229999999999933e+01
7.283840000000000146e+02 1.426609999999999978e+01
7.478300000000000409e+02 1.428260000000000041e+01
7.401180000000000518e+02 1.427430000000000021e+01
7.276649999999999636e+02 1.427110000000000056e+01
7.386760000000000446e+02 1.428240000000000087e+01
7.459759999999999991e+02 1.426309999999999967e+01
7.320149999999999864e+02 1.427040000000000042e+01
7.311349999999999909e+02 1.427960000000000029e+01
7.428010000000000446e+02 1.426239999999999952e+01
7.391839999999999691e+02 1.428240000000000087e+01
7.296299999999999955e+02 1.427399999999999913e+01
7.372430000000000518e+02 1.426089999999999947e+01
7.380839999999999463e+02 1.429229999999999912e+01
7.261440000000000055e+02 1.425960000000000072e+01
7.310910000000000082e+02 1.426890000000000036e+01
7.410570000000000164e+02 1.428030000000000044e+01
7.378139999999999645e+02 1.424949999999999939e+01
7.348509999999999991e+02 1.428120000000000012e+01
7.429550000000000409e+02 1.427139999999999986e+01
7.431570000000000391e+02 1.426640000000000086e+01
7.337440000000000282e+02 1.428599999999999959e+01
7.316230000000000473e+02 1.426629999999999932e+01
7.411860000000000355e+02 1.427009999999999934e+01
7.477999999999999545e+02 1.427940000000000076e+01
7.323150000000000546e+02 1.426870000000000083e+01
7.307400000000000091e+02 1.428420000000000023e+01
7.466119999999999663e+02 1.428149999999999942e+01
7.390789999999999509e+02 1.427549999999999919e+01
7.322409999999999854e+02 1.429480000000000040e+01
7.450489999999999782e+02 1.427810000000000024e+01
7.520019999999999527e+02 1.428040000000000020e+01
7.357229999999999563e+02 1.429320000000000057e+01
7.343519999999999754e+02 1.426820000000000022e+01
7.432519999999999527e+02 1.428309999999999924e+01
7.340539999999999736e+02 1.428229999999999933e+01
7.250900000000000318e+02 1.426789999999999914e+01
7.440819999999999936e+02 1.429519999999999946e+01
7.475449999999999591e+02 1.427120000000000033e+01
7.391280000000000427e+02 1.427050000000000018e+01
7.363890000000000100e+02 1.428710000000000058e+01
7.373170000000000073e+02 1.425820000000000043e+01
7.443519999999999754e+02 1.428049999999999997e+01
7.486490000000000009e+02 1.428159999999999918e+01
7.354020000000000437e+02 1.426689999999999969e+01
7.336480000000000246e+02 1.428880000000000017e+01
7.519759999999999991e+02 1.427459999999999951e+01
7.440130000000000337e+02 1.427580000000000027e+01
7.337019999999999982e+02 1.428999999999999915e+01
7.421069999999999709e+02 1.427480000000000082e+01
7.512630000000000337e+02 1.428480000000000061e+01
7.378200000000000500e+02 1.428580000000000005e+01
7.344940000000000282e+02 1.427500000000000036e+01
7.446200000000000045e+02 1.428509999999999991e+01
7.428360000000000127e+02 1.427839999999999954e+01
7.317799999999999727e+02 1.427439999999999998e+01
7.345689999999999600e+02 1.428049999999999997e+01
7.522889999999999873e+02 1.426629999999999932e+01
7.441680000000000064e+02 1.427350000000000030e+01
7.298899999999999864e+02 1.428270000000000017e+01
7.385839999999999463e+02 1.426529999999999987e+01
7.457720000000000482e+02 1.428880000000000017e+01
7.390729999999999791e+02 1.427769999999999939e+01
7.319579999999999700e+02 1.426679999999999993e+01
7.448189999999999600e+02 1.429759999999999920e+01
7.477849999999999682e+02 1.426559999999999917e+01
7.385130000000000337e+02 1.428410000000000046e+01
7.393920000000000528e+02 1.429229999999999912e+01
7.508220000000000027e+02 1.426699999999999946e+01
7.497509999999999764e+02 1.429410000000000025e+01
7.394239999999999782e+02 1.427999999999999936e+01
7.412619999999999436e+02 1.426849999999999952e+01
7.435080000000000382e+02 1.428320000000000078e+01
7.343089999999999691e+02 1.426600000000000001e+01
7.241159999999999854e+02 1.427289999999999992e+01
7.387889999999999873e+02 1.428139999999999965e+01
7.454299999999999500e+02 1.426490000000000080e+01
7.459289999999999736e+02 1.427970000000000006e+01
7.392150000000000318e+02 1.427360000000000007e+01
7.334320000000000164e+02 1.426449999999999996e+01
7.457830000000000155e+02 1.428449999999999953e+01
7.470430000000000064e+02 1.426699999999999946e+01
7.372400000000000091e+02 1.427340000000000053e+01
7.410560000000000400e+02 1.429080000000000084e+01
7.520750000000000455e+02 1.426280000000000037e+01
7.472519999999999527e+02 1.428640000000000043e+01
7.422050000000000409e+02 1.427940000000000076e+01
7.439370000000000118e+02 1.425740000000000052e+01
7.404139999999999873e+02 1.429439999999999955e+01
7.413440000000000509e+02 1.426720000000000077e+01
7.515349999999999682e+02 1.427580000000000027e+01
7.465289999999999964e+02 1.428909999999999947e+01
7.350539999999999736e+02 1.426810000000000045e+01
7.445000000000000000e+02 1.428159999999999918e+01
7.539149999999999636e+02 1.427650000000000041e+01
7.498360000000000127e+02 1.426759999999999984e+01
7.448479999999999563e+02 1.427749999999999986e+01
7.390049999999999955e+02 1.427009999999999934e+01
7.465140000000000100e+02 1.427360000000000007e+01
7.547960000000000491e+02 1.428490000000000038e+01
7.467269999999999754e+02 1.427519999999999989e+01
7.423390000000000555e+02 1.428519999999999968e+01
7.482340000000000373e+02 1.428430000000000000e+01
7.499239999999999782e+02 1.427030000000000065e+01
7.354660000000000082e+02 1.428689999999999927e+01
7.394990000000000236e+02 1.427430000000000021e+01
7.514600000000000364e+02 1.427369999999999983e+01
7.438899999999999864e+02 1.429649999999999999e+01
7.437440000000000282e+02 1.427169999999999916e+01
7.566829999999999927e+02 1.428880000000000017e+01
7.635109999999999673e+02 1.429320000000000057e+01
7.460359999999999445e+02 1.427149999999999963e+01
7.415760000000000218e+02 1.430119999999999969e+01
7.526240000000000236e+02 1.428100000000000058e+01
7.469199999999999591e+02 1.427860000000000085e+01
7.356200000000000045e+02 1.429780000000000051e+01
7.420860000000000127e+02 1.427420000000000044e+01
7.487670000000000528e+02 1.428860000000000063e+01
7.484539999999999509e+02 1.429049999999999976e+01
7.439740000000000464e+02 1.427369999999999983e+01
7.410140000000000100e+02 1.429240000000000066e+01
7.537190000000000509e+02 1.428069999999999951e+01
7.568750000000000000e+02 1.427549999999999919e+01
7.422849999999999682e+02 1.428950000000000031e+01
7.415850000000000364e+02 1.427280000000000015e+01
7.475489999999999782e+02 1.428550000000000075e+01
7.522659999999999627e+02 1.429509999999999970e+01
7.511609999999999445e+02 1.427689999999999948e+01
7.477889999999999873e+02 1.429710000000000036e+01
7.482150000000000318e+02 1.428459999999999930e+01
7.443519999999999754e+02 1.427020000000000088e+01
7.526459999999999582e+02 1.430809999999999960e+01
7.609969999999999573e+02 1.427040000000000042e+01
7.455839999999999463e+02 1.428870000000000040e+01
7.418049999999999500e+02 1.430010000000000048e+01
7.530990000000000464e+02 1.426970000000000027e+01
7.515049999999999955e+02 1.429909999999999926e+01
7.478569999999999709e+02 1.428490000000000038e+01
7.442899999999999636e+02 1.427089999999999925e+01
7.458809999999999718e+02 1.428430000000000000e+01
7.472259999999999991e+02 1.426789999999999914e+01
7.495470000000000255e+02 1.427679999999999971e+01
7.574149999999999636e+02 1.428749999999999964e+01
7.510019999999999527e+02 1.427379999999999960e+01
7.383550000000000182e+02 1.428909999999999947e+01
7.441730000000000018e+02 1.428129999999999988e+01
7.582640000000000100e+02 1.426950000000000074e+01
7.545119999999999436e+02 1.428790000000000049e+01
7.454479999999999791e+02 1.426810000000000045e+01
7.466250000000000000e+02 1.427040000000000042e+01
7.504880000000000564e+02 1.428810000000000002e+01
7.620339999999999918e+02 1.426549999999999940e+01
7.558959999999999582e+02 1.429170000000000051e+01
7.471319999999999482e+02 1.429030000000000022e+01
7.530030000000000427e+02 1.426909999999999989e+01
7.538250000000000455e+02 1.429729999999999990e+01
7.398129999999999882e+02 1.427309999999999945e+01
7.418840000000000146e+02 1.428020000000000067e+01
7.552699999999999818e+02 1.429700000000000060e+01
7.559199999999999591e+02 1.427169999999999916e+01
7.482240000000000464e+02 1.428650000000000020e+01
7.465000000000000000e+02 1.428299999999999947e+01
7.512730000000000246e+02 1.427599999999999980e+01
7.601730000000000018e+02 1.429299999999999926e+01
7.579629999999999654e+02 1.428350000000000009e+01
7.535570000000000164e+02 1.428110000000000035e+01
7.518229999999999791e+02 1.428509999999999991e+01
7.489529999999999745e+02 1.427560000000000073e+01
7.503509999999999991e+02 1.428410000000000046e+01
7.648170000000000073e+02 1.428689999999999927e+01
7.640679999999999836e+02 1.427899999999999991e+01
7.550170000000000528e+02 1.428870000000000040e+01
7.539059999999999491e+02 1.427570000000000050e+01
7.496230000000000473e+02 1.427270000000000039e+01
7.491280000000000427e+02 1.428580000000000005e+01
7.631779999999999973e+02 1.426619999999999955e+01
7.596200000000000045e+02 1.428369999999999962e+01
7.410979999999999563e+02 1.428819999999999979e+01
7.520470000000000255e+02 1.427030000000000065e+01
7.623869999999999436e+02 1.429180000000000028e+01
7.523990000000000009e+02 1.427510000000000012e+01
7.465710000000000264e+02 1.427469999999999928e+01
7.547740000000000009e+02 1.429570000000000007e+01
7.582770000000000437e+02 1.427159999999999940e+01
7.540750000000000455e+02 1.428800000000000026e+01
7.529020000000000437e+02 1.429049999999999976e+01
7.533110000000000355e+02 1.427069999999999972e+01
7.561480000000000246e+02 1.429829999999999934e+01
7.624130000000000109e+02 1.428689999999999927e+01
7.549070000000000391e+02 1.428500000000000014e+01
7.478809999999999718e+02 1.430369999999999919e+01
7.563429999999999609e+02 1.427810000000000024e+01
7.588390000000000555e+02 1.428819999999999979e+01
7.492500000000000000e+02 1.429069999999999929e+01
7.487060000000000173e+02 1.427250000000000085e+01
7.576639999999999873e+02 1.429519999999999946e+01
7.627970000000000255e+02 1.428480000000000061e+01
7.533959999999999582e+02 1.427899999999999991e+01
7.485549999999999500e+02 1.429749999999999943e+01
7.563529999999999518e+02 1.427389999999999937e+01
7.562419999999999618e+02 1.428129999999999988e+01
7.490430000000000064e+02 1.429059999999999953e+01
7.527870000000000346e+02 1.427200000000000024e+01
7.575439999999999827e+02 1.430049999999999955e+01
7.563529999999999518e+02 1.429229999999999912e+01
7.573840000000000146e+02 1.427909999999999968e+01
7.531090000000000373e+02 1.430390000000000050e+01
7.429619999999999891e+02 1.427379999999999960e+01
7.491749999999999545e+02 1.428730000000000011e+01
7.556259999999999764e+02 1.430320000000000036e+01
7.578319999999999936e+02 1.427960000000000029e+01
7.574360000000000355e+02 1.430770000000000053e+01
7.604049999999999727e+02 1.430000000000000071e+01
7.666330000000000382e+02 1.429219999999999935e+01
7.574959999999999809e+02 1.430940000000000012e+01
7.555739999999999554e+02 1.428850000000000087e+01
7.601939999999999600e+02 1.429020000000000046e+01
7.530059999999999718e+02 1.429490000000000016e+01
7.454610000000000127e+02 1.428350000000000009e+01
7.616660000000000537e+02 1.429749999999999943e+01
7.642340000000000373e+02 1.429359999999999964e+01
7.536019999999999754e+02 1.428459999999999930e+01
7.551009999999999991e+02 1.429499999999999993e+01
7.634489999999999554e+02 1.427899999999999991e+01
7.509930000000000518e+02 1.428170000000000073e+01
7.420259999999999536e+02 1.429840000000000089e+01
7.492580000000000382e+02 1.427790000000000070e+01
7.561480000000000246e+02 1.429940000000000033e+01
7.620199999999999818e+02 1.429589999999999961e+01
7.580399999999999636e+02 1.427510000000000012e+01
7.575679999999999836e+02 1.431230000000000047e+01
7.687619999999999436e+02 1.428219999999999956e+01
7.623970000000000482e+02 1.428710000000000058e+01
7.536449999999999818e+02 1.430160000000000053e+01
7.605710000000000264e+02 1.426919999999999966e+01
7.591480000000000246e+02 1.428979999999999961e+01
7.481390000000000100e+02 1.428689999999999927e+01
7.501069999999999709e+02 1.427200000000000024e+01
7.687670000000000528e+02 1.429480000000000040e+01
7.621820000000000164e+02 1.428120000000000012e+01
7.547250000000000227e+02 1.428180000000000049e+01
7.628120000000000118e+02 1.429149999999999920e+01
7.619930000000000518e+02 1.426829999999999998e+01
7.492960000000000491e+02 1.428309999999999924e+01
7.567089999999999463e+02 1.428350000000000009e+01
7.684170000000000300e+02 1.426740000000000030e+01
7.564360000000000355e+02 1.429059999999999953e+01
7.538089999999999691e+02 1.427609999999999957e+01
7.678039999999999736e+02 1.427420000000000044e+01
7.636710000000000491e+02 1.429729999999999990e+01
7.541950000000000500e+02 1.427210000000000001e+01
7.637269999999999754e+02 1.428880000000000017e+01
7.775069999999999482e+02 1.429550000000000054e+01
7.591580000000000155e+02 1.427389999999999937e+01
7.555320000000000391e+02 1.430630000000000024e+01
7.712100000000000364e+02 1.428330000000000055e+01
7.627970000000000255e+02 1.427710000000000079e+01
7.581299999999999955e+02 1.429640000000000022e+01
7.640000000000000000e+02 1.427059999999999995e+01
7.589130000000000109e+02 1.428550000000000075e+01
7.550009999999999764e+02 1.428640000000000043e+01
7.618369999999999891e+02 1.427480000000000082e+01
7.707549999999999955e+02 1.429069999999999929e+01
7.630320000000000391e+02 1.428260000000000041e+01
7.534299999999999500e+02 1.427870000000000061e+01
7.555280000000000200e+02 1.428969999999999985e+01
7.586050000000000182e+02 1.428020000000000067e+01
7.630720000000000027e+02 1.428979999999999961e+01
7.665879999999999654e+02 1.429669999999999952e+01
7.636359999999999673e+02 1.428149999999999942e+01
7.544039999999999964e+02 1.429149999999999920e+01
7.591150000000000091e+02 1.428020000000000067e+01
7.689080000000000155e+02 1.426929999999999943e+01
7.672340000000000373e+02 1.429589999999999961e+01
7.474310000000000400e+02 1.427599999999999980e+01
7.546680000000000064e+02 1.429209999999999958e+01
7.720810000000000173e+02 1.430150000000000077e+01
7.631749999999999545e+02 1.427069999999999972e+01
7.523469999999999800e+02 1.429989999999999917e+01
7.664460000000000264e+02 1.428769999999999918e+01
7.739710000000000036e+02 1.427630000000000088e+01
7.644679999999999609e+02 1.430259999999999998e+01
7.584420000000000073e+02 1.428159999999999918e+01
7.604320000000000164e+02 1.429369999999999941e+01
7.695650000000000546e+02 1.430439999999999934e+01
7.674589999999999463e+02 1.428240000000000087e+01
7.582569999999999482e+02 1.430219999999999914e+01
7.629510000000000218e+02 1.429729999999999990e+01
7.695099999999999909e+02 1.428790000000000049e+01
7.659189999999999827e+02 1.430509999999999948e+01
7.553410000000000082e+02 1.428020000000000067e+01
7.648640000000000327e+02 1.428100000000000058e+01
7.657910000000000537e+02 1.429219999999999935e+01
7.583279999999999745e+02 1.427299999999999969e+01
7.670410000000000537e+02 1.429449999999999932e+01
7.719149999999999636e+02 1.429279999999999973e+01
7.620449999999999591e+02 1.427950000000000053e+01
7.583830000000000382e+02 1.431010000000000026e+01
7.773220000000000027e+02 1.428410000000000046e+01
7.746979999999999791e+02 1.428420000000000023e+01
7.597179999999999609e+02 1.430739999999999945e+01
7.655280000000000200e+02 1.426510000000000034e+01
7.710209999999999582e+02 1.429620000000000068e+01
7.583229999999999791e+02 1.428780000000000072e+01
7.532250000000000227e+02 1.427110000000000056e+01
7.665819999999999936e+02 1.429410000000000025e+01
7.670109999999999673e+02 1.427870000000000061e+01
7.639539999999999509e+02 1.428340000000000032e+01
7.725190000000000055e+02 1.429279999999999973e+01
7.682820000000000391e+02 1.427999999999999936e+01
7.526029999999999518e+02 1.429229999999999912e+01
7.650149999999999864e+02 1.429379999999999917e+01
7.752150000000000318e+02 1.428410000000000046e+01
7.650819999999999936e+02 1.429879999999999995e+01
7.609239999999999782e+02 1.428720000000000034e+01
7.706749999999999545e+02 1.428309999999999924e+01
7.777340000000000373e+02 1.429950000000000010e+01
7.775710000000000264e+02 1.428289999999999971e+01
7.644510000000000218e+02 1.430070000000000086e+01
7.622519999999999527e+02 1.430279999999999951e+01
7.735499999999999545e+02 1.427570000000000050e+01
7.642759999999999536e+02 1.430729999999999968e+01
7.573120000000000118e+02 1.428669999999999973e+01
7.751470000000000482e+02 1.428190000000000026e+01
7.752619999999999436e+02 1.430579999999999963e+01
7.594439999999999600e+02 1.427650000000000041e+01
7.627050000000000409e+02 1.429330000000000034e+01
7.690679999999999836e+02 1.429550000000000054e+01
7.708360000000000127e+02 1.427979999999999983e+01
7.718590000000000373e+02 1.430180000000000007e+01
7.690220000000000482e+02 1.428899999999999970e+01
7.605109999999999673e+02 1.428330000000000055e+01
7.666970000000000027e+02 1.429620000000000068e+01
7.780119999999999436e+02 1.427710000000000079e+01
7.660280000000000200e+02 1.428780000000000072e+01
7.568060000000000400e+02 1.428960000000000008e+01
7.700549999999999500e+02 1.426859999999999928e+01
7.824510000000000218e+02 1.429170000000000051e+01
7.676789999999999736e+02 1.428550000000000075e+01
7.629239999999999782e+02 1.427740000000000009e+01
7.722530000000000427e+02 1.429420000000000002e+01
7.685890000000000555e+02 1.427069999999999972e+01
7.637659999999999627e+02 1.428430000000000000e+01
7.759210000000000491e+02 1.429390000000000072e+01
7.766090000000000373e+02 1.427110000000000056e+01
7.641530000000000200e+02 1.429439999999999955e+01
7.683070000000000164e+02 1.428180000000000049e+01
7.707089999999999463e+02 1.427340000000000053e+01
7.679560000000000173e+02 1.429930000000000057e+01
7.789400000000000546e+02 1.427689999999999948e+01
7.760069999999999482e+02 1.428679999999999950e+01
7.664339999999999691e+02 1.429310000000000080e+01
7.751109999999999900e+02 1.426670000000000016e+01
7.669619999999999891e+02 1.428800000000000026e+01
7.580990000000000464e+02 1.428260000000000041e+01
7.707160000000000082e+02 1.427650000000000041e+01
7.725819999999999936e+02 1.429819999999999958e+01
7.736639999999999873e+02 1.427630000000000088e+01
7.666359999999999673e+02 1.428200000000000003e+01
7.643010000000000446e+02 1.429340000000000011e+01
7.768650000000000091e+02 1.427239999999999931e+01
7.746910000000000309e+02 1.429640000000000022e+01
7.651090000000000373e+02 1.429420000000000002e+01
7.780510000000000446e+02 1.427979999999999983e+01
7.859130000000000109e+02 1.430540000000000056e+01
7.722140000000000555e+02 1.428410000000000046e+01
7.650159999999999627e+02 1.429320000000000057e+01
7.749489999999999554e+02 1.431349999999999945e+01
7.797899999999999636e+02 1.428359999999999985e+01
7.711630000000000109e+02 1.430540000000000056e+01
7.676449999999999818e+02 1.429550000000000054e+01
7.697459999999999809e+02 1.428079999999999927e+01
7.713500000000000227e+02 1.430729999999999968e+01
7.782419999999999618e+02 1.428730000000000011e+01
7.768269999999999982e+02 1.428749999999999964e+01
7.654579999999999700e+02 1.429390000000000072e+01
7.703450000000000273e+02 1.427790000000000070e+01
7.793239999999999554e+02 1.429349999999999987e+01
7.768020000000000209e+02 1.429279999999999973e+01
7.658200000000000500e+02 1.428059999999999974e+01
7.730289999999999964e+02 1.429149999999999920e+01
7.736330000000000382e+02 1.427899999999999991e+01
7.681430000000000291e+02 1.428090000000000082e+01
7.787329999999999472e+02 1.429669999999999952e+01
7.767250000000000227e+02 1.427909999999999968e+01
7.680040000000000191e+02 1.429659999999999975e+01
7.759880000000000564e+02 1.430010000000000048e+01
7.844199999999999591e+02 1.427890000000000015e+01
7.753099999999999454e+02 1.431250000000000000e+01
7.735769999999999982e+02 1.428630000000000067e+01
7.775309999999999491e+02 1.428749999999999964e+01
7.732409999999999854e+02 1.431269999999999953e+01
7.652889999999999873e+02 1.427630000000000088e+01
7.668569999999999709e+02 1.429420000000000002e+01
7.723799999999999955e+02 1.429049999999999976e+01
7.739619999999999891e+02 1.427379999999999960e+01
7.759389999999999645e+02 1.429729999999999990e+01
7.794460000000000264e+02 1.428389999999999915e+01
7.841200000000000045e+02 1.428570000000000029e+01
7.811340000000000146e+02 1.430170000000000030e+01
7.682730000000000246e+02 1.427929999999999922e+01
7.661660000000000537e+02 1.429330000000000034e+01
7.753519999999999754e+02 1.429950000000000010e+01
7.792519999999999527e+02 1.428470000000000084e+01
7.761100000000000136e+02 1.430630000000000024e+01
7.722720000000000482e+02 1.429069999999999929e+01
7.639439999999999600e+02 1.428430000000000000e+01
7.714099999999999682e+02 1.430129999999999946e+01
7.899080000000000155e+02 1.427449999999999974e+01
7.792500000000000000e+02 1.428909999999999947e+01
7.687709999999999582e+02 1.429659999999999975e+01
7.727210000000000036e+02 1.427650000000000041e+01
7.767450000000000045e+02 1.430829999999999913e+01
7.756870000000000118e+02 1.429739999999999966e+01
7.773659999999999854e+02 1.429310000000000080e+01
7.778529999999999518e+02 1.431600000000000072e+01
7.741670000000000300e+02 1.429049999999999976e+01
7.670000000000000000e+02 1.429930000000000057e+01
7.761480000000000246e+02 1.429969999999999963e+01
7.861849999999999454e+02 1.428059999999999974e+01
7.736059999999999945e+02 1.429640000000000022e+01
7.650610000000000355e+02 1.428679999999999950e+01
7.761409999999999627e+02 1.428330000000000055e+01
7.749840000000000373e+02 1.429640000000000022e+01
7.751860000000000355e+02 1.428800000000000026e+01
7.821449999999999818e+02 1.429369999999999941e+01
7.803880000000000337e+02 1.429819999999999958e+01
7.647609999999999673e+02 1.428829999999999956e+01
7.663020000000000209e+02 1.429930000000000057e+01
7.827210000000000036e+02 1.429499999999999993e+01
7.804759999999999991e+02 1.428759999999999941e+01
7.725249999999999773e+02 1.430419999999999980e+01
7.820059999999999718e+02 1.428570000000000029e+01
7.884519999999999982e+02 1.429260000000000019e+01
7.744170000000000300e+02 1.430860000000000021e+01
7.734130000000000109e+02 1.427710000000000079e+01
7.853110000000000355e+02 1.430369999999999919e+01
7.860320000000000391e+02 1.429509999999999970e+01
7.694959999999999809e+02 1.428299999999999947e+01
7.691240000000000236e+02 1.431419999999999959e+01
7.806150000000000091e+02 1.428960000000000008e+01
7.783519999999999754e+02 1.429920000000000080e+01
7.828039999999999736e+02 1.430979999999999919e+01
7.853429999999999609e+02 1.428490000000000038e+01
7.742269999999999754e+02 1.430150000000000077e+01
7.784070000000000391e+02 1.429420000000000002e+01
7.826340000000000146e+02 1.428250000000000064e+01
7.735019999999999527e+02 1.430129999999999946e+01
7.692089999999999463e+02 1.428240000000000087e+01
7.798260000000000218e+02 1.428700000000000081e+01
7.834450000000000500e+02 1.430509999999999948e+01
7.790689999999999600e+02 1.428969999999999985e+01
7.840789999999999509e+02 1.430610000000000070e+01
7.856250000000000000e+02 1.430160000000000053e+01
7.790080000000000382e+02 1.428509999999999991e+01
7.771870000000000118e+02 1.431269999999999953e+01
7.906820000000000164e+02 1.428969999999999985e+01
7.919909999999999854e+02 1.429229999999999912e+01
7.681929999999999836e+02 1.432060000000000066e+01
7.784489999999999554e+02 1.427899999999999991e+01
7.940289999999999964e+02 1.430560000000000009e+01
7.809629999999999654e+02 1.429909999999999926e+01
7.710330000000000155e+02 1.428519999999999968e+01
7.784049999999999727e+02 1.431550000000000011e+01
7.854859999999999900e+02 1.429979999999999940e+01
7.862200000000000273e+02 1.430160000000000053e+01
7.771789999999999736e+02 1.430990000000000073e+01
7.733840000000000146e+02 1.429570000000000007e+01
7.797200000000000273e+02 1.430700000000000038e+01
7.829610000000000127e+02 1.430700000000000038e+01
7.807870000000000346e+02 1.429720000000000013e+01
7.803780000000000427e+02 1.431499999999999950e+01
7.890049999999999955e+02 1.430819999999999936e+01
7.857630000000000337e+02 1.430869999999999997e+01
7.774279999999999973e+02 1.432399999999999984e+01
7.853640000000000327e+02 1.430129999999999946e+01
8.007350000000000136e+02 1.431390000000000029e+01
7.867699999999999818e+02 1.431419999999999959e+01
7.802569999999999482e+02 1.429180000000000028e+01
7.860710000000000264e+02 1.431739999999999924e+01
7.855510000000000446e+02 1.429470000000000063e+01
7.722540000000000191e+02 1.429289999999999949e+01
7.753959999999999582e+02 1.432150000000000034e+01
7.863269999999999982e+02 1.429330000000000034e+01
7.899909999999999854e+02 1.430879999999999974e+01
7.872029999999999745e+02 1.430620000000000047e+01
7.855560000000000400e+02 1.428350000000000009e+01
7.821480000000000246e+02 1.430579999999999963e+01
7.827569999999999482e+02 1.429180000000000028e+01
7.897140000000000555e+02 1.428759999999999941e+01
7.905080000000000382e+02 1.430540000000000056e+01
7.764030000000000200e+02 1.428999999999999915e+01
7.774130000000000109e+02 1.430259999999999998e+01
7.905430000000000064e+02 1.430860000000000021e+01
7.828909999999999627e+02 1.429480000000000040e+01
7.769819999999999709e+02 1.431760000000000055e+01
7.876180000000000518e+02 1.431179999999999986e+01
7.910520000000000209e+02 1.430000000000000071e+01
7.902400000000000091e+02 1.432099999999999973e+01
7.879420000000000073e+02 1.428229999999999933e+01
7.847430000000000518e+02 1.429669999999999952e+01
7.800539999999999736e+02 1.431649999999999956e+01
7.873799999999999955e+02 1.427849999999999930e+01
7.951639999999999873e+02 1.432399999999999984e+01
7.899360000000000355e+02 1.430579999999999963e+01
7.883400000000000318e+02 1.429679999999999929e+01
7.885670000000000073e+02 1.431439999999999912e+01
7.800499999999999545e+02 1.429310000000000080e+01
7.796779999999999973e+02 1.430300000000000082e+01
7.879120000000000346e+02 1.430889999999999951e+01
7.870320000000000391e+02 1.429149999999999920e+01
7.812590000000000146e+02 1.430770000000000053e+01
7.853799999999999955e+02 1.430240000000000045e+01
7.896829999999999927e+02 1.429659999999999975e+01
7.830819999999999936e+02 1.431739999999999924e+01
7.876779999999999973e+02 1.430100000000000016e+01
7.954120000000000346e+02 1.430429999999999957e+01
7.921710000000000491e+02 1.431620000000000026e+01
7.831939999999999600e+02 1.429330000000000034e+01
7.851259999999999764e+02 1.431760000000000055e+01
8.036910000000000309e+02 1.430610000000000070e+01
7.923300000000000409e+02 1.428470000000000084e+01
7.779049999999999727e+02 1.431949999999999967e+01
7.856440000000000055e+02 1.429260000000000019e+01
7.961209999999999809e+02 1.430080000000000062e+01
7.863500000000000227e+02 1.431209999999999916e+01
7.797440000000000282e+02 1.428459999999999930e+01
7.959940000000000282e+02 1.430489999999999995e+01
8.022079999999999700e+02 1.429790000000000028e+01
7.872590000000000146e+02 1.429100000000000037e+01
7.861150000000000091e+02 1.430869999999999997e+01
7.931340000000000146e+02 1.429700000000000060e+01
7.842870000000000346e+02 1.430310000000000059e+01
7.749829999999999472e+02 1.431070000000000064e+01
7.919629999999999654e+02 1.429690000000000083e+01
7.974940000000000282e+02 1.430739999999999945e+01
7.866399999999999864e+02 1.430739999999999945e+01
7.870080000000000382e+02 1.429770000000000074e+01
7.964130000000000109e+02 1.431199999999999939e+01
7.847780000000000200e+02 1.429330000000000034e+01
7.792269999999999754e+02 1.429240000000000066e+01
7.888709999999999809e+02 1.431579999999999941e+01
7.944859999999999900e+02 1.428330000000000055e+01
7.884710000000000036e+02 1.431470000000000020e+01
7.809750000000000227e+02 1.431140000000000079e+01
7.855620000000000118e+02 1.428739999999999988e+01
7.931839999999999691e+02 1.432419999999999938e+01
7.910159999999999627e+02 1.430070000000000086e+01
7.895030000000000427e+02 1.430690000000000062e+01
8.026349999999999909e+02 1.432559999999999967e+01
8.003680000000000518e+02 1.429790000000000028e+01
7.868329999999999700e+02 1.431370000000000076e+01
7.905009999999999764e+02 1.431129999999999924e+01
7.946639999999999873e+02 1.429729999999999990e+01
7.868450000000000273e+02 1.431770000000000032e+01
7.857210000000000036e+02 1.429979999999999940e+01
7.901480000000000246e+02 1.429449999999999932e+01
7.808279999999999745e+02 1.430489999999999995e+01
7.858859999999999673e+02 1.428430000000000000e+01
7.970309999999999491e+02 1.429920000000000080e+01
7.899479999999999791e+02 1.430470000000000041e+01
7.843999999999999773e+02 1.429039999999999999e+01
7.870919999999999845e+02 1.431439999999999912e+01
7.961359999999999673e+02 1.429570000000000007e+01
7.938060000000000400e+02 1.428950000000000031e+01
7.797960000000000491e+02 1.431659999999999933e+01
7.893350000000000364e+02 1.428769999999999918e+01
7.998060000000000400e+02 1.430809999999999960e+01
7.945760000000000218e+02 1.431060000000000088e+01
7.901319999999999482e+02 1.428539999999999921e+01
7.875270000000000437e+02 1.431670000000000087e+01
7.995850000000000364e+02 1.430199999999999960e+01
8.103600000000000136e+02 1.430369999999999919e+01
7.940929999999999609e+02 1.432010000000000005e+01
7.880389999999999873e+02 1.430349999999999966e+01
7.923490000000000464e+02 1.431400000000000006e+01
8.011130000000000564e+02 1.431620000000000026e+01
7.955789999999999509e+02 1.430400000000000027e+01
7.825919999999999845e+02 1.431349999999999945e+01
7.933809999999999718e+02 1.430630000000000024e+01
7.990929999999999609e+02 1.430359999999999943e+01
7.905009999999999764e+02 1.431499999999999950e+01
7.861559999999999491e+02 1.429490000000000016e+01
7.885779999999999745e+02 1.429930000000000057e+01
7.982749999999999773e+02 1.430940000000000012e+01
8.060339999999999918e+02 1.428870000000000040e+01
7.960850000000000364e+02 1.430979999999999919e+01
7.850539999999999736e+02 1.429700000000000060e+01
7.903959999999999582e+02 1.428960000000000008e+01
7.980789999999999509e+02 1.431729999999999947e+01
7.944349999999999454e+02 1.428839999999999932e+01
7.887169999999999845e+02 1.430530000000000079e+01
8.009850000000000136e+02 1.431639999999999979e+01
8.031119999999999663e+02 1.429609999999999914e+01
7.957400000000000091e+02 1.432280000000000086e+01
8.004289999999999736e+02 1.430610000000000070e+01
7.961009999999999991e+02 1.429470000000000063e+01
7.929700000000000273e+02 1.431310000000000038e+01
7.942609999999999673e+02 1.429160000000000075e+01
7.942309999999999945e+02 1.430189999999999984e+01
8.027359999999999900e+02 1.431150000000000055e+01
8.009349999999999454e+02 1.429759999999999920e+01
7.878300000000000409e+02 1.432099999999999973e+01
8.021910000000000309e+02 1.431300000000000061e+01
8.110910000000000082e+02 1.430410000000000004e+01
7.904710000000000036e+02 1.432600000000000051e+01
7.909969999999999573e+02 1.430589999999999939e+01
8.057910000000000537e+02 1.431189999999999962e+01
7.976209999999999809e+02 1.432089999999999996e+01
7.860560000000000400e+02 1.429279999999999973e+01
7.943010000000000446e+02 1.432160000000000011e+01
8.026059999999999945e+02 1.431209999999999916e+01
7.967369999999999663e+02 1.429700000000000060e+01
7.934460000000000264e+02 1.432489999999999952e+01
8.026090000000000373e+02 1.428519999999999968e+01
7.965299999999999727e+02 1.429560000000000031e+01
7.896480000000000246e+02 1.430809999999999960e+01
7.955019999999999527e+02 1.429020000000000046e+01
7.992469999999999573e+02 1.431199999999999939e+01
7.969990000000000236e+02 1.430749999999999922e+01
8.020109999999999673e+02 1.430289999999999928e+01
8.103849999999999909e+02 1.431729999999999947e+01
7.956520000000000437e+02 1.430690000000000062e+01
7.840080000000000382e+02 1.431020000000000003e+01
7.992509999999999764e+02 1.431419999999999959e+01
8.035489999999999782e+02 1.429809999999999981e+01
7.967250000000000227e+02 1.431060000000000088e+01
7.974120000000000346e+02 1.430659999999999954e+01
7.944660000000000082e+02 1.429359999999999964e+01
7.868880000000000337e+02 1.430969999999999942e+01
7.960460000000000491e+02 1.429279999999999973e+01
8.027849999999999682e+02 1.429850000000000065e+01
8.013869999999999436e+02 1.431400000000000006e+01
7.864850000000000136e+02 1.428519999999999968e+01
7.841649999999999636e+02 1.430339999999999989e+01
7.990750000000000455e+02 1.429589999999999961e+01
7.983239999999999554e+02 1.428059999999999974e+01
7.944109999999999445e+02 1.431099999999999994e+01
8.053790000000000191e+02 1.429010000000000069e+01
8.047930000000000064e+02 1.429379999999999917e+01
7.969869999999999663e+02 1.430959999999999965e+01
7.964450000000000500e+02 1.428529999999999944e+01
8.018690000000000282e+02 1.430799999999999983e+01
8.038920000000000528e+02 1.431339999999999968e+01
7.983440000000000509e+02 1.430419999999999980e+01
8.045560000000000400e+02 1.432569999999999943e+01
8.048669999999999618e+02 1.430400000000000027e+01
7.952980000000000018e+02 1.430339999999999989e+01
7.978880000000000337e+02 1.431760000000000055e+01
8.054199999999999591e+02 1.429550000000000054e+01
7.988200000000000500e+02 1.431240000000000023e+01
7.923289999999999509e+02 1.431099999999999994e+01
7.997699999999999818e+02 1.429020000000000046e+01
7.987400000000000091e+02 1.431489999999999974e+01
7.946559999999999491e+02 1.429579999999999984e+01
7.980399999999999636e+02 1.429139999999999944e+01
8.059059999999999491e+02 1.432010000000000005e+01
8.094930000000000518e+02 1.428619999999999912e+01
7.919429999999999836e+02 1.431310000000000038e+01
7.858830000000000382e+02 1.431290000000000084e+01
8.076190000000000282e+02 1.428689999999999927e+01
8.009089999999999918e+02 1.432049999999999912e+01
7.922540000000000191e+02 1.430560000000000009e+01
8.073619999999999663e+02 1.430780000000000030e+01
8.126079999999999472e+02 1.431980000000000075e+01
8.011570000000000391e+02 1.430199999999999960e+01
7.991549999999999727e+02 1.431300000000000061e+01
8.049550000000000409e+02 1.431230000000000047e+01
8.005499999999999545e+02 1.429920000000000080e+01
7.908360000000000127e+02 1.431470000000000020e+01
8.040720000000000027e+02 1.430519999999999925e+01
8.117060000000000173e+02 1.430330000000000013e+01
7.968060000000000400e+02 1.431920000000000037e+01
7.928920000000000528e+02 1.429669999999999952e+01
8.121019999999999754e+02 1.430649999999999977e+01
8.139039999999999964e+02 1.431409999999999982e+01
7.948869999999999436e+02 1.429390000000000072e+01
7.948700000000000045e+02 1.432540000000000013e+01
8.077480000000000473e+02 1.430910000000000082e+01
8.070850000000000364e+02 1.429930000000000057e+01
7.938920000000000528e+02 1.432770000000000010e+01
8.023719999999999573e+02 1.429860000000000042e+01
8.140280000000000200e+02 1.431780000000000008e+01
8.056530000000000200e+02 1.432460000000000022e+01
8.038239999999999554e+02 1.430020000000000024e+01
8.000339999999999918e+02 1.432390000000000008e+01
7.958020000000000209e+02 1.431039999999999957e+01
8.054059999999999491e+02 1.430470000000000041e+01
8.177960000000000491e+02 1.432450000000000045e+01
8.069160000000000537e+02 1.430150000000000077e+01
7.992500000000000000e+02 1.431250000000000000e+01
8.062859999999999445e+02 1.431729999999999947e+01
8.127910000000000537e+02 1.429390000000000072e+01
7.959969999999999573e+02 1.431489999999999974e+01
7.927699999999999818e+02 1.430579999999999963e+01
8.040910000000000082e+02 1.429879999999999995e+01
8.067019999999999982e+02 1.432230000000000025e+01
8.038260000000000218e+02 1.430100000000000016e+01
8.034489999999999554e+02 1.431460000000000043e+01
8.120900000000000318e+02 1.432750000000000057e+01
8.131810000000000400e+02 1.430640000000000001e+01
7.985650000000000546e+02 1.433200000000000074e+01
7.989539999999999509e+02 1.432019999999999982e+01
8.162190000000000509e+02 1.430799999999999983e+01
8.097749999999999773e+02 1.432920000000000016e+01
7.942960000000000491e+02 1.430129999999999946e+01
8.041440000000000055e+02 1.430949999999999989e+01
8.080819999999999936e+02 1.432010000000000005e+01
8.026190000000000282e+02 1.430530000000000079e+01
8.116989999999999554e+02 1.432729999999999926e+01
8.148289999999999509e+02 1.431969999999999921e+01
8.090829999999999700e+02 1.431170000000000009e+01
8.036280000000000427e+02 1.432680000000000042e+01
8.068899999999999864e+02 1.431140000000000079e+01
8.206889999999999645e+02 1.431259999999999977e+01
8.084900000000000091e+02 1.431639999999999979e+01
7.993830000000000382e+02 1.430410000000000004e+01
8.079429999999999836e+02 1.431889999999999930e+01
8.121649999999999636e+02 1.431789999999999985e+01
8.034869999999999663e+02 1.430959999999999965e+01
8.044940000000000282e+02 1.433079999999999998e+01
8.150750000000000455e+02 1.431240000000000023e+01
8.091280000000000427e+02 1.431949999999999967e+01
8.008529999999999518e+02 1.433900000000000041e+01
8.100739999999999554e+02 1.429959999999999987e+01
8.097910000000000537e+02 1.432590000000000074e+01
7.980420000000000300e+02 1.431700000000000017e+01
8.030049999999999955e+02 1.430059999999999931e+01
8.135119999999999436e+02 1.432949999999999946e+01
8.110529999999999973e+02 1.430300000000000082e+01
8.028329999999999700e+02 1.431080000000000041e+01
8.073460000000000036e+02 1.432450000000000045e+01
8.218319999999999936e+02 1.430540000000000056e+01
8.256240000000000236e+02 1.432629999999999981e+01
8.120009999999999764e+02 1.432220000000000049e+01
8.052210000000000036e+02 1.430640000000000001e+01
8.076589999999999918e+02 1.431959999999999944e+01
8.110510000000000446e+02 1.430150000000000077e+01
8.031839999999999691e+02 1.430289999999999928e+01
7.999450000000000500e+02 1.431620000000000026e+01
8.119729999999999563e+02 1.429690000000000083e+01
8.120470000000000255e+02 1.431589999999999918e+01
8.094349999999999454e+02 1.431489999999999974e+01
8.035700000000000500e+02 1.430000000000000071e+01
7.975059999999999718e+02 1.432639999999999958e+01
8.125679999999999836e+02 1.430749999999999922e+01
8.154039999999999964e+02 1.431140000000000079e+01
8.029510000000000218e+02 1.433339999999999925e+01
8.143279999999999745e+02 1.430610000000000070e+01
8.333020000000000209e+02 1.432249999999999979e+01
8.192519999999999527e+02 1.431569999999999965e+01
8.064439999999999600e+02 1.429879999999999995e+01
8.072930000000000064e+02 1.432269999999999932e+01
8.178790000000000191e+02 1.430279999999999951e+01
8.098010000000000446e+02 1.430509999999999948e+01
7.967319999999999709e+02 1.432460000000000022e+01
8.101250000000000000e+02 1.430330000000000013e+01
8.130929999999999609e+02 1.432259999999999955e+01
8.086849999999999454e+02 1.432370000000000054e+01
8.144790000000000418e+02 1.430620000000000047e+01
8.152319999999999709e+02 1.433179999999999943e+01
8.054529999999999745e+02 1.431630000000000003e+01
8.086390000000000100e+02 1.431339999999999968e+01
8.243419999999999845e+02 1.432809999999999917e+01
8.143869999999999436e+02 1.430129999999999946e+01
8.003959999999999582e+02 1.432000000000000028e+01
8.092480000000000473e+02 1.432440000000000069e+01
8.205199999999999818e+02 1.430589999999999939e+01
8.157759999999999536e+02 1.432949999999999946e+01
8.115510000000000446e+02 1.430879999999999974e+01
8.103990000000000009e+02 1.430419999999999980e+01
8.068189999999999600e+02 1.432799999999999940e+01
8.146829999999999927e+02 1.430030000000000001e+01
8.175779999999999745e+02 1.431959999999999944e+01
8.119199999999999591e+02 1.432259999999999955e+01
8.161309999999999718e+02 1.429449999999999932e+01
8.116430000000000291e+02 1.432409999999999961e+01
7.998429999999999609e+02 1.430509999999999948e+01
8.162169999999999845e+02 1.430209999999999937e+01
8.272039999999999509e+02 1.432259999999999955e+01
8.097150000000000318e+02 1.430219999999999914e+01
8.076870000000000118e+02 1.431760000000000055e+01
8.178680000000000518e+02 1.432000000000000028e+01
8.157079999999999700e+02 1.430540000000000056e+01
7.976660000000000537e+02 1.432240000000000002e+01
8.018500000000000227e+02 1.431070000000000064e+01
8.172290000000000418e+02 1.430710000000000015e+01
8.138899999999999864e+02 1.432230000000000025e+01
8.129619999999999891e+02 1.430310000000000059e+01
8.199919999999999618e+02 1.430969999999999942e+01
8.180009999999999764e+02 1.431649999999999956e+01
7.991019999999999754e+02 1.430059999999999931e+01
8.095520000000000209e+02 1.432939999999999969e+01
8.241079999999999472e+02 1.431460000000000043e+01
8.117749999999999773e+02 1.430589999999999939e+01
8.053200000000000500e+02 1.433699999999999974e+01
8.215470000000000255e+02 1.430170000000000030e+01
8.166430000000000291e+02 1.432259999999999955e+01
8.101079999999999472e+02 1.433169999999999966e+01
8.167300000000000182e+02 1.430470000000000041e+01
8.157699999999999818e+02 1.433179999999999943e+01
8.118830000000000382e+02 1.431690000000000040e+01
8.122580000000000382e+02 1.431380000000000052e+01
8.244420000000000073e+02 1.432939999999999969e+01
8.262910000000000537e+02 1.431150000000000055e+01
8.143999999999999773e+02 1.431799999999999962e+01
8.156230000000000473e+02 1.432060000000000066e+01
8.166920000000000073e+02 1.430630000000000024e+01
8.087440000000000282e+02 1.432150000000000034e+01
8.077309999999999945e+02 1.431429999999999936e+01
8.170810000000000173e+02 1.431099999999999994e+01
8.216490000000000009e+02 1.433159999999999989e+01
8.162690000000000055e+02 1.431559999999999988e+01
8.091359999999999673e+02 1.432460000000000022e+01
8.210299999999999727e+02 1.433140000000000036e+01
8.265359999999999445e+02 1.431060000000000088e+01
8.074539999999999509e+02 1.433339999999999925e+01
8.155779999999999745e+02 1.432099999999999973e+01
8.336309999999999718e+02 1.430910000000000082e+01
8.148260000000000218e+02 1.433140000000000036e+01
8.154850000000000136e+02 1.430450000000000088e+01
8.217690000000000055e+02 1.431460000000000043e+01
8.134270000000000209e+02 1.432719999999999949e+01
8.124370000000000118e+02 1.430139999999999922e+01
8.228869999999999436e+02 1.432779999999999987e+01
8.275030000000000427e+02 1.431719999999999970e+01
8.093719999999999573e+02 1.430690000000000062e+01
8.061359999999999673e+02 1.432859999999999978e+01
8.309679999999999609e+02 1.430349999999999966e+01
8.256649999999999636e+02 1.431150000000000055e+01
8.070919999999999845e+02 1.432300000000000040e+01
8.136599999999999682e+02 1.430649999999999977e+01
8.235610000000000355e+02 1.432670000000000066e+01
8.166699999999999591e+02 1.432280000000000086e+01
8.187709999999999582e+02 1.431559999999999988e+01
8.313730000000000473e+02 1.433089999999999975e+01
8.216380000000000337e+02 1.431739999999999924e+01
8.077259999999999991e+02 1.432089999999999996e+01
8.199869999999999663e+02 1.432649999999999935e+01
8.222259999999999991e+02 1.431329999999999991e+01
8.135370000000000346e+02 1.433290000000000042e+01
8.189950000000000045e+02 1.433000000000000007e+01
8.268630000000000564e+02 1.431390000000000029e+01
8.196580000000000155e+02 1.433719999999999928e+01
8.177240000000000464e+02 1.430869999999999997e+01
8.222369999999999663e+02 1.431310000000000038e+01
8.169679999999999609e+02 1.433339999999999925e+01
8.161559999999999491e+02 1.429800000000000004e+01
8.298060000000000400e+02 1.433339999999999925e+01
8.261040000000000418e+02 1.432440000000000069e+01
8.171000000000000227e+02 1.431060000000000088e+01
8.124360000000000355e+02 1.433639999999999937e+01
8.228379999999999654e+02 1.431639999999999979e+01
8.301169999999999618e+02 1.432220000000000049e+01
8.187849999999999682e+02 1.433280000000000065e+01
8.141380000000000337e+02 1.431760000000000055e+01
8.258529999999999518e+02 1.433500000000000085e+01
8.297540000000000191e+02 1.432990000000000030e+01
8.246009999999999991e+02 1.431709999999999994e+01
8.201409999999999627e+02 1.433350000000000080e+01
8.192190000000000509e+02 1.431719999999999970e+01
8.233369999999999891e+02 1.432099999999999973e+01
8.296319999999999482e+02 1.433580000000000076e+01
8.319560000000000173e+02 1.431199999999999939e+01
8.229539999999999509e+02 1.432770000000000010e+01
8.208049999999999500e+02 1.432199999999999918e+01
8.182100000000000364e+02 1.430649999999999977e+01
8.237300000000000182e+02 1.433740000000000059e+01
8.339439999999999600e+02 1.431780000000000008e+01
8.201770000000000209e+02 1.432520000000000060e+01
8.060589999999999691e+02 1.434190000000000076e+01
8.238500000000000227e+02 1.431339999999999968e+01
8.311019999999999754e+02 1.433290000000000042e+01
8.246230000000000473e+02 1.432750000000000057e+01
8.190449999999999591e+02 1.431020000000000003e+01
8.217930000000000064e+02 1.433530000000000015e+01
8.303650000000000091e+02 1.431739999999999924e+01
8.345760000000000218e+02 1.432179999999999964e+01
8.204950000000000045e+02 1.433769999999999989e+01
8.121069999999999709e+02 1.431209999999999916e+01
8.295629999999999882e+02 1.432949999999999946e+01
8.330570000000000164e+02 1.432949999999999946e+01
8.223150000000000546e+02 1.431489999999999974e+01
8.227619999999999436e+02 1.433880000000000088e+01
8.288630000000000564e+02 1.431869999999999976e+01
8.221710000000000491e+02 1.431509999999999927e+01
8.134289999999999736e+02 1.432970000000000077e+01
8.226599999999999682e+02 1.430530000000000079e+01
8.336409999999999627e+02 1.432590000000000074e+01
8.252770000000000437e+02 1.433109999999999928e+01
8.230750000000000455e+02 1.431429999999999936e+01
8.308880000000000337e+02 1.433859999999999957e+01
8.272939999999999827e+02 1.431610000000000049e+01
8.163429999999999609e+02 1.431370000000000076e+01
8.197789999999999964e+02 1.433610000000000007e+01
8.310779999999999745e+02 1.430910000000000082e+01
8.235739999999999554e+02 1.432760000000000034e+01
8.161050000000000182e+02 1.433159999999999989e+01
8.323980000000000246e+02 1.431320000000000014e+01
8.292150000000000318e+02 1.433980000000000032e+01
8.233669999999999618e+02 1.432150000000000034e+01
8.203709999999999809e+02 1.431550000000000011e+01
8.237780000000000200e+02 1.433309999999999995e+01
8.339589999999999463e+02 1.431329999999999991e+01
8.327229999999999563e+02 1.432929999999999993e+01
8.250049999999999955e+02 1.432949999999999946e+01
8.235539999999999736e+02 1.431000000000000050e+01
8.207839999999999918e+02 1.433489999999999931e+01
8.238070000000000164e+02 1.432809999999999917e+01
8.338630000000000564e+02 1.432489999999999952e+01
8.318799999999999955e+02 1.434239999999999959e+01
8.255470000000000255e+02 1.431680000000000064e+01
8.260090000000000146e+02 1.432770000000000010e+01
8.270040000000000191e+02 1.433290000000000042e+01
8.260190000000000055e+02 1.430700000000000038e+01
8.206970000000000027e+02 1.433430000000000071e+01
8.215769999999999982e+02 1.431799999999999962e+01
8.248540000000000418e+02 1.431300000000000061e+01
8.348429999999999609e+02 1.434270000000000067e+01
8.337659999999999627e+02 1.431189999999999962e+01
8.174389999999999645e+02 1.433000000000000007e+01
8.179809999999999945e+02 1.433859999999999957e+01
8.318490000000000464e+02 1.431709999999999994e+01
8.312809999999999491e+02 1.433719999999999928e+01
8.186349999999999909e+02 1.432639999999999958e+01
8.290320000000000391e+02 1.431910000000000061e+01
8.478060000000000400e+02 1.433019999999999960e+01
8.264460000000000264e+02 1.431729999999999947e+01
8.147319999999999709e+02 1.432939999999999969e+01
8.271299999999999955e+02 1.433460000000000001e+01
8.351580000000000155e+02 1.432000000000000028e+01
8.292010000000000218e+02 1.433200000000000074e+01
8.201480000000000246e+02 1.432520000000000060e+01
8.289869999999999663e+02 1.431830000000000069e+01
8.486299999999999955e+02 1.434029999999999916e+01
8.384310000000000400e+02 1.431690000000000040e+01
8.293999999999999773e+02 1.433089999999999975e+01
8.297870000000000346e+02 1.434060000000000024e+01
8.288390000000000555e+02 1.430509999999999948e+01
8.205099999999999909e+02 1.434329999999999927e+01
8.268840000000000146e+02 1.432319999999999993e+01
8.387680000000000291e+02 1.431760000000000055e+01
8.294990000000000236e+02 1.434370000000000012e+01
8.244329999999999927e+02 1.431520000000000081e+01
8.294759999999999991e+02 1.432920000000000016e+01
8.373790000000000191e+02 1.433639999999999937e+01
8.449130000000000109e+02 1.431670000000000087e+01
8.330960000000000036e+02 1.433859999999999957e+01
8.232350000000000136e+02 1.432629999999999981e+01
8.289389999999999645e+02 1.431799999999999962e+01
8.348540000000000418e+02 1.433629999999999960e+01
8.329589999999999463e+02 1.431620000000000026e+01
8.264610000000000127e+02 1.432520000000000060e+01
8.249600000000000364e+02 1.433000000000000007e+01
8.250449999999999591e+02 1.430940000000000012e+01
8.385430000000000064e+02 1.433360000000000056e+01
8.399109999999999445e+02 1.432429999999999914e+01
8.251889999999999645e+02 1.431540000000000035e+01
8.255270000000000437e+02 1.434220000000000006e+01
8.326240000000000236e+02 1.431290000000000084e+01
8.336000000000000227e+02 1.432559999999999967e+01
8.260170000000000528e+02 1.433810000000000073e+01
8.164610000000000127e+02 1.430659999999999954e+01
8.315180000000000291e+02 1.433840000000000003e+01
8.403120000000000118e+02 1.432429999999999914e+01
8.297609999999999673e+02 1.431900000000000084e+01
8.259289999999999736e+02 1.434019999999999939e+01
8.428869999999999436e+02 1.431949999999999967e+01
8.491749999999999545e+02 1.432859999999999978e+01
8.251280000000000427e+02 1.433169999999999966e+01
8.308360000000000127e+02 1.431600000000000072e+01
8.380940000000000509e+02 1.432569999999999943e+01
8.226559999999999491e+02 1.432310000000000016e+01
8.240460000000000491e+02 1.432060000000000066e+01
8.385209999999999582e+02 1.433760000000000012e+01
8.327179999999999609e+02 1.432740000000000080e+01
8.331710000000000491e+02 1.433140000000000036e+01
8.350679999999999836e+02 1.433750000000000036e+01
8.264919999999999618e+02 1.431649999999999956e+01
8.257640000000000100e+02 1.433910000000000018e+01
8.462150000000000318e+02 1.432699999999999996e+01
8.391470000000000482e+02 1.431300000000000061e+01
8.232899999999999636e+02 1.434580000000000055e+01
8.315670000000000073e+02 1.431659999999999933e+01
8.392910000000000537e+02 1.433280000000000065e+01
8.373269999999999982e+02 1.434290000000000020e+01
8.297699999999999818e+02 1.431140000000000079e+01
8.299679999999999609e+02 1.433460000000000001e+01
8.306480000000000246e+02 1.432339999999999947e+01
8.314610000000000127e+02 1.431719999999999970e+01
8.366539999999999964e+02 1.434040000000000070e+01
8.370009999999999764e+02 1.431980000000000075e+01
8.355549999999999500e+02 1.432879999999999932e+01
8.322989999999999782e+02 1.433859999999999957e+01
8.317200000000000273e+02 1.432070000000000043e+01
8.444149999999999636e+02 1.434220000000000006e+01
8.435130000000000337e+02 1.433500000000000085e+01
8.300019999999999527e+02 1.432409999999999961e+01
8.342799999999999727e+02 1.434459999999999980e+01
8.391130000000000564e+02 1.432039999999999935e+01
8.313780000000000427e+02 1.432729999999999926e+01
8.289560000000000173e+02 1.433730000000000082e+01
8.353790000000000191e+02 1.430700000000000038e+01
8.305570000000000164e+02 1.433830000000000027e+01
8.277430000000000518e+02 1.433740000000000059e+01
8.403460000000000036e+02 1.432450000000000045e+01
8.441000000000000227e+02 1.435769999999999946e+01
8.343659999999999854e+02 1.431910000000000061e+01
8.301770000000000209e+02 1.432890000000000086e+01
8.366090000000000373e+02 1.433740000000000059e+01
8.386369999999999436e+02 1.431119999999999948e+01
8.370410000000000537e+02 1.433479999999999954e+01
8.466829999999999927e+02 1.432879999999999932e+01
8.402359999999999900e+02 1.432329999999999970e+01
8.250449999999999591e+02 1.434009999999999962e+01
8.373750000000000000e+02 1.432740000000000080e+01
8.468519999999999754e+02 1.433280000000000065e+01
8.366380000000000337e+02 1.434149999999999991e+01
8.361900000000000546e+02 1.432699999999999996e+01
8.399529999999999745e+02 1.433859999999999957e+01
8.337430000000000518e+02 1.433380000000000010e+01
8.240819999999999936e+02 1.432089999999999996e+01
8.375109999999999673e+02 1.433929999999999971e+01
8.532279999999999518e+02 1.431789999999999985e+01
8.364210000000000491e+02 1.432440000000000069e+01
8.304610000000000127e+02 1.434270000000000067e+01
8.389210000000000491e+02 1.431209999999999916e+01
8.394919999999999618e+02 1.434500000000000064e+01
8.424039999999999964e+02 1.433680000000000021e+01
8.467229999999999563e+02 1.431760000000000055e+01
8.325879999999999654e+02 1.434249999999999936e+01
8.284370000000000118e+02 1.431589999999999918e+01
8.359909999999999854e+02 1.432820000000000071e+01
8.372770000000000437e+02 1.434529999999999994e+01
8.431250000000000000e+02 1.432499999999999929e+01
8.444819999999999709e+02 1.434259999999999913e+01
8.271820000000000164e+02 1.433450000000000024e+01
8.333020000000000209e+02 1.432290000000000063e+01
8.429329999999999927e+02 1.434220000000000006e+01
8.372100000000000364e+02 1.432729999999999926e+01
8.378049999999999500e+02 1.433510000000000062e+01
8.552780000000000200e+02 1.434750000000000014e+01
8.478289999999999509e+02 1.432220000000000049e+01
8.360309999999999491e+02 1.434079999999999977e+01
8.375069999999999482e+02 1.433520000000000039e+01
8.452340000000000373e+02 1.432169999999999987e+01
8.447350000000000136e+02 1.434909999999999997e+01
8.338210000000000264e+02 1.432600000000000051e+01
8.318479999999999563e+02 1.433060000000000045e+01
8.447469999999999573e+02 1.434479999999999933e+01
8.530180000000000291e+02 1.431719999999999970e+01
8.347970000000000255e+02 1.433830000000000027e+01
8.345410000000000537e+02 1.433370000000000033e+01
8.454640000000000555e+02 1.431780000000000008e+01
8.448479999999999563e+02 1.434169999999999945e+01
8.347169999999999845e+02 1.431869999999999976e+01
8.338930000000000291e+02 1.432169999999999987e+01
8.474489999999999554e+02 1.433890000000000065e+01
8.476109999999999900e+02 1.432179999999999964e+01
8.336739999999999782e+02 1.434900000000000020e+01
8.498550000000000182e+02 1.434750000000000014e+01
8.562609999999999673e+02 1.433079999999999998e+01
8.451580000000000155e+02 1.435200000000000031e+01
8.405750000000000455e+02 1.432799999999999940e+01
8.343619999999999663e+02 1.432980000000000054e+01
8.421059999999999945e+02 1.434670000000000023e+01
8.472709999999999582e+02 1.432659999999999911e+01
8.393300000000000409e+02 1.435100000000000087e+01
8.456219999999999573e+02 1.434639999999999915e+01
8.455910000000000082e+02 1.432499999999999929e+01
8.303980000000000246e+02 1.434699999999999953e+01
8.410819999999999936e+02 1.432290000000000063e+01
8.509389999999999645e+02 1.432290000000000063e+01
8.373099999999999454e+02 1.434319999999999951e+01
8.286530000000000200e+02 1.431559999999999988e+01
8.484640000000000555e+02 1.434099999999999930e+01
8.468999999999999773e+02 1.433890000000000065e+01
8.342200000000000273e+02 1.432259999999999955e+01
8.407730000000000246e+02 1.435299999999999976e+01
8.542519999999999527e+02 1.433079999999999998e+01
8.447079999999999700e+02 1.433280000000000065e+01
8.407799999999999727e+02 1.434420000000000073e+01
8.451870000000000118e+02 1.431959999999999944e+01
8.417029999999999745e+02 1.433719999999999928e+01
8.416420000000000528e+02 1.433789999999999942e+01
8.558049999999999500e+02 1.432820000000000071e+01
8.540839999999999463e+02 1.435030000000000072e+01
8.400760000000000218e+02 1.433670000000000044e+01
8.461879999999999882e+02 1.433300000000000018e+01
8.482609999999999673e+02 1.434229999999999983e+01
8.370539999999999736e+02 1.432210000000000072e+01
8.423089999999999691e+02 1.433849999999999980e+01
8.518429999999999609e+02 1.433900000000000041e+01
8.495710000000000264e+02 1.431789999999999985e+01
8.399969999999999573e+02 1.435169999999999924e+01
8.392799999999999727e+02 1.433060000000000045e+01
8.555009999999999764e+02 1.433200000000000074e+01
8.567519999999999527e+02 1.435759999999999970e+01
8.525969999999999800e+02 1.431579999999999941e+01
8.457240000000000464e+02 1.433840000000000003e+01
8.395109999999999673e+02 1.433399999999999963e+01
8.439619999999999891e+02 1.431819999999999915e+01
8.536169999999999618e+02 1.434309999999999974e+01
8.523179999999999836e+02 1.433120000000000083e+01
8.334750000000000227e+02 1.433089999999999975e+01
8.316319999999999482e+02 1.433769999999999989e+01
8.522980000000000018e+02 1.432409999999999961e+01
8.425819999999999936e+02 1.434159999999999968e+01
8.409560000000000173e+02 1.434890000000000043e+01
8.556620000000000346e+02 1.433929999999999971e+01
8.546950000000000500e+02 1.435420000000000051e+01
8.479189999999999827e+02 1.433769999999999989e+01
8.496440000000000055e+02 1.433050000000000068e+01
8.425080000000000382e+02 1.434350000000000058e+01
8.380289999999999964e+02 1.432220000000000049e+01
8.513859999999999673e+02 1.434210000000000029e+01
8.504669999999999845e+02 1.434769999999999968e+01
8.457930000000000064e+02 1.432850000000000001e+01
8.443250000000000455e+02 1.435309999999999953e+01
8.422699999999999818e+02 1.433140000000000036e+01
8.384809999999999945e+02 1.432740000000000080e+01
8.446539999999999964e+02 1.434999999999999964e+01
8.571069999999999709e+02 1.432319999999999993e+01
8.471530000000000200e+02 1.434399999999999942e+01
8.419629999999999654e+02 1.434520000000000017e+01
8.581440000000000055e+02 1.432360000000000078e+01
8.591779999999999973e+02 1.435309999999999953e+01
8.436200000000000045e+02 1.433970000000000056e+01
8.460710000000000264e+02 1.433960000000000079e+01
8.547540000000000191e+02 1.435539999999999949e+01
8.411509999999999536e+02 1.433220000000000027e+01
8.379930000000000518e+02 1.434270000000000067e+01
8.545460000000000491e+02 1.434239999999999959e+01
8.521340000000000146e+02 1.433009999999999984e+01
8.402799999999999727e+02 1.434650000000000070e+01
8.447089999999999463e+02 1.433520000000000039e+01
8.594460000000000264e+02 1.433479999999999954e+01
8.540130000000000337e+02 1.434800000000000075e+01
8.371670000000000300e+02 1.433559999999999945e+01
8.447190000000000509e+02 1.434619999999999962e+01
8.555480000000000018e+02 1.435019999999999918e+01
8.512759999999999536e+02 1.433290000000000042e+01
8.450090000000000146e+02 1.434909999999999997e+01
8.437400000000000091e+02 1.433549999999999969e+01
8.518980000000000246e+02 1.433169999999999966e+01
8.539439999999999600e+02 1.436519999999999975e+01
8.515549999999999500e+02 1.433370000000000033e+01
8.476090000000000373e+02 1.435289999999999999e+01
8.376589999999999918e+02 1.435539999999999949e+01
8.440560000000000400e+02 1.432610000000000028e+01
8.530869999999999891e+02 1.436059999999999981e+01
8.519049999999999727e+02 1.434309999999999974e+01
8.496509999999999536e+02 1.434079999999999977e+01
8.492709999999999582e+02 1.435859999999999914e+01
8.491879999999999882e+02 1.433600000000000030e+01
8.437450000000000045e+02 1.434789999999999921e+01
8.523750000000000000e+02 1.434960000000000058e+01
8.654310000000000400e+02 1.433280000000000065e+01
8.490230000000000246e+02 1.434960000000000058e+01
8.454030000000000200e+02 1.433849999999999980e+01
8.540460000000000491e+02 1.433430000000000071e+01
8.521059999999999945e+02 1.435459999999999958e+01
8.577000000000000455e+02 1.433549999999999969e+01
8.595080000000000382e+02 1.434939999999999927e+01
8.482069999999999936e+02 1.435570000000000057e+01
8.464519999999999982e+02 1.432549999999999990e+01
8.510900000000000318e+02 1.435159999999999947e+01
8.454470000000000027e+02 1.433280000000000065e+01
8.395170000000000528e+02 1.432680000000000042e+01
8.515940000000000509e+02 1.436190000000000033e+01
8.573479999999999563e+02 1.432620000000000005e+01
8.509940000000000282e+02 1.434699999999999953e+01
8.453289999999999509e+02 1.434699999999999953e+01
8.523550000000000182e+02 1.432890000000000086e+01
8.642770000000000437e+02 1.434609999999999985e+01
8.569009999999999536e+02 1.433709999999999951e+01
8.503310000000000173e+02 1.433169999999999966e+01
8.510990000000000464e+02 1.433810000000000073e+01
8.493410000000000082e+02 1.432830000000000048e+01
8.589009999999999536e+02 1.433939999999999948e+01
8.605380000000000109e+02 1.434800000000000075e+01
8.481589999999999918e+02 1.434099999999999930e+01
8.565320000000000391e+02 1.435149999999999970e+01
8.614710000000000036e+02 1.434149999999999991e+01
8.361319999999999482e+02 1.433559999999999945e+01
8.420539999999999736e+02 1.435650000000000048e+01
8.584189999999999827e+02 1.433210000000000051e+01
8.611879999999999882e+02 1.434169999999999945e+01
8.527019999999999982e+02 1.434520000000000017e+01
8.493640000000000327e+02 1.431530000000000058e+01
8.528609999999999900e+02 1.434740000000000038e+01
8.578619999999999663e+02 1.433220000000000027e+01
8.625839999999999463e+02 1.432869999999999955e+01
8.597119999999999891e+02 1.435619999999999941e+01
8.496599999999999682e+02 1.432659999999999911e+01
8.494969999999999573e+02 1.434120000000000061e+01
8.589170000000000300e+02 1.434650000000000070e+01
8.657380000000000564e+02 1.432809999999999917e+01
8.524669999999999845e+02 1.434869999999999912e+01
8.427759999999999536e+02 1.433530000000000015e+01
8.531230000000000473e+02 1.433220000000000027e+01
8.569980000000000473e+02 1.435139999999999993e+01
8.558730000000000473e+02 1.433510000000000062e+01
8.561839999999999691e+02 1.434510000000000041e+01
8.558949999999999818e+02 1.434880000000000067e+01
8.457859999999999445e+02 1.432740000000000080e+01
8.527789999999999964e+02 1.434670000000000023e+01
8.660339999999999918e+02 1.433450000000000024e+01
8.497279999999999518e+02 1.432479999999999976e+01
8.353990000000000009e+02 1.436330000000000062e+01
8.569869999999999663e+02 1.432119999999999926e+01
8.625470000000000255e+02 1.434070000000000000e+01
8.485430000000000064e+02 1.435069999999999979e+01
8.507200000000000273e+02 1.432019999999999982e+01
8.619220000000000255e+02 1.435870000000000068e+01
8.573410000000000082e+02 1.434430000000000049e+01
8.575190000000000055e+02 1.434009999999999962e+01
8.591180000000000518e+02 1.435510000000000019e+01
8.590299999999999727e+02 1.433350000000000080e+01
8.595339999999999918e+02 1.434179999999999922e+01
8.481609999999999445e+02 1.434970000000000034e+01
8.542870000000000346e+02 1.433680000000000021e+01
8.675940000000000509e+02 1.435619999999999941e+01
8.597830000000000155e+02 1.434500000000000064e+01
8.535919999999999845e+02 1.433799999999999919e+01
8.561900000000000546e+02 1.435899999999999999e+01
8.704020000000000437e+02 1.433639999999999937e+01
8.727910000000000537e+02 1.435060000000000002e+01
8.507870000000000346e+02 1.435909999999999975e+01
8.527559999999999718e+02 1.433140000000000036e+01
8.617309999999999945e+02 1.436120000000000019e+01
8.603079999999999927e+02 1.434529999999999994e+01
8.531839999999999691e+02 1.433440000000000047e+01
8.462989999999999782e+02 1.435820000000000007e+01
8.536749999999999545e+02 1.432990000000000030e+01
8.625000000000000000e+02 1.434730000000000061e+01
8.581620000000000346e+02 1.435219999999999985e+01
8.509990000000000236e+02 1.433760000000000012e+01
8.580990000000000464e+02 1.436009999999999920e+01
8.673849999999999909e+02 1.434880000000000067e+01
8.626879999999999882e+02 1.434420000000000073e+01
8.540069999999999482e+02 1.435260000000000069e+01
8.576109999999999900e+02 1.434079999999999977e+01
8.658369999999999891e+02 1.434900000000000020e+01
8.793579999999999472e+02 1.435319999999999929e+01
8.665030000000000427e+02 1.434050000000000047e+01
8.519260000000000446e+02 1.435330000000000084e+01
8.570240000000000009e+02 1.434919999999999973e+01
8.671420000000000528e+02 1.434389999999999965e+01
8.603239999999999554e+02 1.436229999999999940e+01
8.520299999999999727e+02 1.433639999999999937e+01
8.536190000000000282e+02 1.434709999999999930e+01
8.666390000000000100e+02 1.435190000000000055e+01
8.668089999999999691e+02 1.432249999999999979e+01
8.497079999999999700e+02 1.435839999999999961e+01
8.601660000000000537e+02 1.433530000000000015e+01
8.764320000000000164e+02 1.433189999999999920e+01
8.575190000000000055e+02 1.435619999999999941e+01
8.505860000000000127e+02 1.432620000000000005e+01
8.661059999999999945e+02 1.433960000000000079e+01
8.640309999999999491e+02 1.434270000000000067e+01
8.515769999999999982e+02 1.432569999999999943e+01
8.512259999999999991e+02 1.434689999999999976e+01
8.685560000000000400e+02 1.433709999999999951e+01
8.667930000000000064e+02 1.433380000000000010e+01
8.585919999999999845e+02 1.434779999999999944e+01
8.595499999999999545e+02 1.432559999999999967e+01
8.517509999999999764e+02 1.433450000000000024e+01
8.388020000000000209e+02 1.434220000000000006e+01
8.551000000000000227e+02 1.432719999999999949e+01
8.709030000000000200e+02 1.434909999999999997e+01
8.739990000000000236e+02 1.433120000000000083e+01
8.608840000000000146e+02 1.431949999999999967e+01
8.543869999999999436e+02 1.434929999999999950e+01
8.625349999999999682e+02 1.431370000000000076e+01
8.655220000000000482e+02 1.433730000000000082e+01
8.583390000000000555e+02 1.434939999999999927e+01
8.659120000000000346e+02 1.432429999999999914e+01
8.708360000000000127e+02 1.435849999999999937e+01
8.596140000000000327e+02 1.433960000000000079e+01
8.526970000000000027e+02 1.433569999999999922e+01
8.604479999999999791e+02 1.435180000000000078e+01
8.675639999999999645e+02 1.433929999999999971e+01
8.669009999999999536e+02 1.434960000000000058e+01
8.602690000000000055e+02 1.435139999999999993e+01
8.524539999999999509e+02 1.433660000000000068e+01
8.672039999999999509e+02 1.434670000000000023e+01
8.808390000000000555e+02 1.433549999999999969e+01
8.578920000000000528e+02 1.433339999999999925e+01
8.580850000000000364e+02 1.435130000000000017e+01
8.723740000000000236e+02 1.433309999999999995e+01
8.644450000000000500e+02 1.434469999999999956e+01
8.534450000000000500e+02 1.434989999999999988e+01
8.588659999999999854e+02 1.432719999999999949e+01
8.700080000000000382e+02 1.435459999999999958e+01
8.698070000000000164e+02 1.434389999999999965e+01
8.634379999999999882e+02 1.433910000000000018e+01
8.539990000000000236e+02 1.436529999999999951e+01
8.635560000000000400e+02 1.433450000000000024e+01
8.770449999999999591e+02 1.435309999999999953e+01
8.635810000000000173e+02 1.436180000000000057e+01
8.601639999999999873e+02 1.433619999999999983e+01
8.772870000000000346e+02 1.436030000000000051e+01
8.794859999999999900e+02 1.434570000000000078e+01
8.589099999999999682e+02 1.434329999999999927e+01
8.602780000000000200e+02 1.436299999999999955e+01
8.722079999999999700e+02 1.434159999999999968e+01
8.681069999999999709e+02 1.435399999999999920e+01
8.493289999999999509e+02 1.435519999999999996e+01
8.583360000000000127e+02 1.434070000000000000e+01
8.702910000000000537e+02 1.435730000000000040e+01
8.692060000000000173e+02 1.434909999999999997e+01
8.622079999999999700e+02 1.434759999999999991e+01
8.580679999999999836e+02 1.435880000000000045e+01
8.706739999999999782e+02 1.434360000000000035e+01
8.723540000000000418e+02 1.435239999999999938e+01
8.574279999999999973e+02 1.435999999999999943e+01
8.666219999999999573e+02 1.434619999999999962e+01
8.792430000000000518e+02 1.436320000000000086e+01
8.698220000000000027e+02 1.435180000000000078e+01
8.676660000000000537e+02 1.434099999999999930e+01
8.693550000000000182e+02 1.436640000000000050e+01
8.628990000000000009e+02 1.433329999999999949e+01
8.590480000000000018e+02 1.435679999999999978e+01
8.742540000000000191e+02 1.436700000000000088e+01
8.704560000000000173e+02 1.433660000000000068e+01
8.603319999999999936e+02 1.436890000000000001e+01
8.679370000000000118e+02 1.434789999999999921e+01
8.837540000000000191e+02 1.434340000000000082e+01
8.723150000000000546e+02 1.436229999999999940e+01
8.618750000000000000e+02 1.434009999999999962e+01
8.658099999999999454e+02 1.435440000000000005e+01
8.729980000000000473e+02 1.435989999999999966e+01
8.708200000000000500e+02 1.434660000000000046e+01
8.637409999999999854e+02 1.436509999999999998e+01
8.660990000000000464e+02 1.434789999999999921e+01
8.660209999999999582e+02 1.433699999999999974e+01
8.629049999999999727e+02 1.435190000000000055e+01
8.672469999999999573e+02 1.433009999999999984e+01
8.715529999999999973e+02 1.434479999999999933e+01
8.695950000000000273e+02 1.435890000000000022e+01
8.769130000000000109e+02 1.433699999999999974e+01
8.771570000000000391e+02 1.436509999999999998e+01
8.610270000000000437e+02 1.434309999999999974e+01
8.617820000000000391e+02 1.433469999999999978e+01
8.691280000000000427e+02 1.436870000000000047e+01
8.723790000000000191e+02 1.433230000000000004e+01
8.720019999999999527e+02 1.435369999999999990e+01
8.719320000000000164e+02 1.435330000000000084e+01
8.622519999999999527e+02 1.433649999999999913e+01
8.666530000000000200e+02 1.435440000000000005e+01
8.794370000000000118e+02 1.434360000000000035e+01
8.670270000000000437e+02 1.434520000000000017e+01
8.528769999999999527e+02 1.435580000000000034e+01
8.738269999999999982e+02 1.434600000000000009e+01
8.773509999999999991e+02 1.435289999999999999e+01
8.628500000000000227e+02 1.435660000000000025e+01
8.665879999999999654e+02 1.434639999999999915e+01
8.812129999999999654e+02 1.436159999999999926e+01
8.738250000000000455e+02 1.435510000000000019e+01
8.675380000000000109e+02 1.435089999999999932e+01
8.777920000000000300e+02 1.436769999999999925e+01
8.747089999999999463e+02 1.433880000000000088e+01
8.661109999999999900e+02 1.435089999999999932e+01
8.730009999999999764e+02 1.435479999999999912e+01
8.745700000000000500e+02 1.432770000000000010e+01
8.599779999999999518e+02 1.436340000000000039e+01
8.669790000000000418e+02 1.434590000000000032e+01
8.824539999999999509e+02 1.434319999999999951e+01
8.741340000000000146e+02 1.436580000000000013e+01
8.656470000000000482e+02 1.433600000000000030e+01
8.706849999999999454e+02 1.435270000000000046e+01
8.831559999999999491e+02 1.435449999999999982e+01
8.884329999999999927e+02 1.434060000000000024e+01
8.842000000000000455e+02 1.436459999999999937e+01
8.698179999999999836e+02 1.434849999999999959e+01
8.666720000000000255e+02 1.434660000000000046e+01
8.727490000000000236e+02 1.436480000000000068e+01
8.829479999999999791e+02 1.434890000000000043e+01
8.752910000000000537e+02 1.436009999999999920e+01
8.675639999999999645e+02 1.435539999999999949e+01
8.750760000000000218e+02 1.433389999999999986e+01
8.700380000000000109e+02 1.435839999999999961e+01
8.753630000000000564e+02 1.434229999999999983e+01
8.849850000000000136e+02 1.433590000000000053e+01
8.700650000000000546e+02 1.437160000000000082e+01
8.662150000000000318e+02 1.432070000000000043e+01
8.797559999999999718e+02 1.435089999999999932e+01
8.864640000000000555e+02 1.435210000000000008e+01
8.720520000000000209e+02 1.433070000000000022e+01
8.628419999999999845e+02 1.436040000000000028e+01
8.767050000000000409e+02 1.433999999999999986e+01
8.811539999999999964e+02 1.434399999999999942e+01
8.699130000000000109e+02 1.436400000000000077e+01
8.701369999999999436e+02 1.434529999999999994e+01
8.771079999999999472e+02 1.435560000000000080e+01
8.733229999999999791e+02 1.435660000000000025e+01
8.700890000000000555e+02 1.434210000000000029e+01
8.842100000000000364e+02 1.436110000000000042e+01
8.826789999999999736e+02 1.434459999999999980e+01
8.626059999999999945e+02 1.434319999999999951e+01
8.683859999999999673e+02 1.436410000000000053e+01
8.788360000000000127e+02 1.433769999999999989e+01
8.762089999999999463e+02 1.435829999999999984e+01
8.754400000000000546e+02 1.436110000000000042e+01
8.784859999999999900e+02 1.433050000000000068e+01
8.770080000000000382e+02 1.435849999999999937e+01
8.732820000000000391e+02 1.433530000000000015e+01
8.681889999999999645e+02 1.433919999999999995e+01
8.787859999999999445e+02 1.436589999999999989e+01
8.771530000000000200e+02 1.434280000000000044e+01
8.719710000000000036e+02 1.436320000000000086e+01
8.869030000000000200e+02 1.435730000000000040e+01
8.770829999999999700e+02 1.434270000000000067e+01
8.615069999999999482e+02 1.436050000000000004e+01
8.733659999999999854e+02 1.435210000000000008e+01
8.833229999999999791e+02 1.435350000000000037e+01
8.773519999999999754e+02 1.436330000000000062e+01
8.687279999999999518e+02 1.435069999999999979e+01
8.693500000000000227e+02 1.435749999999999993e+01
8.865399999999999636e+02 1.435940000000000083e+01
8.849429999999999836e+02 1.435089999999999932e+01
8.705460000000000491e+02 1.436570000000000036e+01
8.731109999999999900e+02 1.435289999999999999e+01
8.802140000000000555e+02 1.434919999999999973e+01
8.761119999999999663e+02 1.437599999999999945e+01
8.766539999999999964e+02 1.434420000000000073e+01
8.819969999999999573e+02 1.437209999999999965e+01
8.811440000000000055e+02 1.437439999999999962e+01
8.739109999999999445e+02 1.435350000000000037e+01
8.770560000000000400e+02 1.438809999999999967e+01
8.866920000000000073e+02 1.436379999999999946e+01
8.825950000000000273e+02 1.436420000000000030e+01
8.698980000000000246e+02 1.437659999999999982e+01
8.771760000000000446e+02 1.434960000000000058e+01
8.833799999999999955e+02 1.436669999999999980e+01
8.738400000000000318e+02 1.436669999999999980e+01
8.584339999999999691e+02 1.435060000000000002e+01
8.696630000000000109e+02 1.436430000000000007e+01
8.850940000000000509e+02 1.434890000000000043e+01
8.787140000000000555e+02 1.435110000000000063e+01
8.757709999999999582e+02 1.436570000000000036e+01
8.950470000000000255e+02 1.434329999999999927e+01
8.919759999999999991e+02 1.435960000000000036e+01
8.663010000000000446e+02 1.436320000000000086e+01
8.723990000000000009e+02 1.434609999999999985e+01
8.829279999999999973e+02 1.437959999999999994e+01
8.817269999999999754e+02 1.435670000000000002e+01
8.753550000000000182e+02 1.435989999999999966e+01
8.827269999999999754e+02 1.438659999999999961e+01
8.938049999999999500e+02 1.434919999999999973e+01
8.772229999999999563e+02 1.437739999999999974e+01
8.748529999999999518e+02 1.436839999999999939e+01
8.828460000000000036e+02 1.434939999999999927e+01
8.811979999999999791e+02 1.436899999999999977e+01
8.781499999999999773e+02 1.435519999999999996e+01
8.813700000000000045e+02 1.436009999999999920e+01
8.903869999999999436e+02 1.436839999999999939e+01
8.832400000000000091e+02 1.434890000000000043e+01
8.746530000000000200e+02 1.435590000000000011e+01
8.749239999999999782e+02 1.435570000000000057e+01
8.833859999999999673e+02 1.435009999999999941e+01
8.880520000000000209e+02 1.436630000000000074e+01
8.833210000000000264e+02 1.435149999999999970e+01
8.734729999999999563e+02 1.435149999999999970e+01
8.812849999999999682e+02 1.436139999999999972e+01
8.848260000000000218e+02 1.433869999999999933e+01
8.763659999999999854e+02 1.435989999999999966e+01
8.780389999999999873e+02 1.436050000000000004e+01
8.927300000000000182e+02 1.434459999999999980e+01
8.854220000000000255e+02 1.437100000000000044e+01
8.715539999999999736e+02 1.434999999999999964e+01
8.768980000000000246e+02 1.435670000000000002e+01
8.910860000000000127e+02 1.437260000000000026e+01
8.889379999999999882e+02 1.434060000000000024e+01
8.800940000000000509e+02 1.436529999999999951e+01
8.822880000000000109e+02 1.435710000000000086e+01
8.832789999999999964e+02 1.433980000000000032e+01
8.829170000000000300e+02 1.436439999999999984e+01
8.877290000000000418e+02 1.434259999999999913e+01
8.799230000000000018e+02 1.435060000000000002e+01
8.733999999999999773e+02 1.436539999999999928e+01
8.892409999999999854e+02 1.434859999999999935e+01
8.921810000000000400e+02 1.436379999999999946e+01
8.815979999999999563e+02 1.435979999999999990e+01
8.775109999999999673e+02 1.435280000000000022e+01
8.788590000000000373e+02 1.436960000000000015e+01
8.810230000000000246e+02 1.435820000000000007e+01
8.831499999999999773e+02 1.436110000000000042e+01
8.826879999999999882e+02 1.437170000000000059e+01
8.868260000000000218e+02 1.436120000000000019e+01
9.011130000000000564e+02 1.437809999999999988e+01
8.933049999999999500e+02 1.437589999999999968e+01
8.862029999999999745e+02 1.436209999999999987e+01
8.876860000000000355e+02 1.438649999999999984e+01
8.861730000000000018e+02 1.435479999999999912e+01
8.816250000000000000e+02 1.435940000000000083e+01
8.835159999999999627e+02 1.437700000000000067e+01
8.886399999999999864e+02 1.433750000000000036e+01
8.767839999999999918e+02 1.436989999999999945e+01
8.618980000000000246e+02 1.435839999999999961e+01
8.815900000000000318e+02 1.434750000000000014e+01
8.873469999999999800e+02 1.437240000000000073e+01
8.863509999999999991e+02 1.435130000000000017e+01
8.911689999999999827e+02 1.435859999999999914e+01
8.858529999999999518e+02 1.436480000000000068e+01
8.795180000000000291e+02 1.434280000000000044e+01
8.862999999999999545e+02 1.435749999999999993e+01
8.886459999999999582e+02 1.435200000000000031e+01
8.849589999999999463e+02 1.434420000000000073e+01
8.845470000000000255e+02 1.436270000000000024e+01
8.862089999999999463e+02 1.434329999999999927e+01
8.820019999999999527e+02 1.435069999999999979e+01
8.835549999999999500e+02 1.436700000000000088e+01
8.907089999999999463e+02 1.434660000000000046e+01
8.858980000000000246e+02 1.437880000000000003e+01
8.888719999999999573e+02 1.437250000000000050e+01
9.048339999999999463e+02 1.435590000000000011e+01
8.999170000000000300e+02 1.439429999999999943e+01
8.814109999999999445e+02 1.435839999999999961e+01
8.843129999999999882e+02 1.437170000000000059e+01
8.903509999999999991e+02 1.438339999999999996e+01
8.909750000000000227e+02 1.436550000000000082e+01
8.988110000000000355e+02 1.439080000000000048e+01
8.957480000000000473e+02 1.438509999999999955e+01
8.782870000000000346e+02 1.437969999999999970e+01
8.857910000000000537e+02 1.438599999999999923e+01
8.978429999999999609e+02 1.437160000000000082e+01
8.886630000000000109e+02 1.437560000000000038e+01
8.854710000000000036e+02 1.437880000000000003e+01
8.910180000000000291e+02 1.436289999999999978e+01
8.884859999999999900e+02 1.437209999999999965e+01
8.812290000000000418e+02 1.436289999999999978e+01
8.785090000000000146e+02 1.435479999999999912e+01
8.922809999999999491e+02 1.437759999999999927e+01
8.975850000000000364e+02 1.435640000000000072e+01
8.885510000000000446e+02 1.436580000000000013e+01
8.821660000000000537e+02 1.437579999999999991e+01
8.949950000000000045e+02 1.434740000000000038e+01
9.126509999999999536e+02 1.438240000000000052e+01
8.964080000000000155e+02 1.436430000000000007e+01
8.863559999999999945e+02 1.435469999999999935e+01
8.895710000000000264e+02 1.437720000000000020e+01
8.924039999999999964e+02 1.434409999999999918e+01
8.789310000000000400e+02 1.435829999999999984e+01
8.828569999999999709e+02 1.436219999999999963e+01
8.956409999999999627e+02 1.434549999999999947e+01
8.879089999999999918e+02 1.437129999999999974e+01
8.882740000000000009e+02 1.436209999999999987e+01
9.008429999999999609e+02 1.436090000000000089e+01
9.115080000000000382e+02 1.438069999999999915e+01
8.931570000000000391e+02 1.436040000000000028e+01
8.835430000000000064e+02 1.437279999999999980e+01
8.881820000000000164e+02 1.438039999999999985e+01
8.985769999999999982e+02 1.436209999999999987e+01
8.902309999999999945e+02 1.438889999999999958e+01
8.814940000000000282e+02 1.437439999999999962e+01
8.863440000000000509e+02 1.435940000000000083e+01
8.921710000000000491e+02 1.440060000000000073e+01
8.961779999999999973e+02 1.435650000000000048e+01
8.949049999999999727e+02 1.438860000000000028e+01
8.898540000000000418e+02 1.438920000000000066e+01
8.865979999999999563e+02 1.435660000000000025e+01
8.863110000000000355e+02 1.438170000000000037e+01
8.964120000000000346e+02 1.436009999999999920e+01
8.929020000000000437e+02 1.435599999999999987e+01
8.783210000000000264e+02 1.437410000000000032e+01
8.896349999999999909e+02 1.435519999999999996e+01
8.992670000000000528e+02 1.436839999999999939e+01
8.913120000000000118e+02 1.437079999999999913e+01
8.868799999999999955e+02 1.435289999999999999e+01
8.964479999999999791e+02 1.437500000000000000e+01
9.063890000000000100e+02 1.436159999999999926e+01
8.907400000000000091e+02 1.435960000000000036e+01
8.858590000000000373e+02 1.438390000000000057e+01
9.037380000000000564e+02 1.435500000000000043e+01
8.977259999999999991e+02 1.437199999999999989e+01
8.806549999999999727e+02 1.437650000000000006e+01
8.936920000000000073e+02 1.434980000000000011e+01
8.994270000000000209e+02 1.438310000000000066e+01
8.892970000000000255e+02 1.436129999999999995e+01
8.850520000000000209e+02 1.435720000000000063e+01
8.998769999999999527e+02 1.437759999999999927e+01
9.032190000000000509e+02 1.435399999999999920e+01
8.864189999999999827e+02 1.437490000000000023e+01
8.880320000000000391e+02 1.437139999999999951e+01
9.066299999999999955e+02 1.435519999999999996e+01
8.987380000000000564e+02 1.437059999999999960e+01
8.812670000000000528e+02 1.436090000000000089e+01
8.888479999999999563e+02 1.436250000000000071e+01
8.957980000000000018e+02 1.437410000000000032e+01
8.927039999999999509e+02 1.436519999999999975e+01
8.990330000000000155e+02 1.437589999999999968e+01
9.008690000000000282e+02 1.437809999999999988e+01
8.821009999999999991e+02 1.436679999999999957e+01
8.870570000000000164e+02 1.438589999999999947e+01
8.988089999999999691e+02 1.437459999999999916e+01
8.954470000000000027e+02 1.437260000000000026e+01
8.965499999999999545e+02 1.439819999999999922e+01
8.966520000000000437e+02 1.435210000000000008e+01
8.882559999999999718e+02 1.437480000000000047e+01
8.972849999999999682e+02 1.436890000000000001e+01
8.988890000000000100e+02 1.434299999999999997e+01
8.785990000000000464e+02 1.437749999999999950e+01
8.854339999999999691e+02 1.435689999999999955e+01
8.954679999999999609e+02 1.436219999999999963e+01
8.930720000000000027e+02 1.438180000000000014e+01
8.951109999999999900e+02 1.436309999999999931e+01
9.005399999999999636e+02 1.438390000000000057e+01
8.957259999999999991e+02 1.438550000000000040e+01
9.060149999999999864e+02 1.437240000000000073e+01
9.204180000000000064e+02 1.438969999999999949e+01
8.983849999999999909e+02 1.437229999999999919e+01
8.889959999999999809e+02 1.437449999999999939e+01
8.972889999999999873e+02 1.438749999999999929e+01
9.040489999999999782e+02 1.436250000000000071e+01
8.934600000000000364e+02 1.438139999999999930e+01
8.848690000000000282e+02 1.438000000000000078e+01
9.028719999999999573e+02 1.435919999999999952e+01
9.116649999999999636e+02 1.439039999999999964e+01
8.980230000000000246e+02 1.435769999999999946e+01
8.966620000000000346e+02 1.435919999999999952e+01
8.967799999999999727e+02 1.438250000000000028e+01
8.932300000000000182e+02 1.434689999999999976e+01
9.001290000000000191e+02 1.437659999999999982e+01
9.087590000000000146e+02 1.436759999999999948e+01
8.920270000000000437e+02 1.435759999999999970e+01
8.873719999999999573e+02 1.437390000000000079e+01
9.069719999999999800e+02 1.435880000000000045e+01
9.021689999999999827e+02 1.436469999999999914e+01
8.908780000000000427e+02 1.437700000000000067e+01
9.017680000000000291e+02 1.436619999999999919e+01
9.069130000000000109e+02 1.437659999999999982e+01
8.876599999999999682e+02 1.437270000000000003e+01
8.885330000000000155e+02 1.436020000000000074e+01
9.030629999999999882e+02 1.437379999999999924e+01
8.959410000000000309e+02 1.436100000000000065e+01
8.891839999999999691e+02 1.436870000000000047e+01
9.059850000000000136e+02 1.438320000000000043e+01
9.047980000000000018e+02 1.435660000000000025e+01
8.917400000000000091e+02 1.438339999999999996e+01
8.947390000000000327e+02 1.437930000000000064e+01
9.049009999999999536e+02 1.436630000000000074e+01
9.013730000000000473e+02 1.439739999999999931e+01
9.006449999999999818e+02 1.436550000000000082e+01
8.979740000000000464e+02 1.437040000000000006e+01
8.973049999999999500e+02 1.437959999999999994e+01
8.897730000000000246e+02 1.435050000000000026e+01
8.903179999999999836e+02 1.437700000000000067e+01
9.053450000000000273e+02 1.437289999999999957e+01
9.035660000000000309e+02 1.436480000000000068e+01
9.006820000000000164e+02 1.438579999999999970e+01
8.951000000000000227e+02 1.436219999999999963e+01
8.842419999999999618e+02 1.436839999999999939e+01
9.019260000000000446e+02 1.438020000000000032e+01
9.110480000000000018e+02 1.435960000000000036e+01
8.997190000000000509e+02 1.437579999999999991e+01
8.904180000000000064e+02 1.436720000000000041e+01
8.995850000000000364e+02 1.435769999999999946e+01
9.059809999999999945e+02 1.438710000000000022e+01
8.990119999999999436e+02 1.436320000000000086e+01
9.010720000000000027e+02 1.437480000000000047e+01
9.107290000000000418e+02 1.439600000000000080e+01
9.108189999999999600e+02 1.435479999999999912e+01
8.923139999999999645e+02 1.439470000000000027e+01
8.961319999999999482e+02 1.437459999999999916e+01
9.119220000000000255e+02 1.436539999999999928e+01
9.031180000000000518e+02 1.439359999999999928e+01
8.883139999999999645e+02 1.436679999999999957e+01
8.998690000000000282e+02 1.436880000000000024e+01
9.082880000000000109e+02 1.437049999999999983e+01
8.894260000000000446e+02 1.435389999999999944e+01
8.926979999999999791e+02 1.437270000000000003e+01
9.010599999999999454e+02 1.436909999999999954e+01
9.022599999999999909e+02 1.436739999999999995e+01
9.115000000000000000e+02 1.438330000000000020e+01
9.080410000000000537e+02 1.435829999999999984e+01
8.965660000000000309e+02 1.436529999999999951e+01
8.979089999999999918e+02 1.437560000000000038e+01
9.056019999999999754e+02 1.435399999999999920e+01
9.027960000000000491e+02 1.438710000000000022e+01
9.096660000000000537e+02 1.437509999999999977e+01
9.158740000000000236e+02 1.436359999999999992e+01
8.949479999999999791e+02 1.439080000000000048e+01
8.961979999999999791e+02 1.435410000000000075e+01
9.090739999999999554e+02 1.437250000000000050e+01
9.047670000000000528e+02 1.438279999999999959e+01
9.006620000000000346e+02 1.436239999999999917e+01
9.161829999999999927e+02 1.439140000000000086e+01
9.116559999999999491e+02 1.438069999999999915e+01
8.963020000000000209e+02 1.437770000000000081e+01
9.067100000000000364e+02 1.438990000000000080e+01
9.088909999999999627e+02 1.436759999999999948e+01
8.905940000000000509e+02 1.437289999999999957e+01
9.021380000000000337e+02 1.437100000000000044e+01
9.086490000000000009e+02 1.435890000000000022e+01
9.024109999999999445e+02 1.437819999999999965e+01
9.175829999999999700e+02 1.437229999999999919e+01
9.169710000000000036e+02 1.437209999999999965e+01
8.976699999999999591e+02 1.438339999999999996e+01
9.039900000000000091e+02 1.437079999999999913e+01
9.119389999999999645e+02 1.437640000000000029e+01
8.994279999999999973e+02 1.437950000000000017e+01
8.886430000000000291e+02 1.436669999999999980e+01
8.945839999999999463e+02 1.438599999999999923e+01
8.980800000000000409e+02 1.438059999999999938e+01
9.126409999999999627e+02 1.437459999999999916e+01
9.122329999999999472e+02 1.439700000000000024e+01
8.994020000000000437e+02 1.436410000000000053e+01
9.027980000000000018e+02 1.438330000000000020e+01
9.109180000000000064e+02 1.438550000000000040e+01
9.072119999999999891e+02 1.435479999999999912e+01
9.033600000000000136e+02 1.439090000000000025e+01
9.091639999999999873e+02 1.436710000000000065e+01
9.071499999999999773e+02 1.436930000000000085e+01
9.092569999999999482e+02 1.439080000000000048e+01
9.110099999999999909e+02 1.436819999999999986e+01
8.999130000000000109e+02 1.438620000000000054e+01
9.035030000000000427e+02 1.438470000000000049e+01
9.157699999999999818e+02 1.436880000000000024e+01
9.111770000000000209e+02 1.438679999999999914e+01
8.992490000000000236e+02 1.437180000000000035e+01
9.011979999999999791e+02 1.436800000000000033e+01
9.126939999999999600e+02 1.438419999999999987e+01
9.083079999999999927e+02 1.436999999999999922e+01
9.030990000000000464e+02 1.438790000000000013e+01
9.092830000000000155e+02 1.438959999999999972e+01
9.117839999999999918e+02 1.436439999999999984e+01
9.043920000000000528e+02 1.439540000000000042e+01
9.006549999999999727e+02 1.436940000000000062e+01
9.073899999999999864e+02 1.436899999999999977e+01
9.241390000000000100e+02 1.439760000000000062e+01
9.170339999999999918e+02 1.435449999999999982e+01
9.048909999999999627e+02 1.438349999999999973e+01
9.029039999999999964e+02 1.438039999999999985e+01
9.164769999999999754e+02 1.436599999999999966e+01
9.169679999999999609e+02 1.438780000000000037e+01
8.988790000000000191e+02 1.437079999999999913e+01
9.025829999999999700e+02 1.437160000000000082e+01
9.112870000000000346e+02 1.438189999999999991e+01
9.109700000000000273e+02 1.436550000000000082e+01
9.013160000000000309e+02 1.437950000000000017e+01
9.104500000000000455e+02 1.438000000000000078e+01
9.227519999999999527e+02 1.436669999999999980e+01
9.085599999999999454e+02 1.438560000000000016e+01
9.020439999999999827e+02 1.436880000000000024e+01
9.117179999999999609e+02 1.437040000000000006e+01
9.146810000000000400e+02 1.438659999999999961e+01
9.098220000000000027e+02 1.435839999999999961e+01
9.051849999999999454e+02 1.438330000000000020e+01
9.158740000000000236e+02 1.437759999999999927e+01
9.139690000000000509e+02 1.435529999999999973e+01
8.884589999999999463e+02 1.438920000000000066e+01
9.049750000000000227e+02 1.436149999999999949e+01
9.209149999999999636e+02 1.436619999999999919e+01
9.080240000000000009e+02 1.438359999999999950e+01
9.043300000000000409e+02 1.435529999999999973e+01
9.155739999999999554e+02 1.437659999999999982e+01
9.251720000000000255e+02 1.437449999999999939e+01
9.189310000000000400e+02 1.437020000000000053e+01
8.983360000000000127e+02 1.439600000000000080e+01
9.049400000000000546e+02 1.438530000000000086e+01
9.218769999999999527e+02 1.438979999999999926e+01
9.185950000000000273e+02 1.439499999999999957e+01
9.095180000000000291e+02 1.437669999999999959e+01
9.075869999999999891e+02 1.438860000000000028e+01
9.149769999999999754e+02 1.438250000000000028e+01
9.226739999999999782e+02 1.437059999999999960e+01
9.182069999999999936e+02 1.439160000000000039e+01
9.036119999999999663e+02 1.437079999999999913e+01
9.070249999999999773e+02 1.437410000000000032e+01
9.227050000000000409e+02 1.439639999999999986e+01
9.175190000000000055e+02 1.435710000000000086e+01
8.969519999999999982e+02 1.439700000000000024e+01
9.088719999999999573e+02 1.438039999999999985e+01
9.203630000000000564e+02 1.436420000000000030e+01
9.144819999999999709e+02 1.439460000000000051e+01
9.067730000000000246e+02 1.436539999999999928e+01
9.067859999999999445e+02 1.437720000000000020e+01
9.135030000000000427e+02 1.438560000000000016e+01
9.147079999999999700e+02 1.436700000000000088e+01
9.102359999999999900e+02 1.438889999999999958e+01
9.194420000000000073e+02 1.438189999999999991e+01
9.298680000000000518e+02 1.437289999999999957e+01
9.119679999999999609e+02 1.438979999999999926e+01
9.050689999999999600e+02 1.437030000000000030e+01
9.119569999999999936e+02 1.438080000000000069e+01
9.126269999999999527e+02 1.439680000000000071e+01
9.125919999999999845e+02 1.437550000000000061e+01
9.123650000000000091e+02 1.440210000000000079e+01
9.133129999999999882e+02 1.439230000000000054e+01
9.142580000000000382e+02 1.438230000000000075e+01
9.269410000000000309e+02 1.441680000000000028e+01
9.326839999999999691e+02 1.438429999999999964e+01
9.085639999999999645e+02 1.439949999999999974e+01
9.043319999999999936e+02 1.441350000000000087e+01
9.225470000000000255e+02 1.438550000000000040e+01
9.268110000000000355e+02 1.440729999999999933e+01
9.216509999999999536e+02 1.438780000000000037e+01
9.177169999999999845e+02 1.438090000000000046e+01
9.131779999999999973e+02 1.439109999999999978e+01
9.123029999999999973e+02 1.437679999999999936e+01
9.091449999999999818e+02 1.438199999999999967e+01
9.168990000000000009e+02 1.438490000000000002e+01
9.252100000000000364e+02 1.437720000000000020e+01
9.117880000000000109e+02 1.438979999999999926e+01
9.030689999999999600e+02 1.438480000000000025e+01
9.214059999999999491e+02 1.438139999999999930e+01
9.220170000000000528e+02 1.439719999999999978e+01
9.141670000000000300e+02 1.438250000000000028e+01
9.131090000000000373e+02 1.438870000000000005e+01
9.240040000000000191e+02 1.439289999999999914e+01
9.224310000000000400e+02 1.437180000000000035e+01
9.061480000000000246e+02 1.439879999999999960e+01
9.120850000000000364e+02 1.438790000000000013e+01
9.277749999999999773e+02 1.438289999999999935e+01
9.252720000000000482e+02 1.440649999999999942e+01
9.212119999999999891e+02 1.437459999999999916e+01
9.163880000000000337e+02 1.439289999999999914e+01
9.079759999999999991e+02 1.440300000000000047e+01
9.204819999999999709e+02 1.438230000000000075e+01
9.250729999999999791e+02 1.441280000000000072e+01
9.165750000000000455e+02 1.439630000000000010e+01
9.123759999999999764e+02 1.439259999999999984e+01
9.249829999999999472e+02 1.441290000000000049e+01
9.388360000000000127e+02 1.438760000000000083e+01
9.136730000000000018e+02 1.440049999999999919e+01
9.139840000000000373e+02 1.440279999999999916e+01
9.254070000000000391e+02 1.438310000000000066e+01
9.144120000000000346e+02 1.440339999999999954e+01
9.100850000000000364e+02 1.438959999999999972e+01
9.304909999999999854e+02 1.438320000000000043e+01
9.288690000000000282e+02 1.439910000000000068e+01
9.126499999999999773e+02 1.437679999999999936e+01
9.184679999999999609e+02 1.438840000000000074e+01
9.207100000000000364e+02 1.439480000000000004e+01
9.129210000000000491e+02 1.436940000000000062e+01
9.119320000000000164e+02 1.440300000000000047e+01
9.266319999999999482e+02 1.438030000000000008e+01
9.282010000000000218e+02 1.437400000000000055e+01
9.108700000000000045e+02 1.440470000000000006e+01
9.149959999999999809e+02 1.436280000000000001e+01
9.196870000000000118e+02 1.438599999999999923e+01
9.173479999999999563e+02 1.438690000000000069e+01
9.230069999999999482e+02 1.436819999999999986e+01
9.200230000000000246e+02 1.438959999999999972e+01
9.072770000000000437e+02 1.437669999999999959e+01
9.185320000000000391e+02 1.437790000000000035e+01
9.247949999999999591e+02 1.439520000000000088e+01
9.182970000000000255e+02 1.438289999999999935e+01
9.195679999999999836e+02 1.439760000000000062e+01
9.320900000000000318e+02 1.440019999999999989e+01
9.263940000000000055e+02 1.438349999999999973e+01
9.147219999999999800e+02 1.440049999999999919e+01
9.255249999999999773e+02 1.437940000000000040e+01
9.190109999999999673e+02 1.437410000000000032e+01
9.075069999999999482e+02 1.439390000000000036e+01
9.257680000000000291e+02 1.436539999999999928e+01
9.308160000000000309e+02 1.438870000000000005e+01
9.229759999999999991e+02 1.438819999999999943e+01
9.206349999999999909e+02 1.436110000000000042e+01
9.169279999999999973e+02 1.439129999999999932e+01
9.230349999999999682e+02 1.436849999999999916e+01
9.370910000000000082e+02 1.437400000000000055e+01
9.264099999999999682e+02 1.439869999999999983e+01
9.149109999999999445e+02 1.436989999999999945e+01
9.238099999999999454e+02 1.438480000000000025e+01
9.359740000000000464e+02 1.438359999999999950e+01
9.240280000000000200e+02 1.437020000000000053e+01
9.091849999999999454e+02 1.439920000000000044e+01
9.233070000000000164e+02 1.438230000000000075e+01
9.297789999999999964e+02 1.438640000000000008e+01
9.218150000000000546e+02 1.440549999999999997e+01
9.264329999999999927e+02 1.437739999999999974e+01
9.238440000000000509e+02 1.439550000000000018e+01
9.192780000000000200e+02 1.438850000000000051e+01
9.129719999999999800e+02 1.436580000000000013e+01
9.173410000000000082e+02 1.439179999999999993e+01
9.193709999999999809e+02 1.437340000000000018e+01
9.191399999999999864e+02 1.438310000000000066e+01
9.221150000000000091e+02 1.440419999999999945e+01
9.237870000000000346e+02 1.437650000000000006e+01
9.229020000000000437e+02 1.440019999999999989e+01
9.255650000000000546e+02 1.439659999999999940e+01
9.371430000000000291e+02 1.438299999999999912e+01
9.301799999999999500e+02 1.441329999999999956e+01
9.110850000000000364e+02 1.439230000000000054e+01
9.279109999999999445e+02 1.439370000000000083e+01
9.365539999999999736e+02 1.440279999999999916e+01
9.217169999999999845e+02 1.437920000000000087e+01
9.204969999999999573e+02 1.439959999999999951e+01
9.318150000000000546e+02 1.439450000000000074e+01
9.341770000000000209e+02 1.437969999999999970e+01
9.251870000000000118e+02 1.439569999999999972e+01
9.229869999999999663e+02 1.437459999999999916e+01
9.165650000000000546e+02 1.438230000000000075e+01
9.277780000000000200e+02 1.440039999999999942e+01
9.319969999999999573e+02 1.437749999999999950e+01
9.244109999999999445e+02 1.440049999999999919e+01
9.190610000000000355e+02 1.439370000000000083e+01
9.259139999999999873e+02 1.437909999999999933e+01
9.352369999999999663e+02 1.441680000000000028e+01
9.242899999999999636e+02 1.438739999999999952e+01
9.215030000000000427e+02 1.439879999999999960e+01
9.304049999999999727e+02 1.441210000000000058e+01
9.335370000000000346e+02 1.438299999999999912e+01
9.322789999999999964e+02 1.441159999999999997e+01
9.288339999999999463e+02 1.439530000000000065e+01
9.260249999999999773e+02 1.438180000000000014e+01
9.248559999999999945e+02 1.439600000000000080e+01
9.214850000000000136e+02 1.437790000000000035e+01
9.223129999999999882e+02 1.438599999999999923e+01
9.354470000000000027e+02 1.439600000000000080e+01
9.289030000000000200e+02 1.438659999999999961e+01
9.190739999999999554e+02 1.440220000000000056e+01
9.339529999999999745e+02 1.439269999999999960e+01
9.386939999999999600e+02 1.438419999999999987e+01
9.141570000000000391e+02 1.440559999999999974e+01
9.180289999999999964e+02 1.438540000000000063e+01
9.350560000000000400e+02 1.439220000000000077e+01
9.317799999999999727e+02 1.440530000000000044e+01
9.237190000000000509e+02 1.436580000000000013e+01
9.252640000000000100e+02 1.440659999999999918e+01
9.383890000000000100e+02 1.438449999999999918e+01
9.414589999999999463e+02 1.437880000000000003e+01
9.202350000000000136e+02 1.441029999999999944e+01
9.186150000000000091e+02 1.437860000000000049e+01
9.355810000000000173e+02 1.439520000000000088e+01
9.382400000000000091e+02 1.439879999999999960e+01
9.277200000000000273e+02 1.437540000000000084e+01
9.231369999999999436e+02 1.439930000000000021e+01
9.357569999999999482e+02 1.438410000000000011e+01
9.283179999999999836e+02 1.437959999999999994e+01
9.052390000000000327e+02 1.440000000000000036e+01
9.202259999999999991e+02 1.437889999999999979e+01
9.334039999999999964e+02 1.438959999999999972e+01
9.312540000000000191e+02 1.439540000000000042e+01
9.187179999999999609e+02 1.437579999999999991e+01
9.273160000000000309e+02 1.440099999999999980e+01
9.435769999999999982e+02 1.438640000000000008e+01
9.306449999999999818e+02 1.437950000000000017e+01
9.189249999999999545e+02 1.441000000000000014e+01
9.314700000000000273e+02 1.437749999999999950e+01
9.363830000000000382e+02 1.439669999999999916e+01
9.335470000000000255e+02 1.440090000000000003e+01
9.324120000000000346e+02 1.437119999999999997e+01
9.243869999999999436e+02 1.440850000000000009e+01
9.258899999999999864e+02 1.439020000000000010e+01
9.436159999999999854e+02 1.438959999999999972e+01
9.309560000000000173e+02 1.440549999999999997e+01
9.131829999999999927e+02 1.438429999999999964e+01
9.389279999999999973e+02 1.439170000000000016e+01
9.431559999999999491e+02 1.438659999999999961e+01
9.225480000000000018e+02 1.437620000000000076e+01
9.240800000000000409e+02 1.439230000000000054e+01
9.346470000000000482e+02 1.438530000000000086e+01
9.320629999999999882e+02 1.438739999999999952e+01
9.287350000000000136e+02 1.440230000000000032e+01
9.330599999999999454e+02 1.439010000000000034e+01
9.411680000000000064e+02 1.440649999999999942e+01
9.336169999999999618e+02 1.440799999999999947e+01
9.207709999999999582e+02 1.438749999999999929e+01
9.347359999999999900e+02 1.441489999999999938e+01
9.508490000000000464e+02 1.438870000000000005e+01
9.272200000000000273e+02 1.438770000000000060e+01
9.268659999999999854e+02 1.441070000000000029e+01
9.353909999999999627e+02 1.437850000000000072e+01
9.375769999999999982e+02 1.440709999999999980e+01
9.316190000000000282e+02 1.440520000000000067e+01
9.228930000000000291e+02 1.438640000000000008e+01
9.277590000000000146e+02 1.441409999999999947e+01
9.427980000000000018e+02 1.439569999999999972e+01
9.360839999999999463e+02 1.440240000000000009e+01
9.280349999999999682e+02 1.441830000000000034e+01
9.350359999999999445e+02 1.439220000000000077e+01
9.464460000000000264e+02 1.440709999999999980e+01
9.312219999999999800e+02 1.440029999999999966e+01
9.235430000000000064e+02 1.438550000000000040e+01
9.326200000000000045e+02 1.440990000000000038e+01
9.378899999999999864e+02 1.439269999999999960e+01
9.390430000000000064e+02 1.439470000000000027e+01
9.281059999999999945e+02 1.440990000000000038e+01
9.138680000000000518e+02 1.438000000000000078e+01
9.393020000000000209e+02 1.440569999999999951e+01
9.460209999999999582e+02 1.440130000000000088e+01
9.235090000000000146e+02 1.438119999999999976e+01
9.239460000000000264e+02 1.442379999999999995e+01
9.434460000000000264e+02 1.438509999999999955e+01
9.371770000000000209e+02 1.439429999999999943e+01
9.234289999999999736e+02 1.440740000000000087e+01
9.349049999999999727e+02 1.437950000000000017e+01
9.462359999999999900e+02 1.440670000000000073e+01
9.354930000000000518e+02 1.440380000000000038e+01
9.357140000000000555e+02 1.439630000000000010e+01
9.366499999999999773e+02 1.440709999999999980e+01
9.258120000000000118e+02 1.439059999999999917e+01
9.259009999999999536e+02 1.439739999999999931e+01
9.333469999999999800e+02 1.440569999999999951e+01
9.398120000000000118e+02 1.438739999999999952e+01
9.324450000000000500e+02 1.440290000000000070e+01
9.237150000000000318e+02 1.439830000000000076e+01
9.477050000000000409e+02 1.438850000000000051e+01
9.507630000000000337e+02 1.440850000000000009e+01
9.309450000000000500e+02 1.438460000000000072e+01
9.268020000000000209e+02 1.439939999999999998e+01
9.454619999999999891e+02 1.441200000000000081e+01
9.402549999999999955e+02 1.438109999999999999e+01
9.243840000000000146e+02 1.441569999999999929e+01
9.324260000000000446e+02 1.439980000000000082e+01
9.380560000000000400e+02 1.438899999999999935e+01
9.366240000000000236e+02 1.441590000000000060e+01
9.395950000000000273e+02 1.438579999999999970e+01
9.264260000000000446e+02 1.439760000000000062e+01
9.326040000000000418e+02 1.440160000000000018e+01
9.541349999999999909e+02 1.437400000000000055e+01
9.346509999999999536e+02 1.439429999999999943e+01
9.267989999999999782e+02 1.438269999999999982e+01
9.359679999999999609e+02 1.437720000000000020e+01
9.373550000000000182e+02 1.440390000000000015e+01
9.401920000000000073e+02 1.438279999999999959e+01
9.405819999999999936e+02 1.439480000000000004e+01
9.345529999999999973e+02 1.439969999999999928e+01
9.333029999999999973e+02 1.437149999999999928e+01
9.321499999999999773e+02 1.439669999999999916e+01
9.360639999999999645e+02 1.438679999999999914e+01
9.456219999999999573e+02 1.438470000000000049e+01
9.395610000000000355e+02 1.441019999999999968e+01
9.361009999999999991e+02 1.437920000000000087e+01
9.274310000000000400e+02 1.439029999999999987e+01
9.230979999999999563e+02 1.439279999999999937e+01
9.419400000000000546e+02 1.436950000000000038e+01
9.436190000000000282e+02 1.439920000000000044e+01
9.317200000000000273e+02 1.438640000000000008e+01
9.374360000000000355e+02 1.438460000000000072e+01
9.530529999999999973e+02 1.441000000000000014e+01
9.396559999999999491e+02 1.438499999999999979e+01
9.358339999999999463e+02 1.440060000000000073e+01
9.428759999999999764e+02 1.440090000000000003e+01
9.352440000000000282e+02 1.438039999999999985e+01
9.225579999999999927e+02 1.440680000000000049e+01
9.272140000000000555e+02 1.438749999999999929e+01
9.434149999999999636e+02 1.438809999999999967e+01
9.439550000000000409e+02 1.441159999999999997e+01
9.409070000000000391e+02 1.438470000000000049e+01
9.275660000000000309e+02 1.439959999999999951e+01
9.339470000000000027e+02 1.439899999999999913e+01
9.508909999999999627e+02 1.438279999999999959e+01
9.403970000000000482e+02 1.441399999999999970e+01
9.423999999999999773e+02 1.439320000000000022e+01
9.371979999999999791e+02 1.438669999999999938e+01
9.244840000000000373e+02 1.440509999999999913e+01
9.377079999999999700e+02 1.437780000000000058e+01
9.411630000000000109e+02 1.440119999999999933e+01
9.351979999999999791e+02 1.440690000000000026e+01
9.403139999999999645e+02 1.438850000000000051e+01
9.470819999999999936e+02 1.442029999999999923e+01
9.465359999999999445e+02 1.439669999999999916e+01
9.330339999999999918e+02 1.439630000000000010e+01
9.349370000000000118e+02 1.441469999999999985e+01
9.415929999999999609e+02 1.438809999999999967e+01
9.392789999999999964e+02 1.441210000000000058e+01
9.408029999999999973e+02 1.441290000000000049e+01
9.495159999999999627e+02 1.440140000000000065e+01
9.485769999999999982e+02 1.442539999999999978e+01
9.309049999999999727e+02 1.440670000000000073e+01
9.307029999999999745e+02 1.440629999999999988e+01
9.464289999999999736e+02 1.441820000000000057e+01
9.463460000000000036e+02 1.439760000000000062e+01
9.368150000000000546e+02 1.441610000000000014e+01
9.441810000000000400e+02 1.441300000000000026e+01
9.435159999999999627e+02 1.439669999999999916e+01
9.316929999999999836e+02 1.443050000000000033e+01
9.470720000000000027e+02 1.440779999999999994e+01
9.546649999999999636e+02 1.440789999999999971e+01
9.368759999999999764e+02 1.443169999999999931e+01
9.376349999999999909e+02 1.439240000000000030e+01
9.485220000000000482e+02 1.442370000000000019e+01
9.494500000000000455e+02 1.441109999999999935e+01
9.382050000000000409e+02 1.438990000000000080e+01
9.378619999999999663e+02 1.441729999999999912e+01
9.403680000000000518e+02 1.439700000000000024e+01
9.452939999999999827e+02 1.440610000000000035e+01
9.458880000000000337e+02 1.441699999999999982e+01
9.476879999999999882e+02 1.440290000000000070e+01
9.580159999999999627e+02 1.442079999999999984e+01
9.486699999999999591e+02 1.441789999999999949e+01
9.356710000000000491e+02 1.440889999999999915e+01
9.338830000000000382e+02 1.442910000000000004e+01
9.428170000000000073e+02 1.441929999999999978e+01
9.455510000000000446e+02 1.442639999999999922e+01
9.460910000000000082e+02 1.443629999999999924e+01
9.441420000000000528e+02 1.441060000000000052e+01
9.398039999999999736e+02 1.442800000000000082e+01
9.414059999999999491e+02 1.441419999999999924e+01
9.407939999999999827e+02 1.439789999999999992e+01
9.304589999999999463e+02 1.442120000000000068e+01
9.381280000000000427e+02 1.439480000000000004e+01
9.462670000000000528e+02 1.440959999999999930e+01
9.444759999999999991e+02 1.442370000000000019e+01
9.479030000000000200e+02 1.439649999999999963e+01
9.414500000000000455e+02 1.442530000000000001e+01
9.445700000000000500e+02 1.441140000000000043e+01
9.493990000000000009e+02 1.440140000000000065e+01
9.444859999999999900e+02 1.443019999999999925e+01
9.487569999999999482e+02 1.440879999999999939e+01
9.496219999999999573e+02 1.442360000000000042e+01
9.497250000000000227e+02 1.443200000000000038e+01
9.533469999999999800e+02 1.440809999999999924e+01
9.473940000000000055e+02 1.442820000000000036e+01
9.367290000000000418e+02 1.441350000000000087e+01
9.438310000000000173e+02 1.440499999999999936e+01
9.599279999999999973e+02 1.442430000000000057e+01
9.484890000000000327e+02 1.440409999999999968e+01
9.340990000000000464e+02 1.441760000000000019e+01
9.448920000000000528e+02 1.442500000000000071e+01
9.566670000000000300e+02 1.440279999999999916e+01
9.446190000000000282e+02 1.442510000000000048e+01
9.371490000000000009e+02 1.440879999999999939e+01
9.590339999999999918e+02 1.439550000000000018e+01
9.681689999999999827e+02 1.442539999999999978e+01
9.422089999999999463e+02 1.439240000000000030e+01
9.430969999999999800e+02 1.441499999999999915e+01
9.580800000000000409e+02 1.442050000000000054e+01
9.487440000000000282e+02 1.439070000000000071e+01
9.361970000000000027e+02 1.442319999999999958e+01
9.446069999999999709e+02 1.440419999999999945e+01
9.492359999999999900e+02 1.440320000000000000e+01
9.478300000000000409e+02 1.442089999999999961e+01
9.546580000000000155e+02 1.440150000000000041e+01
9.631180000000000518e+02 1.441660000000000075e+01
9.458160000000000309e+02 1.442060000000000031e+01
9.384030000000000200e+02 1.440729999999999933e+01
9.641789999999999736e+02 1.442109999999999914e+01
9.706399999999999864e+02 1.440840000000000032e+01
9.438400000000000318e+02 1.440520000000000067e+01
9.475180000000000291e+02 1.442109999999999914e+01
9.594220000000000255e+02 1.439170000000000016e+01
9.441470000000000482e+02 1.440620000000000012e+01
9.387999999999999545e+02 1.441200000000000081e+01
9.556530000000000200e+02 1.437989999999999924e+01
9.526730000000000018e+02 1.442559999999999931e+01
9.445460000000000491e+02 1.440109999999999957e+01
9.459740000000000464e+02 1.440320000000000000e+01
9.514819999999999709e+02 1.442670000000000030e+01
9.572939999999999827e+02 1.438840000000000074e+01
9.391710000000000491e+02 1.440499999999999936e+01
9.394500000000000455e+02 1.440119999999999933e+01
9.541250000000000000e+02 1.438320000000000043e+01
9.524619999999999891e+02 1.440820000000000078e+01
9.456130000000000564e+02 1.439140000000000086e+01
9.476599999999999682e+02 1.439240000000000030e+01
9.617409999999999854e+02 1.441370000000000040e+01
9.557200000000000273e+02 1.439300000000000068e+01
9.393360000000000127e+02 1.441619999999999990e+01
9.574550000000000409e+02 1.441430000000000078e+01
9.703869999999999436e+02 1.439809999999999945e+01
9.475839999999999463e+02 1.442989999999999995e+01
9.445579999999999927e+02 1.440970000000000084e+01
9.628819999999999482e+02 1.441220000000000034e+01
9.558940000000000055e+02 1.442730000000000068e+01
9.418630000000000564e+02 1.439559999999999995e+01
9.488460000000000036e+02 1.442239999999999966e+01
9.571689999999999827e+02 1.441680000000000028e+01
9.534840000000000373e+02 1.440109999999999957e+01
9.409080000000000155e+02 1.442709999999999937e+01
9.390420000000000300e+02 1.440049999999999919e+01
9.540430000000000064e+02 1.441019999999999968e+01
9.549679999999999609e+02 1.442469999999999963e+01
9.542400000000000091e+02 1.440590000000000082e+01
9.497519999999999527e+02 1.442070000000000007e+01
9.422809999999999491e+02 1.440789999999999971e+01
9.442390000000000327e+02 1.439460000000000051e+01
9.578079999999999927e+02 1.441039999999999921e+01
9.651920000000000073e+02 1.440099999999999980e+01
9.516620000000000346e+02 1.440809999999999924e+01
9.523540000000000418e+02 1.441389999999999993e+01
9.513669999999999618e+02 1.439170000000000016e+01
9.268799999999999955e+02 1.441169999999999973e+01
9.370280000000000200e+02 1.440690000000000026e+01
9.550309999999999491e+02 1.438990000000000080e+01
9.489959999999999809e+02 1.443319999999999936e+01
9.527930000000000064e+02 1.440000000000000036e+01
9.641779999999999973e+02 1.441869999999999941e+01
9.557179999999999609e+02 1.442910000000000004e+01
9.487160000000000082e+02 1.439729999999999954e+01
9.514569999999999936e+02 1.442859999999999943e+01
9.576960000000000264e+02 1.441179999999999950e+01
9.590109999999999673e+02 1.440000000000000036e+01
9.468110000000000355e+02 1.441520000000000046e+01
9.493160000000000309e+02 1.439390000000000036e+01
9.527759999999999536e+02 1.440859999999999985e+01
9.546689999999999827e+02 1.441990000000000016e+01
9.646879999999999882e+02 1.440579999999999927e+01
9.759439999999999600e+02 1.443299999999999983e+01
9.514230000000000018e+02 1.442370000000000019e+01
9.430589999999999691e+02 1.441510000000000069e+01
9.581150000000000091e+02 1.443510000000000026e+01
9.548869999999999436e+02 1.441189999999999927e+01
9.482630000000000337e+02 1.443229999999999968e+01
9.662329999999999472e+02 1.444020000000000081e+01
9.669410000000000309e+02 1.440620000000000012e+01
9.513440000000000509e+02 1.443640000000000079e+01
9.473980000000000246e+02 1.441789999999999949e+01
9.639130000000000109e+02 1.441119999999999912e+01
9.700869999999999891e+02 1.443009999999999948e+01
9.604130000000000109e+02 1.439550000000000018e+01
9.541639999999999873e+02 1.441419999999999924e+01
9.530940000000000509e+02 1.441360000000000063e+01
9.600420000000000300e+02 1.440029999999999966e+01
9.560099999999999909e+02 1.441469999999999985e+01
9.421369999999999436e+02 1.440869999999999962e+01
9.535599999999999454e+02 1.441259999999999941e+01
9.631019999999999754e+02 1.442089999999999961e+01
9.607699999999999818e+02 1.441089999999999982e+01
9.518519999999999754e+02 1.441450000000000031e+01
9.502899999999999636e+02 1.441220000000000034e+01
9.703780000000000427e+02 1.440290000000000070e+01
9.719750000000000227e+02 1.442029999999999923e+01
9.515149999999999864e+02 1.441639999999999944e+01
9.557169999999999845e+02 1.441580000000000084e+01
9.647910000000000537e+02 1.442759999999999998e+01
9.533650000000000091e+02 1.440119999999999933e+01
9.494779999999999518e+02 1.441329999999999956e+01
9.594779999999999518e+02 1.440910000000000046e+01
9.579629999999999654e+02 1.439240000000000030e+01
9.558179999999999836e+02 1.442549999999999955e+01
9.611219999999999573e+02 1.440419999999999945e+01
9.641530000000000200e+02 1.441259999999999941e+01
9.575420000000000300e+02 1.443520000000000003e+01
9.559650000000000318e+02 1.440479999999999983e+01
9.651090000000000373e+02 1.443159999999999954e+01
9.644009999999999536e+02 1.442500000000000071e+01
9.468940000000000055e+02 1.441119999999999912e+01
9.579610000000000127e+02 1.443420000000000059e+01
9.801430000000000291e+02 1.440850000000000009e+01
9.562889999999999873e+02 1.441660000000000075e+01
9.481130000000000564e+02 1.443180000000000085e+01
9.591180000000000518e+02 1.441489999999999938e+01
9.660190000000000055e+02 1.443459999999999965e+01
9.613609999999999900e+02 1.442609999999999992e+01
9.478509999999999991e+02 1.441329999999999956e+01
9.541009999999999991e+02 1.442859999999999943e+01
9.629500000000000455e+02 1.440889999999999915e+01
9.585950000000000273e+02 1.441600000000000037e+01
9.612789999999999964e+02 1.442800000000000082e+01
9.618569999999999709e+02 1.439990000000000059e+01
9.508650000000000091e+02 1.442539999999999978e+01
9.556250000000000000e+02 1.441239999999999988e+01
9.693410000000000082e+02 1.439750000000000085e+01
9.578579999999999472e+02 1.444500000000000028e+01
9.633339999999999463e+02 1.440859999999999985e+01
9.789819999999999709e+02 1.442980000000000018e+01
9.627899999999999636e+02 1.443839999999999968e+01
9.551380000000000337e+02 1.441440000000000055e+01
9.618120000000000118e+02 1.443909999999999982e+01
9.708020000000000209e+02 1.442420000000000080e+01
9.564249999999999545e+02 1.441629999999999967e+01
9.480679999999999836e+02 1.443030000000000079e+01
9.631130000000000564e+02 1.441169999999999973e+01
9.692369999999999663e+02 1.442200000000000060e+01
9.564690000000000509e+02 1.442619999999999969e+01
9.549650000000000318e+02 1.440840000000000032e+01
9.794790000000000418e+02 1.443030000000000079e+01
9.734389999999999645e+02 1.441799999999999926e+01
9.546699999999999591e+02 1.441649999999999920e+01
9.620599999999999454e+02 1.443679999999999986e+01
9.717690000000000055e+02 1.440540000000000020e+01
9.549279999999999973e+02 1.442179999999999929e+01
9.539299999999999500e+02 1.442050000000000054e+01
9.671340000000000146e+02 1.439390000000000036e+01
9.651290000000000191e+02 1.442629999999999946e+01
9.458809999999999718e+02 1.440499999999999936e+01
9.392359999999999900e+02 1.440700000000000003e+01
9.678949999999999818e+02 1.442910000000000004e+01
9.649260000000000446e+02 1.440240000000000009e+01
9.510779999999999745e+02 1.442810000000000059e+01
9.675049999999999955e+02 1.442689999999999984e+01
9.720900000000000318e+02 1.441070000000000029e+01
9.587709999999999582e+02 1.444009999999999927e+01
9.597630000000000337e+02 1.442120000000000068e+01
9.631359999999999673e+02 1.442319999999999958e+01
9.626779999999999973e+02 1.443849999999999945e+01
9.624880000000000564e+02 1.441230000000000011e+01
9.674650000000000318e+02 1.443510000000000026e+01
9.800240000000000009e+02 1.443079999999999963e+01
9.680769999999999982e+02 1.441029999999999944e+01
9.564299999999999500e+02 1.443599999999999994e+01
9.640760000000000218e+02 1.441169999999999973e+01
9.702759999999999536e+02 1.441849999999999987e+01
9.578060000000000400e+02 1.443679999999999986e+01
9.498579999999999472e+02 1.440729999999999933e+01
9.743490000000000464e+02 1.443040000000000056e+01
9.758049999999999500e+02 1.442409999999999926e+01
9.531770000000000209e+02 1.441549999999999976e+01
9.601889999999999645e+02 1.444439999999999991e+01
9.766670000000000300e+02 1.441510000000000069e+01
9.632450000000000045e+02 1.442130000000000045e+01
9.521639999999999873e+02 1.443229999999999968e+01
9.657889999999999873e+02 1.440840000000000032e+01
9.708769999999999527e+02 1.442779999999999951e+01
9.592269999999999754e+02 1.441980000000000040e+01
9.587419999999999618e+02 1.441350000000000087e+01
9.762730000000000246e+02 1.443800000000000061e+01
9.639189999999999827e+02 1.442210000000000036e+01
9.626570000000000391e+02 1.443399999999999928e+01
9.776079999999999472e+02 1.444270000000000032e+01
9.700589999999999691e+02 1.441719999999999935e+01
9.578429999999999609e+02 1.444120000000000026e+01
9.684329999999999927e+02 1.442290000000000028e+01
9.694589999999999463e+02 1.440920000000000023e+01
9.558550000000000182e+02 1.443539999999999957e+01
9.592459999999999809e+02 1.439530000000000065e+01
9.699149999999999636e+02 1.441569999999999929e+01
9.744640000000000555e+02 1.442810000000000059e+01
9.864840000000000373e+02 1.440900000000000070e+01
9.782000000000000455e+02 1.444009999999999927e+01
9.676159999999999854e+02 1.441920000000000002e+01
9.665650000000000546e+02 1.441339999999999932e+01
9.631970000000000027e+02 1.442699999999999960e+01
9.737960000000000491e+02 1.440590000000000082e+01
9.816860000000000355e+02 1.441680000000000028e+01
9.594819999999999709e+02 1.442130000000000045e+01
9.583640000000000327e+02 1.440980000000000061e+01
9.777140000000000555e+02 1.442709999999999937e+01
9.714950000000000045e+02 1.442019999999999946e+01
9.573849999999999909e+02 1.441920000000000002e+01
9.674089999999999918e+02 1.443360000000000021e+01
9.846749999999999545e+02 1.440370000000000061e+01
9.643429999999999609e+02 1.442179999999999929e+01
9.582129999999999654e+02 1.442539999999999978e+01
9.773880000000000337e+02 1.439020000000000010e+01
9.687430000000000518e+02 1.443580000000000041e+01
9.538329999999999700e+02 1.440470000000000006e+01
9.686970000000000027e+02 1.440830000000000055e+01
9.779790000000000418e+02 1.443280000000000030e+01
9.696799999999999500e+02 1.440269999999999939e+01
9.644049999999999727e+02 1.442249999999999943e+01
9.580109999999999673e+02 1.441779999999999973e+01
9.452440000000000282e+02 1.440659999999999918e+01
9.637680000000000291e+02 1.443510000000000026e+01
9.782749999999999773e+02 1.441690000000000005e+01
9.720890000000000555e+02 1.441929999999999978e+01
9.591870000000000118e+02 1.443180000000000085e+01
9.664919999999999618e+02 1.441029999999999944e+01
9.787369999999999663e+02 1.443350000000000044e+01
9.672559999999999718e+02 1.443549999999999933e+01
9.609089999999999918e+02 1.442249999999999943e+01
9.714640000000000555e+02 1.444780000000000086e+01
9.758930000000000291e+02 1.441920000000000002e+01
9.599059999999999491e+02 1.442769999999999975e+01
9.662140000000000555e+02 1.444630000000000081e+01
9.860119999999999436e+02 1.441000000000000014e+01
9.740170000000000528e+02 1.444439999999999991e+01
9.663210000000000264e+02 1.442919999999999980e+01
9.757830000000000155e+02 1.441220000000000034e+01
9.791599999999999682e+02 1.443379999999999974e+01
9.703579999999999472e+02 1.440959999999999930e+01
9.666509999999999536e+02 1.442149999999999999e+01
9.749039999999999964e+02 1.442580000000000062e+01
9.786250000000000000e+02 1.441290000000000049e+01
9.608579999999999472e+02 1.442680000000000007e+01
9.595650000000000546e+02 1.441849999999999987e+01
9.754379999999999882e+02 1.441230000000000011e+01
9.695629999999999882e+02 1.442820000000000036e+01
9.651000000000000227e+02 1.441779999999999973e+01
9.757799999999999727e+02 1.442549999999999955e+01
9.751720000000000255e+02 1.443469999999999942e+01
9.672450000000000045e+02 1.441469999999999985e+01
9.736409999999999627e+02 1.443779999999999930e+01
9.729759999999999991e+02 1.442379999999999995e+01
9.635430000000000064e+02 1.441949999999999932e+01
9.750040000000000191e+02 1.445320000000000071e+01
9.796440000000000055e+02 1.442280000000000051e+01
9.699310000000000400e+02 1.444539999999999935e+01
9.754519999999999982e+02 1.444999999999999929e+01
9.696340000000000146e+02 1.442510000000000048e+01
9.519650000000000318e+02 1.445420000000000016e+01
9.746749999999999545e+02 1.443290000000000006e+01
9.844170000000000300e+02 1.442820000000000036e+01
9.733920000000000528e+02 1.444609999999999950e+01
9.687999999999999545e+02 1.441939999999999955e+01
9.701810000000000400e+02 1.443839999999999968e+01
9.826620000000000346e+02 1.444410000000000061e+01
9.829130000000000109e+02 1.442890000000000050e+01
9.738189999999999600e+02 1.445369999999999955e+01
9.748440000000000509e+02 1.443469999999999942e+01
9.672939999999999827e+02 1.443490000000000073e+01
9.745510000000000446e+02 1.445059999999999967e+01
1.000820000000000050e+03 1.441280000000000072e+01
9.762259999999999991e+02 1.443260000000000076e+01
9.603980000000000246e+02 1.443839999999999968e+01
9.789769999999999754e+02 1.441159999999999997e+01
9.830259999999999536e+02 1.445839999999999925e+01
9.731409999999999627e+02 1.442029999999999923e+01
9.702680000000000291e+02 1.442670000000000030e+01
9.729039999999999964e+02 1.444490000000000052e+01
9.760729999999999791e+02 1.441600000000000037e+01
9.866799999999999500e+02 1.444159999999999933e+01
9.852799999999999727e+02 1.443999999999999950e+01
9.671269999999999527e+02 1.443229999999999968e+01
9.708640000000000327e+02 1.444919999999999938e+01
9.865900000000000318e+02 1.443689999999999962e+01
9.797290000000000418e+02 1.444369999999999976e+01
9.621380000000000337e+02 1.444919999999999938e+01
9.721760000000000446e+02 1.442660000000000053e+01
9.796219999999999573e+02 1.444280000000000008e+01
9.825689999999999600e+02 1.443730000000000047e+01
9.855900000000000318e+02 1.442409999999999926e+01
9.754239999999999782e+02 1.445289999999999964e+01
9.710069999999999482e+02 1.442469999999999963e+01
9.811380000000000337e+02 1.442880000000000074e+01
9.760779999999999745e+02 1.443720000000000070e+01
9.729329999999999927e+02 1.440049999999999919e+01
9.668819999999999482e+02 1.443759999999999977e+01
9.731470000000000482e+02 1.443069999999999986e+01
9.769030000000000200e+02 1.442220000000000013e+01
9.782369999999999663e+02 1.444839999999999947e+01
9.799640000000000555e+02 1.441920000000000002e+01
9.664089999999999918e+02 1.443040000000000056e+01
9.647179999999999609e+02 1.443660000000000032e+01
9.880289999999999964e+02 1.441469999999999985e+01
9.838590000000000373e+02 1.443880000000000052e+01
9.756349999999999909e+02 1.442600000000000016e+01
9.775929999999999609e+02 1.441690000000000005e+01
9.764510000000000218e+02 1.443810000000000038e+01
9.726549999999999727e+02 1.441750000000000043e+01
9.859189999999999827e+02 1.444050000000000011e+01
9.809160000000000537e+02 1.445059999999999967e+01
9.732670000000000528e+02 1.442919999999999980e+01
9.792350000000000136e+02 1.445359999999999978e+01
9.850289999999999964e+02 1.443759999999999977e+01
9.809579999999999700e+02 1.443919999999999959e+01
9.831849999999999454e+02 1.446199999999999974e+01
9.845839999999999463e+02 1.442510000000000048e+01
9.747190000000000509e+02 1.443759999999999977e+01
9.724819999999999709e+02 1.443599999999999994e+01
9.829120000000000346e+02 1.441610000000000014e+01
9.872849999999999682e+02 1.445010000000000083e+01
9.799589999999999463e+02 1.443420000000000059e+01
9.733310000000000173e+02 1.443340000000000067e+01
9.805040000000000191e+02 1.444740000000000002e+01
9.775330000000000155e+02 1.441559999999999953e+01
9.722350000000000136e+02 1.443149999999999977e+01
9.819180000000000064e+02 1.442270000000000074e+01
9.763550000000000182e+02 1.441009999999999991e+01
9.734149999999999636e+02 1.444159999999999933e+01
9.860410000000000537e+02 1.442800000000000082e+01
9.808139999999999645e+02 1.443420000000000059e+01
9.779379999999999882e+02 1.444420000000000037e+01
9.834640000000000555e+02 1.442089999999999961e+01
9.795819999999999936e+02 1.444480000000000075e+01
9.837119999999999891e+02 1.444780000000000086e+01
9.902839999999999918e+02 1.443629999999999924e+01
9.785570000000000164e+02 1.445989999999999931e+01
9.706910000000000309e+02 1.443040000000000056e+01
9.797110000000000127e+02 1.443590000000000018e+01
9.802640000000000100e+02 1.445439999999999969e+01
9.815990000000000464e+02 1.442329999999999934e+01
1.000049999999999955e+03 1.445860000000000056e+01
9.962839999999999918e+02 1.444209999999999994e+01
9.790119999999999436e+02 1.442830000000000013e+01
9.844800000000000182e+02 1.445260000000000034e+01
9.751009999999999991e+02 1.442159999999999975e+01
9.682939999999999827e+02 1.443689999999999962e+01
9.917749999999999773e+02 1.444250000000000078e+01
9.867659999999999627e+02 1.442570000000000086e+01
9.722010000000000218e+02 1.444929999999999914e+01
9.885380000000000109e+02 1.443730000000000047e+01
9.950099999999999909e+02 1.443040000000000056e+01
9.671599999999999682e+02 1.444410000000000061e+01
9.755199999999999818e+02 1.442890000000000050e+01
9.858210000000000264e+02 1.444229999999999947e+01
9.830330000000000155e+02 1.445129999999999981e+01
9.901639999999999873e+02 1.442939999999999934e+01
9.808630000000000564e+02 1.445459999999999923e+01
9.698590000000000373e+02 1.443190000000000062e+01
9.864420000000000073e+02 1.442399999999999949e+01
9.905410000000000537e+02 1.446110000000000007e+01
9.717469999999999573e+02 1.441820000000000057e+01
9.592500000000000000e+02 1.444989999999999952e+01
9.885769999999999982e+02 1.444149999999999956e+01
9.917430000000000518e+02 1.442259999999999920e+01
9.715309999999999491e+02 1.445809999999999995e+01
9.845620000000000118e+02 1.443640000000000079e+01
9.941269999999999527e+02 1.443970000000000020e+01
9.841920000000000073e+02 1.445359999999999978e+01
9.819310000000000400e+02 1.442629999999999946e+01
9.879230000000000018e+02 1.444289999999999985e+01
9.872069999999999936e+02 1.443459999999999965e+01
9.699160000000000537e+02 1.441990000000000016e+01
9.777949999999999591e+02 1.444640000000000057e+01
9.925579999999999927e+02 1.442450000000000010e+01
9.893659999999999854e+02 1.442910000000000004e+01
9.769039999999999964e+02 1.444549999999999912e+01
9.761280000000000427e+02 1.441990000000000016e+01
9.811939999999999600e+02 1.445090000000000074e+01
9.845639999999999645e+02 1.444120000000000026e+01
9.872870000000000346e+02 1.442530000000000001e+01
9.839759999999999991e+02 1.445930000000000071e+01
9.887100000000000364e+02 1.442800000000000082e+01
9.929039999999999964e+02 1.444229999999999947e+01
9.850940000000000509e+02 1.445030000000000037e+01
9.766159999999999854e+02 1.442350000000000065e+01
9.890610000000000355e+02 1.444449999999999967e+01
9.996390000000000100e+02 1.443089999999999939e+01
9.728550000000000182e+02 1.442919999999999980e+01
9.689790000000000418e+02 1.444899999999999984e+01
9.866269999999999527e+02 1.443779999999999930e+01
9.863690000000000282e+02 1.444929999999999914e+01
9.871159999999999854e+02 1.445270000000000010e+01
9.938390000000000555e+02 1.443829999999999991e+01
9.922519999999999527e+02 1.445350000000000001e+01
9.800739999999999554e+02 1.444400000000000084e+01
9.765140000000000100e+02 1.443880000000000052e+01
9.938450000000000273e+02 1.445940000000000047e+01
1.000980000000000018e+03 1.442399999999999949e+01
9.901900000000000546e+02 1.444069999999999965e+01
9.845309999999999491e+02 1.444110000000000049e+01
9.859560000000000173e+02 1.441239999999999988e+01
9.915170000000000528e+02 1.445439999999999969e+01
1.000460000000000036e+03 1.442869999999999919e+01
9.818099999999999454e+02 1.443720000000000070e+01
9.768319999999999936e+02 1.445839999999999925e+01
9.984139999999999873e+02 1.442759999999999998e+01
9.948150000000000546e+02 1.444839999999999947e+01
9.805080000000000382e+02 1.444059999999999988e+01
9.854660000000000082e+02 1.442750000000000021e+01
9.860650000000000546e+02 1.445570000000000022e+01
9.882530000000000427e+02 1.444369999999999976e+01
9.882450000000000045e+02 1.445620000000000083e+01
9.913730000000000473e+02 1.447150000000000070e+01
9.941889999999999645e+02 1.444510000000000005e+01
9.896150000000000091e+02 1.446560000000000024e+01
9.844310000000000400e+02 1.445809999999999995e+01
9.892279999999999518e+02 1.444270000000000032e+01
1.008000000000000000e+03 1.447310000000000052e+01
9.978719999999999573e+02 1.443870000000000076e+01
9.844149999999999636e+02 1.444810000000000016e+01
9.924410000000000309e+02 1.445930000000000071e+01
9.869329999999999927e+02 1.441990000000000016e+01
9.825389999999999873e+02 1.445630000000000059e+01
9.917930000000000064e+02 1.443430000000000035e+01
9.931290000000000191e+02 1.443420000000000059e+01
9.889800000000000182e+02 1.446160000000000068e+01
9.907240000000000464e+02 1.444359999999999999e+01
9.883170000000000073e+02 1.445730000000000004e+01
9.872580000000000382e+02 1.445979999999999954e+01
9.864109999999999445e+02 1.444870000000000054e+01
9.966509999999999536e+02 1.446279999999999966e+01
1.000309999999999945e+03 1.445309999999999917e+01
9.820460000000000491e+02 1.444829999999999970e+01
9.820729999999999791e+02 1.445739999999999981e+01
9.957250000000000227e+02 1.443609999999999971e+01
9.976630000000000109e+02 1.444599999999999973e+01
9.894210000000000491e+02 1.444849999999999923e+01
9.746580000000000155e+02 1.443479999999999919e+01
9.862680000000000291e+02 1.447380000000000067e+01
1.000419999999999959e+03 1.444580000000000020e+01
9.865389999999999873e+02 1.444860000000000078e+01
9.810099999999999909e+02 1.447279999999999944e+01
1.001720000000000027e+03 1.443750000000000000e+01
1.000159999999999968e+03 1.446739999999999959e+01
9.903659999999999854e+02 1.445819999999999972e+01
9.934829999999999472e+02 1.444009999999999927e+01
9.910359999999999445e+02 1.446620000000000061e+01
9.894180000000000064e+02 1.444439999999999991e+01
9.876390000000000100e+02 1.445529999999999937e+01
9.938509999999999991e+02 1.447129999999999939e+01
1.008039999999999964e+03 1.444819999999999993e+01
9.926430000000000291e+02 1.446739999999999959e+01
9.792899999999999636e+02 1.446160000000000068e+01
9.860670000000000073e+02 1.445359999999999978e+01
9.929400000000000546e+02 1.447979999999999912e+01
9.968150000000000546e+02 1.445449999999999946e+01
9.882129999999999654e+02 1.446310000000000073e+01
9.802880000000000109e+02 1.447240000000000038e+01
9.997110000000000127e+02 1.443880000000000052e+01
9.979030000000000200e+02 1.447279999999999944e+01
9.815460000000000491e+02 1.446139999999999937e+01
9.916430000000000291e+02 1.445229999999999926e+01
1.006269999999999982e+03 1.449419999999999931e+01
1.004549999999999955e+03 1.444309999999999938e+01
9.902690000000000055e+02 1.446889999999999965e+01
9.874210000000000491e+02 1.447199999999999953e+01
1.000909999999999968e+03 1.445079999999999920e+01
1.004730000000000018e+03 1.447489999999999988e+01
9.833110000000000355e+02 1.445710000000000051e+01
9.902509999999999764e+02 1.445400000000000063e+01
1.006240000000000009e+03 1.446119999999999983e+01
9.931970000000000027e+02 1.444159999999999933e+01
9.861499999999999773e+02 1.445250000000000057e+01
1.001070000000000050e+03 1.444919999999999938e+01
1.000580000000000041e+03 1.443260000000000076e+01
9.858350000000000364e+02 1.445020000000000060e+01
9.895439999999999827e+02 1.443529999999999980e+01
9.868419999999999845e+02 1.444120000000000026e+01
9.824439999999999600e+02 1.446899999999999942e+01
9.876979999999999791e+02 1.443890000000000029e+01
9.962190000000000509e+02 1.446759999999999913e+01
1.003929999999999950e+03 1.445790000000000042e+01
9.961589999999999918e+02 1.443290000000000006e+01
9.821359999999999673e+02 1.446729999999999983e+01
9.877229999999999563e+02 1.443699999999999939e+01
9.975979999999999563e+02 1.445030000000000037e+01
1.001100000000000023e+03 1.446519999999999939e+01
9.931490000000000009e+02 1.444209999999999994e+01
9.836050000000000182e+02 1.446240000000000059e+01
1.000860000000000014e+03 1.445030000000000037e+01
1.018789999999999964e+03 1.444819999999999993e+01
9.953419999999999845e+02 1.447400000000000020e+01
9.934239999999999782e+02 1.445170000000000066e+01
1.004070000000000050e+03 1.445350000000000001e+01
9.904719999999999800e+02 1.445579999999999998e+01
9.833830000000000382e+02 1.442820000000000036e+01
9.921050000000000182e+02 1.445180000000000042e+01
9.938730000000000473e+02 1.444239999999999924e+01
9.987889999999999873e+02 1.443800000000000061e+01
1.007750000000000000e+03 1.446969999999999956e+01
9.972999999999999545e+02 1.442639999999999922e+01
9.814940000000000282e+02 1.445129999999999981e+01
9.908630000000000564e+02 1.446269999999999989e+01
9.991900000000000546e+02 1.442420000000000080e+01
9.926349999999999909e+02 1.447569999999999979e+01
1.004659999999999968e+03 1.444609999999999950e+01
1.006289999999999964e+03 1.444979999999999976e+01
9.838160000000000309e+02 1.446380000000000088e+01
9.946369999999999436e+02 1.444079999999999941e+01
1.007980000000000018e+03 1.445340000000000025e+01
9.924099999999999682e+02 1.445470000000000077e+01
9.818319999999999936e+02 1.444549999999999912e+01
9.888269999999999982e+02 1.446860000000000035e+01
9.974869999999999663e+02 1.445960000000000001e+01
1.005659999999999968e+03 1.446039999999999992e+01
9.954919999999999618e+02 1.447450000000000081e+01
9.887980000000000018e+02 1.444769999999999932e+01
1.005110000000000014e+03 1.446499999999999986e+01
1.018340000000000032e+03 1.446020000000000039e+01
9.956299999999999955e+02 1.443989999999999974e+01
9.921680000000000064e+02 1.447840000000000060e+01
1.007730000000000018e+03 1.444239999999999924e+01
9.987390000000000327e+02 1.445379999999999932e+01
9.804020000000000437e+02 1.447010000000000041e+01
1.004230000000000018e+03 1.443829999999999991e+01
1.004929999999999950e+03 1.447129999999999939e+01
9.928440000000000509e+02 1.446359999999999957e+01
1.002100000000000023e+03 1.445669999999999966e+01
1.010990000000000009e+03 1.447819999999999929e+01
1.000509999999999991e+03 1.445679999999999943e+01
9.835370000000000346e+02 1.446439999999999948e+01
9.981620000000000346e+02 1.447109999999999985e+01
1.012009999999999991e+03 1.445139999999999958e+01
1.002250000000000000e+03 1.447000000000000064e+01
9.940499999999999545e+02 1.446209999999999951e+01
1.002600000000000023e+03 1.445250000000000057e+01
1.006279999999999973e+03 1.447489999999999988e+01
9.932119999999999891e+02 1.444560000000000066e+01
9.833269999999999982e+02 1.446199999999999974e+01
9.974279999999999973e+02 1.447170000000000023e+01
1.009889999999999986e+03 1.443609999999999971e+01
1.000870000000000005e+03 1.448869999999999969e+01
9.963780000000000427e+02 1.446020000000000039e+01
9.945919999999999845e+02 1.446850000000000058e+01
1.004179999999999950e+03 1.449319999999999986e+01
1.004679999999999950e+03 1.447729999999999961e+01
1.002419999999999959e+03 1.448830000000000062e+01
1.000820000000000050e+03 1.448269999999999946e+01
9.884299999999999500e+02 1.447129999999999939e+01
9.984460000000000264e+02 1.448349999999999937e+01
1.014909999999999968e+03 1.446959999999999980e+01
1.001909999999999968e+03 1.447139999999999915e+01
9.938060000000000400e+02 1.448620000000000019e+01
1.006750000000000000e+03 1.446649999999999991e+01
1.011330000000000041e+03 1.448259999999999970e+01
1.000070000000000050e+03 1.448140000000000072e+01
1.000559999999999945e+03 1.446330000000000027e+01
1.015399999999999977e+03 1.449259999999999948e+01
1.001940000000000055e+03 1.445800000000000018e+01
9.878970000000000482e+02 1.447080000000000055e+01
1.000440000000000055e+03 1.449050000000000082e+01
1.009179999999999950e+03 1.445620000000000083e+01
9.986250000000000000e+02 1.448949999999999960e+01
1.005200000000000045e+03 1.447480000000000011e+01
1.018509999999999991e+03 1.446819999999999951e+01
1.005179999999999950e+03 1.449259999999999948e+01
9.931140000000000327e+02 1.447020000000000017e+01
1.005669999999999959e+03 1.448049999999999926e+01
1.025339999999999918e+03 1.448700000000000010e+01
1.011639999999999986e+03 1.446850000000000058e+01
1.002009999999999991e+03 1.448460000000000036e+01
9.998780000000000427e+02 1.447230000000000061e+01
1.002789999999999964e+03 1.446770000000000067e+01
1.015039999999999964e+03 1.449290000000000056e+01
1.009830000000000041e+03 1.447000000000000064e+01
1.002639999999999986e+03 1.448240000000000016e+01
9.918590000000000373e+02 1.448559999999999981e+01
9.918590000000000373e+02 1.444580000000000020e+01
1.006909999999999968e+03 1.449799999999999933e+01
1.012580000000000041e+03 1.446299999999999919e+01
9.980090000000000146e+02 1.446710000000000029e+01
1.002340000000000032e+03 1.448799999999999955e+01
1.022289999999999964e+03 1.445770000000000088e+01
1.012519999999999982e+03 1.447770000000000046e+01
9.947400000000000091e+02 1.447160000000000046e+01
9.990610000000000355e+02 1.445500000000000007e+01
1.005750000000000000e+03 1.447860000000000014e+01
1.004429999999999950e+03 1.446260000000000012e+01
1.008840000000000032e+03 1.446349999999999980e+01
1.007210000000000036e+03 1.447540000000000049e+01
9.863049999999999500e+02 1.444599999999999973e+01
9.960520000000000209e+02 1.446909999999999918e+01
1.009519999999999982e+03 1.446630000000000038e+01
1.002679999999999950e+03 1.445340000000000025e+01
1.008269999999999982e+03 1.448540000000000028e+01
1.024119999999999891e+03 1.445299999999999940e+01
1.003190000000000055e+03 1.446110000000000007e+01
1.000639999999999986e+03 1.447189999999999976e+01
1.012690000000000055e+03 1.443709999999999916e+01
1.005590000000000032e+03 1.447049999999999947e+01
9.946390000000000100e+02 1.445770000000000088e+01
1.004320000000000050e+03 1.445410000000000039e+01
1.013909999999999968e+03 1.447830000000000084e+01
1.010460000000000036e+03 1.445550000000000068e+01
1.005970000000000027e+03 1.446369999999999933e+01
9.949869999999999663e+02 1.446279999999999966e+01
1.000769999999999982e+03 1.445049999999999990e+01
1.027569999999999936e+03 1.446809999999999974e+01
1.013590000000000032e+03 1.445850000000000080e+01
9.994769999999999754e+02 1.445770000000000088e+01
1.007929999999999950e+03 1.446889999999999965e+01
1.016169999999999959e+03 1.445390000000000086e+01
1.011080000000000041e+03 1.446870000000000012e+01
1.006340000000000032e+03 1.447139999999999915e+01
1.001649999999999977e+03 1.444759999999999955e+01
1.010039999999999964e+03 1.448959999999999937e+01
1.021759999999999991e+03 1.445860000000000056e+01
1.007039999999999964e+03 1.446640000000000015e+01
9.955040000000000191e+02 1.449440000000000062e+01
1.002289999999999964e+03 1.446039999999999992e+01
1.010870000000000005e+03 1.449310000000000009e+01
1.015870000000000005e+03 1.448029999999999973e+01
1.002129999999999995e+03 1.446720000000000006e+01
9.946259999999999764e+02 1.449089999999999989e+01
1.020909999999999968e+03 1.446850000000000058e+01
1.015830000000000041e+03 1.448049999999999926e+01
1.005200000000000045e+03 1.448780000000000001e+01
1.008909999999999968e+03 1.446129999999999960e+01
1.008529999999999973e+03 1.447860000000000014e+01
1.003529999999999973e+03 1.446480000000000032e+01
1.004710000000000036e+03 1.445470000000000077e+01
1.010360000000000014e+03 1.448099999999999987e+01
1.021509999999999991e+03 1.445870000000000033e+01
1.015570000000000050e+03 1.447519999999999918e+01
1.006450000000000045e+03 1.448060000000000080e+01
1.013879999999999995e+03 1.444780000000000086e+01
1.012870000000000005e+03 1.448700000000000010e+01
1.000000000000000000e+03 1.446080000000000076e+01
1.006039999999999964e+03 1.446189999999999998e+01
1.018129999999999995e+03 1.449130000000000074e+01
1.014490000000000009e+03 1.445609999999999928e+01
1.007120000000000005e+03 1.447860000000000014e+01
1.001299999999999955e+03 1.447550000000000026e+01
1.018190000000000055e+03 1.446979999999999933e+01
1.019210000000000036e+03 1.448750000000000071e+01
1.006029999999999973e+03 1.447680000000000078e+01
1.004690000000000055e+03 1.448049999999999926e+01
1.019840000000000032e+03 1.449409999999999954e+01
1.019480000000000018e+03 1.448479999999999990e+01
1.009850000000000023e+03 1.449890000000000079e+01
1.011049999999999955e+03 1.449169999999999980e+01
1.017039999999999964e+03 1.447850000000000037e+01
1.013779999999999973e+03 1.450179999999999936e+01
1.006830000000000041e+03 1.447610000000000063e+01
1.014759999999999991e+03 1.448440000000000083e+01
1.018220000000000027e+03 1.449080000000000013e+01
1.001210000000000036e+03 1.445650000000000013e+01
1.004960000000000036e+03 1.448990000000000045e+01
1.026279999999999973e+03 1.446840000000000082e+01
1.016490000000000009e+03 1.446579999999999977e+01
1.003929999999999950e+03 1.449660000000000082e+01
1.015789999999999964e+03 1.446700000000000053e+01
1.022460000000000036e+03 1.448729999999999940e+01
1.004779999999999973e+03 1.449029999999999951e+01
9.945689999999999600e+02 1.447020000000000017e+01
1.010309999999999945e+03 1.449699999999999989e+01
1.016970000000000027e+03 1.448179999999999978e+01
1.011519999999999982e+03 1.448359999999999914e+01
1.014960000000000036e+03 1.450179999999999936e+01
1.026190000000000055e+03 1.448060000000000080e+01
1.015730000000000018e+03 1.450109999999999921e+01
1.006580000000000041e+03 1.449690000000000012e+01
1.008720000000000027e+03 1.446499999999999986e+01
1.006940000000000055e+03 1.449169999999999980e+01
1.002809999999999945e+03 1.445759999999999934e+01
1.015129999999999995e+03 1.446579999999999977e+01
1.022950000000000045e+03 1.450079999999999991e+01
1.011340000000000032e+03 1.445720000000000027e+01
1.004639999999999986e+03 1.450520000000000032e+01
1.026940000000000055e+03 1.449319999999999986e+01
1.022379999999999995e+03 1.448429999999999929e+01
1.009409999999999968e+03 1.450559999999999938e+01
1.014889999999999986e+03 1.448210000000000086e+01
1.020590000000000032e+03 1.449099999999999966e+01
1.027619999999999891e+03 1.450159999999999982e+01
1.014789999999999964e+03 1.448550000000000004e+01
9.979640000000000555e+02 1.450779999999999959e+01
1.019600000000000023e+03 1.449920000000000009e+01
1.020649999999999977e+03 1.449409999999999954e+01
1.008940000000000055e+03 1.452130000000000010e+01
1.020309999999999945e+03 1.449469999999999992e+01
1.036269999999999982e+03 1.451110000000000078e+01
1.023509999999999991e+03 1.451329999999999920e+01
1.019629999999999995e+03 1.447519999999999918e+01
1.011080000000000041e+03 1.450670000000000037e+01
1.008029999999999973e+03 1.447770000000000046e+01
1.026579999999999927e+03 1.447489999999999988e+01
1.022809999999999945e+03 1.449970000000000070e+01
1.005529999999999973e+03 1.447150000000000070e+01
1.014049999999999955e+03 1.449629999999999974e+01
1.018549999999999955e+03 1.449280000000000079e+01
1.015100000000000023e+03 1.448290000000000077e+01
1.018629999999999995e+03 1.449890000000000079e+01
1.024089999999999918e+03 1.448240000000000016e+01
1.020230000000000018e+03 1.448259999999999970e+01
1.008090000000000032e+03 1.448540000000000028e+01
1.011860000000000014e+03 1.447409999999999997e+01
1.025069999999999936e+03 1.448920000000000030e+01
1.024849999999999909e+03 1.448939999999999984e+01
1.008019999999999982e+03 1.448220000000000063e+01
1.007690000000000055e+03 1.449729999999999919e+01
1.034460000000000036e+03 1.446950000000000003e+01
1.021879999999999995e+03 1.448019999999999996e+01
1.010929999999999950e+03 1.449339999999999939e+01
1.022649999999999977e+03 1.445240000000000080e+01
1.013230000000000018e+03 1.449680000000000035e+01
1.015149999999999977e+03 1.447330000000000005e+01
1.023019999999999982e+03 1.447850000000000037e+01
1.017350000000000023e+03 1.450869999999999926e+01
1.023889999999999986e+03 1.448339999999999961e+01
1.023610000000000014e+03 1.450680000000000014e+01
1.026730000000000018e+03 1.450590000000000046e+01
1.022620000000000005e+03 1.448760000000000048e+01
1.007919999999999959e+03 1.450549999999999962e+01
1.019700000000000045e+03 1.448910000000000053e+01
1.034579999999999927e+03 1.449290000000000056e+01
1.012309999999999945e+03 1.450970000000000049e+01
1.003570000000000050e+03 1.448530000000000051e+01
1.026150000000000091e+03 1.449980000000000047e+01
1.027109999999999900e+03 1.449319999999999986e+01
1.016190000000000055e+03 1.447649999999999970e+01
1.014039999999999964e+03 1.451249999999999929e+01
1.024250000000000000e+03 1.447969999999999935e+01
1.022360000000000014e+03 1.449619999999999997e+01
1.015480000000000018e+03 1.451709999999999923e+01
1.020840000000000032e+03 1.448339999999999961e+01
1.030859999999999900e+03 1.452110000000000056e+01
1.031380000000000109e+03 1.450089999999999968e+01
1.013120000000000005e+03 1.449349999999999916e+01
1.022450000000000045e+03 1.450929999999999964e+01
1.029450000000000045e+03 1.448579999999999934e+01
1.010360000000000014e+03 1.449649999999999928e+01
1.012820000000000050e+03 1.449810000000000088e+01
1.030299999999999955e+03 1.448029999999999973e+01
1.023700000000000045e+03 1.449469999999999992e+01
1.014230000000000018e+03 1.448329999999999984e+01
1.020639999999999986e+03 1.447969999999999935e+01
1.029799999999999955e+03 1.449339999999999939e+01
1.019720000000000027e+03 1.447390000000000043e+01
9.982419999999999618e+02 1.449329999999999963e+01
1.009009999999999991e+03 1.449549999999999983e+01
1.035619999999999891e+03 1.447940000000000005e+01
1.034069999999999936e+03 1.450339999999999918e+01
1.015039999999999964e+03 1.447889999999999944e+01
1.013799999999999955e+03 1.448969999999999914e+01
1.025109999999999900e+03 1.451159999999999961e+01
1.024990000000000009e+03 1.448659999999999926e+01
1.023230000000000018e+03 1.452149999999999963e+01
1.032930000000000064e+03 1.450730000000000075e+01
1.023309999999999945e+03 1.449629999999999974e+01
1.010360000000000014e+03 1.452679999999999971e+01
1.026130000000000109e+03 1.449709999999999965e+01
1.031970000000000027e+03 1.451290000000000013e+01
1.015600000000000023e+03 1.451510000000000034e+01
1.003799999999999955e+03 1.449080000000000013e+01
1.020720000000000027e+03 1.451239999999999952e+01
1.022320000000000050e+03 1.450089999999999968e+01
1.022580000000000041e+03 1.450200000000000067e+01
1.032779999999999973e+03 1.451350000000000051e+01
1.030549999999999955e+03 1.449130000000000074e+01
1.015879999999999995e+03 1.449949999999999939e+01
1.020179999999999950e+03 1.449820000000000064e+01
1.029309999999999945e+03 1.448370000000000068e+01
1.028329999999999927e+03 1.450339999999999918e+01
1.013809999999999945e+03 1.448370000000000068e+01
1.011129999999999995e+03 1.448629999999999995e+01
1.027450000000000045e+03 1.451089999999999947e+01
1.028599999999999909e+03 1.447310000000000052e+01
1.019480000000000018e+03 1.451510000000000034e+01
1.030269999999999982e+03 1.450000000000000000e+01
1.050220000000000027e+03 1.448559999999999981e+01
1.031940000000000055e+03 1.451900000000000013e+01
1.019220000000000027e+03 1.448809999999999931e+01
1.022129999999999995e+03 1.450670000000000037e+01
1.033180000000000064e+03 1.451299999999999990e+01
1.030660000000000082e+03 1.448949999999999960e+01
1.012509999999999991e+03 1.450619999999999976e+01
1.020019999999999982e+03 1.448739999999999917e+01
1.033660000000000082e+03 1.447920000000000051e+01
1.025559999999999945e+03 1.449709999999999965e+01
1.020440000000000055e+03 1.447589999999999932e+01
1.028970000000000027e+03 1.449569999999999936e+01
1.034849999999999909e+03 1.450830000000000020e+01
1.037769999999999982e+03 1.449990000000000023e+01
1.037069999999999936e+03 1.453509999999999991e+01
1.027730000000000018e+03 1.450670000000000037e+01
1.018250000000000000e+03 1.450370000000000026e+01
1.021539999999999964e+03 1.452239999999999931e+01
1.038200000000000045e+03 1.448530000000000051e+01
1.029009999999999991e+03 1.451699999999999946e+01
1.007899999999999977e+03 1.450600000000000023e+01
1.025490000000000009e+03 1.449179999999999957e+01
1.039509999999999991e+03 1.451469999999999949e+01
1.026170000000000073e+03 1.448969999999999914e+01
1.017080000000000041e+03 1.450229999999999997e+01
1.033670000000000073e+03 1.450530000000000008e+01
1.039000000000000000e+03 1.449549999999999983e+01
1.010720000000000027e+03 1.451099999999999923e+01
1.014960000000000036e+03 1.450839999999999996e+01
1.035599999999999909e+03 1.450580000000000069e+01
1.032539999999999964e+03 1.451520000000000010e+01
1.019309999999999945e+03 1.450210000000000043e+01
1.029869999999999891e+03 1.450799999999999912e+01
1.034019999999999982e+03 1.451030000000000086e+01
1.025539999999999964e+03 1.449740000000000073e+01
1.031950000000000045e+03 1.452449999999999974e+01
1.037019999999999982e+03 1.450389999999999979e+01
1.023250000000000000e+03 1.450740000000000052e+01
1.020870000000000005e+03 1.452430000000000021e+01
1.028680000000000064e+03 1.448949999999999960e+01
1.034359999999999900e+03 1.452790000000000070e+01
1.037569999999999936e+03 1.451909999999999989e+01
1.026730000000000018e+03 1.450619999999999976e+01
1.020200000000000045e+03 1.453180000000000049e+01
1.029400000000000091e+03 1.449290000000000056e+01
1.010149999999999977e+03 1.450229999999999997e+01
1.016720000000000027e+03 1.451360000000000028e+01
1.030240000000000009e+03 1.449549999999999983e+01
1.030609999999999900e+03 1.452149999999999963e+01
1.033430000000000064e+03 1.450990000000000002e+01
1.036480000000000018e+03 1.450619999999999976e+01
1.024680000000000064e+03 1.452250000000000085e+01
1.019779999999999973e+03 1.449590000000000067e+01
1.036009999999999991e+03 1.450730000000000075e+01
1.035250000000000000e+03 1.450999999999999979e+01
1.023240000000000009e+03 1.448980000000000068e+01
1.040420000000000073e+03 1.452919999999999945e+01
1.051089999999999918e+03 1.449760000000000026e+01
1.028690000000000055e+03 1.450150000000000006e+01
1.028869999999999891e+03 1.452699999999999925e+01
1.039769999999999982e+03 1.447700000000000031e+01
1.022409999999999968e+03 1.451370000000000005e+01
1.024359999999999900e+03 1.449600000000000044e+01
1.037690000000000055e+03 1.448760000000000048e+01
1.029299999999999955e+03 1.451389999999999958e+01
1.025750000000000000e+03 1.449600000000000044e+01
1.046779999999999973e+03 1.451159999999999961e+01
1.044269999999999982e+03 1.452340000000000053e+01
1.024839999999999918e+03 1.450810000000000066e+01
1.026900000000000091e+03 1.453260000000000041e+01
1.037509999999999991e+03 1.452399999999999913e+01
1.042849999999999909e+03 1.451839999999999975e+01
1.047650000000000091e+03 1.452970000000000006e+01
1.041450000000000045e+03 1.449290000000000056e+01
1.027009999999999991e+03 1.450990000000000002e+01
1.027160000000000082e+03 1.450789999999999935e+01
1.034539999999999964e+03 1.448499999999999943e+01
1.041799999999999955e+03 1.452480000000000082e+01
1.039019999999999982e+03 1.449810000000000088e+01
1.018309999999999945e+03 1.450660000000000061e+01
1.024369999999999891e+03 1.452410000000000068e+01
1.038880000000000109e+03 1.449360000000000070e+01
1.031599999999999909e+03 1.452069999999999972e+01
1.026240000000000009e+03 1.451159999999999961e+01
1.030119999999999891e+03 1.450769999999999982e+01
1.032900000000000091e+03 1.452289999999999992e+01
1.035089999999999918e+03 1.451060000000000016e+01
1.036410000000000082e+03 1.451779999999999937e+01
1.023580000000000041e+03 1.451829999999999998e+01
1.020610000000000014e+03 1.450380000000000003e+01
1.044930000000000064e+03 1.451030000000000086e+01
1.037150000000000091e+03 1.450469999999999970e+01
1.016110000000000014e+03 1.450650000000000084e+01
1.030029999999999973e+03 1.452210000000000001e+01
1.041240000000000009e+03 1.449920000000000009e+01
1.037569999999999936e+03 1.451169999999999938e+01
1.027549999999999955e+03 1.450929999999999964e+01
1.023230000000000018e+03 1.449130000000000074e+01
1.032079999999999927e+03 1.452829999999999977e+01
1.036920000000000073e+03 1.449729999999999919e+01
1.036279999999999973e+03 1.450399999999999956e+01
1.031769999999999982e+03 1.451479999999999926e+01
1.029079999999999927e+03 1.448160000000000025e+01
1.038259999999999991e+03 1.451210000000000022e+01
1.043150000000000091e+03 1.450319999999999965e+01
1.034980000000000018e+03 1.449890000000000079e+01
1.021850000000000023e+03 1.452159999999999940e+01
1.024950000000000045e+03 1.449070000000000036e+01
1.045470000000000027e+03 1.450530000000000008e+01
1.037220000000000027e+03 1.451600000000000001e+01
1.027869999999999891e+03 1.450370000000000026e+01
1.050519999999999982e+03 1.453459999999999930e+01
1.045750000000000000e+03 1.451769999999999960e+01
1.031849999999999909e+03 1.451590000000000025e+01
1.034259999999999991e+03 1.453040000000000020e+01
1.040839999999999918e+03 1.449709999999999965e+01
1.036369999999999891e+03 1.452389999999999937e+01
1.033769999999999982e+03 1.452350000000000030e+01
1.038299999999999955e+03 1.450769999999999982e+01
1.038930000000000064e+03 1.455170000000000030e+01
1.048109999999999900e+03 1.451219999999999999e+01
1.038829999999999927e+03 1.451939999999999920e+01
1.033529999999999973e+03 1.452319999999999922e+01
1.037450000000000045e+03 1.449440000000000062e+01
1.034079999999999927e+03 1.452510000000000012e+01
1.039480000000000018e+03 1.451640000000000086e+01
1.048410000000000082e+03 1.452089999999999925e+01
1.044470000000000027e+03 1.453449999999999953e+01
1.037549999999999955e+03 1.451689999999999969e+01
1.036390000000000100e+03 1.453049999999999997e+01
1.040740000000000009e+03 1.452929999999999922e+01
1.040200000000000045e+03 1.451389999999999958e+01
1.029470000000000027e+03 1.452529999999999966e+01
1.024900000000000091e+03 1.450639999999999930e+01
1.037319999999999936e+03 1.451190000000000069e+01
1.041599999999999909e+03 1.452820000000000000e+01
1.035329999999999927e+03 1.449990000000000023e+01
1.038140000000000100e+03 1.453110000000000035e+01
1.046809999999999945e+03 1.452110000000000056e+01
1.044329999999999927e+03 1.451520000000000010e+01
1.043069999999999936e+03 1.455180000000000007e+01
1.048589999999999918e+03 1.451609999999999978e+01
1.039519999999999982e+03 1.453379999999999939e+01
1.032900000000000091e+03 1.453330000000000055e+01
1.033529999999999973e+03 1.451030000000000086e+01
1.045029999999999973e+03 1.454180000000000028e+01
1.054349999999999909e+03 1.452239999999999931e+01
1.032910000000000082e+03 1.452089999999999925e+01
1.031660000000000082e+03 1.453309999999999924e+01
1.042670000000000073e+03 1.450769999999999982e+01
1.047250000000000000e+03 1.453420000000000023e+01
1.040579999999999927e+03 1.453069999999999951e+01
1.028349999999999909e+03 1.451459999999999972e+01
1.037019999999999982e+03 1.453480000000000061e+01
1.056539999999999964e+03 1.450820000000000043e+01
1.044509999999999991e+03 1.452410000000000068e+01
1.016830000000000041e+03 1.454069999999999929e+01
1.031990000000000009e+03 1.451009999999999955e+01
1.046569999999999936e+03 1.454790000000000028e+01
1.040849999999999909e+03 1.452880000000000038e+01
1.035299999999999955e+03 1.452139999999999986e+01
1.042470000000000027e+03 1.455450000000000088e+01
1.060589999999999918e+03 1.451379999999999981e+01
1.043859999999999900e+03 1.453870000000000040e+01
1.031839999999999918e+03 1.453669999999999973e+01
1.040279999999999973e+03 1.452459999999999951e+01
1.048829999999999927e+03 1.454579999999999984e+01
1.042880000000000109e+03 1.452749999999999986e+01
1.022230000000000018e+03 1.452820000000000000e+01
1.036940000000000055e+03 1.453309999999999924e+01
1.059009999999999991e+03 1.451319999999999943e+01
1.040650000000000091e+03 1.453270000000000017e+01
1.026890000000000100e+03 1.453320000000000078e+01
1.036440000000000055e+03 1.453359999999999985e+01
1.044960000000000036e+03 1.455940000000000012e+01
1.051119999999999891e+03 1.453209999999999980e+01
1.036819999999999936e+03 1.454499999999999993e+01
1.030069999999999936e+03 1.455000000000000071e+01
1.043599999999999909e+03 1.452200000000000024e+01
1.041480000000000018e+03 1.456840000000000046e+01
1.042640000000000100e+03 1.454020000000000046e+01
1.057799999999999955e+03 1.453720000000000034e+01
1.043660000000000082e+03 1.455410000000000004e+01
1.033710000000000036e+03 1.452250000000000085e+01
1.044710000000000036e+03 1.454940000000000033e+01
1.054279999999999973e+03 1.454010000000000069e+01
1.043599999999999909e+03 1.452180000000000071e+01
1.030799999999999955e+03 1.454720000000000013e+01
1.040049999999999955e+03 1.452280000000000015e+01
1.050910000000000082e+03 1.453299999999999947e+01
1.050740000000000009e+03 1.454100000000000037e+01
1.040019999999999982e+03 1.451069999999999993e+01
1.037339999999999918e+03 1.453609999999999935e+01
1.039740000000000009e+03 1.452350000000000030e+01
1.041700000000000045e+03 1.452319999999999922e+01
1.042170000000000073e+03 1.455100000000000016e+01
1.044369999999999891e+03 1.452020000000000088e+01
1.045640000000000100e+03 1.454289999999999949e+01
1.045259999999999991e+03 1.454410000000000025e+01
1.036529999999999973e+03 1.452490000000000059e+01
1.039940000000000055e+03 1.457029999999999959e+01
1.051109999999999900e+03 1.454460000000000086e+01
1.050250000000000000e+03 1.455400000000000027e+01
1.036319999999999936e+03 1.456830000000000069e+01
1.037839999999999918e+03 1.453700000000000081e+01
1.063190000000000055e+03 1.456189999999999962e+01
1.058319999999999936e+03 1.455000000000000071e+01
1.044779999999999973e+03 1.454330000000000034e+01
1.046759999999999991e+03 1.455530000000000079e+01
1.038309999999999945e+03 1.453509999999999991e+01
1.040000000000000000e+03 1.454829999999999934e+01
1.050630000000000109e+03 1.455659999999999954e+01
1.045230000000000018e+03 1.454669999999999952e+01
1.046720000000000027e+03 1.457150000000000034e+01
1.057519999999999982e+03 1.455850000000000044e+01
1.056880000000000109e+03 1.456020000000000003e+01
1.033009999999999991e+03 1.458500000000000085e+01
1.045599999999999909e+03 1.454400000000000048e+01
1.065009999999999991e+03 1.457240000000000002e+01
1.037710000000000036e+03 1.456320000000000014e+01
1.036490000000000009e+03 1.454710000000000036e+01
1.054970000000000027e+03 1.458530000000000015e+01
1.057170000000000073e+03 1.454759999999999920e+01
1.049119999999999891e+03 1.455959999999999965e+01
1.046759999999999991e+03 1.456039999999999957e+01
1.045539999999999964e+03 1.453609999999999935e+01
1.053619999999999891e+03 1.455649999999999977e+01
1.040980000000000018e+03 1.454080000000000084e+01
1.028690000000000055e+03 1.454190000000000005e+01
1.044369999999999891e+03 1.456370000000000076e+01
1.051069999999999936e+03 1.454320000000000057e+01
1.046250000000000000e+03 1.456579999999999941e+01
1.048130000000000109e+03 1.456579999999999941e+01
1.064490000000000009e+03 1.455080000000000062e+01
1.056680000000000064e+03 1.457649999999999935e+01
1.039720000000000027e+03 1.455170000000000030e+01
1.044670000000000073e+03 1.456179999999999986e+01
1.052200000000000045e+03 1.457629999999999981e+01
1.057160000000000082e+03 1.454850000000000065e+01
1.043950000000000045e+03 1.457690000000000019e+01
1.030730000000000018e+03 1.456140000000000079e+01
1.040509999999999991e+03 1.455940000000000012e+01
1.049740000000000009e+03 1.458639999999999937e+01
1.052960000000000036e+03 1.455560000000000009e+01
1.046250000000000000e+03 1.458019999999999960e+01
1.057539999999999964e+03 1.457820000000000071e+01
1.061470000000000027e+03 1.455460000000000065e+01
1.042059999999999945e+03 1.457789999999999964e+01
1.048400000000000091e+03 1.455150000000000077e+01
1.053130000000000109e+03 1.455560000000000009e+01
1.049529999999999973e+03 1.457010000000000005e+01
1.058970000000000027e+03 1.454879999999999995e+01
1.058289999999999964e+03 1.457019999999999982e+01
1.041000000000000000e+03 1.456090000000000018e+01
1.032559999999999945e+03 1.455540000000000056e+01
1.049609999999999900e+03 1.457890000000000086e+01
1.055509999999999991e+03 1.454979999999999940e+01
1.051079999999999927e+03 1.455840000000000067e+01
1.040470000000000027e+03 1.456000000000000050e+01
1.049109999999999900e+03 1.453219999999999956e+01
1.060539999999999964e+03 1.457729999999999926e+01
1.050000000000000000e+03 1.455589999999999939e+01
1.051130000000000109e+03 1.456300000000000061e+01
1.065039999999999964e+03 1.458670000000000044e+01
1.070660000000000082e+03 1.455279999999999951e+01
1.046750000000000000e+03 1.458460000000000001e+01
1.048299999999999955e+03 1.457199999999999918e+01
1.056589999999999918e+03 1.456370000000000076e+01
1.045099999999999909e+03 1.458709999999999951e+01
1.039930000000000064e+03 1.456329999999999991e+01
1.052559999999999945e+03 1.457280000000000086e+01
1.064650000000000091e+03 1.457510000000000083e+01
1.059319999999999936e+03 1.455509999999999948e+01
1.048609999999999900e+03 1.457119999999999926e+01
1.048059999999999945e+03 1.455659999999999954e+01
1.055240000000000009e+03 1.455569999999999986e+01
1.060880000000000109e+03 1.457520000000000060e+01
1.052940000000000055e+03 1.454240000000000066e+01
1.040230000000000018e+03 1.457049999999999912e+01
1.050180000000000064e+03 1.456400000000000006e+01
1.059559999999999945e+03 1.454390000000000072e+01
1.049099999999999909e+03 1.459559999999999924e+01
1.071609999999999900e+03 1.455240000000000045e+01
1.071559999999999945e+03 1.457300000000000040e+01
1.045130000000000109e+03 1.458099999999999952e+01
1.048250000000000000e+03 1.455659999999999954e+01
1.061930000000000064e+03 1.459060000000000024e+01
1.054599999999999909e+03 1.457540000000000013e+01
1.042539999999999964e+03 1.457489999999999952e+01
1.035250000000000000e+03 1.458660000000000068e+01
1.050789999999999964e+03 1.455669999999999931e+01
1.061680000000000064e+03 1.458109999999999928e+01
1.052880000000000109e+03 1.457719999999999949e+01
1.053670000000000073e+03 1.456310000000000038e+01
1.058980000000000018e+03 1.458939999999999948e+01
1.063019999999999982e+03 1.456179999999999986e+01
1.056049999999999955e+03 1.457220000000000049e+01
1.045279999999999973e+03 1.457659999999999911e+01
1.047369999999999891e+03 1.454630000000000045e+01
1.060869999999999891e+03 1.458489999999999931e+01
1.053779999999999973e+03 1.456809999999999938e+01
1.047029999999999973e+03 1.457339999999999947e+01
1.059200000000000045e+03 1.459759999999999991e+01
1.062799999999999955e+03 1.455959999999999965e+01
1.054980000000000018e+03 1.458370000000000033e+01
1.056190000000000055e+03 1.457089999999999996e+01
1.054460000000000036e+03 1.456029999999999980e+01
1.056710000000000036e+03 1.458150000000000013e+01
1.059470000000000027e+03 1.456489999999999974e+01
1.056660000000000082e+03 1.457659999999999911e+01
1.057640000000000100e+03 1.458099999999999952e+01
1.056789999999999964e+03 1.456649999999999956e+01
1.050589999999999918e+03 1.458399999999999963e+01
1.051089999999999918e+03 1.457559999999999967e+01
1.064990000000000009e+03 1.457729999999999926e+01
1.063009999999999991e+03 1.460030000000000072e+01
1.049359999999999900e+03 1.457569999999999943e+01
1.041519999999999982e+03 1.459660000000000046e+01
1.061630000000000109e+03 1.458629999999999960e+01
1.075269999999999982e+03 1.456119999999999948e+01
1.052579999999999927e+03 1.460130000000000017e+01
1.048500000000000000e+03 1.456000000000000050e+01
1.058660000000000082e+03 1.458300000000000018e+01
1.059460000000000036e+03 1.459450000000000003e+01
1.057660000000000082e+03 1.457000000000000028e+01
1.051599999999999909e+03 1.459730000000000061e+01
1.051660000000000082e+03 1.456780000000000008e+01
1.048619999999999891e+03 1.456900000000000084e+01
1.052400000000000091e+03 1.459520000000000017e+01
1.059230000000000018e+03 1.457419999999999938e+01
1.062740000000000009e+03 1.459379999999999988e+01
1.059799999999999955e+03 1.458290000000000042e+01
1.045130000000000109e+03 1.456869999999999976e+01
1.053309999999999945e+03 1.459299999999999997e+01
1.075180000000000064e+03 1.456840000000000046e+01
1.061630000000000109e+03 1.458719999999999928e+01
1.049400000000000091e+03 1.460120000000000040e+01
1.065190000000000055e+03 1.457419999999999938e+01
1.072029999999999973e+03 1.461030000000000051e+01
1.045269999999999982e+03 1.458259999999999934e+01
1.046549999999999955e+03 1.458580000000000076e+01
1.066910000000000082e+03 1.460779999999999923e+01
1.061170000000000073e+03 1.456949999999999967e+01
1.041490000000000009e+03 1.460500000000000043e+01
1.059809999999999945e+03 1.459619999999999962e+01
1.067940000000000055e+03 1.458740000000000059e+01
1.058269999999999982e+03 1.460500000000000043e+01
1.050299999999999955e+03 1.458430000000000071e+01
1.061220000000000027e+03 1.459689999999999976e+01
1.073799999999999955e+03 1.460469999999999935e+01
1.061920000000000073e+03 1.459539999999999971e+01
1.054470000000000027e+03 1.461369999999999969e+01
1.057480000000000018e+03 1.460110000000000063e+01
1.063599999999999909e+03 1.460139999999999993e+01
1.064250000000000000e+03 1.461389999999999922e+01
1.046759999999999991e+03 1.458380000000000010e+01
1.047809999999999945e+03 1.460270000000000046e+01
1.062220000000000027e+03 1.459120000000000061e+01
1.059920000000000073e+03 1.458159999999999989e+01
1.071960000000000036e+03 1.461989999999999945e+01
1.082500000000000000e+03 1.457980000000000054e+01
1.054549999999999955e+03 1.460670000000000002e+01
1.051289999999999964e+03 1.460449999999999982e+01
1.065420000000000073e+03 1.458120000000000083e+01
1.063529999999999973e+03 1.461650000000000027e+01
1.059519999999999982e+03 1.459009999999999962e+01
1.045650000000000091e+03 1.459660000000000046e+01
1.059589999999999918e+03 1.460870000000000068e+01
1.072750000000000000e+03 1.458719999999999928e+01
1.060940000000000055e+03 1.461250000000000071e+01
1.048190000000000055e+03 1.460229999999999961e+01
1.065420000000000073e+03 1.459900000000000020e+01
1.071710000000000036e+03 1.462250000000000050e+01
1.054609999999999900e+03 1.459650000000000070e+01
1.054859999999999900e+03 1.461619999999999919e+01
1.074470000000000027e+03 1.461589999999999989e+01
1.071480000000000018e+03 1.459510000000000041e+01
1.062960000000000036e+03 1.462950000000000017e+01
1.066730000000000018e+03 1.460089999999999932e+01
1.060160000000000082e+03 1.460890000000000022e+01
1.053769999999999982e+03 1.461930000000000085e+01
1.070240000000000009e+03 1.458280000000000065e+01
1.078039999999999964e+03 1.461030000000000051e+01
1.057740000000000009e+03 1.459089999999999954e+01
1.055890000000000100e+03 1.458419999999999916e+01
1.065650000000000091e+03 1.460490000000000066e+01
1.061410000000000082e+03 1.457399999999999984e+01
1.065990000000000009e+03 1.460050000000000026e+01
1.078589999999999918e+03 1.460069999999999979e+01
1.064390000000000100e+03 1.458280000000000065e+01
1.056920000000000073e+03 1.461069999999999958e+01
1.060180000000000064e+03 1.458530000000000015e+01
1.072109999999999900e+03 1.460219999999999985e+01
1.071660000000000082e+03 1.461710000000000065e+01
1.065690000000000055e+03 1.458919999999999995e+01
1.062200000000000045e+03 1.461720000000000041e+01
1.066150000000000091e+03 1.459329999999999927e+01
1.068980000000000018e+03 1.458970000000000056e+01
1.063900000000000091e+03 1.461459999999999937e+01
1.060069999999999936e+03 1.457910000000000039e+01
1.057960000000000036e+03 1.461219999999999963e+01
1.074150000000000091e+03 1.460469999999999935e+01
1.073150000000000091e+03 1.459120000000000061e+01
1.058890000000000100e+03 1.462519999999999953e+01
1.053339999999999918e+03 1.458510000000000062e+01
1.047250000000000000e+03 1.460219999999999985e+01
1.066180000000000064e+03 1.460299999999999976e+01
1.071099999999999909e+03 1.458510000000000062e+01
1.065299999999999955e+03 1.461040000000000028e+01
1.067700000000000045e+03 1.458859999999999957e+01
1.050690000000000055e+03 1.459239999999999959e+01
1.054759999999999991e+03 1.460180000000000078e+01
1.072250000000000000e+03 1.458230000000000004e+01
1.062500000000000000e+03 1.460759999999999970e+01
1.060769999999999982e+03 1.460340000000000060e+01
1.075619999999999891e+03 1.460050000000000026e+01
1.072799999999999955e+03 1.462260000000000026e+01
1.065650000000000091e+03 1.459099999999999930e+01
1.061769999999999982e+03 1.461700000000000088e+01
1.073500000000000000e+03 1.461539999999999928e+01
1.087220000000000027e+03 1.458820000000000050e+01
1.065059999999999945e+03 1.463199999999999967e+01
1.059769999999999982e+03 1.458919999999999995e+01
1.070119999999999891e+03 1.460560000000000080e+01
1.075480000000000018e+03 1.461120000000000019e+01
1.059750000000000000e+03 1.458590000000000053e+01
1.046559999999999945e+03 1.461330000000000062e+01
1.071009999999999991e+03 1.459759999999999991e+01
1.075119999999999891e+03 1.459980000000000011e+01
1.056490000000000009e+03 1.462030000000000030e+01
1.057160000000000082e+03 1.460449999999999982e+01
1.069460000000000036e+03 1.463000000000000078e+01
1.070920000000000073e+03 1.462500000000000000e+01
1.074369999999999891e+03 1.461100000000000065e+01
1.062059999999999945e+03 1.462770000000000081e+01
1.059269999999999982e+03 1.459629999999999939e+01
1.066589999999999918e+03 1.461330000000000062e+01
1.064559999999999945e+03 1.461899999999999977e+01
1.066109999999999900e+03 1.459839999999999982e+01
1.075269999999999982e+03 1.463030000000000008e+01
1.074029999999999973e+03 1.459909999999999997e+01
1.064029999999999973e+03 1.461079999999999934e+01
1.069839999999999918e+03 1.462550000000000061e+01
1.071930000000000064e+03 1.459379999999999988e+01
1.056630000000000109e+03 1.462819999999999965e+01
1.075220000000000027e+03 1.460919999999999952e+01
1.084000000000000000e+03 1.460689999999999955e+01
1.063420000000000073e+03 1.463030000000000008e+01
1.061509999999999991e+03 1.460660000000000025e+01
1.072150000000000091e+03 1.462839999999999918e+01
1.074170000000000073e+03 1.462160000000000082e+01
1.065559999999999945e+03 1.461679999999999957e+01
1.069990000000000009e+03 1.463429999999999964e+01
1.085029999999999973e+03 1.461710000000000065e+01
1.070500000000000000e+03 1.462490000000000023e+01
1.050950000000000045e+03 1.462809999999999988e+01
1.066680000000000064e+03 1.461870000000000047e+01
1.082109999999999900e+03 1.463230000000000075e+01
1.072339999999999918e+03 1.461720000000000041e+01
1.059890000000000100e+03 1.461739999999999995e+01
1.069769999999999982e+03 1.463289999999999935e+01
1.077789999999999964e+03 1.460210000000000008e+01
1.067710000000000036e+03 1.464039999999999964e+01
1.066359999999999900e+03 1.462209999999999965e+01
1.078559999999999945e+03 1.461359999999999992e+01
1.076789999999999964e+03 1.464559999999999995e+01
1.048529999999999973e+03 1.460660000000000025e+01
1.063200000000000045e+03 1.463979999999999926e+01
1.078380000000000109e+03 1.463359999999999950e+01
1.072529999999999973e+03 1.462190000000000012e+01
1.068029999999999973e+03 1.464240000000000030e+01
1.060240000000000009e+03 1.460970000000000013e+01
1.067049999999999955e+03 1.461710000000000065e+01
1.081829999999999927e+03 1.462049999999999983e+01
1.069849999999999909e+03 1.461009999999999920e+01
1.076180000000000064e+03 1.463889999999999958e+01
1.089180000000000064e+03 1.461870000000000047e+01
1.073539999999999964e+03 1.461960000000000015e+01
1.068119999999999891e+03 1.463760000000000083e+01
1.073059999999999945e+03 1.460909999999999975e+01
1.073420000000000073e+03 1.464620000000000033e+01
1.087779999999999973e+03 1.463289999999999935e+01
1.092990000000000009e+03 1.461689999999999934e+01
1.067509999999999991e+03 1.465779999999999994e+01
1.065819999999999936e+03 1.460619999999999941e+01
1.080299999999999955e+03 1.464550000000000018e+01
1.082000000000000000e+03 1.463419999999999987e+01
1.063480000000000018e+03 1.462609999999999921e+01
1.064680000000000064e+03 1.464639999999999986e+01
1.073140000000000100e+03 1.463000000000000078e+01
1.072940000000000055e+03 1.464230000000000054e+01
1.078269999999999982e+03 1.464819999999999922e+01
1.076019999999999982e+03 1.463400000000000034e+01
1.059440000000000055e+03 1.465199999999999925e+01
1.064859999999999900e+03 1.463799999999999990e+01
1.076109999999999900e+03 1.464380000000000059e+01
1.074670000000000073e+03 1.466259999999999941e+01
1.079579999999999927e+03 1.463509999999999955e+01
1.076619999999999891e+03 1.466680000000000028e+01
1.064970000000000027e+03 1.464750000000000085e+01
1.072009999999999991e+03 1.463519999999999932e+01
1.083430000000000064e+03 1.466380000000000017e+01
1.073680000000000064e+03 1.462100000000000044e+01
1.061740000000000009e+03 1.464889999999999937e+01
1.077809999999999945e+03 1.463760000000000083e+01
1.078720000000000027e+03 1.462500000000000000e+01
1.070220000000000027e+03 1.466000000000000014e+01
1.089190000000000055e+03 1.463669999999999938e+01
1.084990000000000009e+03 1.465360000000000085e+01
1.074299999999999955e+03 1.465779999999999994e+01
1.073940000000000055e+03 1.463700000000000045e+01
1.069619999999999891e+03 1.465680000000000049e+01
1.083279999999999973e+03 1.464199999999999946e+01
1.085779999999999973e+03 1.464959999999999951e+01
1.069359999999999900e+03 1.466530000000000022e+01
1.068890000000000100e+03 1.464090000000000025e+01
1.097980000000000018e+03 1.466399999999999970e+01
1.094589999999999918e+03 1.464520000000000088e+01
1.082250000000000000e+03 1.463010000000000055e+01
1.068000000000000000e+03 1.467309999999999981e+01
1.072589999999999918e+03 1.462449999999999939e+01
1.086869999999999891e+03 1.467340000000000089e+01
1.081609999999999900e+03 1.466189999999999927e+01
1.062869999999999891e+03 1.464620000000000033e+01
1.051670000000000073e+03 1.467120000000000068e+01
1.086940000000000055e+03 1.464150000000000063e+01
1.084039999999999964e+03 1.465419999999999945e+01
1.061529999999999973e+03 1.465959999999999930e+01
1.071309999999999945e+03 1.464450000000000074e+01
1.085410000000000082e+03 1.466600000000000037e+01
1.085289999999999964e+03 1.464250000000000007e+01
1.075299999999999955e+03 1.464000000000000057e+01
1.072440000000000055e+03 1.465090000000000003e+01
1.077329999999999927e+03 1.462540000000000084e+01
1.075940000000000055e+03 1.466009999999999991e+01
1.077140000000000100e+03 1.464750000000000085e+01
1.083769999999999982e+03 1.464070000000000071e+01
1.071670000000000073e+03 1.467140000000000022e+01
1.059640000000000100e+03 1.462320000000000064e+01
1.084799999999999955e+03 1.465419999999999945e+01
1.087970000000000027e+03 1.464209999999999923e+01
1.071039999999999964e+03 1.463080000000000069e+01
1.074529999999999973e+03 1.465460000000000029e+01
1.092650000000000091e+03 1.462950000000000017e+01
1.078390000000000100e+03 1.465169999999999995e+01
1.078299999999999955e+03 1.465210000000000079e+01
1.094200000000000045e+03 1.464279999999999937e+01
1.083519999999999982e+03 1.465409999999999968e+01
1.073170000000000073e+03 1.463199999999999967e+01
1.080359999999999900e+03 1.462959999999999994e+01
1.073150000000000091e+03 1.463770000000000060e+01
1.078529999999999973e+03 1.463349999999999973e+01
1.084470000000000027e+03 1.465620000000000012e+01
1.083869999999999891e+03 1.464499999999999957e+01
1.073039999999999964e+03 1.464419999999999966e+01
1.071099999999999909e+03 1.466109999999999935e+01
1.097740000000000009e+03 1.463480000000000025e+01
1.091720000000000027e+03 1.465840000000000032e+01
1.078730000000000018e+03 1.464799999999999969e+01
1.080680000000000064e+03 1.463410000000000011e+01
1.079549999999999955e+03 1.466230000000000011e+01
1.083380000000000109e+03 1.462349999999999994e+01
1.088039999999999964e+03 1.464990000000000059e+01
1.080349999999999909e+03 1.465240000000000009e+01
1.081650000000000091e+03 1.463419999999999987e+01
1.095470000000000027e+03 1.467040000000000077e+01
1.082210000000000036e+03 1.463860000000000028e+01
1.070319999999999936e+03 1.465349999999999930e+01
1.084740000000000009e+03 1.465620000000000012e+01
1.084490000000000009e+03 1.463540000000000063e+01
1.068779999999999973e+03 1.466370000000000040e+01
1.067779999999999973e+03 1.464830000000000076e+01
1.084089999999999918e+03 1.465499999999999936e+01
1.086849999999999909e+03 1.466699999999999982e+01
1.082839999999999918e+03 1.465029999999999966e+01
1.073819999999999936e+03 1.467040000000000077e+01
1.082599999999999909e+03 1.465690000000000026e+01
1.094839999999999918e+03 1.465090000000000003e+01
1.080220000000000027e+03 1.467280000000000051e+01
1.068240000000000009e+03 1.464230000000000054e+01
1.088750000000000000e+03 1.467179999999999929e+01
1.097230000000000018e+03 1.466510000000000069e+01
1.082569999999999936e+03 1.464569999999999972e+01
1.075789999999999964e+03 1.469400000000000084e+01
1.087960000000000036e+03 1.464910000000000068e+01
1.100000000000000000e+03 1.468239999999999945e+01
1.101400000000000091e+03 1.468350000000000044e+01
1.076359999999999900e+03 1.466430000000000078e+01
1.078099999999999909e+03 1.468810000000000038e+01
1.094759999999999991e+03 1.465959999999999930e+01
1.082079999999999927e+03 1.466729999999999912e+01
1.064500000000000000e+03 1.467259999999999920e+01
1.081049999999999955e+03 1.464990000000000059e+01
1.087819999999999936e+03 1.467249999999999943e+01
1.081750000000000000e+03 1.465600000000000058e+01
1.085640000000000100e+03 1.465670000000000073e+01
1.093740000000000009e+03 1.467929999999999957e+01
1.092990000000000009e+03 1.465419999999999945e+01
1.085400000000000091e+03 1.468410000000000082e+01
1.073990000000000009e+03 1.466460000000000008e+01
1.074900000000000091e+03 1.465470000000000006e+01
1.089759999999999991e+03 1.468790000000000084e+01
1.092559999999999945e+03 1.464610000000000056e+01
1.075130000000000109e+03 1.468149999999999977e+01
1.086180000000000064e+03 1.467629999999999946e+01
1.103519999999999982e+03 1.466300000000000026e+01
1.085480000000000018e+03 1.469120000000000026e+01
1.080950000000000045e+03 1.467019999999999946e+01
1.090690000000000055e+03 1.468309999999999960e+01
1.085849999999999909e+03 1.468290000000000006e+01
1.069119999999999891e+03 1.467989999999999995e+01
1.084210000000000036e+03 1.469410000000000061e+01
1.091759999999999991e+03 1.468650000000000055e+01
1.086529999999999973e+03 1.468820000000000014e+01
1.087519999999999982e+03 1.468570000000000064e+01
1.080450000000000045e+03 1.466440000000000055e+01
1.079309999999999945e+03 1.466949999999999932e+01
1.088390000000000100e+03 1.465509999999999913e+01
1.095880000000000109e+03 1.466099999999999959e+01
1.095029999999999973e+03 1.468270000000000053e+01
1.091869999999999891e+03 1.466109999999999935e+01
1.078829999999999927e+03 1.468520000000000003e+01
1.069369999999999891e+03 1.467019999999999946e+01
1.092230000000000018e+03 1.466910000000000025e+01
1.093259999999999991e+03 1.469740000000000002e+01
1.086630000000000109e+03 1.465590000000000082e+01
1.082769999999999982e+03 1.467929999999999957e+01
1.081430000000000064e+03 1.466539999999999999e+01
1.086079999999999927e+03 1.464899999999999913e+01
1.101869999999999891e+03 1.468169999999999931e+01
1.092549999999999955e+03 1.464470000000000027e+01
1.074930000000000064e+03 1.466699999999999982e+01
1.087329999999999927e+03 1.466450000000000031e+01
1.095240000000000009e+03 1.464600000000000080e+01
1.083980000000000018e+03 1.467200000000000060e+01
1.081059999999999945e+03 1.465080000000000027e+01
1.104930000000000064e+03 1.466399999999999970e+01
1.104269999999999982e+03 1.467179999999999929e+01
1.078309999999999945e+03 1.466280000000000072e+01
1.072480000000000018e+03 1.469599999999999973e+01
1.092809999999999945e+03 1.468440000000000012e+01
1.100289999999999964e+03 1.468099999999999916e+01
1.088240000000000009e+03 1.469389999999999930e+01
1.085819999999999936e+03 1.465290000000000070e+01
1.087589999999999918e+03 1.469299999999999962e+01
1.095750000000000000e+03 1.467559999999999931e+01
1.105410000000000082e+03 1.467389999999999972e+01
1.092289999999999964e+03 1.471529999999999916e+01
1.076789999999999964e+03 1.466859999999999964e+01
1.087069999999999936e+03 1.469880000000000031e+01
1.104430000000000064e+03 1.468249999999999922e+01
1.096650000000000091e+03 1.466649999999999920e+01
1.088809999999999945e+03 1.468599999999999994e+01
1.087200000000000045e+03 1.466060000000000052e+01
1.085759999999999991e+03 1.467849999999999966e+01
1.101750000000000000e+03 1.468529999999999980e+01
1.099809999999999945e+03 1.467370000000000019e+01
1.084759999999999991e+03 1.470279999999999987e+01
1.086390000000000100e+03 1.467759999999999998e+01
1.113269999999999982e+03 1.468459999999999965e+01
1.106670000000000073e+03 1.468979999999999997e+01
1.079450000000000045e+03 1.466559999999999953e+01
1.088970000000000027e+03 1.470560000000000045e+01
1.104259999999999991e+03 1.468009999999999948e+01
1.085960000000000036e+03 1.468829999999999991e+01
1.087529999999999973e+03 1.470410000000000039e+01
1.105920000000000073e+03 1.466009999999999991e+01
1.081349999999999909e+03 1.469350000000000023e+01
1.076650000000000091e+03 1.467539999999999978e+01
1.096970000000000027e+03 1.467789999999999928e+01
1.094259999999999991e+03 1.469439999999999991e+01
1.088609999999999900e+03 1.467500000000000071e+01
1.095319999999999936e+03 1.468720000000000070e+01
1.100670000000000073e+03 1.467849999999999966e+01
1.085339999999999918e+03 1.467370000000000019e+01
1.078690000000000055e+03 1.468079999999999963e+01
1.097380000000000109e+03 1.466750000000000043e+01
1.098750000000000000e+03 1.467379999999999995e+01
1.091549999999999955e+03 1.467210000000000036e+01
1.089779999999999973e+03 1.466189999999999927e+01
1.098930000000000064e+03 1.467619999999999969e+01
1.102269999999999982e+03 1.465900000000000070e+01
1.084359999999999900e+03 1.467280000000000051e+01
1.087690000000000055e+03 1.468009999999999948e+01
1.107359999999999900e+03 1.466039999999999921e+01
1.095900000000000091e+03 1.469369999999999976e+01
1.078480000000000018e+03 1.466559999999999953e+01
1.090609999999999900e+03 1.467559999999999931e+01
1.105369999999999891e+03 1.469679999999999964e+01
1.090809999999999945e+03 1.466939999999999955e+01
1.094890000000000100e+03 1.470390000000000086e+01
1.101089999999999918e+03 1.467229999999999990e+01
1.082220000000000027e+03 1.467220000000000013e+01
1.084569999999999936e+03 1.469100000000000072e+01
1.096099999999999909e+03 1.466230000000000011e+01
1.096759999999999991e+03 1.469309999999999938e+01
1.097549999999999955e+03 1.467779999999999951e+01
1.088109999999999900e+03 1.467520000000000024e+01
1.095440000000000055e+03 1.469699999999999918e+01
1.109559999999999945e+03 1.468030000000000079e+01
1.095930000000000064e+03 1.470289999999999964e+01
1.091059999999999945e+03 1.469209999999999994e+01
1.084589999999999918e+03 1.467730000000000068e+01
1.073089999999999918e+03 1.469940000000000069e+01
1.099490000000000009e+03 1.467370000000000019e+01
1.101009999999999991e+03 1.469299999999999962e+01
1.087309999999999945e+03 1.470059999999999967e+01
1.100750000000000000e+03 1.466380000000000017e+01
1.112019999999999982e+03 1.470969999999999978e+01
1.092720000000000027e+03 1.465569999999999951e+01
1.087970000000000027e+03 1.467590000000000039e+01
1.096430000000000064e+03 1.468190000000000062e+01
1.096089999999999918e+03 1.466200000000000081e+01
1.103680000000000064e+03 1.470340000000000025e+01
1.111279999999999973e+03 1.468570000000000064e+01
1.101150000000000091e+03 1.469250000000000078e+01
1.093799999999999955e+03 1.470090000000000074e+01
1.095970000000000027e+03 1.467709999999999937e+01
1.098089999999999918e+03 1.469749999999999979e+01
1.098309999999999945e+03 1.468159999999999954e+01
1.095980000000000018e+03 1.468060000000000009e+01
1.094259999999999991e+03 1.470110000000000028e+01
1.101220000000000027e+03 1.467769999999999975e+01
1.104539999999999964e+03 1.471299999999999919e+01
1.106650000000000091e+03 1.469839999999999947e+01
1.091569999999999936e+03 1.468239999999999945e+01
1.092819999999999936e+03 1.470679999999999943e+01
1.094849999999999909e+03 1.467249999999999943e+01
1.096940000000000055e+03 1.471509999999999962e+01
1.104650000000000091e+03 1.471570000000000000e+01
1.107869999999999891e+03 1.469999999999999929e+01
1.099799999999999955e+03 1.472460000000000058e+01
1.097460000000000036e+03 1.468779999999999930e+01
1.092490000000000009e+03 1.470839999999999925e+01
1.096779999999999973e+03 1.470989999999999931e+01
1.114819999999999936e+03 1.468999999999999950e+01
1.098789999999999964e+03 1.471739999999999959e+01
1.080339999999999918e+03 1.469089999999999918e+01
1.096849999999999909e+03 1.470809999999999995e+01
1.109630000000000109e+03 1.471579999999999977e+01
1.096170000000000073e+03 1.469469999999999921e+01
1.087259999999999991e+03 1.472990000000000066e+01
1.110789999999999964e+03 1.470759999999999934e+01
1.113289999999999964e+03 1.472000000000000064e+01
1.091329999999999927e+03 1.474849999999999994e+01
1.095859999999999900e+03 1.469459999999999944e+01
1.101859999999999900e+03 1.475009999999999977e+01
1.094599999999999909e+03 1.471630000000000038e+01
1.097289999999999964e+03 1.472680000000000078e+01
[truncated: 200,151 more chars]
