# Supplementary material for: Microscopic mechanisms of pressure-induced amorphous-amorphous transitions and crystallisation in silicon
Source: Nat Commun. 2024 Jan 16;15:368. doi: 10.1038/s41467-023-44332-6 (PMC10792069; doi:10.1038/s41467-023-44332-6)
Supplement: Supplementary file 5 — Source Data [file 41467_2023_44332_MOESM5_ESM.zip › Source Data Combined Final/NCOMMS-23-21448B Source Data/SourceData/source_data_Main/Fig6c_right_axis.txt]

# T(K)  fractions of LDA, HDA, VHDA, beta-Sn and sh
3.000000000000000000e+02 9.033200000000000118e-01 9.837649999999999295e+01 2.685549999999999882e-01 4.516600000000000059e-01 0.000000000000000000e+00
3.010000000000000000e+02 7.446289999999999853e-01 9.847409999999999286e+01 3.906250000000000000e-01 3.906250000000000000e-01 0.000000000000000000e+00
3.020000000000000000e+02 7.324220000000000175e-01 9.836430000000000007e+01 5.004879999999999329e-01 4.028320000000000234e-01 0.000000000000000000e+00
3.030000000000000000e+02 9.277340000000000586e-01 9.816890000000000782e+01 5.126950000000000118e-01 3.906250000000000000e-01 0.000000000000000000e+00
3.040000000000000000e+02 8.056640000000000468e-01 9.803470000000000084e+01 6.835940000000000349e-01 4.760740000000000527e-01 0.000000000000000000e+00
3.050000000000000000e+02 8.911129999999999329e-01 9.833979999999999677e+01 3.540039999999999853e-01 4.150390000000000468e-01 0.000000000000000000e+00
3.060000000000000000e+02 9.521480000000001054e-01 9.842530000000000712e+01 1.464840000000000031e-01 4.760740000000000527e-01 0.000000000000000000e+00
3.070000000000000000e+02 8.666989999999998862e-01 9.824219999999999686e+01 4.394529999999999825e-01 4.516600000000000059e-01 0.000000000000000000e+00
3.080000000000000000e+02 7.934569999999999679e-01 9.838870000000000005e+01 3.173829999999999707e-01 5.004879999999999329e-01 0.000000000000000000e+00
3.090000000000000000e+02 4.882809999999999651e-01 9.868160000000000309e+01 3.295899999999999941e-01 5.004879999999999329e-01 0.000000000000000000e+00
3.100000000000000000e+02 7.080079999999999707e-01 9.847409999999999286e+01 3.051760000000000028e-01 5.126950000000000118e-01 0.000000000000000000e+00
3.110000000000000000e+02 8.300780000000000936e-01 9.827880000000000393e+01 3.295899999999999941e-01 5.493160000000000265e-01 1.220700000000000084e-02
3.120000000000000000e+02 6.835940000000000349e-01 9.837649999999999295e+01 3.784179999999999766e-01 5.615229999999999944e-01 0.000000000000000000e+00
3.130000000000000000e+02 6.591799999999999882e-01 9.848629999999999995e+01 5.371090000000000586e-01 3.173829999999999707e-01 0.000000000000000000e+00
3.140000000000000000e+02 6.835940000000000349e-01 9.838870000000000005e+01 5.371090000000000586e-01 3.906250000000000000e-01 0.000000000000000000e+00
3.150000000000000000e+02 9.643550000000000733e-01 9.818120000000000402e+01 4.028320000000000234e-01 4.516600000000000059e-01 0.000000000000000000e+00
3.160000000000000000e+02 9.521480000000001054e-01 9.799799999999999045e+01 4.272459999999999591e-01 6.225589999999999735e-01 0.000000000000000000e+00
3.170000000000000000e+02 8.789059999999999651e-01 9.822999999999998977e+01 5.004879999999999329e-01 3.906250000000000000e-01 0.000000000000000000e+00
3.180000000000000000e+02 8.789059999999999651e-01 9.815670000000000073e+01 6.347659999999999414e-01 3.295899999999999941e-01 0.000000000000000000e+00
3.190000000000000000e+02 8.178710000000000147e-01 9.819339999999999691e+01 5.371090000000000586e-01 4.516600000000000059e-01 0.000000000000000000e+00
3.200000000000000000e+02 5.615229999999999944e-01 9.838870000000000005e+01 5.615229999999999944e-01 4.882809999999999651e-01 0.000000000000000000e+00
3.210000000000000000e+02 6.713870000000000671e-01 9.855960000000000321e+01 2.807619999999999560e-01 4.882809999999999651e-01 0.000000000000000000e+00
3.220000000000000000e+02 5.981450000000000378e-01 9.852290000000000703e+01 4.150390000000000468e-01 4.516600000000000059e-01 1.220700000000000084e-02
3.230000000000000000e+02 6.103520000000000056e-01 9.848629999999999995e+01 3.662110000000000087e-01 5.371090000000000586e-01 0.000000000000000000e+00
3.240000000000000000e+02 6.469730000000000203e-01 9.844969999999999288e+01 4.394529999999999825e-01 4.638670000000000293e-01 0.000000000000000000e+00
3.250000000000000000e+02 5.493160000000000265e-01 9.859619999999999607e+01 3.662110000000000087e-01 4.882809999999999651e-01 0.000000000000000000e+00
3.260000000000000000e+02 7.812500000000000000e-01 9.818120000000000402e+01 5.126950000000000118e-01 5.249019999999999797e-01 0.000000000000000000e+00
3.270000000000000000e+02 7.446289999999999853e-01 9.836430000000000007e+01 4.516600000000000059e-01 4.394529999999999825e-01 0.000000000000000000e+00
3.280000000000000000e+02 5.981450000000000378e-01 9.868160000000000309e+01 3.417970000000000175e-01 3.784179999999999766e-01 0.000000000000000000e+00
3.290000000000000000e+02 6.103520000000000056e-01 9.848629999999999995e+01 3.906250000000000000e-01 5.126950000000000118e-01 0.000000000000000000e+00
3.300000000000000000e+02 8.300780000000000936e-01 9.837649999999999295e+01 4.272459999999999591e-01 3.662110000000000087e-01 0.000000000000000000e+00
3.310000000000000000e+02 8.300780000000000936e-01 9.829099999999999682e+01 5.981450000000000378e-01 2.807619999999999560e-01 0.000000000000000000e+00
3.320000000000000000e+02 7.934569999999999679e-01 9.838870000000000005e+01 3.417970000000000175e-01 4.760740000000000527e-01 0.000000000000000000e+00
3.330000000000000000e+02 7.568359999999999532e-01 9.833979999999999677e+01 4.638670000000000293e-01 4.394529999999999825e-01 0.000000000000000000e+00
3.340000000000000000e+02 6.103520000000000056e-01 9.854739999999999611e+01 5.004879999999999329e-01 3.417970000000000175e-01 0.000000000000000000e+00
3.350000000000000000e+02 6.958010000000000028e-01 9.851069999999999993e+01 4.882809999999999651e-01 3.051760000000000028e-01 0.000000000000000000e+00
3.360000000000000000e+02 7.568359999999999532e-01 9.847409999999999286e+01 3.906250000000000000e-01 3.784179999999999766e-01 0.000000000000000000e+00
3.370000000000000000e+02 7.934569999999999679e-01 9.827880000000000393e+01 4.882809999999999651e-01 4.394529999999999825e-01 0.000000000000000000e+00
3.380000000000000000e+02 7.812500000000000000e-01 9.837649999999999295e+01 3.662110000000000087e-01 4.760740000000000527e-01 0.000000000000000000e+00
3.390000000000000000e+02 7.934569999999999679e-01 9.822999999999998977e+01 5.371090000000000586e-01 4.394529999999999825e-01 0.000000000000000000e+00
3.400000000000000000e+02 7.324220000000000175e-01 9.825440000000000396e+01 5.249019999999999797e-01 4.882809999999999651e-01 0.000000000000000000e+00
3.410000000000000000e+02 6.347659999999999414e-01 9.838870000000000005e+01 4.638670000000000293e-01 5.126950000000000118e-01 0.000000000000000000e+00
3.420000000000000000e+02 6.347659999999999414e-01 9.852290000000000703e+01 4.760740000000000527e-01 3.662110000000000087e-01 0.000000000000000000e+00
3.430000000000000000e+02 6.835940000000000349e-01 9.847409999999999286e+01 3.906250000000000000e-01 4.394529999999999825e-01 1.220700000000000084e-02
3.440000000000000000e+02 7.934569999999999679e-01 9.833979999999999677e+01 3.417970000000000175e-01 5.249019999999999797e-01 0.000000000000000000e+00
3.450000000000000000e+02 5.737299999999999622e-01 9.853520000000000323e+01 4.882809999999999651e-01 4.028320000000000234e-01 0.000000000000000000e+00
3.460000000000000000e+02 6.469730000000000203e-01 9.836430000000000007e+01 5.493160000000000265e-01 4.394529999999999825e-01 0.000000000000000000e+00
3.470000000000000000e+02 6.958010000000000028e-01 9.851069999999999993e+01 3.173829999999999707e-01 4.760740000000000527e-01 0.000000000000000000e+00
3.480000000000000000e+02 6.469730000000000203e-01 9.842530000000000712e+01 3.784179999999999766e-01 5.493160000000000265e-01 0.000000000000000000e+00
3.490000000000000000e+02 6.958010000000000028e-01 9.838870000000000005e+01 3.417970000000000175e-01 5.737299999999999622e-01 0.000000000000000000e+00
3.500000000000000000e+02 6.225589999999999735e-01 9.836430000000000007e+01 5.126950000000000118e-01 5.004879999999999329e-01 0.000000000000000000e+00
3.510000000000000000e+02 6.591799999999999882e-01 9.855960000000000321e+01 4.028320000000000234e-01 3.784179999999999766e-01 0.000000000000000000e+00
3.520000000000000000e+02 5.493160000000000265e-01 9.874269999999999925e+01 2.563480000000000203e-01 4.516600000000000059e-01 0.000000000000000000e+00
3.530000000000000000e+02 7.812500000000000000e-01 9.846189999999999998e+01 3.417970000000000175e-01 4.150390000000000468e-01 0.000000000000000000e+00
3.540000000000000000e+02 1.013179999999999970e+00 9.809569999999999368e+01 2.075200000000000100e-01 6.835940000000000349e-01 0.000000000000000000e+00
3.550000000000000000e+02 6.958010000000000028e-01 9.848629999999999995e+01 3.417970000000000175e-01 4.760740000000000527e-01 0.000000000000000000e+00
3.560000000000000000e+02 6.347659999999999414e-01 9.847409999999999286e+01 3.417970000000000175e-01 5.493160000000000265e-01 0.000000000000000000e+00
3.570000000000000000e+02 8.300780000000000936e-01 9.815670000000000073e+01 6.103520000000000056e-01 4.028320000000000234e-01 0.000000000000000000e+00
3.580000000000000000e+02 6.347659999999999414e-01 9.818120000000000402e+01 7.202150000000000496e-01 4.638670000000000293e-01 0.000000000000000000e+00
3.590000000000000000e+02 6.225589999999999735e-01 9.842530000000000712e+01 5.249019999999999797e-01 4.272459999999999591e-01 0.000000000000000000e+00
3.600000000000000000e+02 6.835940000000000349e-01 9.830320000000000391e+01 5.737299999999999622e-01 4.394529999999999825e-01 0.000000000000000000e+00
3.610000000000000000e+02 6.103520000000000056e-01 9.838870000000000005e+01 5.737299999999999622e-01 4.272459999999999591e-01 0.000000000000000000e+00
3.620000000000000000e+02 6.225589999999999735e-01 9.830320000000000391e+01 5.371090000000000586e-01 5.371090000000000586e-01 0.000000000000000000e+00
3.630000000000000000e+02 7.202150000000000496e-01 9.832760000000000389e+01 3.662110000000000087e-01 5.859379999999999589e-01 0.000000000000000000e+00
3.640000000000000000e+02 7.080079999999999707e-01 9.815670000000000073e+01 6.347659999999999414e-01 5.004879999999999329e-01 0.000000000000000000e+00
3.650000000000000000e+02 5.004879999999999329e-01 9.846189999999999998e+01 3.784179999999999766e-01 6.591799999999999882e-01 0.000000000000000000e+00
3.660000000000000000e+02 6.103520000000000056e-01 9.843750000000000000e+01 4.882809999999999651e-01 4.638670000000000293e-01 0.000000000000000000e+00
3.670000000000000000e+02 7.934569999999999679e-01 9.794920000000000471e+01 6.713870000000000671e-01 5.859379999999999589e-01 0.000000000000000000e+00
3.680000000000000000e+02 7.690430000000000321e-01 9.835209999999999297e+01 4.394529999999999825e-01 4.394529999999999825e-01 0.000000000000000000e+00
3.690000000000000000e+02 6.103520000000000056e-01 9.838870000000000005e+01 4.028320000000000234e-01 5.981450000000000378e-01 0.000000000000000000e+00
3.700000000000000000e+02 5.859379999999999589e-01 9.848629999999999995e+01 3.540039999999999853e-01 5.737299999999999622e-01 0.000000000000000000e+00
3.710000000000000000e+02 5.493160000000000265e-01 9.837649999999999295e+01 5.371090000000000586e-01 5.371090000000000586e-01 0.000000000000000000e+00
3.720000000000000000e+02 1.000979999999999981e+00 9.802250000000000796e+01 5.371090000000000586e-01 4.394529999999999825e-01 0.000000000000000000e+00
3.730000000000000000e+02 4.638670000000000293e-01 9.859619999999999607e+01 4.272459999999999591e-01 5.126950000000000118e-01 0.000000000000000000e+00
3.740000000000000000e+02 7.568359999999999532e-01 9.826660000000001105e+01 3.784179999999999766e-01 5.981450000000000378e-01 0.000000000000000000e+00
3.750000000000000000e+02 7.934569999999999679e-01 9.831539999999999679e+01 3.906250000000000000e-01 5.004879999999999329e-01 0.000000000000000000e+00
3.760000000000000000e+02 9.277340000000000586e-01 9.818120000000000402e+01 4.028320000000000234e-01 4.882809999999999651e-01 0.000000000000000000e+00
3.770000000000000000e+02 7.446289999999999853e-01 9.833979999999999677e+01 4.882809999999999651e-01 4.272459999999999591e-01 0.000000000000000000e+00
3.780000000000000000e+02 7.812500000000000000e-01 9.826660000000001105e+01 3.540039999999999853e-01 5.981450000000000378e-01 0.000000000000000000e+00
3.790000000000000000e+02 6.835940000000000349e-01 9.818120000000000402e+01 4.882809999999999651e-01 6.469730000000000203e-01 0.000000000000000000e+00
3.800000000000000000e+02 5.859379999999999589e-01 9.833979999999999677e+01 3.784179999999999766e-01 6.713870000000000671e-01 2.441410000000000108e-02
3.810000000000000000e+02 7.202150000000000496e-01 9.803470000000000084e+01 5.371090000000000586e-01 6.835940000000000349e-01 2.441410000000000108e-02
3.820000000000000000e+02 7.934569999999999679e-01 9.786379999999999768e+01 6.103520000000000056e-01 6.958010000000000028e-01 3.662110000000000365e-02
3.830000000000000000e+02 4.882809999999999651e-01 9.816890000000000782e+01 5.981450000000000378e-01 7.446289999999999853e-01 0.000000000000000000e+00
3.840000000000000000e+02 7.080079999999999707e-01 9.810790000000000077e+01 4.882809999999999651e-01 6.958010000000000028e-01 0.000000000000000000e+00
3.850000000000000000e+02 5.615229999999999944e-01 9.840090000000000714e+01 5.126950000000000118e-01 5.249019999999999797e-01 0.000000000000000000e+00
3.860000000000000000e+02 5.249019999999999797e-01 9.848629999999999995e+01 3.417970000000000175e-01 6.225589999999999735e-01 2.441410000000000108e-02
3.870000000000000000e+02 5.371090000000000586e-01 9.846189999999999998e+01 4.028320000000000234e-01 5.981450000000000378e-01 0.000000000000000000e+00
3.880000000000000000e+02 5.004879999999999329e-01 9.857179999999999609e+01 4.638670000000000293e-01 4.516600000000000059e-01 1.220700000000000084e-02
3.890000000000000000e+02 4.760740000000000527e-01 9.852290000000000703e+01 4.272459999999999591e-01 5.615229999999999944e-01 1.220700000000000084e-02
3.900000000000000000e+02 5.737299999999999622e-01 9.830320000000000391e+01 6.469730000000000203e-01 4.760740000000000527e-01 0.000000000000000000e+00
3.910000000000000000e+02 7.446289999999999853e-01 9.807129999999999370e+01 5.004879999999999329e-01 6.713870000000000671e-01 1.220700000000000084e-02
3.920000000000000000e+02 5.126950000000000118e-01 9.827880000000000393e+01 5.371090000000000586e-01 6.591799999999999882e-01 1.220700000000000084e-02
3.930000000000000000e+02 3.906250000000000000e-01 9.831539999999999679e+01 6.347659999999999414e-01 6.591799999999999882e-01 0.000000000000000000e+00
3.940000000000000000e+02 5.981450000000000378e-01 9.830320000000000391e+01 5.249019999999999797e-01 5.615229999999999944e-01 1.220700000000000084e-02
3.950000000000000000e+02 6.713870000000000671e-01 9.815670000000000073e+01 4.028320000000000234e-01 7.446289999999999853e-01 2.441410000000000108e-02
3.960000000000000000e+02 5.737299999999999622e-01 9.770510000000000161e+01 7.812500000000000000e-01 9.399410000000000265e-01 0.000000000000000000e+00
3.970000000000000000e+02 7.812500000000000000e-01 9.771729999999999450e+01 6.713870000000000671e-01 7.934569999999999679e-01 3.662110000000000365e-02
3.980000000000000000e+02 6.347659999999999414e-01 9.809569999999999368e+01 6.713870000000000671e-01 5.859379999999999589e-01 1.220700000000000084e-02
3.990000000000000000e+02 7.934569999999999679e-01 9.791260000000001185e+01 6.958010000000000028e-01 5.981450000000000378e-01 0.000000000000000000e+00
4.000000000000000000e+02 7.446289999999999853e-01 9.816890000000000782e+01 5.615229999999999944e-01 5.249019999999999797e-01 0.000000000000000000e+00
4.010000000000000000e+02 5.004879999999999329e-01 9.793699999999999761e+01 9.521480000000001054e-01 5.981450000000000378e-01 1.220700000000000084e-02
4.020000000000000000e+02 7.080079999999999707e-01 9.783939999999999770e+01 7.934569999999999679e-01 6.347659999999999414e-01 2.441410000000000108e-02
4.030000000000000000e+02 3.906250000000000000e-01 9.840090000000000714e+01 6.103520000000000056e-01 5.981450000000000378e-01 0.000000000000000000e+00
4.040000000000000000e+02 7.568359999999999532e-01 9.786379999999999768e+01 9.033200000000000118e-01 4.760740000000000527e-01 0.000000000000000000e+00
4.050000000000000000e+02 6.347659999999999414e-01 9.796139999999999759e+01 9.521480000000001054e-01 4.516600000000000059e-01 0.000000000000000000e+00
4.060000000000000000e+02 6.469730000000000203e-01 9.840090000000000714e+01 4.028320000000000234e-01 5.371090000000000586e-01 1.220700000000000084e-02
4.070000000000000000e+02 8.056640000000000468e-01 9.821779999999999688e+01 4.394529999999999825e-01 5.249019999999999797e-01 1.220700000000000084e-02
4.080000000000000000e+02 9.887699999999999267e-01 9.765619999999999834e+01 8.422850000000000614e-01 5.126950000000000118e-01 0.000000000000000000e+00
4.090000000000000000e+02 5.737299999999999622e-01 9.808350000000000080e+01 7.202150000000000496e-01 5.981450000000000378e-01 2.441410000000000108e-02
4.100000000000000000e+02 7.080079999999999707e-01 9.804690000000000794e+01 7.202150000000000496e-01 4.760740000000000527e-01 4.882809999999999928e-02
4.110000000000000000e+02 5.981450000000000378e-01 9.842530000000000712e+01 5.859379999999999589e-01 3.784179999999999766e-01 1.220700000000000084e-02
4.120000000000000000e+02 6.958010000000000028e-01 9.812009999999999366e+01 7.202150000000000496e-01 4.150390000000000468e-01 4.882809999999999928e-02
4.130000000000000000e+02 5.615229999999999944e-01 9.847409999999999286e+01 4.882809999999999651e-01 4.638670000000000293e-01 1.220700000000000084e-02
4.140000000000000000e+02 7.690430000000000321e-01 9.776609999999999445e+01 7.202150000000000496e-01 7.324220000000000175e-01 1.220700000000000084e-02
4.150000000000000000e+02 4.150390000000000468e-01 9.835209999999999297e+01 5.737299999999999622e-01 6.591799999999999882e-01 0.000000000000000000e+00
4.160000000000000000e+02 5.615229999999999944e-01 9.824219999999999686e+01 6.347659999999999414e-01 5.249019999999999797e-01 3.662110000000000365e-02
4.170000000000000000e+02 4.028320000000000234e-01 9.805910000000000082e+01 9.399410000000000265e-01 5.615229999999999944e-01 3.662110000000000365e-02
4.180000000000000000e+02 6.469730000000000203e-01 9.790040000000000475e+01 8.178710000000000147e-01 6.347659999999999414e-01 0.000000000000000000e+00
4.190000000000000000e+02 6.225589999999999735e-01 9.819339999999999691e+01 5.737299999999999622e-01 6.103520000000000056e-01 0.000000000000000000e+00
4.200000000000000000e+02 4.638670000000000293e-01 9.843750000000000000e+01 5.126950000000000118e-01 5.859379999999999589e-01 0.000000000000000000e+00
4.210000000000000000e+02 6.347659999999999414e-01 9.844969999999999288e+01 4.272459999999999591e-01 4.882809999999999651e-01 0.000000000000000000e+00
4.220000000000000000e+02 6.103520000000000056e-01 9.818120000000000402e+01 6.347659999999999414e-01 5.371090000000000586e-01 3.662110000000000365e-02
4.230000000000000000e+02 6.835940000000000349e-01 9.801030000000000086e+01 7.812500000000000000e-01 5.126950000000000118e-01 1.220700000000000084e-02
4.240000000000000000e+02 3.662110000000000087e-01 9.836430000000000007e+01 6.591799999999999882e-01 6.103520000000000056e-01 0.000000000000000000e+00
4.250000000000000000e+02 4.638670000000000293e-01 9.841310000000000002e+01 4.882809999999999651e-01 6.225589999999999735e-01 1.220700000000000084e-02
4.260000000000000000e+02 5.371090000000000586e-01 9.832760000000000389e+01 4.882809999999999651e-01 6.225589999999999735e-01 2.441410000000000108e-02
4.270000000000000000e+02 5.737299999999999622e-01 9.827880000000000393e+01 5.615229999999999944e-01 5.859379999999999589e-01 0.000000000000000000e+00
4.280000000000000000e+02 6.103520000000000056e-01 9.813230000000000075e+01 6.713870000000000671e-01 5.737299999999999622e-01 1.220700000000000084e-02
4.290000000000000000e+02 7.934569999999999679e-01 9.796139999999999759e+01 7.812500000000000000e-01 4.394529999999999825e-01 2.441410000000000108e-02
4.300000000000000000e+02 6.958010000000000028e-01 9.802250000000000796e+01 8.178710000000000147e-01 4.516600000000000059e-01 1.220700000000000084e-02
4.310000000000000000e+02 5.981450000000000378e-01 9.820560000000000400e+01 6.713870000000000671e-01 5.126950000000000118e-01 1.220700000000000084e-02
4.320000000000000000e+02 7.934569999999999679e-01 9.822999999999998977e+01 3.662110000000000087e-01 6.103520000000000056e-01 0.000000000000000000e+00
4.330000000000000000e+02 6.958010000000000028e-01 9.801030000000000086e+01 5.981450000000000378e-01 6.713870000000000671e-01 2.441410000000000108e-02
4.340000000000000000e+02 6.103520000000000056e-01 9.805910000000000082e+01 6.713870000000000671e-01 6.103520000000000056e-01 4.882809999999999928e-02
4.350000000000000000e+02 6.103520000000000056e-01 9.849850000000000705e+01 2.075200000000000100e-01 6.835940000000000349e-01 0.000000000000000000e+00
4.360000000000000000e+02 6.347659999999999414e-01 9.832760000000000389e+01 5.859379999999999589e-01 4.516600000000000059e-01 0.000000000000000000e+00
4.370000000000000000e+02 4.272459999999999591e-01 9.841310000000000002e+01 4.760740000000000527e-01 6.347659999999999414e-01 4.882809999999999928e-02
4.380000000000000000e+02 6.713870000000000671e-01 9.821779999999999688e+01 4.760740000000000527e-01 6.103520000000000056e-01 2.441410000000000108e-02
4.390000000000000000e+02 7.446289999999999853e-01 9.780270000000000152e+01 5.615229999999999944e-01 8.422850000000000614e-01 4.882809999999999928e-02
4.400000000000000000e+02 6.591799999999999882e-01 9.766850000000000875e+01 8.911129999999999329e-01 7.446289999999999853e-01 3.662110000000000365e-02
4.410000000000000000e+02 6.347659999999999414e-01 9.785160000000000480e+01 7.202150000000000496e-01 7.934569999999999679e-01 0.000000000000000000e+00
4.420000000000000000e+02 4.882809999999999651e-01 9.819339999999999691e+01 5.249019999999999797e-01 7.934569999999999679e-01 0.000000000000000000e+00
4.430000000000000000e+02 6.103520000000000056e-01 9.781490000000000862e+01 6.835940000000000349e-01 8.544919999999999183e-01 3.662110000000000365e-02
4.440000000000000000e+02 5.981450000000000378e-01 9.821779999999999688e+01 3.417970000000000175e-01 8.056640000000000468e-01 3.662110000000000365e-02
4.450000000000000000e+02 6.225589999999999735e-01 9.793699999999999761e+01 5.859379999999999589e-01 8.300780000000000936e-01 2.441410000000000108e-02
4.460000000000000000e+02 5.493160000000000265e-01 9.799799999999999045e+01 6.469730000000000203e-01 8.056640000000000468e-01 0.000000000000000000e+00
4.470000000000000000e+02 7.324220000000000175e-01 9.757080000000000553e+01 8.178710000000000147e-01 8.789059999999999651e-01 0.000000000000000000e+00
4.480000000000000000e+02 5.004879999999999329e-01 9.779050000000000864e+01 9.643550000000000733e-01 7.324220000000000175e-01 1.220700000000000084e-02
4.490000000000000000e+02 5.615229999999999944e-01 9.804690000000000794e+01 6.958010000000000028e-01 6.835940000000000349e-01 1.220700000000000084e-02
4.500000000000000000e+02 8.178710000000000147e-01 9.725339999999999918e+01 1.098629999999999995e+00 7.568359999999999532e-01 7.324220000000000730e-02
4.510000000000000000e+02 5.004879999999999329e-01 9.783939999999999770e+01 9.887699999999999267e-01 6.469730000000000203e-01 2.441410000000000108e-02
4.520000000000000000e+02 8.666989999999998862e-01 9.769290000000000873e+01 6.958010000000000028e-01 7.446289999999999853e-01 0.000000000000000000e+00
4.530000000000000000e+02 7.934569999999999679e-01 9.731450000000000955e+01 1.147459999999999924e+00 6.958010000000000028e-01 4.882809999999999928e-02
4.540000000000000000e+02 3.540039999999999853e-01 9.812009999999999366e+01 8.056640000000000468e-01 6.958010000000000028e-01 2.441410000000000108e-02
4.550000000000000000e+02 6.469730000000000203e-01 9.722899999999999920e+01 1.257319999999999993e+00 8.178710000000000147e-01 4.882809999999999928e-02
4.560000000000000000e+02 6.103520000000000056e-01 9.766850000000000875e+01 1.025390000000000024e+00 6.713870000000000671e-01 2.441410000000000108e-02
4.570000000000000000e+02 5.981450000000000378e-01 9.747310000000000230e+01 1.147459999999999924e+00 7.568359999999999532e-01 2.441410000000000108e-02
4.580000000000000000e+02 4.760740000000000527e-01 9.755859999999999843e+01 1.025390000000000024e+00 8.911129999999999329e-01 4.882809999999999928e-02
4.590000000000000000e+02 3.784179999999999766e-01 9.760739999999999839e+01 1.171880000000000033e+00 8.422850000000000614e-01 0.000000000000000000e+00
4.600000000000000000e+02 5.371090000000000586e-01 9.769290000000000873e+01 8.911129999999999329e-01 8.789059999999999651e-01 0.000000000000000000e+00
4.610000000000000000e+02 5.493160000000000265e-01 9.746089999999999520e+01 1.000979999999999981e+00 9.277340000000000586e-01 6.103519999999999779e-02
4.620000000000000000e+02 3.295899999999999941e-01 9.774169999999999447e+01 8.056640000000000468e-01 1.086430000000000007e+00 3.662110000000000365e-02
4.630000000000000000e+02 5.981450000000000378e-01 9.758299999999999841e+01 9.643550000000000733e-01 7.812500000000000000e-01 7.324220000000000730e-02
4.640000000000000000e+02 6.347659999999999414e-01 9.771729999999999450e+01 7.934569999999999679e-01 8.056640000000000468e-01 4.882809999999999928e-02
4.650000000000000000e+02 4.028320000000000234e-01 9.768070000000000164e+01 1.159669999999999979e+00 7.446289999999999853e-01 1.220700000000000084e-02
4.660000000000000000e+02 3.784179999999999766e-01 9.754640000000000555e+01 1.232910000000000172e+00 8.300780000000000936e-01 1.220700000000000084e-02
4.670000000000000000e+02 5.371090000000000586e-01 9.696040000000000703e+01 1.660160000000000080e+00 8.300780000000000936e-01 1.220700000000000084e-02
4.680000000000000000e+02 5.126950000000000118e-01 9.715579999999999927e+01 1.403810000000000002e+00 9.033200000000000118e-01 2.441410000000000108e-02
4.690000000000000000e+02 2.929689999999999794e-01 9.700929999999999609e+01 1.647950000000000026e+00 9.887699999999999267e-01 6.103519999999999779e-02
4.700000000000000000e+02 5.371090000000000586e-01 9.670410000000001105e+01 1.770019999999999927e+00 9.399410000000000265e-01 4.882809999999999928e-02
4.710000000000000000e+02 2.929689999999999794e-01 9.656980000000000075e+01 2.172849999999999948e+00 8.300780000000000936e-01 1.342770000000000075e-01
4.720000000000000000e+02 2.929689999999999794e-01 9.633790000000000475e+01 2.331539999999999946e+00 1.037600000000000078e+00 0.000000000000000000e+00
4.730000000000000000e+02 2.319340000000000013e-01 9.663089999999999691e+01 2.197270000000000056e+00 9.399410000000000265e-01 0.000000000000000000e+00
4.740000000000000000e+02 4.516600000000000059e-01 9.647220000000000084e+01 2.160640000000000338e+00 9.033200000000000118e-01 1.220700000000000084e-02
4.750000000000000000e+02 4.882809999999999651e-01 9.676510000000000389e+01 1.733399999999999830e+00 1.013179999999999970e+00 0.000000000000000000e+00
4.760000000000000000e+02 2.807619999999999560e-01 9.650879999999999370e+01 2.246089999999999698e+00 9.277340000000000586e-01 3.662110000000000365e-02
4.770000000000000000e+02 4.394529999999999825e-01 9.647220000000000084e+01 2.014159999999999950e+00 1.062010000000000121e+00 1.220700000000000084e-02
4.780000000000000000e+02 4.150390000000000468e-01 9.582519999999999527e+01 2.807620000000000005e+00 9.033200000000000118e-01 4.882809999999999928e-02
4.790000000000000000e+02 4.272459999999999591e-01 9.628910000000000480e+01 2.124020000000000241e+00 1.074219999999999953e+00 8.544920000000000293e-02
4.800000000000000000e+02 2.685549999999999882e-01 9.644780000000000086e+01 2.124020000000000241e+00 1.135249999999999870e+00 2.441410000000000108e-02
4.810000000000000000e+02 2.807619999999999560e-01 9.676510000000000389e+01 1.782229999999999981e+00 1.135249999999999870e+00 3.662110000000000365e-02
4.820000000000000000e+02 4.028320000000000234e-01 9.644780000000000086e+01 1.989749999999999908e+00 1.086430000000000007e+00 7.324220000000000730e-02
4.830000000000000000e+02 5.493160000000000265e-01 9.584959999999999525e+01 2.343750000000000000e+00 1.196290000000000076e+00 6.103519999999999779e-02
4.840000000000000000e+02 3.173829999999999707e-01 9.638670000000000471e+01 2.075200000000000156e+00 1.037600000000000078e+00 1.831050000000000177e-01
4.850000000000000000e+02 3.906250000000000000e-01 9.578860000000000241e+01 2.526859999999999662e+00 1.171880000000000033e+00 1.220699999999999841e-01
4.860000000000000000e+02 3.051760000000000028e-01 9.558109999999999218e+01 2.929689999999999905e+00 1.086430000000000007e+00 9.765619999999999856e-02
4.870000000000000000e+02 2.441410000000000247e-01 9.539790000000000703e+01 3.137210000000000054e+00 1.184080000000000021e+00 3.662110000000000365e-02
4.880000000000000000e+02 3.051760000000000028e-01 9.573969999999999914e+01 2.770999999999999908e+00 1.086430000000000007e+00 9.765619999999999856e-02
4.890000000000000000e+02 3.295899999999999941e-01 9.499509999999999366e+01 3.601069999999999993e+00 1.025390000000000024e+00 4.882809999999999928e-02
4.900000000000000000e+02 2.197269999999999779e-01 9.514160000000001105e+01 3.564450000000000340e+00 9.521480000000001054e-01 1.220699999999999841e-01
4.910000000000000000e+02 4.028320000000000234e-01 9.494629999999999370e+01 3.625490000000000101e+00 9.277340000000000586e-01 9.765619999999999856e-02
4.920000000000000000e+02 4.516600000000000059e-01 9.404299999999999216e+01 4.382319999999999993e+00 1.049800000000000066e+00 7.324220000000000730e-02
4.930000000000000000e+02 2.563480000000000203e-01 9.367680000000000007e+01 5.126949999999999896e+00 8.300780000000000936e-01 1.098630000000000023e-01
4.940000000000000000e+02 3.173829999999999707e-01 9.409180000000000632e+01 4.504389999999999894e+00 1.025390000000000024e+00 6.103519999999999779e-02
4.950000000000000000e+02 2.441410000000000247e-01 9.337160000000000082e+01 5.139160000000000394e+00 1.184080000000000021e+00 6.103519999999999779e-02
4.960000000000000000e+02 2.197269999999999779e-01 9.228520000000000323e+01 6.298829999999999707e+00 1.000979999999999981e+00 1.953120000000000134e-01
4.970000000000000000e+02 3.784179999999999766e-01 9.250490000000000634e+01 5.871579999999999799e+00 1.098629999999999995e+00 1.464840000000000031e-01
4.980000000000000000e+02 3.295899999999999941e-01 9.201660000000001105e+01 6.372070000000000789e+00 1.171880000000000033e+00 1.098630000000000023e-01
4.990000000000000000e+02 2.563480000000000203e-01 9.195560000000000400e+01 6.408689999999999998e+00 1.232910000000000172e+00 1.464840000000000031e-01
5.000000000000000000e+02 3.051760000000000028e-01 9.238280000000000314e+01 5.810550000000000104e+00 1.281739999999999879e+00 2.197269999999999779e-01
5.010000000000000000e+02 3.173829999999999707e-01 9.266360000000000241e+01 5.627439999999999998e+00 1.306149999999999922e+00 8.544920000000000293e-02
5.020000000000000000e+02 3.662110000000000087e-01 9.157710000000000150e+01 6.555179999999999119e+00 1.330570000000000030e+00 1.708979999999999944e-01
5.030000000000000000e+02 2.075200000000000100e-01 9.045410000000001105e+01 7.958980000000000388e+00 1.147459999999999924e+00 2.319340000000000013e-01
5.040000000000000000e+02 1.953120000000000134e-01 8.944089999999999918e+01 8.935550000000000992e+00 1.184080000000000021e+00 2.441410000000000247e-01
5.050000000000000000e+02 1.098630000000000023e-01 8.837890000000000157e+01 1.014400000000000013e+01 1.220700000000000118e+00 1.464840000000000031e-01
5.060000000000000000e+02 1.708979999999999944e-01 8.734130000000000393e+01 1.079100000000000037e+01 1.464840000000000142e+00 2.319340000000000013e-01
5.070000000000000000e+02 1.708979999999999944e-01 8.646239999999998815e+01 1.165770000000000017e+01 1.452639999999999931e+00 2.563480000000000203e-01
5.080000000000000000e+02 2.075200000000000100e-01 8.640139999999999532e+01 1.147460000000000058e+01 1.574710000000000054e+00 3.417970000000000175e-01
5.090000000000000000e+02 9.765619999999999856e-02 8.624269999999999925e+01 1.163330000000000020e+01 1.550289999999999946e+00 4.760740000000000527e-01
5.100000000000000000e+02 4.882809999999999928e-02 8.671880000000000166e+01 1.131589999999999918e+01 1.525879999999999903e+00 3.906250000000000000e-01
5.110000000000000000e+02 1.586909999999999987e-01 8.618160000000000309e+01 1.157230000000000025e+01 1.696780000000000177e+00 3.906250000000000000e-01
5.120000000000000000e+02 2.929689999999999794e-01 8.668209999999999127e+01 1.085210000000000008e+01 1.611330000000000151e+00 5.615229999999999944e-01
5.130000000000000000e+02 7.324220000000000730e-02 8.428959999999999297e+01 1.336670000000000158e+01 1.867680000000000007e+00 4.028320000000000234e-01
5.140000000000000000e+02 7.324220000000000730e-02 8.262940000000000396e+01 1.507569999999999943e+01 1.782229999999999981e+00 4.394529999999999825e-01
5.150000000000000000e+02 2.563480000000000203e-01 8.284909999999999286e+01 1.464840000000000053e+01 1.940920000000000201e+00 3.051760000000000028e-01
5.160000000000000000e+02 3.906250000000000000e-01 8.076170000000000471e+01 1.673580000000000112e+01 1.965329999999999799e+00 1.464840000000000031e-01
5.170000000000000000e+02 1.953120000000000134e-01 8.073730000000000473e+01 1.685790000000000077e+01 1.867680000000000007e+00 3.417970000000000175e-01
5.180000000000000000e+02 2.075200000000000100e-01 7.800289999999999679e+01 1.939700000000000202e+01 1.806640000000000024e+00 5.859379999999999589e-01
5.190000000000000000e+02 2.319340000000000013e-01 7.597660000000000480e+01 2.149660000000000082e+01 1.733399999999999830e+00 5.615229999999999944e-01
5.200000000000000000e+02 1.342770000000000075e-01 7.720949999999999136e+01 2.017820000000000036e+01 2.124020000000000241e+00 3.540039999999999853e-01
5.210000000000000000e+02 1.831050000000000177e-01 7.757569999999999766e+01 1.951900000000000190e+01 2.111819999999999808e+00 6.103520000000000056e-01
5.220000000000000000e+02 3.662110000000000087e-01 7.572020000000000550e+01 2.133790000000000120e+01 2.087400000000000144e+00 4.882809999999999651e-01
5.230000000000000000e+02 2.319340000000000013e-01 7.374269999999999925e+01 2.320560000000000045e+01 2.111819999999999808e+00 7.080079999999999707e-01
5.240000000000000000e+02 3.417970000000000175e-01 7.324219999999999686e+01 2.352289999999999992e+01 2.124020000000000241e+00 7.690430000000000321e-01
5.250000000000000000e+02 8.544920000000000293e-02 7.244870000000000232e+01 2.479250000000000043e+01 1.928710000000000147e+00 7.446289999999999853e-01
5.260000000000000000e+02 1.098630000000000023e-01 7.274169999999999447e+01 2.415769999999999840e+01 2.197270000000000056e+00 7.934569999999999679e-01
5.270000000000000000e+02 3.662110000000000365e-02 7.183840000000000714e+01 2.537839999999999918e+01 2.209470000000000045e+00 5.371090000000000586e-01
5.280000000000000000e+02 1.098630000000000023e-01 6.877439999999999998e+01 2.832029999999999959e+01 2.124020000000000241e+00 6.713870000000000671e-01
5.290000000000000000e+02 1.831050000000000177e-01 6.800540000000000873e+01 2.889399999999999835e+01 2.258299999999999752e+00 6.591799999999999882e-01
5.300000000000000000e+02 2.075200000000000100e-01 6.835940000000000794e+01 2.808840000000000359e+01 2.355960000000000054e+00 9.887699999999999267e-01
5.310000000000000000e+02 2.929689999999999794e-01 6.759029999999999916e+01 2.883299999999999841e+01 2.331539999999999946e+00 9.521480000000001054e-01
5.320000000000000000e+02 6.103519999999999779e-02 6.711430000000000007e+01 2.955320000000000036e+01 2.331539999999999946e+00 9.399410000000000265e-01
5.330000000000000000e+02 1.464840000000000031e-01 6.550289999999999679e+01 3.074950000000000117e+01 2.307129999999999903e+00 1.293949999999999934e+00
5.340000000000000000e+02 3.295899999999999941e-01 6.445309999999999206e+01 3.179930000000000234e+01 2.453610000000000291e+00 9.643550000000000733e-01
5.350000000000000000e+02 1.831050000000000177e-01 6.311039999999999850e+01 3.286129999999999995e+01 2.844240000000000101e+00 1.000979999999999981e+00
5.360000000000000000e+02 2.685549999999999882e-01 6.204829999999999757e+01 3.377689999999999770e+01 2.697750000000000092e+00 1.208500000000000130e+00
5.370000000000000000e+02 3.173829999999999707e-01 6.085210000000000008e+01 3.472899999999999920e+01 2.917480000000000295e+00 1.184080000000000021e+00
5.380000000000000000e+02 2.807619999999999560e-01 6.136470000000000624e+01 3.431400000000000006e+01 2.954099999999999948e+00 1.086430000000000007e+00
5.390000000000000000e+02 3.540039999999999853e-01 5.952150000000000318e+01 3.597409999999999997e+01 2.770999999999999908e+00 1.379389999999999894e+00
5.400000000000000000e+02 3.784179999999999766e-01 5.903319999999999368e+01 3.620609999999999928e+01 3.039549999999999752e+00 1.342770000000000019e+00
5.410000000000000000e+02 2.075200000000000100e-01 5.863040000000000163e+01 3.681640000000000157e+01 2.770999999999999908e+00 1.574710000000000054e+00
5.420000000000000000e+02 1.220699999999999841e-01 5.896000000000000085e+01 3.609620000000000317e+01 3.198240000000000194e+00 1.623539999999999983e+00
5.430000000000000000e+02 1.464840000000000031e-01 5.469969999999999288e+01 4.038089999999999691e+01 3.417969999999999953e+00 1.354980000000000073e+00
5.440000000000000000e+02 3.662110000000000087e-01 5.064699999999999847e+01 4.376219999999999999e+01 3.137210000000000054e+00 2.087400000000000144e+00
5.450000000000000000e+02 1.464840000000000031e-01 5.120850000000000080e+01 4.335940000000000083e+01 3.601069999999999993e+00 1.684570000000000123e+00
5.460000000000000000e+02 1.342770000000000075e-01 5.069580000000000553e+01 4.357909999999999684e+01 3.698730000000000295e+00 1.892090000000000050e+00
5.470000000000000000e+02 2.807619999999999560e-01 4.888920000000000243e+01 4.556879999999999598e+01 3.369140000000000246e+00 1.892090000000000050e+00
5.480000000000000000e+02 3.417970000000000175e-01 4.896240000000000236e+01 4.499510000000000076e+01 3.625490000000000101e+00 2.075200000000000156e+00
5.490000000000000000e+02 2.075200000000000100e-01 4.810790000000000077e+01 4.572749999999999915e+01 3.991700000000000248e+00 1.965329999999999799e+00
5.500000000000000000e+02 1.586909999999999987e-01 4.862060000000000315e+01 4.528810000000000002e+01 3.332519999999999705e+00 2.600099999999999856e+00
5.510000000000000000e+02 4.272459999999999591e-01 4.851069999999999993e+01 4.500730000000000075e+01 3.576660000000000394e+00 2.478029999999999955e+00
5.520000000000000000e+02 3.173829999999999707e-01 5.142820000000000391e+01 4.212650000000000006e+01 4.064939999999999998e+00 2.062990000000000101e+00
5.530000000000000000e+02 4.638670000000000293e-01 4.792479999999999762e+01 4.533689999999999998e+01 3.771970000000000045e+00 2.502439999999999998e+00
5.540000000000000000e+02 1.831050000000000177e-01 4.841310000000000002e+01 4.492190000000000083e+01 4.113769999999999705e+00 2.368160000000000043e+00
5.550000000000000000e+02 2.441410000000000247e-01 4.963380000000000081e+01 4.348140000000000072e+01 3.833009999999999806e+00 2.807620000000000005e+00
5.560000000000000000e+02 8.544920000000000293e-02 4.918209999999999837e+01 4.366460000000000008e+01 3.918460000000000054e+00 3.149409999999999599e+00
5.570000000000000000e+02 1.342770000000000075e-01 5.168460000000000321e+01 4.091799999999999926e+01 3.662109999999999754e+00 3.601069999999999993e+00
5.580000000000000000e+02 1.586909999999999987e-01 5.117190000000000083e+01 4.123539999999999850e+01 3.845210000000000239e+00 3.588870000000000449e+00
5.590000000000000000e+02 2.685549999999999882e-01 5.007319999999999283e+01 4.217530000000000001e+01 4.199220000000000397e+00 3.283689999999999998e+00
5.600000000000000000e+02 2.441410000000000247e-01 4.897460000000000235e+01 4.337160000000000082e+01 4.321289999999999409e+00 3.088379999999999903e+00
5.610000000000000000e+02 2.197269999999999779e-01 5.002439999999999998e+01 4.210210000000000008e+01 5.004879999999999995e+00 2.648930000000000007e+00
5.620000000000000000e+02 3.295899999999999941e-01 5.144039999999999679e+01 4.047850000000000392e+01 5.090329999999999799e+00 2.661129999999999995e+00
5.630000000000000000e+02 5.249019999999999797e-01 4.915769999999999840e+01 4.216310000000000002e+01 5.029300000000000104e+00 3.125000000000000000e+00
5.640000000000000000e+02 3.417970000000000175e-01 5.200200000000000244e+01 3.920899999999999608e+01 4.663090000000000401e+00 3.784180000000000099e+00
5.650000000000000000e+02 2.441410000000000247e-01 4.959720000000000084e+01 4.118649999999999523e+01 5.358890000000000597e+00 3.613280000000000047e+00
5.660000000000000000e+02 1.831050000000000177e-01 4.990229999999999677e+01 4.102779999999999916e+01 5.212399999999999700e+00 3.674319999999999808e+00
5.670000000000000000e+02 1.586909999999999987e-01 5.080570000000000164e+01 3.961180000000000234e+01 5.541990000000000194e+00 3.881840000000000401e+00
5.680000000000000000e+02 8.544920000000000293e-02 4.964600000000000080e+01 4.044189999999999685e+01 5.688480000000000203e+00 4.138180000000000192e+00
5.690000000000000000e+02 2.075200000000000100e-01 5.039059999999999917e+01 3.924560000000000315e+01 6.054689999999999905e+00 4.101560000000000095e+00
5.700000000000000000e+02 2.563480000000000203e-01 4.532469999999999999e+01 4.400629999999999598e+01 5.493159999999999599e+00 4.919430000000000192e+00
5.710000000000000000e+02 5.493160000000000265e-01 4.555660000000000309e+01 4.353029999999999688e+01 5.688480000000000203e+00 4.675290000000000390e+00
5.720000000000000000e+02 2.563480000000000203e-01 4.531250000000000000e+01 4.422610000000000241e+01 5.737300000000000288e+00 4.467769999999999797e+00
5.730000000000000000e+02 5.004879999999999329e-01 4.205320000000000391e+01 4.705810000000000315e+01 5.883789999999999409e+00 4.504389999999999894e+00
5.740000000000000000e+02 1.831050000000000177e-01 4.313960000000000150e+01 4.616700000000000159e+01 5.847170000000000201e+00 4.663090000000000401e+00
5.750000000000000000e+02 2.563480000000000203e-01 4.360350000000000392e+01 4.500730000000000075e+01 6.140140000000000597e+00 4.992680000000000007e+00
5.760000000000000000e+02 2.685549999999999882e-01 4.268799999999999528e+01 4.551999999999999602e+01 6.726070000000000881e+00 4.797359999999999403e+00
5.770000000000000000e+02 4.516600000000000059e-01 4.058840000000000003e+01 4.665529999999999688e+01 6.945800000000000196e+00 5.358890000000000597e+00
5.780000000000000000e+02 5.249019999999999797e-01 4.185790000000000077e+01 4.537349999999999994e+01 6.896969999999999601e+00 5.346680000000000099e+00
5.790000000000000000e+02 3.417970000000000175e-01 4.450679999999999836e+01 4.254149999999999920e+01 6.445310000000000095e+00 6.164550000000000196e+00
5.800000000000000000e+02 3.540039999999999853e-01 4.317629999999999768e+01 4.338380000000000081e+01 7.019040000000000390e+00 6.066889999999999894e+00
5.810000000000000000e+02 4.760740000000000527e-01 4.324950000000000472e+01 4.278560000000000230e+01 7.116699999999999804e+00 6.372070000000000789e+00
5.820000000000000000e+02 7.446289999999999853e-01 4.322509999999999764e+01 4.250489999999999924e+01 7.312009999999999010e+00 6.213379999999999903e+00
5.830000000000000000e+02 7.690430000000000321e-01 4.499510000000000076e+01 4.029540000000000077e+01 8.300780000000001380e+00 5.639650000000000496e+00
5.840000000000000000e+02 5.004879999999999329e-01 4.489750000000000085e+01 4.034420000000000073e+01 8.410639999999999006e+00 5.847170000000000201e+00
5.850000000000000000e+02 4.150390000000000468e-01 4.351809999999999690e+01 4.128419999999999845e+01 7.800290000000000390e+00 6.982420000000000293e+00
5.860000000000000000e+02 6.225589999999999735e-01 4.145510000000000161e+01 4.273680000000000234e+01 7.214360000000000106e+00 7.971189999999999998e+00
5.870000000000000000e+02 6.103520000000000056e-01 4.205320000000000391e+01 4.096679999999999922e+01 8.666990000000000194e+00 7.702639999999999709e+00
5.880000000000000000e+02 5.004879999999999329e-01 4.274899999999999523e+01 3.979489999999999839e+01 8.691409999999999414e+00 8.264160000000000394e+00
5.890000000000000000e+02 3.906250000000000000e-01 3.916020000000000323e+01 4.287109999999999843e+01 8.996579999999999799e+00 8.581540000000000390e+00
5.900000000000000000e+02 4.882809999999999651e-01 4.168700000000000472e+01 3.955080000000000240e+01 9.094240000000000990e+00 9.179690000000000794e+00
5.910000000000000000e+02 1.025390000000000024e+00 4.103999999999999915e+01 3.897710000000000008e+01 9.558110000000000994e+00 9.399409999999999599e+00
5.920000000000000000e+02 1.208500000000000130e+00 4.191890000000000072e+01 3.712160000000000082e+01 9.216310000000000002e+00 1.053469999999999906e+01
5.930000000000000000e+02 5.859379999999999589e-01 4.077149999999999608e+01 3.848879999999999768e+01 9.387209999999999610e+00 1.076660000000000039e+01
5.940000000000000000e+02 6.347659999999999414e-01 4.294429999999999836e+01 3.518070000000000164e+01 1.005860000000000021e+01 1.118159999999999954e+01
5.950000000000000000e+02 5.981450000000000378e-01 4.116210000000000235e+01 3.659669999999999845e+01 1.086430000000000007e+01 1.077880000000000038e+01
5.960000000000000000e+02 8.056640000000000468e-01 4.117430000000000234e+01 3.568120000000000402e+01 1.191409999999999947e+01 1.042479999999999940e+01
5.970000000000000000e+02 1.098629999999999995e+00 4.117430000000000234e+01 3.470459999999999923e+01 1.160890000000000022e+01 1.141360000000000063e+01
5.980000000000000000e+02 7.690430000000000321e-01 4.001460000000000150e+01 3.515619999999999834e+01 1.118159999999999954e+01 1.287840000000000096e+01
5.990000000000000000e+02 7.446289999999999853e-01 4.091799999999999926e+01 3.419189999999999685e+01 1.121830000000000105e+01 1.292719999999999914e+01
6.000000000000000000e+02 1.086430000000000007e+00 3.780519999999999925e+01 3.634029999999999916e+01 1.080320000000000036e+01 1.396480000000000032e+01
6.010000000000000000e+02 7.080079999999999707e-01 4.211430000000000007e+01 3.139649999999999963e+01 1.204830000000000112e+01 1.373290000000000077e+01
6.020000000000000000e+02 9.521480000000001054e-01 4.101559999999999917e+01 3.098139999999999716e+01 1.329349999999999987e+01 1.375730000000000075e+01
6.030000000000000000e+02 8.666989999999998862e-01 4.199220000000000397e+01 2.900389999999999802e+01 1.329349999999999987e+01 1.484379999999999811e+01
6.040000000000000000e+02 7.690430000000000321e-01 4.068599999999999994e+01 2.864989999999999881e+01 1.323240000000000016e+01 1.666260000000000119e+01
6.050000000000000000e+02 8.789059999999999651e-01 4.282229999999999848e+01 2.583010000000000161e+01 1.441649999999999920e+01 1.605219999999999914e+01
6.060000000000000000e+02 9.521480000000001054e-01 4.107670000000000243e+01 2.700199999999999889e+01 1.474610000000000021e+01 1.622309999999999874e+01
6.070000000000000000e+02 5.249019999999999797e-01 3.974609999999999843e+01 2.757569999999999766e+01 1.490480000000000160e+01 1.724849999999999994e+01
6.080000000000000000e+02 5.737299999999999622e-01 3.919679999999999609e+01 2.707519999999999882e+01 1.446530000000000094e+01 1.868900000000000006e+01
6.090000000000000000e+02 8.544919999999999183e-01 3.863530000000000086e+01 2.603760000000000119e+01 1.481929999999999836e+01 1.965330000000000155e+01
6.100000000000000000e+02 8.789059999999999651e-01 4.086910000000000309e+01 2.290040000000000120e+01 1.558840000000000003e+01 1.976320000000000121e+01
6.110000000000000000e+02 7.812500000000000000e-01 3.935549999999999926e+01 2.302250000000000085e+01 1.489259999999999984e+01 2.194819999999999993e+01
6.120000000000000000e+02 1.123049999999999882e+00 3.676760000000000161e+01 2.442630000000000123e+01 1.568599999999999994e+01 2.199709999999999965e+01
6.130000000000000000e+02 1.098629999999999995e+00 3.712160000000000082e+01 2.297360000000000113e+01 1.596680000000000099e+01 2.283940000000000126e+01
6.140000000000000000e+02 5.981450000000000378e-01 3.585210000000000008e+01 2.274170000000000158e+01 1.738279999999999959e+01 2.342530000000000001e+01
6.150000000000000000e+02 7.690430000000000321e-01 3.408200000000000074e+01 2.370609999999999928e+01 1.743159999999999954e+01 2.401119999999999877e+01
6.160000000000000000e+02 8.666989999999998862e-01 3.582759999999999678e+01 2.015380000000000038e+01 1.713870000000000005e+01 2.601319999999999766e+01
6.170000000000000000e+02 9.765619999999999301e-01 3.502199999999999847e+01 1.983640000000000114e+01 1.752929999999999922e+01 2.663569999999999993e+01
6.180000000000000000e+02 7.934569999999999679e-01 3.115230000000000032e+01 2.269289999999999807e+01 1.828610000000000113e+01 2.707519999999999882e+01
6.190000000000000000e+02 1.318359999999999976e+00 3.240970000000000084e+01 2.010500000000000043e+01 2.087400000000000233e+01 2.529299999999999926e+01
6.200000000000000000e+02 1.110839999999999828e+00 2.890619999999999834e+01 2.244869999999999877e+01 1.903079999999999927e+01 2.850339999999999918e+01
6.210000000000000000e+02 1.379389999999999894e+00 2.988279999999999959e+01 2.049559999999999960e+01 1.988530000000000086e+01 2.835690000000000310e+01
6.220000000000000000e+02 1.525879999999999903e+00 2.681879999999999953e+01 2.228999999999999915e+01 2.136230000000000118e+01 2.800289999999999679e+01
6.230000000000000000e+02 1.147459999999999924e+00 2.705080000000000240e+01 2.181400000000000006e+01 2.033689999999999998e+01 2.965090000000000359e+01
6.240000000000000000e+02 1.391599999999999948e+00 2.708739999999999881e+01 1.999510000000000076e+01 2.167970000000000041e+01 2.984619999999999962e+01
6.250000000000000000e+02 1.696780000000000177e+00 2.601319999999999766e+01 1.917719999999999914e+01 2.163090000000000046e+01 3.148190000000000310e+01
6.260000000000000000e+02 7.690430000000000321e-01 2.556149999999999878e+01 1.922609999999999886e+01 2.294920000000000115e+01 3.149410000000000309e+01
6.270000000000000000e+02 7.690430000000000321e-01 2.535399999999999920e+01 1.877439999999999998e+01 2.298580000000000112e+01 3.211669999999999447e+01
6.280000000000000000e+02 1.892090000000000050e+00 2.585450000000000159e+01 1.696780000000000044e+01 2.327880000000000038e+01 3.200679999999999836e+01
6.290000000000000000e+02 1.000979999999999981e+00 2.359619999999999962e+01 1.823730000000000118e+01 2.485350000000000037e+01 3.231200000000000472e+01
6.300000000000000000e+02 1.123049999999999882e+00 2.553710000000000235e+01 1.540530000000000044e+01 2.591550000000000153e+01 3.201899999999999835e+01
6.310000000000000000e+02 1.354980000000000073e+00 2.668460000000000321e+01 1.375730000000000075e+01 2.587889999999999802e+01 3.232419999999999760e+01
6.320000000000000000e+02 1.513669999999999849e+00 2.731930000000000192e+01 1.135250000000000092e+01 2.529299999999999926e+01 3.452149999999999608e+01
6.330000000000000000e+02 1.538089999999999957e+00 2.602539999999999765e+01 1.134030000000000094e+01 2.536619999999999919e+01 3.573000000000000398e+01
6.340000000000000000e+02 9.765619999999999301e-01 2.456049999999999756e+01 1.214599999999999902e+01 2.595210000000000150e+01 3.636469999999999914e+01
6.350000000000000000e+02 1.757809999999999873e+00 2.281489999999999796e+01 1.191409999999999947e+01 2.692869999999999919e+01 3.658449999999999847e+01
6.360000000000000000e+02 1.318359999999999976e+00 2.330320000000000036e+01 1.059569999999999901e+01 3.041989999999999839e+01 3.436280000000000001e+01
6.370000000000000000e+02 1.635740000000000194e+00 2.153320000000000078e+01 1.132810000000000095e+01 3.128659999999999641e+01 3.421629999999999683e+01
6.380000000000000000e+02 1.232910000000000172e+00 2.307130000000000081e+01 9.228519999999999612e+00 3.358149999999999835e+01 3.288569999999999993e+01
6.390000000000000000e+02 2.075200000000000156e+00 2.238769999999999882e+01 8.972170000000000201e+00 3.188480000000000203e+01 3.468019999999999925e+01
6.400000000000000000e+02 1.184080000000000021e+00 2.127690000000000126e+01 9.448240000000000194e+00 3.151860000000000284e+01 3.657229999999999848e+01
6.410000000000000000e+02 2.014159999999999950e+00 2.132570000000000121e+01 7.531740000000000990e+00 3.236079999999999757e+01 3.676760000000000161e+01
6.420000000000000000e+02 1.721189999999999776e+00 1.888429999999999964e+01 9.606930000000000192e+00 3.157960000000000278e+01 3.820799999999999841e+01
6.430000000000000000e+02 1.672360000000000069e+00 1.756589999999999918e+01 8.679199999999999804e+00 3.118900000000000006e+01 4.089359999999999928e+01
6.440000000000000000e+02 1.806640000000000024e+00 1.815190000000000126e+01 8.276370000000000005e+00 3.186039999999999850e+01 3.990480000000000160e+01
6.450000000000000000e+02 1.928710000000000147e+00 1.831049999999999756e+01 7.727050000000000196e+00 3.105470000000000041e+01 4.097899999999999920e+01
6.460000000000000000e+02 1.843260000000000121e+00 1.696780000000000044e+01 8.496090000000000586e+00 3.181149999999999878e+01 4.088129999999999598e+01
6.470000000000000000e+02 1.916500000000000092e+00 1.623539999999999850e+01 8.361819999999999808e+00 3.317869999999999919e+01 4.030760000000000076e+01
6.480000000000000000e+02 1.953119999999999745e+00 1.627200000000000202e+01 7.250980000000000203e+00 3.471679999999999922e+01 3.980709999999999837e+01
6.490000000000000000e+02 1.745609999999999884e+00 1.652830000000000155e+01 5.822750000000000092e+00 3.458249999999999602e+01 4.132080000000000553e+01
6.500000000000000000e+02 1.904300000000000104e+00 1.682130000000000081e+01 5.676269999999999705e+00 3.519290000000000163e+01 4.040529999999999688e+01
6.510000000000000000e+02 2.111819999999999808e+00 1.662599999999999767e+01 4.870610000000000106e+00 3.381350000000000477e+01 4.257809999999999917e+01
6.520000000000000000e+02 2.136230000000000295e+00 1.571039999999999992e+01 5.224609999999999310e+00 3.485110000000000241e+01 4.207759999999999678e+01
6.530000000000000000e+02 2.038569999999999993e+00 1.574709999999999965e+01 5.407710000000000683e+00 3.460690000000000310e+01 4.219969999999999999e+01
6.540000000000000000e+02 2.050780000000000047e+00 1.603999999999999915e+01 4.809569999999999901e+00 3.499759999999999849e+01 4.210210000000000008e+01
6.550000000000000000e+02 1.879879999999999995e+00 1.534419999999999895e+01 4.272460000000000591e+00 3.284909999999999997e+01 4.565429999999999922e+01
6.560000000000000000e+02 1.354980000000000073e+00 1.492920000000000158e+01 4.614259999999999806e+00 3.394780000000000086e+01 4.515379999999999683e+01
6.570000000000000000e+02 2.258299999999999752e+00 1.373290000000000077e+01 5.004879999999999995e+00 3.586430000000000007e+01 4.313960000000000150e+01
6.580000000000000000e+02 2.233889999999999709e+00 1.336670000000000158e+01 4.565430000000000099e+00 3.748780000000000001e+01 4.234620000000000317e+01
6.590000000000000000e+02 2.233889999999999709e+00 1.369630000000000081e+01 4.504389999999999894e+00 3.719480000000000075e+01 4.237060000000000315e+01
6.600000000000000000e+02 1.904300000000000104e+00 1.372069999999999901e+01 4.211430000000000007e+00 3.635249999999999915e+01 4.381099999999999994e+01
6.610000000000000000e+02 2.075200000000000156e+00 1.376950000000000074e+01 3.698730000000000295e+00 3.732909999999999684e+01 4.312740000000000151e+01
6.620000000000000000e+02 1.916500000000000092e+00 1.368409999999999904e+01 3.649899999999999700e+00 3.895259999999999678e+01 4.179690000000000083e+01
6.630000000000000000e+02 1.818850000000000078e+00 1.289059999999999917e+01 4.260250000000000092e+00 3.941649999999999920e+01 4.161379999999999768e+01
6.640000000000000000e+02 2.136230000000000295e+00 1.290280000000000094e+01 3.759769999999999612e+00 3.859859999999999758e+01 4.260249999999999915e+01
6.650000000000000000e+02 2.661129999999999995e+00 1.278080000000000105e+01 3.796390000000000153e+00 3.593750000000000000e+01 4.482419999999999760e+01
6.660000000000000000e+02 2.221679999999999655e+00 1.267089999999999961e+01 3.796390000000000153e+00 3.779299999999999926e+01 4.351809999999999690e+01
6.670000000000000000e+02 2.429200000000000248e+00 1.242680000000000007e+01 3.271480000000000388e+00 3.762210000000000321e+01 4.425049999999999528e+01
6.680000000000000000e+02 2.185060000000000002e+00 1.188959999999999972e+01 3.771970000000000045e+00 3.526610000000000156e+01 4.688719999999999999e+01
6.690000000000000000e+02 2.990720000000000045e+00 1.264649999999999963e+01 2.746579999999999799e+00 3.820799999999999841e+01 4.340820000000000078e+01
6.700000000000000000e+02 1.672360000000000069e+00 1.162110000000000021e+01 3.454589999999999606e+00 3.741460000000000008e+01 4.583740000000000236e+01
6.710000000000000000e+02 2.404790000000000205e+00 1.149899999999999878e+01 3.125000000000000000e+00 3.872070000000000078e+01 4.425049999999999528e+01
6.720000000000000000e+02 2.355960000000000054e+00 1.245120000000000005e+01 2.832030000000000047e+00 3.911129999999999995e+01 4.324950000000000472e+01
6.730000000000000000e+02 2.880860000000000198e+00 1.197509999999999941e+01 2.819819999999999993e+00 3.698729999999999762e+01 4.533689999999999998e+01
6.740000000000000000e+02 2.062990000000000101e+00 1.181639999999999979e+01 3.186039999999999761e+00 3.864750000000000085e+01 4.428710000000000235e+01
6.750000000000000000e+02 2.307129999999999903e+00 1.094969999999999999e+01 3.808589999999999698e+00 3.800049999999999528e+01 4.493410000000000082e+01
6.760000000000000000e+02 2.514650000000000052e+00 1.125489999999999924e+01 3.637700000000000156e+00 3.928220000000000312e+01 4.331050000000000466e+01
6.770000000000000000e+02 2.539060000000000095e+00 1.010740000000000016e+01 3.881840000000000401e+00 3.984380000000000166e+01 4.362789999999999679e+01
6.780000000000000000e+02 2.441410000000000302e+00 1.022949999999999982e+01 4.333499999999999908e+00 3.887939999999999685e+01 4.411619999999999919e+01
6.790000000000000000e+02 2.783199999999999896e+00 1.058349999999999902e+01 4.089360000000000106e+00 3.901370000000000005e+01 4.353029999999999688e+01
6.800000000000000000e+02 2.819819999999999993e+00 1.051030000000000086e+01 3.686520000000000241e+00 3.754879999999999995e+01 4.543460000000000321e+01
6.810000000000000000e+02 2.307129999999999903e+00 1.096189999999999998e+01 3.955079999999999707e+00 3.969729999999999848e+01 4.307860000000000156e+01
6.820000000000000000e+02 2.551269999999999705e+00 1.027829999999999977e+01 3.979490000000000194e+00 3.828119999999999834e+01 4.490970000000000084e+01
6.830000000000000000e+02 2.197270000000000056e+00 1.146240000000000059e+01 3.283689999999999998e+00 3.717040000000000077e+01 4.588620000000000232e+01
6.840000000000000000e+02 2.514650000000000052e+00 1.130369999999999919e+01 3.344729999999999759e+00 3.896479999999999677e+01 4.387210000000000321e+01
6.850000000000000000e+02 2.307129999999999903e+00 1.070560000000000045e+01 3.076169999999999849e+00 3.874510000000000076e+01 4.516600000000000392e+01
6.860000000000000000e+02 3.027339999999999698e+00 1.098629999999999995e+01 2.929689999999999905e+00 3.876950000000000074e+01 4.428710000000000235e+01
6.870000000000000000e+02 3.051759999999999806e+00 1.032709999999999972e+01 3.588870000000000449e+00 3.881839999999999691e+01 4.421390000000000242e+01
6.880000000000000000e+02 2.246089999999999698e+00 1.048580000000000112e+01 3.625490000000000101e+00 3.968509999999999849e+01 4.395749999999999602e+01
6.890000000000000000e+02 2.270509999999999806e+00 1.069340000000000046e+01 3.503420000000000201e+00 3.830570000000000164e+01 4.522710000000000008e+01
6.900000000000000000e+02 2.612299999999999844e+00 1.024169999999999980e+01 3.747560000000000002e+00 3.876950000000000074e+01 4.462890000000000157e+01
6.910000000000000000e+02 2.087400000000000144e+00 1.136469999999999914e+01 3.796390000000000153e+00 3.726809999999999690e+01 4.548340000000000316e+01
6.920000000000000000e+02 2.404790000000000205e+00 1.083980000000000032e+01 3.283689999999999998e+00 3.767090000000000316e+01 4.580080000000000240e+01
6.930000000000000000e+02 2.734380000000000255e+00 1.060790000000000077e+01 3.271480000000000388e+00 3.879390000000000072e+01 4.459230000000000160e+01
6.940000000000000000e+02 3.259279999999999955e+00 1.010740000000000016e+01 2.795409999999999950e+00 3.682860000000000156e+01 4.700929999999999609e+01
6.950000000000000000e+02 3.283689999999999998e+00 1.030269999999999975e+01 2.453610000000000291e+00 3.902590000000000003e+01 4.493410000000000082e+01
6.960000000000000000e+02 2.514650000000000052e+00 1.047359999999999935e+01 2.844240000000000101e+00 3.699950000000000472e+01 4.716799999999999926e+01
6.970000000000000000e+02 2.160640000000000338e+00 1.147460000000000058e+01 2.490229999999999944e+00 3.774410000000000309e+01 4.613040000000000163e+01
6.980000000000000000e+02 2.697750000000000092e+00 1.054689999999999905e+01 3.247069999999999901e+00 3.908689999999999998e+01 4.442139999999999844e+01
6.990000000000000000e+02 2.636719999999999953e+00 1.042479999999999940e+01 3.442379999999999551e+00 3.798830000000000240e+01 4.550779999999999603e+01
7.000000000000000000e+02 3.417969999999999953e+00 9.936519999999999797e+00 3.479000000000000092e+00 3.704829999999999757e+01 4.611820000000000164e+01
7.010000000000000000e+02 2.233889999999999709e+00 1.075440000000000040e+01 3.198240000000000194e+00 3.737789999999999679e+01 4.643550000000000466e+01
7.020000000000000000e+02 2.807620000000000005e+00 1.069340000000000046e+01 2.832030000000000047e+00 3.875730000000000075e+01 4.490970000000000084e+01
7.030000000000000000e+02 2.404790000000000205e+00 9.606930000000000192e+00 3.491210000000000147e+00 3.861079999999999757e+01 4.588620000000000232e+01
7.040000000000000000e+02 2.612299999999999844e+00 1.025389999999999979e+01 2.978520000000000056e+00 3.833010000000000161e+01 4.582520000000000238e+01
7.050000000000000000e+02 2.563479999999999759e+00 9.716800000000000992e+00 3.955079999999999707e+00 4.047850000000000392e+01 4.328609999999999758e+01
7.060000000000000000e+02 2.941890000000000338e+00 1.049800000000000111e+01 3.112789999999999946e+00 3.828119999999999834e+01 4.516600000000000392e+01
7.070000000000000000e+02 2.551269999999999705e+00 1.019289999999999985e+01 3.161619999999999653e+00 3.913569999999999993e+01 4.495850000000000080e+01
7.080000000000000000e+02 2.856450000000000156e+00 1.004640000000000022e+01 3.234859999999999847e+00 3.926999999999999602e+01 4.459230000000000160e+01
7.090000000000000000e+02 2.526859999999999662e+00 1.136469999999999914e+01 2.917480000000000295e+00 3.934329999999999927e+01 4.384770000000000323e+01
7.100000000000000000e+02 2.905270000000000241e+00 1.090090000000000003e+01 2.612299999999999844e+00 4.044189999999999685e+01 4.313960000000000150e+01
7.110000000000000000e+02 2.697750000000000092e+00 1.024169999999999980e+01 2.734380000000000255e+00 4.111330000000000240e+01 4.321289999999999765e+01
7.120000000000000000e+02 2.661129999999999995e+00 1.046139999999999937e+01 2.917480000000000295e+00 4.035640000000000072e+01 4.360350000000000392e+01
7.130000000000000000e+02 2.539060000000000095e+00 1.030269999999999975e+01 3.222660000000000302e+00 4.052729999999999677e+01 4.340820000000000078e+01
7.140000000000000000e+02 3.039549999999999752e+00 1.053469999999999906e+01 3.100589999999999957e+00 3.870850000000000080e+01 4.461669999999999447e+01
7.150000000000000000e+02 2.941890000000000338e+00 1.129150000000000098e+01 2.294919999999999849e+00 3.945309999999999917e+01 4.401859999999999928e+01
7.160000000000000000e+02 2.050780000000000047e+00 1.047359999999999935e+01 2.746579999999999799e+00 4.091799999999999926e+01 4.381099999999999994e+01
7.170000000000000000e+02 2.673340000000000050e+00 1.049800000000000111e+01 2.966310000000000002e+00 3.840330000000000155e+01 4.545899999999999608e+01
7.180000000000000000e+02 3.002929999999999655e+00 1.070560000000000045e+01 2.490229999999999944e+00 3.958740000000000236e+01 4.421390000000000242e+01
7.190000000000000000e+02 3.002929999999999655e+00 9.924319999999999808e+00 3.369140000000000246e+00 3.964840000000000231e+01 4.405519999999999925e+01
7.200000000000000000e+02 3.430180000000000007e+00 9.912110000000000198e+00 3.198240000000000194e+00 4.114990000000000236e+01 4.230960000000000321e+01
7.210000000000000000e+02 2.709960000000000147e+00 1.041259999999999941e+01 3.503420000000000201e+00 3.908689999999999998e+01 4.428710000000000235e+01
7.220000000000000000e+02 3.125000000000000000e+00 9.606930000000000192e+00 3.759769999999999612e+00 3.968509999999999849e+01 4.382319999999999993e+01
7.230000000000000000e+02 2.551269999999999705e+00 1.021729999999999983e+01 2.941890000000000338e+00 4.174800000000000466e+01 4.254149999999999920e+01
7.240000000000000000e+02 2.917480000000000295e+00 1.049800000000000111e+01 3.125000000000000000e+00 4.000240000000000151e+01 4.345700000000000074e+01
7.250000000000000000e+02 3.479000000000000092e+00 1.068120000000000047e+01 3.137210000000000054e+00 4.047850000000000392e+01 4.222409999999999997e+01
7.260000000000000000e+02 2.941890000000000338e+00 1.077880000000000038e+01 2.856450000000000156e+00 4.224849999999999994e+01 4.117430000000000234e+01
7.270000000000000000e+02 3.295900000000000052e+00 1.043700000000000117e+01 2.746579999999999799e+00 4.339600000000000080e+01 4.012450000000000472e+01
7.280000000000000000e+02 2.307129999999999903e+00 1.083980000000000032e+01 3.161619999999999653e+00 4.099119999999999919e+01 4.270020000000000238e+01
7.290000000000000000e+02 3.027339999999999698e+00 1.051030000000000086e+01 2.917480000000000295e+00 3.840330000000000155e+01 4.514159999999999684e+01
7.300000000000000000e+02 3.686520000000000241e+00 1.063230000000000075e+01 2.636719999999999953e+00 4.055180000000000007e+01 4.249269999999999925e+01
7.310000000000000000e+02 2.893069999999999808e+00 1.046139999999999937e+01 3.271480000000000388e+00 4.141850000000000165e+01 4.195559999999999690e+01
7.320000000000000000e+02 3.601069999999999993e+00 1.088870000000000005e+01 2.502439999999999998e+00 4.050289999999999679e+01 4.250489999999999924e+01
7.330000000000000000e+02 3.393549999999999844e+00 9.643549999999999400e+00 3.271480000000000388e+00 4.283449999999999847e+01 4.085690000000000310e+01
7.340000000000000000e+02 2.282709999999999795e+00 1.081540000000000035e+01 3.344729999999999759e+00 4.132080000000000553e+01 4.223629999999999995e+01
7.350000000000000000e+02 2.758789999999999853e+00 1.068120000000000047e+01 3.002929999999999655e+00 3.951420000000000243e+01 4.404299999999999926e+01
7.360000000000000000e+02 3.686520000000000241e+00 1.011960000000000015e+01 3.332519999999999705e+00 4.064939999999999998e+01 4.221189999999999998e+01
7.370000000000000000e+02 2.441410000000000302e+00 9.948729999999999407e+00 3.320310000000000095e+00 4.007569999999999766e+01 4.421390000000000242e+01
7.380000000000000000e+02 2.807620000000000005e+00 1.069340000000000046e+01 2.990720000000000045e+00 3.919679999999999609e+01 4.431149999999999523e+01
7.390000000000000000e+02 2.429200000000000248e+00 1.079100000000000037e+01 2.636719999999999953e+00 4.133299999999999841e+01 4.281009999999999849e+01
7.400000000000000000e+02 3.259279999999999955e+00 1.064449999999999896e+01 2.502439999999999998e+00 4.207759999999999678e+01 4.151610000000000156e+01
7.410000000000000000e+02 3.076169999999999849e+00 1.091310000000000002e+01 3.076169999999999849e+00 3.909909999999999997e+01 4.383539999999999992e+01
7.420000000000000000e+02 2.575680000000000192e+00 1.141360000000000063e+01 2.294919999999999849e+00 4.188230000000000075e+01 4.183350000000000080e+01
7.430000000000000000e+02 3.393549999999999844e+00 1.019289999999999985e+01 2.783199999999999896e+00 3.935549999999999926e+01 4.427490000000000236e+01
7.440000000000000000e+02 2.697750000000000092e+00 1.116939999999999955e+01 2.294919999999999849e+00 4.223629999999999995e+01 4.160159999999999769e+01
7.450000000000000000e+02 2.941890000000000338e+00 1.083980000000000032e+01 3.234859999999999847e+00 4.036870000000000402e+01 4.261469999999999914e+01
7.460000000000000000e+02 3.332519999999999705e+00 1.229250000000000043e+01 3.015139999999999709e+00 3.997800000000000153e+01 4.138179999999999836e+01
7.470000000000000000e+02 3.149409999999999599e+00 1.092530000000000001e+01 3.381350000000000300e+00 4.218750000000000000e+01 4.035640000000000072e+01
7.480000000000000000e+02 3.527829999999999799e+00 1.046139999999999937e+01 3.137210000000000054e+00 4.276120000000000232e+01 4.011229999999999762e+01
7.490000000000000000e+02 3.210450000000000248e+00 1.029049999999999976e+01 3.430180000000000007e+00 4.317629999999999768e+01 3.989260000000000161e+01
7.500000000000000000e+02 2.685550000000000104e+00 1.069340000000000046e+01 2.978520000000000056e+00 4.251709999999999923e+01 4.112549999999999528e+01
7.510000000000000000e+02 3.698730000000000295e+00 1.154790000000000028e+01 2.441410000000000302e+00 4.007569999999999766e+01 4.223629999999999995e+01
7.520000000000000000e+02 3.576660000000000394e+00 1.099849999999999994e+01 3.247069999999999901e+00 4.086910000000000309e+01 4.130859999999999843e+01
7.530000000000000000e+02 3.027339999999999698e+00 1.085210000000000008e+01 3.491210000000000147e+00 4.116210000000000235e+01 4.146730000000000160e+01
7.540000000000000000e+02 3.918460000000000054e+00 1.062010000000000076e+01 2.893069999999999808e+00 4.240720000000000312e+01 4.016109999999999758e+01
7.550000000000000000e+02 3.137210000000000054e+00 1.077880000000000038e+01 2.368160000000000043e+00 4.127199999999999847e+01 4.244379999999999598e+01
7.560000000000000000e+02 2.990720000000000045e+00 1.048580000000000112e+01 3.100589999999999957e+00 4.324950000000000472e+01 4.017329999999999757e+01
7.570000000000000000e+02 3.698730000000000295e+00 9.973139999999999006e+00 2.673340000000000050e+00 4.250489999999999924e+01 4.114990000000000236e+01
7.580000000000000000e+02 3.027339999999999698e+00 1.049800000000000111e+01 3.112789999999999946e+00 4.337160000000000082e+01 3.999020000000000152e+01
7.590000000000000000e+02 3.466799999999999660e+00 1.047359999999999935e+01 2.722170000000000201e+00 3.964840000000000231e+01 4.368900000000000006e+01
7.600000000000000000e+02 3.125000000000000000e+00 1.046139999999999937e+01 2.734380000000000255e+00 4.349370000000000402e+01 4.018550000000000466e+01
7.610000000000000000e+02 3.405759999999999899e+00 1.086430000000000007e+01 2.368160000000000043e+00 4.069819999999999993e+01 4.266360000000000241e+01
7.620000000000000000e+02 4.016109999999999403e+00 1.127930000000000099e+01 2.075200000000000156e+00 3.959960000000000235e+01 4.302980000000000160e+01
7.630000000000000000e+02 3.918460000000000054e+00 1.101069999999999993e+01 2.075200000000000156e+00 4.010009999999999764e+01 4.289549999999999841e+01
7.640000000000000000e+02 3.320310000000000095e+00 1.064449999999999896e+01 2.478029999999999955e+00 4.276120000000000232e+01 4.079590000000000316e+01
7.650000000000000000e+02 3.271480000000000388e+00 1.064449999999999896e+01 2.294919999999999849e+00 4.127199999999999847e+01 4.251709999999999923e+01
7.660000000000000000e+02 2.929689999999999905e+00 1.091310000000000002e+01 2.490229999999999944e+00 4.198000000000000398e+01 4.168700000000000472e+01
7.670000000000000000e+02 2.905270000000000241e+00 1.123050000000000104e+01 2.392580000000000151e+00 4.135739999999999839e+01 4.211430000000000007e+01
7.680000000000000000e+02 3.039549999999999752e+00 1.107179999999999964e+01 2.709960000000000147e+00 4.125979999999999848e+01 4.191890000000000072e+01
7.690000000000000000e+02 2.868650000000000144e+00 1.145020000000000060e+01 2.917480000000000295e+00 3.890379999999999683e+01 4.385990000000000322e+01
7.700000000000000000e+02 4.101560000000000095e+00 9.960940000000000794e+00 3.149409999999999599e+00 4.166259999999999764e+01 4.112549999999999528e+01
7.710000000000000000e+02 2.734380000000000255e+00 1.125489999999999924e+01 2.954099999999999948e+00 4.111330000000000240e+01 4.194339999999999691e+01
7.720000000000000000e+02 3.454589999999999606e+00 1.168210000000000015e+01 2.355960000000000054e+00 4.443359999999999843e+01 3.807370000000000232e+01
7.730000000000000000e+02 3.417969999999999953e+00 1.049800000000000111e+01 3.149409999999999599e+00 4.266360000000000241e+01 4.027100000000000080e+01
7.740000000000000000e+02 5.615230000000000388e+00 1.068120000000000047e+01 2.990720000000000045e+00 4.200439999999999685e+01 3.870850000000000080e+01
7.750000000000000000e+02 4.394529999999999603e+00 9.936519999999999797e+00 3.698730000000000295e+00 4.342040000000000077e+01 3.854979999999999762e+01
7.760000000000000000e+02 3.613280000000000047e+00 1.129150000000000098e+01 2.734380000000000255e+00 3.955080000000000240e+01 4.281009999999999849e+01
7.770000000000000000e+02 3.198240000000000194e+00 1.195069999999999943e+01 1.660160000000000080e+00 4.271240000000000236e+01 4.047850000000000392e+01
7.780000000000000000e+02 4.248050000000000104e+00 1.147460000000000058e+01 2.514650000000000052e+00 4.033200000000000074e+01 4.143070000000000164e+01
7.790000000000000000e+02 2.941890000000000338e+00 1.147460000000000058e+01 3.112789999999999946e+00 4.187010000000000076e+01 4.060060000000000002e+01
7.800000000000000000e+02 3.381350000000000300e+00 1.142580000000000062e+01 3.015139999999999709e+00 4.105219999999999914e+01 4.112549999999999528e+01
7.810000000000000000e+02 3.540039999999999853e+00 1.127930000000000099e+01 3.198240000000000194e+00 4.223629999999999995e+01 3.974609999999999843e+01
7.820000000000000000e+02 3.918460000000000054e+00 1.230470000000000041e+01 2.343750000000000000e+00 4.163819999999999766e+01 3.979489999999999839e+01
7.830000000000000000e+02 4.638670000000000293e+00 1.241460000000000008e+01 2.160640000000000338e+00 4.223629999999999995e+01 3.854979999999999762e+01
7.840000000000000000e+02 3.857420000000000293e+00 1.179199999999999982e+01 2.221679999999999655e+00 4.062500000000000000e+01 4.150390000000000157e+01
7.850000000000000000e+02 4.211430000000000007e+00 1.157230000000000025e+01 2.514650000000000052e+00 4.570309999999999917e+01 3.599849999999999994e+01
7.860000000000000000e+02 2.722170000000000201e+00 1.221919999999999895e+01 1.965329999999999799e+00 4.299320000000000164e+01 4.010009999999999764e+01
7.870000000000000000e+02 3.869630000000000347e+00 1.146240000000000059e+01 2.307129999999999903e+00 4.169919999999999760e+01 4.066159999999999997e+01
7.880000000000000000e+02 3.063959999999999795e+00 1.086430000000000007e+01 2.807620000000000005e+00 4.178470000000000084e+01 4.147950000000000159e+01
7.890000000000000000e+02 3.759769999999999612e+00 1.081540000000000035e+01 2.551269999999999705e+00 4.226069999999999993e+01 4.061280000000000001e+01
7.900000000000000000e+02 4.736329999999999707e+00 1.105959999999999965e+01 2.355960000000000054e+00 4.256589999999999918e+01 3.928220000000000312e+01
7.910000000000000000e+02 3.295900000000000052e+00 1.115719999999999956e+01 2.734380000000000255e+00 4.240720000000000312e+01 4.040529999999999688e+01
7.920000000000000000e+02 3.295900000000000052e+00 1.196289999999999942e+01 2.368160000000000043e+00 4.138179999999999836e+01 4.099119999999999919e+01
7.930000000000000000e+02 5.346680000000000099e+00 1.146240000000000059e+01 1.782229999999999981e+00 4.299320000000000164e+01 3.841550000000000153e+01
7.940000000000000000e+02 4.333499999999999908e+00 1.129150000000000098e+01 2.990720000000000045e+00 4.122310000000000230e+01 4.016109999999999758e+01
7.950000000000000000e+02 3.698730000000000295e+00 1.158450000000000024e+01 2.587889999999999802e+00 4.273680000000000234e+01 3.939209999999999923e+01
7.960000000000000000e+02 4.028319999999999901e+00 1.210939999999999905e+01 2.526859999999999662e+00 4.300540000000000163e+01 3.833010000000000161e+01
7.970000000000000000e+02 4.028319999999999901e+00 1.075440000000000040e+01 2.612299999999999844e+00 4.039309999999999690e+01 4.221189999999999998e+01
7.980000000000000000e+02 4.528810000000000002e+00 1.037600000000000122e+01 3.173829999999999707e+00 4.177250000000000085e+01 4.014889999999999759e+01
7.990000000000000000e+02 4.248050000000000104e+00 9.765620000000000189e+00 3.234859999999999847e+00 4.208979999999999677e+01 4.066159999999999997e+01
8.000000000000000000e+02 5.078120000000000189e+00 1.092530000000000001e+01 2.368160000000000043e+00 4.364009999999999678e+01 3.798830000000000240e+01
8.010000000000000000e+02 4.699709999999999610e+00 1.068120000000000047e+01 2.734380000000000255e+00 4.121090000000000231e+01 4.067379999999999995e+01
8.020000000000000000e+02 3.991700000000000248e+00 1.094969999999999999e+01 2.416990000000000194e+00 4.213870000000000005e+01 4.050289999999999679e+01
8.030000000000000000e+02 4.443359999999999310e+00 1.135250000000000092e+01 2.612299999999999844e+00 4.338380000000000081e+01 3.820799999999999841e+01
8.040000000000000000e+02 4.211430000000000007e+00 1.113279999999999959e+01 2.600099999999999856e+00 4.538569999999999993e+01 3.666989999999999839e+01
8.050000000000000000e+02 3.625490000000000101e+00 1.154790000000000028e+01 2.233889999999999709e+00 4.533689999999999998e+01 3.725589999999999691e+01
8.060000000000000000e+02 3.710939999999999905e+00 1.162110000000000021e+01 2.490229999999999944e+00 4.416499999999999915e+01 3.801270000000000238e+01
8.070000000000000000e+02 3.857420000000000293e+00 1.192629999999999946e+01 2.319339999999999957e+00 4.442139999999999844e+01 3.747560000000000002e+01
8.080000000000000000e+02 4.113769999999999705e+00 1.112059999999999960e+01 2.294919999999999849e+00 4.527590000000000003e+01 3.719480000000000075e+01
8.090000000000000000e+02 5.200199999999999712e+00 1.041259999999999941e+01 2.563479999999999759e+00 4.343260000000000076e+01 3.839110000000000156e+01
8.100000000000000000e+02 4.382319999999999993e+00 1.077880000000000038e+01 2.111819999999999808e+00 4.504390000000000072e+01 3.768310000000000315e+01
8.110000000000000000e+02 3.710939999999999905e+00 1.154790000000000028e+01 2.246089999999999698e+00 4.455570000000000164e+01 3.793949999999999534e+01
8.120000000000000000e+02 4.260250000000000092e+00 1.091310000000000002e+01 2.258299999999999752e+00 4.255369999999999919e+01 4.001460000000000150e+01
8.130000000000000000e+02 4.248050000000000104e+00 1.170650000000000013e+01 2.343750000000000000e+00 4.405519999999999925e+01 3.764649999999999608e+01
8.140000000000000000e+02 4.174800000000000288e+00 1.118159999999999954e+01 2.819819999999999993e+00 4.351809999999999690e+01 3.830570000000000164e+01
8.150000000000000000e+02 5.725100000000000300e+00 1.131589999999999918e+01 2.758789999999999853e+00 4.587399999999999523e+01 3.432620000000000005e+01
8.160000000000000000e+02 3.710939999999999905e+00 1.182859999999999978e+01 2.832030000000000047e+00 4.393310000000000315e+01 3.769529999999999603e+01
8.170000000000000000e+02 4.968259999999999899e+00 1.165770000000000017e+01 2.075200000000000156e+00 4.263920000000000243e+01 3.865970000000000084e+01
8.180000000000000000e+02 4.663090000000000401e+00 1.164550000000000018e+01 2.514650000000000052e+00 4.309080000000000155e+01 3.808590000000000231e+01
8.190000000000000000e+02 4.516599999999999504e+00 1.300050000000000061e+01 2.709960000000000147e+00 4.285889999999999844e+01 3.691409999999999769e+01
8.200000000000000000e+02 4.187009999999999899e+00 1.253659999999999997e+01 2.368160000000000043e+00 4.260249999999999915e+01 3.830570000000000164e+01
8.210000000000000000e+02 4.760740000000000194e+00 1.334230000000000160e+01 2.270509999999999806e+00 4.305419999999999447e+01 3.657229999999999848e+01
8.220000000000000000e+02 4.223629999999999995e+00 1.346440000000000126e+01 2.343750000000000000e+00 4.252929999999999922e+01 3.743900000000000006e+01
8.230000000000000000e+02 4.443359999999999310e+00 1.187739999999999974e+01 2.160640000000000338e+00 4.542240000000000322e+01 3.609620000000000317e+01
8.240000000000000000e+02 3.894039999999999946e+00 1.260989999999999966e+01 2.661129999999999995e+00 4.628909999999999769e+01 3.454590000000000316e+01
8.250000000000000000e+02 3.967289999999999761e+00 1.325679999999999836e+01 2.502439999999999998e+00 4.449459999999999837e+01 3.577879999999999683e+01
8.260000000000000000e+02 4.968259999999999899e+00 1.220699999999999896e+01 2.966310000000000002e+00 4.545899999999999608e+01 3.439939999999999998e+01
8.270000000000000000e+02 4.821779999999999511e+00 1.208499999999999908e+01 2.551269999999999705e+00 4.505620000000000402e+01 3.548579999999999757e+01
8.280000000000000000e+02 4.589839999999999698e+00 1.253659999999999997e+01 2.478029999999999955e+00 4.599609999999999843e+01 3.439939999999999998e+01
8.290000000000000000e+02 4.382319999999999993e+00 1.218260000000000076e+01 2.490229999999999944e+00 4.398190000000000310e+01 3.696289999999999765e+01
8.300000000000000000e+02 4.040529999999999511e+00 1.269530000000000136e+01 3.405759999999999899e+00 4.735110000000000241e+01 3.250730000000000075e+01
8.310000000000000000e+02 4.052730000000000388e+00 1.245120000000000005e+01 3.649899999999999700e+00 4.527590000000000003e+01 3.457029999999999603e+01
8.320000000000000000e+02 4.345699999999999896e+00 1.292719999999999914e+01 2.404790000000000205e+00 4.465330000000000155e+01 3.566890000000000072e+01
8.330000000000000000e+02 4.589839999999999698e+00 1.287840000000000096e+01 2.648930000000000007e+00 4.483639999999999759e+01 3.504639999999999844e+01
8.340000000000000000e+02 3.247069999999999901e+00 1.248780000000000001e+01 2.807620000000000005e+00 4.533689999999999998e+01 3.612060000000000315e+01
8.350000000000000000e+02 4.272460000000000591e+00 1.336670000000000158e+01 2.551269999999999705e+00 4.514159999999999684e+01 3.466799999999999926e+01
8.360000000000000000e+02 3.955079999999999707e+00 1.351319999999999943e+01 2.258299999999999752e+00 4.238279999999999603e+01 3.789059999999999917e+01
8.370000000000000000e+02 4.345699999999999896e+00 1.295169999999999888e+01 2.404790000000000205e+00 4.405519999999999925e+01 3.624269999999999925e+01
8.380000000000000000e+02 4.870610000000000106e+00 1.207280000000000086e+01 3.088379999999999903e+00 4.382319999999999993e+01 3.614499999999999602e+01
8.390000000000000000e+02 5.249019999999999797e+00 1.252439999999999998e+01 2.197270000000000056e+00 4.639889999999999759e+01 3.363040000000000163e+01
8.400000000000000000e+02 4.248050000000000104e+00 1.292719999999999914e+01 2.270509999999999806e+00 4.622800000000000153e+01 3.432620000000000005e+01
8.410000000000000000e+02 4.968259999999999899e+00 1.247560000000000002e+01 2.050780000000000047e+00 4.448239999999999839e+01 3.602289999999999992e+01
8.420000000000000000e+02 4.675290000000000390e+00 1.370850000000000080e+01 1.892090000000000050e+00 4.736330000000000240e+01 3.236079999999999757e+01
8.430000000000000000e+02 3.637700000000000156e+00 1.429439999999999955e+01 2.136230000000000295e+00 4.543460000000000321e+01 3.449710000000000321e+01
8.440000000000000000e+02 4.418949999999999712e+00 1.280519999999999925e+01 3.173829999999999707e+00 4.553220000000000312e+01 3.406980000000000075e+01
8.450000000000000000e+02 3.613280000000000047e+00 1.230470000000000041e+01 3.002929999999999655e+00 4.525150000000000006e+01 3.582759999999999678e+01
8.460000000000000000e+02 4.943850000000000300e+00 1.295169999999999888e+01 1.831050000000000066e+00 4.714359999999999928e+01 3.312989999999999924e+01
8.470000000000000000e+02 4.235839999999999606e+00 1.383060000000000045e+01 2.282709999999999795e+00 4.656980000000000075e+01 3.308109999999999928e+01
8.480000000000000000e+02 5.017089999999999606e+00 1.296390000000000065e+01 2.416990000000000194e+00 4.716799999999999926e+01 3.243410000000000082e+01
8.490000000000000000e+02 4.602050000000000196e+00 1.346440000000000126e+01 2.148439999999999905e+00 4.586180000000000234e+01 3.392329999999999757e+01
8.500000000000000000e+02 3.393549999999999844e+00 1.467290000000000028e+01 2.441410000000000302e+00 4.692379999999999995e+01 3.256839999999999691e+01
8.510000000000000000e+02 5.249019999999999797e+00 1.356199999999999939e+01 2.172849999999999948e+00 4.648440000000000083e+01 3.253170000000000073e+01
8.520000000000000000e+02 4.138180000000000192e+00 1.390380000000000038e+01 2.392580000000000151e+00 4.643550000000000466e+01 3.312989999999999924e+01
8.530000000000000000e+02 5.480959999999999610e+00 1.295169999999999888e+01 2.868650000000000144e+00 4.608149999999999835e+01 3.261720000000000397e+01
8.540000000000000000e+02 5.334470000000000489e+00 1.398929999999999829e+01 2.832030000000000047e+00 4.573969999999999914e+01 3.210450000000000159e+01
8.550000000000000000e+02 4.736329999999999707e+00 1.374509999999999899e+01 2.307129999999999903e+00 4.578860000000000241e+01 3.342289999999999850e+01
8.560000000000000000e+02 4.406740000000000101e+00 1.347659999999999947e+01 2.758789999999999853e+00 4.499510000000000076e+01 3.436280000000000001e+01
8.570000000000000000e+02 5.371089999999999698e+00 1.247560000000000002e+01 1.745609999999999884e+00 4.726559999999999917e+01 3.314209999999999923e+01
8.580000000000000000e+02 5.432129999999999903e+00 1.284180000000000099e+01 2.099610000000000198e+00 4.705810000000000315e+01 3.256839999999999691e+01
8.590000000000000000e+02 5.737300000000000288e+00 1.385500000000000043e+01 2.050780000000000047e+00 4.438479999999999848e+01 3.397220000000000084e+01
8.600000000000000000e+02 5.285639999999999894e+00 1.450200000000000067e+01 2.294919999999999849e+00 4.542240000000000322e+01 3.249510000000000076e+01
8.610000000000000000e+02 4.650879999999999903e+00 1.408689999999999998e+01 3.100589999999999957e+00 4.450679999999999836e+01 3.365480000000000160e+01
8.620000000000000000e+02 4.541019999999999612e+00 1.341549999999999976e+01 2.600099999999999856e+00 4.674070000000000391e+01 3.270259999999999678e+01
8.630000000000000000e+02 4.626460000000000683e+00 1.368409999999999904e+01 2.612299999999999844e+00 4.423830000000000240e+01 3.483890000000000242e+01
8.640000000000000000e+02 4.638670000000000293e+00 1.322019999999999840e+01 3.491210000000000147e+00 4.776610000000000156e+01 3.088380000000000081e+01
8.650000000000000000e+02 5.334470000000000489e+00 1.373290000000000077e+01 2.526859999999999662e+00 4.591060000000000230e+01 3.249510000000000076e+01
8.660000000000000000e+02 4.309079999999999799e+00 1.455080000000000062e+01 2.331539999999999946e+00 4.470210000000000150e+01 3.410640000000000072e+01
8.670000000000000000e+02 4.931640000000000690e+00 1.412349999999999994e+01 1.965329999999999799e+00 4.389649999999999608e+01 3.508299999999999841e+01
8.680000000000000000e+02 5.383300000000000196e+00 1.429439999999999955e+01 2.075200000000000156e+00 4.534909999999999997e+01 3.289789999999999992e+01
8.690000000000000000e+02 4.772949999999999804e+00 1.405029999999999824e+01 2.148439999999999905e+00 4.587399999999999523e+01 3.315429999999999922e+01
8.700000000000000000e+02 4.748539999999999317e+00 1.483150000000000013e+01 2.453610000000000291e+00 4.456790000000000163e+01 3.339840000000000231e+01
8.710000000000000000e+02 4.858400000000000496e+00 1.426999999999999957e+01 2.770999999999999908e+00 4.803470000000000084e+01 3.006589999999999918e+01
8.720000000000000000e+02 3.784180000000000099e+00 1.436769999999999925e+01 2.526859999999999662e+00 4.604489999999999839e+01 3.327640000000000242e+01
8.730000000000000000e+02 4.333499999999999908e+00 1.458740000000000059e+01 2.575680000000000192e+00 4.693599999999999994e+01 3.156739999999999924e+01
8.740000000000000000e+02 4.052730000000000388e+00 1.340330000000000155e+01 2.648930000000000007e+00 4.592289999999999850e+01 3.397220000000000084e+01
8.750000000000000000e+02 4.821779999999999511e+00 1.351319999999999943e+01 2.624509999999999899e+00 4.615480000000000160e+01 3.288569999999999993e+01
8.760000000000000000e+02 5.297849999999999504e+00 1.389160000000000039e+01 2.209470000000000045e+00 4.521479999999999677e+01 3.338620000000000232e+01
8.770000000000000000e+02 4.846189999999999998e+00 1.356199999999999939e+01 2.197270000000000056e+00 4.969480000000000075e+01 2.969969999999999999e+01
8.780000000000000000e+02 5.529789999999999317e+00 1.484379999999999811e+01 1.782229999999999981e+00 4.628909999999999769e+01 3.155519999999999925e+01
8.790000000000000000e+02 4.785160000000000302e+00 1.506349999999999945e+01 2.380370000000000097e+00 4.561769999999999925e+01 3.215330000000000155e+01
8.800000000000000000e+02 4.541019999999999612e+00 1.572269999999999968e+01 1.843260000000000121e+00 4.644780000000000086e+01 3.144529999999999959e+01
8.810000000000000000e+02 4.296879999999999811e+00 1.472169999999999845e+01 3.759769999999999612e+00 4.626460000000000150e+01 3.095700000000000074e+01
8.820000000000000000e+02 5.078120000000000189e+00 1.547850000000000037e+01 2.966310000000000002e+00 4.606929999999999836e+01 3.040769999999999840e+01
8.830000000000000000e+02 4.357910000000000394e+00 1.473390000000000022e+01 2.844240000000000101e+00 4.483639999999999759e+01 3.322749999999999915e+01
8.840000000000000000e+02 3.332519999999999705e+00 1.640620000000000189e+01 2.587889999999999802e+00 4.835210000000000008e+01 2.932130000000000081e+01
8.850000000000000000e+02 3.161619999999999653e+00 1.597899999999999920e+01 2.465820000000000345e+00 4.526370000000000005e+01 3.312989999999999924e+01
8.860000000000000000e+02 4.528810000000000002e+00 1.409909999999999997e+01 3.198240000000000194e+00 4.517820000000000391e+01 3.299560000000000315e+01
8.870000000000000000e+02 5.065920000000000201e+00 1.397710000000000008e+01 2.368160000000000043e+00 4.969480000000000075e+01 2.889399999999999835e+01
8.880000000000000000e+02 5.554199999999999804e+00 1.591799999999999926e+01 1.672360000000000069e+00 4.747310000000000230e+01 2.938230000000000075e+01
8.890000000000000000e+02 4.052730000000000388e+00 1.563720000000000176e+01 2.172849999999999948e+00 4.812010000000000076e+01 3.001710000000000278e+01
8.900000000000000000e+02 4.711909999999999599e+00 1.511230000000000118e+01 3.332519999999999705e+00 4.825439999999999685e+01 2.858889999999999887e+01
8.910000000000000000e+02 4.785160000000000302e+00 1.650389999999999802e+01 2.722170000000000201e+00 4.820559999999999690e+01 2.778320000000000078e+01
8.920000000000000000e+02 5.541990000000000194e+00 1.497799999999999976e+01 2.453610000000000291e+00 4.528810000000000002e+01 3.173830000000000240e+01
8.930000000000000000e+02 5.908199999999999896e+00 1.575930000000000142e+01 2.307129999999999903e+00 4.743649999999999523e+01 2.858889999999999887e+01
8.940000000000000000e+02 5.358890000000000597e+00 1.616209999999999880e+01 2.209470000000000045e+00 4.987789999999999679e+01 2.639159999999999684e+01
8.950000000000000000e+02 5.419920000000000293e+00 1.646730000000000160e+01 2.343750000000000000e+00 4.880369999999999919e+01 2.696529999999999916e+01
8.960000000000000000e+02 5.236819999999999808e+00 1.601559999999999917e+01 2.099610000000000198e+00 4.848629999999999995e+01 2.816159999999999641e+01
8.970000000000000000e+02 4.663090000000000401e+00 1.665040000000000120e+01 2.490229999999999944e+00 4.904789999999999850e+01 2.714839999999999876e+01
8.980000000000000000e+02 4.626460000000000683e+00 1.568599999999999994e+01 3.356930000000000192e+00 4.648440000000000083e+01 2.984619999999999962e+01
8.990000000000000000e+02 4.077150000000000496e+00 1.763919999999999888e+01 2.551269999999999705e+00 4.630129999999999768e+01 2.943120000000000047e+01
9.000000000000000000e+02 5.932620000000000005e+00 1.602779999999999916e+01 2.746579999999999799e+00 4.738770000000000238e+01 2.790530000000000044e+01
9.010000000000000000e+02 5.590819999999999901e+00 1.667480000000000118e+01 2.746579999999999799e+00 4.525150000000000006e+01 2.973629999999999995e+01
9.020000000000000000e+02 5.310060000000000002e+00 1.667480000000000118e+01 2.307129999999999903e+00 4.761959999999999837e+01 2.808840000000000359e+01
9.030000000000000000e+02 4.760740000000000194e+00 1.602779999999999916e+01 2.246089999999999698e+00 4.455570000000000164e+01 3.240970000000000084e+01
9.040000000000000000e+02 5.004879999999999995e+00 1.634519999999999840e+01 2.502439999999999998e+00 4.918209999999999837e+01 2.696529999999999916e+01
9.050000000000000000e+02 5.761720000000000397e+00 1.719969999999999999e+01 2.441410000000000302e+00 4.503170000000000073e+01 2.956539999999999679e+01
9.060000000000000000e+02 6.433110000000000106e+00 1.695560000000000045e+01 2.160640000000000338e+00 4.741210000000000235e+01 2.703860000000000241e+01
9.070000000000000000e+02 4.382319999999999993e+00 1.706540000000000035e+01 2.355960000000000054e+00 4.715579999999999927e+01 2.904050000000000153e+01
9.080000000000000000e+02 5.249019999999999797e+00 1.755369999999999919e+01 2.087400000000000144e+00 4.804690000000000083e+01 2.706299999999999883e+01
9.090000000000000000e+02 6.152339999999999698e+00 1.597899999999999920e+01 2.270509999999999806e+00 4.653320000000000078e+01 2.906489999999999796e+01
9.100000000000000000e+02 5.554199999999999804e+00 1.699220000000000041e+01 2.233889999999999709e+00 4.597169999999999845e+01 2.924800000000000111e+01
9.110000000000000000e+02 6.225590000000000401e+00 1.611329999999999885e+01 2.429200000000000248e+00 4.725339999999999918e+01 2.797850000000000037e+01
9.120000000000000000e+02 6.848139999999999894e+00 1.677250000000000085e+01 2.282709999999999795e+00 4.699710000000000321e+01 2.709960000000000235e+01
9.130000000000000000e+02 5.554199999999999804e+00 1.584469999999999956e+01 2.819819999999999993e+00 4.675289999999999679e+01 2.902830000000000155e+01
9.140000000000000000e+02 5.480959999999999610e+00 1.740719999999999956e+01 1.733399999999999830e+00 5.026859999999999928e+01 2.510990000000000322e+01
9.150000000000000000e+02 6.652829999999999799e+00 1.782229999999999848e+01 1.831050000000000066e+00 4.802250000000000085e+01 2.567139999999999844e+01
9.160000000000000000e+02 6.469730000000000203e+00 1.644289999999999807e+01 1.574710000000000054e+00 4.873049999999999926e+01 2.678219999999999956e+01
9.170000000000000000e+02 5.432129999999999903e+00 1.655270000000000152e+01 1.672360000000000069e+00 5.104979999999999762e+01 2.529299999999999926e+01
9.180000000000000000e+02 6.042480000000000295e+00 1.744379999999999953e+01 1.892090000000000050e+00 4.914549999999999841e+01 2.547610000000000241e+01
9.190000000000000000e+02 5.310060000000000002e+00 1.650389999999999802e+01 2.258299999999999752e+00 4.804690000000000083e+01 2.788089999999999691e+01
9.200000000000000000e+02 5.859379999999999811e+00 1.669920000000000115e+01 2.429200000000000248e+00 4.886469999999999914e+01 2.614750000000000085e+01
9.210000000000000000e+02 4.370120000000000005e+00 1.715090000000000003e+01 2.160640000000000338e+00 4.813230000000000075e+01 2.818599999999999994e+01
9.220000000000000000e+02 5.249019999999999797e+00 1.662599999999999767e+01 2.905270000000000241e+00 4.870609999999999928e+01 2.651370000000000005e+01
9.230000000000000000e+02 5.395509999999999806e+00 1.718750000000000000e+01 2.075200000000000156e+00 4.511720000000000397e+01 3.022460000000000235e+01
9.240000000000000000e+02 5.334470000000000489e+00 1.860350000000000037e+01 2.331539999999999946e+00 4.904789999999999850e+01 2.468260000000000076e+01
9.250000000000000000e+02 4.919430000000000192e+00 1.853030000000000044e+01 1.977539999999999853e+00 4.698490000000000322e+01 2.758789999999999765e+01
9.260000000000000000e+02 6.311039999999999317e+00 1.699220000000000041e+01 2.587889999999999802e+00 4.936520000000000152e+01 2.474370000000000047e+01
9.270000000000000000e+02 5.346680000000000099e+00 1.929929999999999879e+01 2.246089999999999698e+00 4.748539999999999850e+01 2.562260000000000204e+01
9.280000000000000000e+02 5.053710000000000591e+00 1.799320000000000164e+01 2.465820000000000345e+00 4.915769999999999840e+01 2.532960000000000278e+01
9.290000000000000000e+02 5.273439999999999905e+00 1.872560000000000002e+01 2.490229999999999944e+00 4.739990000000000236e+01 2.611080000000000112e+01
9.300000000000000000e+02 5.224609999999999310e+00 1.866460000000000008e+01 3.112789999999999946e+00 4.622800000000000153e+01 2.676999999999999957e+01
9.310000000000000000e+02 5.676269999999999705e+00 1.860350000000000037e+01 2.282709999999999795e+00 4.615480000000000160e+01 2.728269999999999840e+01
9.320000000000000000e+02 6.298829999999999707e+00 1.840820000000000078e+01 2.270509999999999806e+00 4.636229999999999762e+01 2.666019999999999968e+01
9.330000000000000000e+02 6.616210000000000591e+00 1.813960000000000150e+01 2.136230000000000295e+00 4.840090000000000003e+01 2.470700000000000074e+01
9.340000000000000000e+02 6.457519999999999705e+00 1.859130000000000038e+01 2.038569999999999993e+00 4.728999999999999915e+01 2.562260000000000204e+01
9.350000000000000000e+02 5.932620000000000005e+00 1.818849999999999767e+01 2.526859999999999662e+00 4.873049999999999926e+01 2.462160000000000082e+01
9.360000000000000000e+02 4.187009999999999899e+00 1.870120000000000005e+01 2.172849999999999948e+00 4.888920000000000243e+01 2.604980000000000118e+01
9.370000000000000000e+02 5.151370000000000005e+00 1.695560000000000045e+01 1.928710000000000147e+00 4.775390000000000157e+01 2.821040000000000347e+01
9.380000000000000000e+02 6.274409999999999599e+00 1.658940000000000126e+01 2.246089999999999698e+00 5.003659999999999997e+01 2.485350000000000037e+01
9.390000000000000000e+02 5.554199999999999804e+00 1.751709999999999923e+01 2.673340000000000050e+00 5.000000000000000000e+01 2.425539999999999807e+01
9.400000000000000000e+02 5.456540000000000390e+00 1.872560000000000002e+01 1.745609999999999884e+00 4.987789999999999679e+01 2.419429999999999836e+01
9.410000000000000000e+02 6.262209999999999610e+00 1.925050000000000239e+01 1.513669999999999849e+00 4.929200000000000159e+01 2.368159999999999954e+01
9.420000000000000000e+02 6.665039999999999409e+00 1.918950000000000244e+01 2.075200000000000156e+00 4.918209999999999837e+01 2.288820000000000121e+01
9.430000000000000000e+02 5.993649999999999700e+00 1.959230000000000160e+01 2.062990000000000101e+00 4.862060000000000315e+01 2.373049999999999926e+01
9.440000000000000000e+02 7.141110000000000291e+00 2.158200000000000074e+01 2.026370000000000005e+00 4.771730000000000160e+01 2.153320000000000078e+01
9.450000000000000000e+02 6.250000000000000000e+00 1.975099999999999767e+01 1.501460000000000017e+00 4.739990000000000236e+01 2.509769999999999968e+01
9.460000000000000000e+02 6.677249999999999908e+00 2.022710000000000008e+01 1.513669999999999849e+00 4.924320000000000164e+01 2.233889999999999887e+01
9.470000000000000000e+02 6.884769999999999612e+00 1.943360000000000198e+01 2.343750000000000000e+00 4.774169999999999447e+01 2.359619999999999962e+01
9.480000000000000000e+02 5.957029999999999603e+00 2.017820000000000036e+01 2.001949999999999896e+00 4.886469999999999914e+01 2.299799999999999756e+01
9.490000000000000000e+02 6.665039999999999409e+00 1.895749999999999957e+01 2.514650000000000052e+00 4.930419999999999447e+01 2.255860000000000198e+01
9.500000000000000000e+02 5.517579999999999707e+00 1.923829999999999885e+01 2.734380000000000255e+00 4.688719999999999999e+01 2.562260000000000204e+01
9.510000000000000000e+02 5.175779999999999603e+00 2.038569999999999993e+01 2.062990000000000101e+00 4.986570000000000391e+01 2.250979999999999848e+01
9.520000000000000000e+02 4.919430000000000192e+00 2.005620000000000047e+01 2.001949999999999896e+00 4.858399999999999608e+01 2.443849999999999767e+01
9.530000000000000000e+02 5.053710000000000591e+00 1.922609999999999886e+01 1.879879999999999995e+00 4.752199999999999847e+01 2.631839999999999691e+01
9.540000000000000000e+02 4.785160000000000302e+00 2.012940000000000040e+01 1.892090000000000050e+00 4.597169999999999845e+01 2.722169999999999845e+01
9.550000000000000000e+02 7.885739999999999306e+00 2.009280000000000044e+01 1.318359999999999976e+00 5.070799999999999841e+01 1.999510000000000076e+01
9.560000000000000000e+02 7.153320000000000789e+00 1.945800000000000196e+01 2.026370000000000005e+00 4.752199999999999847e+01 2.384029999999999916e+01
9.570000000000000000e+02 6.152339999999999698e+00 1.983640000000000114e+01 2.038569999999999993e+00 4.833979999999999677e+01 2.363279999999999959e+01
9.580000000000000000e+02 5.554199999999999804e+00 1.961670000000000158e+01 2.197270000000000056e+00 4.991460000000000008e+01 2.271730000000000160e+01
9.590000000000000000e+02 5.749509999999999899e+00 2.084959999999999880e+01 1.782229999999999981e+00 4.803470000000000084e+01 2.358399999999999963e+01
9.600000000000000000e+02 6.237790000000000390e+00 2.089839999999999876e+01 2.209470000000000045e+00 4.749759999999999849e+01 2.315670000000000073e+01
9.610000000000000000e+02 4.760740000000000194e+00 2.244869999999999877e+01 2.880860000000000198e+00 4.958500000000000085e+01 2.032469999999999999e+01
9.620000000000000000e+02 5.847170000000000201e+00 2.144780000000000086e+01 2.355960000000000054e+00 4.882809999999999917e+01 2.152100000000000080e+01
9.630000000000000000e+02 6.433110000000000106e+00 2.080079999999999885e+01 2.001949999999999896e+00 4.920649999999999835e+01 2.155760000000000076e+01
9.640000000000000000e+02 6.262209999999999610e+00 2.125239999999999796e+01 2.197270000000000056e+00 4.967040000000000077e+01 2.061769999999999925e+01
9.650000000000000000e+02 6.652829999999999799e+00 2.156980000000000075e+01 1.965329999999999799e+00 4.721679999999999922e+01 2.259519999999999840e+01
9.660000000000000000e+02 6.921389999999999709e+00 2.110599999999999810e+01 2.282709999999999795e+00 4.746090000000000231e+01 2.222899999999999920e+01
9.670000000000000000e+02 5.993649999999999700e+00 1.967770000000000152e+01 2.246089999999999698e+00 4.962160000000000082e+01 2.246089999999999876e+01
9.680000000000000000e+02 6.188960000000000683e+00 2.021480000000000032e+01 2.221679999999999655e+00 4.737549999999999528e+01 2.399900000000000233e+01
9.690000000000000000e+02 5.212399999999999700e+00 2.164310000000000045e+01 1.794429999999999970e+00 4.746090000000000231e+01 2.388919999999999888e+01
9.700000000000000000e+02 5.322269999999999612e+00 2.181400000000000006e+01 1.611330000000000151e+00 4.948729999999999762e+01 2.176510000000000034e+01
9.710000000000000000e+02 5.761720000000000397e+00 2.142330000000000112e+01 2.172849999999999948e+00 4.742430000000000234e+01 2.321780000000000044e+01
9.720000000000000000e+02 6.909179999999999211e+00 2.095950000000000202e+01 2.185060000000000002e+00 5.026859999999999928e+01 1.967770000000000152e+01
9.730000000000000000e+02 6.127930000000000099e+00 2.279049999999999798e+01 2.429200000000000248e+00 5.042720000000000624e+01 1.822510000000000119e+01
9.740000000000000000e+02 6.066889999999999894e+00 2.097169999999999845e+01 2.368160000000000043e+00 5.054929999999999524e+01 2.004390000000000072e+01
9.750000000000000000e+02 5.712890000000000690e+00 2.304690000000000083e+01 1.745609999999999884e+00 4.896240000000000236e+01 2.053219999999999956e+01
9.760000000000000000e+02 6.201170000000000293e+00 2.319340000000000046e+01 1.916500000000000092e+00 4.951169999999999760e+01 1.917719999999999914e+01
9.770000000000000000e+02 4.846189999999999998e+00 2.228999999999999915e+01 2.673340000000000050e+00 4.901120000000000232e+01 2.117920000000000158e+01
9.780000000000000000e+02 6.628420000000000201e+00 2.351069999999999993e+01 1.940920000000000201e+00 5.041499999999999915e+01 1.750489999999999924e+01
9.790000000000000000e+02 5.249019999999999797e+00 2.319340000000000046e+01 2.197270000000000056e+00 4.980470000000000397e+01 1.955570000000000164e+01
9.800000000000000000e+02 5.065920000000000201e+00 2.441410000000000124e+01 2.014159999999999950e+00 4.786379999999999768e+01 2.064209999999999923e+01
9.810000000000000000e+02 6.652829999999999799e+00 2.327880000000000038e+01 2.124020000000000241e+00 5.118410000000000082e+01 1.676030000000000086e+01
9.820000000000000000e+02 5.090329999999999799e+00 2.479250000000000043e+01 2.563479999999999759e+00 4.958500000000000085e+01 1.796879999999999811e+01
9.830000000000000000e+02 5.627439999999999998e+00 2.313230000000000075e+01 2.478029999999999955e+00 4.870609999999999928e+01 2.005620000000000047e+01
9.840000000000000000e+02 5.761720000000000397e+00 2.253419999999999845e+01 2.624509999999999899e+00 4.892580000000000240e+01 2.015380000000000038e+01
9.850000000000000000e+02 6.018069999999999808e+00 2.366939999999999955e+01 2.465820000000000345e+00 4.863279999999999603e+01 1.921389999999999887e+01
9.860000000000000000e+02 5.432129999999999903e+00 2.473140000000000072e+01 2.124020000000000241e+00 4.970700000000000074e+01 1.800539999999999807e+01
9.870000000000000000e+02 7.177730000000000388e+00 2.386469999999999914e+01 2.954099999999999948e+00 4.565429999999999922e+01 2.034909999999999997e+01
9.880000000000000000e+02 6.127930000000000099e+00 2.506099999999999994e+01 2.844240000000000101e+00 4.968260000000000076e+01 1.628419999999999845e+01
9.890000000000000000e+02 5.468750000000000000e+00 2.639159999999999684e+01 2.844240000000000101e+00 4.881589999999999918e+01 1.647949999999999804e+01
9.900000000000000000e+02 6.030269999999999797e+00 2.607419999999999760e+01 2.307129999999999903e+00 4.854740000000000322e+01 1.704100000000000037e+01
9.910000000000000000e+02 6.274409999999999599e+00 2.678219999999999956e+01 2.062990000000000101e+00 4.759519999999999840e+01 1.728519999999999968e+01
9.920000000000000000e+02 5.444340000000000401e+00 2.684329999999999927e+01 2.124020000000000241e+00 4.804690000000000083e+01 1.754149999999999920e+01
9.930000000000000000e+02 5.407710000000000683e+00 2.808840000000000359e+01 2.185060000000000002e+00 4.868160000000000309e+01 1.563720000000000176e+01
9.940000000000000000e+02 5.981449999999999712e+00 2.670899999999999963e+01 2.282709999999999795e+00 4.635009999999999764e+01 1.867680000000000007e+01
9.950000000000000000e+02 6.005859999999999310e+00 2.730710000000000193e+01 3.161619999999999653e+00 4.749759999999999849e+01 1.602779999999999916e+01
9.960000000000000000e+02 5.273439999999999905e+00 2.689210000000000278e+01 2.502439999999999998e+00 4.610600000000000165e+01 1.922609999999999886e+01
9.970000000000000000e+02 5.847170000000000201e+00 2.600100000000000122e+01 2.758789999999999853e+00 4.685060000000000002e+01 1.854250000000000043e+01
9.980000000000000000e+02 5.249019999999999797e+00 2.808840000000000359e+01 2.770999999999999908e+00 4.595949999999999847e+01 1.793210000000000193e+01
9.990000000000000000e+02 5.773930000000000007e+00 2.821040000000000347e+01 2.026370000000000005e+00 4.482419999999999760e+01 1.916499999999999915e+01
1.000000000000000000e+03 7.116699999999999804e+00 2.763669999999999760e+01 2.270509999999999806e+00 4.727779999999999916e+01 1.569820000000000171e+01
1.001000000000000000e+03 5.993649999999999700e+00 2.620850000000000080e+01 2.465820000000000345e+00 4.777830000000000155e+01 1.755369999999999919e+01
1.002000000000000000e+03 5.883789999999999409e+00 2.871089999999999876e+01 2.124020000000000241e+00 4.678960000000000008e+01 1.649170000000000158e+01
1.003000000000000000e+03 5.859379999999999811e+00 2.897950000000000159e+01 1.538089999999999957e+00 4.553220000000000312e+01 1.809080000000000155e+01
1.004000000000000000e+03 7.836909999999999599e+00 2.766110000000000113e+01 2.246089999999999698e+00 4.406739999999999924e+01 1.818849999999999767e+01
1.005000000000000000e+03 7.128909999999999414e+00 2.871089999999999876e+01 1.855469999999999953e+00 4.627689999999999770e+01 1.602779999999999916e+01
1.006000000000000000e+03 6.042480000000000295e+00 2.889399999999999835e+01 1.818850000000000078e+00 4.669189999999999685e+01 1.655270000000000152e+01
1.007000000000000000e+03 5.310060000000000002e+00 2.879639999999999844e+01 3.002929999999999655e+00 4.666750000000000398e+01 1.622309999999999874e+01
1.008000000000000000e+03 5.346680000000000099e+00 2.974849999999999994e+01 2.404790000000000205e+00 4.576420000000000243e+01 1.673580000000000112e+01
1.009000000000000000e+03 6.250000000000000000e+00 3.089600000000000080e+01 2.734380000000000255e+00 4.790039999999999765e+01 1.221919999999999895e+01
1.010000000000000000e+03 5.102539999999999409e+00 3.146969999999999956e+01 3.015139999999999709e+00 4.714359999999999928e+01 1.326900000000000013e+01
1.011000000000000000e+03 5.566410000000000302e+00 3.000489999999999924e+01 2.673340000000000050e+00 4.678960000000000008e+01 1.496580000000000155e+01
1.012000000000000000e+03 6.896969999999999601e+00 3.135990000000000322e+01 2.539060000000000095e+00 4.820559999999999690e+01 1.099849999999999994e+01
1.013000000000000000e+03 6.005859999999999310e+00 3.167719999999999914e+01 2.917480000000000295e+00 4.523930000000000007e+01 1.416019999999999968e+01
1.014000000000000000e+03 5.517579999999999707e+00 3.161619999999999919e+01 2.478029999999999955e+00 4.722899999999999920e+01 1.315919999999999845e+01
1.015000000000000000e+03 5.456540000000000390e+00 3.376460000000000150e+01 2.465820000000000345e+00 4.490970000000000084e+01 1.340330000000000155e+01
1.016000000000000000e+03 5.712890000000000690e+00 3.371580000000000155e+01 2.197270000000000056e+00 4.830320000000000391e+01 1.007080000000000020e+01
1.017000000000000000e+03 5.920410000000000394e+00 3.317869999999999919e+01 3.283689999999999998e+00 4.404299999999999926e+01 1.357419999999999938e+01
1.018000000000000000e+03 5.566410000000000302e+00 3.314209999999999923e+01 3.222660000000000302e+00 4.493410000000000082e+01 1.313479999999999848e+01
1.019000000000000000e+03 6.311039999999999317e+00 3.365480000000000160e+01 2.441410000000000302e+00 4.542240000000000322e+01 1.217040000000000077e+01
1.020000000000000000e+03 5.566410000000000302e+00 3.419189999999999685e+01 2.795409999999999950e+00 4.591060000000000230e+01 1.153560000000000052e+01
1.021000000000000000e+03 5.603029999999999511e+00 3.477779999999999916e+01 2.331539999999999946e+00 4.661870000000000402e+01 1.066890000000000072e+01
1.022000000000000000e+03 5.273439999999999905e+00 3.458249999999999602e+01 2.709960000000000147e+00 4.488530000000000086e+01 1.254879999999999818e+01
1.023000000000000000e+03 5.712890000000000690e+00 3.535159999999999769e+01 1.794429999999999970e+00 4.654540000000000077e+01 1.059569999999999901e+01
1.024000000000000000e+03 5.444340000000000401e+00 3.520510000000000161e+01 3.283689999999999998e+00 4.384770000000000323e+01 1.221919999999999895e+01
1.025000000000000000e+03 6.518549999999999400e+00 3.458249999999999602e+01 3.027339999999999698e+00 4.174800000000000466e+01 1.412349999999999994e+01
1.026000000000000000e+03 5.187990000000000101e+00 3.647460000000000235e+01 4.089360000000000106e+00 4.062500000000000000e+01 1.362299999999999933e+01
1.027000000000000000e+03 6.262209999999999610e+00 3.719480000000000075e+01 3.332519999999999705e+00 4.169919999999999760e+01 1.151120000000000054e+01
1.028000000000000000e+03 5.834960000000000591e+00 3.608399999999999608e+01 3.161619999999999653e+00 4.261469999999999914e+01 1.230470000000000041e+01
1.029000000000000000e+03 5.175779999999999603e+00 3.691409999999999769e+01 2.709960000000000147e+00 4.332280000000000086e+01 1.187739999999999974e+01
1.030000000000000000e+03 4.138180000000000192e+00 3.800049999999999528e+01 2.819819999999999993e+00 4.078370000000000317e+01 1.425780000000000136e+01
1.031000000000000000e+03 5.346680000000000099e+00 3.623049999999999926e+01 3.430180000000000007e+00 4.353029999999999688e+01 1.146240000000000059e+01
1.032000000000000000e+03 3.808589999999999698e+00 3.845210000000000150e+01 2.709960000000000147e+00 4.335940000000000083e+01 1.166990000000000016e+01
1.033000000000000000e+03 5.627439999999999998e+00 3.834230000000000160e+01 2.954099999999999948e+00 4.030760000000000076e+01 1.276859999999999928e+01
1.034000000000000000e+03 4.431149999999999700e+00 3.853759999999999764e+01 3.112789999999999946e+00 4.362789999999999679e+01 1.029049999999999976e+01
1.035000000000000000e+03 4.956050000000000288e+00 3.857419999999999760e+01 3.234859999999999847e+00 4.189450000000000074e+01 1.134030000000000094e+01
1.036000000000000000e+03 4.138180000000000192e+00 3.975830000000000553e+01 3.540039999999999853e+00 4.212650000000000006e+01 1.043700000000000117e+01
1.037000000000000000e+03 4.443359999999999310e+00 4.177250000000000085e+01 3.125000000000000000e+00 4.050289999999999679e+01 1.015620000000000012e+01
1.038000000000000000e+03 4.663090000000000401e+00 4.063719999999999999e+01 2.807620000000000005e+00 4.199220000000000397e+01 9.899900000000000588e+00
1.039000000000000000e+03 4.028319999999999901e+00 4.123539999999999850e+01 3.283689999999999998e+00 4.200439999999999685e+01 9.448240000000000194e+00
1.040000000000000000e+03 3.564450000000000340e+00 4.190670000000000073e+01 2.819819999999999993e+00 4.003909999999999769e+01 1.166990000000000016e+01
1.041000000000000000e+03 3.942869999999999653e+00 4.193120000000000402e+01 3.308110000000000106e+00 4.038089999999999691e+01 1.043700000000000117e+01
1.042000000000000000e+03 2.990720000000000045e+00 4.349370000000000402e+01 3.259279999999999955e+00 3.756099999999999994e+01 1.269530000000000136e+01
1.043000000000000000e+03 3.381350000000000300e+00 4.646000000000000085e+01 2.209470000000000045e+00 3.826899999999999835e+01 9.680180000000000007e+00
1.044000000000000000e+03 3.247069999999999901e+00 4.343260000000000076e+01 3.576660000000000394e+00 3.926999999999999602e+01 1.047359999999999935e+01
1.045000000000000000e+03 3.271480000000000388e+00 4.588620000000000232e+01 2.990720000000000045e+00 3.979489999999999839e+01 8.056639999999999802e+00
1.046000000000000000e+03 3.356930000000000192e+00 4.512939999999999685e+01 3.747560000000000002e+00 3.961180000000000234e+01 8.154300000000000992e+00
1.047000000000000000e+03 3.430180000000000007e+00 4.713129999999999598e+01 2.795409999999999950e+00 3.875730000000000075e+01 7.885739999999999306e+00
1.048000000000000000e+03 3.308110000000000106e+00 4.755859999999999843e+01 2.795409999999999950e+00 3.765870000000000317e+01 8.679199999999999804e+00
1.049000000000000000e+03 4.394529999999999603e+00 4.913330000000000553e+01 2.893069999999999808e+00 3.593750000000000000e+01 7.641599999999999504e+00
1.050000000000000000e+03 3.405759999999999899e+00 4.857179999999999609e+01 3.637700000000000156e+00 3.570559999999999690e+01 8.679199999999999804e+00
1.051000000000000000e+03 3.149409999999999599e+00 5.093990000000000151e+01 4.040529999999999511e+00 3.491210000000000235e+01 6.958010000000000694e+00
1.052000000000000000e+03 3.479000000000000092e+00 5.062259999999999849e+01 3.149409999999999599e+00 3.569339999999999691e+01 7.055659999999999599e+00
1.053000000000000000e+03 2.368160000000000043e+00 5.150150000000000006e+01 3.320310000000000095e+00 3.436280000000000001e+01 8.447269999999999612e+00
1.054000000000000000e+03 2.795409999999999950e+00 5.249020000000000152e+01 2.978520000000000056e+00 3.522950000000000159e+01 6.506349999999999412e+00
1.055000000000000000e+03 3.564450000000000340e+00 5.333250000000000313e+01 3.540039999999999853e+00 3.216550000000000153e+01 7.397460000000000591e+00
1.056000000000000000e+03 3.259279999999999955e+00 5.399169999999999447e+01 3.234859999999999847e+00 3.271479999999999677e+01 6.799320000000000697e+00
1.057000000000000000e+03 3.027339999999999698e+00 5.471189999999999998e+01 3.466799999999999660e+00 3.291020000000000323e+01 5.883789999999999409e+00
1.058000000000000000e+03 2.514650000000000052e+00 5.413820000000000476e+01 4.406740000000000101e+00 3.200679999999999836e+01 6.933590000000000586e+00
1.059000000000000000e+03 2.331539999999999946e+00 5.645750000000000313e+01 3.796390000000000153e+00 3.170169999999999888e+01 5.712890000000000690e+00
1.060000000000000000e+03 2.368160000000000043e+00 5.902100000000000080e+01 2.795409999999999950e+00 3.059080000000000155e+01 5.224609999999999310e+00
1.061000000000000000e+03 2.539060000000000095e+00 5.817870000000000630e+01 2.954099999999999948e+00 3.013919999999999888e+01 6.188960000000000683e+00
1.062000000000000000e+03 1.696780000000000177e+00 5.930180000000000717e+01 2.770999999999999908e+00 3.078610000000000113e+01 5.444340000000000401e+00
1.063000000000000000e+03 2.001949999999999896e+00 5.872800000000000153e+01 3.955079999999999707e+00 3.059080000000000155e+01 4.724120000000000097e+00
1.064000000000000000e+03 2.465820000000000345e+00 5.931400000000000006e+01 5.310060000000000002e+00 2.874760000000000204e+01 4.162600000000000300e+00
1.065000000000000000e+03 3.076169999999999849e+00 5.916749999999999687e+01 5.126949999999999896e+00 2.852779999999999916e+01 4.101560000000000095e+00
1.066000000000000000e+03 2.587889999999999802e+00 5.933840000000000003e+01 6.152339999999999698e+00 2.722169999999999845e+01 4.699709999999999610e+00
1.067000000000000000e+03 2.209470000000000045e+00 6.265870000000000317e+01 4.663090000000000401e+00 2.650150000000000006e+01 3.967289999999999761e+00
1.068000000000000000e+03 2.038569999999999993e+00 6.270750000000000313e+01 5.957029999999999603e+00 2.624510000000000076e+01 3.051759999999999806e+00
1.069000000000000000e+03 2.612299999999999844e+00 6.231689999999999685e+01 5.310060000000000002e+00 2.613530000000000086e+01 3.625490000000000101e+00
1.070000000000000000e+03 3.137210000000000054e+00 6.352539999999999765e+01 5.029300000000000104e+00 2.454830000000000112e+01 3.759769999999999612e+00
1.071000000000000000e+03 2.197270000000000056e+00 6.652830000000000155e+01 4.650879999999999903e+00 2.296140000000000114e+01 3.662109999999999754e+00
1.072000000000000000e+03 3.015139999999999709e+00 6.527100000000000080e+01 4.553220000000000489e+00 2.366939999999999955e+01 3.491210000000000147e+00
1.073000000000000000e+03 2.026370000000000005e+00 6.755370000000000630e+01 4.528810000000000002e+00 2.301030000000000086e+01 2.880860000000000198e+00
1.074000000000000000e+03 2.929689999999999905e+00 6.678470000000000084e+01 5.053710000000000591e+00 2.253419999999999845e+01 2.697750000000000092e+00
1.075000000000000000e+03 1.794429999999999970e+00 6.883540000000000703e+01 4.370120000000000005e+00 2.167970000000000041e+01 3.320310000000000095e+00
1.076000000000000000e+03 2.294919999999999849e+00 7.015380000000000393e+01 4.345699999999999896e+00 2.132570000000000121e+01 1.879879999999999995e+00
1.077000000000000000e+03 2.172849999999999948e+00 7.091060000000000230e+01 4.528810000000000002e+00 1.987299999999999756e+01 2.514650000000000052e+00
1.078000000000000000e+03 2.124020000000000241e+00 7.032469999999999288e+01 5.053710000000000591e+00 1.939700000000000202e+01 3.100589999999999957e+00
1.079000000000000000e+03 1.574710000000000054e+00 7.036129999999999995e+01 5.883789999999999409e+00 1.983640000000000114e+01 2.343750000000000000e+00
1.080000000000000000e+03 2.368160000000000043e+00 6.998290000000000077e+01 7.031250000000000000e+00 1.881099999999999994e+01 1.806640000000000024e+00
1.081000000000000000e+03 1.757809999999999873e+00 7.228999999999999204e+01 6.164550000000000196e+00 1.765139999999999887e+01 2.136230000000000295e+00
1.082000000000000000e+03 2.001949999999999896e+00 7.318120000000000402e+01 5.651860000000000106e+00 1.633300000000000196e+01 2.832030000000000047e+00
1.083000000000000000e+03 1.940920000000000201e+00 7.385249999999999204e+01 5.737300000000000288e+00 1.646730000000000160e+01 2.001949999999999896e+00
1.084000000000000000e+03 1.660160000000000080e+00 7.464600000000000080e+01 5.786129999999999995e+00 1.651610000000000156e+01 1.391599999999999948e+00
1.085000000000000000e+03 1.696780000000000177e+00 7.388920000000000243e+01 6.616210000000000591e+00 1.618650000000000233e+01 1.611330000000000151e+00
1.086000000000000000e+03 1.879879999999999995e+00 7.667239999999999611e+01 4.345699999999999896e+00 1.578369999999999962e+01 1.318359999999999976e+00
1.087000000000000000e+03 2.148439999999999905e+00 7.723390000000000555e+01 4.797359999999999403e+00 1.398929999999999829e+01 1.831050000000000066e+00
1.088000000000000000e+03 2.624509999999999899e+00 7.524410000000000309e+01 6.811519999999999797e+00 1.413570000000000171e+01 1.184080000000000021e+00
1.089000000000000000e+03 1.940920000000000201e+00 7.780759999999999366e+01 5.383300000000000196e+00 1.383060000000000045e+01 1.037600000000000078e+00
1.090000000000000000e+03 2.331539999999999946e+00 7.813719999999999288e+01 4.833980000000000388e+00 1.336670000000000158e+01 1.330570000000000030e+00
1.091000000000000000e+03 2.600099999999999856e+00 7.807620000000000005e+01 5.773930000000000007e+00 1.241460000000000008e+01 1.135249999999999870e+00
1.092000000000000000e+03 1.818850000000000078e+00 7.735600000000000875e+01 5.212399999999999700e+00 1.456300000000000061e+01 1.049800000000000066e+00
1.093000000000000000e+03 1.440430000000000099e+00 7.806399999999999295e+01 5.603029999999999511e+00 1.357419999999999938e+01 1.318359999999999976e+00
1.094000000000000000e+03 1.464840000000000142e+00 7.904050000000000864e+01 5.700680000000000192e+00 1.174319999999999986e+01 2.050780000000000047e+00
1.095000000000000000e+03 1.330570000000000030e+00 7.991939999999999600e+01 5.615230000000000388e+00 1.180419999999999980e+01 1.330570000000000030e+00
1.096000000000000000e+03 1.831050000000000066e+00 7.998049999999999216e+01 5.932620000000000005e+00 1.104739999999999966e+01 1.208500000000000130e+00
1.097000000000000000e+03 1.867680000000000007e+00 8.035890000000000555e+01 6.091310000000000002e+00 1.074220000000000041e+01 9.399410000000000265e-01
1.098000000000000000e+03 1.489260000000000028e+00 8.256839999999999691e+01 5.200199999999999712e+00 9.765620000000000189e+00 9.765619999999999301e-01
1.099000000000000000e+03 1.611330000000000151e+00 8.178709999999999525e+01 6.188960000000000683e+00 9.826660000000000394e+00 5.859379999999999589e-01
1.100000000000000000e+03 1.574710000000000054e+00 8.344729999999999848e+01 4.028319999999999901e+00 1.038819999999999943e+01 5.615229999999999944e-01
1.101000000000000000e+03 9.765619999999999301e-01 8.459470000000000312e+01 4.577640000000000597e+00 9.057620000000000005e+00 7.934569999999999679e-01
1.102000000000000000e+03 9.399410000000000265e-01 8.396000000000000796e+01 5.065920000000000201e+00 9.497070000000000789e+00 5.371090000000000586e-01
1.103000000000000000e+03 1.696780000000000177e+00 8.438719999999999288e+01 4.821779999999999511e+00 8.752439999999999998e+00 3.417970000000000175e-01
1.104000000000000000e+03 2.001949999999999896e+00 8.405759999999999366e+01 6.237790000000000390e+00 7.348629999999999995e+00 3.540039999999999853e-01
1.105000000000000000e+03 2.148439999999999905e+00 8.519290000000000873e+01 5.187990000000000101e+00 7.055659999999999599e+00 4.150390000000000468e-01
1.106000000000000000e+03 1.696780000000000177e+00 8.507080000000000553e+01 4.821779999999999511e+00 8.154300000000000992e+00 2.563480000000000203e-01
1.107000000000000000e+03 1.940920000000000201e+00 8.571779999999999688e+01 5.847170000000000201e+00 6.054689999999999905e+00 4.394529999999999825e-01
1.108000000000000000e+03 1.232910000000000172e+00 8.498539999999999850e+01 7.543950000000000600e+00 5.883789999999999409e+00 3.540039999999999853e-01
1.109000000000000000e+03 1.403810000000000002e+00 8.712160000000000082e+01 6.115720000000000489e+00 5.041500000000000092e+00 3.173829999999999707e-01
1.110000000000000000e+03 9.643550000000000733e-01 8.668209999999999127e+01 6.176759999999999806e+00 5.529789999999999317e+00 6.469730000000000203e-01
1.111000000000000000e+03 1.123049999999999882e+00 8.714600000000000080e+01 6.677249999999999908e+00 4.663090000000000401e+00 3.906250000000000000e-01
1.112000000000000000e+03 1.550289999999999946e+00 8.715819999999999368e+01 7.055659999999999599e+00 4.028319999999999901e+00 2.075200000000000100e-01
1.113000000000000000e+03 1.550289999999999946e+00 8.695069999999999766e+01 6.689449999999999896e+00 4.541019999999999612e+00 2.685549999999999882e-01
1.114000000000000000e+03 1.135249999999999870e+00 8.881839999999999691e+01 6.103519999999999612e+00 3.881840000000000401e+00 6.103519999999999779e-02
1.115000000000000000e+03 8.422850000000000614e-01 8.984380000000000166e+01 6.030269999999999797e+00 3.149409999999999599e+00 1.342770000000000075e-01
1.116000000000000000e+03 7.568359999999999532e-01 9.145510000000000161e+01 5.029300000000000104e+00 2.661129999999999995e+00 9.765619999999999856e-02
1.117000000000000000e+03 1.562500000000000000e+00 8.880620000000000402e+01 6.469730000000000203e+00 2.929689999999999905e+00 2.319340000000000013e-01
1.118000000000000000e+03 1.477049999999999974e+00 9.078369999999999607e+01 5.761720000000000397e+00 1.965329999999999799e+00 1.220700000000000084e-02
1.119000000000000000e+03 1.110839999999999828e+00 9.105219999999999914e+01 5.383300000000000196e+00 2.441410000000000302e+00 1.220700000000000084e-02
1.120000000000000000e+03 7.568359999999999532e-01 9.174799999999999045e+01 5.310060000000000002e+00 2.099610000000000198e+00 8.544920000000000293e-02
1.121000000000000000e+03 5.981450000000000378e-01 9.096680000000000632e+01 6.774900000000000588e+00 1.574710000000000054e+00 8.544920000000000293e-02
1.122000000000000000e+03 5.859379999999999589e-01 9.189450000000000784e+01 6.494139999999999802e+00 1.000979999999999981e+00 2.441410000000000108e-02
1.123000000000000000e+03 9.033200000000000118e-01 9.116209999999999525e+01 6.298829999999999707e+00 1.586910000000000043e+00 4.882809999999999928e-02
1.124000000000000000e+03 4.638670000000000293e-01 9.267579999999999529e+01 5.895999999999999908e+00 9.521480000000001054e-01 1.220700000000000084e-02
1.125000000000000000e+03 9.887699999999999267e-01 9.246829999999999927e+01 5.456540000000000390e+00 1.074219999999999953e+00 1.220700000000000084e-02
1.126000000000000000e+03 4.760740000000000527e-01 9.421389999999999532e+01 4.638670000000000293e+00 6.713870000000000671e-01 0.000000000000000000e+00
1.127000000000000000e+03 4.150390000000000468e-01 9.346920000000000073e+01 5.676269999999999705e+00 4.394529999999999825e-01 0.000000000000000000e+00
1.128000000000000000e+03 5.493160000000000265e-01 9.124759999999999138e+01 7.946780000000000399e+00 2.563480000000000203e-01 0.000000000000000000e+00
1.129000000000000000e+03 4.272459999999999591e-01 9.373780000000000712e+01 5.786129999999999995e+00 4.882809999999999928e-02 0.000000000000000000e+00
1.130000000000000000e+03 6.713870000000000671e-01 9.147950000000000159e+01 7.592769999999999797e+00 2.563480000000000203e-01 0.000000000000000000e+00
1.131000000000000000e+03 6.713870000000000671e-01 9.373780000000000712e+01 5.566410000000000302e+00 2.441410000000000108e-02 0.000000000000000000e+00
1.132000000000000000e+03 5.126950000000000118e-01 9.440919999999999845e+01 5.065920000000000201e+00 1.220700000000000084e-02 0.000000000000000000e+00
1.133000000000000000e+03 5.249019999999999797e-01 9.331049999999999045e+01 6.164550000000000196e+00 0.000000000000000000e+00 0.000000000000000000e+00
1.134000000000000000e+03 4.638670000000000293e-01 9.232179999999999609e+01 7.214360000000000106e+00 0.000000000000000000e+00 0.000000000000000000e+00
1.135000000000000000e+03 5.615229999999999944e-01 9.304200000000000159e+01 6.396480000000000388e+00 0.000000000000000000e+00 0.000000000000000000e+00
1.136000000000000000e+03 3.784179999999999766e-01 9.337160000000000082e+01 6.250000000000000000e+00 0.000000000000000000e+00 0.000000000000000000e+00
1.137000000000000000e+03 3.662110000000000087e-01 9.375000000000000000e+01 5.883789999999999409e+00 0.000000000000000000e+00 0.000000000000000000e+00
1.138000000000000000e+03 5.249019999999999797e-01 9.504390000000000782e+01 4.431149999999999700e+00 0.000000000000000000e+00 0.000000000000000000e+00
1.139000000000000000e+03 4.760740000000000527e-01 9.398189999999999600e+01 5.541990000000000194e+00 0.000000000000000000e+00 0.000000000000000000e+00
1.140000000000000000e+03 4.516600000000000059e-01 9.425050000000000239e+01 5.297849999999999504e+00 0.000000000000000000e+00 0.000000000000000000e+00
1.141000000000000000e+03 4.394529999999999825e-01 9.409180000000000632e+01 5.468750000000000000e+00 0.000000000000000000e+00 0.000000000000000000e+00
1.142000000000000000e+03 3.051760000000000028e-01 9.406740000000000634e+01 5.627439999999999998e+00 0.000000000000000000e+00 0.000000000000000000e+00
1.143000000000000000e+03 4.760740000000000527e-01 9.373780000000000712e+01 5.786129999999999995e+00 0.000000000000000000e+00 0.000000000000000000e+00
1.144000000000000000e+03 4.150390000000000468e-01 9.321290000000000475e+01 6.372070000000000789e+00 0.000000000000000000e+00 0.000000000000000000e+00
1.145000000000000000e+03 3.662110000000000087e-01 9.414059999999999206e+01 5.493159999999999599e+00 0.000000000000000000e+00 0.000000000000000000e+00
1.146000000000000000e+03 3.784179999999999766e-01 9.372560000000000002e+01 5.895999999999999908e+00 0.000000000000000000e+00 0.000000000000000000e+00
1.147000000000000000e+03 3.295899999999999941e-01 9.490970000000000084e+01 4.760740000000000194e+00 0.000000000000000000e+00 0.000000000000000000e+00
1.148000000000000000e+03 4.028320000000000234e-01 9.412839999999999918e+01 5.468750000000000000e+00 0.000000000000000000e+00 0.000000000000000000e+00
1.149000000000000000e+03 2.197269999999999779e-01 9.498290000000000077e+01 4.797359999999999403e+00 0.000000000000000000e+00 0.000000000000000000e+00
1.150000000000000000e+03 3.906250000000000000e-01 9.400629999999999598e+01 5.603029999999999511e+00 0.000000000000000000e+00 0.000000000000000000e+00
1.151000000000000000e+03 5.249019999999999797e-01 9.396970000000000312e+01 5.505370000000000097e+00 0.000000000000000000e+00 0.000000000000000000e+00
1.152000000000000000e+03 4.394529999999999825e-01 9.460450000000000159e+01 4.956050000000000288e+00 0.000000000000000000e+00 0.000000000000000000e+00
1.153000000000000000e+03 5.615229999999999944e-01 9.487299999999999045e+01 4.565430000000000099e+00 0.000000000000000000e+00 0.000000000000000000e+00
1.154000000000000000e+03 5.615229999999999944e-01 9.327389999999999759e+01 6.164550000000000196e+00 0.000000000000000000e+00 0.000000000000000000e+00
1.155000000000000000e+03 7.202150000000000496e-01 9.371340000000000714e+01 5.566410000000000302e+00 0.000000000000000000e+00 0.000000000000000000e+00
1.156000000000000000e+03 4.272459999999999591e-01 9.462890000000000157e+01 4.943850000000000300e+00 0.000000000000000000e+00 0.000000000000000000e+00
1.157000000000000000e+03 3.295899999999999941e-01 9.324949999999999761e+01 6.420900000000000496e+00 0.000000000000000000e+00 0.000000000000000000e+00
1.158000000000000000e+03 4.272459999999999591e-01 9.444580000000000553e+01 5.126949999999999896e+00 0.000000000000000000e+00 0.000000000000000000e+00
1.159000000000000000e+03 3.051760000000000028e-01 9.188230000000000075e+01 7.812500000000000000e+00 0.000000000000000000e+00 0.000000000000000000e+00
1.160000000000000000e+03 5.737299999999999622e-01 9.337160000000000082e+01 6.054689999999999905e+00 0.000000000000000000e+00 0.000000000000000000e+00
1.161000000000000000e+03 5.004879999999999329e-01 9.459229999999999450e+01 4.907230000000000203e+00 0.000000000000000000e+00 0.000000000000000000e+00
1.162000000000000000e+03 8.056640000000000468e-01 9.339600000000000080e+01 5.798339999999999606e+00 0.000000000000000000e+00 0.000000000000000000e+00
1.163000000000000000e+03 4.394529999999999825e-01 9.499509999999999366e+01 4.565430000000000099e+00 0.000000000000000000e+00 0.000000000000000000e+00
1.164000000000000000e+03 6.469730000000000203e-01 9.415279999999999916e+01 5.200199999999999712e+00 0.000000000000000000e+00 0.000000000000000000e+00
1.165000000000000000e+03 6.225589999999999735e-01 9.423829999999999529e+01 5.139160000000000394e+00 0.000000000000000000e+00 0.000000000000000000e+00
1.166000000000000000e+03 5.004879999999999329e-01 9.422610000000000241e+01 5.273439999999999905e+00 0.000000000000000000e+00 0.000000000000000000e+00
1.167000000000000000e+03 5.737299999999999622e-01 9.468990000000000862e+01 4.736329999999999707e+00 0.000000000000000000e+00 0.000000000000000000e+00
1.168000000000000000e+03 5.737299999999999622e-01 9.461669999999999447e+01 4.809569999999999901e+00 0.000000000000000000e+00 0.000000000000000000e+00
1.169000000000000000e+03 3.417970000000000175e-01 9.498290000000000077e+01 4.675290000000000390e+00 0.000000000000000000e+00 0.000000000000000000e+00
1.170000000000000000e+03 4.516600000000000059e-01 9.624020000000000152e+01 3.308110000000000106e+00 0.000000000000000000e+00 0.000000000000000000e+00
1.171000000000000000e+03 5.493160000000000265e-01 9.456790000000000873e+01 4.882810000000000095e+00 0.000000000000000000e+00 0.000000000000000000e+00
1.172000000000000000e+03 4.272459999999999591e-01 9.459229999999999450e+01 4.980470000000000397e+00 0.000000000000000000e+00 0.000000000000000000e+00
1.173000000000000000e+03 5.615229999999999944e-01 9.411620000000000630e+01 5.322269999999999612e+00 0.000000000000000000e+00 0.000000000000000000e+00
1.174000000000000000e+03 6.347659999999999414e-01 9.366459999999999297e+01 5.700680000000000192e+00 0.000000000000000000e+00 0.000000000000000000e+00
1.175000000000000000e+03 4.394529999999999825e-01 9.547119999999999607e+01 4.089360000000000106e+00 0.000000000000000000e+00 0.000000000000000000e+00
1.176000000000000000e+03 5.004879999999999329e-01 9.511719999999999686e+01 4.382319999999999993e+00 0.000000000000000000e+00 0.000000000000000000e+00
1.177000000000000000e+03 5.981450000000000378e-01 9.555660000000000309e+01 3.845210000000000239e+00 0.000000000000000000e+00 0.000000000000000000e+00
1.178000000000000000e+03 4.882809999999999651e-01 9.433589999999999520e+01 5.175779999999999603e+00 0.000000000000000000e+00 0.000000000000000000e+00
1.179000000000000000e+03 3.906250000000000000e-01 9.516599999999999682e+01 4.443359999999999310e+00 0.000000000000000000e+00 0.000000000000000000e+00
1.180000000000000000e+03 4.516600000000000059e-01 9.454350000000000875e+01 5.004879999999999995e+00 0.000000000000000000e+00 0.000000000000000000e+00
1.181000000000000000e+03 5.004879999999999329e-01 9.537350000000000705e+01 4.125980000000000203e+00 0.000000000000000000e+00 0.000000000000000000e+00
1.182000000000000000e+03 8.056640000000000468e-01 9.385989999999999611e+01 5.334470000000000489e+00 0.000000000000000000e+00 0.000000000000000000e+00
1.183000000000000000e+03 3.540039999999999853e-01 9.542239999999999611e+01 4.223629999999999995e+00 0.000000000000000000e+00 0.000000000000000000e+00
1.184000000000000000e+03 6.958010000000000028e-01 9.499509999999999366e+01 4.309079999999999799e+00 0.000000000000000000e+00 0.000000000000000000e+00
1.185000000000000000e+03 4.882809999999999651e-01 9.588620000000000232e+01 3.625490000000000101e+00 0.000000000000000000e+00 0.000000000000000000e+00
1.186000000000000000e+03 7.568359999999999532e-01 9.515380000000000393e+01 4.089360000000000106e+00 0.000000000000000000e+00 0.000000000000000000e+00
1.187000000000000000e+03 5.493160000000000265e-01 9.287109999999999843e+01 6.579590000000000494e+00 0.000000000000000000e+00 0.000000000000000000e+00
1.188000000000000000e+03 4.272459999999999591e-01 9.351810000000000400e+01 6.054689999999999905e+00 0.000000000000000000e+00 0.000000000000000000e+00
1.189000000000000000e+03 4.028320000000000234e-01 9.467770000000000152e+01 4.919430000000000192e+00 0.000000000000000000e+00 0.000000000000000000e+00
1.190000000000000000e+03 8.911129999999999329e-01 9.495850000000000080e+01 4.150390000000000690e+00 0.000000000000000000e+00 0.000000000000000000e+00
1.191000000000000000e+03 3.662110000000000087e-01 9.605709999999999127e+01 3.576660000000000394e+00 0.000000000000000000e+00 0.000000000000000000e+00
1.192000000000000000e+03 5.859379999999999589e-01 9.594729999999999848e+01 3.466799999999999660e+00 0.000000000000000000e+00 0.000000000000000000e+00
1.193000000000000000e+03 4.272459999999999591e-01 9.562990000000000634e+01 3.942869999999999653e+00 0.000000000000000000e+00 0.000000000000000000e+00
1.194000000000000000e+03 4.150390000000000468e-01 9.552000000000001023e+01 4.064939999999999998e+00 0.000000000000000000e+00 0.000000000000000000e+00
1.195000000000000000e+03 4.272459999999999591e-01 9.401859999999999218e+01 5.554199999999999804e+00 0.000000000000000000e+00 0.000000000000000000e+00
1.196000000000000000e+03 4.882809999999999651e-01 9.520260000000000389e+01 4.309079999999999799e+00 0.000000000000000000e+00 0.000000000000000000e+00
1.197000000000000000e+03 4.882809999999999651e-01 9.558109999999999218e+01 3.930659999999999599e+00 0.000000000000000000e+00 0.000000000000000000e+00
1.198000000000000000e+03 5.859379999999999589e-01 9.543460000000000321e+01 3.979490000000000194e+00 0.000000000000000000e+00 0.000000000000000000e+00
1.199000000000000000e+03 3.906250000000000000e-01 9.598390000000000555e+01 3.625490000000000101e+00 0.000000000000000000e+00 0.000000000000000000e+00
1.200000000000000000e+03 9.399410000000000265e-01 9.477540000000000475e+01 4.284670000000000201e+00 0.000000000000000000e+00 0.000000000000000000e+00
1.201000000000000000e+03 1.013179999999999970e+00 9.527590000000000714e+01 3.710939999999999905e+00 0.000000000000000000e+00 0.000000000000000000e+00
1.202000000000000000e+03 6.347659999999999414e-01 9.498290000000000077e+01 4.382319999999999993e+00 0.000000000000000000e+00 0.000000000000000000e+00
1.203000000000000000e+03 5.493160000000000265e-01 9.610600000000000875e+01 3.344729999999999759e+00 0.000000000000000000e+00 0.000000000000000000e+00
1.204000000000000000e+03 3.417970000000000175e-01 9.644780000000000086e+01 3.210450000000000248e+00 0.000000000000000000e+00 0.000000000000000000e+00
1.205000000000000000e+03 3.540039999999999853e-01 9.588620000000000232e+01 3.759769999999999612e+00 0.000000000000000000e+00 0.000000000000000000e+00
1.206000000000000000e+03 3.540039999999999853e-01 9.610600000000000875e+01 3.540039999999999853e+00 0.000000000000000000e+00 0.000000000000000000e+00
1.207000000000000000e+03 4.516600000000000059e-01 9.514160000000001105e+01 4.406740000000000101e+00 0.000000000000000000e+00 0.000000000000000000e+00
1.208000000000000000e+03 5.615229999999999944e-01 9.447020000000000550e+01 4.968259999999999899e+00 0.000000000000000000e+00 0.000000000000000000e+00
1.209000000000000000e+03 6.835940000000000349e-01 9.422610000000000241e+01 5.090329999999999799e+00 0.000000000000000000e+00 0.000000000000000000e+00
1.210000000000000000e+03 5.371090000000000586e-01 9.431150000000000944e+01 5.151370000000000005e+00 0.000000000000000000e+00 0.000000000000000000e+00
1.211000000000000000e+03 4.272459999999999591e-01 9.445799999999999841e+01 5.114749999999999908e+00 0.000000000000000000e+00 0.000000000000000000e+00
1.212000000000000000e+03 5.371090000000000586e-01 9.433589999999999520e+01 5.126949999999999896e+00 0.000000000000000000e+00 0.000000000000000000e+00
1.213000000000000000e+03 6.103520000000000056e-01 9.509279999999999688e+01 4.296879999999999811e+00 0.000000000000000000e+00 0.000000000000000000e+00
1.214000000000000000e+03 4.760740000000000527e-01 9.576420000000000243e+01 3.759769999999999612e+00 0.000000000000000000e+00 0.000000000000000000e+00
1.215000000000000000e+03 8.056640000000000468e-01 9.659420000000000073e+01 2.600099999999999856e+00 0.000000000000000000e+00 0.000000000000000000e+00
1.216000000000000000e+03 8.056640000000000468e-01 9.692379999999999995e+01 2.270509999999999806e+00 0.000000000000000000e+00 0.000000000000000000e+00
1.217000000000000000e+03 5.371090000000000586e-01 9.477540000000000475e+01 4.687500000000000000e+00 0.000000000000000000e+00 0.000000000000000000e+00
1.218000000000000000e+03 6.469730000000000203e-01 9.558109999999999218e+01 3.771970000000000045e+00 0.000000000000000000e+00 0.000000000000000000e+00
1.219000000000000000e+03 5.859379999999999589e-01 9.511719999999999686e+01 4.296879999999999811e+00 0.000000000000000000e+00 0.000000000000000000e+00
1.220000000000000000e+03 4.272459999999999591e-01 9.638670000000000471e+01 3.186039999999999761e+00 0.000000000000000000e+00 0.000000000000000000e+00
1.221000000000000000e+03 5.615229999999999944e-01 9.719240000000000634e+01 2.246089999999999698e+00 0.000000000000000000e+00 0.000000000000000000e+00
1.222000000000000000e+03 7.080079999999999707e-01 9.531250000000000000e+01 3.979490000000000194e+00 0.000000000000000000e+00 0.000000000000000000e+00
1.223000000000000000e+03 4.028320000000000234e-01 9.526370000000000005e+01 4.333499999999999908e+00 0.000000000000000000e+00 0.000000000000000000e+00
1.224000000000000000e+03 7.446289999999999853e-01 9.609380000000000166e+01 3.161619999999999653e+00 0.000000000000000000e+00 0.000000000000000000e+00
1.225000000000000000e+03 5.126950000000000118e-01 9.613040000000000873e+01 3.356930000000000192e+00 0.000000000000000000e+00 0.000000000000000000e+00
1.226000000000000000e+03 7.080079999999999707e-01 9.671630000000000393e+01 2.575680000000000192e+00 0.000000000000000000e+00 0.000000000000000000e+00
1.227000000000000000e+03 5.493160000000000265e-01 9.611820000000000164e+01 3.332519999999999705e+00 0.000000000000000000e+00 0.000000000000000000e+00
1.228000000000000000e+03 5.859379999999999589e-01 9.669190000000000396e+01 2.722170000000000201e+00 0.000000000000000000e+00 0.000000000000000000e+00
1.229000000000000000e+03 8.422850000000000614e-01 9.631349999999999056e+01 2.844240000000000101e+00 0.000000000000000000e+00 0.000000000000000000e+00
1.230000000000000000e+03 6.225589999999999735e-01 9.578860000000000241e+01 3.588870000000000449e+00 0.000000000000000000e+00 0.000000000000000000e+00
1.231000000000000000e+03 4.638670000000000293e-01 9.514160000000001105e+01 4.394529999999999603e+00 0.000000000000000000e+00 0.000000000000000000e+00
1.232000000000000000e+03 5.493160000000000265e-01 9.626460000000000150e+01 3.186039999999999761e+00 0.000000000000000000e+00 0.000000000000000000e+00
1.233000000000000000e+03 6.103520000000000056e-01 9.727779999999999916e+01 2.111819999999999808e+00 0.000000000000000000e+00 0.000000000000000000e+00
1.234000000000000000e+03 4.028320000000000234e-01 9.660640000000000782e+01 2.990720000000000045e+00 0.000000000000000000e+00 0.000000000000000000e+00
1.235000000000000000e+03 6.347659999999999414e-01 9.519039999999999679e+01 4.174800000000000288e+00 0.000000000000000000e+00 0.000000000000000000e+00
1.236000000000000000e+03 8.178710000000000147e-01 9.575200000000000955e+01 3.430180000000000007e+00 0.000000000000000000e+00 0.000000000000000000e+00
1.237000000000000000e+03 6.225589999999999735e-01 9.595949999999999136e+01 3.417969999999999953e+00 0.000000000000000000e+00 0.000000000000000000e+00
1.238000000000000000e+03 5.859379999999999589e-01 9.671630000000000393e+01 2.697750000000000092e+00 0.000000000000000000e+00 0.000000000000000000e+00
1.239000000000000000e+03 4.028320000000000234e-01 9.572749999999999204e+01 3.869630000000000347e+00 0.000000000000000000e+00 0.000000000000000000e+00
1.240000000000000000e+03 5.493160000000000265e-01 9.571529999999999916e+01 3.735349999999999948e+00 0.000000000000000000e+00 0.000000000000000000e+00
1.241000000000000000e+03 6.103520000000000056e-01 9.633790000000000475e+01 3.051759999999999806e+00 0.000000000000000000e+00 0.000000000000000000e+00
1.242000000000000000e+03 6.225589999999999735e-01 9.660640000000000782e+01 2.770999999999999908e+00 0.000000000000000000e+00 0.000000000000000000e+00
1.243000000000000000e+03 3.295899999999999941e-01 9.667969999999999686e+01 2.990720000000000045e+00 0.000000000000000000e+00 0.000000000000000000e+00
1.244000000000000000e+03 6.713870000000000671e-01 9.560549999999999216e+01 3.723139999999999894e+00 0.000000000000000000e+00 0.000000000000000000e+00
1.245000000000000000e+03 5.371090000000000586e-01 9.669190000000000396e+01 2.770999999999999908e+00 0.000000000000000000e+00 0.000000000000000000e+00
1.246000000000000000e+03 5.615229999999999944e-01 9.665529999999999688e+01 2.783199999999999896e+00 0.000000000000000000e+00 0.000000000000000000e+00
1.247000000000000000e+03 7.568359999999999532e-01 9.610600000000000875e+01 3.137210000000000054e+00 0.000000000000000000e+00 0.000000000000000000e+00
1.248000000000000000e+03 5.493160000000000265e-01 9.583739999999998815e+01 3.613280000000000047e+00 0.000000000000000000e+00 0.000000000000000000e+00
1.249000000000000000e+03 4.760740000000000527e-01 9.643549999999999045e+01 3.088379999999999903e+00 0.000000000000000000e+00 0.000000000000000000e+00
1.250000000000000000e+03 6.713870000000000671e-01 9.581300000000000239e+01 3.515619999999999745e+00 0.000000000000000000e+00 0.000000000000000000e+00
1.251000000000000000e+03 5.981450000000000378e-01 9.632569999999999766e+01 3.076169999999999849e+00 0.000000000000000000e+00 0.000000000000000000e+00
1.252000000000000000e+03 4.638670000000000293e-01 9.616700000000000159e+01 3.369140000000000246e+00 0.000000000000000000e+00 0.000000000000000000e+00
1.253000000000000000e+03 4.516600000000000059e-01 9.619140000000000157e+01 3.356930000000000192e+00 0.000000000000000000e+00 0.000000000000000000e+00
1.254000000000000000e+03 4.028320000000000234e-01 9.736329999999999529e+01 2.233889999999999709e+00 0.000000000000000000e+00 0.000000000000000000e+00
1.255000000000000000e+03 4.272459999999999591e-01 9.622800000000000864e+01 3.344729999999999759e+00 0.000000000000000000e+00 0.000000000000000000e+00
1.256000000000000000e+03 4.882809999999999651e-01 9.566649999999999920e+01 3.845210000000000239e+00 0.000000000000000000e+00 0.000000000000000000e+00
1.257000000000000000e+03 6.958010000000000028e-01 9.698489999999999611e+01 2.319339999999999957e+00 0.000000000000000000e+00 0.000000000000000000e+00
1.258000000000000000e+03 8.789059999999999651e-01 9.614260000000000161e+01 2.978520000000000056e+00 0.000000000000000000e+00 0.000000000000000000e+00
1.259000000000000000e+03 6.958010000000000028e-01 9.682620000000000005e+01 2.478029999999999955e+00 0.000000000000000000e+00 0.000000000000000000e+00
1.260000000000000000e+03 1.013179999999999970e+00 9.631349999999999056e+01 2.673340000000000050e+00 0.000000000000000000e+00 0.000000000000000000e+00
1.261000000000000000e+03 9.765619999999999301e-01 9.622800000000000864e+01 2.795409999999999950e+00 0.000000000000000000e+00 0.000000000000000000e+00
1.262000000000000000e+03 6.103520000000000056e-01 9.713129999999999598e+01 2.258299999999999752e+00 0.000000000000000000e+00 0.000000000000000000e+00
1.263000000000000000e+03 9.033200000000000118e-01 9.600830000000000553e+01 3.088379999999999903e+00 0.000000000000000000e+00 0.000000000000000000e+00
1.264000000000000000e+03 6.347659999999999414e-01 9.696040000000000703e+01 2.404790000000000205e+00 0.000000000000000000e+00 0.000000000000000000e+00
1.265000000000000000e+03 6.958010000000000028e-01 9.614260000000000161e+01 3.161619999999999653e+00 0.000000000000000000e+00 0.000000000000000000e+00
1.266000000000000000e+03 1.025390000000000024e+00 9.598390000000000555e+01 2.990720000000000045e+00 0.000000000000000000e+00 0.000000000000000000e+00
1.267000000000000000e+03 6.347659999999999414e-01 9.631349999999999056e+01 3.051759999999999806e+00 0.000000000000000000e+00 0.000000000000000000e+00
1.268000000000000000e+03 6.591799999999999882e-01 9.650879999999999370e+01 2.832030000000000047e+00 0.000000000000000000e+00 0.000000000000000000e+00
1.269000000000000000e+03 5.004879999999999329e-01 9.667969999999999686e+01 2.819819999999999993e+00 0.000000000000000000e+00 0.000000000000000000e+00
1.270000000000000000e+03 5.126950000000000118e-01 9.697270000000000323e+01 2.514650000000000052e+00 0.000000000000000000e+00 0.000000000000000000e+00
1.271000000000000000e+03 4.882809999999999651e-01 9.625240000000000862e+01 3.259279999999999955e+00 0.000000000000000000e+00 0.000000000000000000e+00
1.272000000000000000e+03 6.958010000000000028e-01 9.643549999999999045e+01 2.868650000000000144e+00 0.000000000000000000e+00 0.000000000000000000e+00
1.273000000000000000e+03 8.056640000000000468e-01 9.666749999999998977e+01 2.526859999999999662e+00 0.000000000000000000e+00 0.000000000000000000e+00
1.274000000000000000e+03 7.568359999999999532e-01 9.646000000000000796e+01 2.783199999999999896e+00 0.000000000000000000e+00 0.000000000000000000e+00
1.275000000000000000e+03 5.981450000000000378e-01 9.692379999999999995e+01 2.478029999999999955e+00 0.000000000000000000e+00 0.000000000000000000e+00
1.276000000000000000e+03 6.103520000000000056e-01 9.718019999999999925e+01 2.209470000000000045e+00 0.000000000000000000e+00 0.000000000000000000e+00
1.277000000000000000e+03 7.812500000000000000e-01 9.661870000000000402e+01 2.600099999999999856e+00 0.000000000000000000e+00 0.000000000000000000e+00
1.278000000000000000e+03 6.958010000000000028e-01 9.660640000000000782e+01 2.697750000000000092e+00 0.000000000000000000e+00 0.000000000000000000e+00
1.279000000000000000e+03 8.789059999999999651e-01 9.688719999999999288e+01 2.233889999999999709e+00 0.000000000000000000e+00 0.000000000000000000e+00
1.280000000000000000e+03 5.615229999999999944e-01 9.716799999999999216e+01 2.270509999999999806e+00 0.000000000000000000e+00 0.000000000000000000e+00
1.281000000000000000e+03 5.859379999999999589e-01 9.715579999999999927e+01 2.258299999999999752e+00 0.000000000000000000e+00 0.000000000000000000e+00
1.282000000000000000e+03 5.004879999999999329e-01 9.730219999999999914e+01 2.197270000000000056e+00 0.000000000000000000e+00 0.000000000000000000e+00
1.283000000000000000e+03 8.422850000000000614e-01 9.741209999999999525e+01 1.745609999999999884e+00 0.000000000000000000e+00 0.000000000000000000e+00
1.284000000000000000e+03 5.859379999999999589e-01 9.730219999999999914e+01 2.111819999999999808e+00 0.000000000000000000e+00 0.000000000000000000e+00
1.285000000000000000e+03 7.324220000000000175e-01 9.676510000000000389e+01 2.502439999999999998e+00 0.000000000000000000e+00 0.000000000000000000e+00
1.286000000000000000e+03 6.103520000000000056e-01 9.606929999999999836e+01 3.320310000000000095e+00 0.000000000000000000e+00 0.000000000000000000e+00
1.287000000000000000e+03 8.056640000000000468e-01 9.562990000000000634e+01 3.564450000000000340e+00 0.000000000000000000e+00 0.000000000000000000e+00
1.288000000000000000e+03 6.103520000000000056e-01 9.656980000000000075e+01 2.819819999999999993e+00 0.000000000000000000e+00 0.000000000000000000e+00
1.289000000000000000e+03 7.324220000000000175e-01 9.682620000000000005e+01 2.441410000000000302e+00 0.000000000000000000e+00 0.000000000000000000e+00
1.290000000000000000e+03 8.789059999999999651e-01 9.676510000000000389e+01 2.355960000000000054e+00 0.000000000000000000e+00 0.000000000000000000e+00
1.291000000000000000e+03 5.859379999999999589e-01 9.705809999999999604e+01 2.355960000000000054e+00 0.000000000000000000e+00 0.000000000000000000e+00
1.292000000000000000e+03 2.929689999999999794e-01 9.752199999999999136e+01 2.185060000000000002e+00 0.000000000000000000e+00 0.000000000000000000e+00
1.293000000000000000e+03 5.981450000000000378e-01 9.699710000000000321e+01 2.404790000000000205e+00 0.000000000000000000e+00 0.000000000000000000e+00
1.294000000000000000e+03 7.690430000000000321e-01 9.700929999999999609e+01 2.221679999999999655e+00 0.000000000000000000e+00 0.000000000000000000e+00
1.295000000000000000e+03 5.371090000000000586e-01 9.703369999999999607e+01 2.429200000000000248e+00 0.000000000000000000e+00 0.000000000000000000e+00
1.296000000000000000e+03 7.080079999999999707e-01 9.728999999999999204e+01 2.001949999999999896e+00 0.000000000000000000e+00 0.000000000000000000e+00
1.297000000000000000e+03 5.859379999999999589e-01 9.782710000000000150e+01 1.586910000000000043e+00 0.000000000000000000e+00 0.000000000000000000e+00
1.298000000000000000e+03 6.958010000000000028e-01 9.735110000000000241e+01 1.953119999999999745e+00 0.000000000000000000e+00 0.000000000000000000e+00
1.299000000000000000e+03 7.080079999999999707e-01 9.669190000000000396e+01 2.600099999999999856e+00 0.000000000000000000e+00 0.000000000000000000e+00
1.300000000000000000e+03 8.544919999999999183e-01 9.743650000000000944e+01 1.708979999999999944e+00 0.000000000000000000e+00 0.000000000000000000e+00
1.301000000000000000e+03 7.080079999999999707e-01 9.718019999999999925e+01 2.111819999999999808e+00 0.000000000000000000e+00 0.000000000000000000e+00
1.302000000000000000e+03 5.615229999999999944e-01 9.730219999999999914e+01 2.136230000000000295e+00 0.000000000000000000e+00 0.000000000000000000e+00
1.303000000000000000e+03 5.981450000000000378e-01 9.738769999999999527e+01 2.014159999999999950e+00 0.000000000000000000e+00 0.000000000000000000e+00
1.304000000000000000e+03 6.225589999999999735e-01 9.720459999999999923e+01 2.172849999999999948e+00 0.000000000000000000e+00 0.000000000000000000e+00
1.305000000000000000e+03 6.591799999999999882e-01 9.776609999999999445e+01 1.574710000000000054e+00 0.000000000000000000e+00 0.000000000000000000e+00
1.306000000000000000e+03 6.347659999999999414e-01 9.670410000000001105e+01 2.661129999999999995e+00 0.000000000000000000e+00 0.000000000000000000e+00
1.307000000000000000e+03 6.958010000000000028e-01 9.746089999999999520e+01 1.843260000000000121e+00 0.000000000000000000e+00 0.000000000000000000e+00
1.308000000000000000e+03 7.080079999999999707e-01 9.759520000000000550e+01 1.696780000000000177e+00 0.000000000000000000e+00 0.000000000000000000e+00
1.309000000000000000e+03 5.126950000000000118e-01 9.780270000000000152e+01 1.684570000000000123e+00 0.000000000000000000e+00 0.000000000000000000e+00
1.310000000000000000e+03 8.178710000000000147e-01 9.738769999999999527e+01 1.794429999999999970e+00 0.000000000000000000e+00 0.000000000000000000e+00
1.311000000000000000e+03 8.544919999999999183e-01 9.696040000000000703e+01 2.185060000000000002e+00 0.000000000000000000e+00 0.000000000000000000e+00
1.312000000000000000e+03 7.934569999999999679e-01 9.705809999999999604e+01 2.148439999999999905e+00 0.000000000000000000e+00 0.000000000000000000e+00
1.313000000000000000e+03 5.004879999999999329e-01 9.747310000000000230e+01 2.026370000000000005e+00 0.000000000000000000e+00 0.000000000000000000e+00
1.314000000000000000e+03 5.615229999999999944e-01 9.760739999999999839e+01 1.831050000000000066e+00 0.000000000000000000e+00 0.000000000000000000e+00
1.315000000000000000e+03 7.934569999999999679e-01 9.654540000000000077e+01 2.661129999999999995e+00 0.000000000000000000e+00 0.000000000000000000e+00
1.316000000000000000e+03 5.493160000000000265e-01 9.815670000000000073e+01 1.293949999999999934e+00 0.000000000000000000e+00 0.000000000000000000e+00
1.317000000000000000e+03 7.202150000000000496e-01 9.719240000000000634e+01 2.087400000000000144e+00 0.000000000000000000e+00 0.000000000000000000e+00
1.318000000000000000e+03 1.208500000000000130e+00 9.689939999999999998e+01 1.892090000000000050e+00 0.000000000000000000e+00 0.000000000000000000e+00
1.319000000000000000e+03 6.958010000000000028e-01 9.779050000000000864e+01 1.513669999999999849e+00 0.000000000000000000e+00 0.000000000000000000e+00
1.320000000000000000e+03 7.446289999999999853e-01 9.726559999999999206e+01 1.989749999999999908e+00 0.000000000000000000e+00 0.000000000000000000e+00
1.321000000000000000e+03 3.906250000000000000e-01 9.813230000000000075e+01 1.477049999999999974e+00 0.000000000000000000e+00 0.000000000000000000e+00
1.322000000000000000e+03 8.544919999999999183e-01 9.765619999999999834e+01 1.489260000000000028e+00 0.000000000000000000e+00 0.000000000000000000e+00
1.323000000000000000e+03 5.126950000000000118e-01 9.733889999999999532e+01 2.148439999999999905e+00 0.000000000000000000e+00 0.000000000000000000e+00
1.324000000000000000e+03 9.277340000000000586e-01 9.736329999999999529e+01 1.708979999999999944e+00 0.000000000000000000e+00 0.000000000000000000e+00
1.325000000000000000e+03 7.080079999999999707e-01 9.765619999999999834e+01 1.635740000000000194e+00 0.000000000000000000e+00 0.000000000000000000e+00
1.326000000000000000e+03 6.103520000000000056e-01 9.750979999999999848e+01 1.879879999999999995e+00 0.000000000000000000e+00 0.000000000000000000e+00
1.327000000000000000e+03 5.004879999999999329e-01 9.792480000000000473e+01 1.574710000000000054e+00 0.000000000000000000e+00 0.000000000000000000e+00
1.328000000000000000e+03 7.812500000000000000e-01 9.753419999999999845e+01 1.684570000000000123e+00 0.000000000000000000e+00 0.000000000000000000e+00
1.329000000000000000e+03 8.789059999999999651e-01 9.764399999999999125e+01 1.477049999999999974e+00 0.000000000000000000e+00 0.000000000000000000e+00
1.330000000000000000e+03 6.103520000000000056e-01 9.652100000000000080e+01 2.868650000000000144e+00 0.000000000000000000e+00 0.000000000000000000e+00
1.331000000000000000e+03 7.080079999999999707e-01 9.750979999999999848e+01 1.782229999999999981e+00 0.000000000000000000e+00 0.000000000000000000e+00
1.332000000000000000e+03 6.835940000000000349e-01 9.815670000000000073e+01 1.159669999999999979e+00 0.000000000000000000e+00 0.000000000000000000e+00
1.333000000000000000e+03 4.516600000000000059e-01 9.746089999999999520e+01 2.087400000000000144e+00 0.000000000000000000e+00 0.000000000000000000e+00
1.334000000000000000e+03 5.493160000000000265e-01 9.757080000000000553e+01 1.879879999999999995e+00 0.000000000000000000e+00 0.000000000000000000e+00
1.335000000000000000e+03 4.638670000000000293e-01 9.792480000000000473e+01 1.611330000000000151e+00 0.000000000000000000e+00 0.000000000000000000e+00
1.336000000000000000e+03 7.202150000000000496e-01 9.752199999999999136e+01 1.757809999999999873e+00 0.000000000000000000e+00 0.000000000000000000e+00
1.337000000000000000e+03 5.126950000000000118e-01 9.792480000000000473e+01 1.562500000000000000e+00 0.000000000000000000e+00 0.000000000000000000e+00
1.338000000000000000e+03 8.544919999999999183e-01 9.738769999999999527e+01 1.757809999999999873e+00 0.000000000000000000e+00 0.000000000000000000e+00
1.339000000000000000e+03 8.056640000000000468e-01 9.738769999999999527e+01 1.806640000000000024e+00 0.000000000000000000e+00 0.000000000000000000e+00
1.340000000000000000e+03 1.000979999999999981e+00 9.738769999999999527e+01 1.611330000000000151e+00 0.000000000000000000e+00 0.000000000000000000e+00
1.341000000000000000e+03 7.446289999999999853e-01 9.719240000000000634e+01 2.062990000000000101e+00 0.000000000000000000e+00 0.000000000000000000e+00
1.342000000000000000e+03 8.056640000000000468e-01 9.758299999999999841e+01 1.611330000000000151e+00 0.000000000000000000e+00 0.000000000000000000e+00
1.343000000000000000e+03 1.086430000000000007e+00 9.747310000000000230e+01 1.440430000000000099e+00 0.000000000000000000e+00 0.000000000000000000e+00
1.344000000000000000e+03 1.342770000000000019e+00 9.637449999999999761e+01 2.282709999999999795e+00 0.000000000000000000e+00 0.000000000000000000e+00
1.345000000000000000e+03 7.324220000000000175e-01 9.739989999999998815e+01 1.867680000000000007e+00 0.000000000000000000e+00 0.000000000000000000e+00
1.346000000000000000e+03 9.887699999999999267e-01 9.726559999999999206e+01 1.745609999999999884e+00 0.000000000000000000e+00 0.000000000000000000e+00
1.347000000000000000e+03 9.887699999999999267e-01 9.764399999999999125e+01 1.367190000000000127e+00 0.000000000000000000e+00 0.000000000000000000e+00
1.348000000000000000e+03 9.033200000000000118e-01 9.754640000000000555e+01 1.550289999999999946e+00 0.000000000000000000e+00 0.000000000000000000e+00
1.349000000000000000e+03 6.713870000000000671e-01 9.774169999999999447e+01 1.586910000000000043e+00 0.000000000000000000e+00 0.000000000000000000e+00
1.350000000000000000e+03 9.887699999999999267e-01 9.680180000000000007e+01 2.209470000000000045e+00 0.000000000000000000e+00 0.000000000000000000e+00
1.351000000000000000e+03 7.568359999999999532e-01 9.825440000000000396e+01 9.887699999999999267e-01 0.000000000000000000e+00 0.000000000000000000e+00
1.352000000000000000e+03 7.690430000000000321e-01 9.779050000000000864e+01 1.440430000000000099e+00 0.000000000000000000e+00 0.000000000000000000e+00
1.353000000000000000e+03 1.049800000000000066e+00 9.746089999999999520e+01 1.489260000000000028e+00 0.000000000000000000e+00 0.000000000000000000e+00
1.354000000000000000e+03 1.013179999999999970e+00 9.700929999999999609e+01 1.977539999999999853e+00 0.000000000000000000e+00 0.000000000000000000e+00
1.355000000000000000e+03 9.643550000000000733e-01 9.716799999999999216e+01 1.867680000000000007e+00 0.000000000000000000e+00 0.000000000000000000e+00
1.356000000000000000e+03 5.126950000000000118e-01 9.771729999999999450e+01 1.770019999999999927e+00 0.000000000000000000e+00 0.000000000000000000e+00
1.357000000000000000e+03 8.178710000000000147e-01 9.675289999999999679e+01 2.429200000000000248e+00 0.000000000000000000e+00 0.000000000000000000e+00
1.358000000000000000e+03 7.934569999999999679e-01 9.770510000000000161e+01 1.501460000000000017e+00 0.000000000000000000e+00 0.000000000000000000e+00
1.359000000000000000e+03 9.643550000000000733e-01 9.766850000000000875e+01 1.367190000000000127e+00 0.000000000000000000e+00 0.000000000000000000e+00
1.360000000000000000e+03 8.300780000000000936e-01 9.770510000000000161e+01 1.464840000000000142e+00 0.000000000000000000e+00 0.000000000000000000e+00
1.361000000000000000e+03 1.086430000000000007e+00 9.776609999999999445e+01 1.147459999999999924e+00 0.000000000000000000e+00 0.000000000000000000e+00
1.362000000000000000e+03 8.178710000000000147e-01 9.781490000000000862e+01 1.367190000000000127e+00 0.000000000000000000e+00 0.000000000000000000e+00
1.363000000000000000e+03 4.638670000000000293e-01 9.824219999999999686e+01 1.293949999999999934e+00 0.000000000000000000e+00 0.000000000000000000e+00
1.364000000000000000e+03 1.025390000000000024e+00 9.788819999999999766e+01 1.086430000000000007e+00 0.000000000000000000e+00 0.000000000000000000e+00
1.365000000000000000e+03 8.544919999999999183e-01 9.747310000000000230e+01 1.672360000000000069e+00 0.000000000000000000e+00 0.000000000000000000e+00
1.366000000000000000e+03 6.591799999999999882e-01 9.770510000000000161e+01 1.635740000000000194e+00 0.000000000000000000e+00 0.000000000000000000e+00
1.367000000000000000e+03 7.934569999999999679e-01 9.693600000000000705e+01 2.270509999999999806e+00 0.000000000000000000e+00 0.000000000000000000e+00
1.368000000000000000e+03 6.469730000000000203e-01 9.802250000000000796e+01 1.330570000000000030e+00 0.000000000000000000e+00 0.000000000000000000e+00
1.369000000000000000e+03 6.347659999999999414e-01 9.779050000000000864e+01 1.574710000000000054e+00 0.000000000000000000e+00 0.000000000000000000e+00
1.370000000000000000e+03 9.155269999999999797e-01 9.771729999999999450e+01 1.367190000000000127e+00 0.000000000000000000e+00 0.000000000000000000e+00
1.371000000000000000e+03 7.446289999999999853e-01 9.807129999999999370e+01 1.184080000000000021e+00 0.000000000000000000e+00 0.000000000000000000e+00
1.372000000000000000e+03 1.062010000000000121e+00 9.720459999999999923e+01 1.733399999999999830e+00 0.000000000000000000e+00 0.000000000000000000e+00
1.373000000000000000e+03 6.469730000000000203e-01 9.809569999999999368e+01 1.257319999999999993e+00 0.000000000000000000e+00 0.000000000000000000e+00
1.374000000000000000e+03 7.812500000000000000e-01 9.746089999999999520e+01 1.757809999999999873e+00 0.000000000000000000e+00 0.000000000000000000e+00
1.375000000000000000e+03 9.033200000000000118e-01 9.782710000000000150e+01 1.269530000000000047e+00 0.000000000000000000e+00 0.000000000000000000e+00
1.376000000000000000e+03 8.056640000000000468e-01 9.758299999999999841e+01 1.611330000000000151e+00 0.000000000000000000e+00 0.000000000000000000e+00
1.377000000000000000e+03 8.300780000000000936e-01 9.725339999999999918e+01 1.916500000000000092e+00 0.000000000000000000e+00 0.000000000000000000e+00
1.378000000000000000e+03 9.643550000000000733e-01 9.799799999999999045e+01 1.037600000000000078e+00 0.000000000000000000e+00 0.000000000000000000e+00
1.379000000000000000e+03 6.713870000000000671e-01 9.833979999999999677e+01 9.887699999999999267e-01 0.000000000000000000e+00 0.000000000000000000e+00
1.380000000000000000e+03 7.202150000000000496e-01 9.782710000000000150e+01 1.452639999999999931e+00 0.000000000000000000e+00 0.000000000000000000e+00
1.381000000000000000e+03 8.911129999999999329e-01 9.759520000000000550e+01 1.513669999999999849e+00 0.000000000000000000e+00 0.000000000000000000e+00
1.382000000000000000e+03 7.690430000000000321e-01 9.804690000000000794e+01 1.184080000000000021e+00 0.000000000000000000e+00 0.000000000000000000e+00
1.383000000000000000e+03 7.812500000000000000e-01 9.814450000000000784e+01 1.074219999999999953e+00 0.000000000000000000e+00 0.000000000000000000e+00
1.384000000000000000e+03 7.934569999999999679e-01 9.816890000000000782e+01 1.037600000000000078e+00 0.000000000000000000e+00 0.000000000000000000e+00
1.385000000000000000e+03 7.446289999999999853e-01 9.802250000000000796e+01 1.232910000000000172e+00 0.000000000000000000e+00 0.000000000000000000e+00
1.386000000000000000e+03 8.300780000000000936e-01 9.781490000000000862e+01 1.354980000000000073e+00 0.000000000000000000e+00 0.000000000000000000e+00
1.387000000000000000e+03 9.033200000000000118e-01 9.775390000000000157e+01 1.342770000000000019e+00 0.000000000000000000e+00 0.000000000000000000e+00
1.388000000000000000e+03 1.013179999999999970e+00 9.769290000000000873e+01 1.293949999999999934e+00 0.000000000000000000e+00 0.000000000000000000e+00
1.389000000000000000e+03 7.812500000000000000e-01 9.808350000000000080e+01 1.135249999999999870e+00 0.000000000000000000e+00 0.000000000000000000e+00
1.390000000000000000e+03 7.812500000000000000e-01 9.770510000000000161e+01 1.513669999999999849e+00 0.000000000000000000e+00 0.000000000000000000e+00
1.391000000000000000e+03 7.690430000000000321e-01 9.758299999999999841e+01 1.647950000000000026e+00 0.000000000000000000e+00 0.000000000000000000e+00
1.392000000000000000e+03 9.155269999999999797e-01 9.799799999999999045e+01 1.086430000000000007e+00 0.000000000000000000e+00 0.000000000000000000e+00
1.393000000000000000e+03 8.178710000000000147e-01 9.840090000000000714e+01 7.812500000000000000e-01 0.000000000000000000e+00 0.000000000000000000e+00
1.394000000000000000e+03 8.544919999999999183e-01 9.763179999999999836e+01 1.513669999999999849e+00 0.000000000000000000e+00 0.000000000000000000e+00
1.395000000000000000e+03 9.643550000000000733e-01 9.782710000000000150e+01 1.208500000000000130e+00 0.000000000000000000e+00 0.000000000000000000e+00
1.396000000000000000e+03 1.049800000000000066e+00 9.822999999999998977e+01 7.202150000000000496e-01 0.000000000000000000e+00 0.000000000000000000e+00
1.397000000000000000e+03 7.934569999999999679e-01 9.727779999999999916e+01 1.928710000000000147e+00 0.000000000000000000e+00 0.000000000000000000e+00
1.398000000000000000e+03 9.399410000000000265e-01 9.783939999999999770e+01 1.220700000000000118e+00 0.000000000000000000e+00 0.000000000000000000e+00
1.399000000000000000e+03 1.037600000000000078e+00 9.759520000000000550e+01 1.367190000000000127e+00 0.000000000000000000e+00 0.000000000000000000e+00
1.400000000000000000e+03 9.643550000000000733e-01 9.809569999999999368e+01 9.399410000000000265e-01 0.000000000000000000e+00 0.000000000000000000e+00
1.401000000000000000e+03 7.812500000000000000e-01 9.803470000000000084e+01 1.184080000000000021e+00 0.000000000000000000e+00 0.000000000000000000e+00
1.402000000000000000e+03 7.812500000000000000e-01 9.816890000000000782e+01 1.049800000000000066e+00 0.000000000000000000e+00 0.000000000000000000e+00
1.403000000000000000e+03 7.568359999999999532e-01 9.770510000000000161e+01 1.538089999999999957e+00 0.000000000000000000e+00 0.000000000000000000e+00
1.404000000000000000e+03 8.666989999999998862e-01 9.772950000000000159e+01 1.403810000000000002e+00 0.000000000000000000e+00 0.000000000000000000e+00
1.405000000000000000e+03 1.074219999999999953e+00 9.791260000000001185e+01 1.013179999999999970e+00 0.000000000000000000e+00 0.000000000000000000e+00
1.406000000000000000e+03 6.469730000000000203e-01 9.822999999999998977e+01 1.123049999999999882e+00 0.000000000000000000e+00 0.000000000000000000e+00
1.407000000000000000e+03 7.202150000000000496e-01 9.826660000000001105e+01 1.013179999999999970e+00 0.000000000000000000e+00 0.000000000000000000e+00
1.408000000000000000e+03 7.934569999999999679e-01 9.794920000000000471e+01 1.257319999999999993e+00 0.000000000000000000e+00 0.000000000000000000e+00
1.409000000000000000e+03 7.080079999999999707e-01 9.837649999999999295e+01 9.155269999999999797e-01 0.000000000000000000e+00 0.000000000000000000e+00
1.410000000000000000e+03 6.835940000000000349e-01 9.848629999999999995e+01 8.300780000000000936e-01 0.000000000000000000e+00 0.000000000000000000e+00
1.411000000000000000e+03 7.690430000000000321e-01 9.816890000000000782e+01 1.062010000000000121e+00 0.000000000000000000e+00 0.000000000000000000e+00
1.412000000000000000e+03 8.056640000000000468e-01 9.792480000000000473e+01 1.269530000000000047e+00 0.000000000000000000e+00 0.000000000000000000e+00
1.413000000000000000e+03 1.269530000000000047e+00 9.768070000000000164e+01 1.049800000000000066e+00 0.000000000000000000e+00 0.000000000000000000e+00
1.414000000000000000e+03 7.446289999999999853e-01 9.758299999999999841e+01 1.672360000000000069e+00 0.000000000000000000e+00 0.000000000000000000e+00
1.415000000000000000e+03 1.000979999999999981e+00 9.757080000000000553e+01 1.428220000000000045e+00 0.000000000000000000e+00 0.000000000000000000e+00
1.416000000000000000e+03 6.835940000000000349e-01 9.840090000000000714e+01 9.155269999999999797e-01 0.000000000000000000e+00 0.000000000000000000e+00
1.417000000000000000e+03 1.025390000000000024e+00 9.787599999999999056e+01 1.098629999999999995e+00 0.000000000000000000e+00 0.000000000000000000e+00
1.418000000000000000e+03 8.300780000000000936e-01 9.813230000000000075e+01 1.037600000000000078e+00 0.000000000000000000e+00 0.000000000000000000e+00
1.419000000000000000e+03 7.568359999999999532e-01 9.816890000000000782e+01 1.074219999999999953e+00 0.000000000000000000e+00 0.000000000000000000e+00
1.420000000000000000e+03 1.000979999999999981e+00 9.802250000000000796e+01 9.765619999999999301e-01 0.000000000000000000e+00 0.000000000000000000e+00
1.421000000000000000e+03 1.232910000000000172e+00 9.788819999999999766e+01 8.789059999999999651e-01 0.000000000000000000e+00 0.000000000000000000e+00
1.422000000000000000e+03 8.544919999999999183e-01 9.812009999999999366e+01 1.025390000000000024e+00 0.000000000000000000e+00 0.000000000000000000e+00
1.423000000000000000e+03 6.835940000000000349e-01 9.840090000000000714e+01 9.155269999999999797e-01 0.000000000000000000e+00 0.000000000000000000e+00
1.424000000000000000e+03 9.399410000000000265e-01 9.809569999999999368e+01 9.643550000000000733e-01 0.000000000000000000e+00 0.000000000000000000e+00
1.425000000000000000e+03 7.934569999999999679e-01 9.821779999999999688e+01 9.887699999999999267e-01 0.000000000000000000e+00 0.000000000000000000e+00
1.426000000000000000e+03 7.080079999999999707e-01 9.780270000000000152e+01 1.489260000000000028e+00 0.000000000000000000e+00 0.000000000000000000e+00
1.427000000000000000e+03 8.422850000000000614e-01 9.798579999999999757e+01 1.171880000000000033e+00 0.000000000000000000e+00 0.000000000000000000e+00
1.428000000000000000e+03 1.184080000000000021e+00 9.787599999999999056e+01 9.399410000000000265e-01 0.000000000000000000e+00 0.000000000000000000e+00
1.429000000000000000e+03 7.202150000000000496e-01 9.805910000000000082e+01 1.220700000000000118e+00 0.000000000000000000e+00 0.000000000000000000e+00
1.430000000000000000e+03 1.025390000000000024e+00 9.809569999999999368e+01 8.789059999999999651e-01 0.000000000000000000e+00 0.000000000000000000e+00
1.431000000000000000e+03 1.147459999999999924e+00 9.774169999999999447e+01 1.110839999999999828e+00 0.000000000000000000e+00 0.000000000000000000e+00
1.432000000000000000e+03 7.080079999999999707e-01 9.866939999999999600e+01 6.225589999999999735e-01 0.000000000000000000e+00 0.000000000000000000e+00
1.433000000000000000e+03 9.765619999999999301e-01 9.770510000000000161e+01 1.318359999999999976e+00 0.000000000000000000e+00 0.000000000000000000e+00
1.434000000000000000e+03 8.789059999999999651e-01 9.801030000000000086e+01 1.110839999999999828e+00 0.000000000000000000e+00 0.000000000000000000e+00
1.435000000000000000e+03 1.123049999999999882e+00 9.799799999999999045e+01 8.789059999999999651e-01 0.000000000000000000e+00 0.000000000000000000e+00
1.436000000000000000e+03 6.958010000000000028e-01 9.815670000000000073e+01 1.147459999999999924e+00 0.000000000000000000e+00 0.000000000000000000e+00
1.437000000000000000e+03 9.399410000000000265e-01 9.804690000000000794e+01 1.013179999999999970e+00 0.000000000000000000e+00 0.000000000000000000e+00
1.438000000000000000e+03 7.934569999999999679e-01 9.804690000000000794e+01 1.159669999999999979e+00 0.000000000000000000e+00 0.000000000000000000e+00
1.439000000000000000e+03 9.155269999999999797e-01 9.808350000000000080e+01 1.000979999999999981e+00 0.000000000000000000e+00 0.000000000000000000e+00
1.440000000000000000e+03 1.086430000000000007e+00 9.791260000000001185e+01 1.000979999999999981e+00 0.000000000000000000e+00 0.000000000000000000e+00
1.441000000000000000e+03 1.074219999999999953e+00 9.810790000000000077e+01 8.178710000000000147e-01 0.000000000000000000e+00 0.000000000000000000e+00
1.442000000000000000e+03 7.568359999999999532e-01 9.855960000000000321e+01 6.835940000000000349e-01 0.000000000000000000e+00 0.000000000000000000e+00
1.443000000000000000e+03 1.147459999999999924e+00 9.783939999999999770e+01 1.013179999999999970e+00 0.000000000000000000e+00 0.000000000000000000e+00
1.444000000000000000e+03 8.300780000000000936e-01 9.835209999999999297e+01 8.178710000000000147e-01 0.000000000000000000e+00 0.000000000000000000e+00
1.445000000000000000e+03 8.544919999999999183e-01 9.818120000000000402e+01 9.643550000000000733e-01 0.000000000000000000e+00 0.000000000000000000e+00
1.446000000000000000e+03 9.033200000000000118e-01 9.824219999999999686e+01 8.544919999999999183e-01 0.000000000000000000e+00 0.000000000000000000e+00
1.447000000000000000e+03 1.171880000000000033e+00 9.808350000000000080e+01 7.446289999999999853e-01 0.000000000000000000e+00 0.000000000000000000e+00
1.448000000000000000e+03 1.196290000000000076e+00 9.758299999999999841e+01 1.220700000000000118e+00 0.000000000000000000e+00 0.000000000000000000e+00
1.449000000000000000e+03 1.086430000000000007e+00 9.798579999999999757e+01 9.277340000000000586e-01 0.000000000000000000e+00 0.000000000000000000e+00
1.450000000000000000e+03 9.277340000000000586e-01 9.818120000000000402e+01 8.911129999999999329e-01 0.000000000000000000e+00 0.000000000000000000e+00
1.451000000000000000e+03 1.037600000000000078e+00 9.775390000000000157e+01 1.208500000000000130e+00 0.000000000000000000e+00 0.000000000000000000e+00
1.452000000000000000e+03 6.225589999999999735e-01 9.851069999999999993e+01 8.666989999999998862e-01 0.000000000000000000e+00 0.000000000000000000e+00
1.453000000000000000e+03 8.056640000000000468e-01 9.864500000000001023e+01 5.493160000000000265e-01 0.000000000000000000e+00 0.000000000000000000e+00
1.454000000000000000e+03 7.446289999999999853e-01 9.871829999999999927e+01 5.371090000000000586e-01 0.000000000000000000e+00 0.000000000000000000e+00
1.455000000000000000e+03 8.911129999999999329e-01 9.824219999999999686e+01 8.666989999999998862e-01 0.000000000000000000e+00 0.000000000000000000e+00
1.456000000000000000e+03 1.013179999999999970e+00 9.783939999999999770e+01 1.147459999999999924e+00 0.000000000000000000e+00 0.000000000000000000e+00
1.457000000000000000e+03 9.887699999999999267e-01 9.801030000000000086e+01 1.000979999999999981e+00 0.000000000000000000e+00 0.000000000000000000e+00
1.458000000000000000e+03 1.196290000000000076e+00 9.805910000000000082e+01 7.446289999999999853e-01 0.000000000000000000e+00 0.000000000000000000e+00
1.459000000000000000e+03 9.887699999999999267e-01 9.832760000000000389e+01 6.835940000000000349e-01 0.000000000000000000e+00 0.000000000000000000e+00
1.460000000000000000e+03 5.493160000000000265e-01 9.846189999999999998e+01 9.887699999999999267e-01 0.000000000000000000e+00 0.000000000000000000e+00
1.461000000000000000e+03 1.208500000000000130e+00 9.801030000000000086e+01 7.812500000000000000e-01 0.000000000000000000e+00 0.000000000000000000e+00
1.462000000000000000e+03 9.033200000000000118e-01 9.801030000000000086e+01 1.086430000000000007e+00 0.000000000000000000e+00 0.000000000000000000e+00
1.463000000000000000e+03 7.080079999999999707e-01 9.879149999999999920e+01 5.004879999999999329e-01 0.000000000000000000e+00 0.000000000000000000e+00
1.464000000000000000e+03 8.544919999999999183e-01 9.844969999999999288e+01 6.958010000000000028e-01 0.000000000000000000e+00 0.000000000000000000e+00
1.465000000000000000e+03 8.544919999999999183e-01 9.821779999999999688e+01 9.277340000000000586e-01 0.000000000000000000e+00 0.000000000000000000e+00
1.466000000000000000e+03 8.178710000000000147e-01 9.851069999999999993e+01 6.713870000000000671e-01 0.000000000000000000e+00 0.000000000000000000e+00
1.467000000000000000e+03 9.033200000000000118e-01 9.832760000000000389e+01 7.690430000000000321e-01 0.000000000000000000e+00 0.000000000000000000e+00
1.468000000000000000e+03 6.835940000000000349e-01 9.830320000000000391e+01 1.013179999999999970e+00 0.000000000000000000e+00 0.000000000000000000e+00
1.469000000000000000e+03 1.062010000000000121e+00 9.805910000000000082e+01 8.789059999999999651e-01 0.000000000000000000e+00 0.000000000000000000e+00
1.470000000000000000e+03 1.171880000000000033e+00 9.820560000000000400e+01 6.225589999999999735e-01 0.000000000000000000e+00 0.000000000000000000e+00
1.471000000000000000e+03 8.666989999999998862e-01 9.851069999999999993e+01 6.225589999999999735e-01 0.000000000000000000e+00 0.000000000000000000e+00
1.472000000000000000e+03 8.911129999999999329e-01 9.820560000000000400e+01 9.033200000000000118e-01 0.000000000000000000e+00 0.000000000000000000e+00
1.473000000000000000e+03 1.098629999999999995e+00 9.822999999999998977e+01 6.713870000000000671e-01 0.000000000000000000e+00 0.000000000000000000e+00
1.474000000000000000e+03 9.277340000000000586e-01 9.820560000000000400e+01 8.666989999999998862e-01 0.000000000000000000e+00 0.000000000000000000e+00
1.475000000000000000e+03 8.300780000000000936e-01 9.842530000000000712e+01 7.446289999999999853e-01 0.000000000000000000e+00 0.000000000000000000e+00
1.476000000000000000e+03 9.887699999999999267e-01 9.842530000000000712e+01 5.859379999999999589e-01 0.000000000000000000e+00 0.000000000000000000e+00
1.477000000000000000e+03 8.911129999999999329e-01 9.829099999999999682e+01 8.178710000000000147e-01 0.000000000000000000e+00 0.000000000000000000e+00
1.478000000000000000e+03 1.000979999999999981e+00 9.825440000000000396e+01 7.446289999999999853e-01 0.000000000000000000e+00 0.000000000000000000e+00
1.479000000000000000e+03 9.155269999999999797e-01 9.835209999999999297e+01 7.324220000000000175e-01 0.000000000000000000e+00 0.000000000000000000e+00
1.480000000000000000e+03 1.184080000000000021e+00 9.841310000000000002e+01 4.028320000000000234e-01 0.000000000000000000e+00 0.000000000000000000e+00
1.481000000000000000e+03 1.000979999999999981e+00 9.781490000000000862e+01 1.184080000000000021e+00 0.000000000000000000e+00 0.000000000000000000e+00
1.482000000000000000e+03 1.086430000000000007e+00 9.805910000000000082e+01 8.544919999999999183e-01 0.000000000000000000e+00 0.000000000000000000e+00
1.483000000000000000e+03 1.232910000000000172e+00 9.813230000000000075e+01 6.347659999999999414e-01 0.000000000000000000e+00 0.000000000000000000e+00
1.484000000000000000e+03 1.416020000000000056e+00 9.787599999999999056e+01 7.080079999999999707e-01 0.000000000000000000e+00 0.000000000000000000e+00
1.485000000000000000e+03 8.056640000000000468e-01 9.848629999999999995e+01 7.080079999999999707e-01 0.000000000000000000e+00 0.000000000000000000e+00
1.486000000000000000e+03 9.033200000000000118e-01 9.829099999999999682e+01 8.056640000000000468e-01 0.000000000000000000e+00 0.000000000000000000e+00
1.487000000000000000e+03 6.469730000000000203e-01 9.866939999999999600e+01 6.835940000000000349e-01 0.000000000000000000e+00 0.000000000000000000e+00
1.488000000000000000e+03 9.643550000000000733e-01 9.833979999999999677e+01 6.958010000000000028e-01 0.000000000000000000e+00 0.000000000000000000e+00
1.489000000000000000e+03 9.277340000000000586e-01 9.810790000000000077e+01 9.643550000000000733e-01 0.000000000000000000e+00 0.000000000000000000e+00
1.490000000000000000e+03 7.446289999999999853e-01 9.859619999999999607e+01 6.591799999999999882e-01 0.000000000000000000e+00 0.000000000000000000e+00
1.491000000000000000e+03 6.958010000000000028e-01 9.857179999999999609e+01 7.324220000000000175e-01 0.000000000000000000e+00 0.000000000000000000e+00
1.492000000000000000e+03 1.330570000000000030e+00 9.803470000000000084e+01 6.347659999999999414e-01 0.000000000000000000e+00 0.000000000000000000e+00
1.493000000000000000e+03 1.342770000000000019e+00 9.798579999999999757e+01 6.713870000000000671e-01 0.000000000000000000e+00 0.000000000000000000e+00
1.494000000000000000e+03 1.025390000000000024e+00 9.797360000000000468e+01 1.000979999999999981e+00 0.000000000000000000e+00 0.000000000000000000e+00
1.495000000000000000e+03 9.643550000000000733e-01 9.857179999999999609e+01 4.638670000000000293e-01 0.000000000000000000e+00 0.000000000000000000e+00
1.496000000000000000e+03 9.643550000000000733e-01 9.849850000000000705e+01 5.371090000000000586e-01 0.000000000000000000e+00 0.000000000000000000e+00
1.497000000000000000e+03 8.666989999999998862e-01 9.849850000000000705e+01 6.347659999999999414e-01 0.000000000000000000e+00 0.000000000000000000e+00
1.498000000000000000e+03 1.513669999999999849e+00 9.794920000000000471e+01 5.371090000000000586e-01 0.000000000000000000e+00 0.000000000000000000e+00
1.499000000000000000e+03 8.544919999999999183e-01 9.855960000000000321e+01 5.859379999999999589e-01 0.000000000000000000e+00 0.000000000000000000e+00
1.500000000000000000e+03 1.000979999999999981e+00 9.849850000000000705e+01 5.004879999999999329e-01 0.000000000000000000e+00 0.000000000000000000e+00
