# Supplementary material for: Microscopic mechanisms of pressure-induced amorphous-amorphous transitions and crystallisation in silicon
Source: Nat Commun. 2024 Jan 16;15:368. doi: 10.1038/s41467-023-44332-6 (PMC10792069; doi:10.1038/s41467-023-44332-6)
Supplement: Supplementary file 5 — Source Data [file 41467_2023_44332_MOESM5_ESM.zip › Source Data Combined Final/NCOMMS-23-21448B Source Data/SourceData/source_data_Main/Fig6d_left_axis.txt]

# T (K)     Volume
2.992149999999999750e+02 1.354819999999999958e+01
3.021220000000000141e+02 1.355230000000000068e+01
3.021410000000000196e+02 1.354219999999999935e+01
2.976250000000000000e+02 1.355489999999999995e+01
2.987970000000000255e+02 1.355039999999999978e+01
3.024519999999999982e+02 1.354620000000000068e+01
3.016399999999999864e+02 1.355910000000000082e+01
3.026089999999999804e+02 1.355030000000000001e+01
3.053740000000000236e+02 1.355380000000000074e+01
3.019279999999999973e+02 1.355949999999999989e+01
3.011650000000000205e+02 1.354620000000000068e+01
3.033340000000000032e+02 1.355410000000000004e+01
3.008910000000000196e+02 1.355219999999999914e+01
2.994189999999999827e+02 1.354349999999999987e+01
3.014540000000000077e+02 1.355620000000000047e+01
3.028480000000000132e+02 1.354759999999999920e+01
3.007040000000000077e+02 1.354729999999999990e+01
2.945659999999999741e+02 1.355770000000000053e+01
2.987180000000000177e+02 1.354369999999999941e+01
3.017780000000000200e+02 1.355369999999999919e+01
3.007649999999999864e+02 1.355899999999999928e+01
3.029909999999999854e+02 1.354509999999999970e+01
3.035090000000000146e+02 1.356300000000000061e+01
3.016200000000000045e+02 1.355499999999999972e+01
3.012180000000000177e+02 1.354720000000000013e+01
3.016709999999999923e+02 1.356799999999999962e+01
3.019150000000000205e+02 1.354560000000000031e+01
3.022269999999999754e+02 1.355550000000000033e+01
3.041650000000000205e+02 1.356799999999999962e+01
3.058690000000000282e+02 1.354470000000000063e+01
3.018349999999999795e+02 1.356659999999999933e+01
2.996240000000000236e+02 1.356010000000000026e+01
3.037400000000000091e+02 1.355199999999999960e+01
3.055740000000000123e+02 1.356789999999999985e+01
3.014859999999999900e+02 1.355499999999999972e+01
2.996960000000000264e+02 1.355610000000000070e+01
3.074429999999999836e+02 1.356189999999999962e+01
3.044669999999999845e+02 1.355300000000000082e+01
2.987250000000000227e+02 1.356300000000000061e+01
3.049049999999999727e+02 1.356460000000000043e+01
3.066000000000000227e+02 1.355869999999999997e+01
3.035649999999999977e+02 1.356799999999999962e+01
3.035819999999999936e+02 1.356179999999999986e+01
3.030679999999999836e+02 1.355930000000000035e+01
2.986410000000000196e+02 1.356639999999999979e+01
3.029449999999999932e+02 1.355690000000000062e+01
3.082549999999999955e+02 1.355969999999999942e+01
3.049730000000000132e+02 1.356259999999999977e+01
3.024209999999999923e+02 1.355310000000000059e+01
3.039409999999999741e+02 1.356380000000000052e+01
3.069789999999999850e+02 1.356300000000000061e+01
3.064010000000000105e+02 1.355920000000000059e+01
3.056940000000000168e+02 1.357210000000000072e+01
3.054619999999999891e+02 1.356010000000000026e+01
3.035459999999999923e+02 1.356220000000000070e+01
3.027649999999999864e+02 1.357099999999999973e+01
3.068820000000000050e+02 1.355310000000000059e+01
3.096820000000000164e+02 1.356499999999999950e+01
3.049789999999999850e+02 1.356290000000000084e+01
3.025930000000000177e+02 1.354940000000000033e+01
3.057749999999999773e+02 1.356869999999999976e+01
3.065070000000000050e+02 1.355610000000000070e+01
3.046909999999999741e+02 1.355680000000000085e+01
3.067590000000000146e+02 1.357220000000000049e+01
3.097219999999999800e+02 1.355450000000000088e+01
3.080480000000000018e+02 1.356409999999999982e+01
3.077789999999999964e+02 1.356439999999999912e+01
3.056580000000000155e+02 1.355010000000000048e+01
3.047549999999999955e+02 1.356460000000000043e+01
3.114569999999999936e+02 1.355790000000000006e+01
3.116139999999999759e+02 1.355429999999999957e+01
3.076259999999999764e+02 1.356400000000000006e+01
3.069030000000000200e+02 1.355160000000000053e+01
3.068969999999999914e+02 1.355460000000000065e+01
3.046560000000000059e+02 1.355829999999999913e+01
3.042250000000000227e+02 1.354930000000000057e+01
3.097490000000000236e+02 1.355829999999999913e+01
3.111970000000000027e+02 1.355760000000000076e+01
3.037610000000000241e+02 1.355509999999999948e+01
3.049680000000000177e+02 1.356559999999999988e+01
3.116200000000000045e+02 1.355899999999999928e+01
3.086419999999999959e+02 1.356029999999999980e+01
3.056890000000000214e+02 1.356659999999999933e+01
3.095480000000000018e+02 1.355569999999999986e+01
3.117130000000000223e+02 1.356170000000000009e+01
3.048240000000000123e+02 1.356290000000000084e+01
3.029209999999999923e+02 1.355150000000000077e+01
3.113500000000000227e+02 1.356320000000000014e+01
3.098029999999999973e+02 1.355460000000000065e+01
3.051170000000000186e+02 1.355000000000000071e+01
3.082479999999999905e+02 1.357049999999999912e+01
3.102300000000000182e+02 1.354649999999999999e+01
3.093860000000000241e+02 1.355829999999999913e+01
3.094850000000000136e+02 1.356550000000000011e+01
3.077359999999999900e+02 1.353979999999999961e+01
3.057010000000000218e+02 1.356450000000000067e+01
3.105419999999999732e+02 1.355450000000000088e+01
3.147219999999999800e+02 1.354899999999999949e+01
3.107500000000000000e+02 1.356850000000000023e+01
3.095120000000000005e+02 1.355160000000000053e+01
3.094519999999999982e+02 1.355659999999999954e+01
3.107280000000000086e+02 1.356359999999999921e+01
3.146999999999999886e+02 1.354989999999999917e+01
3.133809999999999718e+02 1.356339999999999968e+01
3.064089999999999918e+02 1.356329999999999991e+01
3.088990000000000009e+02 1.355790000000000006e+01
3.141730000000000018e+02 1.357080000000000020e+01
3.126770000000000209e+02 1.356170000000000009e+01
3.092900000000000205e+02 1.356230000000000047e+01
3.090409999999999968e+02 1.357070000000000043e+01
3.120729999999999791e+02 1.355920000000000059e+01
3.126770000000000209e+02 1.356670000000000087e+01
3.124549999999999841e+02 1.356750000000000078e+01
3.123240000000000123e+02 1.355760000000000076e+01
3.111700000000000159e+02 1.356819999999999915e+01
3.108029999999999973e+02 1.356039999999999957e+01
3.059549999999999841e+02 1.355589999999999939e+01
3.052939999999999827e+02 1.356760000000000055e+01
3.099230000000000018e+02 1.355560000000000009e+01
3.150950000000000273e+02 1.356049999999999933e+01
3.134350000000000023e+02 1.356530000000000058e+01
3.074580000000000268e+02 1.355199999999999960e+01
3.086059999999999945e+02 1.356680000000000064e+01
3.116750000000000114e+02 1.356259999999999977e+01
3.125840000000000032e+02 1.355390000000000050e+01
3.131859999999999786e+02 1.357080000000000020e+01
3.164279999999999973e+02 1.355419999999999980e+01
3.134300000000000068e+02 1.355480000000000018e+01
3.088140000000000214e+02 1.356460000000000043e+01
3.145219999999999914e+02 1.354460000000000086e+01
3.164649999999999750e+02 1.355829999999999913e+01
3.091789999999999736e+02 1.355659999999999954e+01
3.085430000000000064e+02 1.354579999999999984e+01
3.133140000000000214e+02 1.356380000000000052e+01
3.156759999999999877e+02 1.355209999999999937e+01
3.120430000000000064e+02 1.355269999999999975e+01
3.101419999999999959e+02 1.356400000000000006e+01
3.175269999999999868e+02 1.355139999999999922e+01
3.172620000000000005e+02 1.355940000000000012e+01
3.123729999999999905e+02 1.356060000000000088e+01
3.148620000000000232e+02 1.355189999999999984e+01
3.156709999999999923e+02 1.356090000000000018e+01
3.102719999999999914e+02 1.355819999999999936e+01
3.126349999999999909e+02 1.355850000000000044e+01
3.166759999999999877e+02 1.356770000000000032e+01
3.136899999999999977e+02 1.356140000000000079e+01
3.134370000000000118e+02 1.356370000000000076e+01
3.159510000000000218e+02 1.356729999999999947e+01
3.154809999999999945e+02 1.356129999999999924e+01
3.169549999999999841e+02 1.356819999999999915e+01
3.208919999999999959e+02 1.356610000000000049e+01
3.157389999999999759e+02 1.355889999999999951e+01
3.134270000000000209e+02 1.356589999999999918e+01
3.159540000000000077e+02 1.355799999999999983e+01
3.186549999999999727e+02 1.355640000000000001e+01
3.143039999999999736e+02 1.356269999999999953e+01
3.115539999999999736e+02 1.355020000000000024e+01
3.144909999999999854e+02 1.355879999999999974e+01
3.160869999999999891e+02 1.356199999999999939e+01
3.164529999999999745e+02 1.354860000000000042e+01
3.151039999999999850e+02 1.356809999999999938e+01
3.167509999999999764e+02 1.355739999999999945e+01
3.207850000000000250e+02 1.355160000000000053e+01
3.176449999999999818e+02 1.356809999999999938e+01
3.155500000000000114e+02 1.354439999999999955e+01
3.170369999999999777e+02 1.355310000000000059e+01
3.163670000000000186e+02 1.355959999999999965e+01
3.143770000000000095e+02 1.354260000000000019e+01
3.176299999999999955e+02 1.356160000000000032e+01
3.211100000000000136e+02 1.355589999999999939e+01
3.152599999999999909e+02 1.354889999999999972e+01
3.130729999999999791e+02 1.356439999999999912e+01
3.186639999999999873e+02 1.355049999999999955e+01
3.186490000000000009e+02 1.355349999999999966e+01
3.161580000000000155e+02 1.356099999999999994e+01
3.175799999999999841e+02 1.354739999999999966e+01
3.227239999999999895e+02 1.355819999999999936e+01
3.218389999999999986e+02 1.355760000000000076e+01
3.152180000000000177e+02 1.354979999999999940e+01
3.168070000000000164e+02 1.356230000000000047e+01
3.196499999999999773e+02 1.355499999999999972e+01
3.177830000000000155e+02 1.355610000000000070e+01
3.142160000000000082e+02 1.356600000000000072e+01
3.160389999999999873e+02 1.355489999999999995e+01
3.202699999999999818e+02 1.356400000000000006e+01
3.207339999999999804e+02 1.356920000000000037e+01
3.183720000000000141e+02 1.356080000000000041e+01
3.140609999999999786e+02 1.357360000000000078e+01
3.161619999999999777e+02 1.356709999999999994e+01
3.222970000000000255e+02 1.356259999999999977e+01
3.210000000000000000e+02 1.357339999999999947e+01
3.188330000000000268e+02 1.355809999999999960e+01
3.195140000000000100e+02 1.356250000000000000e+01
3.183700000000000045e+02 1.356969999999999921e+01
3.176700000000000159e+02 1.355540000000000056e+01
3.195849999999999795e+02 1.357169999999999987e+01
3.204030000000000200e+02 1.356670000000000087e+01
3.196390000000000100e+02 1.355710000000000015e+01
3.197900000000000205e+02 1.357680000000000042e+01
3.217269999999999754e+02 1.355969999999999942e+01
3.181220000000000141e+02 1.356259999999999977e+01
3.162379999999999995e+02 1.357450000000000045e+01
3.217640000000000100e+02 1.355439999999999934e+01
3.224350000000000023e+02 1.357039999999999935e+01
3.184250000000000114e+02 1.357039999999999935e+01
3.192939999999999827e+02 1.356000000000000050e+01
3.210249999999999773e+02 1.357499999999999929e+01
3.198059999999999832e+02 1.356460000000000043e+01
3.193330000000000268e+02 1.356499999999999950e+01
3.225690000000000168e+02 1.357370000000000054e+01
3.233759999999999764e+02 1.356339999999999968e+01
3.210950000000000273e+02 1.356780000000000008e+01
3.203109999999999786e+02 1.356780000000000008e+01
3.215679999999999836e+02 1.355940000000000012e+01
3.223170000000000073e+02 1.356479999999999997e+01
3.211669999999999732e+02 1.355889999999999951e+01
3.191290000000000191e+02 1.355259999999999998e+01
3.192780000000000200e+02 1.355560000000000009e+01
3.187189999999999941e+02 1.354700000000000060e+01
3.187049999999999841e+02 1.355020000000000024e+01
3.227649999999999864e+02 1.355710000000000015e+01
3.231600000000000250e+02 1.355180000000000007e+01
3.217169999999999845e+02 1.356060000000000088e+01
3.239839999999999804e+02 1.355979999999999919e+01
3.264440000000000168e+02 1.355499999999999972e+01
3.211089999999999804e+02 1.356670000000000087e+01
3.198260000000000218e+02 1.355799999999999983e+01
3.267570000000000050e+02 1.355729999999999968e+01
3.262160000000000082e+02 1.356600000000000072e+01
3.181429999999999723e+02 1.355209999999999937e+01
3.221220000000000141e+02 1.356039999999999957e+01
3.263410000000000082e+02 1.356039999999999957e+01
3.226419999999999959e+02 1.354850000000000065e+01
3.217060000000000173e+02 1.356530000000000058e+01
3.244449999999999932e+02 1.355640000000000001e+01
3.239289999999999736e+02 1.355439999999999934e+01
3.229519999999999982e+02 1.356900000000000084e+01
3.246299999999999955e+02 1.355269999999999975e+01
3.244440000000000168e+02 1.356090000000000018e+01
3.216290000000000191e+02 1.356690000000000040e+01
3.238530000000000086e+02 1.355289999999999928e+01
3.259460000000000264e+02 1.356879999999999953e+01
3.236039999999999850e+02 1.356380000000000052e+01
3.254759999999999991e+02 1.355780000000000030e+01
3.303009999999999877e+02 1.357199999999999918e+01
3.231970000000000027e+02 1.355850000000000044e+01
3.209159999999999968e+02 1.356119999999999948e+01
3.266320000000000050e+02 1.356719999999999970e+01
3.267649999999999864e+02 1.355259999999999998e+01
3.236970000000000027e+02 1.356370000000000076e+01
3.244789999999999850e+02 1.356230000000000047e+01
3.252230000000000132e+02 1.355470000000000041e+01
3.238570000000000277e+02 1.356959999999999944e+01
3.246979999999999791e+02 1.356140000000000079e+01
3.263620000000000232e+02 1.356099999999999994e+01
3.262850000000000250e+02 1.356949999999999967e+01
3.246979999999999791e+02 1.355530000000000079e+01
3.197549999999999955e+02 1.356080000000000041e+01
3.246240000000000236e+02 1.356199999999999939e+01
3.281630000000000109e+02 1.355160000000000053e+01
3.270899999999999750e+02 1.356470000000000020e+01
3.238249999999999886e+02 1.355770000000000053e+01
3.211360000000000241e+02 1.355320000000000036e+01
3.277049999999999841e+02 1.356729999999999947e+01
3.292520000000000095e+02 1.355320000000000036e+01
3.244769999999999754e+02 1.355930000000000035e+01
3.251120000000000232e+02 1.356690000000000040e+01
3.317119999999999891e+02 1.354860000000000042e+01
3.288369999999999891e+02 1.356770000000000032e+01
3.244990000000000236e+02 1.356380000000000052e+01
3.269080000000000155e+02 1.355380000000000074e+01
3.276100000000000136e+02 1.357830000000000048e+01
3.259809999999999945e+02 1.356179999999999986e+01
3.297780000000000200e+02 1.356819999999999915e+01
3.329900000000000091e+02 1.358000000000000007e+01
3.285919999999999845e+02 1.355910000000000082e+01
3.261000000000000227e+02 1.357290000000000063e+01
3.270740000000000123e+02 1.357109999999999950e+01
3.298310000000000173e+02 1.356150000000000055e+01
3.304560000000000173e+02 1.357569999999999943e+01
3.300129999999999768e+02 1.356809999999999938e+01
3.278679999999999950e+02 1.356739999999999924e+01
3.266949999999999932e+02 1.357409999999999961e+01
3.286070000000000277e+02 1.356189999999999962e+01
3.277309999999999945e+02 1.356489999999999974e+01
3.248079999999999927e+02 1.356419999999999959e+01
3.268170000000000073e+02 1.355569999999999986e+01
3.274470000000000027e+02 1.356579999999999941e+01
3.255090000000000146e+02 1.356359999999999921e+01
3.277889999999999873e+02 1.356189999999999962e+01
3.322919999999999732e+02 1.357099999999999973e+01
3.297149999999999750e+02 1.356189999999999962e+01
3.234970000000000141e+02 1.356579999999999941e+01
3.254580000000000268e+02 1.357070000000000043e+01
3.299069999999999823e+02 1.355869999999999997e+01
3.301399999999999864e+02 1.356900000000000084e+01
3.284730000000000132e+02 1.356789999999999985e+01
3.332839999999999918e+02 1.356090000000000018e+01
3.339060000000000059e+02 1.357649999999999935e+01
3.275489999999999782e+02 1.356419999999999959e+01
3.312710000000000150e+02 1.356339999999999968e+01
3.340280000000000200e+02 1.357210000000000072e+01
3.290810000000000173e+02 1.355180000000000007e+01
3.267389999999999759e+02 1.356530000000000058e+01
3.308929999999999723e+02 1.356540000000000035e+01
3.335590000000000259e+02 1.355039999999999978e+01
3.306390000000000100e+02 1.356910000000000061e+01
3.292490000000000236e+02 1.355749999999999922e+01
3.312479999999999905e+02 1.355649999999999977e+01
3.319200000000000159e+02 1.357169999999999987e+01
3.297769999999999868e+02 1.355599999999999916e+01
3.290950000000000273e+02 1.356670000000000087e+01
3.344929999999999950e+02 1.357189999999999941e+01
3.332060000000000173e+02 1.355749999999999922e+01
3.304909999999999854e+02 1.356990000000000052e+01
3.295570000000000164e+02 1.356250000000000000e+01
3.315230000000000246e+02 1.355760000000000076e+01
3.363759999999999764e+02 1.357210000000000072e+01
3.335740000000000123e+02 1.356000000000000050e+01
3.302069999999999936e+02 1.356409999999999982e+01
3.314289999999999736e+02 1.357039999999999935e+01
3.312649999999999864e+02 1.355780000000000030e+01
3.323639999999999759e+02 1.357029999999999959e+01
3.396030000000000086e+02 1.356830000000000069e+01
3.411859999999999786e+02 1.356209999999999916e+01
3.323210000000000264e+02 1.357680000000000042e+01
3.331299999999999955e+02 1.356559999999999988e+01
3.334159999999999968e+02 1.356550000000000011e+01
3.287669999999999959e+02 1.357370000000000054e+01
3.315269999999999868e+02 1.355910000000000082e+01
3.370269999999999868e+02 1.356980000000000075e+01
3.325059999999999718e+02 1.357169999999999987e+01
3.308919999999999959e+02 1.356300000000000061e+01
3.363050000000000068e+02 1.358039999999999914e+01
3.375749999999999886e+02 1.357189999999999941e+01
3.329209999999999923e+02 1.356889999999999930e+01
3.331600000000000250e+02 1.358019999999999960e+01
3.338919999999999959e+02 1.356359999999999921e+01
3.334209999999999923e+02 1.357230000000000025e+01
3.349780000000000086e+02 1.357719999999999949e+01
3.385210000000000150e+02 1.356269999999999953e+01
3.345009999999999764e+02 1.357670000000000066e+01
3.318079999999999927e+02 1.356690000000000040e+01
3.351490000000000009e+02 1.355889999999999951e+01
3.335939999999999941e+02 1.357300000000000040e+01
3.334420000000000073e+02 1.355860000000000021e+01
3.388260000000000218e+02 1.356329999999999991e+01
3.377219999999999800e+02 1.356850000000000023e+01
3.340880000000000223e+02 1.355330000000000013e+01
3.328220000000000027e+02 1.356439999999999912e+01
3.344130000000000109e+02 1.356080000000000041e+01
3.379169999999999732e+02 1.355310000000000059e+01
3.367629999999999768e+02 1.356259999999999977e+01
3.330810000000000173e+02 1.355320000000000036e+01
3.329350000000000023e+02 1.355620000000000047e+01
3.353809999999999718e+02 1.356470000000000020e+01
3.375480000000000018e+02 1.355719999999999992e+01
3.357540000000000191e+02 1.356499999999999950e+01
3.352669999999999959e+02 1.356589999999999918e+01
3.387570000000000050e+02 1.356029999999999980e+01
3.366209999999999809e+02 1.356930000000000014e+01
3.323890000000000100e+02 1.356450000000000067e+01
3.370289999999999964e+02 1.356240000000000023e+01
3.412160000000000082e+02 1.356910000000000061e+01
3.367330000000000041e+02 1.355949999999999989e+01
3.347769999999999868e+02 1.356310000000000038e+01
3.365659999999999741e+02 1.356659999999999933e+01
3.385710000000000264e+02 1.355680000000000085e+01
3.351750000000000114e+02 1.356850000000000023e+01
3.321610000000000014e+02 1.356380000000000052e+01
3.398960000000000150e+02 1.355659999999999954e+01
3.424279999999999973e+02 1.357269999999999932e+01
3.309270000000000209e+02 1.355860000000000021e+01
3.330310000000000059e+02 1.356370000000000076e+01
3.401510000000000105e+02 1.357300000000000040e+01
3.382950000000000159e+02 1.355250000000000021e+01
3.340369999999999777e+02 1.356990000000000052e+01
3.381610000000000014e+02 1.356499999999999950e+01
3.422350000000000136e+02 1.355349999999999966e+01
3.361580000000000155e+02 1.357520000000000060e+01
3.360330000000000155e+02 1.356070000000000064e+01
3.412540000000000191e+02 1.356240000000000023e+01
3.395910000000000082e+02 1.357329999999999970e+01
3.356859999999999786e+02 1.355780000000000030e+01
3.380869999999999891e+02 1.357010000000000005e+01
3.416820000000000164e+02 1.356959999999999944e+01
3.379030000000000200e+02 1.355930000000000035e+01
3.356059999999999945e+02 1.357220000000000049e+01
3.377959999999999923e+02 1.356380000000000052e+01
3.379560000000000173e+02 1.356370000000000076e+01
3.403480000000000132e+02 1.357450000000000045e+01
3.424540000000000077e+02 1.356300000000000061e+01
3.369689999999999941e+02 1.356910000000000061e+01
3.360090000000000146e+02 1.357189999999999941e+01
3.400140000000000100e+02 1.356259999999999977e+01
3.389730000000000132e+02 1.357549999999999990e+01
3.384429999999999836e+02 1.357130000000000081e+01
3.406510000000000105e+02 1.356569999999999965e+01
3.403559999999999945e+02 1.357569999999999943e+01
3.389680000000000177e+02 1.356259999999999977e+01
3.395960000000000036e+02 1.356630000000000003e+01
3.442980000000000018e+02 1.357349999999999923e+01
3.439649999999999750e+02 1.355990000000000073e+01
3.385299999999999727e+02 1.357119999999999926e+01
3.405350000000000250e+02 1.356719999999999970e+01
3.398910000000000196e+02 1.355879999999999974e+01
3.393460000000000036e+02 1.357610000000000028e+01
3.453319999999999936e+02 1.356380000000000052e+01
3.419750000000000227e+02 1.356520000000000081e+01
3.370960000000000036e+02 1.357600000000000051e+01
3.444750000000000227e+02 1.355760000000000076e+01
3.478039999999999736e+02 1.356939999999999991e+01
3.399279999999999973e+02 1.356900000000000084e+01
3.416990000000000123e+02 1.355480000000000018e+01
3.446949999999999932e+02 1.356889999999999930e+01
3.402309999999999945e+02 1.355640000000000001e+01
3.390049999999999955e+02 1.355419999999999980e+01
3.397669999999999959e+02 1.356819999999999915e+01
3.407590000000000146e+02 1.355480000000000018e+01
3.418100000000000023e+02 1.356499999999999950e+01
3.420799999999999841e+02 1.356949999999999967e+01
3.421229999999999905e+02 1.355729999999999968e+01
3.449759999999999991e+02 1.357210000000000072e+01
3.459390000000000214e+02 1.356559999999999988e+01
3.386159999999999854e+02 1.356140000000000079e+01
3.413340000000000032e+02 1.357469999999999999e+01
3.493460000000000036e+02 1.356000000000000050e+01
3.429069999999999823e+02 1.356639999999999979e+01
3.392989999999999782e+02 1.357489999999999952e+01
3.445009999999999764e+02 1.356170000000000009e+01
3.457509999999999764e+02 1.357510000000000083e+01
3.402699999999999818e+02 1.357119999999999926e+01
3.404130000000000109e+02 1.356199999999999939e+01
3.509630000000000223e+02 1.357569999999999943e+01
3.460740000000000123e+02 1.356530000000000058e+01
3.370129999999999768e+02 1.357130000000000081e+01
3.411159999999999854e+02 1.358259999999999934e+01
3.468659999999999854e+02 1.356780000000000008e+01
3.463670000000000186e+02 1.357779999999999987e+01
3.425529999999999973e+02 1.357569999999999943e+01
3.420840000000000032e+02 1.356499999999999950e+01
3.450360000000000014e+02 1.358070000000000022e+01
3.463740000000000236e+02 1.357160000000000011e+01
3.416870000000000118e+02 1.357099999999999973e+01
3.414379999999999882e+02 1.358109999999999928e+01
3.476209999999999809e+02 1.356310000000000038e+01
3.452810000000000059e+02 1.357140000000000057e+01
3.394940000000000282e+02 1.357319999999999993e+01
3.452080000000000268e+02 1.355869999999999997e+01
3.499119999999999777e+02 1.357489999999999952e+01
3.448700000000000045e+02 1.356649999999999956e+01
3.431619999999999777e+02 1.356230000000000047e+01
3.457049999999999841e+02 1.357729999999999926e+01
3.474010000000000105e+02 1.356119999999999948e+01
3.464839999999999804e+02 1.356830000000000069e+01
3.453550000000000182e+02 1.357479999999999976e+01
3.464069999999999823e+02 1.355809999999999960e+01
3.450190000000000055e+02 1.357109999999999950e+01
3.423310000000000173e+02 1.356579999999999941e+01
3.455889999999999986e+02 1.355930000000000035e+01
3.486890000000000214e+02 1.357559999999999967e+01
3.443059999999999832e+02 1.356550000000000011e+01
3.441379999999999768e+02 1.356930000000000014e+01
3.481879999999999882e+02 1.357699999999999996e+01
3.489719999999999800e+02 1.356230000000000047e+01
3.483509999999999991e+02 1.356969999999999921e+01
3.469850000000000136e+02 1.356780000000000008e+01
3.461370000000000005e+02 1.355920000000000059e+01
3.473550000000000182e+02 1.357099999999999973e+01
3.462139999999999986e+02 1.356380000000000052e+01
3.404750000000000227e+02 1.356209999999999916e+01
3.471920000000000073e+02 1.356900000000000084e+01
3.523399999999999750e+02 1.355540000000000056e+01
3.444429999999999836e+02 1.356129999999999924e+01
3.410840000000000032e+02 1.356540000000000035e+01
3.456179999999999950e+02 1.355540000000000056e+01
3.502269999999999754e+02 1.356739999999999924e+01
3.485099999999999909e+02 1.356250000000000000e+01
3.437909999999999968e+02 1.355899999999999928e+01
3.483319999999999936e+02 1.357429999999999914e+01
3.539270000000000209e+02 1.356109999999999971e+01
3.478519999999999754e+02 1.356859999999999999e+01
3.462420000000000186e+02 1.357820000000000071e+01
3.514800000000000182e+02 1.355749999999999922e+01
3.499449999999999932e+02 1.357300000000000040e+01
3.449069999999999823e+02 1.356470000000000020e+01
3.477599999999999909e+02 1.355139999999999922e+01
3.484010000000000105e+02 1.357370000000000054e+01
3.474950000000000045e+02 1.355690000000000062e+01
3.498820000000000050e+02 1.356320000000000014e+01
3.524789999999999850e+02 1.357440000000000069e+01
3.502269999999999754e+02 1.355550000000000033e+01
3.470369999999999777e+02 1.356949999999999967e+01
3.484250000000000114e+02 1.356770000000000032e+01
3.519719999999999800e+02 1.356029999999999980e+01
3.570350000000000250e+02 1.357499999999999929e+01
3.541340000000000146e+02 1.356760000000000055e+01
3.485649999999999977e+02 1.356690000000000040e+01
3.493620000000000232e+02 1.357440000000000069e+01
3.483860000000000241e+02 1.356610000000000049e+01
3.499959999999999809e+02 1.357339999999999947e+01
3.546700000000000159e+02 1.357489999999999952e+01
3.531909999999999741e+02 1.356550000000000011e+01
3.495559999999999832e+02 1.357310000000000016e+01
3.504490000000000123e+02 1.356770000000000032e+01
3.510140000000000100e+02 1.356400000000000006e+01
3.471229999999999905e+02 1.357280000000000086e+01
3.492919999999999732e+02 1.356359999999999921e+01
3.540339999999999918e+02 1.356690000000000040e+01
3.525169999999999959e+02 1.357049999999999912e+01
3.503070000000000164e+02 1.355770000000000053e+01
3.514060000000000059e+02 1.356700000000000017e+01
3.502699999999999818e+02 1.356349999999999945e+01
3.490020000000000095e+02 1.355749999999999922e+01
3.514569999999999936e+02 1.357140000000000057e+01
3.541150000000000091e+02 1.355899999999999928e+01
3.499320000000000164e+02 1.356150000000000055e+01
3.456920000000000073e+02 1.357019999999999982e+01
3.528469999999999800e+02 1.355439999999999934e+01
3.529100000000000250e+02 1.356760000000000055e+01
3.507640000000000100e+02 1.356709999999999994e+01
3.541990000000000123e+02 1.355620000000000047e+01
3.555120000000000005e+02 1.357290000000000063e+01
3.498580000000000041e+02 1.355910000000000082e+01
3.488380000000000223e+02 1.355719999999999992e+01
3.540950000000000273e+02 1.356959999999999944e+01
3.542060000000000173e+02 1.355439999999999934e+01
3.521909999999999741e+02 1.356649999999999956e+01
3.545969999999999800e+02 1.356729999999999947e+01
3.528670000000000186e+02 1.355390000000000050e+01
3.479100000000000250e+02 1.357049999999999912e+01
3.503360000000000127e+02 1.356329999999999991e+01
3.544060000000000059e+02 1.356170000000000009e+01
3.556539999999999964e+02 1.357390000000000008e+01
3.533790000000000191e+02 1.355889999999999951e+01
3.497080000000000268e+02 1.356540000000000035e+01
3.522730000000000246e+02 1.356969999999999921e+01
3.544119999999999777e+02 1.355770000000000053e+01
3.525659999999999741e+02 1.357140000000000057e+01
3.536669999999999732e+02 1.356780000000000008e+01
3.596469999999999914e+02 1.356339999999999968e+01
3.558870000000000005e+02 1.357479999999999976e+01
3.497980000000000018e+02 1.356269999999999953e+01
3.529950000000000045e+02 1.356719999999999970e+01
3.554080000000000155e+02 1.357520000000000060e+01
3.562819999999999823e+02 1.356380000000000052e+01
3.524900000000000091e+02 1.357440000000000069e+01
3.465029999999999859e+02 1.357259999999999955e+01
3.542640000000000100e+02 1.356550000000000011e+01
3.577090000000000032e+02 1.357900000000000063e+01
3.535409999999999968e+02 1.356770000000000032e+01
3.530509999999999877e+02 1.356680000000000064e+01
3.587789999999999964e+02 1.357649999999999935e+01
3.605049999999999955e+02 1.355920000000000059e+01
3.533220000000000027e+02 1.357029999999999959e+01
3.548159999999999741e+02 1.357070000000000043e+01
3.577040000000000077e+02 1.355579999999999963e+01
3.527980000000000018e+02 1.357760000000000034e+01
3.511680000000000064e+02 1.356589999999999918e+01
3.589069999999999823e+02 1.356520000000000081e+01
3.575539999999999736e+02 1.358419999999999916e+01
3.529839999999999804e+02 1.356429999999999936e+01
3.556680000000000064e+02 1.357629999999999981e+01
3.606940000000000168e+02 1.357939999999999969e+01
3.585529999999999973e+02 1.356320000000000014e+01
3.566270000000000095e+02 1.357799999999999940e+01
3.562789999999999964e+02 1.356889999999999930e+01
3.548290000000000077e+02 1.356550000000000011e+01
3.582679999999999723e+02 1.357740000000000080e+01
3.659289999999999736e+02 1.356550000000000011e+01
3.600529999999999973e+02 1.357189999999999941e+01
3.496530000000000200e+02 1.357600000000000051e+01
3.570269999999999868e+02 1.356550000000000011e+01
3.608009999999999877e+02 1.357429999999999914e+01
3.567370000000000232e+02 1.357119999999999926e+01
3.556419999999999959e+02 1.356719999999999970e+01
3.593519999999999754e+02 1.357659999999999911e+01
3.632269999999999754e+02 1.356879999999999953e+01
3.589879999999999995e+02 1.357109999999999950e+01
3.563910000000000196e+02 1.357729999999999926e+01
3.566669999999999732e+02 1.356739999999999924e+01
3.561960000000000264e+02 1.357820000000000071e+01
3.589990000000000236e+02 1.358009999999999984e+01
3.591399999999999864e+02 1.357160000000000011e+01
3.597040000000000077e+02 1.358580000000000076e+01
3.565529999999999973e+02 1.357390000000000008e+01
3.523629999999999995e+02 1.357140000000000057e+01
3.596499999999999773e+02 1.358600000000000030e+01
3.623999999999999773e+02 1.356380000000000052e+01
3.580950000000000273e+02 1.357850000000000001e+01
3.583100000000000023e+02 1.358079999999999998e+01
3.595690000000000168e+02 1.356109999999999971e+01
3.582900000000000205e+02 1.358489999999999931e+01
3.609610000000000127e+02 1.356969999999999921e+01
3.624759999999999991e+02 1.356579999999999941e+01
3.561850000000000023e+02 1.358230000000000004e+01
3.552049999999999841e+02 1.356339999999999968e+01
3.640720000000000027e+02 1.357220000000000049e+01
3.641499999999999773e+02 1.357429999999999914e+01
3.589920000000000186e+02 1.355990000000000073e+01
3.565880000000000223e+02 1.357339999999999947e+01
3.610070000000000050e+02 1.356799999999999962e+01
3.612029999999999745e+02 1.356439999999999912e+01
3.587830000000000155e+02 1.357830000000000048e+01
3.619560000000000173e+02 1.356659999999999933e+01
3.617559999999999718e+02 1.357119999999999926e+01
3.577880000000000109e+02 1.357859999999999978e+01
3.568890000000000100e+02 1.356460000000000043e+01
3.588079999999999927e+02 1.357390000000000008e+01
3.612710000000000150e+02 1.357029999999999959e+01
3.570640000000000214e+02 1.356370000000000076e+01
3.581050000000000182e+02 1.358099999999999952e+01
3.635690000000000168e+02 1.357099999999999973e+01
3.624549999999999841e+02 1.357199999999999918e+01
3.571290000000000191e+02 1.358329999999999949e+01
3.602040000000000077e+02 1.356830000000000069e+01
3.638389999999999986e+02 1.357959999999999923e+01
3.607540000000000191e+02 1.357939999999999969e+01
3.618020000000000209e+02 1.356479999999999997e+01
3.664689999999999941e+02 1.358070000000000022e+01
3.660919999999999845e+02 1.356939999999999991e+01
3.586809999999999832e+02 1.356680000000000064e+01
3.600969999999999800e+02 1.358099999999999952e+01
3.643240000000000123e+02 1.356310000000000038e+01
3.640980000000000132e+02 1.357360000000000078e+01
3.586979999999999791e+02 1.357620000000000005e+01
3.590679999999999836e+02 1.355889999999999951e+01
3.658620000000000232e+02 1.357339999999999947e+01
3.663620000000000232e+02 1.356359999999999921e+01
3.607679999999999723e+02 1.355690000000000062e+01
3.604549999999999841e+02 1.357099999999999973e+01
3.614250000000000114e+02 1.355979999999999919e+01
3.638609999999999900e+02 1.356809999999999938e+01
3.642200000000000273e+02 1.357440000000000069e+01
3.621949999999999932e+02 1.356499999999999950e+01
3.646820000000000164e+02 1.357649999999999935e+01
3.727939999999999827e+02 1.357419999999999938e+01
3.674750000000000227e+02 1.356969999999999921e+01
3.644900000000000091e+02 1.357789999999999964e+01
3.651899999999999977e+02 1.356739999999999924e+01
3.615760000000000218e+02 1.356799999999999962e+01
3.605620000000000118e+02 1.357360000000000078e+01
3.669710000000000036e+02 1.356659999999999933e+01
3.658709999999999809e+02 1.357450000000000045e+01
3.639490000000000123e+02 1.357390000000000008e+01
3.641510000000000105e+02 1.356709999999999994e+01
3.616800000000000068e+02 1.357670000000000066e+01
3.599010000000000105e+02 1.357029999999999959e+01
3.671050000000000182e+02 1.357039999999999935e+01
3.692970000000000255e+02 1.358000000000000007e+01
3.639359999999999786e+02 1.356569999999999965e+01
3.632549999999999955e+02 1.357399999999999984e+01
3.643550000000000182e+02 1.357779999999999987e+01
3.622509999999999764e+02 1.356380000000000052e+01
3.620409999999999968e+02 1.358719999999999928e+01
3.671469999999999914e+02 1.357419999999999938e+01
3.681770000000000209e+02 1.356859999999999999e+01
3.627540000000000191e+02 1.358820000000000050e+01
3.641100000000000136e+02 1.356470000000000020e+01
3.717839999999999918e+02 1.357670000000000066e+01
3.746329999999999814e+02 1.358389999999999986e+01
3.629560000000000173e+02 1.356910000000000061e+01
3.632359999999999900e+02 1.358750000000000036e+01
3.711270000000000095e+02 1.357740000000000080e+01
3.661000000000000227e+02 1.357269999999999932e+01
3.636159999999999854e+02 1.358799999999999919e+01
3.686270000000000095e+02 1.357499999999999929e+01
3.675690000000000168e+02 1.358220000000000027e+01
3.612139999999999986e+02 1.359009999999999962e+01
3.666129999999999995e+02 1.357830000000000048e+01
3.743109999999999786e+02 1.358840000000000003e+01
3.663679999999999950e+02 1.358389999999999986e+01
3.621390000000000100e+02 1.357799999999999940e+01
3.670380000000000109e+02 1.359019999999999939e+01
3.694409999999999741e+02 1.357929999999999993e+01
3.672400000000000091e+02 1.358140000000000036e+01
3.655090000000000146e+02 1.358859999999999957e+01
3.635740000000000123e+02 1.357479999999999976e+01
3.652889999999999873e+02 1.358510000000000062e+01
3.722440000000000282e+02 1.358469999999999978e+01
3.690090000000000146e+02 1.357569999999999943e+01
3.623059999999999832e+02 1.359070000000000000e+01
3.720079999999999814e+02 1.357719999999999949e+01
3.757640000000000100e+02 1.357590000000000074e+01
3.667909999999999968e+02 1.358799999999999919e+01
3.679010000000000105e+02 1.356840000000000046e+01
3.729830000000000041e+02 1.357879999999999932e+01
3.653149999999999977e+02 1.358039999999999914e+01
3.627880000000000109e+02 1.356700000000000017e+01
3.674540000000000077e+02 1.358840000000000003e+01
3.681580000000000155e+02 1.357760000000000034e+01
3.697970000000000255e+02 1.357479999999999976e+01
3.727500000000000000e+02 1.358939999999999948e+01
3.673879999999999768e+02 1.356910000000000061e+01
3.637529999999999859e+02 1.357850000000000001e+01
3.688729999999999905e+02 1.358150000000000013e+01
3.709449999999999932e+02 1.356980000000000075e+01
3.715380000000000109e+02 1.358270000000000088e+01
3.684669999999999845e+02 1.357499999999999929e+01
3.656000000000000227e+02 1.357109999999999950e+01
3.702219999999999800e+02 1.357929999999999993e+01
3.707669999999999959e+02 1.357300000000000040e+01
3.677119999999999891e+02 1.357959999999999923e+01
3.736610000000000014e+02 1.358520000000000039e+01
3.726909999999999741e+02 1.357869999999999955e+01
3.676890000000000214e+02 1.358450000000000024e+01
3.696440000000000055e+02 1.358150000000000013e+01
3.782649999999999864e+02 1.357690000000000019e+01
3.729510000000000218e+02 1.358319999999999972e+01
3.669440000000000168e+02 1.357729999999999926e+01
3.711750000000000114e+02 1.358070000000000022e+01
3.726499999999999773e+02 1.358939999999999948e+01
3.709920000000000186e+02 1.358329999999999949e+01
3.746379999999999768e+02 1.359259999999999913e+01
3.761150000000000091e+02 1.359259999999999913e+01
3.685110000000000241e+02 1.358389999999999986e+01
3.690790000000000077e+02 1.359670000000000023e+01
3.762889999999999873e+02 1.358510000000000062e+01
3.715810000000000173e+02 1.358339999999999925e+01
3.688210000000000264e+02 1.359399999999999942e+01
3.733650000000000091e+02 1.357310000000000016e+01
3.728129999999999882e+02 1.358629999999999960e+01
3.698369999999999891e+02 1.358880000000000088e+01
3.742629999999999768e+02 1.357530000000000037e+01
3.760620000000000118e+02 1.359629999999999939e+01
3.738389999999999986e+02 1.358280000000000065e+01
3.731329999999999814e+02 1.357949999999999946e+01
3.736809999999999832e+02 1.359479999999999933e+01
3.720550000000000068e+02 1.357729999999999926e+01
3.704540000000000077e+02 1.358869999999999933e+01
3.767629999999999768e+02 1.359409999999999918e+01
3.756179999999999950e+02 1.358259999999999934e+01
3.727479999999999905e+02 1.359839999999999982e+01
3.735140000000000100e+02 1.358869999999999933e+01
3.673949999999999818e+02 1.358280000000000065e+01
3.671039999999999850e+02 1.359350000000000058e+01
3.721960000000000264e+02 1.357939999999999969e+01
3.732869999999999777e+02 1.358539999999999992e+01
3.724320000000000164e+02 1.359249999999999936e+01
3.746909999999999741e+02 1.358319999999999972e+01
3.760160000000000196e+02 1.359510000000000041e+01
3.760539999999999736e+02 1.358980000000000032e+01
3.746669999999999732e+02 1.358210000000000051e+01
3.741209999999999809e+02 1.359340000000000082e+01
3.743340000000000032e+02 1.358150000000000013e+01
3.750219999999999914e+02 1.358440000000000047e+01
3.754470000000000027e+02 1.359159999999999968e+01
3.725969999999999800e+02 1.357540000000000013e+01
3.718509999999999991e+02 1.358709999999999951e+01
3.771270000000000095e+02 1.358450000000000024e+01
3.800289999999999964e+02 1.357199999999999918e+01
3.718500000000000227e+02 1.359399999999999942e+01
3.690969999999999800e+02 1.357569999999999943e+01
3.757540000000000191e+02 1.357750000000000057e+01
3.754239999999999782e+02 1.359820000000000029e+01
3.747950000000000159e+02 1.356980000000000075e+01
3.766070000000000277e+02 1.359280000000000044e+01
3.807189999999999941e+02 1.359270000000000067e+01
3.771940000000000168e+02 1.357690000000000019e+01
3.716999999999999886e+02 1.359779999999999944e+01
3.763910000000000196e+02 1.358319999999999972e+01
3.772500000000000000e+02 1.358370000000000033e+01
3.736390000000000100e+02 1.359490000000000087e+01
3.731700000000000159e+02 1.358210000000000051e+01
3.788149999999999977e+02 1.358910000000000018e+01
3.807989999999999782e+02 1.359050000000000047e+01
3.736179999999999950e+02 1.358130000000000059e+01
3.737309999999999945e+02 1.359220000000000006e+01
3.770160000000000196e+02 1.358750000000000036e+01
3.752160000000000082e+02 1.358600000000000030e+01
3.756229999999999905e+02 1.359670000000000023e+01
3.766259999999999764e+02 1.358680000000000021e+01
3.757119999999999891e+02 1.359229999999999983e+01
3.779220000000000255e+02 1.359639999999999915e+01
3.805059999999999718e+02 1.358239999999999981e+01
3.737730000000000246e+02 1.359130000000000038e+01
3.731360000000000241e+02 1.358510000000000062e+01
3.787710000000000150e+02 1.357760000000000034e+01
3.786519999999999868e+02 1.359479999999999933e+01
3.770620000000000118e+02 1.358200000000000074e+01
3.803720000000000141e+02 1.358660000000000068e+01
3.830129999999999768e+02 1.359720000000000084e+01
3.779569999999999936e+02 1.357659999999999911e+01
3.753480000000000132e+02 1.359290000000000020e+01
3.762429999999999950e+02 1.359200000000000053e+01
3.781929999999999836e+02 1.358309999999999995e+01
3.796170000000000186e+02 1.360560000000000080e+01
3.809839999999999804e+02 1.358980000000000032e+01
3.773679999999999950e+02 1.359079999999999977e+01
3.757869999999999777e+02 1.360399999999999920e+01
3.828650000000000091e+02 1.358789999999999942e+01
3.822149999999999750e+02 1.360369999999999990e+01
3.774089999999999918e+02 1.360500000000000043e+01
3.821589999999999918e+02 1.359350000000000058e+01
3.804069999999999823e+02 1.360490000000000066e+01
3.753210000000000264e+02 1.359529999999999994e+01
3.797459999999999809e+02 1.359459999999999980e+01
3.828109999999999786e+02 1.360270000000000046e+01
3.783990000000000009e+02 1.359130000000000038e+01
3.727139999999999986e+02 1.359490000000000087e+01
3.790799999999999841e+02 1.359600000000000009e+01
3.833149999999999977e+02 1.358890000000000065e+01
3.804909999999999854e+02 1.359670000000000023e+01
3.781600000000000250e+02 1.359169999999999945e+01
3.795720000000000027e+02 1.358939999999999948e+01
3.850690000000000168e+02 1.359730000000000061e+01
3.843539999999999850e+02 1.358910000000000018e+01
3.785749999999999886e+02 1.359120000000000061e+01
3.793469999999999800e+02 1.359440000000000026e+01
3.817309999999999945e+02 1.358430000000000071e+01
3.799750000000000227e+02 1.359580000000000055e+01
3.811460000000000150e+02 1.359319999999999951e+01
3.877590000000000146e+02 1.358419999999999916e+01
3.837520000000000095e+02 1.360379999999999967e+01
3.807320000000000277e+02 1.358389999999999986e+01
3.822749999999999773e+02 1.358980000000000032e+01
3.799959999999999809e+02 1.360529999999999973e+01
3.803149999999999977e+02 1.358179999999999943e+01
3.867780000000000200e+02 1.360510000000000019e+01
3.834510000000000218e+02 1.360120000000000040e+01
3.787699999999999818e+02 1.358890000000000065e+01
3.827570000000000050e+02 1.360859999999999914e+01
3.917029999999999745e+02 1.359130000000000038e+01
3.830470000000000255e+02 1.359270000000000067e+01
3.780579999999999927e+02 1.360210000000000008e+01
3.847160000000000082e+02 1.358670000000000044e+01
3.867679999999999723e+02 1.359609999999999985e+01
3.807520000000000095e+02 1.359399999999999942e+01
3.804039999999999964e+02 1.358520000000000039e+01
3.834859999999999900e+02 1.359820000000000029e+01
3.839730000000000132e+02 1.359120000000000061e+01
3.827339999999999804e+02 1.359060000000000024e+01
3.766619999999999777e+02 1.359839999999999982e+01
3.804560000000000173e+02 1.358789999999999942e+01
3.866619999999999777e+02 1.359699999999999953e+01
3.840009999999999764e+02 1.360110000000000063e+01
3.802320000000000277e+02 1.359130000000000038e+01
3.841379999999999768e+02 1.360190000000000055e+01
3.888509999999999991e+02 1.359500000000000064e+01
3.803430000000000177e+02 1.359290000000000020e+01
3.788050000000000068e+02 1.360800000000000054e+01
3.886770000000000209e+02 1.359340000000000082e+01
3.856999999999999886e+02 1.360110000000000063e+01
3.786390000000000100e+02 1.360999999999999943e+01
3.834089999999999918e+02 1.359340000000000082e+01
3.874990000000000236e+02 1.361280000000000001e+01
3.842330000000000041e+02 1.360599999999999987e+01
3.823279999999999745e+02 1.359619999999999962e+01
3.897160000000000082e+02 1.361689999999999934e+01
3.923639999999999759e+02 1.359639999999999915e+01
3.810590000000000259e+02 1.360270000000000046e+01
3.835160000000000196e+02 1.361120000000000019e+01
3.891440000000000055e+02 1.359099999999999930e+01
3.833399999999999750e+02 1.360870000000000068e+01
3.798899999999999864e+02 1.360539999999999949e+01
3.902909999999999968e+02 1.359869999999999912e+01
3.880810000000000173e+02 1.361260000000000048e+01
3.821070000000000277e+02 1.360249999999999915e+01
3.854270000000000209e+02 1.360410000000000075e+01
3.908430000000000177e+02 1.360940000000000083e+01
3.869169999999999732e+02 1.359980000000000011e+01
3.811460000000000150e+02 1.360599999999999987e+01
3.839329999999999927e+02 1.360560000000000080e+01
3.889990000000000236e+02 1.360040000000000049e+01
3.887350000000000136e+02 1.360769999999999946e+01
3.837210000000000036e+02 1.360060000000000002e+01
3.844159999999999968e+02 1.359769999999999968e+01
3.901150000000000091e+02 1.360369999999999990e+01
3.894110000000000014e+02 1.359789999999999921e+01
3.845470000000000255e+02 1.360459999999999958e+01
3.911560000000000059e+02 1.360389999999999944e+01
3.939250000000000114e+02 1.359249999999999936e+01
3.853210000000000264e+02 1.360229999999999961e+01
3.818980000000000246e+02 1.359779999999999944e+01
3.889139999999999873e+02 1.359539999999999971e+01
3.902060000000000173e+02 1.360490000000000066e+01
3.863679999999999950e+02 1.359259999999999913e+01
3.842350000000000136e+02 1.359800000000000075e+01
3.921469999999999914e+02 1.360060000000000002e+01
3.965980000000000132e+02 1.358569999999999922e+01
3.895330000000000155e+02 1.359720000000000084e+01
3.856800000000000068e+02 1.358900000000000041e+01
3.884060000000000059e+02 1.358210000000000051e+01
3.917649999999999864e+02 1.359810000000000052e+01
3.870679999999999836e+02 1.358270000000000088e+01
3.834959999999999809e+02 1.358910000000000018e+01
3.919820000000000277e+02 1.359650000000000070e+01
3.933260000000000218e+02 1.357929999999999993e+01
3.827280000000000086e+02 1.359909999999999997e+01
3.847989999999999782e+02 1.359409999999999918e+01
3.898509999999999991e+02 1.358460000000000001e+01
3.901519999999999868e+02 1.360369999999999990e+01
3.884649999999999750e+02 1.358740000000000059e+01
3.833070000000000164e+02 1.359309999999999974e+01
3.868849999999999909e+02 1.360360000000000014e+01
3.960260000000000105e+02 1.358730000000000082e+01
3.910419999999999732e+02 1.360030000000000072e+01
3.857660000000000196e+02 1.359880000000000067e+01
3.899289999999999736e+02 1.359110000000000085e+01
3.907459999999999809e+02 1.360549999999999926e+01
3.876360000000000241e+02 1.359730000000000061e+01
3.951560000000000059e+02 1.359989999999999988e+01
3.932500000000000000e+02 1.360699999999999932e+01
3.878600000000000136e+02 1.359549999999999947e+01
3.885679999999999836e+02 1.360239999999999938e+01
3.941480000000000246e+02 1.360270000000000046e+01
3.957429999999999950e+02 1.359639999999999915e+01
3.898419999999999845e+02 1.360479999999999912e+01
3.924119999999999777e+02 1.359549999999999947e+01
3.901340000000000146e+02 1.359360000000000035e+01
3.860579999999999927e+02 1.360379999999999967e+01
3.926170000000000186e+02 1.359440000000000026e+01
3.946089999999999804e+02 1.360369999999999990e+01
3.902189999999999941e+02 1.360899999999999999e+01
3.900219999999999914e+02 1.359580000000000055e+01
3.943530000000000086e+02 1.361619999999999919e+01
3.966680000000000064e+02 1.360880000000000045e+01
3.899470000000000027e+02 1.360449999999999982e+01
3.864220000000000255e+02 1.362560000000000038e+01
3.956789999999999736e+02 1.359699999999999953e+01
3.982980000000000018e+02 1.360919999999999952e+01
3.873779999999999859e+02 1.361529999999999951e+01
3.887769999999999868e+02 1.359440000000000026e+01
3.950710000000000264e+02 1.361630000000000074e+01
3.946870000000000118e+02 1.360599999999999987e+01
3.885710000000000264e+02 1.360060000000000002e+01
3.902799999999999727e+02 1.361710000000000065e+01
3.980500000000000114e+02 1.360280000000000022e+01
3.943020000000000209e+02 1.360790000000000077e+01
3.895799999999999841e+02 1.361239999999999917e+01
3.927160000000000082e+02 1.359810000000000052e+01
3.988279999999999745e+02 1.360820000000000007e+01
3.927880000000000109e+02 1.360319999999999929e+01
3.864870000000000232e+02 1.359580000000000055e+01
3.920880000000000223e+02 1.360870000000000068e+01
3.959420000000000073e+02 1.359970000000000034e+01
3.950779999999999745e+02 1.360299999999999976e+01
3.915930000000000177e+02 1.361050000000000004e+01
3.910299999999999727e+02 1.359570000000000078e+01
3.967789999999999964e+02 1.360539999999999949e+01
4.015930000000000177e+02 1.360580000000000034e+01
3.927259999999999991e+02 1.359650000000000070e+01
3.920319999999999823e+02 1.361079999999999934e+01
3.983890000000000100e+02 1.359689999999999976e+01
3.930000000000000000e+02 1.359650000000000070e+01
3.852280000000000086e+02 1.361079999999999934e+01
3.927980000000000018e+02 1.359379999999999988e+01
3.971200000000000045e+02 1.360740000000000016e+01
3.959929999999999950e+02 1.360870000000000068e+01
3.925819999999999936e+02 1.359239999999999959e+01
3.926779999999999973e+02 1.361149999999999949e+01
3.975269999999999868e+02 1.359820000000000029e+01
3.978530000000000086e+02 1.359779999999999944e+01
3.946680000000000064e+02 1.361529999999999951e+01
4.012189999999999941e+02 1.359520000000000017e+01
4.021940000000000168e+02 1.360459999999999958e+01
3.931059999999999945e+02 1.360699999999999932e+01
3.926789999999999736e+02 1.359730000000000061e+01
3.996970000000000027e+02 1.361190000000000033e+01
3.999470000000000027e+02 1.360389999999999944e+01
3.926539999999999964e+02 1.360239999999999938e+01
3.899920000000000186e+02 1.361149999999999949e+01
3.940699999999999932e+02 1.360490000000000066e+01
3.997629999999999768e+02 1.360880000000000045e+01
3.984700000000000273e+02 1.360999999999999943e+01
3.938530000000000086e+02 1.360319999999999929e+01
3.959929999999999950e+02 1.360899999999999999e+01
3.982479999999999905e+02 1.360689999999999955e+01
3.956170000000000186e+02 1.360619999999999941e+01
3.876890000000000214e+02 1.361369999999999969e+01
3.929010000000000105e+02 1.360839999999999961e+01
4.005319999999999823e+02 1.361209999999999987e+01
3.956290000000000191e+02 1.361919999999999931e+01
3.936789999999999736e+02 1.361309999999999931e+01
4.009119999999999777e+02 1.362260000000000026e+01
4.002339999999999804e+02 1.362020000000000053e+01
3.972559999999999718e+02 1.361260000000000048e+01
3.973310000000000173e+02 1.362359999999999971e+01
3.955199999999999818e+02 1.360979999999999990e+01
3.902019999999999982e+02 1.360960000000000036e+01
3.949370000000000118e+02 1.361660000000000004e+01
3.970679999999999836e+02 1.359869999999999912e+01
3.979010000000000105e+02 1.361200000000000010e+01
4.001750000000000114e+02 1.360800000000000054e+01
3.985419999999999732e+02 1.359699999999999953e+01
3.978199999999999932e+02 1.361560000000000059e+01
4.001809999999999832e+02 1.359929999999999950e+01
3.982189999999999941e+02 1.360079999999999956e+01
3.951610000000000014e+02 1.361260000000000048e+01
3.985749999999999886e+02 1.359490000000000087e+01
4.050120000000000005e+02 1.361059999999999981e+01
3.996440000000000055e+02 1.361069999999999958e+01
3.940520000000000209e+02 1.359989999999999988e+01
4.048369999999999891e+02 1.361800000000000033e+01
4.026129999999999995e+02 1.360740000000000016e+01
3.931829999999999927e+02 1.361009999999999920e+01
3.990120000000000005e+02 1.362100000000000044e+01
4.046059999999999945e+02 1.360379999999999967e+01
3.996940000000000168e+02 1.361190000000000033e+01
3.986530000000000200e+02 1.361079999999999934e+01
4.014820000000000277e+02 1.359830000000000005e+01
3.981490000000000009e+02 1.361069999999999958e+01
3.902760000000000105e+02 1.359989999999999988e+01
3.974700000000000273e+02 1.359650000000000070e+01
4.010219999999999914e+02 1.360679999999999978e+01
3.997690000000000055e+02 1.359389999999999965e+01
4.039730000000000132e+02 1.360060000000000002e+01
4.057470000000000141e+02 1.360399999999999920e+01
3.980260000000000105e+02 1.359099999999999930e+01
3.984739999999999895e+02 1.360609999999999964e+01
4.015699999999999932e+02 1.360089999999999932e+01
4.033559999999999945e+02 1.359730000000000061e+01
4.068960000000000150e+02 1.361669999999999980e+01
4.055950000000000273e+02 1.359660000000000046e+01
3.977139999999999986e+02 1.360469999999999935e+01
3.972459999999999809e+02 1.361679999999999957e+01
4.026250000000000000e+02 1.359510000000000041e+01
4.049189999999999827e+02 1.361930000000000085e+01
4.027970000000000255e+02 1.360870000000000068e+01
3.991510000000000105e+02 1.359769999999999968e+01
4.003340000000000032e+02 1.361940000000000062e+01
4.017509999999999764e+02 1.360060000000000002e+01
4.015190000000000055e+02 1.360779999999999923e+01
4.052080000000000268e+02 1.361480000000000068e+01
4.114119999999999777e+02 1.360139999999999993e+01
4.056610000000000014e+02 1.361529999999999951e+01
3.994010000000000105e+02 1.361299999999999955e+01
4.044030000000000200e+02 1.360749999999999993e+01
4.038109999999999786e+02 1.361899999999999977e+01
3.984069999999999823e+02 1.360960000000000036e+01
4.007490000000000236e+02 1.360960000000000036e+01
4.099329999999999927e+02 1.361630000000000074e+01
4.051979999999999791e+02 1.360859999999999914e+01
3.987590000000000146e+02 1.361839999999999939e+01
4.075129999999999768e+02 1.361739999999999995e+01
4.106159999999999854e+02 1.360999999999999943e+01
3.975520000000000209e+02 1.362299999999999933e+01
4.018620000000000232e+02 1.361490000000000045e+01
4.076209999999999809e+02 1.361410000000000053e+01
4.035129999999999768e+02 1.362470000000000070e+01
3.989230000000000018e+02 1.360849999999999937e+01
4.050969999999999800e+02 1.361630000000000074e+01
4.093580000000000041e+02 1.361599999999999966e+01
4.047919999999999732e+02 1.359989999999999988e+01
4.009909999999999854e+02 1.361669999999999980e+01
4.033910000000000196e+02 1.360479999999999912e+01
4.086250000000000000e+02 1.360079999999999956e+01
4.078059999999999832e+02 1.361630000000000074e+01
4.033899999999999864e+02 1.359779999999999944e+01
4.030079999999999814e+02 1.361170000000000080e+01
4.105099999999999909e+02 1.361689999999999934e+01
4.074370000000000118e+02 1.360100000000000087e+01
4.007309999999999945e+02 1.361979999999999968e+01
4.041270000000000095e+02 1.361059999999999981e+01
4.074030000000000200e+02 1.360689999999999955e+01
4.053199999999999932e+02 1.362320000000000064e+01
4.068609999999999900e+02 1.360720000000000063e+01
4.124700000000000273e+02 1.361500000000000021e+01
4.069730000000000132e+02 1.361880000000000024e+01
4.046360000000000241e+02 1.360260000000000069e+01
4.058740000000000236e+02 1.361609999999999943e+01
4.052799999999999727e+02 1.361030000000000051e+01
4.093410000000000082e+02 1.360469999999999935e+01
4.102830000000000155e+02 1.361940000000000062e+01
4.030950000000000273e+02 1.360570000000000057e+01
4.037189999999999941e+02 1.361139999999999972e+01
4.103740000000000236e+02 1.361919999999999931e+01
4.069329999999999927e+02 1.360420000000000051e+01
3.962980000000000018e+02 1.361730000000000018e+01
4.040330000000000155e+02 1.361299999999999955e+01
4.104429999999999836e+02 1.360319999999999929e+01
4.038690000000000282e+02 1.362110000000000021e+01
4.041200000000000045e+02 1.360999999999999943e+01
4.138070000000000164e+02 1.361180000000000057e+01
4.111009999999999991e+02 1.362069999999999936e+01
4.055149999999999864e+02 1.360440000000000005e+01
4.064279999999999973e+02 1.361839999999999939e+01
4.104580000000000268e+02 1.361940000000000062e+01
4.104610000000000127e+02 1.361050000000000004e+01
4.099870000000000232e+02 1.363030000000000008e+01
4.117210000000000036e+02 1.361880000000000024e+01
4.077660000000000196e+02 1.361689999999999934e+01
4.039110000000000014e+02 1.362880000000000003e+01
4.082699999999999818e+02 1.361050000000000004e+01
4.116569999999999823e+02 1.362079999999999913e+01
4.057749999999999773e+02 1.362310000000000088e+01
3.995339999999999918e+02 1.360829999999999984e+01
4.073439999999999941e+02 1.362449999999999939e+01
4.113140000000000214e+02 1.361480000000000068e+01
4.083870000000000005e+02 1.361250000000000071e+01
4.061379999999999768e+02 1.362579999999999991e+01
4.088820000000000050e+02 1.361129999999999995e+01
4.129599999999999795e+02 1.361950000000000038e+01
4.119680000000000177e+02 1.362229999999999919e+01
4.054839999999999804e+02 1.361239999999999917e+01
4.049580000000000268e+02 1.362500000000000000e+01
4.093910000000000196e+02 1.362260000000000026e+01
4.089399999999999977e+02 1.362289999999999957e+01
4.096290000000000191e+02 1.363320000000000043e+01
4.129719999999999800e+02 1.362429999999999986e+01
4.112090000000000032e+02 1.362710000000000043e+01
4.053999999999999773e+02 1.362819999999999965e+01
4.095470000000000255e+02 1.361660000000000004e+01
4.160280000000000200e+02 1.362359999999999971e+01
4.099359999999999786e+02 1.362049999999999983e+01
4.046120000000000232e+02 1.361469999999999914e+01
4.104909999999999854e+02 1.362429999999999986e+01
4.118539999999999850e+02 1.361439999999999984e+01
4.091000000000000227e+02 1.361829999999999963e+01
4.117989999999999782e+02 1.362749999999999950e+01
4.209549999999999841e+02 1.361270000000000024e+01
4.166600000000000250e+02 1.362759999999999927e+01
4.083380000000000223e+02 1.362410000000000032e+01
4.138009999999999877e+02 1.361050000000000004e+01
4.119139999999999873e+02 1.363180000000000014e+01
4.069329999999999927e+02 1.361379999999999946e+01
4.124479999999999791e+02 1.361700000000000088e+01
4.172160000000000082e+02 1.363320000000000043e+01
4.081610000000000014e+02 1.361229999999999940e+01
4.054169999999999732e+02 1.362880000000000003e+01
4.154110000000000014e+02 1.362550000000000061e+01
4.135120000000000005e+02 1.361260000000000048e+01
4.064390000000000214e+02 1.363279999999999959e+01
4.127909999999999968e+02 1.362310000000000088e+01
4.152459999999999809e+02 1.362459999999999916e+01
4.117769999999999868e+02 1.363509999999999955e+01
4.093929999999999723e+02 1.361969999999999992e+01
4.130509999999999877e+02 1.362800000000000011e+01
4.181009999999999991e+02 1.363000000000000078e+01
4.142130000000000223e+02 1.362030000000000030e+01
4.101999999999999886e+02 1.363129999999999953e+01
4.118090000000000259e+02 1.362519999999999953e+01
4.117420000000000186e+02 1.362509999999999977e+01
4.142470000000000141e+02 1.363710000000000022e+01
4.172889999999999873e+02 1.362550000000000061e+01
4.121220000000000141e+02 1.362959999999999994e+01
4.083770000000000095e+02 1.363129999999999953e+01
4.148639999999999759e+02 1.361640000000000050e+01
4.132169999999999845e+02 1.362860000000000049e+01
4.138750000000000000e+02 1.362369999999999948e+01
4.229789999999999850e+02 1.361550000000000082e+01
4.176379999999999768e+02 1.363209999999999944e+01
4.137640000000000100e+02 1.361340000000000039e+01
4.151329999999999814e+02 1.361870000000000047e+01
4.141659999999999968e+02 1.363199999999999967e+01
4.091179999999999950e+02 1.360469999999999935e+01
4.107610000000000241e+02 1.363250000000000028e+01
4.161840000000000259e+02 1.362809999999999988e+01
4.135049999999999955e+02 1.361679999999999957e+01
4.129479999999999791e+02 1.364569999999999972e+01
4.180860000000000127e+02 1.362689999999999912e+01
4.167549999999999955e+02 1.363269999999999982e+01
4.109940000000000282e+02 1.364100000000000001e+01
4.089920000000000186e+02 1.362620000000000076e+01
4.170009999999999764e+02 1.363579999999999970e+01
4.205939999999999941e+02 1.363470000000000049e+01
4.127200000000000273e+02 1.362880000000000003e+01
4.124390000000000214e+02 1.364039999999999964e+01
4.214089999999999918e+02 1.363330000000000020e+01
4.193879999999999768e+02 1.363279999999999959e+01
4.113489999999999895e+02 1.363899999999999935e+01
4.147579999999999814e+02 1.362710000000000043e+01
4.184800000000000182e+02 1.363419999999999987e+01
4.180830000000000268e+02 1.363659999999999961e+01
4.160799999999999841e+02 1.362790000000000035e+01
4.114150000000000205e+02 1.364140000000000086e+01
4.138969999999999914e+02 1.363400000000000034e+01
4.221730000000000018e+02 1.363100000000000023e+01
4.190629999999999882e+02 1.364359999999999928e+01
4.154159999999999968e+02 1.362420000000000009e+01
4.157760000000000105e+02 1.363069999999999915e+01
4.182740000000000009e+02 1.363569999999999993e+01
4.243310000000000173e+02 1.361860000000000070e+01
4.206840000000000259e+02 1.364010000000000034e+01
4.161379999999999768e+02 1.363039999999999985e+01
4.160350000000000250e+02 1.362260000000000026e+01
4.211870000000000118e+02 1.364209999999999923e+01
4.258140000000000214e+02 1.362110000000000021e+01
4.168199999999999932e+02 1.362989999999999924e+01
4.154359999999999786e+02 1.363829999999999920e+01
4.194279999999999973e+02 1.362260000000000026e+01
4.193929999999999723e+02 1.364230000000000054e+01
4.176960000000000264e+02 1.363899999999999935e+01
4.191499999999999773e+02 1.363429999999999964e+01
4.207259999999999991e+02 1.364930000000000021e+01
4.188570000000000277e+02 1.363780000000000037e+01
4.162330000000000041e+02 1.363889999999999958e+01
4.170450000000000159e+02 1.364100000000000001e+01
4.179429999999999836e+02 1.362659999999999982e+01
4.142970000000000255e+02 1.363480000000000025e+01
4.171680000000000064e+02 1.363240000000000052e+01
4.236619999999999777e+02 1.362689999999999912e+01
4.189700000000000273e+02 1.363930000000000042e+01
4.165899999999999750e+02 1.363180000000000014e+01
4.256659999999999968e+02 1.363390000000000057e+01
4.247200000000000273e+02 1.364329999999999998e+01
4.163509999999999991e+02 1.363139999999999930e+01
4.176490000000000009e+02 1.364160000000000039e+01
4.230470000000000255e+02 1.364189999999999969e+01
4.227330000000000041e+02 1.362759999999999927e+01
4.205079999999999814e+02 1.364840000000000053e+01
4.203269999999999982e+02 1.363109999999999999e+01
4.194420000000000073e+02 1.362839999999999918e+01
4.186100000000000136e+02 1.364949999999999974e+01
4.170070000000000050e+02 1.361930000000000085e+01
4.200629999999999882e+02 1.363879999999999981e+01
4.265079999999999814e+02 1.363780000000000037e+01
4.205690000000000168e+02 1.361749999999999972e+01
4.141600000000000250e+02 1.364109999999999978e+01
4.179929999999999950e+02 1.362870000000000026e+01
4.228809999999999718e+02 1.362839999999999918e+01
4.245129999999999768e+02 1.364310000000000045e+01
4.199169999999999732e+02 1.362669999999999959e+01
4.169420000000000073e+02 1.363809999999999967e+01
4.179069999999999823e+02 1.364380000000000059e+01
4.214470000000000027e+02 1.363289999999999935e+01
4.243380000000000223e+02 1.364830000000000076e+01
4.206379999999999768e+02 1.364119999999999955e+01
4.137909999999999968e+02 1.363719999999999999e+01
4.214039999999999964e+02 1.364990000000000059e+01
4.280620000000000118e+02 1.363540000000000063e+01
4.189420000000000073e+02 1.364179999999999993e+01
4.165849999999999795e+02 1.364819999999999922e+01
4.255140000000000100e+02 1.363380000000000081e+01
4.267930000000000064e+02 1.364630000000000010e+01
4.223269999999999982e+02 1.364049999999999940e+01
4.205640000000000214e+02 1.363250000000000028e+01
4.227599999999999909e+02 1.364869999999999983e+01
4.279660000000000082e+02 1.363380000000000081e+01
4.292339999999999804e+02 1.363870000000000005e+01
4.202149999999999750e+02 1.364959999999999951e+01
4.194499999999999886e+02 1.362940000000000040e+01
4.283980000000000246e+02 1.364480000000000004e+01
4.253659999999999854e+02 1.364349999999999952e+01
4.172919999999999732e+02 1.362969999999999970e+01
4.229540000000000077e+02 1.364889999999999937e+01
4.245749999999999886e+02 1.363219999999999921e+01
4.200790000000000077e+02 1.363640000000000008e+01
4.227660000000000196e+02 1.365320000000000000e+01
4.263050000000000068e+02 1.363470000000000049e+01
4.235240000000000009e+02 1.364850000000000030e+01
4.242909999999999968e+02 1.364690000000000047e+01
4.256329999999999814e+02 1.363560000000000016e+01
4.183820000000000050e+02 1.365039999999999942e+01
4.206809999999999832e+02 1.364289999999999914e+01
4.272010000000000218e+02 1.364380000000000059e+01
4.251039999999999850e+02 1.365269999999999939e+01
4.269379999999999882e+02 1.364170000000000016e+01
4.248240000000000123e+02 1.364489999999999981e+01
4.200790000000000077e+02 1.364579999999999949e+01
4.214060000000000059e+02 1.364020000000000010e+01
4.267970000000000255e+02 1.364990000000000059e+01
4.290269999999999868e+02 1.364579999999999949e+01
4.229970000000000141e+02 1.364329999999999998e+01
4.209409999999999741e+02 1.365210000000000079e+01
4.235950000000000273e+02 1.364480000000000004e+01
4.249750000000000227e+02 1.364990000000000059e+01
4.271150000000000091e+02 1.365520000000000067e+01
4.294959999999999809e+02 1.364390000000000036e+01
4.238149999999999977e+02 1.365579999999999927e+01
4.217250000000000227e+02 1.365080000000000027e+01
4.255910000000000082e+02 1.364259999999999984e+01
4.262219999999999800e+02 1.366489999999999938e+01
4.272699999999999818e+02 1.364729999999999954e+01
4.295450000000000159e+02 1.365220000000000056e+01
4.275720000000000027e+02 1.366169999999999973e+01
4.238100000000000023e+02 1.363700000000000045e+01
4.247139999999999986e+02 1.365850000000000009e+01
4.306979999999999791e+02 1.365659999999999918e+01
4.295950000000000273e+02 1.364669999999999916e+01
4.263759999999999764e+02 1.366719999999999935e+01
4.271909999999999741e+02 1.364949999999999974e+01
4.285509999999999877e+02 1.365060000000000073e+01
4.241109999999999900e+02 1.365869999999999962e+01
4.246789999999999736e+02 1.364029999999999987e+01
4.296630000000000109e+02 1.365320000000000000e+01
4.331920000000000073e+02 1.365390000000000015e+01
4.321829999999999927e+02 1.364419999999999966e+01
4.261639999999999873e+02 1.365690000000000026e+01
4.265000000000000000e+02 1.364600000000000080e+01
4.275699999999999932e+02 1.364610000000000056e+01
4.302909999999999968e+02 1.365930000000000000e+01
4.326080000000000041e+02 1.364860000000000007e+01
4.279200000000000159e+02 1.365869999999999962e+01
4.243670000000000186e+02 1.366109999999999935e+01
4.257989999999999782e+02 1.364819999999999922e+01
4.270649999999999977e+02 1.366380000000000017e+01
4.284399999999999977e+02 1.365980000000000061e+01
4.342919999999999732e+02 1.365830000000000055e+01
4.324990000000000236e+02 1.367469999999999963e+01
4.284440000000000168e+02 1.365729999999999933e+01
4.270790000000000077e+02 1.366649999999999920e+01
4.284150000000000205e+02 1.367570000000000086e+01
4.340740000000000123e+02 1.365499999999999936e+01
4.305400000000000205e+02 1.367559999999999931e+01
4.234710000000000036e+02 1.366549999999999976e+01
4.292980000000000018e+02 1.365409999999999968e+01
4.331379999999999768e+02 1.367890000000000050e+01
4.279710000000000036e+02 1.365680000000000049e+01
4.224390000000000214e+02 1.366610000000000014e+01
4.331170000000000186e+02 1.367590000000000039e+01
4.341299999999999955e+02 1.365729999999999933e+01
4.266070000000000277e+02 1.367370000000000019e+01
4.271009999999999991e+02 1.366900000000000048e+01
4.333600000000000136e+02 1.366489999999999938e+01
4.320350000000000250e+02 1.367810000000000059e+01
4.307379999999999995e+02 1.367109999999999914e+01
4.320409999999999968e+02 1.367360000000000042e+01
4.300769999999999982e+02 1.367999999999999972e+01
4.285459999999999923e+02 1.367280000000000051e+01
4.319340000000000259e+02 1.367970000000000041e+01
4.341829999999999927e+02 1.367789999999999928e+01
4.276009999999999991e+02 1.366949999999999932e+01
4.260600000000000023e+02 1.367670000000000030e+01
4.330699999999999932e+02 1.366929999999999978e+01
4.340690000000000168e+02 1.366859999999999964e+01
4.299399999999999977e+02 1.367769999999999975e+01
4.275880000000000223e+02 1.366629999999999967e+01
4.305079999999999814e+02 1.367379999999999995e+01
4.361499999999999773e+02 1.367549999999999955e+01
4.341170000000000186e+02 1.366140000000000043e+01
4.277789999999999964e+02 1.367869999999999919e+01
4.292500000000000000e+02 1.367190000000000083e+01
4.350419999999999732e+02 1.366900000000000048e+01
4.343430000000000177e+02 1.368769999999999953e+01
4.278879999999999768e+02 1.366869999999999941e+01
4.307939999999999827e+02 1.367849999999999966e+01
4.383399999999999750e+02 1.368590000000000018e+01
4.319710000000000036e+02 1.366709999999999958e+01
4.299560000000000173e+02 1.368560000000000088e+01
4.370070000000000050e+02 1.367600000000000016e+01
4.377950000000000159e+02 1.366769999999999996e+01
4.279789999999999850e+02 1.368609999999999971e+01
4.314730000000000132e+02 1.367070000000000007e+01
4.371349999999999909e+02 1.367779999999999951e+01
4.313550000000000182e+02 1.368839999999999968e+01
4.247160000000000082e+02 1.367120000000000068e+01
4.325649999999999977e+02 1.368180000000000085e+01
4.379669999999999845e+02 1.367849999999999966e+01
4.311560000000000059e+02 1.367120000000000068e+01
4.316990000000000123e+02 1.368720000000000070e+01
4.339750000000000227e+02 1.367660000000000053e+01
4.350230000000000246e+02 1.367680000000000007e+01
4.374019999999999868e+02 1.368510000000000026e+01
4.327359999999999900e+02 1.366900000000000048e+01
4.306650000000000205e+02 1.367950000000000088e+01
4.354279999999999973e+02 1.368120000000000047e+01
4.364039999999999964e+02 1.367070000000000007e+01
4.339479999999999791e+02 1.368800000000000061e+01
4.352289999999999850e+02 1.367910000000000004e+01
4.360459999999999923e+02 1.367639999999999922e+01
4.341360000000000241e+02 1.369430000000000014e+01
4.342950000000000159e+02 1.367290000000000028e+01
4.375679999999999836e+02 1.368219999999999992e+01
4.353369999999999891e+02 1.369069999999999965e+01
4.294049999999999727e+02 1.366350000000000087e+01
4.336549999999999727e+02 1.369519999999999982e+01
4.379970000000000141e+02 1.368180000000000085e+01
4.365659999999999741e+02 1.367159999999999975e+01
4.347970000000000255e+02 1.369449999999999967e+01
4.306440000000000055e+02 1.366980000000000040e+01
4.303949999999999818e+02 1.367750000000000021e+01
4.410380000000000109e+02 1.368459999999999965e+01
4.376320000000000050e+02 1.367120000000000068e+01
4.305520000000000209e+02 1.368679999999999986e+01
4.367500000000000000e+02 1.368539999999999957e+01
4.406000000000000227e+02 1.367830000000000013e+01
4.383290000000000077e+02 1.368859999999999921e+01
4.369859999999999900e+02 1.367619999999999969e+01
4.349859999999999900e+02 1.367570000000000086e+01
4.356920000000000073e+02 1.368319999999999936e+01
4.469560000000000173e+02 1.367089999999999961e+01
4.487379999999999995e+02 1.368019999999999925e+01
4.378120000000000118e+02 1.368069999999999986e+01
4.358109999999999786e+02 1.367009999999999970e+01
4.397019999999999982e+02 1.368430000000000035e+01
4.377180000000000177e+02 1.367530000000000001e+01
4.310500000000000114e+02 1.367430000000000057e+01
4.382459999999999809e+02 1.368970000000000020e+01
4.428820000000000050e+02 1.367210000000000036e+01
4.380620000000000118e+02 1.368309999999999960e+01
4.383849999999999909e+02 1.368679999999999986e+01
4.366419999999999959e+02 1.366590000000000060e+01
4.288149999999999977e+02 1.368599999999999994e+01
4.397780000000000200e+02 1.367520000000000024e+01
4.459590000000000032e+02 1.366799999999999926e+01
4.370419999999999732e+02 1.368970000000000020e+01
4.346229999999999905e+02 1.367089999999999961e+01
4.401070000000000277e+02 1.368030000000000079e+01
4.403589999999999804e+02 1.369030000000000058e+01
4.368960000000000150e+02 1.367639999999999922e+01
4.425310000000000059e+02 1.369469999999999921e+01
4.454200000000000159e+02 1.369439999999999991e+01
4.394130000000000109e+02 1.369020000000000081e+01
4.391700000000000159e+02 1.370219999999999949e+01
4.397420000000000186e+02 1.369260000000000055e+01
4.313340000000000032e+02 1.369430000000000014e+01
4.340339999999999918e+02 1.370139999999999958e+01
4.416739999999999782e+02 1.369319999999999915e+01
4.423539999999999850e+02 1.369839999999999947e+01
4.397289999999999850e+02 1.369660000000000011e+01
4.382219999999999800e+02 1.368970000000000020e+01
4.401320000000000050e+02 1.369679999999999964e+01
4.382909999999999968e+02 1.369050000000000011e+01
4.348159999999999741e+02 1.368699999999999939e+01
4.420819999999999936e+02 1.369209999999999994e+01
4.473720000000000141e+02 1.368030000000000079e+01
4.366139999999999759e+02 1.368449999999999989e+01
4.343750000000000000e+02 1.368909999999999982e+01
4.409780000000000086e+02 1.367120000000000068e+01
4.403419999999999845e+02 1.369480000000000075e+01
4.400849999999999795e+02 1.368800000000000061e+01
4.471560000000000059e+02 1.368019999999999925e+01
4.470769999999999982e+02 1.370369999999999955e+01
4.427429999999999950e+02 1.367730000000000068e+01
4.388559999999999945e+02 1.368730000000000047e+01
4.418659999999999854e+02 1.369660000000000011e+01
4.462669999999999959e+02 1.367680000000000007e+01
4.403120000000000118e+02 1.369849999999999923e+01
4.339479999999999791e+02 1.369560000000000066e+01
4.430509999999999877e+02 1.368849999999999945e+01
4.465009999999999764e+02 1.370539999999999914e+01
4.427860000000000014e+02 1.369270000000000032e+01
4.411789999999999736e+02 1.369439999999999991e+01
4.420179999999999723e+02 1.370359999999999978e+01
4.427200000000000273e+02 1.369149999999999956e+01
4.434189999999999827e+02 1.370139999999999958e+01
4.436709999999999923e+02 1.370270000000000010e+01
4.416059999999999945e+02 1.369449999999999967e+01
4.424390000000000214e+02 1.370770000000000088e+01
4.471929999999999836e+02 1.369999999999999929e+01
4.470539999999999736e+02 1.369580000000000020e+01
4.422259999999999991e+02 1.370379999999999932e+01
4.432280000000000086e+02 1.368849999999999945e+01
4.422350000000000136e+02 1.369480000000000075e+01
4.428600000000000136e+02 1.370030000000000037e+01
4.479599999999999795e+02 1.368560000000000088e+01
4.458650000000000091e+02 1.370420000000000016e+01
4.393840000000000146e+02 1.369919999999999938e+01
4.395939999999999941e+02 1.368939999999999912e+01
4.494080000000000155e+02 1.371069999999999922e+01
4.463620000000000232e+02 1.369030000000000058e+01
4.381179999999999950e+02 1.369689999999999941e+01
4.452880000000000109e+02 1.370880000000000010e+01
4.517250000000000227e+02 1.368490000000000073e+01
4.452289999999999850e+02 1.370650000000000013e+01
4.427500000000000000e+02 1.370350000000000001e+01
4.478990000000000009e+02 1.369110000000000049e+01
4.478740000000000236e+02 1.370839999999999925e+01
4.428000000000000114e+02 1.369410000000000061e+01
4.444789999999999850e+02 1.369459999999999944e+01
4.467210000000000036e+02 1.370120000000000005e+01
4.417440000000000282e+02 1.368929999999999936e+01
4.365620000000000118e+02 1.369810000000000016e+01
4.466809999999999832e+02 1.369989999999999952e+01
4.484019999999999868e+02 1.369340000000000046e+01
4.432649999999999864e+02 1.370410000000000039e+01
4.448050000000000068e+02 1.369919999999999938e+01
4.493729999999999905e+02 1.369790000000000063e+01
4.468199999999999932e+02 1.370850000000000080e+01
4.432400000000000091e+02 1.370020000000000060e+01
4.476259999999999764e+02 1.370350000000000001e+01
4.507099999999999795e+02 1.370739999999999981e+01
4.430919999999999845e+02 1.369740000000000002e+01
4.411920000000000073e+02 1.370809999999999995e+01
4.486680000000000064e+02 1.370500000000000007e+01
4.480289999999999964e+02 1.369950000000000045e+01
4.452649999999999864e+02 1.371320000000000050e+01
4.490480000000000018e+02 1.370020000000000060e+01
4.487269999999999754e+02 1.369950000000000045e+01
4.410790000000000077e+02 1.370659999999999989e+01
4.448330000000000268e+02 1.369100000000000072e+01
4.491410000000000196e+02 1.370420000000000016e+01
4.486159999999999854e+02 1.370470000000000077e+01
4.430989999999999895e+02 1.369250000000000078e+01
4.390210000000000150e+02 1.371010000000000062e+01
4.502239999999999895e+02 1.369710000000000072e+01
4.508380000000000223e+02 1.369730000000000025e+01
4.425450000000000159e+02 1.371710000000000029e+01
4.448870000000000005e+02 1.369880000000000031e+01
4.491800000000000068e+02 1.370989999999999931e+01
4.492640000000000100e+02 1.371369999999999933e+01
4.466209999999999809e+02 1.369560000000000066e+01
4.428929999999999723e+02 1.371320000000000050e+01
4.459130000000000109e+02 1.370320000000000071e+01
4.514580000000000268e+02 1.369699999999999918e+01
4.503729999999999905e+02 1.371490000000000009e+01
4.474700000000000273e+02 1.370030000000000037e+01
4.485149999999999864e+02 1.370589999999999975e+01
4.514909999999999854e+02 1.371419999999999995e+01
4.511059999999999945e+02 1.370199999999999996e+01
4.460710000000000264e+02 1.371359999999999957e+01
4.447219999999999800e+02 1.370989999999999931e+01
4.521139999999999759e+02 1.370250000000000057e+01
4.537549999999999955e+02 1.371449999999999925e+01
4.475289999999999964e+02 1.370570000000000022e+01
4.474669999999999845e+02 1.370350000000000001e+01
4.557370000000000232e+02 1.370899999999999963e+01
4.528779999999999859e+02 1.369989999999999952e+01
4.454940000000000282e+02 1.370819999999999972e+01
4.517409999999999854e+02 1.371000000000000085e+01
4.550210000000000150e+02 1.370260000000000034e+01
4.440299999999999727e+02 1.371419999999999995e+01
4.461000000000000227e+02 1.371020000000000039e+01
4.535029999999999859e+02 1.370550000000000068e+01
4.515310000000000059e+02 1.371879999999999988e+01
4.455799999999999841e+02 1.370689999999999920e+01
4.525179999999999723e+02 1.371490000000000009e+01
4.582760000000000105e+02 1.372620000000000040e+01
4.507900000000000205e+02 1.370550000000000068e+01
4.468509999999999991e+02 1.372840000000000060e+01
4.536820000000000164e+02 1.372339999999999982e+01
4.548659999999999854e+02 1.370870000000000033e+01
4.423240000000000123e+02 1.373380000000000045e+01
4.462040000000000077e+02 1.371199999999999974e+01
4.535029999999999859e+02 1.371470000000000056e+01
4.520869999999999891e+02 1.372930000000000028e+01
4.483500000000000227e+02 1.371020000000000039e+01
4.531680000000000064e+02 1.372550000000000026e+01
4.611150000000000091e+02 1.372700000000000031e+01
4.538860000000000241e+02 1.371620000000000061e+01
4.513310000000000173e+02 1.373189999999999955e+01
4.533709999999999809e+02 1.372279999999999944e+01
4.501410000000000196e+02 1.372000000000000064e+01
4.471610000000000014e+02 1.373049999999999926e+01
4.536800000000000068e+02 1.371690000000000076e+01
4.580419999999999732e+02 1.372460000000000058e+01
4.501840000000000259e+02 1.373199999999999932e+01
4.469990000000000236e+02 1.372029999999999994e+01
4.586019999999999754e+02 1.373170000000000002e+01
4.569239999999999782e+02 1.372669999999999924e+01
4.506159999999999854e+02 1.371799999999999997e+01
4.539320000000000164e+02 1.372979999999999912e+01
4.559660000000000082e+02 1.371519999999999939e+01
4.471800000000000068e+02 1.371529999999999916e+01
4.488100000000000023e+02 1.372680000000000078e+01
4.523949999999999818e+02 1.371129999999999960e+01
4.518290000000000077e+02 1.373010000000000019e+01
4.545190000000000055e+02 1.373509999999999920e+01
4.564610000000000127e+02 1.372059999999999924e+01
4.553999999999999773e+02 1.374269999999999925e+01
4.559809999999999945e+02 1.372830000000000084e+01
4.565400000000000205e+02 1.372269999999999968e+01
4.539809999999999945e+02 1.374060000000000059e+01
4.518990000000000009e+02 1.371930000000000049e+01
4.550059999999999718e+02 1.372910000000000075e+01
4.624549999999999841e+02 1.373450000000000060e+01
4.563580000000000041e+02 1.372039999999999971e+01
4.491530000000000200e+02 1.373390000000000022e+01
4.530210000000000150e+02 1.372920000000000051e+01
4.576840000000000259e+02 1.372579999999999956e+01
4.565960000000000036e+02 1.373349999999999937e+01
4.538799999999999955e+02 1.372669999999999924e+01
4.545339999999999918e+02 1.372799999999999976e+01
4.615620000000000118e+02 1.373290000000000077e+01
4.634399999999999977e+02 1.373000000000000043e+01
4.517699999999999818e+02 1.373670000000000080e+01
4.554700000000000273e+02 1.373639999999999972e+01
4.605930000000000177e+02 1.372969999999999935e+01
4.479680000000000177e+02 1.373579999999999934e+01
4.503799999999999955e+02 1.373090000000000011e+01
4.608059999999999832e+02 1.372649999999999970e+01
4.577799999999999727e+02 1.373509999999999920e+01
4.521569999999999823e+02 1.372760000000000069e+01
4.574390000000000214e+02 1.373230000000000040e+01
4.589250000000000114e+02 1.373859999999999992e+01
4.465129999999999768e+02 1.372540000000000049e+01
4.501499999999999773e+02 1.373709999999999987e+01
4.582139999999999986e+02 1.373339999999999961e+01
4.548419999999999845e+02 1.372649999999999970e+01
4.573260000000000218e+02 1.374639999999999951e+01
4.636730000000000018e+02 1.373049999999999926e+01
4.605930000000000177e+02 1.373019999999999996e+01
4.573770000000000095e+02 1.374160000000000004e+01
4.562210000000000036e+02 1.371969999999999956e+01
4.566589999999999918e+02 1.373520000000000074e+01
4.649599999999999795e+02 1.373729999999999940e+01
4.643149999999999977e+02 1.372150000000000070e+01
4.574789999999999850e+02 1.373990000000000045e+01
4.596700000000000159e+02 1.372700000000000031e+01
4.560620000000000118e+02 1.372230000000000061e+01
4.529270000000000209e+02 1.373789999999999978e+01
4.627029999999999745e+02 1.372109999999999985e+01
4.633000000000000114e+02 1.372760000000000069e+01
4.576569999999999823e+02 1.373380000000000045e+01
4.571469999999999914e+02 1.371990000000000087e+01
4.608149999999999977e+02 1.373300000000000054e+01
4.645450000000000159e+02 1.373010000000000019e+01
4.597980000000000018e+02 1.372259999999999991e+01
4.550149999999999864e+02 1.373489999999999966e+01
4.588670000000000186e+02 1.372460000000000058e+01
4.645369999999999777e+02 1.372589999999999932e+01
4.612629999999999768e+02 1.373579999999999934e+01
4.537309999999999945e+02 1.372170000000000023e+01
4.601990000000000123e+02 1.372680000000000078e+01
4.656549999999999727e+02 1.372809999999999953e+01
4.524069999999999823e+02 1.371770000000000067e+01
4.541999999999999886e+02 1.373479999999999990e+01
4.665509999999999877e+02 1.372799999999999976e+01
4.627529999999999859e+02 1.372180000000000000e+01
4.564549999999999841e+02 1.374339999999999939e+01
4.618550000000000182e+02 1.372300000000000075e+01
4.648659999999999854e+02 1.372850000000000037e+01
4.542110000000000127e+02 1.374249999999999972e+01
4.579470000000000027e+02 1.371589999999999954e+01
4.639859999999999900e+02 1.373869999999999969e+01
4.588969999999999914e+02 1.373600000000000065e+01
4.540369999999999777e+02 1.372289999999999921e+01
4.632880000000000109e+02 1.374740000000000073e+01
4.637919999999999732e+02 1.373310000000000031e+01
4.578980000000000246e+02 1.373489999999999966e+01
4.604739999999999895e+02 1.374639999999999951e+01
4.688159999999999741e+02 1.373109999999999964e+01
4.606050000000000182e+02 1.374039999999999928e+01
4.521229999999999905e+02 1.374579999999999913e+01
4.606890000000000214e+02 1.373670000000000080e+01
4.658940000000000055e+02 1.374779999999999980e+01
4.633910000000000196e+02 1.374220000000000041e+01
4.622010000000000218e+02 1.373479999999999990e+01
4.614769999999999754e+02 1.374600000000000044e+01
4.591410000000000196e+02 1.373830000000000062e+01
4.638369999999999891e+02 1.374259999999999948e+01
4.706050000000000182e+02 1.375319999999999965e+01
4.671399999999999864e+02 1.373840000000000039e+01
4.662019999999999982e+02 1.374510000000000076e+01
4.612789999999999964e+02 1.374360000000000070e+01
4.579789999999999850e+02 1.372979999999999912e+01
4.624470000000000027e+02 1.374810000000000088e+01
4.658109999999999786e+02 1.374140000000000050e+01
4.630550000000000068e+02 1.373770000000000024e+01
4.627049999999999841e+02 1.375650000000000084e+01
4.646009999999999991e+02 1.373719999999999963e+01
4.571809999999999832e+02 1.374239999999999995e+01
4.588670000000000186e+02 1.375120000000000076e+01
4.678340000000000032e+02 1.372910000000000075e+01
4.657230000000000132e+02 1.374579999999999913e+01
4.598159999999999741e+02 1.374290000000000056e+01
4.639739999999999895e+02 1.373060000000000080e+01
4.750500000000000114e+02 1.375109999999999921e+01
4.681800000000000068e+02 1.373980000000000068e+01
4.623319999999999936e+02 1.373859999999999992e+01
4.654159999999999968e+02 1.374929999999999986e+01
4.654809999999999945e+02 1.373000000000000043e+01
4.603460000000000036e+02 1.373569999999999958e+01
4.608489999999999895e+02 1.373889999999999922e+01
4.637909999999999968e+02 1.372630000000000017e+01
4.659950000000000045e+02 1.374390000000000001e+01
4.652139999999999986e+02 1.374029999999999951e+01
4.632789999999999964e+02 1.373460000000000036e+01
4.655129999999999768e+02 1.375189999999999912e+01
4.710199999999999818e+02 1.373930000000000007e+01
4.670249999999999773e+02 1.374019999999999975e+01
4.660299999999999727e+02 1.374890000000000079e+01
4.661720000000000255e+02 1.373140000000000072e+01
4.627649999999999864e+02 1.374430000000000085e+01
4.642799999999999727e+02 1.374699999999999989e+01
4.708600000000000136e+02 1.373479999999999990e+01
4.689060000000000059e+02 1.375370000000000026e+01
4.618790000000000191e+02 1.374489999999999945e+01
4.614440000000000168e+02 1.373920000000000030e+01
4.700029999999999859e+02 1.375760000000000005e+01
4.678879999999999768e+02 1.374370000000000047e+01
4.635699999999999932e+02 1.375109999999999921e+01
4.714270000000000209e+02 1.376009999999999955e+01
4.761390000000000100e+02 1.374300000000000033e+01
4.636200000000000045e+02 1.375750000000000028e+01
4.671730000000000018e+02 1.375370000000000026e+01
4.718870000000000005e+02 1.373789999999999978e+01
4.635230000000000246e+02 1.375489999999999924e+01
4.626730000000000018e+02 1.374469999999999992e+01
4.693079999999999927e+02 1.374259999999999948e+01
4.718020000000000209e+02 1.375510000000000055e+01
4.672019999999999982e+02 1.373789999999999978e+01
4.646089999999999804e+02 1.374690000000000012e+01
4.677309999999999945e+02 1.375319999999999965e+01
4.712869999999999777e+02 1.373859999999999992e+01
4.649049999999999727e+02 1.375189999999999912e+01
4.606569999999999823e+02 1.374750000000000050e+01
4.671659999999999968e+02 1.374130000000000074e+01
4.694449999999999932e+02 1.375810000000000066e+01
4.690740000000000123e+02 1.374859999999999971e+01
4.669529999999999745e+02 1.375009999999999977e+01
4.602210000000000036e+02 1.376030000000000086e+01
4.643609999999999900e+02 1.374499999999999922e+01
4.745989999999999895e+02 1.375329999999999941e+01
4.676050000000000182e+02 1.375760000000000005e+01
4.588079999999999927e+02 1.374489999999999945e+01
4.712440000000000282e+02 1.375949999999999918e+01
4.752930000000000064e+02 1.375409999999999933e+01
4.610869999999999891e+02 1.374869999999999948e+01
4.621100000000000136e+02 1.376939999999999920e+01
4.739809999999999945e+02 1.375179999999999936e+01
4.734049999999999727e+02 1.375189999999999912e+01
4.647540000000000191e+02 1.376590000000000025e+01
4.686940000000000168e+02 1.374370000000000047e+01
4.747869999999999777e+02 1.375949999999999918e+01
4.691789999999999736e+02 1.376089999999999947e+01
4.661250000000000000e+02 1.374099999999999966e+01
4.714959999999999809e+02 1.376089999999999947e+01
4.699689999999999941e+02 1.374949999999999939e+01
4.629549999999999841e+02 1.374510000000000076e+01
4.690040000000000191e+02 1.376270000000000060e+01
4.768550000000000182e+02 1.374719999999999942e+01
4.712850000000000250e+02 1.375169999999999959e+01
4.660389999999999873e+02 1.375910000000000011e+01
4.704909999999999854e+02 1.374719999999999942e+01
4.767939999999999827e+02 1.375590000000000046e+01
4.719950000000000045e+02 1.375389999999999979e+01
4.681650000000000205e+02 1.374699999999999989e+01
4.705670000000000073e+02 1.375900000000000034e+01
4.739429999999999836e+02 1.375469999999999970e+01
4.714110000000000014e+02 1.375319999999999965e+01
4.709639999999999986e+02 1.376110000000000078e+01
4.717540000000000191e+02 1.374929999999999986e+01
4.687769999999999868e+02 1.375029999999999930e+01
4.695120000000000005e+02 1.375590000000000046e+01
4.738940000000000055e+02 1.374419999999999931e+01
4.796349999999999909e+02 1.375760000000000005e+01
4.741929999999999836e+02 1.376099999999999923e+01
4.696379999999999768e+02 1.374660000000000082e+01
4.740939999999999941e+02 1.376839999999999975e+01
4.735280000000000200e+02 1.375440000000000040e+01
4.698389999999999986e+02 1.374709999999999965e+01
4.719580000000000268e+02 1.377040000000000042e+01
4.696530000000000200e+02 1.374259999999999948e+01
4.662049999999999841e+02 1.375360000000000049e+01
4.756109999999999900e+02 1.376370000000000005e+01
4.772719999999999914e+02 1.374119999999999919e+01
4.686469999999999914e+02 1.376089999999999947e+01
4.694440000000000168e+02 1.375900000000000034e+01
4.778039999999999736e+02 1.374890000000000079e+01
4.762440000000000282e+02 1.376859999999999928e+01
4.729220000000000255e+02 1.375880000000000081e+01
4.740819999999999936e+02 1.375650000000000084e+01
4.717149999999999750e+02 1.376880000000000059e+01
4.663849999999999909e+02 1.375370000000000026e+01
4.751890000000000214e+02 1.375980000000000025e+01
4.804399999999999977e+02 1.376539999999999964e+01
4.736789999999999736e+02 1.375130000000000052e+01
4.697970000000000255e+02 1.376529999999999987e+01
4.756789999999999736e+02 1.376549999999999940e+01
4.824359999999999786e+02 1.375479999999999947e+01
4.769839999999999804e+02 1.376890000000000036e+01
4.737090000000000032e+02 1.375960000000000072e+01
4.741960000000000264e+02 1.375660000000000061e+01
4.745020000000000095e+02 1.377120000000000033e+01
4.721709999999999923e+02 1.375530000000000008e+01
4.768039999999999736e+02 1.376130000000000031e+01
4.783109999999999786e+02 1.377030000000000065e+01
4.687520000000000095e+02 1.375130000000000052e+01
4.705880000000000223e+02 1.376929999999999943e+01
4.780520000000000209e+02 1.376740000000000030e+01
4.758629999999999995e+02 1.375229999999999997e+01
4.723220000000000027e+02 1.377640000000000065e+01
4.789030000000000200e+02 1.376190000000000069e+01
4.835880000000000223e+02 1.376060000000000016e+01
4.729259999999999877e+02 1.377950000000000053e+01
4.738129999999999882e+02 1.375859999999999950e+01
4.794220000000000255e+02 1.376720000000000077e+01
4.740969999999999800e+02 1.377350000000000030e+01
4.719730000000000132e+02 1.375990000000000002e+01
4.832200000000000273e+02 1.377229999999999954e+01
4.838609999999999900e+02 1.377050000000000018e+01
4.743870000000000005e+02 1.376600000000000001e+01
4.759119999999999777e+02 1.377590000000000003e+01
4.817610000000000241e+02 1.376849999999999952e+01
4.720160000000000196e+02 1.376720000000000077e+01
4.706360000000000241e+02 1.377449999999999974e+01
4.783389999999999986e+02 1.376640000000000086e+01
4.786659999999999968e+02 1.377069999999999972e+01
4.768260000000000218e+02 1.377439999999999998e+01
4.737250000000000227e+02 1.376370000000000005e+01
4.690889999999999986e+02 1.376929999999999943e+01
4.762219999999999800e+02 1.376859999999999928e+01
4.822649999999999864e+02 1.376239999999999952e+01
4.781970000000000027e+02 1.377860000000000085e+01
4.756120000000000232e+02 1.377229999999999954e+01
4.784239999999999782e+02 1.376859999999999928e+01
4.806549999999999727e+02 1.378449999999999953e+01
4.798980000000000246e+02 1.376670000000000016e+01
4.784080000000000155e+02 1.377519999999999989e+01
4.773410000000000082e+02 1.378420000000000023e+01
4.774669999999999845e+02 1.376179999999999914e+01
4.771850000000000023e+02 1.377880000000000038e+01
4.741510000000000105e+02 1.377570000000000050e+01
4.753190000000000168e+02 1.376270000000000060e+01
4.858890000000000100e+02 1.378459999999999930e+01
4.844660000000000082e+02 1.377270000000000039e+01
4.755539999999999736e+02 1.376970000000000027e+01
4.783430000000000177e+02 1.378470000000000084e+01
4.796519999999999868e+02 1.376919999999999966e+01
4.784049999999999727e+02 1.377779999999999916e+01
4.864390000000000214e+02 1.378630000000000067e+01
4.855430000000000064e+02 1.377009999999999934e+01
4.768299999999999841e+02 1.378180000000000049e+01
4.789630000000000223e+02 1.377929999999999922e+01
4.835779999999999745e+02 1.376730000000000054e+01
4.767640000000000100e+02 1.378180000000000049e+01
4.745219999999999914e+02 1.377260000000000062e+01
4.814909999999999854e+02 1.376909999999999989e+01
4.796940000000000168e+02 1.378539999999999921e+01
4.787239999999999895e+02 1.377410000000000068e+01
4.813340000000000032e+02 1.378009999999999913e+01
4.784309999999999832e+02 1.378999999999999915e+01
4.794239999999999782e+02 1.377319999999999922e+01
4.874499999999999886e+02 1.378710000000000058e+01
4.832919999999999732e+02 1.378780000000000072e+01
4.797860000000000014e+02 1.377130000000000010e+01
4.836429999999999723e+02 1.379180000000000028e+01
4.795389999999999873e+02 1.377829999999999977e+01
4.773870000000000005e+02 1.377149999999999963e+01
4.875210000000000150e+02 1.379609999999999914e+01
4.888249999999999886e+02 1.377089999999999925e+01
4.783199999999999932e+02 1.377940000000000076e+01
4.849409999999999741e+02 1.378950000000000031e+01
4.850819999999999936e+02 1.376500000000000057e+01
4.769030000000000200e+02 1.378250000000000064e+01
4.790330000000000155e+02 1.378240000000000087e+01
4.852719999999999914e+02 1.377309999999999945e+01
4.832710000000000150e+02 1.378749999999999964e+01
4.796490000000000009e+02 1.378110000000000035e+01
4.796000000000000227e+02 1.377940000000000076e+01
4.820000000000000000e+02 1.378940000000000055e+01
4.829549999999999841e+02 1.378049999999999997e+01
4.845509999999999877e+02 1.378250000000000064e+01
4.849440000000000168e+02 1.378519999999999968e+01
4.818170000000000073e+02 1.377110000000000056e+01
4.815939999999999941e+02 1.377720000000000056e+01
4.801909999999999741e+02 1.377960000000000029e+01
4.835550000000000068e+02 1.377239999999999931e+01
4.882710000000000150e+02 1.378700000000000081e+01
4.841279999999999859e+02 1.378209999999999980e+01
4.800790000000000077e+02 1.377539999999999942e+01
4.825769999999999982e+02 1.379080000000000084e+01
4.839580000000000268e+02 1.377560000000000073e+01
4.835280000000000200e+02 1.377870000000000061e+01
4.849259999999999877e+02 1.379229999999999912e+01
4.838469999999999800e+02 1.377069999999999972e+01
4.761229999999999905e+02 1.378609999999999935e+01
4.808299999999999841e+02 1.379180000000000028e+01
4.895400000000000205e+02 1.377399999999999913e+01
4.854119999999999777e+02 1.379420000000000002e+01
4.789309999999999832e+02 1.378459999999999930e+01
4.842459999999999809e+02 1.377640000000000065e+01
4.930230000000000246e+02 1.379410000000000025e+01
4.889289999999999736e+02 1.377730000000000032e+01
4.831920000000000073e+02 1.378059999999999974e+01
4.822300000000000182e+02 1.379279999999999973e+01
4.875439999999999827e+02 1.377779999999999916e+01
4.906299999999999955e+02 1.378960000000000008e+01
4.802219999999999800e+02 1.379330000000000034e+01
4.780969999999999800e+02 1.377909999999999968e+01
4.877529999999999859e+02 1.379180000000000028e+01
4.889859999999999900e+02 1.378529999999999944e+01
4.831499999999999773e+02 1.377699999999999925e+01
4.828090000000000259e+02 1.379289999999999949e+01
4.873899999999999864e+02 1.378149999999999942e+01
4.884540000000000077e+02 1.378180000000000049e+01
4.855550000000000068e+02 1.379490000000000016e+01
4.850299999999999727e+02 1.377870000000000061e+01
4.858519999999999754e+02 1.378619999999999912e+01
4.809409999999999741e+02 1.379119999999999990e+01
4.809359999999999786e+02 1.377710000000000079e+01
4.887440000000000282e+02 1.379599999999999937e+01
4.887789999999999964e+02 1.379509999999999970e+01
4.849119999999999777e+02 1.378580000000000005e+01
4.833679999999999950e+02 1.380369999999999919e+01
4.843759999999999764e+02 1.379020000000000046e+01
4.856610000000000014e+02 1.378769999999999918e+01
4.879039999999999964e+02 1.380320000000000036e+01
4.902239999999999895e+02 1.378669999999999973e+01
4.909039999999999964e+02 1.379460000000000086e+01
4.865539999999999736e+02 1.380020000000000024e+01
4.874440000000000168e+02 1.378009999999999913e+01
4.872989999999999782e+02 1.379359999999999964e+01
4.811419999999999959e+02 1.379330000000000034e+01
4.878969999999999914e+02 1.378369999999999962e+01
4.900350000000000250e+02 1.380230000000000068e+01
4.857060000000000173e+02 1.379340000000000011e+01
4.891080000000000041e+02 1.378960000000000008e+01
4.947860000000000014e+02 1.380460000000000065e+01
4.883360000000000127e+02 1.378940000000000055e+01
4.860099999999999909e+02 1.379269999999999996e+01
4.895889999999999986e+02 1.380010000000000048e+01
4.872389999999999759e+02 1.378739999999999988e+01
4.811549999999999727e+02 1.379850000000000065e+01
4.884639999999999986e+02 1.379950000000000010e+01
4.936770000000000209e+02 1.379010000000000069e+01
4.881190000000000282e+02 1.380279999999999951e+01
4.864370000000000118e+02 1.379679999999999929e+01
4.885330000000000155e+02 1.379049999999999976e+01
4.886139999999999759e+02 1.380080000000000062e+01
4.888530000000000086e+02 1.378899999999999970e+01
4.861320000000000050e+02 1.379010000000000069e+01
4.883539999999999850e+02 1.380100000000000016e+01
4.948269999999999982e+02 1.378810000000000002e+01
4.892440000000000282e+02 1.379950000000000010e+01
4.811290000000000191e+02 1.380610000000000070e+01
4.903700000000000045e+02 1.378860000000000063e+01
4.975590000000000259e+02 1.380669999999999931e+01
4.878489999999999895e+02 1.380209999999999937e+01
4.872269999999999754e+02 1.378969999999999985e+01
4.934159999999999968e+02 1.381310000000000038e+01
4.903809999999999718e+02 1.379460000000000086e+01
4.815649999999999977e+02 1.379289999999999949e+01
4.888199999999999932e+02 1.381090000000000018e+01
4.930289999999999964e+02 1.378999999999999915e+01
4.908279999999999745e+02 1.380209999999999937e+01
4.931809999999999832e+02 1.380690000000000062e+01
4.882529999999999859e+02 1.378860000000000063e+01
4.822540000000000191e+02 1.380160000000000053e+01
4.885120000000000005e+02 1.379979999999999940e+01
4.927280000000000086e+02 1.379330000000000034e+01
4.911059999999999945e+02 1.380790000000000006e+01
4.935579999999999927e+02 1.380189999999999984e+01
5.012500000000000000e+02 1.380010000000000048e+01
4.920020000000000095e+02 1.381029999999999980e+01
4.876870000000000118e+02 1.380100000000000016e+01
4.952320000000000277e+02 1.380419999999999980e+01
4.950280000000000200e+02 1.381029999999999980e+01
4.857900000000000205e+02 1.379870000000000019e+01
4.884300000000000068e+02 1.380879999999999974e+01
4.941229999999999905e+02 1.381109999999999971e+01
4.934820000000000277e+02 1.379940000000000033e+01
4.904460000000000264e+02 1.381479999999999997e+01
4.914390000000000214e+02 1.380749999999999922e+01
4.905960000000000036e+02 1.379850000000000065e+01
4.927010000000000218e+02 1.382179999999999964e+01
5.001759999999999877e+02 1.380129999999999946e+01
4.960409999999999968e+02 1.380119999999999969e+01
4.902839999999999918e+02 1.382140000000000057e+01
4.908100000000000023e+02 1.379729999999999990e+01
4.947930000000000064e+02 1.381680000000000064e+01
4.972679999999999723e+02 1.382280000000000086e+01
4.937359999999999900e+02 1.380189999999999984e+01
4.884189999999999827e+02 1.381780000000000008e+01
4.938170000000000073e+02 1.381080000000000041e+01
4.967780000000000200e+02 1.380259999999999998e+01
4.919560000000000173e+02 1.381680000000000064e+01
4.881259999999999764e+02 1.380700000000000038e+01
4.961589999999999918e+02 1.380489999999999995e+01
5.024110000000000014e+02 1.381429999999999936e+01
4.918129999999999882e+02 1.380339999999999989e+01
4.881879999999999882e+02 1.380930000000000035e+01
4.931809999999999832e+02 1.381610000000000049e+01
4.970779999999999745e+02 1.380560000000000009e+01
4.974030000000000200e+02 1.381559999999999988e+01
4.931100000000000136e+02 1.381409999999999982e+01
4.918419999999999845e+02 1.380289999999999928e+01
4.936329999999999814e+02 1.381750000000000078e+01
4.965659999999999741e+02 1.381029999999999980e+01
4.990980000000000132e+02 1.380400000000000027e+01
4.905840000000000032e+02 1.382019999999999982e+01
4.874069999999999823e+02 1.380429999999999957e+01
4.941299999999999955e+02 1.380719999999999992e+01
4.958199999999999932e+02 1.382049999999999912e+01
4.962699999999999818e+02 1.379780000000000051e+01
4.976279999999999859e+02 1.381140000000000079e+01
4.965439999999999827e+02 1.381479999999999997e+01
4.942869999999999777e+02 1.379379999999999917e+01
4.931139999999999759e+02 1.381320000000000014e+01
4.942169999999999845e+02 1.380509999999999948e+01
5.021720000000000255e+02 1.379519999999999946e+01
5.015009999999999764e+02 1.381370000000000076e+01
4.901080000000000041e+02 1.380070000000000086e+01
4.918759999999999764e+02 1.380230000000000068e+01
4.986920000000000073e+02 1.381370000000000076e+01
5.004220000000000255e+02 1.379809999999999981e+01
4.962010000000000218e+02 1.380219999999999914e+01
4.944970000000000141e+02 1.380460000000000065e+01
4.972189999999999941e+02 1.379180000000000028e+01
4.981250000000000000e+02 1.380109999999999992e+01
4.947409999999999854e+02 1.380090000000000039e+01
4.937730000000000246e+02 1.379480000000000040e+01
5.001410000000000196e+02 1.380889999999999951e+01
5.004130000000000109e+02 1.380410000000000004e+01
4.960350000000000250e+02 1.380160000000000053e+01
4.930149999999999864e+02 1.381370000000000076e+01
4.983340000000000032e+02 1.380070000000000086e+01
5.050079999999999814e+02 1.380429999999999957e+01
4.992130000000000223e+02 1.381690000000000040e+01
4.940930000000000177e+02 1.379609999999999914e+01
4.997599999999999909e+02 1.381000000000000050e+01
5.010380000000000109e+02 1.381349999999999945e+01
4.903050000000000068e+02 1.378950000000000031e+01
4.923550000000000182e+02 1.381760000000000055e+01
4.985629999999999882e+02 1.380819999999999936e+01
4.969639999999999986e+02 1.380199999999999960e+01
4.998389999999999986e+02 1.382939999999999969e+01
5.060000000000000000e+02 1.381070000000000064e+01
5.003899999999999864e+02 1.381240000000000023e+01
4.972339999999999804e+02 1.382510000000000083e+01
5.022880000000000109e+02 1.380829999999999913e+01
5.017690000000000055e+02 1.381719999999999970e+01
4.944820000000000277e+02 1.382169999999999987e+01
4.983100000000000023e+02 1.380920000000000059e+01
5.037549999999999955e+02 1.382240000000000002e+01
5.000099999999999909e+02 1.381969999999999921e+01
4.942250000000000227e+02 1.380930000000000035e+01
4.974820000000000277e+02 1.382319999999999993e+01
5.012780000000000200e+02 1.381320000000000014e+01
5.024019999999999868e+02 1.380910000000000082e+01
5.018129999999999882e+02 1.382249999999999979e+01
4.945380000000000109e+02 1.380749999999999922e+01
4.964800000000000182e+02 1.381199999999999939e+01
5.055740000000000123e+02 1.382189999999999941e+01
5.019189999999999827e+02 1.380569999999999986e+01
4.974569999999999936e+02 1.382060000000000066e+01
5.018109999999999786e+02 1.382220000000000049e+01
5.059510000000000218e+02 1.380489999999999995e+01
4.941019999999999754e+02 1.382469999999999999e+01
4.936299999999999955e+02 1.381659999999999933e+01
5.042749999999999773e+02 1.380560000000000009e+01
5.039399999999999977e+02 1.382399999999999984e+01
4.957919999999999732e+02 1.380829999999999913e+01
4.973419999999999845e+02 1.381129999999999924e+01
5.028279999999999745e+02 1.382670000000000066e+01
5.054870000000000232e+02 1.380819999999999936e+01
5.035369999999999777e+02 1.381579999999999941e+01
4.987110000000000127e+02 1.382000000000000028e+01
5.000520000000000209e+02 1.380680000000000085e+01
5.062730000000000246e+02 1.381910000000000061e+01
5.097420000000000186e+02 1.381780000000000008e+01
4.994540000000000077e+02 1.381140000000000079e+01
4.953890000000000100e+02 1.382300000000000040e+01
5.017230000000000132e+02 1.381930000000000014e+01
5.055720000000000027e+02 1.381850000000000023e+01
5.053570000000000277e+02 1.382620000000000005e+01
4.991990000000000123e+02 1.381869999999999976e+01
4.993960000000000150e+02 1.382140000000000057e+01
5.046920000000000073e+02 1.382770000000000010e+01
5.025480000000000018e+02 1.382109999999999950e+01
5.020720000000000027e+02 1.382869999999999955e+01
5.082420000000000186e+02 1.383179999999999943e+01
5.023899999999999864e+02 1.382249999999999979e+01
4.970369999999999777e+02 1.383339999999999925e+01
5.077699999999999818e+02 1.382879999999999932e+01
5.080009999999999764e+02 1.381830000000000069e+01
4.927029999999999745e+02 1.384099999999999930e+01
4.992280000000000086e+02 1.382770000000000010e+01
5.099370000000000118e+02 1.382569999999999943e+01
5.057429999999999950e+02 1.384699999999999953e+01
5.033799999999999955e+02 1.382179999999999964e+01
5.041059999999999945e+02 1.383099999999999952e+01
5.007169999999999845e+02 1.384159999999999968e+01
5.016440000000000055e+02 1.381959999999999944e+01
5.102839999999999918e+02 1.383580000000000076e+01
5.063650000000000091e+02 1.383489999999999931e+01
4.997330000000000041e+02 1.382000000000000028e+01
5.073419999999999845e+02 1.383419999999999916e+01
5.154909999999999854e+02 1.382559999999999967e+01
5.018729999999999905e+02 1.381959999999999944e+01
5.001750000000000114e+02 1.383270000000000088e+01
5.109429999999999836e+02 1.381850000000000023e+01
5.067099999999999795e+02 1.381780000000000008e+01
4.995430000000000064e+02 1.382729999999999926e+01
5.017400000000000091e+02 1.381509999999999927e+01
5.032330000000000041e+02 1.382429999999999914e+01
5.063929999999999723e+02 1.383210000000000051e+01
5.114649999999999750e+02 1.382039999999999935e+01
5.050980000000000132e+02 1.383360000000000056e+01
4.986519999999999868e+02 1.383469999999999978e+01
5.061669999999999732e+02 1.382319999999999993e+01
5.137960000000000491e+02 1.383859999999999957e+01
5.072210000000000036e+02 1.382900000000000063e+01
5.019030000000000200e+02 1.382300000000000040e+01
5.064830000000000041e+02 1.384570000000000078e+01
5.114409999999999741e+02 1.382579999999999920e+01
5.056659999999999968e+02 1.382770000000000010e+01
5.015079999999999814e+02 1.384549999999999947e+01
5.009039999999999964e+02 1.381670000000000087e+01
5.069850000000000136e+02 1.383179999999999943e+01
5.134239999999999782e+02 1.383619999999999983e+01
5.080729999999999791e+02 1.381439999999999912e+01
5.046859999999999786e+02 1.383050000000000068e+01
5.052669999999999959e+02 1.382600000000000051e+01
5.037230000000000132e+02 1.382310000000000016e+01
5.045059999999999718e+02 1.383880000000000088e+01
5.075840000000000032e+02 1.383380000000000010e+01
5.087699999999999818e+02 1.383329999999999949e+01
5.085079999999999814e+02 1.384299999999999997e+01
5.151789999999999736e+02 1.383520000000000039e+01
5.118720000000000141e+02 1.383660000000000068e+01
5.054300000000000068e+02 1.384149999999999991e+01
5.098700000000000045e+02 1.383179999999999943e+01
5.089719999999999800e+02 1.383779999999999966e+01
5.013319999999999936e+02 1.383949999999999925e+01
5.058170000000000073e+02 1.382929999999999993e+01
5.149230000000000018e+02 1.384099999999999930e+01
5.096610000000000014e+02 1.383769999999999989e+01
5.081610000000000014e+02 1.382869999999999955e+01
5.093249999999999886e+02 1.384500000000000064e+01
5.023199999999999932e+02 1.383339999999999925e+01
5.057919999999999732e+02 1.383039999999999914e+01
5.144539999999999509e+02 1.384789999999999921e+01
5.076960000000000264e+02 1.382970000000000077e+01
4.969929999999999950e+02 1.383769999999999989e+01
5.072280000000000086e+02 1.384849999999999959e+01
5.136499999999999773e+02 1.382639999999999958e+01
5.094580000000000268e+02 1.384309999999999974e+01
5.059479999999999791e+02 1.384280000000000044e+01
5.112679999999999723e+02 1.382549999999999990e+01
5.177450000000000045e+02 1.384420000000000073e+01
5.101800000000000068e+02 1.383639999999999937e+01
5.030280000000000200e+02 1.382929999999999993e+01
5.112219999999999800e+02 1.384430000000000049e+01
5.151589999999999918e+02 1.382959999999999923e+01
5.096739999999999782e+02 1.383050000000000068e+01
5.075310000000000059e+02 1.384239999999999959e+01
5.149869999999999663e+02 1.382900000000000063e+01
5.214959999999999809e+02 1.383789999999999942e+01
5.096709999999999923e+02 1.384750000000000014e+01
5.016139999999999759e+02 1.383549999999999969e+01
5.173709999999999809e+02 1.384479999999999933e+01
5.182680000000000291e+02 1.384350000000000058e+01
5.073079999999999927e+02 1.383440000000000047e+01
5.094800000000000182e+02 1.385159999999999947e+01
5.192809999999999491e+02 1.384559999999999924e+01
5.147749999999999773e+02 1.383680000000000021e+01
5.094809999999999945e+02 1.385849999999999937e+01
5.153170000000000073e+02 1.383990000000000009e+01
5.178300000000000409e+02 1.383510000000000062e+01
5.107970000000000255e+02 1.385859999999999914e+01
5.095899999999999750e+02 1.382450000000000045e+01
5.109490000000000123e+02 1.384239999999999959e+01
5.166900000000000546e+02 1.385360000000000014e+01
5.169249999999999545e+02 1.382830000000000048e+01
5.130910000000000082e+02 1.384849999999999959e+01
5.144470000000000027e+02 1.384469999999999956e+01
5.139479999999999791e+02 1.383159999999999989e+01
5.084159999999999968e+02 1.384650000000000070e+01
5.098489999999999895e+02 1.384099999999999930e+01
5.179819999999999709e+02 1.383910000000000018e+01
5.131849999999999454e+02 1.385369999999999990e+01
5.101770000000000209e+02 1.384440000000000026e+01
5.167359999999999900e+02 1.384440000000000026e+01
5.203269999999999982e+02 1.385440000000000005e+01
5.105570000000000164e+02 1.384299999999999997e+01
5.071320000000000050e+02 1.384970000000000034e+01
5.149120000000000346e+02 1.385549999999999926e+01
5.209479999999999791e+02 1.383910000000000018e+01
5.125900000000000318e+02 1.385050000000000026e+01
5.103460000000000036e+02 1.385319999999999929e+01
5.180529999999999973e+02 1.383760000000000012e+01
5.156749999999999545e+02 1.385440000000000005e+01
5.054139999999999873e+02 1.384500000000000064e+01
5.104830000000000041e+02 1.383370000000000033e+01
5.161330000000000382e+02 1.385650000000000048e+01
5.152089999999999463e+02 1.383960000000000079e+01
5.154339999999999691e+02 1.383880000000000088e+01
5.126029999999999518e+02 1.385660000000000025e+01
5.079329999999999927e+02 1.383539999999999992e+01
5.138129999999999882e+02 1.384699999999999953e+01
5.179020000000000437e+02 1.385710000000000086e+01
5.143479999999999563e+02 1.384110000000000085e+01
5.162019999999999982e+02 1.385599999999999987e+01
5.252390000000000327e+02 1.385570000000000057e+01
5.186820000000000164e+02 1.384490000000000087e+01
5.129160000000000537e+02 1.385580000000000034e+01
5.171950000000000500e+02 1.384849999999999959e+01
5.174640000000000555e+02 1.384229999999999983e+01
5.132269999999999754e+02 1.384839999999999982e+01
5.128730000000000473e+02 1.383799999999999919e+01
5.147559999999999718e+02 1.383820000000000050e+01
5.199039999999999964e+02 1.384960000000000058e+01
5.193089999999999691e+02 1.384490000000000087e+01
5.187939999999999827e+02 1.384789999999999921e+01
5.167680000000000291e+02 1.384999999999999964e+01
5.144400000000000546e+02 1.383709999999999951e+01
5.140689999999999600e+02 1.384650000000000070e+01
5.123750000000000000e+02 1.385369999999999990e+01
5.167089999999999463e+02 1.383990000000000009e+01
5.201570000000000391e+02 1.386020000000000074e+01
5.180069999999999482e+02 1.385180000000000078e+01
5.119909999999999854e+02 1.383760000000000012e+01
5.176520000000000437e+02 1.386800000000000033e+01
5.262029999999999745e+02 1.384830000000000005e+01
5.175670000000000073e+02 1.384869999999999912e+01
5.165320000000000391e+02 1.386769999999999925e+01
5.222450000000000045e+02 1.384259999999999913e+01
5.167989999999999782e+02 1.384830000000000005e+01
5.180539999999999736e+02 1.385570000000000057e+01
5.170760000000000218e+02 1.383929999999999971e+01
5.126119999999999663e+02 1.385369999999999990e+01
5.208350000000000364e+02 1.385689999999999955e+01
5.223769999999999527e+02 1.384490000000000087e+01
5.166559999999999491e+02 1.385740000000000016e+01
5.144220000000000255e+02 1.385249999999999915e+01
5.242190000000000509e+02 1.384490000000000087e+01
5.268450000000000273e+02 1.385810000000000031e+01
5.189510000000000218e+02 1.384849999999999959e+01
5.178390000000000555e+02 1.384580000000000055e+01
5.205099999999999909e+02 1.385749999999999993e+01
5.189070000000000391e+02 1.384510000000000041e+01
5.113600000000000136e+02 1.384919999999999973e+01
5.182970000000000255e+02 1.385899999999999999e+01
5.287930000000000064e+02 1.384169999999999945e+01
5.195059999999999718e+02 1.385309999999999953e+01
5.154120000000000346e+02 1.385829999999999984e+01
5.200320000000000391e+02 1.383999999999999986e+01
5.204750000000000227e+02 1.386350000000000016e+01
5.232740000000000009e+02 1.386180000000000057e+01
5.318909999999999627e+02 1.384769999999999968e+01
5.239320000000000164e+02 1.387069999999999936e+01
5.185769999999999982e+02 1.385239999999999938e+01
5.198260000000000218e+02 1.384720000000000084e+01
5.219769999999999754e+02 1.386650000000000027e+01
5.252820000000000391e+02 1.384859999999999935e+01
5.205650000000000546e+02 1.385299999999999976e+01
5.183279999999999745e+02 1.385970000000000013e+01
5.212530000000000427e+02 1.384609999999999985e+01
5.214410000000000309e+02 1.385379999999999967e+01
5.199589999999999463e+02 1.385560000000000080e+01
5.199729999999999563e+02 1.384639999999999915e+01
5.188709999999999809e+02 1.385369999999999990e+01
5.224389999999999645e+02 1.385260000000000069e+01
5.285289999999999964e+02 1.384769999999999968e+01
5.175190000000000055e+02 1.385800000000000054e+01
5.117379999999999995e+02 1.385410000000000075e+01
5.258089999999999691e+02 1.385120000000000040e+01
5.232369999999999663e+02 1.386090000000000089e+01
5.185940000000000509e+02 1.385350000000000037e+01
5.223079999999999927e+02 1.385560000000000080e+01
5.291499999999999773e+02 1.386509999999999998e+01
5.221920000000000073e+02 1.385299999999999976e+01
5.160130000000000337e+02 1.385970000000000013e+01
5.224890000000000327e+02 1.386560000000000059e+01
5.268269999999999982e+02 1.385180000000000078e+01
5.245750000000000455e+02 1.386420000000000030e+01
5.204869999999999663e+02 1.386209999999999987e+01
5.230620000000000118e+02 1.384830000000000005e+01
5.270629999999999882e+02 1.386400000000000077e+01
5.237229999999999563e+02 1.385210000000000008e+01
5.190539999999999736e+02 1.384379999999999988e+01
5.191130000000000564e+02 1.386519999999999975e+01
5.240769999999999982e+02 1.385180000000000078e+01
5.273070000000000164e+02 1.385260000000000069e+01
5.247619999999999436e+02 1.386660000000000004e+01
5.207430000000000518e+02 1.384699999999999953e+01
5.227100000000000364e+02 1.385730000000000040e+01
5.307899999999999636e+02 1.386700000000000088e+01
5.337010000000000218e+02 1.385330000000000084e+01
5.207989999999999782e+02 1.386999999999999922e+01
5.225879999999999654e+02 1.386909999999999954e+01
5.305739999999999554e+02 1.385449999999999982e+01
5.287849999999999682e+02 1.386870000000000047e+01
5.215729999999999791e+02 1.386100000000000065e+01
5.246100000000000136e+02 1.385289999999999999e+01
5.245439999999999827e+02 1.386560000000000059e+01
5.212380000000000564e+02 1.385539999999999949e+01
5.255549999999999500e+02 1.385330000000000084e+01
5.276430000000000291e+02 1.386250000000000071e+01
5.180720000000000027e+02 1.385260000000000069e+01
5.181470000000000482e+02 1.385919999999999952e+01
5.237200000000000273e+02 1.386780000000000079e+01
5.259640000000000555e+02 1.385710000000000086e+01
5.280489999999999782e+02 1.386519999999999975e+01
5.267680000000000291e+02 1.386860000000000070e+01
5.227999999999999545e+02 1.385590000000000011e+01
5.227369999999999663e+02 1.386749999999999972e+01
5.263089999999999691e+02 1.386519999999999975e+01
5.249339999999999691e+02 1.385379999999999967e+01
5.200320000000000391e+02 1.387550000000000061e+01
5.233450000000000273e+02 1.386570000000000036e+01
5.301900000000000546e+02 1.386100000000000065e+01
5.275180000000000291e+02 1.388649999999999984e+01
5.248909999999999627e+02 1.386400000000000077e+01
5.223329999999999700e+02 1.386819999999999986e+01
5.269270000000000209e+02 1.388460000000000072e+01
5.331230000000000473e+02 1.386229999999999940e+01
5.275380000000000109e+02 1.387560000000000038e+01
5.229339999999999691e+02 1.387940000000000040e+01
5.284160000000000537e+02 1.386190000000000033e+01
5.371459999999999582e+02 1.387540000000000084e+01
5.310579999999999927e+02 1.387470000000000070e+01
5.230359999999999445e+02 1.386449999999999960e+01
5.293669999999999618e+02 1.387540000000000084e+01
5.297989999999999782e+02 1.386899999999999977e+01
5.192000000000000455e+02 1.386379999999999946e+01
5.243619999999999663e+02 1.387550000000000061e+01
5.317430000000000518e+02 1.386700000000000088e+01
5.270660000000000309e+02 1.386800000000000033e+01
5.260760000000000218e+02 1.388039999999999985e+01
5.332069999999999936e+02 1.386940000000000062e+01
5.357190000000000509e+02 1.387540000000000084e+01
5.262380000000000564e+02 1.388439999999999941e+01
5.241820000000000164e+02 1.386679999999999957e+01
5.319819999999999709e+02 1.387560000000000038e+01
5.311699999999999591e+02 1.387889999999999979e+01
5.237749999999999773e+02 1.385960000000000036e+01
5.257300000000000182e+02 1.387570000000000014e+01
5.317680000000000291e+02 1.387209999999999965e+01
5.358300000000000409e+02 1.386159999999999926e+01
5.331069999999999709e+02 1.388509999999999955e+01
5.265030000000000427e+02 1.387100000000000044e+01
5.271449999999999818e+02 1.386280000000000001e+01
5.298260000000000218e+02 1.388039999999999985e+01
5.283920000000000528e+02 1.386420000000000030e+01
5.279139999999999873e+02 1.386819999999999986e+01
5.314149999999999636e+02 1.388269999999999982e+01
5.337010000000000218e+02 1.386630000000000074e+01
5.287169999999999845e+02 1.387700000000000067e+01
5.278210000000000264e+02 1.388219999999999921e+01
5.285990000000000464e+02 1.386320000000000086e+01
5.241440000000000055e+02 1.387570000000000014e+01
5.285280000000000200e+02 1.387540000000000084e+01
5.345209999999999582e+02 1.386330000000000062e+01
5.309840000000000373e+02 1.388039999999999985e+01
5.293400000000000318e+02 1.387289999999999957e+01
5.301069999999999709e+02 1.386379999999999946e+01
5.309589999999999463e+02 1.387950000000000017e+01
5.324610000000000127e+02 1.386650000000000027e+01
5.299189999999999827e+02 1.386439999999999984e+01
5.251639999999999873e+02 1.387930000000000064e+01
5.314819999999999709e+02 1.386439999999999984e+01
5.353980000000000246e+02 1.387079999999999913e+01
5.317200000000000273e+02 1.388199999999999967e+01
5.322160000000000082e+02 1.386280000000000001e+01
5.295529999999999973e+02 1.387090000000000067e+01
5.290190000000000055e+02 1.387349999999999994e+01
5.295689999999999600e+02 1.385800000000000054e+01
5.312290000000000418e+02 1.387739999999999974e+01
5.352899999999999636e+02 1.387439999999999962e+01
5.353540000000000418e+02 1.386050000000000004e+01
5.294890000000000327e+02 1.387909999999999933e+01
5.303099999999999454e+02 1.386899999999999977e+01
5.411119999999999663e+02 1.386430000000000007e+01
5.387789999999999964e+02 1.388199999999999967e+01
5.348250000000000455e+02 1.386769999999999925e+01
5.348329999999999700e+02 1.386870000000000047e+01
5.307709999999999582e+02 1.387850000000000072e+01
5.309619999999999891e+02 1.386040000000000028e+01
5.354510000000000218e+02 1.386469999999999914e+01
5.342050000000000409e+02 1.387040000000000006e+01
5.298730000000000473e+02 1.385779999999999923e+01
5.337380000000000564e+02 1.386849999999999916e+01
5.387150000000000318e+02 1.387020000000000053e+01
5.322540000000000191e+02 1.386120000000000019e+01
5.262989999999999782e+02 1.387400000000000055e+01
5.384339999999999691e+02 1.386930000000000085e+01
5.400650000000000546e+02 1.386280000000000001e+01
5.263869999999999436e+02 1.387920000000000087e+01
5.331710000000000491e+02 1.386849999999999916e+01
5.412590000000000146e+02 1.386239999999999917e+01
5.355389999999999873e+02 1.387860000000000049e+01
5.317050000000000409e+02 1.386209999999999987e+01
5.353469999999999800e+02 1.386660000000000004e+01
5.409710000000000036e+02 1.388410000000000011e+01
5.408890000000000100e+02 1.386209999999999987e+01
5.275330000000000155e+02 1.387809999999999988e+01
5.315299999999999727e+02 1.388640000000000008e+01
5.443360000000000127e+02 1.386050000000000004e+01
5.370299999999999727e+02 1.387880000000000003e+01
5.279550000000000409e+02 1.387720000000000020e+01
5.333419999999999845e+02 1.386599999999999966e+01
5.368329999999999700e+02 1.388519999999999932e+01
5.355940000000000509e+02 1.387800000000000011e+01
5.388759999999999764e+02 1.387149999999999928e+01
5.353360000000000127e+02 1.388039999999999985e+01
5.316689999999999827e+02 1.386989999999999945e+01
5.361950000000000500e+02 1.387069999999999936e+01
5.397500000000000000e+02 1.388189999999999991e+01
5.413500000000000227e+02 1.387429999999999986e+01
5.358070000000000164e+02 1.387809999999999988e+01
5.302069999999999936e+02 1.388330000000000020e+01
5.370829999999999700e+02 1.387160000000000082e+01
5.444249999999999545e+02 1.387829999999999941e+01
5.380080000000000382e+02 1.388049999999999962e+01
5.370860000000000127e+02 1.386759999999999948e+01
5.402920000000000300e+02 1.387889999999999979e+01
5.356079999999999472e+02 1.387739999999999974e+01
5.319900000000000091e+02 1.386700000000000088e+01
5.386380000000000337e+02 1.388320000000000043e+01
5.420639999999999645e+02 1.387480000000000047e+01
5.304510000000000218e+02 1.386940000000000062e+01
5.256250000000000000e+02 1.388739999999999952e+01
5.394779999999999518e+02 1.387219999999999942e+01
5.432000000000000455e+02 1.387119999999999997e+01
5.364279999999999973e+02 1.388470000000000049e+01
5.324320000000000164e+02 1.386650000000000027e+01
5.365629999999999882e+02 1.387519999999999953e+01
5.409270000000000209e+02 1.388560000000000016e+01
5.394550000000000409e+02 1.386839999999999939e+01
5.393830000000000382e+02 1.388080000000000069e+01
5.365929999999999609e+02 1.388039999999999985e+01
5.297210000000000036e+02 1.386439999999999984e+01
5.332129999999999654e+02 1.388219999999999921e+01
5.386369999999999436e+02 1.387899999999999956e+01
5.410430000000000064e+02 1.386940000000000062e+01
5.372459999999999809e+02 1.388729999999999976e+01
5.384729999999999563e+02 1.387809999999999988e+01
5.470919999999999845e+02 1.387209999999999965e+01
5.422930000000000064e+02 1.388429999999999964e+01
5.357380000000000564e+02 1.386899999999999977e+01
5.356459999999999582e+02 1.387110000000000021e+01
5.414560000000000173e+02 1.388499999999999979e+01
5.414249999999999545e+02 1.387010000000000076e+01
5.361340000000000146e+02 1.387870000000000026e+01
5.424880000000000564e+02 1.388739999999999952e+01
5.556639999999999873e+02 1.387149999999999928e+01
5.459370000000000118e+02 1.388560000000000016e+01
5.345610000000000355e+02 1.388790000000000013e+01
5.445879999999999654e+02 1.386810000000000009e+01
5.462140000000000555e+02 1.388460000000000072e+01
5.372219999999999800e+02 1.387759999999999927e+01
5.399700000000000273e+02 1.386389999999999922e+01
5.435890000000000555e+02 1.388659999999999961e+01
5.386000000000000227e+02 1.387279999999999980e+01
5.347089999999999463e+02 1.386679999999999957e+01
5.418880000000000337e+02 1.388480000000000025e+01
5.480149999999999864e+02 1.386759999999999948e+01
5.435929999999999609e+02 1.387270000000000003e+01
5.356019999999999754e+02 1.388490000000000002e+01
5.390040000000000191e+02 1.386890000000000001e+01
5.461399999999999864e+02 1.387759999999999927e+01
5.417789999999999964e+02 1.388380000000000081e+01
5.373500000000000227e+02 1.387199999999999989e+01
5.405960000000000036e+02 1.387969999999999970e+01
5.425000000000000000e+02 1.387909999999999933e+01
5.372820000000000391e+02 1.387110000000000021e+01
5.387930000000000064e+02 1.388390000000000057e+01
5.471660000000000537e+02 1.388320000000000043e+01
5.462789999999999964e+02 1.387749999999999950e+01
5.425170000000000528e+02 1.388889999999999958e+01
5.428750000000000000e+02 1.388080000000000069e+01
5.445579999999999927e+02 1.387519999999999953e+01
5.436209999999999809e+02 1.388770000000000060e+01
5.396630000000000109e+02 1.387279999999999980e+01
5.368949999999999818e+02 1.387320000000000064e+01
5.479410000000000309e+02 1.389090000000000025e+01
5.474070000000000391e+02 1.386800000000000033e+01
5.375180000000000291e+02 1.388090000000000046e+01
5.425660000000000309e+02 1.389329999999999998e+01
5.493319999999999936e+02 1.386880000000000024e+01
5.445259999999999536e+02 1.389189999999999969e+01
5.373899999999999864e+02 1.389150000000000063e+01
5.394950000000000045e+02 1.387320000000000064e+01
5.459410000000000309e+02 1.389429999999999943e+01
5.465249999999999773e+02 1.388909999999999911e+01
5.423940000000000055e+02 1.388069999999999915e+01
5.393529999999999518e+02 1.389680000000000071e+01
5.463890000000000100e+02 1.388579999999999970e+01
5.512759999999999536e+02 1.388069999999999915e+01
5.424930000000000518e+02 1.389349999999999952e+01
5.428129999999999882e+02 1.388049999999999962e+01
5.483160000000000309e+02 1.388170000000000037e+01
5.430320000000000391e+02 1.389220000000000077e+01
5.392500000000000000e+02 1.387560000000000038e+01
5.449489999999999554e+02 1.388069999999999915e+01
5.493440000000000509e+02 1.388610000000000078e+01
5.377060000000000173e+02 1.386849999999999916e+01
5.306159999999999854e+02 1.388250000000000028e+01
5.401380000000000337e+02 1.388729999999999976e+01
5.502960000000000491e+02 1.387320000000000064e+01
5.470689999999999600e+02 1.389090000000000025e+01
5.374900000000000091e+02 1.388819999999999943e+01
5.454719999999999800e+02 1.387749999999999950e+01
5.503680000000000518e+02 1.389899999999999913e+01
5.442540000000000191e+02 1.388990000000000080e+01
5.448500000000000227e+02 1.388490000000000002e+01
5.548719999999999573e+02 1.390489999999999959e+01
5.510230000000000246e+02 1.388920000000000066e+01
5.430289999999999964e+02 1.388920000000000066e+01
5.464560000000000173e+02 1.390169999999999995e+01
5.459869999999999663e+02 1.388279999999999959e+01
5.419160000000000537e+02 1.388959999999999972e+01
5.483139999999999645e+02 1.389729999999999954e+01
5.510950000000000273e+02 1.388480000000000025e+01
5.437939999999999827e+02 1.389579999999999949e+01
5.459289999999999736e+02 1.389639999999999986e+01
5.555330000000000155e+02 1.388589999999999947e+01
5.495929999999999609e+02 1.389300000000000068e+01
5.431970000000000027e+02 1.388899999999999935e+01
5.476499999999999773e+02 1.388080000000000069e+01
5.506000000000000227e+02 1.388790000000000013e+01
5.425099999999999909e+02 1.388320000000000043e+01
5.395890000000000555e+02 1.387959999999999994e+01
5.480779999999999745e+02 1.388899999999999935e+01
5.504560000000000173e+02 1.388299999999999912e+01
5.470739999999999554e+02 1.388090000000000046e+01
5.435049999999999955e+02 1.388829999999999920e+01
5.403890000000000100e+02 1.387449999999999939e+01
5.478099999999999454e+02 1.387689999999999912e+01
5.520929999999999609e+02 1.389059999999999917e+01
5.466979999999999791e+02 1.387459999999999916e+01
5.512730000000000246e+02 1.389039999999999964e+01
5.484919999999999618e+02 1.389840000000000053e+01
5.491159999999999854e+02 1.387570000000000014e+01
5.551040000000000418e+02 1.389559999999999995e+01
5.500499999999999545e+02 1.389100000000000001e+01
5.459600000000000364e+02 1.387229999999999919e+01
5.485449999999999591e+02 1.389329999999999998e+01
5.519600000000000364e+02 1.388349999999999973e+01
5.539510000000000218e+02 1.387540000000000084e+01
5.464790000000000418e+02 1.389259999999999984e+01
5.468849999999999909e+02 1.387800000000000011e+01
5.512200000000000273e+02 1.387579999999999991e+01
5.500689999999999600e+02 1.389049999999999940e+01
5.508440000000000509e+02 1.387819999999999965e+01
5.540720000000000027e+02 1.388230000000000075e+01
5.531180000000000518e+02 1.389029999999999987e+01
5.452569999999999482e+02 1.387420000000000009e+01
5.453819999999999482e+02 1.388059999999999938e+01
5.508920000000000528e+02 1.388679999999999914e+01
5.494539999999999509e+02 1.387650000000000006e+01
5.496530000000000200e+02 1.389080000000000048e+01
5.556309999999999718e+02 1.389070000000000071e+01
5.514070000000000391e+02 1.387500000000000000e+01
5.452509999999999764e+02 1.388969999999999949e+01
5.489519999999999982e+02 1.388429999999999964e+01
5.539980000000000473e+02 1.387279999999999980e+01
5.533079999999999927e+02 1.389569999999999972e+01
5.462569999999999482e+02 1.387920000000000087e+01
5.457980000000000018e+02 1.386979999999999968e+01
5.517759999999999536e+02 1.389649999999999963e+01
5.532340000000000373e+02 1.387250000000000050e+01
5.512690000000000055e+02 1.387909999999999933e+01
5.479690000000000509e+02 1.389920000000000044e+01
5.528740000000000236e+02 1.387720000000000020e+01
5.567580000000000382e+02 1.389029999999999987e+01
5.513550000000000182e+02 1.389589999999999925e+01
5.459429999999999836e+02 1.388240000000000052e+01
5.532549999999999955e+02 1.389029999999999987e+01
5.633840000000000146e+02 1.388959999999999972e+01
5.543450000000000273e+02 1.388010000000000055e+01
5.507770000000000437e+02 1.388829999999999920e+01
5.526349999999999909e+02 1.388499999999999979e+01
5.547359999999999900e+02 1.387780000000000058e+01
5.550729999999999791e+02 1.388630000000000031e+01
5.505620000000000118e+02 1.387889999999999979e+01
5.505760000000000218e+02 1.387330000000000041e+01
5.510869999999999891e+02 1.388599999999999923e+01
5.564199999999999591e+02 1.387950000000000017e+01
5.595810000000000173e+02 1.388080000000000069e+01
5.523880000000000337e+02 1.389400000000000013e+01
5.482759999999999536e+02 1.387650000000000006e+01
5.585439999999999827e+02 1.388139999999999930e+01
5.599289999999999736e+02 1.389569999999999972e+01
5.503410000000000082e+02 1.387550000000000061e+01
5.574379999999999882e+02 1.388630000000000031e+01
5.565209999999999582e+02 1.388700000000000045e+01
5.504750000000000227e+02 1.386280000000000001e+01
5.503949999999999818e+02 1.388289999999999935e+01
5.545679999999999836e+02 1.388209999999999944e+01
5.577910000000000537e+02 1.386909999999999954e+01
5.530230000000000246e+02 1.389000000000000057e+01
5.523569999999999709e+02 1.388289999999999935e+01
5.678909999999999627e+02 1.387689999999999912e+01
5.639600000000000364e+02 1.389109999999999978e+01
5.561520000000000437e+02 1.387809999999999988e+01
5.521939999999999600e+02 1.387509999999999977e+01
5.522910000000000537e+02 1.388610000000000078e+01
5.593200000000000500e+02 1.387429999999999986e+01
5.609700000000000273e+02 1.387850000000000072e+01
5.499139999999999873e+02 1.388780000000000037e+01
5.504539999999999509e+02 1.387289999999999957e+01
5.596960000000000264e+02 1.387800000000000011e+01
5.569529999999999745e+02 1.388330000000000020e+01
5.505990000000000464e+02 1.386890000000000001e+01
5.517880000000000109e+02 1.388289999999999935e+01
5.529320000000000164e+02 1.388739999999999952e+01
5.567119999999999891e+02 1.386969999999999992e+01
5.636779999999999973e+02 1.389150000000000063e+01
5.561820000000000164e+02 1.388509999999999955e+01
5.521340000000000146e+02 1.386299999999999955e+01
5.572060000000000173e+02 1.390000000000000036e+01
5.600499999999999545e+02 1.387689999999999912e+01
5.535979999999999563e+02 1.387279999999999980e+01
5.485750000000000455e+02 1.389600000000000080e+01
5.577839999999999918e+02 1.387589999999999968e+01
5.644370000000000118e+02 1.388240000000000052e+01
5.566509999999999536e+02 1.389499999999999957e+01
5.508740000000000236e+02 1.387689999999999912e+01
5.484160000000000537e+02 1.387959999999999994e+01
5.482150000000000318e+02 1.388380000000000081e+01
5.589329999999999927e+02 1.387139999999999951e+01
5.591620000000000346e+02 1.388330000000000020e+01
5.564829999999999472e+02 1.388780000000000037e+01
5.644220000000000255e+02 1.387550000000000061e+01
5.654070000000000391e+02 1.388690000000000069e+01
5.546989999999999554e+02 1.388209999999999944e+01
5.535430000000000064e+02 1.387149999999999928e+01
5.591530000000000200e+02 1.388959999999999972e+01
5.626799999999999500e+02 1.388250000000000028e+01
5.576330000000000382e+02 1.387459999999999916e+01
5.547050000000000409e+02 1.389320000000000022e+01
5.632000000000000455e+02 1.387770000000000081e+01
5.649950000000000045e+02 1.387739999999999974e+01
5.553609999999999900e+02 1.389710000000000001e+01
5.572210000000000036e+02 1.387429999999999986e+01
5.629139999999999873e+02 1.387950000000000017e+01
5.576029999999999518e+02 1.389189999999999969e+01
5.510760000000000218e+02 1.387090000000000067e+01
5.598790000000000191e+02 1.388540000000000063e+01
5.670249999999999773e+02 1.388959999999999972e+01
5.611040000000000418e+02 1.387330000000000041e+01
5.526770000000000209e+02 1.388870000000000005e+01
5.588369999999999891e+02 1.388700000000000045e+01
5.637569999999999482e+02 1.387599999999999945e+01
5.580339999999999918e+02 1.388790000000000013e+01
5.621559999999999491e+02 1.388199999999999967e+01
5.622549999999999955e+02 1.387509999999999977e+01
5.517050000000000409e+02 1.388540000000000063e+01
5.577720000000000482e+02 1.388080000000000069e+01
5.658379999999999654e+02 1.388069999999999915e+01
5.624410000000000309e+02 1.388990000000000080e+01
5.570599999999999454e+02 1.387899999999999956e+01
5.586660000000000537e+02 1.387729999999999997e+01
5.622630000000000337e+02 1.388509999999999955e+01
5.589519999999999982e+02 1.387199999999999989e+01
5.551159999999999854e+02 1.388049999999999962e+01
5.607699999999999818e+02 1.389339999999999975e+01
5.674629999999999654e+02 1.386919999999999931e+01
5.617849999999999682e+02 1.388790000000000013e+01
5.586380000000000337e+02 1.388840000000000074e+01
5.611609999999999445e+02 1.386120000000000019e+01
5.554089999999999918e+02 1.388809999999999967e+01
5.537889999999999873e+02 1.388059999999999938e+01
5.648319999999999936e+02 1.386940000000000062e+01
5.652770000000000437e+02 1.389179999999999993e+01
5.629149999999999636e+02 1.387759999999999927e+01
5.603980000000000246e+02 1.387059999999999960e+01
5.568479999999999563e+02 1.388649999999999984e+01
5.571549999999999727e+02 1.387470000000000070e+01
5.600869999999999891e+02 1.387679999999999936e+01
5.620950000000000273e+02 1.388949999999999996e+01
5.654139999999999873e+02 1.387589999999999968e+01
5.669329999999999927e+02 1.388059999999999938e+01
5.578540000000000418e+02 1.388690000000000069e+01
5.605449999999999591e+02 1.387139999999999951e+01
5.643959999999999582e+02 1.388119999999999976e+01
5.655660000000000309e+02 1.388679999999999914e+01
5.695789999999999509e+02 1.387429999999999986e+01
5.645769999999999982e+02 1.388940000000000019e+01
5.599349999999999454e+02 1.388610000000000078e+01
5.620610000000000355e+02 1.386919999999999931e+01
5.592350000000000136e+02 1.388630000000000031e+01
5.593410000000000082e+02 1.387710000000000043e+01
5.670679999999999836e+02 1.386630000000000074e+01
5.666760000000000446e+02 1.389000000000000057e+01
5.598709999999999809e+02 1.387390000000000079e+01
5.616680000000000064e+02 1.386890000000000001e+01
5.708500000000000227e+02 1.388850000000000051e+01
5.629070000000000391e+02 1.386940000000000062e+01
5.530190000000000055e+02 1.387850000000000072e+01
5.680080000000000382e+02 1.389140000000000086e+01
5.701939999999999600e+02 1.387110000000000021e+01
5.588880000000000337e+02 1.388139999999999930e+01
5.586720000000000255e+02 1.388729999999999976e+01
5.654779999999999518e+02 1.387909999999999933e+01
5.683079999999999927e+02 1.388770000000000060e+01
5.658909999999999627e+02 1.388690000000000069e+01
5.623410000000000082e+02 1.387899999999999956e+01
5.621670000000000300e+02 1.388659999999999961e+01
5.554769999999999754e+02 1.388419999999999987e+01
5.636609999999999445e+02 1.387860000000000049e+01
5.726680000000000064e+02 1.388679999999999914e+01
5.647569999999999482e+02 1.388189999999999991e+01
5.620080000000000382e+02 1.387819999999999965e+01
5.681009999999999991e+02 1.388879999999999981e+01
5.751200000000000045e+02 1.388269999999999982e+01
5.661870000000000118e+02 1.388380000000000081e+01
5.635560000000000400e+02 1.389470000000000027e+01
5.729969999999999573e+02 1.387850000000000072e+01
5.755280000000000200e+02 1.388439999999999941e+01
5.654900000000000091e+02 1.389380000000000059e+01
5.678210000000000264e+02 1.387139999999999951e+01
5.689389999999999645e+02 1.388170000000000037e+01
5.611470000000000482e+02 1.388659999999999961e+01
5.653869999999999436e+02 1.386909999999999954e+01
5.757329999999999472e+02 1.389059999999999917e+01
5.684990000000000236e+02 1.388909999999999911e+01
5.685879999999999654e+02 1.387270000000000003e+01
5.649539999999999509e+02 1.389020000000000010e+01
5.586240000000000236e+02 1.388240000000000052e+01
5.693419999999999845e+02 1.387599999999999945e+01
5.684030000000000200e+02 1.389300000000000068e+01
5.672590000000000146e+02 1.387989999999999924e+01
5.697500000000000000e+02 1.387529999999999930e+01
5.655259999999999536e+02 1.388690000000000069e+01
5.602680000000000291e+02 1.387219999999999942e+01
5.692100000000000364e+02 1.387640000000000029e+01
5.705679999999999836e+02 1.388909999999999911e+01
5.662549999999999955e+02 1.387579999999999991e+01
5.738170000000000073e+02 1.388139999999999930e+01
5.746409999999999627e+02 1.388509999999999955e+01
5.629189999999999827e+02 1.386849999999999916e+01
5.630639999999999645e+02 1.388339999999999996e+01
5.739539999999999509e+02 1.388700000000000045e+01
5.744180000000000064e+02 1.386960000000000015e+01
5.660650000000000546e+02 1.388840000000000074e+01
5.669610000000000127e+02 1.388439999999999941e+01
5.703229999999999791e+02 1.386769999999999925e+01
5.702259999999999991e+02 1.389600000000000080e+01
5.787240000000000464e+02 1.388260000000000005e+01
5.757319999999999709e+02 1.387410000000000032e+01
5.643799999999999955e+02 1.390039999999999942e+01
5.678980000000000246e+02 1.387940000000000040e+01
5.734900000000000091e+02 1.388119999999999976e+01
5.713809999999999718e+02 1.389409999999999989e+01
5.612459999999999809e+02 1.387570000000000014e+01
5.645750000000000455e+02 1.388160000000000061e+01
5.723099999999999454e+02 1.388790000000000013e+01
5.745359999999999445e+02 1.387579999999999991e+01
5.676380000000000337e+02 1.388189999999999991e+01
5.647430000000000518e+02 1.388339999999999996e+01
5.700230000000000246e+02 1.387379999999999924e+01
5.707369999999999663e+02 1.388470000000000049e+01
5.687409999999999854e+02 1.388599999999999923e+01
5.706530000000000200e+02 1.387959999999999994e+01
5.772509999999999764e+02 1.389320000000000022e+01
5.751670000000000300e+02 1.388850000000000051e+01
5.685860000000000127e+02 1.388139999999999930e+01
5.696660000000000537e+02 1.389639999999999986e+01
5.760739999999999554e+02 1.388339999999999996e+01
5.733590000000000373e+02 1.387729999999999997e+01
5.639070000000000391e+02 1.389439999999999920e+01
5.681760000000000446e+02 1.387630000000000052e+01
5.726040000000000418e+02 1.388020000000000032e+01
5.723189999999999600e+02 1.389669999999999916e+01
5.725779999999999745e+02 1.387439999999999962e+01
5.681390000000000100e+02 1.388569999999999993e+01
5.674579999999999700e+02 1.389170000000000016e+01
5.736230000000000473e+02 1.386979999999999968e+01
5.736939999999999600e+02 1.388640000000000008e+01
5.715170000000000528e+02 1.388819999999999943e+01
5.699840000000000373e+02 1.387390000000000079e+01
5.728630000000000564e+02 1.389259999999999984e+01
5.767300000000000182e+02 1.388920000000000066e+01
5.755430000000000064e+02 1.387920000000000087e+01
5.673949999999999818e+02 1.389380000000000059e+01
5.655000000000000000e+02 1.388170000000000037e+01
5.773099999999999454e+02 1.387500000000000000e+01
5.777380000000000564e+02 1.389179999999999993e+01
5.705420000000000300e+02 1.387979999999999947e+01
5.738559999999999945e+02 1.387850000000000072e+01
5.792590000000000146e+02 1.389100000000000001e+01
5.738519999999999754e+02 1.387410000000000032e+01
5.714710000000000036e+02 1.387700000000000067e+01
5.737789999999999964e+02 1.388480000000000025e+01
5.659880000000000564e+02 1.386860000000000070e+01
5.670420000000000300e+02 1.388279999999999959e+01
5.777309999999999945e+02 1.389070000000000071e+01
5.772519999999999527e+02 1.387529999999999930e+01
5.700760000000000218e+02 1.389070000000000071e+01
5.708419999999999845e+02 1.388959999999999972e+01
5.805679999999999836e+02 1.387630000000000052e+01
5.785639999999999645e+02 1.389550000000000018e+01
5.731580000000000155e+02 1.388780000000000037e+01
5.758920000000000528e+02 1.387589999999999968e+01
5.790420000000000300e+02 1.389129999999999932e+01
5.743809999999999718e+02 1.387780000000000058e+01
5.721100000000000136e+02 1.387459999999999916e+01
5.796559999999999491e+02 1.389170000000000016e+01
5.809880000000000564e+02 1.387739999999999974e+01
5.677619999999999436e+02 1.388090000000000046e+01
5.725240000000000009e+02 1.389170000000000016e+01
5.806979999999999791e+02 1.387429999999999986e+01
5.716480000000000246e+02 1.388279999999999959e+01
5.610140000000000100e+02 1.388829999999999920e+01
5.718039999999999736e+02 1.387340000000000018e+01
5.808659999999999854e+02 1.388310000000000066e+01
5.754579999999999700e+02 1.388429999999999964e+01
5.735410000000000537e+02 1.387330000000000041e+01
5.809320000000000164e+02 1.388339999999999996e+01
5.756580000000000155e+02 1.388139999999999930e+01
5.662540000000000191e+02 1.387540000000000084e+01
5.748070000000000164e+02 1.388920000000000066e+01
5.785040000000000191e+02 1.388429999999999964e+01
5.753310000000000173e+02 1.388049999999999962e+01
5.802830000000000155e+02 1.389339999999999975e+01
5.863300000000000409e+02 1.388139999999999930e+01
5.724189999999999827e+02 1.387860000000000049e+01
5.721639999999999873e+02 1.389419999999999966e+01
5.812000000000000455e+02 1.387550000000000061e+01
5.774769999999999754e+02 1.388189999999999991e+01
5.729980000000000473e+02 1.389739999999999931e+01
5.824059999999999491e+02 1.387129999999999974e+01
5.821459999999999582e+02 1.388749999999999929e+01
5.695049999999999955e+02 1.389630000000000010e+01
5.758329999999999700e+02 1.387449999999999939e+01
5.823840000000000146e+02 1.389520000000000088e+01
5.778039999999999736e+02 1.389339999999999975e+01
5.792200000000000273e+02 1.387819999999999965e+01
5.772820000000000391e+02 1.389129999999999932e+01
5.732740000000000009e+02 1.388030000000000008e+01
5.779859999999999900e+02 1.387219999999999942e+01
5.807659999999999627e+02 1.388610000000000078e+01
5.846929999999999836e+02 1.387809999999999988e+01
5.850030000000000427e+02 1.387749999999999950e+01
5.763139999999999645e+02 1.388940000000000019e+01
5.743529999999999518e+02 1.387839999999999918e+01
5.812939999999999827e+02 1.388090000000000046e+01
5.867640000000000100e+02 1.389179999999999993e+01
5.799740000000000464e+02 1.387800000000000011e+01
5.738150000000000546e+02 1.388170000000000037e+01
5.773460000000000036e+02 1.388819999999999943e+01
5.815090000000000146e+02 1.387349999999999994e+01
5.817540000000000191e+02 1.388579999999999970e+01
5.762730000000000246e+02 1.388819999999999943e+01
5.734690000000000509e+02 1.386849999999999916e+01
5.785819999999999936e+02 1.388429999999999964e+01
5.827169999999999845e+02 1.388330000000000020e+01
5.822409999999999854e+02 1.387139999999999951e+01
5.811580000000000155e+02 1.389150000000000063e+01
5.790159999999999627e+02 1.388100000000000023e+01
5.713039999999999736e+02 1.387160000000000082e+01
5.768970000000000482e+02 1.388949999999999996e+01
5.849640000000000555e+02 1.387490000000000023e+01
5.824039999999999964e+02 1.387459999999999916e+01
5.783089999999999691e+02 1.389129999999999932e+01
5.766580000000000155e+02 1.387620000000000076e+01
5.820049999999999955e+02 1.388230000000000075e+01
5.856390000000000100e+02 1.389230000000000054e+01
5.837970000000000255e+02 1.387369999999999948e+01
5.757989999999999782e+02 1.388449999999999918e+01
5.765380000000000109e+02 1.389170000000000016e+01
5.823509999999999991e+02 1.387620000000000076e+01
5.828469999999999800e+02 1.388959999999999972e+01
5.838310000000000173e+02 1.388879999999999981e+01
5.779420000000000073e+02 1.387369999999999948e+01
5.722390000000000327e+02 1.388949999999999996e+01
5.815910000000000082e+02 1.388599999999999923e+01
5.863740000000000236e+02 1.387640000000000029e+01
5.812649999999999864e+02 1.389370000000000083e+01
5.768529999999999518e+02 1.388240000000000052e+01
5.890080000000000382e+02 1.387700000000000067e+01
5.903830000000000382e+02 1.389690000000000047e+01
5.798329999999999700e+02 1.388080000000000069e+01
5.832580000000000382e+02 1.387959999999999994e+01
5.895069999999999482e+02 1.389439999999999920e+01
5.810339999999999918e+02 1.386839999999999939e+01
5.799479999999999791e+02 1.387800000000000011e+01
5.842580000000000382e+02 1.389160000000000039e+01
5.864809999999999945e+02 1.387059999999999960e+01
5.848780000000000427e+02 1.388649999999999984e+01
5.813650000000000091e+02 1.388770000000000060e+01
5.774980000000000473e+02 1.386999999999999922e+01
5.838579999999999472e+02 1.388439999999999941e+01
5.881259999999999764e+02 1.388400000000000034e+01
5.834579999999999700e+02 1.387759999999999927e+01
5.857740000000000009e+02 1.389039999999999964e+01
5.940439999999999827e+02 1.388509999999999955e+01
5.867519999999999527e+02 1.387950000000000017e+01
5.812380000000000564e+02 1.388879999999999981e+01
5.850299999999999727e+02 1.388020000000000032e+01
5.835910000000000082e+02 1.387889999999999979e+01
5.804160000000000537e+02 1.388879999999999981e+01
5.838980000000000246e+02 1.387780000000000058e+01
5.883170000000000073e+02 1.388020000000000032e+01
5.870499999999999545e+02 1.389189999999999969e+01
5.839679999999999609e+02 1.387739999999999974e+01
5.840650000000000546e+02 1.388310000000000066e+01
5.863690000000000282e+02 1.389109999999999978e+01
5.825460000000000491e+02 1.386759999999999948e+01
5.800549999999999500e+02 1.388439999999999941e+01
5.885320000000000391e+02 1.388729999999999976e+01
5.918260000000000218e+02 1.386720000000000041e+01
5.834070000000000391e+02 1.389359999999999928e+01
5.860769999999999982e+02 1.388579999999999970e+01
5.919070000000000391e+02 1.387030000000000030e+01
5.837419999999999618e+02 1.389230000000000054e+01
5.806789999999999736e+02 1.388109999999999999e+01
5.863220000000000027e+02 1.387659999999999982e+01
5.856799999999999500e+02 1.389620000000000033e+01
5.862250000000000227e+02 1.388310000000000066e+01
5.943849999999999909e+02 1.388499999999999979e+01
5.959869999999999663e+02 1.390010000000000012e+01
5.882179999999999609e+02 1.388400000000000034e+01
5.895069999999999482e+02 1.388729999999999976e+01
5.906539999999999964e+02 1.389419999999999966e+01
5.856349999999999909e+02 1.387720000000000020e+01
5.824850000000000136e+02 1.388889999999999958e+01
5.877300000000000182e+02 1.389429999999999943e+01
5.915320000000000391e+02 1.387809999999999988e+01
5.910439999999999827e+02 1.389179999999999993e+01
5.919909999999999854e+02 1.389000000000000057e+01
5.863129999999999882e+02 1.387529999999999930e+01
5.822980000000000018e+02 1.389310000000000045e+01
5.919020000000000437e+02 1.388579999999999970e+01
5.929080000000000155e+02 1.387560000000000038e+01
5.735349999999999682e+02 1.389669999999999916e+01
5.690140000000000100e+02 1.388269999999999982e+01
5.870059999999999718e+02 1.387790000000000035e+01
5.893049999999999500e+02 1.389639999999999986e+01
5.903419999999999845e+02 1.387829999999999941e+01
5.913609999999999900e+02 1.388119999999999976e+01
5.873179999999999836e+02 1.389509999999999934e+01
5.862060000000000173e+02 1.387529999999999930e+01
5.894170000000000300e+02 1.388390000000000057e+01
5.899809999999999945e+02 1.389029999999999987e+01
5.840739999999999554e+02 1.387500000000000000e+01
5.875720000000000027e+02 1.388690000000000069e+01
5.974700000000000273e+02 1.388899999999999935e+01
5.883039999999999736e+02 1.388000000000000078e+01
5.798160000000000309e+02 1.389179999999999993e+01
5.915209999999999582e+02 1.388749999999999929e+01
5.923319999999999936e+02 1.388000000000000078e+01
5.868559999999999945e+02 1.389220000000000077e+01
5.896549999999999727e+02 1.388790000000000013e+01
5.946330000000000382e+02 1.388589999999999947e+01
5.952910000000000537e+02 1.389959999999999951e+01
5.912359999999999900e+02 1.388840000000000074e+01
5.880990000000000464e+02 1.388410000000000011e+01
5.876770000000000209e+02 1.389729999999999954e+01
5.916340000000000146e+02 1.388359999999999950e+01
5.990539999999999736e+02 1.388920000000000066e+01
5.919940000000000282e+02 1.390399999999999991e+01
5.812980000000000018e+02 1.387920000000000087e+01
5.908039999999999736e+02 1.389080000000000048e+01
5.938150000000000546e+02 1.389760000000000062e+01
5.886849999999999454e+02 1.387349999999999994e+01
5.908419999999999845e+02 1.389520000000000088e+01
5.979089999999999918e+02 1.389259999999999984e+01
5.945299999999999727e+02 1.387589999999999968e+01
5.864199999999999591e+02 1.389569999999999972e+01
5.901910000000000309e+02 1.388819999999999943e+01
5.938750000000000000e+02 1.388289999999999935e+01
5.960729999999999791e+02 1.390189999999999948e+01
5.965090000000000146e+02 1.389209999999999923e+01
5.884149999999999636e+02 1.388599999999999923e+01
5.881770000000000209e+02 1.389639999999999986e+01
5.942240000000000464e+02 1.388390000000000057e+01
6.006979999999999791e+02 1.388540000000000063e+01
5.892140000000000555e+02 1.389739999999999931e+01
5.807640000000000100e+02 1.388449999999999918e+01
5.964299999999999500e+02 1.388909999999999911e+01
6.002699999999999818e+02 1.389429999999999943e+01
5.914080000000000155e+02 1.387739999999999974e+01
5.878550000000000182e+02 1.388899999999999935e+01
5.932219999999999800e+02 1.389349999999999952e+01
5.967980000000000018e+02 1.387829999999999941e+01
5.930810000000000173e+02 1.389470000000000027e+01
5.922839999999999918e+02 1.389279999999999937e+01
5.946879999999999882e+02 1.387899999999999956e+01
5.936150000000000091e+02 1.389739999999999931e+01
5.887569999999999482e+02 1.388659999999999961e+01
5.887450000000000045e+02 1.387540000000000084e+01
5.953010000000000446e+02 1.389380000000000059e+01
5.992509999999999764e+02 1.388100000000000023e+01
5.955739999999999554e+02 1.388010000000000055e+01
5.867899999999999636e+02 1.389680000000000071e+01
5.905080000000000382e+02 1.387969999999999970e+01
5.995529999999999973e+02 1.388530000000000086e+01
5.922380000000000564e+02 1.390010000000000012e+01
5.928269999999999982e+02 1.388369999999999926e+01
6.098840000000000146e+02 1.389179999999999993e+01
5.996929999999999836e+02 1.389710000000000001e+01
5.899120000000000346e+02 1.388339999999999996e+01
5.969740000000000464e+02 1.389719999999999978e+01
6.019769999999999754e+02 1.389789999999999992e+01
5.926739999999999782e+02 1.388400000000000034e+01
5.904470000000000027e+02 1.389830000000000076e+01
5.972680000000000291e+02 1.389380000000000059e+01
6.029829999999999472e+02 1.388480000000000025e+01
6.041499999999999773e+02 1.390220000000000056e+01
5.922690000000000055e+02 1.389400000000000013e+01
5.916539999999999964e+02 1.388770000000000060e+01
6.022540000000000191e+02 1.390409999999999968e+01
5.983070000000000164e+02 1.388860000000000028e+01
5.894009999999999536e+02 1.388530000000000086e+01
5.961119999999999663e+02 1.390029999999999966e+01
6.014220000000000255e+02 1.387909999999999933e+01
5.920650000000000546e+02 1.388669999999999938e+01
5.859379999999999882e+02 1.390070000000000050e+01
5.948669999999999618e+02 1.387839999999999918e+01
5.981130000000000564e+02 1.389349999999999952e+01
5.950109999999999673e+02 1.389990000000000059e+01
5.970309999999999491e+02 1.388109999999999999e+01
6.028840000000000146e+02 1.389969999999999928e+01
5.974020000000000437e+02 1.390010000000000012e+01
5.926209999999999809e+02 1.389020000000000010e+01
6.015739999999999554e+02 1.390760000000000041e+01
5.993640000000000327e+02 1.390189999999999948e+01
5.955420000000000300e+02 1.389499999999999957e+01
5.983509999999999991e+02 1.390530000000000044e+01
5.944020000000000437e+02 1.389370000000000083e+01
5.942759999999999536e+02 1.388969999999999949e+01
5.998600000000000136e+02 1.390080000000000027e+01
6.031399999999999864e+02 1.389070000000000071e+01
5.955769999999999982e+02 1.389170000000000016e+01
5.929669999999999845e+02 1.389959999999999951e+01
6.011019999999999754e+02 1.388499999999999979e+01
6.054679999999999609e+02 1.389320000000000022e+01
5.981299999999999955e+02 1.390470000000000006e+01
5.937530000000000427e+02 1.388419999999999987e+01
6.001430000000000291e+02 1.389630000000000010e+01
6.018509999999999991e+02 1.390140000000000065e+01
5.997290000000000418e+02 1.387790000000000035e+01
6.010679999999999836e+02 1.390220000000000056e+01
5.974479999999999791e+02 1.389439999999999920e+01
5.939489999999999554e+02 1.387729999999999997e+01
6.008849999999999909e+02 1.390399999999999991e+01
6.064170000000000300e+02 1.388990000000000080e+01
5.941230000000000473e+02 1.388369999999999926e+01
5.907340000000000373e+02 1.389949999999999974e+01
6.004009999999999536e+02 1.388620000000000054e+01
5.987450000000000045e+02 1.388840000000000074e+01
5.974840000000000373e+02 1.390060000000000073e+01
5.997390000000000327e+02 1.388899999999999935e+01
5.986209999999999809e+02 1.389489999999999981e+01
6.016539999999999964e+02 1.390329999999999977e+01
6.058999999999999773e+02 1.388770000000000060e+01
6.007340000000000373e+02 1.389370000000000083e+01
5.956680000000000064e+02 1.389819999999999922e+01
6.015180000000000291e+02 1.388509999999999955e+01
6.110000000000000000e+02 1.389760000000000062e+01
6.025489999999999782e+02 1.389710000000000001e+01
5.914180000000000064e+02 1.388289999999999935e+01
6.014729999999999563e+02 1.389930000000000021e+01
6.067780000000000200e+02 1.389409999999999989e+01
5.970359999999999445e+02 1.388460000000000072e+01
5.965520000000000209e+02 1.390549999999999997e+01
6.130670000000000073e+02 1.389189999999999969e+01
6.061609999999999445e+02 1.388550000000000040e+01
5.981380000000000337e+02 1.390520000000000067e+01
6.024039999999999964e+02 1.388480000000000025e+01
6.026539999999999964e+02 1.388679999999999914e+01
5.970119999999999436e+02 1.390279999999999916e+01
6.020829999999999700e+02 1.388219999999999921e+01
6.080679999999999836e+02 1.389070000000000071e+01
5.978809999999999718e+02 1.390090000000000003e+01
5.954479999999999791e+02 1.388599999999999923e+01
6.108329999999999700e+02 1.389789999999999992e+01
6.069510000000000218e+02 1.389949999999999974e+01
5.993179999999999836e+02 1.388850000000000051e+01
6.018179999999999836e+02 1.389850000000000030e+01
6.073419999999999845e+02 1.389470000000000027e+01
5.996680000000000064e+02 1.388620000000000054e+01
5.958419999999999845e+02 1.389339999999999975e+01
6.025760000000000218e+02 1.389020000000000010e+01
6.041059999999999945e+02 1.388949999999999996e+01
6.058990000000000009e+02 1.389739999999999931e+01
6.108490000000000464e+02 1.389150000000000063e+01
6.061989999999999554e+02 1.389020000000000010e+01
5.950349999999999682e+02 1.389610000000000056e+01
6.044650000000000318e+02 1.388760000000000083e+01
6.118029999999999973e+02 1.388920000000000066e+01
6.017459999999999809e+02 1.389939999999999998e+01
6.016549999999999727e+02 1.388579999999999970e+01
6.066399999999999864e+02 1.389259999999999984e+01
6.031559999999999491e+02 1.390070000000000050e+01
5.969769999999999754e+02 1.387880000000000003e+01
6.045230000000000246e+02 1.389669999999999916e+01
6.134020000000000437e+02 1.389669999999999916e+01
6.036689999999999827e+02 1.387659999999999982e+01
6.004990000000000236e+02 1.389980000000000082e+01
6.083949999999999818e+02 1.389000000000000057e+01
6.049020000000000437e+02 1.387839999999999918e+01
5.895900000000000318e+02 1.389990000000000059e+01
5.933600000000000136e+02 1.388589999999999947e+01
6.093360000000000127e+02 1.388310000000000066e+01
6.012630000000000337e+02 1.390119999999999933e+01
6.020059999999999718e+02 1.388940000000000019e+01
6.108279999999999745e+02 1.389039999999999964e+01
6.058869999999999436e+02 1.389899999999999913e+01
6.035750000000000455e+02 1.388250000000000028e+01
5.983669999999999618e+02 1.388599999999999923e+01
5.950739999999999554e+02 1.389300000000000068e+01
6.081860000000000355e+02 1.388059999999999938e+01
6.085979999999999563e+02 1.388930000000000042e+01
6.013279999999999745e+02 1.389310000000000045e+01
6.067490000000000236e+02 1.388030000000000008e+01
6.162329999999999472e+02 1.389530000000000065e+01
6.073849999999999909e+02 1.389450000000000074e+01
6.036000000000000227e+02 1.387950000000000017e+01
6.077279999999999518e+02 1.390090000000000003e+01
6.067939999999999827e+02 1.389070000000000071e+01
6.040689999999999600e+02 1.387710000000000043e+01
6.044009999999999536e+02 1.390440000000000076e+01
6.085240000000000009e+02 1.388279999999999959e+01
6.116710000000000491e+02 1.388269999999999982e+01
6.075869999999999891e+02 1.390479999999999983e+01
6.012169999999999845e+02 1.388039999999999985e+01
6.041119999999999663e+02 1.388630000000000031e+01
6.122530000000000427e+02 1.389589999999999925e+01
6.146950000000000500e+02 1.388380000000000081e+01
6.077200000000000273e+02 1.389119999999999955e+01
6.041109999999999900e+02 1.389100000000000001e+01
6.101069999999999709e+02 1.387860000000000049e+01
6.047780000000000200e+02 1.388889999999999958e+01
6.044439999999999600e+02 1.389230000000000054e+01
6.159109999999999445e+02 1.388589999999999947e+01
6.082590000000000146e+02 1.389680000000000071e+01
6.031359999999999673e+02 1.389300000000000068e+01
6.118260000000000218e+02 1.388610000000000078e+01
6.140650000000000546e+02 1.390070000000000050e+01
6.005560000000000400e+02 1.389390000000000036e+01
5.993799999999999955e+02 1.388770000000000060e+01
6.189829999999999472e+02 1.390119999999999933e+01
6.172999999999999545e+02 1.388550000000000040e+01
6.090430000000000064e+02 1.388659999999999961e+01
6.077720000000000482e+02 1.390160000000000018e+01
6.069900000000000091e+02 1.388069999999999915e+01
6.117169999999999845e+02 1.389080000000000048e+01
6.167960000000000491e+02 1.390310000000000024e+01
6.060389999999999873e+02 1.388080000000000069e+01
5.995589999999999691e+02 1.389700000000000024e+01
6.177930000000000064e+02 1.389879999999999960e+01
6.189329999999999927e+02 1.387850000000000072e+01
6.073940000000000055e+02 1.389750000000000085e+01
6.041649999999999636e+02 1.389450000000000074e+01
6.128120000000000118e+02 1.388480000000000025e+01
6.156319999999999482e+02 1.390140000000000065e+01
6.114589999999999463e+02 1.389250000000000007e+01
6.066620000000000346e+02 1.388829999999999920e+01
6.100529999999999973e+02 1.390230000000000032e+01
6.150230000000000246e+02 1.389220000000000077e+01
6.089239999999999782e+02 1.389170000000000016e+01
6.066860000000000355e+02 1.390189999999999948e+01
6.147590000000000146e+02 1.388949999999999996e+01
6.149790000000000418e+02 1.389010000000000034e+01
6.048410000000000082e+02 1.389690000000000047e+01
6.053899999999999864e+02 1.388569999999999993e+01
6.112569999999999482e+02 1.389220000000000077e+01
6.147250000000000227e+02 1.389710000000000001e+01
6.139669999999999845e+02 1.387880000000000003e+01
6.093440000000000509e+02 1.389029999999999987e+01
6.079230000000000018e+02 1.389289999999999914e+01
6.089779999999999518e+02 1.387359999999999971e+01
6.110309999999999491e+02 1.390349999999999930e+01
6.150430000000000064e+02 1.389390000000000036e+01
6.114049999999999727e+02 1.387770000000000081e+01
5.982999999999999545e+02 1.390460000000000029e+01
6.059009999999999536e+02 1.388799999999999990e+01
6.120760000000000218e+02 1.388700000000000045e+01
6.128830000000000382e+02 1.390659999999999918e+01
6.208500000000000227e+02 1.388959999999999972e+01
6.157809999999999491e+02 1.389039999999999964e+01
6.082079999999999700e+02 1.390179999999999971e+01
6.115130000000000337e+02 1.388979999999999926e+01
6.168630000000000564e+02 1.389649999999999963e+01
6.139829999999999472e+02 1.390269999999999939e+01
6.088849999999999909e+02 1.388920000000000066e+01
6.124969999999999573e+02 1.389680000000000071e+01
6.176689999999999827e+02 1.389930000000000021e+01
6.121580000000000155e+02 1.388850000000000051e+01
6.094160000000000537e+02 1.390080000000000027e+01
6.210149999999999864e+02 1.389719999999999978e+01
6.206989999999999554e+02 1.388470000000000049e+01
6.099120000000000346e+02 1.390150000000000041e+01
6.153369999999999891e+02 1.389230000000000054e+01
6.172190000000000509e+02 1.388230000000000075e+01
6.071169999999999618e+02 1.390460000000000029e+01
6.115430000000000064e+02 1.388610000000000078e+01
6.257949999999999591e+02 1.388460000000000072e+01
6.139729999999999563e+02 1.390799999999999947e+01
6.085299999999999727e+02 1.388449999999999918e+01
6.176760000000000446e+02 1.388979999999999926e+01
6.153840000000000146e+02 1.390269999999999939e+01
6.100220000000000482e+02 1.388349999999999973e+01
6.154930000000000518e+02 1.389530000000000065e+01
6.227599999999999909e+02 1.389659999999999940e+01
6.188150000000000546e+02 1.388189999999999991e+01
6.149500000000000455e+02 1.389090000000000025e+01
6.168469999999999800e+02 1.388930000000000042e+01
6.132150000000000318e+02 1.388490000000000002e+01
6.084769999999999754e+02 1.389509999999999934e+01
6.199339999999999691e+02 1.389480000000000004e+01
6.230040000000000191e+02 1.389150000000000063e+01
6.154249999999999545e+02 1.389690000000000047e+01
6.143579999999999472e+02 1.388940000000000019e+01
6.178339999999999463e+02 1.388480000000000025e+01
6.179230000000000018e+02 1.389119999999999955e+01
6.135869999999999891e+02 1.388490000000000002e+01
6.126399999999999864e+02 1.388700000000000045e+01
6.157920000000000300e+02 1.389620000000000033e+01
6.176449999999999818e+02 1.388690000000000069e+01
6.166100000000000136e+02 1.389370000000000083e+01
6.239980000000000473e+02 1.390360000000000085e+01
6.259759999999999991e+02 1.389240000000000030e+01
6.113479999999999563e+02 1.390499999999999936e+01
6.142949999999999591e+02 1.390659999999999918e+01
6.272350000000000136e+02 1.388719999999999999e+01
6.214270000000000209e+02 1.390019999999999989e+01
6.210439999999999827e+02 1.389209999999999923e+01
6.171159999999999854e+02 1.387379999999999924e+01
6.097450000000000045e+02 1.389639999999999986e+01
6.160599999999999454e+02 1.388610000000000078e+01
6.207930000000000064e+02 1.387959999999999994e+01
6.183780000000000427e+02 1.390259999999999962e+01
6.201140000000000327e+02 1.388410000000000011e+01
6.110969999999999800e+02 1.388320000000000043e+01
6.122549999999999955e+02 1.389840000000000053e+01
6.244880000000000564e+02 1.388020000000000032e+01
6.167939999999999827e+02 1.388790000000000013e+01
6.109750000000000227e+02 1.389910000000000068e+01
6.191929999999999836e+02 1.388599999999999923e+01
6.179579999999999700e+02 1.389460000000000051e+01
6.169809999999999945e+02 1.389860000000000007e+01
6.245499999999999545e+02 1.388710000000000022e+01
6.234710000000000036e+02 1.389659999999999940e+01
6.131119999999999663e+02 1.389509999999999934e+01
6.167169999999999845e+02 1.388519999999999932e+01
6.209460000000000264e+02 1.389809999999999945e+01
6.190320000000000391e+02 1.389589999999999925e+01
6.201670000000000300e+02 1.388790000000000013e+01
6.210170000000000528e+02 1.390360000000000085e+01
6.198930000000000291e+02 1.389240000000000030e+01
6.201180000000000518e+02 1.388460000000000072e+01
6.178139999999999645e+02 1.391230000000000011e+01
6.179640000000000555e+02 1.388799999999999990e+01
6.238529999999999518e+02 1.389010000000000034e+01
6.247450000000000045e+02 1.390830000000000055e+01
6.193690000000000282e+02 1.387560000000000038e+01
6.156040000000000418e+02 1.389029999999999987e+01
6.197910000000000537e+02 1.390070000000000050e+01
6.288579999999999472e+02 1.388209999999999944e+01
6.232079999999999700e+02 1.389639999999999986e+01
6.186309999999999718e+02 1.389700000000000024e+01
6.210769999999999982e+02 1.388260000000000005e+01
6.236109999999999900e+02 1.389630000000000010e+01
6.228099999999999454e+02 1.389460000000000051e+01
6.234180000000000064e+02 1.388770000000000060e+01
6.253410000000000082e+02 1.390399999999999991e+01
6.200159999999999627e+02 1.389819999999999922e+01
6.150869999999999891e+02 1.389269999999999960e+01
6.279450000000000500e+02 1.390569999999999951e+01
6.293700000000000045e+02 1.389370000000000083e+01
6.124479999999999791e+02 1.389370000000000083e+01
6.211399999999999864e+02 1.390750000000000064e+01
6.283890000000000100e+02 1.388829999999999920e+01
6.201649999999999636e+02 1.389370000000000083e+01
6.198020000000000209e+02 1.390670000000000073e+01
6.244420000000000073e+02 1.388310000000000066e+01
6.184049999999999727e+02 1.389750000000000085e+01
6.163239999999999554e+02 1.390709999999999980e+01
6.271359999999999673e+02 1.388359999999999950e+01
6.270729999999999791e+02 1.390230000000000032e+01
6.152050000000000409e+02 1.390169999999999995e+01
6.213160000000000309e+02 1.388710000000000022e+01
6.297140000000000555e+02 1.390520000000000067e+01
6.242390000000000327e+02 1.389610000000000056e+01
6.194519999999999982e+02 1.388860000000000028e+01
6.238759999999999764e+02 1.389930000000000021e+01
6.322709999999999582e+02 1.389129999999999932e+01
6.275520000000000209e+02 1.389090000000000025e+01
6.128659999999999854e+02 1.389850000000000030e+01
6.213289999999999509e+02 1.389090000000000025e+01
6.296109999999999900e+02 1.389250000000000007e+01
6.232229999999999563e+02 1.389990000000000059e+01
6.199660000000000082e+02 1.389400000000000013e+01
6.274529999999999745e+02 1.389920000000000044e+01
6.331069999999999709e+02 1.390450000000000053e+01
6.282910000000000537e+02 1.389370000000000083e+01
6.240220000000000482e+02 1.389990000000000059e+01
6.238740000000000236e+02 1.390210000000000079e+01
6.260860000000000127e+02 1.388749999999999929e+01
6.175750000000000455e+02 1.389729999999999954e+01
6.175159999999999627e+02 1.389530000000000065e+01
6.265069999999999482e+02 1.388449999999999918e+01
6.270940000000000509e+02 1.390419999999999945e+01
6.210869999999999891e+02 1.389840000000000053e+01
6.259719999999999800e+02 1.389380000000000059e+01
6.364940000000000282e+02 1.391510000000000069e+01
6.305529999999999973e+02 1.389910000000000068e+01
6.235259999999999536e+02 1.389819999999999922e+01
6.243289999999999509e+02 1.391590000000000060e+01
6.295810000000000173e+02 1.389750000000000085e+01
6.317799999999999727e+02 1.390390000000000015e+01
6.287889999999999873e+02 1.391409999999999947e+01
6.224349999999999454e+02 1.389070000000000071e+01
6.218680000000000518e+02 1.389910000000000068e+01
6.291259999999999764e+02 1.390339999999999954e+01
6.360190000000000055e+02 1.388909999999999911e+01
6.226250000000000000e+02 1.390639999999999965e+01
6.158630000000000564e+02 1.390399999999999991e+01
6.352749999999999773e+02 1.388829999999999920e+01
6.311219999999999573e+02 1.390329999999999977e+01
6.205099999999999909e+02 1.390019999999999989e+01
6.271140000000000327e+02 1.389230000000000054e+01
6.288289999999999509e+02 1.390770000000000017e+01
6.262229999999999563e+02 1.389840000000000053e+01
6.351989999999999554e+02 1.389470000000000027e+01
6.347930000000000064e+02 1.390980000000000061e+01
6.240059999999999718e+02 1.389359999999999928e+01
6.268440000000000509e+02 1.389250000000000007e+01
6.296009999999999991e+02 1.390700000000000003e+01
6.267250000000000227e+02 1.388579999999999970e+01
6.233229999999999791e+02 1.389470000000000027e+01
6.175430000000000064e+02 1.390789999999999971e+01
6.248609999999999900e+02 1.388320000000000043e+01
6.325130000000000337e+02 1.390470000000000006e+01
6.308469999999999800e+02 1.390729999999999933e+01
6.252780000000000200e+02 1.388359999999999950e+01
6.239919999999999618e+02 1.390360000000000085e+01
6.297060000000000173e+02 1.389630000000000010e+01
6.352859999999999445e+02 1.388710000000000022e+01
6.277169999999999845e+02 1.390520000000000067e+01
6.203959999999999582e+02 1.389710000000000001e+01
6.328210000000000264e+02 1.389230000000000054e+01
6.336449999999999818e+02 1.390440000000000076e+01
6.232340000000000373e+02 1.389750000000000085e+01
6.284950000000000045e+02 1.389789999999999992e+01
6.336689999999999827e+02 1.390830000000000055e+01
6.290030000000000427e+02 1.389840000000000053e+01
6.304039999999999964e+02 1.390010000000000012e+01
6.325629999999999882e+02 1.390629999999999988e+01
6.228769999999999527e+02 1.389090000000000025e+01
6.251079999999999472e+02 1.389869999999999983e+01
6.298640000000000327e+02 1.390750000000000064e+01
6.294030000000000200e+02 1.389370000000000083e+01
6.315660000000000309e+02 1.390910000000000046e+01
6.346159999999999854e+02 1.390670000000000073e+01
6.299560000000000173e+02 1.388630000000000031e+01
6.249009999999999536e+02 1.390740000000000087e+01
6.294130000000000109e+02 1.389939999999999998e+01
6.303819999999999482e+02 1.388819999999999943e+01
6.284529999999999745e+02 1.391210000000000058e+01
6.341130000000000564e+02 1.389819999999999922e+01
6.376209999999999809e+02 1.389550000000000018e+01
6.280589999999999691e+02 1.391479999999999961e+01
6.278400000000000318e+02 1.389480000000000004e+01
6.362699999999999818e+02 1.389470000000000027e+01
6.269109999999999445e+02 1.390809999999999924e+01
6.223120000000000118e+02 1.389000000000000057e+01
6.327440000000000282e+02 1.389789999999999992e+01
6.328139999999999645e+02 1.390579999999999927e+01
6.266409999999999627e+02 1.389010000000000034e+01
6.338669999999999618e+02 1.390440000000000076e+01
6.402169999999999845e+02 1.390740000000000087e+01
6.314109999999999445e+02 1.389349999999999952e+01
6.286649999999999636e+02 1.391019999999999968e+01
6.370460000000000491e+02 1.390680000000000049e+01
6.324130000000000109e+02 1.389439999999999920e+01
6.182409999999999854e+02 1.391150000000000020e+01
6.289819999999999709e+02 1.390290000000000070e+01
6.360510000000000446e+02 1.389470000000000027e+01
6.346190000000000282e+02 1.391300000000000026e+01
6.282820000000000391e+02 1.389739999999999931e+01
6.261580000000000155e+02 1.389470000000000027e+01
6.387469999999999573e+02 1.391559999999999953e+01
6.378010000000000446e+02 1.389760000000000062e+01
6.310689999999999600e+02 1.390450000000000053e+01
6.339479999999999791e+02 1.391849999999999987e+01
6.278469999999999800e+02 1.389059999999999917e+01
6.281029999999999518e+02 1.390390000000000015e+01
6.323880000000000337e+02 1.391169999999999973e+01
6.334149999999999636e+02 1.389279999999999937e+01
6.347720000000000482e+02 1.390980000000000061e+01
6.333730000000000473e+02 1.390729999999999933e+01
6.335560000000000400e+02 1.389460000000000051e+01
6.374439999999999600e+02 1.390799999999999947e+01
6.293310000000000173e+02 1.390189999999999948e+01
6.254710000000000036e+02 1.389390000000000036e+01
6.418110000000000355e+02 1.390349999999999930e+01
6.360510000000000446e+02 1.389710000000000001e+01
6.224329999999999927e+02 1.389789999999999992e+01
6.337980000000000018e+02 1.390859999999999985e+01
6.393200000000000500e+02 1.389589999999999925e+01
6.300349999999999682e+02 1.389579999999999949e+01
6.302920000000000300e+02 1.390610000000000035e+01
6.388559999999999945e+02 1.389329999999999998e+01
6.377690000000000055e+02 1.389980000000000082e+01
6.357920000000000300e+02 1.391000000000000014e+01
6.369529999999999745e+02 1.388780000000000037e+01
6.305119999999999436e+02 1.390220000000000056e+01
6.175829999999999700e+02 1.390559999999999974e+01
6.329950000000000045e+02 1.388160000000000061e+01
6.414859999999999900e+02 1.390670000000000073e+01
6.315679999999999836e+02 1.390279999999999916e+01
6.303150000000000546e+02 1.388819999999999943e+01
6.414610000000000127e+02 1.391389999999999993e+01
6.387939999999999827e+02 1.390169999999999995e+01
6.361699999999999591e+02 1.389439999999999920e+01
6.340589999999999691e+02 1.391070000000000029e+01
6.305270000000000437e+02 1.389589999999999925e+01
6.361029999999999518e+02 1.389579999999999949e+01
6.416989999999999554e+02 1.390980000000000061e+01
6.389719999999999800e+02 1.389540000000000042e+01
6.325599999999999454e+02 1.389809999999999945e+01
6.293719999999999573e+02 1.390470000000000006e+01
6.357870000000000346e+02 1.388899999999999935e+01
6.413189999999999600e+02 1.390179999999999971e+01
6.372089999999999463e+02 1.390910000000000046e+01
6.401599999999999682e+02 1.389269999999999960e+01
6.378540000000000418e+02 1.390540000000000020e+01
6.298239999999999554e+02 1.390370000000000061e+01
6.358529999999999518e+02 1.389020000000000010e+01
6.414189999999999827e+02 1.391019999999999968e+01
6.395259999999999536e+02 1.390320000000000000e+01
6.374439999999999600e+02 1.389250000000000007e+01
6.365800000000000409e+02 1.391259999999999941e+01
6.381250000000000000e+02 1.390099999999999980e+01
6.441150000000000091e+02 1.389939999999999998e+01
6.493039999999999736e+02 1.391859999999999964e+01
6.376090000000000373e+02 1.389789999999999992e+01
6.357319999999999709e+02 1.390029999999999966e+01
6.417050000000000409e+02 1.391290000000000049e+01
6.393809999999999718e+02 1.389429999999999943e+01
6.299710000000000036e+02 1.390429999999999922e+01
6.374719999999999800e+02 1.391179999999999950e+01
6.457219999999999800e+02 1.389760000000000062e+01
6.392210000000000036e+02 1.391220000000000034e+01
6.387210000000000036e+02 1.391140000000000043e+01
6.373999999999999773e+02 1.389739999999999931e+01
6.302780000000000200e+02 1.390659999999999918e+01
6.400869999999999891e+02 1.390119999999999933e+01
6.458579999999999472e+02 1.389480000000000004e+01
6.323619999999999663e+02 1.390559999999999974e+01
6.242419999999999618e+02 1.389980000000000082e+01
6.405040000000000191e+02 1.389760000000000062e+01
6.399149999999999636e+02 1.390840000000000032e+01
6.362680000000000291e+02 1.390450000000000053e+01
6.457459999999999809e+02 1.390479999999999983e+01
6.483360000000000127e+02 1.391159999999999997e+01
6.394320000000000164e+02 1.389750000000000085e+01
6.365910000000000082e+02 1.390140000000000065e+01
6.422970000000000255e+02 1.391249999999999964e+01
6.464310000000000400e+02 1.389300000000000068e+01
6.357659999999999627e+02 1.390509999999999913e+01
6.347849999999999682e+02 1.390910000000000046e+01
6.423450000000000273e+02 1.388490000000000002e+01
6.400320000000000391e+02 1.390970000000000084e+01
6.409579999999999700e+02 1.390830000000000055e+01
6.525439999999999827e+02 1.389259999999999984e+01
6.449990000000000236e+02 1.391549999999999976e+01
6.379650000000000318e+02 1.390349999999999930e+01
6.418690000000000282e+02 1.389499999999999957e+01
6.469120000000000346e+02 1.391399999999999970e+01
6.448880000000000337e+02 1.390230000000000032e+01
6.381299999999999955e+02 1.390230000000000032e+01
6.406530000000000200e+02 1.391580000000000084e+01
6.481660000000000537e+02 1.390019999999999989e+01
6.375800000000000409e+02 1.390189999999999948e+01
6.326820000000000164e+02 1.391140000000000043e+01
6.430299999999999727e+02 1.389789999999999992e+01
6.429669999999999845e+02 1.390750000000000064e+01
6.401299999999999955e+02 1.391569999999999929e+01
6.486180000000000518e+02 1.390160000000000018e+01
6.548039999999999736e+02 1.391300000000000026e+01
6.418350000000000364e+02 1.391060000000000052e+01
6.408640000000000327e+02 1.389310000000000045e+01
6.427409999999999854e+02 1.391380000000000017e+01
6.463909999999999627e+02 1.390990000000000038e+01
6.452889999999999873e+02 1.389329999999999998e+01
6.461620000000000346e+02 1.392559999999999931e+01
6.510220000000000482e+02 1.390779999999999994e+01
6.453500000000000227e+02 1.389969999999999928e+01
6.363529999999999518e+02 1.392839999999999989e+01
6.452079999999999700e+02 1.389939999999999998e+01
6.492219999999999800e+02 1.390440000000000076e+01
6.352160000000000082e+02 1.391479999999999961e+01
6.402759999999999536e+02 1.389789999999999992e+01
6.498949999999999818e+02 1.390380000000000038e+01
6.449579999999999700e+02 1.390920000000000023e+01
6.360170000000000528e+02 1.389659999999999940e+01
6.399180000000000064e+02 1.390150000000000041e+01
6.517599999999999909e+02 1.390279999999999916e+01
6.440059999999999718e+02 1.389530000000000065e+01
6.344790000000000418e+02 1.390939999999999976e+01
6.477780000000000200e+02 1.390949999999999953e+01
6.490940000000000509e+02 1.389819999999999922e+01
6.401390000000000100e+02 1.391259999999999941e+01
6.440700000000000500e+02 1.390509999999999913e+01
6.556520000000000437e+02 1.389710000000000001e+01
6.443600000000000136e+02 1.391910000000000025e+01
6.393189999999999600e+02 1.390429999999999922e+01
6.616119999999999663e+02 1.390039999999999942e+01
6.556159999999999854e+02 1.392089999999999961e+01
6.433650000000000091e+02 1.389789999999999992e+01
6.450969999999999800e+02 1.390290000000000070e+01
6.464420000000000073e+02 1.391769999999999996e+01
6.441019999999999754e+02 1.389509999999999934e+01
6.500779999999999745e+02 1.390970000000000084e+01
6.526820000000000164e+02 1.391660000000000075e+01
6.415940000000000509e+02 1.389939999999999998e+01
6.427110000000000127e+02 1.391259999999999941e+01
6.501849999999999454e+02 1.391099999999999959e+01
6.552430000000000518e+02 1.390169999999999995e+01
6.581639999999999873e+02 1.391649999999999920e+01
6.489120000000000346e+02 1.390939999999999976e+01
6.445839999999999463e+02 1.390140000000000065e+01
6.468260000000000218e+02 1.391380000000000017e+01
6.493880000000000337e+02 1.390740000000000087e+01
6.476359999999999673e+02 1.390709999999999980e+01
6.506340000000000146e+02 1.392089999999999961e+01
6.535549999999999500e+02 1.391070000000000029e+01
6.438680000000000518e+02 1.391070000000000029e+01
6.430950000000000273e+02 1.392379999999999995e+01
6.530919999999999845e+02 1.390130000000000088e+01
6.493909999999999627e+02 1.390859999999999985e+01
6.399510000000000218e+02 1.392399999999999949e+01
6.451090000000000373e+02 1.389189999999999969e+01
6.548170000000000073e+02 1.391750000000000043e+01
6.508609999999999900e+02 1.391849999999999987e+01
6.451749999999999545e+02 1.389530000000000065e+01
6.481109999999999900e+02 1.391949999999999932e+01
6.513400000000000318e+02 1.391109999999999935e+01
6.467749999999999773e+02 1.390000000000000036e+01
6.472079999999999700e+02 1.391960000000000086e+01
6.588400000000000318e+02 1.391389999999999993e+01
6.493509999999999991e+02 1.390889999999999915e+01
6.453310000000000173e+02 1.392149999999999999e+01
6.491989999999999554e+02 1.390830000000000055e+01
6.534249999999999545e+02 1.390740000000000087e+01
6.518959999999999582e+02 1.392009999999999970e+01
6.456520000000000437e+02 1.390509999999999913e+01
6.462029999999999745e+02 1.390610000000000035e+01
6.530839999999999463e+02 1.391339999999999932e+01
6.509030000000000200e+02 1.389710000000000001e+01
6.455629999999999882e+02 1.390840000000000032e+01
6.574750000000000227e+02 1.391530000000000022e+01
6.564270000000000209e+02 1.389589999999999925e+01
6.396340000000000146e+02 1.391510000000000069e+01
6.456599999999999682e+02 1.391600000000000037e+01
6.567150000000000318e+02 1.389550000000000018e+01
6.506789999999999736e+02 1.391980000000000040e+01
6.432169999999999845e+02 1.390949999999999953e+01
6.584930000000000518e+02 1.389499999999999957e+01
6.609529999999999745e+02 1.391900000000000048e+01
6.454579999999999700e+02 1.390610000000000035e+01
6.475049999999999955e+02 1.390659999999999918e+01
6.545270000000000437e+02 1.392340000000000089e+01
6.536259999999999764e+02 1.391070000000000029e+01
6.527809999999999491e+02 1.391239999999999988e+01
6.448170000000000073e+02 1.391610000000000014e+01
6.483450000000000273e+02 1.390520000000000067e+01
6.524779999999999518e+02 1.391080000000000005e+01
6.528500000000000227e+02 1.391639999999999944e+01
6.587659999999999627e+02 1.390830000000000055e+01
6.598479999999999563e+02 1.391499999999999915e+01
6.478300000000000409e+02 1.391600000000000037e+01
6.491240000000000236e+02 1.390429999999999922e+01
6.582640000000000100e+02 1.390939999999999976e+01
6.485539999999999736e+02 1.390579999999999927e+01
6.465489999999999782e+02 1.389860000000000007e+01
6.497849999999999682e+02 1.391600000000000037e+01
6.542540000000000191e+02 1.391150000000000020e+01
6.563469999999999800e+02 1.390460000000000029e+01
6.524109999999999445e+02 1.392029999999999923e+01
6.460979999999999563e+02 1.390429999999999922e+01
6.439569999999999936e+02 1.389939999999999998e+01
6.467409999999999854e+02 1.391319999999999979e+01
6.522229999999999563e+02 1.389620000000000033e+01
6.547150000000000318e+02 1.390600000000000058e+01
6.523600000000000136e+02 1.392120000000000068e+01
6.569270000000000209e+02 1.390189999999999948e+01
6.594370000000000118e+02 1.391610000000000014e+01
6.543680000000000518e+02 1.392309999999999981e+01
6.485339999999999918e+02 1.390520000000000067e+01
6.523200000000000500e+02 1.392459999999999987e+01
6.598289999999999509e+02 1.392329999999999934e+01
6.580460000000000491e+02 1.390809999999999924e+01
6.502240000000000464e+02 1.392570000000000086e+01
6.526979999999999791e+02 1.391789999999999949e+01
6.576490000000000009e+02 1.390900000000000070e+01
6.582079999999999700e+02 1.392399999999999949e+01
6.531810000000000400e+02 1.391019999999999968e+01
6.558200000000000500e+02 1.390549999999999997e+01
6.614039999999999964e+02 1.391719999999999935e+01
6.566340000000000146e+02 1.390380000000000038e+01
6.519890000000000327e+02 1.390820000000000078e+01
6.562380000000000564e+02 1.391999999999999993e+01
6.604950000000000045e+02 1.390479999999999983e+01
6.554809999999999945e+02 1.391259999999999941e+01
6.497469999999999573e+02 1.391900000000000048e+01
6.517450000000000045e+02 1.389939999999999998e+01
6.578869999999999436e+02 1.391450000000000031e+01
6.570289999999999964e+02 1.391939999999999955e+01
6.561860000000000355e+02 1.389879999999999960e+01
6.616499999999999773e+02 1.392249999999999943e+01
6.661539999999999964e+02 1.391890000000000072e+01
6.582039999999999509e+02 1.390150000000000041e+01
6.563650000000000091e+02 1.392600000000000016e+01
6.580610000000000355e+02 1.390760000000000041e+01
6.534410000000000309e+02 1.390150000000000041e+01
6.562169999999999845e+02 1.392159999999999975e+01
6.695259999999999536e+02 1.390659999999999918e+01
6.568500000000000227e+02 1.391039999999999921e+01
6.480349999999999682e+02 1.392130000000000045e+01
6.655919999999999845e+02 1.390329999999999977e+01
6.680359999999999445e+02 1.390460000000000029e+01
6.533500000000000227e+02 1.391280000000000072e+01
6.516420000000000528e+02 1.390399999999999991e+01
6.610460000000000491e+02 1.391419999999999924e+01
6.615380000000000109e+02 1.391750000000000043e+01
6.544619999999999891e+02 1.390620000000000012e+01
6.543490000000000464e+02 1.391729999999999912e+01
6.703279999999999745e+02 1.391680000000000028e+01
6.620439999999999827e+02 1.390460000000000029e+01
6.504880000000000564e+02 1.392169999999999952e+01
6.603840000000000146e+02 1.391409999999999947e+01
6.669669999999999845e+02 1.390259999999999962e+01
6.557300000000000182e+02 1.392530000000000001e+01
6.575119999999999436e+02 1.390719999999999956e+01
6.594089999999999918e+02 1.390390000000000015e+01
6.590789999999999509e+02 1.392719999999999914e+01
6.638369999999999891e+02 1.390210000000000079e+01
6.536470000000000482e+02 1.390709999999999980e+01
6.499569999999999936e+02 1.392159999999999975e+01
6.634329999999999927e+02 1.389949999999999974e+01
6.613440000000000509e+02 1.391290000000000049e+01
6.527619999999999436e+02 1.392159999999999975e+01
6.598519999999999754e+02 1.390370000000000061e+01
6.663440000000000509e+02 1.391840000000000011e+01
6.631799999999999500e+02 1.391699999999999982e+01
6.573329999999999700e+02 1.390049999999999919e+01
6.550140000000000100e+02 1.391779999999999973e+01
6.649489999999999554e+02 1.391339999999999932e+01
6.645900000000000318e+02 1.390629999999999988e+01
6.567580000000000382e+02 1.392709999999999937e+01
6.616839999999999691e+02 1.391590000000000060e+01
6.659320000000000164e+02 1.390959999999999930e+01
6.563990000000000009e+02 1.392420000000000080e+01
6.579750000000000227e+02 1.390709999999999980e+01
6.633469999999999800e+02 1.390779999999999994e+01
6.559099999999999682e+02 1.392409999999999926e+01
6.569850000000000136e+02 1.390740000000000087e+01
6.696739999999999782e+02 1.391559999999999953e+01
6.616660000000000537e+02 1.392549999999999955e+01
6.566440000000000055e+02 1.390290000000000070e+01
6.632720000000000482e+02 1.391590000000000060e+01
6.749740000000000464e+02 1.392120000000000068e+01
6.649779999999999518e+02 1.390339999999999954e+01
6.551520000000000437e+02 1.392319999999999958e+01
6.634990000000000236e+02 1.391660000000000075e+01
6.644959999999999809e+02 1.390070000000000050e+01
6.527559999999999718e+02 1.392259999999999920e+01
6.542050000000000409e+02 1.391220000000000034e+01
6.713369999999999891e+02 1.390620000000000012e+01
6.675679999999999836e+02 1.392319999999999958e+01
6.605249999999999773e+02 1.390930000000000000e+01
6.583450000000000273e+02 1.390959999999999930e+01
6.602419999999999618e+02 1.392360000000000042e+01
6.656050000000000182e+02 1.391230000000000011e+01
6.655900000000000318e+02 1.391580000000000084e+01
6.623289999999999509e+02 1.392249999999999943e+01
6.626920000000000073e+02 1.390760000000000041e+01
6.585090000000000146e+02 1.391280000000000072e+01
6.519809999999999945e+02 1.391699999999999982e+01
6.621789999999999736e+02 1.390509999999999913e+01
6.641689999999999827e+02 1.392040000000000077e+01
6.620950000000000273e+02 1.392309999999999981e+01
6.707960000000000491e+02 1.390509999999999913e+01
6.604210000000000491e+02 1.392489999999999917e+01
6.533500000000000227e+02 1.391799999999999926e+01
6.652010000000000218e+02 1.390210000000000079e+01
6.637770000000000437e+02 1.393180000000000085e+01
6.599460000000000264e+02 1.391389999999999993e+01
6.709180000000000064e+02 1.391050000000000075e+01
6.708909999999999627e+02 1.393500000000000050e+01
6.657110000000000127e+02 1.391239999999999988e+01
6.648990000000000009e+02 1.391569999999999929e+01
6.623179999999999836e+02 1.392590000000000039e+01
6.580109999999999673e+02 1.390680000000000049e+01
6.525779999999999745e+02 1.391300000000000026e+01
6.666829999999999927e+02 1.391849999999999987e+01
6.714919999999999618e+02 1.390540000000000020e+01
6.608509999999999991e+02 1.391729999999999912e+01
6.605700000000000500e+02 1.392060000000000031e+01
6.687569999999999482e+02 1.391159999999999997e+01
6.643899999999999864e+02 1.392800000000000082e+01
6.632799999999999727e+02 1.392680000000000007e+01
6.679080000000000155e+02 1.391549999999999976e+01
6.684769999999999754e+02 1.392779999999999951e+01
6.593880000000000337e+02 1.391440000000000055e+01
6.583540000000000418e+02 1.390370000000000061e+01
6.666359999999999673e+02 1.392050000000000054e+01
6.665499999999999545e+02 1.390750000000000064e+01
6.621420000000000528e+02 1.390970000000000084e+01
6.718849999999999909e+02 1.393019999999999925e+01
6.714289999999999736e+02 1.391200000000000081e+01
6.613650000000000091e+02 1.391999999999999993e+01
6.632140000000000555e+02 1.393280000000000030e+01
6.779420000000000073e+02 1.391130000000000067e+01
6.726910000000000309e+02 1.392570000000000086e+01
6.663229999999999791e+02 1.392960000000000065e+01
6.699660000000000082e+02 1.390670000000000073e+01
6.633029999999999973e+02 1.392169999999999952e+01
6.615679999999999836e+02 1.391820000000000057e+01
6.762450000000000045e+02 1.390489999999999959e+01
6.772649999999999864e+02 1.392340000000000089e+01
6.606280000000000427e+02 1.391530000000000022e+01
6.670449999999999591e+02 1.390789999999999971e+01
6.697229999999999563e+02 1.392169999999999952e+01
6.652549999999999955e+02 1.391300000000000026e+01
6.687190000000000509e+02 1.391329999999999956e+01
6.735529999999999973e+02 1.392399999999999949e+01
6.709349999999999454e+02 1.391399999999999970e+01
6.645979999999999563e+02 1.391259999999999941e+01
6.623129999999999882e+02 1.391649999999999920e+01
6.651970000000000027e+02 1.390939999999999976e+01
6.689779999999999518e+02 1.391610000000000014e+01
6.678350000000000364e+02 1.392149999999999999e+01
6.671989999999999554e+02 1.391350000000000087e+01
6.805349999999999682e+02 1.392040000000000077e+01
6.777450000000000045e+02 1.392280000000000051e+01
6.645289999999999964e+02 1.391370000000000040e+01
6.693640000000000327e+02 1.392619999999999969e+01
6.735810000000000173e+02 1.392089999999999961e+01
6.638990000000000009e+02 1.390620000000000012e+01
6.605869999999999891e+02 1.392730000000000068e+01
6.719729999999999563e+02 1.391280000000000072e+01
6.779199999999999591e+02 1.390620000000000012e+01
6.723089999999999691e+02 1.393040000000000056e+01
6.659420000000000073e+02 1.390680000000000049e+01
6.649610000000000127e+02 1.390930000000000000e+01
6.704009999999999536e+02 1.392670000000000030e+01
6.754560000000000173e+02 1.390499999999999936e+01
6.692519999999999527e+02 1.391619999999999990e+01
6.623139999999999645e+02 1.392409999999999926e+01
6.695009999999999764e+02 1.390540000000000020e+01
6.766789999999999736e+02 1.391910000000000025e+01
6.720410000000000537e+02 1.392259999999999920e+01
6.687509999999999764e+02 1.390889999999999915e+01
6.679539999999999509e+02 1.392109999999999914e+01
6.651860000000000355e+02 1.391769999999999996e+01
6.691380000000000337e+02 1.390779999999999994e+01
6.764160000000000537e+02 1.392259999999999920e+01
6.702930000000000064e+02 1.391690000000000005e+01
6.634819999999999709e+02 1.391269999999999918e+01
6.733029999999999973e+02 1.393169999999999931e+01
6.760170000000000528e+02 1.391910000000000025e+01
6.729020000000000437e+02 1.391569999999999929e+01
6.666920000000000073e+02 1.393430000000000035e+01
6.668079999999999927e+02 1.390859999999999985e+01
6.808129999999999882e+02 1.391789999999999949e+01
6.738519999999999754e+02 1.393740000000000023e+01
6.636720000000000255e+02 1.390349999999999930e+01
6.749779999999999518e+02 1.392469999999999963e+01
6.822350000000000136e+02 1.392769999999999975e+01
6.721159999999999854e+02 1.390820000000000078e+01
6.700720000000000027e+02 1.392789999999999928e+01
6.746009999999999991e+02 1.392370000000000019e+01
6.765929999999999609e+02 1.391430000000000078e+01
6.725159999999999627e+02 1.392520000000000024e+01
6.702319999999999709e+02 1.391660000000000075e+01
6.706960000000000264e+02 1.390990000000000038e+01
6.703759999999999764e+02 1.392169999999999952e+01
6.798200000000000500e+02 1.391339999999999932e+01
6.783740000000000236e+02 1.391259999999999941e+01
6.636699999999999591e+02 1.392600000000000016e+01
6.718819999999999482e+02 1.391310000000000002e+01
6.815700000000000500e+02 1.391690000000000005e+01
6.697780000000000200e+02 1.393149999999999977e+01
6.692770000000000437e+02 1.391499999999999915e+01
6.759400000000000546e+02 1.392629999999999946e+01
6.746130000000000564e+02 1.393629999999999924e+01
6.769249999999999545e+02 1.391329999999999956e+01
6.761490000000000009e+02 1.393099999999999916e+01
6.709679999999999609e+02 1.393050000000000033e+01
6.722659999999999627e+02 1.391039999999999921e+01
6.764080000000000155e+02 1.393290000000000006e+01
6.746779999999999973e+02 1.392210000000000036e+01
6.700259999999999536e+02 1.391109999999999935e+01
6.788099999999999454e+02 1.393089999999999939e+01
6.847250000000000227e+02 1.391639999999999944e+01
6.706440000000000055e+02 1.391280000000000072e+01
6.673849999999999909e+02 1.392680000000000007e+01
6.754510000000000218e+02 1.391460000000000008e+01
6.789959999999999809e+02 1.391810000000000080e+01
6.736849999999999454e+02 1.392670000000000030e+01
6.722179999999999609e+02 1.391450000000000031e+01
6.806620000000000346e+02 1.392130000000000045e+01
6.878029999999999973e+02 1.392950000000000088e+01
6.757300000000000182e+02 1.391970000000000063e+01
6.743869999999999436e+02 1.392680000000000007e+01
6.767920000000000300e+02 1.392570000000000086e+01
6.663139999999999645e+02 1.391130000000000067e+01
6.686810000000000400e+02 1.392520000000000024e+01
6.841530000000000200e+02 1.392489999999999917e+01
6.801109999999999900e+02 1.390949999999999953e+01
6.735929999999999609e+02 1.393759999999999977e+01
6.814479999999999791e+02 1.391910000000000025e+01
6.783930000000000291e+02 1.390479999999999983e+01
6.714759999999999991e+02 1.393329999999999913e+01
6.753949999999999818e+02 1.390750000000000064e+01
6.795330000000000155e+02 1.391310000000000002e+01
6.762970000000000255e+02 1.393399999999999928e+01
6.789460000000000264e+02 1.391789999999999949e+01
6.840190000000000055e+02 1.392929999999999957e+01
6.795969999999999800e+02 1.393619999999999948e+01
6.779339999999999691e+02 1.391879999999999917e+01
6.752450000000000045e+02 1.392869999999999919e+01
6.743160000000000309e+02 1.393260000000000076e+01
6.868890000000000100e+02 1.392249999999999943e+01
6.887649999999999864e+02 1.393329999999999913e+01
6.802580000000000382e+02 1.392750000000000021e+01
6.760069999999999482e+02 1.391370000000000040e+01
6.760579999999999927e+02 1.392779999999999951e+01
6.805049999999999955e+02 1.392130000000000045e+01
6.804950000000000045e+02 1.391280000000000072e+01
6.724160000000000537e+02 1.392989999999999995e+01
6.745270000000000437e+02 1.391319999999999979e+01
6.847549999999999955e+02 1.391029999999999944e+01
6.796230000000000473e+02 1.393430000000000035e+01
6.741459999999999582e+02 1.391409999999999947e+01
6.864400000000000546e+02 1.392179999999999929e+01
6.862619999999999436e+02 1.393660000000000032e+01
6.777150000000000318e+02 1.390700000000000003e+01
6.785539999999999736e+02 1.391970000000000063e+01
6.816029999999999518e+02 1.392340000000000089e+01
6.723329999999999700e+02 1.390409999999999968e+01
6.668769999999999527e+02 1.392070000000000007e+01
6.757670000000000528e+02 1.392029999999999923e+01
6.804650000000000318e+02 1.391409999999999947e+01
6.789980000000000473e+02 1.392660000000000053e+01
6.804370000000000118e+02 1.392479999999999940e+01
6.894160000000000537e+02 1.392270000000000074e+01
6.844080000000000155e+02 1.392989999999999995e+01
6.765099999999999909e+02 1.392099999999999937e+01
6.817770000000000437e+02 1.391769999999999996e+01
6.817219999999999800e+02 1.392440000000000033e+01
6.744610000000000127e+02 1.391520000000000046e+01
6.734249999999999545e+02 1.391549999999999976e+01
6.856910000000000309e+02 1.392450000000000010e+01
6.835430000000000064e+02 1.391440000000000055e+01
6.775380000000000109e+02 1.392210000000000036e+01
6.823869999999999436e+02 1.392960000000000065e+01
6.948020000000000209e+02 1.391629999999999967e+01
6.799750000000000227e+02 1.393079999999999963e+01
6.680090000000000146e+02 1.393369999999999997e+01
6.777530000000000427e+02 1.391820000000000057e+01
6.861929999999999836e+02 1.393699999999999939e+01
6.821810000000000400e+02 1.393089999999999939e+01
6.778849999999999909e+02 1.391709999999999958e+01
6.802290000000000418e+02 1.393599999999999994e+01
6.731069999999999709e+02 1.391750000000000043e+01
6.731059999999999945e+02 1.391159999999999997e+01
6.832219999999999800e+02 1.393270000000000053e+01
6.833890000000000100e+02 1.391319999999999979e+01
6.815280000000000200e+02 1.391699999999999982e+01
6.825049999999999955e+02 1.393190000000000062e+01
6.852290000000000418e+02 1.391419999999999924e+01
6.874299999999999500e+02 1.392430000000000057e+01
6.775330000000000155e+02 1.393149999999999977e+01
6.756929999999999836e+02 1.391559999999999953e+01
6.903020000000000209e+02 1.392650000000000077e+01
6.879310000000000400e+02 1.392719999999999914e+01
6.781570000000000391e+02 1.391799999999999926e+01
6.823809999999999718e+02 1.393169999999999931e+01
6.890080000000000382e+02 1.392859999999999943e+01
6.791169999999999618e+02 1.392149999999999999e+01
6.682119999999999891e+02 1.393140000000000001e+01
6.853899999999999864e+02 1.392229999999999990e+01
6.906000000000000227e+02 1.391709999999999958e+01
6.793650000000000091e+02 1.393149999999999977e+01
6.817219999999999800e+02 1.391849999999999987e+01
6.912609999999999673e+02 1.391660000000000075e+01
6.873189999999999600e+02 1.393679999999999986e+01
6.737680000000000291e+02 1.391440000000000055e+01
6.819470000000000027e+02 1.392229999999999990e+01
6.916620000000000346e+02 1.393759999999999977e+01
6.825439999999999827e+02 1.390840000000000032e+01
6.782240000000000464e+02 1.393009999999999948e+01
6.853949999999999818e+02 1.393200000000000038e+01
6.892229999999999563e+02 1.390850000000000009e+01
6.792580000000000382e+02 1.392890000000000050e+01
6.700660000000000309e+02 1.392420000000000080e+01
6.848189999999999600e+02 1.391419999999999924e+01
6.869370000000000118e+02 1.393110000000000070e+01
6.881390000000000100e+02 1.392239999999999966e+01
6.839919999999999618e+02 1.391479999999999961e+01
6.775950000000000273e+02 1.392719999999999914e+01
6.872690000000000055e+02 1.391769999999999996e+01
6.925910000000000082e+02 1.392169999999999952e+01
6.832200000000000273e+02 1.393769999999999953e+01
6.873010000000000446e+02 1.392409999999999926e+01
6.924120000000000346e+02 1.392459999999999987e+01
6.833129999999999882e+02 1.393420000000000059e+01
6.817000000000000455e+02 1.391789999999999949e+01
6.884700000000000273e+02 1.392779999999999951e+01
6.918529999999999518e+02 1.393270000000000053e+01
6.816449999999999818e+02 1.390970000000000084e+01
6.786539999999999964e+02 1.392810000000000059e+01
6.865739999999999554e+02 1.392650000000000077e+01
6.881169999999999618e+02 1.391009999999999991e+01
6.851539999999999964e+02 1.393740000000000023e+01
6.942989999999999782e+02 1.393069999999999986e+01
6.957300000000000182e+02 1.392130000000000045e+01
6.874740000000000464e+02 1.394170000000000087e+01
6.877970000000000255e+02 1.392420000000000080e+01
6.860000000000000000e+02 1.392200000000000060e+01
6.861200000000000045e+02 1.394009999999999927e+01
6.972050000000000409e+02 1.392220000000000013e+01
6.910650000000000546e+02 1.392810000000000059e+01
6.754389999999999645e+02 1.394079999999999941e+01
6.872870000000000346e+02 1.392109999999999914e+01
6.999729999999999563e+02 1.393040000000000056e+01
6.938419999999999845e+02 1.393570000000000064e+01
6.878360000000000127e+02 1.391510000000000069e+01
6.853509999999999991e+02 1.392769999999999975e+01
6.868469999999999800e+02 1.392859999999999943e+01
6.948170000000000073e+02 1.391499999999999915e+01
6.950779999999999745e+02 1.393440000000000012e+01
6.881230000000000473e+02 1.392590000000000039e+01
6.882469999999999573e+02 1.391050000000000075e+01
6.880539999999999736e+02 1.392989999999999995e+01
6.873959999999999582e+02 1.391849999999999987e+01
6.930940000000000509e+02 1.391350000000000087e+01
6.888220000000000027e+02 1.393469999999999942e+01
6.783220000000000027e+02 1.391840000000000011e+01
6.892459999999999809e+02 1.392060000000000031e+01
6.963559999999999945e+02 1.393660000000000032e+01
6.875929999999999609e+02 1.391820000000000057e+01
6.865660000000000309e+02 1.392650000000000077e+01
7.012050000000000409e+02 1.393369999999999997e+01
7.017179999999999609e+02 1.391670000000000051e+01
6.778500000000000227e+02 1.393260000000000076e+01
6.840069999999999482e+02 1.393469999999999942e+01
6.965520000000000209e+02 1.391820000000000057e+01
6.882359999999999900e+02 1.393410000000000082e+01
6.854160000000000537e+02 1.393050000000000033e+01
7.017110000000000127e+02 1.391949999999999932e+01
7.006549999999999727e+02 1.393549999999999933e+01
6.877880000000000109e+02 1.392570000000000086e+01
6.888990000000000009e+02 1.391900000000000048e+01
6.915800000000000409e+02 1.393660000000000032e+01
6.992269999999999754e+02 1.392239999999999966e+01
6.946879999999999882e+02 1.391910000000000025e+01
6.854990000000000236e+02 1.393479999999999919e+01
6.903630000000000564e+02 1.391510000000000069e+01
6.972039999999999509e+02 1.392319999999999958e+01
6.905000000000000000e+02 1.393800000000000061e+01
6.813160000000000309e+02 1.391080000000000005e+01
6.896069999999999709e+02 1.392650000000000077e+01
7.001660000000000537e+02 1.393249999999999922e+01
6.920480000000000018e+02 1.391000000000000014e+01
6.858590000000000373e+02 1.393290000000000006e+01
6.920180000000000291e+02 1.392750000000000021e+01
6.943890000000000100e+02 1.391549999999999976e+01
6.846950000000000500e+02 1.393720000000000070e+01
6.928239999999999554e+02 1.393050000000000033e+01
7.031409999999999627e+02 1.392309999999999981e+01
6.950109999999999673e+02 1.393210000000000015e+01
6.879759999999999991e+02 1.392210000000000036e+01
6.901910000000000309e+02 1.392399999999999949e+01
6.960639999999999645e+02 1.393730000000000047e+01
7.022530000000000427e+02 1.392699999999999960e+01
6.962960000000000491e+02 1.392719999999999914e+01
6.922319999999999709e+02 1.393369999999999997e+01
6.910470000000000255e+02 1.392190000000000083e+01
6.953039999999999736e+02 1.393069999999999986e+01
7.011879999999999882e+02 1.393750000000000000e+01
6.928840000000000146e+02 1.391709999999999958e+01
6.894829999999999472e+02 1.393200000000000038e+01
6.915520000000000209e+02 1.393280000000000030e+01
6.922559999999999718e+02 1.391179999999999950e+01
6.963269999999999982e+02 1.394570000000000043e+01
6.942960000000000491e+02 1.393410000000000082e+01
6.967140000000000555e+02 1.391999999999999993e+01
6.939679999999999609e+02 1.394549999999999912e+01
6.880839999999999463e+02 1.392409999999999926e+01
6.945910000000000082e+02 1.391760000000000019e+01
6.943579999999999472e+02 1.393350000000000044e+01
6.854510000000000218e+02 1.391419999999999924e+01
6.912960000000000491e+02 1.392040000000000077e+01
6.973730000000000473e+02 1.393420000000000059e+01
6.957619999999999436e+02 1.391660000000000075e+01
6.948980000000000246e+02 1.392609999999999992e+01
6.927229999999999563e+02 1.393270000000000053e+01
6.878659999999999854e+02 1.391649999999999920e+01
6.927770000000000437e+02 1.392999999999999972e+01
6.997980000000000018e+02 1.393149999999999977e+01
6.950009999999999764e+02 1.391849999999999987e+01
6.902409999999999854e+02 1.393800000000000061e+01
7.032269999999999754e+02 1.393510000000000026e+01
7.021979999999999791e+02 1.392290000000000028e+01
6.942799999999999727e+02 1.394110000000000049e+01
6.950489999999999782e+02 1.392600000000000016e+01
6.973419999999999845e+02 1.391750000000000043e+01
6.918039999999999736e+02 1.393989999999999974e+01
6.872980000000000018e+02 1.391769999999999996e+01
6.959289999999999736e+02 1.391869999999999941e+01
6.955249999999999773e+02 1.394309999999999938e+01
7.024059999999999491e+02 1.392140000000000022e+01
7.083730000000000473e+02 1.392999999999999972e+01
7.007730000000000246e+02 1.393699999999999939e+01
6.915539999999999736e+02 1.391709999999999958e+01
6.960489999999999782e+02 1.393120000000000047e+01
7.052690000000000055e+02 1.393120000000000047e+01
6.967000000000000455e+02 1.391990000000000016e+01
6.895430000000000064e+02 1.393159999999999954e+01
6.963060000000000400e+02 1.392709999999999937e+01
6.932390000000000327e+02 1.392179999999999929e+01
6.948880000000000337e+02 1.393410000000000082e+01
7.050960000000000036e+02 1.392919999999999980e+01
6.997329999999999472e+02 1.392600000000000016e+01
6.936670000000000300e+02 1.393510000000000026e+01
6.999049999999999727e+02 1.392270000000000074e+01
6.897010000000000218e+02 1.391849999999999987e+01
6.844560000000000173e+02 1.392939999999999934e+01
6.985689999999999600e+02 1.391460000000000008e+01
6.973279999999999745e+02 1.392290000000000028e+01
6.933490000000000464e+02 1.394149999999999956e+01
7.017559999999999718e+02 1.392079999999999984e+01
7.026100000000000136e+02 1.393839999999999968e+01
6.995499999999999545e+02 1.394139999999999979e+01
6.952649999999999864e+02 1.391510000000000069e+01
6.967759999999999536e+02 1.393709999999999916e+01
7.112740000000000009e+02 1.393050000000000033e+01
7.016670000000000300e+02 1.391600000000000037e+01
6.886710000000000491e+02 1.394069999999999965e+01
6.986280000000000427e+02 1.393060000000000009e+01
7.026539999999999964e+02 1.392420000000000080e+01
6.976309999999999718e+02 1.394410000000000061e+01
7.024149999999999636e+02 1.392970000000000041e+01
7.080339999999999918e+02 1.392660000000000053e+01
6.968269999999999982e+02 1.393699999999999939e+01
6.943460000000000036e+02 1.392029999999999923e+01
7.010929999999999609e+02 1.392650000000000077e+01
7.055520000000000209e+02 1.393720000000000070e+01
6.998369999999999891e+02 1.391970000000000063e+01
6.904900000000000091e+02 1.392629999999999946e+01
6.953630000000000564e+02 1.392719999999999914e+01
7.047690000000000055e+02 1.391189999999999927e+01
6.957549999999999955e+02 1.393549999999999933e+01
6.973419999999999845e+02 1.393790000000000084e+01
7.059339999999999691e+02 1.391750000000000043e+01
7.049940000000000282e+02 1.393859999999999921e+01
6.973310000000000173e+02 1.392580000000000062e+01
6.985460000000000491e+02 1.391280000000000072e+01
7.029400000000000546e+02 1.394379999999999953e+01
7.052609999999999673e+02 1.392229999999999990e+01
6.988200000000000500e+02 1.392249999999999943e+01
6.963980000000000246e+02 1.394340000000000046e+01
7.139880000000000564e+02 1.392409999999999926e+01
7.084930000000000518e+02 1.393239999999999945e+01
6.973840000000000146e+02 1.394020000000000081e+01
7.037999999999999545e+02 1.392469999999999963e+01
7.035349999999999682e+02 1.393079999999999963e+01
6.922630000000000337e+02 1.393180000000000085e+01
7.001580000000000155e+02 1.392019999999999946e+01
7.071219999999999573e+02 1.393120000000000047e+01
7.055420000000000300e+02 1.393619999999999948e+01
7.149270000000000209e+02 1.393030000000000079e+01
7.065599999999999454e+02 1.394229999999999947e+01
6.965080000000000382e+02 1.393890000000000029e+01
7.042340000000000373e+02 1.392910000000000004e+01
7.108920000000000528e+02 1.394149999999999956e+01
7.030900000000000318e+02 1.392779999999999951e+01
7.009230000000000018e+02 1.392229999999999990e+01
7.030380000000000109e+02 1.394299999999999962e+01
7.048440000000000509e+02 1.392459999999999987e+01
7.068039999999999736e+02 1.393079999999999963e+01
7.131119999999999663e+02 1.394950000000000045e+01
7.024900000000000091e+02 1.392539999999999978e+01
6.899769999999999754e+02 1.393979999999999997e+01
7.062540000000000191e+02 1.394609999999999950e+01
7.115539999999999736e+02 1.392120000000000068e+01
6.987580000000000382e+02 1.393839999999999968e+01
7.019460000000000264e+02 1.393800000000000061e+01
7.114189999999999827e+02 1.392040000000000077e+01
7.011660000000000537e+02 1.393800000000000061e+01
6.922619999999999436e+02 1.393130000000000024e+01
7.059880000000000564e+02 1.392169999999999952e+01
7.082150000000000318e+02 1.394040000000000035e+01
7.013479999999999563e+02 1.393130000000000024e+01
7.063500000000000227e+02 1.392689999999999984e+01
7.170929999999999609e+02 1.394340000000000046e+01
7.062999999999999545e+02 1.392830000000000013e+01
7.008959999999999582e+02 1.392950000000000088e+01
7.059389999999999645e+02 1.394319999999999915e+01
7.078329999999999700e+02 1.392440000000000033e+01
7.068959999999999582e+02 1.393260000000000076e+01
7.041340000000000146e+02 1.394299999999999962e+01
7.020800000000000409e+02 1.392040000000000077e+01
7.109950000000000045e+02 1.393880000000000052e+01
7.100410000000000537e+02 1.394740000000000002e+01
7.069719999999999800e+02 1.392040000000000077e+01
7.090460000000000491e+02 1.394790000000000063e+01
7.072540000000000191e+02 1.393810000000000038e+01
7.063360000000000127e+02 1.391619999999999990e+01
7.040069999999999482e+02 1.394749999999999979e+01
7.069900000000000091e+02 1.393169999999999931e+01
7.145919999999999845e+02 1.392970000000000041e+01
7.108519999999999754e+02 1.394849999999999923e+01
6.978099999999999454e+02 1.393520000000000003e+01
7.040289999999999964e+02 1.393679999999999986e+01
7.116259999999999764e+02 1.394519999999999982e+01
7.086970000000000027e+02 1.393130000000000024e+01
7.011399999999999864e+02 1.393360000000000021e+01
6.923110000000000355e+02 1.393590000000000018e+01
7.012549999999999955e+02 1.392309999999999981e+01
7.078740000000000236e+02 1.393280000000000030e+01
7.111000000000000227e+02 1.393689999999999962e+01
7.045280000000000200e+02 1.392389999999999972e+01
6.964640000000000555e+02 1.393900000000000006e+01
7.085510000000000446e+02 1.393900000000000006e+01
7.084279999999999973e+02 1.392259999999999920e+01
7.072229999999999563e+02 1.394529999999999959e+01
7.128609999999999900e+02 1.393469999999999942e+01
7.135579999999999927e+02 1.392440000000000033e+01
7.023239999999999554e+02 1.395309999999999917e+01
7.017780000000000200e+02 1.393229999999999968e+01
7.155309999999999491e+02 1.393149999999999977e+01
7.146799999999999500e+02 1.395289999999999964e+01
6.970000000000000000e+02 1.393040000000000056e+01
7.070040000000000191e+02 1.393410000000000082e+01
7.171290000000000191e+02 1.394059999999999988e+01
7.080199999999999818e+02 1.392309999999999981e+01
7.053980000000000246e+02 1.393410000000000082e+01
7.118909999999999627e+02 1.393810000000000038e+01
7.180460000000000491e+02 1.392600000000000016e+01
7.185339999999999918e+02 1.394009999999999927e+01
7.031810000000000400e+02 1.393989999999999974e+01
6.959930000000000518e+02 1.392830000000000013e+01
7.155670000000000073e+02 1.394369999999999976e+01
7.145370000000000346e+02 1.393870000000000076e+01
7.064729999999999563e+02 1.393060000000000009e+01
7.079420000000000073e+02 1.394759999999999955e+01
7.198759999999999764e+02 1.393449999999999989e+01
7.187219999999999800e+02 1.393229999999999968e+01
7.017069999999999936e+02 1.395139999999999958e+01
7.118940000000000055e+02 1.393089999999999939e+01
7.187169999999999845e+02 1.393210000000000015e+01
7.036299999999999955e+02 1.394430000000000014e+01
7.013990000000000009e+02 1.392420000000000080e+01
7.066449999999999818e+02 1.393890000000000029e+01
7.088899999999999864e+02 1.395020000000000060e+01
7.147190000000000509e+02 1.393200000000000038e+01
7.176119999999999663e+02 1.394699999999999918e+01
7.076589999999999918e+02 1.394280000000000008e+01
7.075700000000000500e+02 1.392580000000000062e+01
7.132820000000000391e+02 1.394549999999999912e+01
7.169710000000000036e+02 1.393859999999999921e+01
7.026839999999999691e+02 1.392800000000000082e+01
7.009030000000000200e+02 1.394720000000000049e+01
7.154629999999999654e+02 1.393490000000000073e+01
7.104629999999999654e+02 1.393210000000000015e+01
7.061939999999999600e+02 1.395149999999999935e+01
7.189360000000000355e+02 1.393469999999999942e+01
7.193909999999999627e+02 1.393500000000000050e+01
7.085739999999999554e+02 1.394899999999999984e+01
7.130249999999999773e+02 1.392999999999999972e+01
7.167999999999999545e+02 1.393970000000000020e+01
7.069210000000000491e+02 1.395020000000000060e+01
7.073220000000000027e+02 1.392740000000000045e+01
7.202369999999999663e+02 1.394389999999999930e+01
7.134439999999999600e+02 1.394969999999999999e+01
7.093540000000000418e+02 1.393110000000000070e+01
7.217809999999999491e+02 1.395340000000000025e+01
7.194500000000000455e+02 1.394599999999999973e+01
7.083659999999999854e+02 1.392869999999999919e+01
7.122640000000000100e+02 1.394909999999999961e+01
7.120760000000000218e+02 1.393599999999999994e+01
7.161789999999999736e+02 1.393280000000000030e+01
7.270449999999999591e+02 1.395149999999999935e+01
7.196059999999999945e+02 1.393520000000000003e+01
7.136970000000000027e+02 1.393580000000000041e+01
7.156710000000000491e+02 1.394529999999999959e+01
7.106570000000000391e+02 1.393140000000000001e+01
7.098429999999999609e+02 1.393609999999999971e+01
7.206499999999999773e+02 1.394120000000000026e+01
7.210860000000000127e+02 1.392980000000000018e+01
7.053160000000000309e+02 1.393950000000000067e+01
7.039619999999999891e+02 1.394209999999999994e+01
7.177880000000000109e+02 1.392929999999999957e+01
7.141689999999999827e+02 1.394359999999999999e+01
7.150869999999999891e+02 1.394289999999999985e+01
7.260080000000000382e+02 1.392559999999999931e+01
7.139589999999999463e+02 1.394819999999999993e+01
7.049869999999999663e+02 1.393619999999999948e+01
7.186699999999999591e+02 1.392290000000000028e+01
7.204840000000000373e+02 1.395350000000000001e+01
7.143049999999999500e+02 1.393019999999999925e+01
7.138559999999999945e+02 1.393140000000000001e+01
7.151979999999999791e+02 1.395240000000000080e+01
7.165370000000000346e+02 1.392859999999999943e+01
7.161000000000000227e+02 1.393740000000000023e+01
7.152519999999999527e+02 1.394849999999999923e+01
7.164510000000000218e+02 1.393089999999999939e+01
7.167759999999999536e+02 1.394100000000000072e+01
7.152849999999999682e+02 1.394069999999999965e+01
7.116290000000000191e+02 1.392099999999999937e+01
7.088700000000000045e+02 1.393399999999999928e+01
7.188830000000000382e+02 1.393520000000000003e+01
7.167619999999999436e+02 1.392639999999999922e+01
7.147359999999999900e+02 1.394669999999999987e+01
7.258139999999999645e+02 1.393970000000000020e+01
7.204180000000000064e+02 1.393030000000000079e+01
7.059080000000000155e+02 1.394800000000000040e+01
7.159500000000000455e+02 1.393249999999999922e+01
7.206169999999999618e+02 1.393060000000000009e+01
7.181470000000000482e+02 1.394950000000000045e+01
7.182380000000000564e+02 1.392849999999999966e+01
7.100639999999999645e+02 1.393350000000000044e+01
7.126710000000000491e+02 1.394829999999999970e+01
7.266230000000000473e+02 1.392570000000000086e+01
7.188600000000000136e+02 1.393989999999999974e+01
7.129099999999999682e+02 1.394539999999999935e+01
7.168619999999999663e+02 1.392179999999999929e+01
7.100769999999999982e+02 1.393880000000000052e+01
7.150910000000000082e+02 1.393740000000000023e+01
7.257300000000000182e+02 1.392530000000000001e+01
7.180599999999999454e+02 1.394219999999999970e+01
7.072509999999999764e+02 1.393529999999999980e+01
7.162509999999999764e+02 1.393140000000000001e+01
7.231309999999999718e+02 1.394539999999999935e+01
7.234990000000000236e+02 1.394020000000000081e+01
7.163930000000000291e+02 1.393890000000000029e+01
7.109579999999999700e+02 1.394609999999999950e+01
7.199109999999999445e+02 1.393919999999999959e+01
7.253970000000000482e+02 1.394100000000000072e+01
7.193930000000000291e+02 1.394800000000000040e+01
7.174070000000000391e+02 1.393919999999999959e+01
7.204049999999999727e+02 1.394359999999999999e+01
7.228949999999999818e+02 1.394999999999999929e+01
7.208070000000000164e+02 1.393800000000000061e+01
7.206000000000000227e+02 1.395170000000000066e+01
7.262609999999999673e+02 1.395490000000000030e+01
7.236970000000000027e+02 1.393539999999999957e+01
7.137690000000000055e+02 1.395480000000000054e+01
7.165410000000000537e+02 1.394570000000000043e+01
7.279080000000000155e+02 1.393190000000000062e+01
7.224049999999999727e+02 1.395730000000000004e+01
7.079059999999999491e+02 1.393950000000000067e+01
7.190539999999999736e+02 1.393580000000000041e+01
7.250099999999999909e+02 1.395730000000000004e+01
7.198179999999999836e+02 1.393779999999999930e+01
7.176009999999999991e+02 1.394120000000000026e+01
7.228179999999999836e+02 1.395449999999999946e+01
7.263970000000000482e+02 1.393890000000000029e+01
7.233619999999999663e+02 1.394870000000000054e+01
7.207859999999999445e+02 1.395149999999999935e+01
7.154569999999999936e+02 1.393190000000000062e+01
7.199640000000000555e+02 1.394089999999999918e+01
7.281079999999999472e+02 1.394180000000000064e+01
7.294410000000000309e+02 1.393280000000000030e+01
7.218429999999999609e+02 1.395120000000000005e+01
7.172200000000000273e+02 1.394669999999999987e+01
7.167390000000000327e+02 1.393410000000000082e+01
7.207290000000000418e+02 1.395599999999999952e+01
7.248650000000000091e+02 1.394890000000000008e+01
7.263659999999999854e+02 1.393989999999999974e+01
7.231430000000000291e+02 1.396529999999999916e+01
7.104550000000000409e+02 1.393660000000000032e+01
7.211029999999999518e+02 1.393379999999999974e+01
7.329329999999999927e+02 1.395509999999999984e+01
7.193769999999999527e+02 1.392459999999999987e+01
7.125850000000000364e+02 1.394319999999999915e+01
7.265019999999999527e+02 1.395129999999999981e+01
7.265620000000000118e+02 1.392970000000000041e+01
7.183640000000000327e+02 1.394209999999999994e+01
7.264349999999999454e+02 1.394120000000000026e+01
7.364400000000000546e+02 1.392950000000000088e+01
7.199479999999999791e+02 1.394319999999999915e+01
7.144220000000000255e+02 1.394069999999999965e+01
7.305130000000000337e+02 1.393140000000000001e+01
7.287910000000000537e+02 1.394490000000000052e+01
7.233200000000000500e+02 1.393810000000000038e+01
7.244719999999999800e+02 1.393169999999999931e+01
7.188680000000000518e+02 1.394730000000000025e+01
7.204809999999999945e+02 1.393580000000000041e+01
7.291639999999999873e+02 1.393870000000000076e+01
7.232240000000000464e+02 1.395940000000000047e+01
7.274270000000000209e+02 1.393909999999999982e+01
7.372409999999999854e+02 1.394410000000000061e+01
7.227590000000000146e+02 1.395350000000000001e+01
7.199940000000000282e+02 1.392730000000000068e+01
7.286430000000000291e+02 1.394500000000000028e+01
7.313959999999999582e+02 1.394870000000000054e+01
7.211649999999999636e+02 1.392469999999999963e+01
7.233460000000000036e+02 1.394219999999999970e+01
7.270960000000000036e+02 1.393590000000000018e+01
7.193759999999999764e+02 1.392740000000000045e+01
7.298020000000000209e+02 1.394909999999999961e+01
7.371299999999999955e+02 1.393989999999999974e+01
7.233980000000000246e+02 1.393699999999999939e+01
7.193500000000000227e+02 1.395040000000000013e+01
7.309460000000000264e+02 1.393970000000000020e+01
7.312799999999999727e+02 1.394020000000000081e+01
7.264460000000000264e+02 1.394490000000000052e+01
7.220810000000000173e+02 1.393249999999999922e+01
7.196979999999999791e+02 1.393769999999999953e+01
7.213970000000000482e+02 1.394510000000000005e+01
7.323930000000000291e+02 1.393759999999999977e+01
7.334579999999999700e+02 1.393970000000000020e+01
7.214149999999999636e+02 1.394030000000000058e+01
7.222179999999999609e+02 1.393520000000000003e+01
7.342670000000000528e+02 1.394020000000000081e+01
7.334199999999999591e+02 1.393970000000000020e+01
7.259959999999999809e+02 1.393469999999999942e+01
7.245320000000000391e+02 1.394449999999999967e+01
7.273339999999999463e+02 1.394100000000000072e+01
7.354719999999999800e+02 1.393420000000000059e+01
7.298650000000000091e+02 1.395429999999999993e+01
7.159030000000000200e+02 1.394159999999999933e+01
7.278310000000000173e+02 1.393769999999999953e+01
7.330940000000000509e+02 1.395899999999999963e+01
7.260890000000000555e+02 1.393730000000000047e+01
7.227839999999999918e+02 1.394410000000000061e+01
7.270869999999999891e+02 1.395539999999999914e+01
7.333110000000000355e+02 1.392730000000000068e+01
7.213730000000000473e+02 1.394449999999999967e+01
7.222110000000000127e+02 1.394960000000000022e+01
7.421789999999999736e+02 1.392960000000000065e+01
7.396349999999999909e+02 1.394650000000000034e+01
7.284550000000000409e+02 1.394319999999999915e+01
7.260739999999999554e+02 1.393030000000000079e+01
7.313210000000000264e+02 1.394500000000000028e+01
7.299710000000000036e+02 1.393880000000000052e+01
7.242269999999999754e+02 1.393660000000000032e+01
7.330499999999999545e+02 1.395369999999999955e+01
7.322910000000000537e+02 1.394400000000000084e+01
7.271889999999999645e+02 1.394219999999999970e+01
7.283189999999999600e+02 1.395309999999999917e+01
7.308669999999999618e+02 1.393699999999999939e+01
7.297129999999999654e+02 1.393989999999999974e+01
7.307119999999999891e+02 1.395400000000000063e+01
7.396609999999999445e+02 1.393360000000000021e+01
7.335339999999999918e+02 1.394609999999999950e+01
7.232690000000000055e+02 1.395609999999999928e+01
7.308869999999999436e+02 1.392580000000000062e+01
7.363049999999999500e+02 1.395299999999999940e+01
7.251269999999999527e+02 1.394909999999999961e+01
7.214049999999999727e+02 1.392450000000000010e+01
7.364919999999999618e+02 1.394989999999999952e+01
7.418799999999999955e+02 1.394089999999999918e+01
7.343680000000000518e+02 1.393870000000000076e+01
7.263740000000000236e+02 1.395650000000000013e+01
7.332500000000000000e+02 1.394400000000000084e+01
7.422329999999999472e+02 1.394089999999999918e+01
7.274790000000000418e+02 1.395110000000000028e+01
7.263640000000000327e+02 1.393859999999999921e+01
7.368029999999999973e+02 1.394030000000000058e+01
7.314980000000000473e+02 1.395069999999999943e+01
7.178500000000000227e+02 1.393660000000000032e+01
7.264679999999999609e+02 1.394200000000000017e+01
7.399230000000000018e+02 1.394839999999999947e+01
7.285589999999999691e+02 1.393329999999999913e+01
7.278940000000000055e+02 1.394880000000000031e+01
7.469109999999999445e+02 1.394839999999999947e+01
7.405890000000000555e+02 1.392880000000000074e+01
7.295750000000000455e+02 1.395159999999999911e+01
7.290339999999999918e+02 1.394519999999999982e+01
7.337300000000000182e+02 1.393410000000000082e+01
7.348089999999999691e+02 1.396260000000000012e+01
7.395679999999999836e+02 1.394570000000000043e+01
7.287789999999999964e+02 1.393829999999999991e+01
7.231889999999999645e+02 1.395790000000000042e+01
7.374980000000000473e+02 1.393709999999999916e+01
7.352279999999999518e+02 1.394239999999999924e+01
7.273920000000000528e+02 1.395480000000000054e+01
7.373519999999999754e+02 1.393420000000000059e+01
7.453650000000000091e+02 1.394040000000000035e+01
7.313400000000000318e+02 1.394400000000000084e+01
7.292480000000000473e+02 1.393219999999999992e+01
7.372450000000000045e+02 1.394209999999999994e+01
7.367720000000000482e+02 1.394299999999999962e+01
7.279260000000000446e+02 1.393800000000000061e+01
7.307809999999999491e+02 1.395049999999999990e+01
7.415639999999999645e+02 1.394929999999999914e+01
7.411580000000000155e+02 1.394260000000000055e+01
7.320309999999999491e+02 1.394880000000000031e+01
7.306549999999999727e+02 1.394420000000000037e+01
7.346330000000000382e+02 1.394280000000000008e+01
7.400650000000000546e+02 1.395279999999999987e+01
7.357309999999999945e+02 1.394449999999999967e+01
7.261810000000000400e+02 1.394340000000000046e+01
7.405750000000000455e+02 1.395550000000000068e+01
7.438250000000000455e+02 1.393580000000000041e+01
7.286549999999999727e+02 1.394529999999999959e+01
7.315839999999999463e+02 1.395730000000000004e+01
7.392580000000000382e+02 1.392929999999999957e+01
7.383830000000000382e+02 1.395020000000000060e+01
7.334189999999999827e+02 1.395260000000000034e+01
7.316509999999999536e+02 1.393169999999999931e+01
7.340929999999999609e+02 1.395770000000000088e+01
7.400589999999999691e+02 1.395100000000000051e+01
7.383029999999999973e+02 1.394030000000000058e+01
7.315069999999999482e+02 1.395850000000000080e+01
7.346240000000000236e+02 1.394159999999999933e+01
7.358799999999999955e+02 1.393430000000000035e+01
7.288519999999999754e+02 1.394870000000000054e+01
7.312640000000000100e+02 1.393790000000000084e+01
7.418319999999999936e+02 1.394200000000000017e+01
7.379339999999999691e+02 1.395279999999999987e+01
7.347640000000000100e+02 1.393800000000000061e+01
7.357770000000000437e+02 1.394389999999999930e+01
7.457880000000000109e+02 1.395159999999999911e+01
7.427540000000000191e+02 1.393590000000000018e+01
7.289239999999999782e+02 1.394689999999999941e+01
7.373160000000000309e+02 1.394829999999999970e+01
7.404299999999999500e+02 1.392800000000000082e+01
7.257859999999999445e+02 1.395620000000000083e+01
7.316059999999999945e+02 1.395309999999999917e+01
7.456140000000000327e+02 1.393309999999999960e+01
7.403970000000000482e+02 1.396529999999999916e+01
7.314690000000000509e+02 1.394350000000000023e+01
7.399439999999999600e+02 1.393570000000000064e+01
7.477910000000000537e+02 1.395700000000000074e+01
7.369149999999999636e+02 1.393779999999999930e+01
7.288809999999999718e+02 1.394239999999999924e+01
7.381109999999999900e+02 1.395529999999999937e+01
7.405979999999999563e+02 1.394500000000000028e+01
7.403519999999999754e+02 1.395250000000000057e+01
7.428509999999999991e+02 1.395710000000000051e+01
7.356119999999999663e+02 1.394180000000000064e+01
7.217559999999999718e+02 1.394919999999999938e+01
7.166280000000000427e+02 1.394630000000000081e+01
7.345570000000000164e+02 1.393280000000000030e+01
7.393179999999999836e+02 1.394780000000000086e+01
7.407930000000000064e+02 1.394749999999999979e+01
7.435879999999999654e+02 1.393829999999999991e+01
7.450019999999999527e+02 1.395539999999999914e+01
7.347530000000000427e+02 1.393999999999999950e+01
7.316670000000000300e+02 1.393309999999999960e+01
7.355230000000000246e+02 1.395899999999999963e+01
7.390910000000000082e+02 1.394159999999999933e+01
7.362390000000000327e+02 1.394679999999999964e+01
7.368519999999999754e+02 1.396840000000000082e+01
7.460009999999999764e+02 1.394089999999999918e+01
7.430080000000000382e+02 1.395159999999999911e+01
7.317329999999999472e+02 1.396340000000000003e+01
7.407820000000000391e+02 1.394459999999999944e+01
7.498669999999999618e+02 1.396160000000000068e+01
7.456520000000000437e+02 1.396020000000000039e+01
7.416509999999999536e+02 1.394299999999999962e+01
7.409850000000000136e+02 1.395550000000000068e+01
7.366589999999999918e+02 1.395079999999999920e+01
7.349669999999999845e+02 1.394580000000000020e+01
7.548479999999999563e+02 1.395979999999999954e+01
7.478039999999999736e+02 1.395149999999999935e+01
7.360430000000000064e+02 1.394890000000000008e+01
7.431749999999999545e+02 1.395739999999999981e+01
7.444510000000000218e+02 1.394580000000000020e+01
7.313519999999999754e+02 1.394630000000000081e+01
7.401169999999999618e+02 1.395599999999999952e+01
7.500890000000000555e+02 1.393919999999999959e+01
7.376630000000000109e+02 1.394589999999999996e+01
7.387530000000000427e+02 1.396000000000000085e+01
7.548350000000000364e+02 1.393340000000000067e+01
7.430539999999999736e+02 1.395969999999999978e+01
7.376599999999999682e+02 1.396380000000000088e+01
7.494980000000000473e+02 1.393420000000000059e+01
7.519020000000000437e+02 1.395850000000000080e+01
7.446879999999999882e+02 1.394589999999999996e+01
7.398269999999999982e+02 1.393459999999999965e+01
7.419429999999999836e+02 1.395819999999999972e+01
7.489389999999999645e+02 1.394759999999999955e+01
7.495549999999999500e+02 1.394549999999999912e+01
7.347849999999999682e+02 1.395909999999999940e+01
7.358170000000000073e+02 1.394379999999999953e+01
7.480589999999999691e+02 1.394430000000000014e+01
7.455410000000000537e+02 1.395500000000000007e+01
7.424640000000000555e+02 1.394089999999999918e+01
7.454049999999999727e+02 1.394740000000000002e+01
7.405860000000000127e+02 1.395480000000000054e+01
7.337509999999999764e+02 1.393529999999999980e+01
7.433730000000000473e+02 1.394710000000000072e+01
7.497770000000000437e+02 1.395359999999999978e+01
7.459089999999999918e+02 1.393650000000000055e+01
7.351879999999999882e+02 1.395599999999999952e+01
7.362340000000000373e+02 1.394720000000000049e+01
7.504279999999999973e+02 1.393169999999999931e+01
7.486290000000000191e+02 1.396439999999999948e+01
7.420779999999999745e+02 1.394999999999999929e+01
7.471490000000000009e+02 1.394340000000000046e+01
7.499809999999999945e+02 1.396540000000000070e+01
7.377160000000000082e+02 1.394149999999999956e+01
7.417119999999999891e+02 1.394379999999999953e+01
7.474629999999999654e+02 1.395260000000000034e+01
7.412430000000000518e+02 1.394180000000000064e+01
7.448700000000000045e+02 1.395250000000000057e+01
7.527430000000000518e+02 1.395759999999999934e+01
7.462269999999999754e+02 1.394769999999999932e+01
7.376779999999999973e+02 1.395350000000000001e+01
7.464569999999999936e+02 1.395650000000000013e+01
7.563550000000000182e+02 1.395159999999999911e+01
7.458700000000000045e+02 1.396180000000000021e+01
7.452290000000000418e+02 1.395780000000000065e+01
7.533999999999999773e+02 1.394529999999999959e+01
7.403269999999999982e+02 1.395209999999999972e+01
7.392830000000000155e+02 1.394469999999999921e+01
7.461910000000000309e+02 1.394270000000000032e+01
7.466509999999999536e+02 1.396110000000000007e+01
7.508039999999999736e+02 1.394679999999999964e+01
7.479099999999999682e+02 1.394529999999999959e+01
7.334809999999999945e+02 1.395780000000000065e+01
7.440829999999999700e+02 1.393539999999999957e+01
7.498120000000000118e+02 1.394630000000000081e+01
7.462340000000000373e+02 1.396020000000000039e+01
7.548869999999999436e+02 1.393570000000000064e+01
7.515190000000000055e+02 1.395359999999999978e+01
7.345149999999999864e+02 1.395710000000000051e+01
7.441290000000000191e+02 1.393759999999999977e+01
7.536789999999999736e+02 1.395739999999999981e+01
7.505099999999999909e+02 1.394860000000000078e+01
7.410330000000000155e+02 1.393720000000000070e+01
7.437409999999999854e+02 1.395960000000000001e+01
7.528899999999999864e+02 1.395010000000000083e+01
7.488150000000000546e+02 1.394669999999999987e+01
7.463379999999999654e+02 1.396260000000000012e+01
7.532680000000000291e+02 1.394790000000000063e+01
7.503099999999999454e+02 1.394660000000000011e+01
7.401559999999999491e+02 1.395529999999999937e+01
7.463819999999999482e+02 1.394180000000000064e+01
7.526009999999999991e+02 1.395120000000000005e+01
7.473780000000000427e+02 1.396230000000000082e+01
7.597930000000000064e+02 1.394940000000000069e+01
7.631620000000000346e+02 1.395689999999999920e+01
7.474779999999999518e+02 1.395829999999999949e+01
7.485460000000000491e+02 1.393829999999999991e+01
7.510099999999999909e+02 1.395630000000000059e+01
7.402789999999999964e+02 1.395379999999999932e+01
7.453569999999999709e+02 1.393340000000000067e+01
7.572259999999999991e+02 1.396499999999999986e+01
7.478150000000000546e+02 1.394909999999999961e+01
7.426660000000000537e+02 1.394260000000000055e+01
7.552830000000000155e+02 1.397230000000000061e+01
7.566839999999999691e+02 1.394989999999999952e+01
7.482649999999999864e+02 1.395379999999999932e+01
7.488529999999999518e+02 1.396620000000000061e+01
7.519030000000000200e+02 1.394679999999999964e+01
7.440309999999999491e+02 1.395299999999999940e+01
7.450439999999999827e+02 1.395880000000000010e+01
7.573669999999999618e+02 1.394539999999999935e+01
7.602859999999999445e+02 1.395640000000000036e+01
7.479149999999999636e+02 1.395509999999999984e+01
7.487939999999999827e+02 1.393970000000000020e+01
7.514479999999999791e+02 1.395250000000000057e+01
7.536209999999999809e+02 1.395010000000000083e+01
7.590009999999999764e+02 1.393909999999999982e+01
7.531820000000000164e+02 1.395950000000000024e+01
7.398419999999999845e+02 1.395260000000000034e+01
7.492970000000000255e+02 1.394630000000000081e+01
7.558959999999999582e+02 1.396899999999999942e+01
7.492459999999999809e+02 1.395090000000000074e+01
7.473659999999999854e+02 1.395279999999999987e+01
7.579270000000000209e+02 1.397690000000000055e+01
7.573750000000000000e+02 1.395250000000000057e+01
7.542409999999999854e+02 1.396049999999999969e+01
7.541380000000000337e+02 1.396770000000000067e+01
7.542759999999999536e+02 1.394120000000000026e+01
7.534980000000000473e+02 1.395509999999999984e+01
7.542279999999999518e+02 1.395550000000000068e+01
7.507759999999999536e+02 1.393619999999999948e+01
7.426609999999999445e+02 1.395010000000000083e+01
7.473519999999999754e+02 1.394330000000000069e+01
7.632100000000000364e+02 1.393280000000000030e+01
7.503500000000000227e+02 1.395650000000000013e+01
7.448559999999999945e+02 1.395260000000000034e+01
7.595639999999999645e+02 1.394780000000000086e+01
7.579220000000000255e+02 1.396439999999999948e+01
7.526670000000000300e+02 1.394650000000000034e+01
7.487500000000000000e+02 1.394519999999999982e+01
7.525960000000000036e+02 1.396320000000000050e+01
7.635370000000000346e+02 1.394699999999999918e+01
7.536689999999999827e+02 1.395509999999999984e+01
7.509089999999999918e+02 1.396669999999999945e+01
7.633310000000000173e+02 1.394350000000000023e+01
7.645850000000000364e+02 1.395809999999999995e+01
7.483630000000000564e+02 1.396230000000000082e+01
7.503490000000000464e+02 1.394209999999999994e+01
7.624310000000000400e+02 1.396369999999999933e+01
7.595019999999999527e+02 1.396000000000000085e+01
7.485000000000000000e+02 1.394289999999999985e+01
7.553369999999999891e+02 1.396380000000000088e+01
7.591849999999999454e+02 1.395270000000000010e+01
7.490289999999999964e+02 1.394589999999999996e+01
7.422619999999999436e+02 1.396429999999999971e+01
7.601040000000000418e+02 1.395069999999999943e+01
7.640289999999999964e+02 1.395059999999999967e+01
7.533410000000000082e+02 1.396320000000000050e+01
7.518920000000000528e+02 1.394749999999999979e+01
7.594500000000000455e+02 1.395120000000000005e+01
7.626459999999999582e+02 1.395880000000000010e+01
7.560839999999999463e+02 1.394740000000000002e+01
7.546449999999999818e+02 1.395720000000000027e+01
7.579619999999999891e+02 1.396330000000000027e+01
7.609389999999999645e+02 1.395340000000000025e+01
7.628859999999999673e+02 1.396470000000000056e+01
7.517029999999999745e+02 1.396100000000000030e+01
7.471739999999999782e+02 1.394430000000000014e+01
7.584769999999999754e+02 1.396349999999999980e+01
7.596029999999999518e+02 1.395480000000000054e+01
7.527490000000000236e+02 1.394359999999999999e+01
7.542000000000000455e+02 1.397579999999999956e+01
7.627980000000000018e+02 1.395289999999999964e+01
7.600760000000000218e+02 1.395190000000000019e+01
7.557140000000000555e+02 1.397719999999999985e+01
7.561509999999999536e+02 1.395120000000000005e+01
7.606520000000000437e+02 1.396039999999999992e+01
7.700879999999999654e+02 1.396819999999999951e+01
7.592490000000000236e+02 1.394379999999999953e+01
7.510760000000000218e+02 1.395410000000000039e+01
7.574149999999999636e+02 1.395689999999999920e+01
7.651929999999999836e+02 1.394280000000000008e+01
7.537200000000000273e+02 1.395770000000000088e+01
7.405890000000000555e+02 1.395550000000000068e+01
7.627190000000000509e+02 1.394250000000000078e+01
7.624950000000000045e+02 1.396000000000000085e+01
7.487060000000000173e+02 1.395689999999999920e+01
7.608429999999999609e+02 1.394940000000000069e+01
7.637430000000000518e+02 1.396770000000000067e+01
7.552110000000000127e+02 1.395630000000000059e+01
7.595599999999999454e+02 1.395490000000000030e+01
7.709800000000000182e+02 1.397199999999999953e+01
7.607340000000000373e+02 1.394919999999999938e+01
7.566979999999999791e+02 1.395219999999999949e+01
7.600049999999999955e+02 1.396390000000000065e+01
7.523830000000000382e+02 1.394209999999999994e+01
7.554139999999999873e+02 1.395679999999999943e+01
7.699130000000000109e+02 1.396219999999999928e+01
7.614600000000000364e+02 1.394020000000000081e+01
7.528020000000000209e+02 1.395909999999999940e+01
7.565919999999999845e+02 1.395829999999999949e+01
7.602250000000000227e+02 1.394519999999999982e+01
7.576140000000000327e+02 1.396780000000000044e+01
7.579660000000000082e+02 1.395989999999999931e+01
7.668990000000000009e+02 1.395110000000000028e+01
7.659210000000000491e+02 1.397049999999999947e+01
7.486660000000000537e+02 1.395500000000000007e+01
7.561069999999999709e+02 1.395340000000000025e+01
7.680240000000000009e+02 1.397049999999999947e+01
7.635510000000000446e+02 1.395289999999999964e+01
7.581209999999999809e+02 1.395570000000000022e+01
7.634349999999999454e+02 1.396509999999999962e+01
7.615720000000000027e+02 1.394420000000000037e+01
7.577740000000000009e+02 1.395620000000000083e+01
7.601730000000000018e+02 1.396240000000000059e+01
7.675810000000000173e+02 1.394609999999999950e+01
7.671159999999999854e+02 1.396509999999999962e+01
7.598350000000000364e+02 1.396090000000000053e+01
7.518390000000000555e+02 1.394159999999999933e+01
7.553099999999999454e+02 1.396260000000000012e+01
7.575670000000000073e+02 1.395689999999999920e+01
7.612369999999999663e+02 1.395030000000000037e+01
7.695890000000000555e+02 1.397199999999999953e+01
7.612010000000000218e+02 1.395620000000000083e+01
7.537640000000000100e+02 1.395299999999999940e+01
7.687830000000000155e+02 1.396889999999999965e+01
7.756580000000000155e+02 1.394790000000000063e+01
7.574260000000000446e+02 1.395059999999999967e+01
7.598880000000000337e+02 1.396240000000000059e+01
7.657160000000000082e+02 1.394289999999999985e+01
7.675359999999999445e+02 1.395689999999999920e+01
7.609529999999999745e+02 1.396320000000000050e+01
7.554679999999999609e+02 1.394239999999999924e+01
7.631159999999999854e+02 1.395950000000000024e+01
7.723450000000000273e+02 1.396219999999999928e+01
7.663460000000000036e+02 1.395260000000000034e+01
7.653980000000000246e+02 1.397409999999999997e+01
7.774109999999999445e+02 1.396250000000000036e+01
7.633279999999999745e+02 1.395059999999999967e+01
7.537240000000000464e+02 1.396920000000000073e+01
7.695389999999999873e+02 1.395240000000000080e+01
7.729919999999999618e+02 1.394940000000000069e+01
7.616799999999999500e+02 1.396780000000000044e+01
7.647069999999999936e+02 1.395010000000000083e+01
7.679479999999999791e+02 1.395459999999999923e+01
7.603859999999999673e+02 1.396620000000000061e+01
7.529420000000000073e+02 1.394589999999999996e+01
7.693849999999999909e+02 1.396039999999999992e+01
7.723179999999999836e+02 1.396799999999999997e+01
7.552899999999999636e+02 1.394810000000000016e+01
7.597730000000000246e+02 1.396870000000000012e+01
7.727309999999999945e+02 1.396710000000000029e+01
7.650140000000000100e+02 1.394870000000000054e+01
7.563379999999999654e+02 1.397289999999999921e+01
7.695460000000000491e+02 1.396369999999999933e+01
7.740209999999999582e+02 1.395459999999999923e+01
7.635710000000000264e+02 1.397719999999999985e+01
7.611509999999999536e+02 1.396260000000000012e+01
7.704130000000000109e+02 1.396219999999999928e+01
7.732079999999999700e+02 1.397840000000000060e+01
7.603669999999999618e+02 1.395969999999999978e+01
7.640209999999999582e+02 1.395940000000000047e+01
7.721069999999999709e+02 1.396429999999999971e+01
7.668170000000000073e+02 1.394679999999999964e+01
7.641330000000000382e+02 1.395400000000000063e+01
7.613160000000000309e+02 1.395989999999999931e+01
7.638709999999999809e+02 1.394890000000000008e+01
7.686470000000000482e+02 1.396260000000000012e+01
7.647110000000000127e+02 1.396269999999999989e+01
7.651620000000000346e+02 1.394749999999999979e+01
7.690960000000000036e+02 1.396649999999999991e+01
7.676829999999999927e+02 1.395930000000000071e+01
7.646059999999999945e+02 1.394660000000000011e+01
7.705230000000000246e+02 1.397879999999999967e+01
7.720489999999999782e+02 1.395710000000000051e+01
7.647419999999999618e+02 1.395299999999999940e+01
7.623310000000000173e+02 1.397610000000000063e+01
7.627340000000000373e+02 1.394749999999999979e+01
7.661309999999999718e+02 1.395589999999999975e+01
7.714189999999999827e+02 1.396700000000000053e+01
7.658070000000000164e+02 1.394819999999999993e+01
7.615570000000000164e+02 1.395800000000000018e+01
7.670700000000000500e+02 1.396180000000000021e+01
7.753189999999999600e+02 1.395159999999999911e+01
7.727110000000000127e+02 1.396749999999999936e+01
7.636150000000000091e+02 1.396700000000000053e+01
7.584500000000000455e+02 1.395279999999999987e+01
7.719360000000000355e+02 1.396519999999999939e+01
7.782089999999999463e+02 1.395839999999999925e+01
7.580620000000000118e+02 1.395209999999999972e+01
7.549310000000000400e+02 1.397109999999999985e+01
7.703640000000000327e+02 1.395720000000000027e+01
7.702409999999999854e+02 1.395560000000000045e+01
7.653279999999999745e+02 1.397690000000000055e+01
7.781390000000000100e+02 1.395819999999999972e+01
7.767649999999999864e+02 1.396320000000000050e+01
7.621509999999999536e+02 1.397579999999999956e+01
7.716059999999999945e+02 1.394919999999999938e+01
7.727000000000000455e+02 1.396240000000000059e+01
7.611589999999999918e+02 1.396920000000000073e+01
7.656730000000000018e+02 1.394769999999999932e+01
7.819389999999999645e+02 1.396829999999999927e+01
7.747309999999999945e+02 1.396460000000000079e+01
7.652970000000000255e+02 1.394849999999999923e+01
7.645439999999999827e+02 1.396969999999999956e+01
7.715729999999999791e+02 1.396330000000000027e+01
7.707749999999999773e+02 1.395839999999999925e+01
7.742400000000000091e+02 1.397400000000000020e+01
7.721119999999999663e+02 1.395770000000000088e+01
7.639210000000000491e+02 1.395539999999999914e+01
7.719130000000000109e+02 1.396560000000000024e+01
7.855670000000000073e+02 1.395490000000000030e+01
7.822500000000000000e+02 1.396359999999999957e+01
7.668329999999999700e+02 1.396889999999999965e+01
7.690190000000000055e+02 1.395550000000000068e+01
7.710399999999999636e+02 1.396090000000000053e+01
7.795249999999999773e+02 1.396560000000000024e+01
7.827409999999999854e+02 1.395880000000000010e+01
7.709439999999999600e+02 1.396659999999999968e+01
7.685589999999999691e+02 1.396499999999999986e+01
7.722369999999999663e+02 1.395500000000000007e+01
7.768999999999999773e+02 1.396630000000000038e+01
7.651609999999999445e+02 1.395969999999999978e+01
7.596130000000000564e+02 1.394999999999999929e+01
7.724809999999999945e+02 1.397049999999999947e+01
7.765969999999999800e+02 1.395190000000000019e+01
7.697619999999999436e+02 1.394929999999999914e+01
7.605720000000000027e+02 1.397330000000000005e+01
7.767670000000000528e+02 1.394679999999999964e+01
7.809059999999999491e+02 1.395790000000000042e+01
7.670739999999999554e+02 1.397320000000000029e+01
7.716910000000000309e+02 1.394640000000000057e+01
7.832400000000000091e+02 1.396279999999999966e+01
7.810729999999999791e+02 1.396940000000000026e+01
7.676589999999999918e+02 1.395100000000000051e+01
7.711250000000000000e+02 1.396230000000000082e+01
7.766870000000000118e+02 1.395679999999999943e+01
7.607569999999999482e+02 1.394849999999999923e+01
7.629859999999999900e+02 1.396700000000000053e+01
7.795520000000000209e+02 1.395969999999999978e+01
7.753250000000000455e+02 1.395340000000000025e+01
7.638440000000000509e+02 1.396950000000000003e+01
7.732029999999999745e+02 1.395919999999999916e+01
7.801739999999999782e+02 1.395800000000000018e+01
7.751789999999999736e+02 1.397390000000000043e+01
7.732400000000000091e+02 1.395190000000000019e+01
7.646770000000000209e+02 1.395679999999999943e+01
7.650599999999999454e+02 1.397830000000000084e+01
7.821240000000000236e+02 1.394689999999999941e+01
7.822980000000000018e+02 1.396739999999999959e+01
7.706609999999999445e+02 1.397279999999999944e+01
7.720080000000000382e+02 1.394030000000000058e+01
7.790099999999999909e+02 1.397029999999999994e+01
7.786100000000000136e+02 1.396470000000000056e+01
7.759450000000000500e+02 1.395669999999999966e+01
7.836169999999999618e+02 1.397119999999999962e+01
7.776559999999999491e+02 1.396000000000000085e+01
7.694199999999999591e+02 1.395429999999999993e+01
7.760610000000000355e+02 1.396540000000000070e+01
7.794529999999999745e+02 1.395640000000000036e+01
7.768940000000000055e+02 1.395860000000000056e+01
7.818849999999999909e+02 1.397160000000000046e+01
7.796159999999999854e+02 1.395889999999999986e+01
7.704700000000000273e+02 1.396330000000000027e+01
7.703869999999999436e+02 1.397300000000000075e+01
7.809569999999999936e+02 1.395570000000000022e+01
7.801509999999999536e+02 1.397310000000000052e+01
7.817609999999999673e+02 1.397949999999999982e+01
7.819420000000000073e+02 1.395120000000000005e+01
7.714600000000000364e+02 1.396979999999999933e+01
7.718239999999999554e+02 1.396390000000000065e+01
7.800549999999999500e+02 1.394539999999999935e+01
7.824479999999999791e+02 1.397470000000000034e+01
7.730539999999999736e+02 1.396310000000000073e+01
7.624049999999999727e+02 1.395420000000000016e+01
7.785420000000000300e+02 1.397180000000000000e+01
7.862140000000000555e+02 1.395250000000000057e+01
7.661549999999999727e+02 1.395209999999999972e+01
7.696710000000000491e+02 1.396240000000000059e+01
7.820670000000000073e+02 1.394790000000000063e+01
7.786599999999999682e+02 1.395689999999999920e+01
7.767340000000000373e+02 1.396570000000000000e+01
7.735249999999999773e+02 1.395459999999999923e+01
7.801209999999999809e+02 1.396460000000000079e+01
7.861409999999999627e+02 1.396739999999999959e+01
7.716009999999999991e+02 1.395630000000000059e+01
7.723300000000000409e+02 1.396780000000000044e+01
7.887210000000000036e+02 1.396550000000000047e+01
7.788279999999999745e+02 1.395120000000000005e+01
7.712160000000000082e+02 1.397770000000000046e+01
7.931730000000000018e+02 1.396490000000000009e+01
7.845929999999999609e+02 1.395079999999999920e+01
7.683129999999999882e+02 1.398939999999999984e+01
7.786280000000000427e+02 1.395930000000000071e+01
7.857179999999999609e+02 1.396410000000000018e+01
7.789030000000000200e+02 1.398419999999999952e+01
7.702210000000000036e+02 1.395689999999999920e+01
7.674450000000000500e+02 1.396349999999999980e+01
7.852889999999999873e+02 1.397199999999999953e+01
7.898279999999999745e+02 1.395669999999999966e+01
7.814439999999999600e+02 1.396829999999999927e+01
7.834089999999999918e+02 1.396720000000000006e+01
7.786970000000000027e+02 1.395139999999999958e+01
7.715990000000000464e+02 1.396819999999999951e+01
7.826649999999999636e+02 1.396809999999999974e+01
7.883139999999999645e+02 1.395730000000000004e+01
7.849360000000000355e+02 1.397250000000000014e+01
7.777549999999999955e+02 1.396100000000000030e+01
7.761920000000000073e+02 1.395480000000000054e+01
7.836970000000000027e+02 1.397569999999999979e+01
7.831280000000000427e+02 1.395710000000000051e+01
7.613269999999999982e+02 1.395689999999999920e+01
7.685650000000000546e+02 1.397659999999999947e+01
7.852799999999999727e+02 1.394940000000000069e+01
7.792970000000000255e+02 1.396400000000000041e+01
7.801539999999999964e+02 1.397920000000000051e+01
7.903709999999999809e+02 1.395470000000000077e+01
7.836399999999999864e+02 1.397530000000000072e+01
7.692780000000000200e+02 1.397620000000000040e+01
7.801860000000000355e+02 1.396100000000000030e+01
7.935670000000000073e+02 1.397480000000000011e+01
7.811929999999999836e+02 1.396829999999999927e+01
7.757110000000000127e+02 1.396219999999999928e+01
7.875950000000000273e+02 1.397100000000000009e+01
7.879690000000000509e+02 1.396219999999999928e+01
7.780289999999999964e+02 1.395909999999999940e+01
7.823600000000000136e+02 1.396969999999999956e+01
7.828020000000000209e+02 1.396390000000000065e+01
7.783479999999999563e+02 1.396610000000000085e+01
7.879030000000000200e+02 1.397579999999999956e+01
7.913640000000000327e+02 1.396289999999999942e+01
7.789379999999999882e+02 1.396870000000000012e+01
7.789869999999999663e+02 1.397739999999999938e+01
7.874619999999999891e+02 1.395659999999999989e+01
7.866499999999999773e+02 1.396879999999999988e+01
7.781050000000000182e+02 1.396950000000000003e+01
7.760940000000000509e+02 1.395110000000000028e+01
7.895349999999999682e+02 1.397680000000000078e+01
7.887759999999999536e+02 1.397109999999999985e+01
7.841440000000000055e+02 1.395579999999999998e+01
7.824109999999999445e+02 1.397519999999999918e+01
7.755549999999999500e+02 1.395940000000000047e+01
7.742770000000000437e+02 1.395579999999999998e+01
7.938189999999999600e+02 1.397519999999999918e+01
7.875230000000000246e+02 1.395539999999999914e+01
7.771459999999999582e+02 1.395870000000000033e+01
7.846689999999999827e+02 1.397339999999999982e+01
7.938150000000000546e+02 1.396020000000000039e+01
7.902029999999999745e+02 1.397499999999999964e+01
7.755570000000000164e+02 1.398150000000000048e+01
7.759710000000000036e+02 1.395960000000000001e+01
7.897949999999999591e+02 1.397199999999999953e+01
7.848269999999999982e+02 1.397569999999999979e+01
7.783039999999999736e+02 1.396080000000000076e+01
7.886520000000000437e+02 1.397770000000000046e+01
7.960660000000000309e+02 1.397269999999999968e+01
7.804260000000000446e+02 1.396090000000000053e+01
7.762259999999999991e+02 1.398479999999999990e+01
7.871169999999999618e+02 1.396959999999999980e+01
7.890339999999999918e+02 1.396080000000000076e+01
7.840309999999999491e+02 1.398799999999999955e+01
7.820720000000000027e+02 1.396149999999999913e+01
7.932430000000000518e+02 1.396369999999999933e+01
7.949629999999999654e+02 1.398380000000000045e+01
7.755589999999999691e+02 1.395700000000000074e+01
7.801680000000000064e+02 1.397080000000000055e+01
7.954959999999999809e+02 1.397519999999999918e+01
7.856609999999999445e+02 1.395950000000000024e+01
7.808750000000000000e+02 1.397530000000000072e+01
7.952960000000000491e+02 1.397419999999999973e+01
7.894869999999999663e+02 1.396410000000000018e+01
7.708769999999999527e+02 1.397729999999999961e+01
7.844690000000000509e+02 1.397289999999999921e+01
7.962899999999999636e+02 1.396299999999999919e+01
7.850140000000000100e+02 1.397509999999999941e+01
7.795620000000000118e+02 1.396690000000000076e+01
7.925090000000000146e+02 1.396010000000000062e+01
7.916240000000000236e+02 1.397390000000000043e+01
7.831609999999999445e+02 1.396069999999999922e+01
7.858569999999999709e+02 1.396499999999999986e+01
7.935679999999999836e+02 1.398569999999999958e+01
7.911219999999999573e+02 1.396160000000000068e+01
7.730960000000000036e+02 1.397339999999999982e+01
7.807580000000000382e+02 1.398249999999999993e+01
7.923859999999999673e+02 1.395410000000000039e+01
7.837899999999999636e+02 1.397770000000000046e+01
7.935299999999999727e+02 1.397630000000000017e+01
8.086549999999999727e+02 1.395350000000000001e+01
7.854579999999999700e+02 1.397460000000000058e+01
7.834420000000000073e+02 1.396640000000000015e+01
7.915109999999999673e+02 1.395710000000000051e+01
7.915359999999999445e+02 1.398150000000000048e+01
7.926739999999999782e+02 1.396940000000000026e+01
7.904560000000000173e+02 1.396340000000000003e+01
7.820670000000000073e+02 1.397780000000000022e+01
7.855430000000000064e+02 1.396020000000000039e+01
7.952749999999999773e+02 1.396429999999999971e+01
7.982859999999999445e+02 1.397979999999999912e+01
7.828999999999999773e+02 1.395919999999999916e+01
7.788540000000000418e+02 1.396579999999999977e+01
7.951259999999999764e+02 1.397250000000000014e+01
7.960330000000000155e+02 1.395129999999999981e+01
7.843379999999999654e+02 1.396749999999999936e+01
7.827870000000000346e+02 1.396950000000000003e+01
7.868690000000000282e+02 1.395129999999999981e+01
7.907809999999999491e+02 1.397680000000000078e+01
7.937450000000000045e+02 1.397059999999999924e+01
7.887640000000000100e+02 1.395589999999999975e+01
7.844769999999999754e+02 1.398269999999999946e+01
7.924669999999999845e+02 1.396299999999999919e+01
7.990049999999999955e+02 1.395940000000000047e+01
7.893999999999999773e+02 1.398259999999999970e+01
7.814239999999999782e+02 1.396080000000000076e+01
7.940009999999999764e+02 1.396419999999999995e+01
8.042029999999999745e+02 1.397509999999999941e+01
7.891219999999999573e+02 1.395969999999999978e+01
7.841829999999999927e+02 1.397059999999999924e+01
7.952899999999999636e+02 1.397429999999999950e+01
7.986609999999999445e+02 1.395989999999999931e+01
7.829790000000000418e+02 1.396969999999999956e+01
7.839450000000000500e+02 1.397139999999999915e+01
7.924579999999999700e+02 1.396199999999999974e+01
7.904109999999999445e+02 1.397610000000000063e+01
7.954519999999999982e+02 1.397240000000000038e+01
7.998540000000000418e+02 1.396139999999999937e+01
7.840549999999999500e+02 1.397710000000000008e+01
7.883990000000000009e+02 1.396170000000000044e+01
7.956200000000000045e+02 1.395509999999999984e+01
7.935869999999999891e+02 1.398530000000000051e+01
8.060629999999999882e+02 1.396209999999999951e+01
8.039230000000000018e+02 1.396690000000000076e+01
7.882599999999999909e+02 1.398610000000000042e+01
7.914170000000000300e+02 1.395829999999999949e+01
7.968940000000000055e+02 1.397470000000000034e+01
7.945489999999999782e+02 1.398249999999999993e+01
7.921420000000000528e+02 1.396030000000000015e+01
7.957179999999999609e+02 1.397560000000000002e+01
7.952930000000000064e+02 1.397250000000000014e+01
7.857240000000000464e+02 1.395759999999999934e+01
7.888799999999999955e+02 1.397680000000000078e+01
8.036710000000000491e+02 1.397139999999999915e+01
7.973379999999999654e+02 1.396380000000000088e+01
7.943279999999999745e+02 1.398240000000000016e+01
7.982369999999999663e+02 1.396780000000000044e+01
7.914080000000000155e+02 1.396390000000000065e+01
7.912419999999999618e+02 1.397910000000000075e+01
7.973369999999999891e+02 1.395940000000000047e+01
7.910199999999999818e+02 1.396720000000000006e+01
7.952999999999999545e+02 1.398300000000000054e+01
8.020420000000000300e+02 1.396110000000000007e+01
7.933630000000000564e+02 1.397369999999999912e+01
7.864230000000000018e+02 1.397879999999999967e+01
7.928740000000000236e+02 1.395309999999999917e+01
8.014429999999999836e+02 1.397310000000000052e+01
7.981330000000000382e+02 1.397289999999999921e+01
7.888730000000000473e+02 1.395770000000000088e+01
7.927960000000000491e+02 1.398249999999999993e+01
8.087920000000000300e+02 1.397310000000000052e+01
7.986230000000000473e+02 1.396490000000000009e+01
7.930330000000000155e+02 1.397879999999999967e+01
7.998189999999999600e+02 1.396310000000000073e+01
7.937640000000000100e+02 1.396230000000000082e+01
7.852490000000000236e+02 1.397080000000000055e+01
7.871739999999999782e+02 1.396069999999999922e+01
8.018279999999999745e+02 1.396690000000000076e+01
8.000499999999999545e+02 1.397540000000000049e+01
7.894500000000000455e+02 1.396720000000000006e+01
7.986929999999999836e+02 1.397259999999999991e+01
8.062459999999999809e+02 1.397719999999999985e+01
7.920639999999999645e+02 1.396659999999999968e+01
7.908819999999999482e+02 1.397480000000000011e+01
8.051939999999999600e+02 1.397310000000000052e+01
8.030109999999999673e+02 1.395889999999999986e+01
7.918369999999999891e+02 1.398039999999999949e+01
7.948440000000000509e+02 1.396720000000000006e+01
7.972290000000000418e+02 1.395289999999999964e+01
7.933640000000000327e+02 1.397850000000000037e+01
7.950750000000000455e+02 1.395589999999999975e+01
8.027380000000000564e+02 1.395770000000000088e+01
8.005639999999999645e+02 1.398080000000000034e+01
7.899619999999999891e+02 1.395539999999999914e+01
7.924020000000000437e+02 1.396230000000000082e+01
8.083920000000000528e+02 1.397209999999999930e+01
7.990449999999999591e+02 1.395640000000000036e+01
7.793519999999999754e+02 1.397400000000000020e+01
7.969959999999999809e+02 1.397680000000000078e+01
8.062920000000000300e+02 1.396069999999999922e+01
7.926810000000000400e+02 1.397610000000000063e+01
7.960399999999999636e+02 1.397119999999999962e+01
8.129370000000000118e+02 1.395930000000000071e+01
8.014199999999999591e+02 1.397610000000000063e+01
7.890919999999999845e+02 1.396829999999999927e+01
7.993419999999999845e+02 1.396279999999999966e+01
8.108799999999999955e+02 1.398199999999999932e+01
8.017549999999999955e+02 1.396269999999999989e+01
7.923460000000000036e+02 1.396310000000000073e+01
7.966970000000000027e+02 1.399080000000000013e+01
8.050689999999999600e+02 1.395850000000000080e+01
7.995539999999999736e+02 1.397499999999999964e+01
7.938809999999999718e+02 1.399259999999999948e+01
7.966250000000000000e+02 1.395459999999999923e+01
8.018460000000000036e+02 1.397729999999999961e+01
7.966269999999999527e+02 1.397530000000000072e+01
7.928790000000000191e+02 1.396320000000000050e+01
8.060119999999999436e+02 1.398320000000000007e+01
8.040620000000000118e+02 1.398109999999999964e+01
7.989690000000000509e+02 1.397269999999999968e+01
7.994400000000000546e+02 1.398279999999999923e+01
7.825579999999999927e+02 1.397240000000000038e+01
7.942160000000000082e+02 1.396739999999999959e+01
8.051069999999999709e+02 1.397959999999999958e+01
7.982839999999999918e+02 1.396799999999999997e+01
8.005049999999999955e+02 1.396889999999999965e+01
8.101190000000000282e+02 1.398440000000000083e+01
8.023029999999999973e+02 1.396860000000000035e+01
7.969349999999999454e+02 1.397910000000000075e+01
8.139809999999999945e+02 1.398840000000000039e+01
8.115750000000000455e+02 1.395930000000000071e+01
7.948079999999999927e+02 1.398259999999999970e+01
7.981209999999999809e+02 1.398600000000000065e+01
8.117509999999999764e+02 1.396359999999999957e+01
8.016839999999999691e+02 1.398990000000000045e+01
7.952419999999999618e+02 1.397840000000000060e+01
8.121599999999999682e+02 1.396320000000000050e+01
8.105209999999999582e+02 1.398300000000000054e+01
7.946979999999999791e+02 1.396809999999999974e+01
7.981860000000000355e+02 1.396419999999999995e+01
8.073600000000000136e+02 1.397850000000000037e+01
8.030480000000000018e+02 1.396720000000000006e+01
8.027670000000000528e+02 1.397240000000000038e+01
8.113089999999999691e+02 1.398249999999999993e+01
8.065589999999999691e+02 1.397000000000000064e+01
7.943079999999999927e+02 1.397460000000000058e+01
7.956019999999999754e+02 1.397749999999999915e+01
8.146749999999999545e+02 1.396390000000000065e+01
8.051730000000000018e+02 1.397889999999999944e+01
7.948450000000000273e+02 1.398550000000000004e+01
8.088970000000000482e+02 1.396289999999999942e+01
8.144160000000000537e+02 1.398639999999999972e+01
8.045639999999999645e+02 1.397349999999999959e+01
7.978070000000000164e+02 1.395630000000000059e+01
8.068170000000000073e+02 1.399349999999999916e+01
8.185410000000000537e+02 1.396759999999999913e+01
8.064669999999999845e+02 1.396540000000000070e+01
8.016029999999999518e+02 1.398670000000000080e+01
8.016490000000000009e+02 1.396659999999999968e+01
8.030760000000000218e+02 1.397620000000000040e+01
8.078260000000000218e+02 1.398889999999999922e+01
8.098220000000000027e+02 1.397250000000000014e+01
8.019519999999999982e+02 1.398070000000000057e+01
7.904619999999999891e+02 1.398080000000000034e+01
7.992759999999999536e+02 1.396419999999999995e+01
7.993060000000000400e+02 1.398029999999999973e+01
7.988669999999999618e+02 1.398600000000000065e+01
8.070460000000000491e+02 1.397620000000000040e+01
8.106040000000000418e+02 1.399339999999999939e+01
8.072780000000000200e+02 1.398479999999999990e+01
7.968300000000000409e+02 1.397380000000000067e+01
8.007670000000000528e+02 1.399849999999999994e+01
8.157019999999999982e+02 1.397540000000000049e+01
8.107290000000000418e+02 1.396739999999999959e+01
7.993450000000000273e+02 1.399380000000000024e+01
8.024619999999999891e+02 1.396729999999999983e+01
8.107069999999999936e+02 1.397669999999999924e+01
8.082770000000000437e+02 1.399000000000000021e+01
8.049880000000000564e+02 1.396330000000000027e+01
7.899180000000000064e+02 1.397560000000000002e+01
7.930589999999999691e+02 1.397920000000000051e+01
8.059099999999999682e+02 1.396749999999999936e+01
8.114569999999999936e+02 1.398019999999999996e+01
8.010960000000000036e+02 1.397930000000000028e+01
8.045259999999999536e+02 1.397300000000000075e+01
8.218269999999999982e+02 1.398290000000000077e+01
8.080209999999999582e+02 1.397879999999999967e+01
8.024869999999999663e+02 1.397560000000000002e+01
8.088819999999999482e+02 1.398659999999999926e+01
8.070599999999999454e+02 1.397979999999999912e+01
8.150579999999999927e+02 1.397979999999999912e+01
8.193899999999999864e+02 1.399039999999999928e+01
8.025950000000000273e+02 1.397589999999999932e+01
8.054450000000000500e+02 1.397899999999999920e+01
8.133200000000000500e+02 1.398739999999999917e+01
8.105049999999999955e+02 1.396940000000000026e+01
8.081359999999999673e+02 1.397910000000000075e+01
8.098089999999999691e+02 1.398090000000000011e+01
8.098799999999999955e+02 1.395969999999999978e+01
7.998010000000000446e+02 1.397799999999999976e+01
7.947419999999999618e+02 1.397639999999999993e+01
8.133909999999999627e+02 1.396240000000000059e+01
8.105130000000000337e+02 1.398820000000000086e+01
8.068769999999999527e+02 1.397279999999999944e+01
8.073709999999999809e+02 1.396059999999999945e+01
8.007599999999999909e+02 1.398610000000000042e+01
8.087640000000000100e+02 1.396899999999999942e+01
8.156829999999999927e+02 1.397310000000000052e+01
8.099539999999999509e+02 1.399130000000000074e+01
8.077889999999999873e+02 1.396790000000000020e+01
7.988329999999999700e+02 1.397300000000000075e+01
7.984299999999999500e+02 1.398010000000000019e+01
8.113650000000000091e+02 1.396759999999999913e+01
8.104329999999999927e+02 1.398150000000000048e+01
8.150960000000000036e+02 1.398409999999999975e+01
8.131870000000000118e+02 1.396969999999999956e+01
8.059719999999999800e+02 1.397719999999999985e+01
8.072880000000000109e+02 1.397189999999999976e+01
8.108600000000000136e+02 1.396279999999999966e+01
8.173970000000000482e+02 1.398090000000000011e+01
8.201599999999999682e+02 1.397789999999999999e+01
8.091799999999999500e+02 1.396909999999999918e+01
8.046979999999999791e+02 1.399029999999999951e+01
8.157630000000000337e+02 1.396969999999999956e+01
8.186359999999999673e+02 1.397189999999999976e+01
8.084579999999999700e+02 1.400019999999999953e+01
8.095000000000000000e+02 1.396299999999999919e+01
8.082609999999999673e+02 1.397600000000000087e+01
8.039189999999999827e+02 1.398639999999999972e+01
8.120779999999999745e+02 1.395960000000000001e+01
8.199529999999999745e+02 1.397959999999999958e+01
8.112229999999999563e+02 1.398049999999999926e+01
7.998300000000000409e+02 1.396410000000000018e+01
8.089160000000000537e+02 1.398179999999999978e+01
8.254260000000000446e+02 1.397930000000000028e+01
8.152870000000000346e+02 1.397129999999999939e+01
8.066870000000000118e+02 1.398949999999999960e+01
8.089539999999999509e+02 1.398119999999999941e+01
8.174980000000000473e+02 1.397719999999999985e+01
8.241000000000000227e+02 1.399349999999999916e+01
8.107680000000000291e+02 1.397390000000000043e+01
8.083569999999999709e+02 1.397150000000000070e+01
8.098339999999999463e+02 1.398649999999999949e+01
8.120520000000000209e+02 1.396850000000000058e+01
8.143129999999999882e+02 1.398380000000000045e+01
8.136749999999999545e+02 1.399810000000000088e+01
8.179930000000000518e+02 1.397109999999999985e+01
8.198020000000000209e+02 1.398840000000000039e+01
8.154109999999999445e+02 1.398889999999999922e+01
8.089669999999999845e+02 1.396909999999999918e+01
8.175480000000000018e+02 1.399390000000000001e+01
8.231889999999999645e+02 1.398160000000000025e+01
8.027619999999999436e+02 1.397080000000000055e+01
8.061269999999999527e+02 1.398809999999999931e+01
8.202190000000000509e+02 1.397540000000000049e+01
8.148369999999999891e+02 1.397499999999999964e+01
8.091630000000000109e+02 1.398269999999999946e+01
8.226319999999999482e+02 1.397090000000000032e+01
8.227440000000000282e+02 1.397199999999999953e+01
8.014869999999999663e+02 1.397920000000000051e+01
8.070689999999999600e+02 1.397380000000000067e+01
8.159170000000000300e+02 1.398210000000000086e+01
8.111609999999999445e+02 1.399099999999999966e+01
8.170560000000000400e+02 1.398399999999999999e+01
8.250489999999999782e+02 1.399319999999999986e+01
8.129439999999999600e+02 1.399239999999999995e+01
8.066050000000000182e+02 1.397780000000000022e+01
8.167939999999999827e+02 1.399499999999999922e+01
8.212100000000000364e+02 1.398680000000000057e+01
8.113519999999999754e+02 1.397349999999999959e+01
8.079180000000000064e+02 1.399530000000000030e+01
8.217759999999999536e+02 1.397729999999999961e+01
8.240449999999999591e+02 1.397830000000000084e+01
8.115159999999999627e+02 1.400210000000000043e+01
8.165349999999999682e+02 1.397579999999999956e+01
8.248450000000000273e+02 1.397850000000000037e+01
8.190199999999999818e+02 1.398799999999999955e+01
8.093319999999999936e+02 1.396610000000000085e+01
8.155080000000000382e+02 1.398269999999999946e+01
8.261059999999999945e+02 1.398869999999999969e+01
8.140629999999999882e+02 1.397100000000000009e+01
8.030430000000000064e+02 1.398499999999999943e+01
8.152920000000000300e+02 1.398010000000000019e+01
8.176499999999999773e+02 1.397039999999999971e+01
8.192720000000000482e+02 1.399000000000000021e+01
8.254589999999999463e+02 1.398269999999999946e+01
8.164400000000000546e+02 1.397550000000000026e+01
8.019389999999999645e+02 1.399070000000000036e+01
8.114289999999999736e+02 1.397610000000000063e+01
8.200190000000000055e+02 1.397310000000000052e+01
8.184759999999999991e+02 1.399220000000000041e+01
8.132029999999999745e+02 1.396770000000000067e+01
8.176290000000000191e+02 1.397600000000000087e+01
8.293690000000000282e+02 1.399479999999999968e+01
8.173970000000000482e+02 1.396149999999999913e+01
8.068440000000000509e+02 1.398969999999999914e+01
8.221130000000000564e+02 1.399140000000000050e+01
8.322899999999999636e+02 1.396480000000000032e+01
8.201390000000000100e+02 1.398709999999999987e+01
8.078319999999999936e+02 1.398339999999999961e+01
8.138339999999999463e+02 1.397760000000000069e+01
8.185890000000000555e+02 1.399540000000000006e+01
8.221939999999999600e+02 1.398499999999999943e+01
8.252359999999999900e+02 1.397700000000000031e+01
8.108350000000000364e+02 1.398770000000000024e+01
8.092849999999999682e+02 1.397809999999999953e+01
8.217789999999999964e+02 1.398060000000000080e+01
8.256509999999999536e+02 1.399269999999999925e+01
8.186280000000000427e+02 1.397579999999999956e+01
8.169189999999999827e+02 1.398220000000000063e+01
8.176140000000000327e+02 1.399239999999999995e+01
8.180009999999999764e+02 1.397230000000000061e+01
8.211230000000000473e+02 1.398900000000000077e+01
8.224869999999999663e+02 1.399080000000000013e+01
8.128529999999999518e+02 1.396829999999999927e+01
8.111230000000000473e+02 1.399150000000000027e+01
8.243859999999999673e+02 1.398290000000000077e+01
8.179729999999999563e+02 1.397390000000000043e+01
8.156680000000000064e+02 1.400600000000000023e+01
8.301190000000000282e+02 1.398939999999999984e+01
8.283089999999999691e+02 1.398039999999999949e+01
8.158220000000000027e+02 1.399569999999999936e+01
8.150689999999999600e+02 1.397669999999999924e+01
8.238450000000000273e+02 1.398230000000000040e+01
8.293869999999999436e+02 1.399540000000000006e+01
8.238630000000000564e+02 1.397540000000000049e+01
8.189230000000000018e+02 1.398440000000000083e+01
8.174479999999999791e+02 1.399210000000000065e+01
8.195860000000000127e+02 1.397700000000000031e+01
8.270370000000000346e+02 1.399310000000000009e+01
8.264139999999999873e+02 1.399380000000000024e+01
8.187670000000000528e+02 1.397369999999999912e+01
8.142490000000000236e+02 1.399479999999999968e+01
8.225109999999999673e+02 1.398509999999999920e+01
8.249099999999999682e+02 1.395860000000000056e+01
8.153630000000000564e+02 1.400450000000000017e+01
8.201259999999999764e+02 1.397199999999999953e+01
8.337150000000000318e+02 1.397349999999999959e+01
8.246670000000000300e+02 1.399670000000000059e+01
8.159740000000000464e+02 1.396979999999999933e+01
8.236699999999999591e+02 1.397540000000000049e+01
8.216829999999999927e+02 1.398559999999999981e+01
8.157949999999999591e+02 1.397150000000000070e+01
8.269629999999999654e+02 1.398530000000000051e+01
8.259260000000000446e+02 1.399169999999999980e+01
8.175240000000000009e+02 1.398010000000000019e+01
8.246459999999999582e+02 1.399460000000000015e+01
8.370309999999999491e+02 1.399269999999999925e+01
8.327309999999999945e+02 1.397739999999999938e+01
8.250960000000000036e+02 1.399319999999999986e+01
8.169529999999999745e+02 1.398590000000000089e+01
8.221050000000000182e+02 1.397659999999999947e+01
8.381019999999999754e+02 1.399939999999999962e+01
8.266290000000000191e+02 1.398109999999999964e+01
8.150599999999999454e+02 1.398189999999999955e+01
8.250040000000000191e+02 1.400779999999999959e+01
8.348440000000000509e+02 1.397809999999999953e+01
8.224990000000000236e+02 1.398770000000000024e+01
8.173970000000000482e+02 1.399970000000000070e+01
8.263909999999999627e+02 1.397259999999999991e+01
8.303790000000000191e+02 1.398739999999999917e+01
8.263990000000000009e+02 1.398770000000000024e+01
8.237590000000000146e+02 1.397320000000000029e+01
8.226490000000000009e+02 1.399080000000000013e+01
8.246900000000000546e+02 1.399070000000000036e+01
8.330380000000000109e+02 1.398859999999999992e+01
8.296019999999999754e+02 1.400500000000000078e+01
8.232820000000000391e+02 1.399840000000000018e+01
8.289859999999999900e+02 1.399179999999999957e+01
8.294080000000000155e+02 1.400050000000000061e+01
8.190109999999999673e+02 1.398440000000000083e+01
8.268769999999999527e+02 1.398179999999999978e+01
8.264579999999999700e+02 1.399970000000000070e+01
8.206699999999999591e+02 1.397850000000000037e+01
8.236259999999999764e+02 1.398959999999999937e+01
8.292160000000000082e+02 1.401009999999999955e+01
8.248160000000000309e+02 1.397390000000000043e+01
8.280180000000000291e+02 1.400500000000000078e+01
8.467970000000000255e+02 1.400239999999999974e+01
8.337409999999999854e+02 1.397509999999999941e+01
8.244850000000000136e+02 1.400200000000000067e+01
8.224750000000000227e+02 1.399169999999999980e+01
8.253869999999999436e+02 1.398240000000000016e+01
8.338179999999999836e+02 1.400709999999999944e+01
8.325330000000000155e+02 1.399339999999999939e+01
8.159690000000000509e+02 1.398939999999999984e+01
8.220969999999999800e+02 1.400459999999999994e+01
8.346979999999999791e+02 1.398460000000000036e+01
8.319109999999999445e+02 1.398639999999999972e+01
8.250220000000000482e+02 1.399709999999999965e+01
8.243189999999999600e+02 1.397770000000000046e+01
8.274500000000000455e+02 1.398670000000000080e+01
8.292010000000000218e+02 1.399290000000000056e+01
8.322010000000000218e+02 1.397419999999999973e+01
8.361829999999999927e+02 1.399380000000000024e+01
8.286509999999999536e+02 1.399370000000000047e+01
8.208110000000000355e+02 1.397359999999999935e+01
8.301490000000000009e+02 1.399939999999999962e+01
8.406200000000000045e+02 1.399050000000000082e+01
8.235320000000000391e+02 1.397940000000000005e+01
8.229220000000000255e+02 1.400580000000000069e+01
8.464210000000000491e+02 1.398479999999999990e+01
8.406169999999999618e+02 1.398739999999999917e+01
8.251200000000000045e+02 1.400769999999999982e+01
8.324070000000000391e+02 1.398470000000000013e+01
8.325069999999999482e+02 1.398799999999999955e+01
8.202089999999999463e+02 1.399360000000000070e+01
8.238410000000000082e+02 1.398140000000000072e+01
8.302970000000000255e+02 1.399189999999999934e+01
8.294160000000000537e+02 1.399510000000000076e+01
8.300969999999999800e+02 1.398450000000000060e+01
8.365240000000000009e+02 1.399230000000000018e+01
8.278590000000000373e+02 1.399179999999999957e+01
8.266240000000000236e+02 1.398349999999999937e+01
8.381219999999999573e+02 1.399530000000000030e+01
8.301409999999999627e+02 1.398980000000000068e+01
8.172870000000000346e+02 1.398099999999999987e+01
8.361459999999999582e+02 1.400019999999999953e+01
8.459859999999999900e+02 1.398199999999999932e+01
8.287799999999999727e+02 1.398179999999999978e+01
8.304510000000000218e+02 1.400520000000000032e+01
8.342329999999999472e+02 1.397519999999999918e+01
8.243440000000000509e+02 1.398789999999999978e+01
8.203780000000000427e+02 1.399859999999999971e+01
8.352029999999999745e+02 1.397250000000000014e+01
8.411520000000000437e+02 1.399499999999999922e+01
8.260660000000000309e+02 1.399959999999999916e+01
8.251059999999999945e+02 1.398099999999999987e+01
8.432110000000000127e+02 1.399699999999999989e+01
8.405760000000000218e+02 1.398869999999999969e+01
8.267820000000000391e+02 1.398049999999999926e+01
8.271480000000000246e+02 1.400179999999999936e+01
8.336870000000000118e+02 1.399440000000000062e+01
8.320299999999999727e+02 1.399370000000000047e+01
8.415579999999999927e+02 1.401069999999999993e+01
8.355979999999999563e+02 1.399290000000000056e+01
8.222119999999999891e+02 1.399319999999999986e+01
8.363189999999999600e+02 1.400670000000000037e+01
8.424089999999999918e+02 1.398450000000000060e+01
8.276789999999999736e+02 1.399310000000000009e+01
8.301639999999999873e+02 1.400409999999999933e+01
8.378139999999999645e+02 1.397160000000000046e+01
8.308769999999999527e+02 1.399300000000000033e+01
8.171670000000000300e+02 1.399499999999999922e+01
8.199070000000000391e+02 1.396700000000000053e+01
8.383469999999999800e+02 1.399910000000000032e+01
8.344829999999999472e+02 1.398760000000000048e+01
8.250030000000000427e+02 1.397930000000000028e+01
8.339349999999999454e+02 1.399890000000000079e+01
8.431230000000000473e+02 1.398639999999999972e+01
8.327140000000000555e+02 1.398470000000000013e+01
8.289640000000000555e+02 1.399440000000000062e+01
8.355979999999999563e+02 1.398259999999999970e+01
8.337279999999999518e+02 1.398590000000000089e+01
8.291390000000000100e+02 1.399590000000000067e+01
8.377150000000000318e+02 1.398629999999999995e+01
8.448550000000000182e+02 1.399499999999999922e+01
8.342839999999999918e+02 1.400099999999999945e+01
8.327269999999999754e+02 1.398390000000000022e+01
8.367939999999999827e+02 1.399479999999999968e+01
8.328070000000000164e+02 1.399409999999999954e+01
8.262329999999999472e+02 1.397719999999999985e+01
8.328160000000000309e+02 1.400079999999999991e+01
8.408509999999999991e+02 1.399300000000000033e+01
8.356079999999999472e+02 1.398329999999999984e+01
8.316499999999999773e+02 1.401089999999999947e+01
8.379489999999999554e+02 1.399119999999999919e+01
8.446399999999999864e+02 1.398859999999999992e+01
8.301689999999999827e+02 1.400900000000000034e+01
8.270299999999999727e+02 1.398680000000000057e+01
8.452039999999999509e+02 1.399329999999999963e+01
8.392569999999999482e+02 1.400459999999999994e+01
8.340819999999999936e+02 1.398370000000000068e+01
8.377160000000000082e+02 1.399670000000000059e+01
8.355109999999999673e+02 1.400060000000000038e+01
8.316109999999999900e+02 1.398189999999999955e+01
8.295760000000000218e+02 1.399259999999999948e+01
8.278229999999999791e+02 1.398649999999999949e+01
8.384579999999999700e+02 1.397589999999999932e+01
8.447770000000000437e+02 1.399869999999999948e+01
8.338980000000000246e+02 1.399119999999999919e+01
8.325359999999999445e+02 1.398099999999999987e+01
8.471130000000000564e+02 1.400539999999999985e+01
8.427709999999999582e+02 1.399060000000000059e+01
8.254089999999999918e+02 1.399239999999999995e+01
8.432920000000000300e+02 1.402510000000000012e+01
8.511050000000000182e+02 1.398279999999999923e+01
8.374579999999999700e+02 1.399629999999999974e+01
8.295399999999999636e+02 1.400820000000000043e+01
8.396459999999999582e+02 1.398109999999999964e+01
8.487380000000000564e+02 1.399959999999999916e+01
8.341169999999999618e+02 1.399949999999999939e+01
8.313949999999999818e+02 1.398569999999999958e+01
8.389990000000000236e+02 1.400259999999999927e+01
8.400579999999999927e+02 1.400120000000000076e+01
8.413940000000000055e+02 1.399269999999999925e+01
8.444020000000000437e+02 1.400420000000000087e+01
8.325960000000000036e+02 1.399060000000000059e+01
8.286970000000000027e+02 1.398470000000000013e+01
8.421219999999999573e+02 1.400109999999999921e+01
8.418250000000000455e+02 1.398620000000000019e+01
8.367039999999999509e+02 1.398709999999999987e+01
8.374080000000000155e+02 1.400430000000000064e+01
8.428970000000000482e+02 1.398259999999999970e+01
8.573659999999999854e+02 1.399740000000000073e+01
8.435570000000000164e+02 1.400849999999999973e+01
8.384289999999999736e+02 1.397789999999999999e+01
8.372680000000000291e+02 1.400050000000000061e+01
8.346140000000000327e+02 1.400150000000000006e+01
8.477809999999999491e+02 1.398419999999999952e+01
8.468540000000000418e+02 1.401099999999999923e+01
8.351480000000000246e+02 1.399949999999999939e+01
8.344349999999999454e+02 1.398910000000000053e+01
8.482770000000000437e+02 1.400450000000000017e+01
8.521299999999999955e+02 1.399310000000000009e+01
8.359220000000000255e+02 1.399029999999999951e+01
8.397219999999999800e+02 1.399610000000000021e+01
8.386730000000000018e+02 1.398399999999999999e+01
8.230760000000000218e+02 1.398969999999999914e+01
8.387000000000000455e+02 1.399859999999999971e+01
8.491670000000000300e+02 1.398840000000000039e+01
8.367089999999999463e+02 1.399499999999999922e+01
8.373709999999999809e+02 1.399830000000000041e+01
8.505090000000000146e+02 1.398359999999999914e+01
8.486490000000000009e+02 1.400469999999999970e+01
8.377060000000000173e+02 1.400680000000000014e+01
8.354059999999999491e+02 1.397969999999999935e+01
8.359479999999999791e+02 1.401200000000000045e+01
8.443319999999999936e+02 1.399370000000000047e+01
8.518609999999999900e+02 1.398380000000000045e+01
8.377580000000000382e+02 1.401280000000000037e+01
8.322450000000000045e+02 1.398659999999999926e+01
8.525599999999999454e+02 1.398889999999999922e+01
8.542609999999999673e+02 1.400549999999999962e+01
8.357259999999999991e+02 1.398910000000000053e+01
8.383930000000000291e+02 1.399690000000000012e+01
8.512780000000000200e+02 1.400169999999999959e+01
8.438899999999999864e+02 1.398509999999999920e+01
8.331150000000000091e+02 1.399649999999999928e+01
8.383060000000000400e+02 1.400070000000000014e+01
8.469669999999999845e+02 1.398879999999999946e+01
8.423269999999999982e+02 1.400479999999999947e+01
8.409139999999999873e+02 1.400309999999999988e+01
8.531520000000000437e+02 1.399150000000000027e+01
8.498210000000000264e+02 1.401360000000000028e+01
8.372590000000000146e+02 1.399929999999999986e+01
8.391520000000000437e+02 1.398859999999999992e+01
8.461760000000000446e+02 1.401379999999999981e+01
8.470869999999999891e+02 1.398559999999999981e+01
8.397319999999999709e+02 1.398879999999999946e+01
8.366979999999999791e+02 1.401140000000000008e+01
8.434400000000000546e+02 1.398210000000000086e+01
8.458049999999999500e+02 1.399660000000000082e+01
8.388310000000000173e+02 1.400650000000000084e+01
8.494080000000000155e+02 1.398659999999999926e+01
8.566820000000000164e+02 1.400079999999999991e+01
8.350359999999999445e+02 1.400009999999999977e+01
8.338830000000000382e+02 1.398959999999999937e+01
8.477619999999999436e+02 1.400210000000000043e+01
8.497240000000000464e+02 1.399510000000000076e+01
8.405969999999999800e+02 1.398709999999999987e+01
8.373519999999999754e+02 1.400120000000000076e+01
8.522250000000000227e+02 1.399200000000000088e+01
8.511989999999999554e+02 1.399230000000000018e+01
8.380449999999999591e+02 1.400949999999999918e+01
8.475259999999999536e+02 1.399160000000000004e+01
8.663750000000000000e+02 1.399349999999999916e+01
8.442870000000000346e+02 1.400590000000000046e+01
8.372069999999999936e+02 1.398830000000000062e+01
8.546109999999999900e+02 1.399980000000000047e+01
8.507699999999999818e+02 1.400680000000000014e+01
8.378120000000000118e+02 1.398579999999999934e+01
8.467269999999999754e+02 1.400220000000000020e+01
8.508859999999999673e+02 1.399810000000000088e+01
8.403619999999999663e+02 1.398380000000000045e+01
8.418179999999999836e+02 1.401089999999999947e+01
8.518139999999999645e+02 1.399810000000000088e+01
8.468099999999999454e+02 1.398739999999999917e+01
8.324099999999999682e+02 1.401030000000000086e+01
8.452110000000000127e+02 1.399109999999999943e+01
8.560789999999999509e+02 1.399310000000000009e+01
8.468819999999999482e+02 1.400929999999999964e+01
8.383559999999999945e+02 1.398760000000000048e+01
8.429470000000000027e+02 1.399760000000000026e+01
8.546799999999999500e+02 1.400820000000000043e+01
8.526449999999999818e+02 1.399029999999999951e+01
8.417549999999999955e+02 1.400280000000000058e+01
8.442939999999999827e+02 1.400309999999999988e+01
8.604919999999999618e+02 1.398789999999999978e+01
8.481309999999999718e+02 1.400430000000000064e+01
8.278970000000000482e+02 1.400329999999999941e+01
8.548160000000000309e+02 1.399210000000000065e+01
8.614510000000000218e+02 1.400549999999999962e+01
8.469619999999999891e+02 1.399520000000000053e+01
8.444420000000000073e+02 1.398939999999999984e+01
8.483780000000000427e+02 1.401399999999999935e+01
8.555009999999999764e+02 1.399460000000000015e+01
8.524759999999999991e+02 1.400189999999999912e+01
8.503060000000000400e+02 1.402740000000000009e+01
8.578260000000000218e+02 1.399029999999999951e+01
8.511319999999999482e+02 1.400360000000000049e+01
8.463700000000000045e+02 1.400740000000000052e+01
8.470380000000000109e+02 1.398029999999999973e+01
8.495220000000000482e+02 1.399990000000000023e+01
8.589030000000000200e+02 1.399579999999999913e+01
8.519310000000000400e+02 1.398399999999999999e+01
8.314009999999999536e+02 1.400489999999999924e+01
8.426290000000000191e+02 1.400070000000000014e+01
8.484189999999999827e+02 1.399370000000000047e+01
8.493500000000000227e+02 1.401079999999999970e+01
8.545800000000000409e+02 1.400079999999999991e+01
8.551009999999999991e+02 1.400040000000000084e+01
8.440420000000000300e+02 1.401360000000000028e+01
8.458179999999999836e+02 1.399189999999999934e+01
8.503450000000000273e+02 1.399579999999999913e+01
8.559239999999999782e+02 1.401050000000000040e+01
8.613239999999999554e+02 1.399160000000000004e+01
8.466810000000000400e+02 1.400799999999999912e+01
8.414950000000000045e+02 1.401200000000000045e+01
8.626680000000000064e+02 1.398530000000000051e+01
8.660829999999999700e+02 1.400559999999999938e+01
8.418529999999999518e+02 1.400270000000000081e+01
8.459180000000000064e+02 1.398869999999999969e+01
8.598869999999999436e+02 1.401239999999999952e+01
8.515090000000000146e+02 1.399849999999999994e+01
8.418450000000000273e+02 1.399290000000000056e+01
8.579700000000000273e+02 1.401229999999999976e+01
8.659800000000000182e+02 1.399169999999999980e+01
8.404030000000000200e+02 1.399319999999999986e+01
8.435639999999999645e+02 1.400949999999999918e+01
8.587309999999999945e+02 1.399109999999999943e+01
8.534249999999999545e+02 1.400280000000000058e+01
8.455349999999999682e+02 1.401089999999999947e+01
8.459400000000000546e+02 1.398760000000000048e+01
8.469360000000000355e+02 1.400389999999999979e+01
8.568630000000000564e+02 1.400859999999999950e+01
8.599550000000000409e+02 1.399099999999999966e+01
8.505059999999999718e+02 1.400779999999999959e+01
8.480579999999999927e+02 1.399660000000000082e+01
8.518840000000000146e+02 1.398399999999999999e+01
8.495220000000000482e+02 1.400830000000000020e+01
8.561810000000000400e+02 1.399499999999999922e+01
8.571670000000000300e+02 1.398939999999999984e+01
8.372219999999999800e+02 1.400810000000000066e+01
8.464840000000000373e+02 1.398719999999999963e+01
8.523500000000000227e+02 1.399290000000000056e+01
8.516280000000000427e+02 1.400990000000000002e+01
8.588120000000000118e+02 1.398670000000000080e+01
8.509890000000000327e+02 1.399789999999999957e+01
8.344310000000000400e+02 1.400520000000000032e+01
8.485929999999999609e+02 1.398499999999999943e+01
8.545470000000000255e+02 1.400629999999999953e+01
8.517770000000000437e+02 1.401030000000000086e+01
8.586539999999999964e+02 1.399660000000000082e+01
8.652219999999999800e+02 1.401919999999999966e+01
8.559099999999999682e+02 1.400580000000000069e+01
8.505330000000000155e+02 1.399269999999999925e+01
8.542069999999999936e+02 1.401280000000000037e+01
8.587459999999999809e+02 1.399549999999999983e+01
8.464349999999999454e+02 1.399130000000000074e+01
8.431979999999999791e+02 1.400799999999999912e+01
8.625099999999999909e+02 1.398889999999999922e+01
8.561449999999999818e+02 1.399699999999999989e+01
8.472039999999999509e+02 1.401350000000000051e+01
8.562630000000000337e+02 1.399220000000000041e+01
8.602100000000000364e+02 1.400629999999999953e+01
8.556989999999999554e+02 1.401379999999999981e+01
8.542749999999999773e+02 1.399269999999999925e+01
8.560750000000000455e+02 1.401420000000000066e+01
8.545000000000000000e+02 1.400900000000000034e+01
8.498999999999999773e+02 1.398939999999999984e+01
8.574089999999999918e+02 1.401229999999999976e+01
8.637789999999999964e+02 1.399920000000000009e+01
8.513390000000000555e+02 1.399269999999999925e+01
8.403429999999999609e+02 1.401559999999999917e+01
8.597999999999999545e+02 1.399890000000000079e+01
8.669180000000000064e+02 1.399859999999999971e+01
8.552659999999999627e+02 1.401149999999999984e+01
8.495829999999999700e+02 1.399469999999999992e+01
8.595149999999999864e+02 1.400290000000000035e+01
8.639669999999999845e+02 1.401430000000000042e+01
8.577179999999999609e+02 1.400140000000000029e+01
8.536810000000000400e+02 1.401019999999999932e+01
8.516119999999999663e+02 1.400839999999999996e+01
8.531849999999999454e+02 1.399140000000000050e+01
8.609389999999999645e+02 1.401179999999999914e+01
8.614829999999999472e+02 1.401110000000000078e+01
8.577899999999999636e+02 1.399579999999999913e+01
8.551710000000000491e+02 1.402120000000000033e+01
8.463160000000000309e+02 1.399639999999999951e+01
8.542390000000000327e+02 1.398620000000000019e+01
8.609139999999999873e+02 1.401810000000000045e+01
8.635900000000000318e+02 1.398750000000000071e+01
8.500910000000000082e+02 1.399430000000000085e+01
8.438220000000000027e+02 1.400779999999999959e+01
8.580940000000000509e+02 1.398799999999999955e+01
8.562799999999999727e+02 1.400590000000000046e+01
8.567680000000000291e+02 1.401229999999999976e+01
8.639009999999999536e+02 1.399849999999999994e+01
8.658509999999999991e+02 1.401159999999999961e+01
8.609149999999999636e+02 1.400880000000000081e+01
8.546979999999999791e+02 1.399460000000000015e+01
8.539859999999999900e+02 1.400719999999999921e+01
8.613369999999999891e+02 1.400019999999999953e+01
8.702870000000000346e+02 1.399409999999999954e+01
8.571970000000000027e+02 1.401459999999999972e+01
8.444800000000000182e+02 1.400200000000000067e+01
8.647799999999999727e+02 1.399830000000000041e+01
8.692809999999999491e+02 1.401459999999999972e+01
8.573550000000000182e+02 1.399300000000000033e+01
8.533390000000000555e+02 1.400019999999999953e+01
8.631799999999999500e+02 1.401389999999999958e+01
8.660420000000000300e+02 1.398879999999999946e+01
8.458220000000000027e+02 1.400430000000000064e+01
8.492749999999999773e+02 1.400559999999999938e+01
8.640009999999999764e+02 1.398339999999999961e+01
8.606879999999999882e+02 1.400830000000000020e+01
8.553590000000000373e+02 1.400489999999999924e+01
8.701069999999999709e+02 1.399290000000000056e+01
8.705489999999999782e+02 1.401679999999999993e+01
8.582440000000000282e+02 1.400459999999999994e+01
8.625420000000000300e+02 1.399699999999999989e+01
8.631409999999999627e+02 1.401260000000000083e+01
8.568070000000000164e+02 1.399579999999999913e+01
8.544840000000000373e+02 1.399770000000000003e+01
8.668700000000000045e+02 1.401089999999999947e+01
8.657759999999999536e+02 1.399799999999999933e+01
8.568319999999999936e+02 1.400719999999999921e+01
8.611150000000000091e+02 1.401459999999999972e+01
8.749700000000000273e+02 1.400360000000000049e+01
8.647870000000000346e+02 1.401479999999999926e+01
8.535149999999999864e+02 1.401479999999999926e+01
8.624719999999999800e+02 1.400079999999999991e+01
8.671209999999999809e+02 1.401500000000000057e+01
8.532999999999999545e+02 1.401009999999999955e+01
8.491749999999999545e+02 1.399510000000000076e+01
8.752480000000000473e+02 1.401490000000000080e+01
8.668460000000000036e+02 1.399709999999999965e+01
8.493940000000000055e+02 1.399639999999999951e+01
8.611399999999999864e+02 1.402549999999999919e+01
8.693379999999999654e+02 1.399399999999999977e+01
8.603429999999999609e+02 1.400420000000000087e+01
8.568440000000000509e+02 1.401909999999999989e+01
8.678669999999999618e+02 1.399230000000000018e+01
8.709950000000000045e+02 1.401130000000000031e+01
8.576029999999999518e+02 1.401820000000000022e+01
8.587459999999999809e+02 1.400300000000000011e+01
8.769470000000000027e+02 1.401820000000000022e+01
8.675220000000000482e+02 1.401440000000000019e+01
8.561879999999999882e+02 1.400290000000000035e+01
8.638930000000000291e+02 1.401629999999999932e+01
8.683139999999999645e+02 1.400719999999999921e+01
8.588680000000000518e+02 1.400060000000000038e+01
8.515700000000000500e+02 1.401409999999999911e+01
8.658289999999999509e+02 1.399900000000000055e+01
8.756530000000000200e+02 1.400150000000000006e+01
8.598550000000000182e+02 1.402280000000000015e+01
8.607409999999999854e+02 1.399959999999999916e+01
8.820900000000000318e+02 1.400990000000000002e+01
8.731599999999999682e+02 1.402730000000000032e+01
8.638170000000000073e+02 1.399360000000000070e+01
8.642269999999999754e+02 1.401619999999999955e+01
8.604500000000000455e+02 1.401810000000000045e+01
8.674690000000000509e+02 1.399680000000000035e+01
8.802450000000000045e+02 1.402260000000000062e+01
8.744070000000000391e+02 1.400820000000000043e+01
8.678970000000000482e+02 1.399980000000000047e+01
8.596910000000000309e+02 1.401159999999999961e+01
8.628279999999999745e+02 1.400559999999999938e+01
8.764180000000000064e+02 1.400450000000000017e+01
8.679199999999999591e+02 1.401270000000000060e+01
8.513339999999999463e+02 1.400280000000000058e+01
8.620910000000000082e+02 1.400459999999999994e+01
8.666879999999999882e+02 1.401399999999999935e+01
8.682350000000000136e+02 1.400290000000000035e+01
8.669279999999999973e+02 1.400799999999999912e+01
8.514220000000000255e+02 1.401229999999999976e+01
8.535529999999999973e+02 1.399619999999999997e+01
8.684180000000000064e+02 1.401319999999999943e+01
8.712309999999999945e+02 1.401210000000000022e+01
8.626950000000000500e+02 1.399109999999999943e+01
8.586950000000000500e+02 1.401900000000000013e+01
8.739610000000000127e+02 1.400900000000000034e+01
8.719859999999999900e+02 1.400099999999999945e+01
8.658350000000000364e+02 1.402999999999999936e+01
8.666440000000000055e+02 1.400360000000000049e+01
8.607319999999999709e+02 1.400229999999999997e+01
8.561580000000000155e+02 1.401890000000000036e+01
8.651050000000000182e+02 1.399840000000000018e+01
8.652519999999999527e+02 1.401009999999999955e+01
8.655489999999999782e+02 1.402030000000000065e+01
8.763970000000000482e+02 1.400079999999999991e+01
8.730750000000000455e+02 1.400880000000000081e+01
8.662210000000000036e+02 1.401089999999999947e+01
8.672190000000000509e+02 1.399910000000000032e+01
8.666810000000000400e+02 1.401730000000000054e+01
8.759020000000000437e+02 1.401699999999999946e+01
8.846079999999999472e+02 1.400450000000000017e+01
8.680159999999999627e+02 1.401950000000000074e+01
8.642219999999999800e+02 1.400590000000000046e+01
8.676100000000000136e+02 1.399460000000000015e+01
8.759450000000000500e+02 1.402779999999999916e+01
8.699890000000000327e+02 1.400000000000000000e+01
8.540209999999999582e+02 1.400339999999999918e+01
8.664009999999999536e+02 1.402800000000000047e+01
8.806939999999999600e+02 1.399269999999999925e+01
8.708089999999999691e+02 1.401140000000000008e+01
8.649589999999999463e+02 1.401759999999999984e+01
8.718529999999999518e+02 1.399569999999999936e+01
8.787259999999999991e+02 1.401169999999999938e+01
8.714260000000000446e+02 1.401329999999999920e+01
8.619869999999999663e+02 1.399820000000000064e+01
8.694389999999999645e+02 1.401299999999999990e+01
8.779049999999999727e+02 1.400580000000000069e+01
8.723419999999999845e+02 1.399740000000000073e+01
8.603920000000000528e+02 1.401559999999999917e+01
8.634239999999999782e+02 1.400179999999999936e+01
8.795839999999999463e+02 1.399939999999999962e+01
8.781369999999999436e+02 1.401999999999999957e+01
8.728980000000000246e+02 1.399770000000000003e+01
8.734710000000000036e+02 1.400220000000000020e+01
8.679420000000000073e+02 1.401919999999999966e+01
8.653469999999999800e+02 1.399319999999999986e+01
8.829299999999999500e+02 1.401149999999999984e+01
8.768669999999999618e+02 1.402030000000000065e+01
8.620180000000000291e+02 1.399670000000000059e+01
8.722599999999999909e+02 1.401759999999999984e+01
8.797390000000000327e+02 1.401099999999999923e+01
8.739160000000000537e+02 1.399579999999999913e+01
8.680789999999999509e+02 1.401609999999999978e+01
8.705209999999999582e+02 1.400839999999999996e+01
8.770529999999999973e+02 1.400919999999999987e+01
8.825069999999999482e+02 1.402669999999999995e+01
8.753239999999999554e+02 1.401449999999999996e+01
8.679099999999999682e+02 1.400910000000000011e+01
8.732140000000000555e+02 1.401370000000000005e+01
8.709220000000000255e+02 1.400290000000000035e+01
8.647210000000000036e+02 1.400849999999999973e+01
8.747580000000000382e+02 1.401520000000000010e+01
8.818350000000000364e+02 1.400409999999999933e+01
8.670639999999999645e+02 1.401520000000000010e+01
8.643980000000000246e+02 1.401740000000000030e+01
8.776660000000000537e+02 1.399060000000000059e+01
8.787699999999999818e+02 1.401769999999999960e+01
8.713540000000000418e+02 1.401260000000000083e+01
8.722279999999999518e+02 1.399089999999999989e+01
8.781399999999999864e+02 1.402439999999999998e+01
8.781330000000000382e+02 1.400409999999999933e+01
8.689880000000000564e+02 1.400019999999999953e+01
8.664779999999999518e+02 1.402100000000000080e+01
8.756829999999999927e+02 1.399719999999999942e+01
8.801159999999999854e+02 1.400259999999999927e+01
8.671169999999999618e+02 1.401789999999999914e+01
8.619070000000000391e+02 1.400350000000000072e+01
8.780979999999999563e+02 1.401500000000000057e+01
8.821219999999999573e+02 1.401839999999999975e+01
8.711069999999999709e+02 1.399959999999999916e+01
8.645289999999999964e+02 1.401379999999999981e+01
8.721000000000000227e+02 1.401640000000000086e+01
8.801979999999999791e+02 1.400079999999999991e+01
8.798319999999999936e+02 1.401660000000000039e+01
8.724170000000000300e+02 1.400530000000000008e+01
8.673369999999999891e+02 1.399450000000000038e+01
8.669500000000000455e+02 1.402539999999999942e+01
8.801599999999999682e+02 1.400280000000000058e+01
8.863859999999999673e+02 1.399390000000000001e+01
8.723640000000000327e+02 1.402040000000000042e+01
8.670890000000000555e+02 1.399200000000000088e+01
8.718250000000000455e+02 1.401030000000000086e+01
8.770610000000000355e+02 1.402480000000000082e+01
8.773680000000000518e+02 1.400220000000000020e+01
8.739180000000000064e+02 1.401740000000000030e+01
8.680130000000000337e+02 1.401919999999999966e+01
8.730320000000000391e+02 1.401169999999999938e+01
8.828010000000000446e+02 1.402219999999999978e+01
8.829729999999999563e+02 1.401600000000000001e+01
8.704389999999999645e+02 1.400740000000000052e+01
8.709049999999999727e+02 1.401950000000000074e+01
8.752939999999999827e+02 1.401660000000000039e+01
8.738830000000000382e+02 1.401600000000000001e+01
8.767749999999999773e+02 1.403030000000000044e+01
8.802820000000000391e+02 1.401679999999999993e+01
8.778609999999999900e+02 1.401570000000000071e+01
8.711169999999999618e+02 1.402599999999999980e+01
8.633350000000000364e+02 1.399959999999999916e+01
8.764149999999999636e+02 1.401169999999999938e+01
8.859859999999999900e+02 1.402309999999999945e+01
8.791430000000000291e+02 1.399569999999999936e+01
8.732440000000000282e+02 1.401600000000000001e+01
8.761950000000000500e+02 1.401399999999999935e+01
8.775119999999999436e+02 1.399329999999999963e+01
8.766059999999999945e+02 1.402100000000000080e+01
8.875339999999999918e+02 1.401350000000000051e+01
8.855860000000000127e+02 1.400500000000000078e+01
8.699360000000000355e+02 1.402740000000000009e+01
8.714909999999999854e+02 1.401379999999999981e+01
8.820869999999999891e+02 1.401849999999999952e+01
8.779360000000000355e+02 1.403689999999999927e+01
8.766620000000000346e+02 1.401999999999999957e+01
8.831649999999999636e+02 1.402399999999999913e+01
8.871630000000000109e+02 1.402919999999999945e+01
8.706849999999999454e+02 1.400760000000000005e+01
8.734950000000000045e+02 1.401759999999999984e+01
8.878460000000000036e+02 1.401919999999999966e+01
8.876779999999999973e+02 1.399220000000000041e+01
8.794099999999999682e+02 1.401249999999999929e+01
8.735789999999999509e+02 1.401069999999999993e+01
8.810019999999999527e+02 1.398569999999999958e+01
8.920850000000000364e+02 1.402650000000000041e+01
8.745539999999999736e+02 1.400239999999999974e+01
8.666380000000000337e+02 1.400070000000000014e+01
8.809980000000000473e+02 1.402940000000000076e+01
8.869500000000000455e+02 1.400600000000000023e+01
8.765470000000000255e+02 1.400760000000000005e+01
8.700040000000000191e+02 1.401679999999999993e+01
8.797250000000000227e+02 1.400300000000000011e+01
8.837110000000000127e+02 1.401800000000000068e+01
8.817469999999999573e+02 1.402570000000000050e+01
8.811879999999999882e+02 1.400719999999999921e+01
8.732469999999999573e+02 1.401750000000000007e+01
8.755850000000000364e+02 1.401529999999999987e+01
8.834529999999999745e+02 1.400189999999999912e+01
8.870710000000000264e+02 1.402480000000000082e+01
8.826009999999999991e+02 1.401929999999999943e+01
8.761359999999999673e+02 1.400409999999999933e+01
8.747229999999999563e+02 1.402560000000000073e+01
8.804279999999999973e+02 1.400420000000000087e+01
8.817279999999999518e+02 1.400150000000000006e+01
8.826530000000000200e+02 1.402929999999999922e+01
8.889940000000000282e+02 1.400159999999999982e+01
8.796330000000000382e+02 1.401299999999999990e+01
8.686000000000000227e+02 1.402740000000000009e+01
8.833940000000000055e+02 1.400300000000000011e+01
8.928890000000000100e+02 1.401900000000000013e+01
8.785220000000000482e+02 1.402180000000000071e+01
8.751960000000000264e+02 1.401079999999999970e+01
8.832889999999999873e+02 1.402280000000000015e+01
8.891190000000000282e+02 1.401590000000000025e+01
8.831559999999999491e+02 1.400709999999999944e+01
8.733390000000000555e+02 1.401769999999999960e+01
8.817590000000000146e+02 1.401340000000000074e+01
8.916950000000000500e+02 1.400990000000000002e+01
8.841710000000000491e+02 1.401890000000000036e+01
8.808500000000000227e+02 1.400949999999999918e+01
8.822699999999999818e+02 1.401099999999999923e+01
8.828210000000000264e+02 1.402570000000000050e+01
8.894389999999999645e+02 1.401040000000000063e+01
8.922050000000000409e+02 1.401919999999999966e+01
8.783310000000000173e+02 1.402689999999999948e+01
8.770430000000000064e+02 1.400130000000000052e+01
8.841319999999999482e+02 1.402229999999999954e+01
8.845869999999999891e+02 1.402229999999999954e+01
8.812019999999999982e+02 1.400440000000000040e+01
8.807670000000000528e+02 1.402950000000000053e+01
8.877509999999999764e+02 1.401549999999999940e+01
8.871649999999999636e+02 1.400309999999999988e+01
8.760230000000000246e+02 1.402309999999999945e+01
8.749990000000000236e+02 1.400479999999999947e+01
8.912549999999999955e+02 1.400440000000000040e+01
8.879080000000000155e+02 1.402420000000000044e+01
8.685249999999999773e+02 1.400549999999999962e+01
8.800280000000000200e+02 1.400699999999999967e+01
8.938650000000000091e+02 1.401640000000000086e+01
8.801100000000000136e+02 1.399959999999999916e+01
8.720009999999999764e+02 1.401149999999999984e+01
8.902690000000000055e+02 1.401399999999999935e+01
8.948329999999999700e+02 1.399579999999999913e+01
8.737340000000000373e+02 1.402030000000000065e+01
8.752469999999999573e+02 1.401960000000000051e+01
8.880119999999999436e+02 1.399990000000000023e+01
8.855049999999999955e+02 1.402740000000000009e+01
8.825299999999999727e+02 1.401559999999999917e+01
8.930520000000000209e+02 1.400949999999999918e+01
8.931979999999999791e+02 1.404229999999999912e+01
8.828609999999999900e+02 1.401559999999999917e+01
8.745190000000000055e+02 1.401570000000000071e+01
8.813269999999999982e+02 1.403260000000000041e+01
8.931739999999999782e+02 1.400880000000000081e+01
8.892329999999999472e+02 1.401859999999999928e+01
8.787110000000000127e+02 1.402430000000000021e+01
8.884539999999999509e+02 1.401050000000000040e+01
9.053740000000000236e+02 1.402180000000000071e+01
8.865069999999999482e+02 1.401970000000000027e+01
8.788160000000000309e+02 1.401069999999999993e+01
8.959109999999999445e+02 1.402079999999999949e+01
8.896509999999999536e+02 1.401740000000000030e+01
8.785900000000000318e+02 1.401019999999999932e+01
8.888799999999999955e+02 1.402250000000000085e+01
9.011420000000000528e+02 1.401629999999999932e+01
8.993049999999999500e+02 1.401640000000000086e+01
8.786699999999999591e+02 1.403850000000000087e+01
8.807780000000000200e+02 1.400970000000000049e+01
8.925760000000000218e+02 1.401430000000000042e+01
8.869809999999999945e+02 1.403609999999999935e+01
8.860109999999999673e+02 1.400530000000000008e+01
8.931159999999999854e+02 1.402730000000000032e+01
8.957140000000000555e+02 1.403570000000000029e+01
8.868189999999999600e+02 1.401190000000000069e+01
8.866870000000000118e+02 1.402929999999999922e+01
8.827910000000000537e+02 1.402030000000000065e+01
8.788880000000000337e+02 1.400440000000000040e+01
8.991430000000000291e+02 1.402449999999999974e+01
8.964299999999999500e+02 1.401510000000000034e+01
8.812960000000000491e+02 1.400970000000000049e+01
8.935019999999999527e+02 1.402420000000000044e+01
8.980610000000000355e+02 1.400670000000000037e+01
8.884550000000000409e+02 1.400810000000000066e+01
8.833089999999999691e+02 1.402510000000000012e+01
8.895760000000000218e+02 1.400730000000000075e+01
8.960320000000000391e+02 1.401570000000000071e+01
8.930829999999999700e+02 1.402810000000000024e+01
8.935320000000000391e+02 1.400089999999999968e+01
8.901699999999999591e+02 1.401759999999999984e+01
8.825549999999999500e+02 1.402430000000000021e+01
8.916580000000000155e+02 1.399859999999999971e+01
9.046000000000000227e+02 1.403149999999999942e+01
8.900990000000000464e+02 1.402020000000000088e+01
8.862450000000000045e+02 1.400329999999999941e+01
8.916889999999999645e+02 1.403020000000000067e+01
8.906960000000000264e+02 1.401510000000000034e+01
8.848509999999999991e+02 1.401609999999999978e+01
8.981340000000000146e+02 1.402619999999999933e+01
8.987459999999999809e+02 1.400999999999999979e+01
8.800869999999999891e+02 1.401229999999999976e+01
8.865950000000000273e+02 1.402020000000000088e+01
8.991559999999999491e+02 1.400970000000000049e+01
8.922809999999999491e+02 1.401750000000000007e+01
8.847730000000000246e+02 1.402319999999999922e+01
8.902670000000000528e+02 1.400929999999999964e+01
8.888920000000000528e+02 1.402289999999999992e+01
8.897730000000000246e+02 1.402350000000000030e+01
8.973509999999999991e+02 1.400680000000000014e+01
8.934170000000000300e+02 1.402769999999999939e+01
8.894160000000000537e+02 1.401720000000000077e+01
8.898750000000000000e+02 1.400849999999999973e+01
8.989220000000000255e+02 1.403529999999999944e+01
9.117609999999999673e+02 1.401570000000000071e+01
8.954360000000000355e+02 1.401950000000000074e+01
8.858540000000000418e+02 1.403989999999999938e+01
8.959239999999999782e+02 1.401159999999999961e+01
8.923690000000000282e+02 1.402200000000000024e+01
8.801680000000000064e+02 1.402919999999999945e+01
8.866430000000000291e+02 1.400290000000000035e+01
8.993619999999999663e+02 1.401900000000000013e+01
8.965430000000000064e+02 1.401989999999999981e+01
8.924389999999999645e+02 1.400360000000000049e+01
8.854199999999999591e+02 1.402439999999999998e+01
8.906549999999999727e+02 1.401999999999999957e+01
9.037930000000000064e+02 1.401270000000000060e+01
8.956150000000000091e+02 1.403430000000000000e+01
8.875969999999999800e+02 1.401829999999999998e+01
8.908659999999999854e+02 1.401149999999999984e+01
9.009510000000000218e+02 1.403359999999999985e+01
9.015919999999999845e+02 1.401679999999999993e+01
8.919519999999999982e+02 1.402149999999999963e+01
8.885829999999999700e+02 1.404170000000000051e+01
8.878500000000000227e+02 1.399920000000000009e+01
8.874840000000000373e+02 1.402169999999999916e+01
8.933360000000000127e+02 1.403389999999999915e+01
9.017999999999999545e+02 1.400680000000000014e+01
9.011970000000000027e+02 1.403490000000000038e+01
8.935059999999999718e+02 1.402379999999999960e+01
8.892780000000000200e+02 1.401069999999999993e+01
8.936599999999999682e+02 1.402779999999999916e+01
9.006299999999999955e+02 1.401679999999999993e+01
8.886820000000000164e+02 1.401120000000000054e+01
8.725289999999999964e+02 1.402529999999999966e+01
8.956649999999999636e+02 1.401299999999999990e+01
9.025099999999999909e+02 1.401159999999999961e+01
8.900090000000000146e+02 1.402650000000000041e+01
8.881059999999999945e+02 1.401050000000000040e+01
9.037730000000000246e+02 1.401900000000000013e+01
9.030729999999999791e+02 1.403240000000000087e+01
8.919850000000000136e+02 1.400890000000000057e+01
8.916589999999999918e+02 1.402810000000000024e+01
9.000710000000000264e+02 1.403040000000000020e+01
8.956440000000000055e+02 1.400350000000000072e+01
8.800960000000000036e+02 1.403149999999999942e+01
8.985149999999999864e+02 1.401699999999999946e+01
9.096299999999999955e+02 1.400120000000000076e+01
8.857980000000000018e+02 1.403139999999999965e+01
8.894389999999999645e+02 1.401769999999999960e+01
9.044909999999999854e+02 1.401590000000000025e+01
8.967910000000000537e+02 1.403190000000000026e+01
8.944750000000000227e+02 1.401679999999999993e+01
9.010339999999999918e+02 1.402079999999999949e+01
8.917419999999999618e+02 1.402880000000000038e+01
8.846549999999999727e+02 1.401730000000000054e+01
9.015330000000000155e+02 1.402640000000000065e+01
9.103260000000000218e+02 1.402720000000000056e+01
9.016559999999999491e+02 1.401249999999999929e+01
8.921109999999999900e+02 1.402229999999999954e+01
8.941670000000000300e+02 1.402299999999999969e+01
9.056100000000000136e+02 1.400760000000000005e+01
8.979779999999999518e+02 1.403180000000000049e+01
8.737910000000000537e+02 1.401980000000000004e+01
8.856870000000000118e+02 1.400290000000000035e+01
9.032590000000000146e+02 1.403730000000000011e+01
8.955919999999999845e+02 1.400869999999999926e+01
8.933590000000000373e+02 1.401699999999999946e+01
9.078569999999999709e+02 1.403930000000000078e+01
9.043469999999999800e+02 1.401399999999999935e+01
8.974170000000000300e+02 1.402630000000000088e+01
9.026109999999999900e+02 1.403200000000000003e+01
9.002469999999999573e+02 1.401440000000000019e+01
8.987319999999999709e+02 1.402570000000000050e+01
8.959109999999999445e+02 1.402219999999999978e+01
8.843210000000000264e+02 1.400619999999999976e+01
8.909299999999999500e+02 1.402280000000000015e+01
8.944959999999999809e+02 1.402340000000000053e+01
9.008619999999999663e+02 1.401679999999999993e+01
9.111209999999999809e+02 1.403340000000000032e+01
8.970280000000000200e+02 1.402009999999999934e+01
8.972849999999999682e+02 1.401159999999999961e+01
9.017140000000000555e+02 1.403299999999999947e+01
8.953429999999999609e+02 1.400849999999999973e+01
8.880879999999999654e+02 1.401120000000000054e+01
8.984009999999999536e+02 1.402919999999999945e+01
9.076589999999999918e+02 1.399939999999999962e+01
8.985289999999999964e+02 1.402389999999999937e+01
8.988590000000000373e+02 1.403149999999999942e+01
9.116420000000000528e+02 1.400830000000000020e+01
9.027899999999999636e+02 1.402979999999999983e+01
8.894930000000000518e+02 1.402340000000000053e+01
9.046100000000000136e+02 1.401040000000000063e+01
9.158819999999999482e+02 1.402940000000000076e+01
8.982069999999999936e+02 1.402619999999999933e+01
9.013369999999999891e+02 1.402250000000000085e+01
9.086770000000000209e+02 1.403240000000000087e+01
9.000650000000000546e+02 1.401950000000000074e+01
8.955180000000000291e+02 1.402180000000000071e+01
9.031019999999999754e+02 1.403539999999999921e+01
9.134779999999999518e+02 1.401670000000000016e+01
9.005449999999999591e+02 1.401919999999999966e+01
8.949230000000000018e+02 1.402740000000000009e+01
9.006459999999999582e+02 1.400619999999999976e+01
9.027450000000000045e+02 1.402669999999999995e+01
9.056269999999999527e+02 1.403120000000000012e+01
9.100130000000000337e+02 1.401319999999999943e+01
9.108029999999999973e+02 1.403700000000000081e+01
9.012190000000000509e+02 1.402510000000000012e+01
8.951810000000000400e+02 1.400900000000000034e+01
9.021929999999999836e+02 1.403069999999999951e+01
9.122490000000000236e+02 1.401440000000000019e+01
9.022759999999999536e+02 1.401389999999999958e+01
8.866979999999999791e+02 1.403320000000000078e+01
9.022939999999999827e+02 1.401149999999999984e+01
9.144439999999999600e+02 1.401800000000000068e+01
9.008070000000000164e+02 1.403369999999999962e+01
9.029600000000000364e+02 1.401239999999999952e+01
9.080860000000000127e+02 1.402410000000000068e+01
8.980529999999999973e+02 1.402790000000000070e+01
8.971159999999999854e+02 1.400680000000000014e+01
9.165330000000000155e+02 1.402630000000000088e+01
9.087849999999999682e+02 1.402420000000000044e+01
8.940810000000000173e+02 1.401140000000000008e+01
9.005750000000000455e+02 1.403689999999999927e+01
9.108940000000000055e+02 1.402139999999999986e+01
9.076539999999999964e+02 1.400999999999999979e+01
8.955190000000000055e+02 1.403449999999999953e+01
9.021770000000000209e+02 1.401360000000000028e+01
9.148869999999999436e+02 1.401789999999999914e+01
9.066730000000000018e+02 1.403960000000000008e+01
9.039479999999999791e+02 1.401350000000000051e+01
9.042580000000000382e+02 1.402510000000000012e+01
9.003809999999999718e+02 1.403129999999999988e+01
8.973650000000000091e+02 1.400699999999999967e+01
9.055739999999999554e+02 1.402089999999999925e+01
9.126870000000000118e+02 1.401789999999999914e+01
9.052000000000000455e+02 1.400539999999999985e+01
8.936159999999999854e+02 1.402289999999999992e+01
9.053089999999999691e+02 1.401839999999999975e+01
9.139900000000000091e+02 1.401769999999999960e+01
9.076180000000000518e+02 1.403379999999999939e+01
9.090380000000000109e+02 1.401890000000000036e+01
9.042930000000000064e+02 1.401449999999999996e+01
8.997119999999999891e+02 1.403100000000000058e+01
9.061889999999999645e+02 1.401619999999999955e+01
9.091589999999999918e+02 1.402130000000000010e+01
9.082609999999999673e+02 1.403710000000000058e+01
9.056639999999999873e+02 1.400609999999999999e+01
9.009640000000000555e+02 1.402800000000000047e+01
9.170149999999999864e+02 1.403539999999999921e+01
9.160560000000000400e+02 1.400740000000000052e+01
9.008160000000000309e+02 1.404059999999999953e+01
9.081680000000000064e+02 1.402890000000000015e+01
9.138899999999999864e+02 1.401379999999999981e+01
8.933200000000000500e+02 1.403570000000000029e+01
9.043060000000000400e+02 1.402250000000000085e+01
9.136130000000000564e+02 1.401999999999999957e+01
9.071549999999999727e+02 1.403819999999999979e+01
9.055149999999999864e+02 1.401900000000000013e+01
8.997060000000000173e+02 1.401619999999999955e+01
8.972559999999999718e+02 1.402880000000000038e+01
9.118799999999999955e+02 1.401379999999999981e+01
9.072849999999999682e+02 1.402800000000000047e+01
9.041870000000000118e+02 1.403960000000000008e+01
9.170130000000000337e+02 1.401829999999999998e+01
9.171380000000000337e+02 1.403470000000000084e+01
9.000380000000000109e+02 1.402999999999999936e+01
9.047240000000000464e+02 1.400779999999999959e+01
9.121169999999999618e+02 1.403340000000000032e+01
9.161989999999999554e+02 1.402599999999999980e+01
9.070249999999999773e+02 1.401350000000000051e+01
8.999569999999999936e+02 1.403640000000000043e+01
9.065339999999999918e+02 1.401720000000000077e+01
9.109959999999999809e+02 1.402089999999999925e+01
9.157999999999999545e+02 1.404540000000000077e+01
9.194030000000000200e+02 1.402510000000000012e+01
9.114980000000000473e+02 1.403200000000000003e+01
9.027259999999999991e+02 1.403619999999999912e+01
9.075359999999999445e+02 1.401619999999999955e+01
9.188640000000000327e+02 1.402480000000000082e+01
9.110610000000000355e+02 1.402350000000000030e+01
8.921449999999999818e+02 1.401459999999999972e+01
9.023150000000000546e+02 1.402480000000000082e+01
9.113619999999999663e+02 1.402299999999999969e+01
9.107459999999999809e+02 1.401960000000000051e+01
9.060890000000000555e+02 1.403289999999999971e+01
9.175009999999999764e+02 1.403190000000000026e+01
9.172430000000000518e+02 1.403120000000000012e+01
9.066609999999999445e+02 1.404310000000000080e+01
9.096810000000000400e+02 1.402699999999999925e+01
9.200090000000000146e+02 1.402430000000000021e+01
9.159589999999999463e+02 1.403700000000000081e+01
9.065069999999999482e+02 1.401069999999999993e+01
9.050119999999999436e+02 1.402640000000000065e+01
9.057619999999999436e+02 1.404129999999999967e+01
9.123200000000000500e+02 1.402020000000000088e+01
9.175280000000000200e+02 1.404359999999999964e+01
9.170119999999999436e+02 1.403340000000000032e+01
9.103110000000000355e+02 1.401040000000000063e+01
9.110349999999999682e+02 1.403289999999999971e+01
9.111319999999999482e+02 1.401909999999999989e+01
9.110099999999999909e+02 1.401459999999999972e+01
9.209550000000000409e+02 1.403810000000000002e+01
9.169629999999999654e+02 1.402590000000000003e+01
9.055919999999999845e+02 1.402929999999999922e+01
9.114930000000000518e+02 1.403989999999999938e+01
9.091290000000000191e+02 1.402159999999999940e+01
9.038379999999999654e+02 1.403139999999999965e+01
9.192259999999999991e+02 1.403989999999999938e+01
9.223310000000000173e+02 1.401919999999999966e+01
9.102809999999999491e+02 1.403110000000000035e+01
9.097649999999999864e+02 1.403289999999999971e+01
9.178830000000000382e+02 1.400999999999999979e+01
9.117329999999999472e+02 1.403940000000000055e+01
9.007250000000000227e+02 1.403170000000000073e+01
9.182899999999999636e+02 1.401260000000000083e+01
9.154389999999999645e+02 1.405359999999999943e+01
9.078079999999999927e+02 1.402829999999999977e+01
9.165140000000000100e+02 1.402679999999999971e+01
9.284470000000000027e+02 1.404579999999999984e+01
9.146009999999999991e+02 1.402200000000000024e+01
9.099679999999999609e+02 1.402870000000000061e+01
9.179479999999999791e+02 1.403630000000000067e+01
9.175159999999999627e+02 1.402030000000000065e+01
9.045090000000000146e+02 1.402870000000000061e+01
9.074470000000000027e+02 1.403159999999999918e+01
9.244859999999999900e+02 1.401950000000000074e+01
9.218840000000000146e+02 1.403539999999999921e+01
9.143360000000000127e+02 1.403359999999999985e+01
9.156480000000000246e+02 1.401740000000000030e+01
9.128339999999999463e+02 1.403490000000000038e+01
8.975929999999999609e+02 1.402260000000000062e+01
9.116720000000000255e+02 1.401409999999999911e+01
9.237329999999999472e+02 1.404049999999999976e+01
9.132519999999999527e+02 1.401950000000000074e+01
9.090430000000000064e+02 1.402130000000000010e+01
9.173769999999999527e+02 1.404390000000000072e+01
9.290629999999999882e+02 1.401769999999999960e+01
9.133200000000000500e+02 1.403379999999999939e+01
9.081159999999999854e+02 1.404550000000000054e+01
9.201549999999999727e+02 1.402120000000000033e+01
9.200890000000000555e+02 1.403689999999999927e+01
9.147859999999999445e+02 1.403299999999999947e+01
9.129189999999999827e+02 1.401699999999999946e+01
9.117029999999999745e+02 1.403400000000000070e+01
9.298419999999999845e+02 1.403200000000000003e+01
9.215890000000000555e+02 1.403250000000000064e+01
9.060650000000000546e+02 1.404560000000000031e+01
9.249990000000000236e+02 1.403379999999999939e+01
9.302140000000000555e+02 1.403090000000000082e+01
9.144679999999999609e+02 1.403439999999999976e+01
9.134339999999999691e+02 1.402759999999999962e+01
9.171119999999999663e+02 1.403069999999999951e+01
9.228590000000000373e+02 1.403459999999999930e+01
9.196649999999999636e+02 1.403100000000000058e+01
9.056829999999999927e+02 1.403839999999999932e+01
9.202530000000000427e+02 1.403989999999999938e+01
9.351549999999999727e+02 1.403040000000000020e+01
9.153060000000000400e+02 1.403769999999999918e+01
9.095710000000000264e+02 1.403759999999999941e+01
9.224619999999999891e+02 1.402539999999999942e+01
9.256169999999999618e+02 1.404119999999999990e+01
9.053980000000000246e+02 1.403100000000000058e+01
9.108460000000000036e+02 1.402500000000000036e+01
9.313020000000000209e+02 1.404950000000000010e+01
9.201390000000000100e+02 1.402759999999999962e+01
9.141480000000000246e+02 1.403030000000000044e+01
9.176799999999999500e+02 1.404920000000000080e+01
9.181960000000000264e+02 1.402139999999999986e+01
9.161639999999999873e+02 1.403730000000000011e+01
9.173490000000000464e+02 1.404429999999999978e+01
9.216520000000000437e+02 1.401820000000000022e+01
9.231530000000000200e+02 1.403829999999999956e+01
9.195629999999999882e+02 1.403589999999999982e+01
9.083400000000000318e+02 1.402180000000000071e+01
9.095109999999999673e+02 1.404340000000000011e+01
9.264629999999999654e+02 1.403529999999999944e+01
9.256280000000000427e+02 1.402650000000000041e+01
9.136810000000000400e+02 1.404090000000000060e+01
9.180950000000000273e+02 1.402650000000000041e+01
9.243479999999999563e+02 1.402749999999999986e+01
9.342599999999999909e+02 1.404649999999999999e+01
9.262569999999999482e+02 1.402820000000000000e+01
9.134719999999999800e+02 1.403149999999999942e+01
9.185190000000000055e+02 1.404579999999999984e+01
9.220159999999999627e+02 1.401810000000000045e+01
9.223550000000000182e+02 1.404240000000000066e+01
9.284819999999999709e+02 1.405320000000000036e+01
9.245529999999999973e+02 1.402389999999999937e+01
9.188369999999999891e+02 1.405739999999999945e+01
9.132300000000000182e+02 1.403940000000000055e+01
9.157210000000000036e+02 1.402250000000000085e+01
9.243840000000000146e+02 1.404480000000000040e+01
9.353869999999999436e+02 1.403340000000000032e+01
9.300389999999999873e+02 1.403219999999999956e+01
9.093690000000000282e+02 1.404480000000000040e+01
9.125679999999999836e+02 1.403059999999999974e+01
9.256019999999999754e+02 1.403400000000000070e+01
9.216130000000000564e+02 1.404579999999999984e+01
9.159560000000000173e+02 1.403110000000000035e+01
9.351910000000000309e+02 1.404069999999999929e+01
9.364569999999999936e+02 1.404729999999999990e+01
9.185159999999999627e+02 1.403159999999999918e+01
9.239310000000000400e+02 1.404829999999999934e+01
9.250670000000000073e+02 1.404390000000000072e+01
9.137870000000000346e+02 1.402369999999999983e+01
9.168680000000000518e+02 1.404640000000000022e+01
9.311520000000000437e+02 1.403539999999999921e+01
9.311290000000000191e+02 1.403069999999999951e+01
9.193540000000000418e+02 1.405700000000000038e+01
9.143550000000000182e+02 1.403049999999999997e+01
9.239310000000000400e+02 1.403090000000000082e+01
9.424769999999999754e+02 1.405139999999999922e+01
9.309880000000000564e+02 1.402979999999999983e+01
9.176710000000000491e+02 1.404190000000000005e+01
9.232839999999999918e+02 1.404690000000000083e+01
9.278769999999999527e+02 1.402759999999999962e+01
9.233429999999999609e+02 1.404180000000000028e+01
9.167789999999999964e+02 1.403850000000000087e+01
9.181779999999999973e+02 1.402619999999999933e+01
9.288329999999999700e+02 1.403899999999999970e+01
9.317930000000000064e+02 1.403589999999999982e+01
9.168020000000000209e+02 1.403430000000000000e+01
9.104629999999999654e+02 1.403999999999999915e+01
9.353390000000000555e+02 1.402849999999999930e+01
9.389769999999999754e+02 1.402860000000000085e+01
9.112440000000000282e+02 1.403860000000000063e+01
9.192309999999999945e+02 1.403320000000000078e+01
9.317129999999999654e+02 1.403679999999999950e+01
9.282069999999999936e+02 1.404400000000000048e+01
9.166309999999999718e+02 1.402940000000000076e+01
9.129139999999999873e+02 1.403950000000000031e+01
9.196889999999999645e+02 1.404529999999999923e+01
9.275990000000000464e+02 1.402219999999999978e+01
9.315829999999999700e+02 1.404359999999999964e+01
9.189329999999999927e+02 1.403640000000000043e+01
9.158759999999999764e+02 1.402110000000000056e+01
9.348350000000000364e+02 1.405240000000000045e+01
9.350499999999999545e+02 1.403420000000000023e+01
9.199629999999999654e+02 1.403309999999999924e+01
9.224329999999999927e+02 1.405760000000000076e+01
9.358479999999999563e+02 1.403410000000000046e+01
9.248740000000000236e+02 1.403950000000000031e+01
9.108070000000000164e+02 1.404790000000000028e+01
9.234210000000000491e+02 1.402439999999999998e+01
9.263519999999999754e+02 1.403359999999999985e+01
9.210650000000000546e+02 1.403999999999999915e+01
9.278669999999999618e+02 1.402800000000000047e+01
9.309769999999999754e+02 1.404710000000000036e+01
9.303780000000000427e+02 1.404630000000000045e+01
9.241549999999999727e+02 1.403240000000000087e+01
9.118099999999999454e+02 1.405139999999999922e+01
9.151140000000000327e+02 1.403870000000000040e+01
9.326730000000000018e+02 1.402679999999999971e+01
9.304439999999999600e+02 1.405940000000000012e+01
9.216889999999999645e+02 1.403490000000000038e+01
9.290869999999999891e+02 1.403170000000000073e+01
9.392029999999999745e+02 1.405809999999999960e+01
9.273590000000000373e+02 1.402059999999999995e+01
9.206059999999999945e+02 1.403580000000000005e+01
9.302830000000000155e+02 1.404160000000000075e+01
9.266190000000000282e+02 1.402280000000000015e+01
9.155950000000000273e+02 1.404390000000000072e+01
9.361680000000000064e+02 1.404340000000000011e+01
9.377129999999999654e+02 1.402979999999999983e+01
9.140259999999999536e+02 1.404620000000000068e+01
9.248390000000000555e+02 1.404080000000000084e+01
9.330510000000000446e+02 1.403240000000000087e+01
9.245890000000000555e+02 1.405109999999999992e+01
9.283600000000000136e+02 1.404020000000000046e+01
9.400940000000000509e+02 1.403829999999999956e+01
9.452359999999999900e+02 1.405550000000000033e+01
9.284379999999999882e+02 1.403149999999999942e+01
9.263859999999999673e+02 1.403689999999999927e+01
9.289560000000000173e+02 1.405330000000000013e+01
9.347119999999999891e+02 1.402730000000000032e+01
9.341939999999999600e+02 1.404320000000000057e+01
9.217409999999999854e+02 1.404519999999999946e+01
9.236159999999999854e+02 1.402020000000000088e+01
9.333529999999999518e+02 1.404749999999999943e+01
9.340159999999999627e+02 1.404250000000000043e+01
9.271660000000000537e+02 1.402820000000000000e+01
9.195249999999999773e+02 1.404979999999999940e+01
9.250470000000000255e+02 1.403539999999999921e+01
9.392060000000000173e+02 1.403270000000000017e+01
9.291380000000000337e+02 1.405000000000000071e+01
9.200789999999999509e+02 1.403710000000000058e+01
9.398949999999999818e+02 1.404180000000000028e+01
9.368999999999999773e+02 1.404899999999999949e+01
9.254669999999999845e+02 1.403800000000000026e+01
9.305620000000000118e+02 1.404229999999999912e+01
9.369009999999999536e+02 1.404609999999999914e+01
9.383740000000000236e+02 1.404180000000000028e+01
9.320570000000000164e+02 1.404989999999999917e+01
9.258809999999999718e+02 1.404620000000000068e+01
9.267820000000000391e+02 1.403599999999999959e+01
9.333700000000000045e+02 1.404310000000000080e+01
9.247820000000000391e+02 1.403810000000000002e+01
9.226280000000000427e+02 1.403069999999999951e+01
9.409279999999999973e+02 1.405059999999999931e+01
9.398229999999999791e+02 1.403209999999999980e+01
9.302140000000000555e+02 1.403009999999999913e+01
9.313970000000000482e+02 1.404989999999999917e+01
9.324239999999999782e+02 1.402040000000000042e+01
9.270570000000000164e+02 1.403870000000000040e+01
9.323559999999999945e+02 1.405369999999999919e+01
9.405710000000000264e+02 1.402839999999999954e+01
9.303139999999999645e+02 1.405100000000000016e+01
9.232300000000000182e+02 1.405030000000000001e+01
9.361159999999999854e+02 1.403730000000000011e+01
9.349660000000000082e+02 1.405829999999999913e+01
9.368830000000000382e+02 1.404679999999999929e+01
9.304360000000000355e+02 1.403570000000000029e+01
9.262340000000000373e+02 1.405030000000000001e+01
9.355610000000000355e+02 1.403609999999999935e+01
9.492269999999999754e+02 1.403889999999999993e+01
9.360860000000000127e+02 1.405739999999999945e+01
9.237359999999999900e+02 1.404100000000000037e+01
9.402490000000000236e+02 1.404379999999999917e+01
9.567469999999999573e+02 1.405560000000000009e+01
9.415499999999999545e+02 1.402779999999999916e+01
9.308990000000000009e+02 1.404340000000000011e+01
9.365090000000000146e+02 1.404679999999999929e+01
9.291739999999999782e+02 1.401379999999999981e+01
9.198300000000000409e+02 1.405030000000000001e+01
9.384800000000000182e+02 1.403790000000000049e+01
9.359260000000000446e+02 1.402130000000000010e+01
9.328940000000000055e+02 1.404930000000000057e+01
9.387580000000000382e+02 1.403040000000000020e+01
9.251150000000000091e+02 1.403059999999999974e+01
9.216430000000000291e+02 1.404780000000000051e+01
9.372920000000000300e+02 1.403780000000000072e+01
9.376599999999999682e+02 1.404480000000000040e+01
9.356789999999999736e+02 1.405610000000000070e+01
9.310480000000000018e+02 1.403999999999999915e+01
9.216970000000000027e+02 1.404770000000000074e+01
9.341319999999999482e+02 1.405429999999999957e+01
9.408640000000000327e+02 1.404219999999999935e+01
9.360850000000000364e+02 1.406099999999999994e+01
9.430650000000000546e+02 1.405540000000000056e+01
9.347770000000000437e+02 1.403149999999999942e+01
9.295549999999999500e+02 1.405189999999999984e+01
9.397789999999999964e+02 1.403640000000000043e+01
9.400399999999999636e+02 1.402609999999999957e+01
9.209660000000000082e+02 1.405630000000000024e+01
9.289400000000000546e+02 1.403490000000000038e+01
9.443669999999999618e+02 1.403720000000000034e+01
9.444439999999999600e+02 1.405310000000000059e+01
9.314679999999999609e+02 1.402549999999999919e+01
9.246929999999999836e+02 1.404190000000000005e+01
9.343619999999999663e+02 1.405129999999999946e+01
9.409550000000000409e+02 1.403279999999999994e+01
9.374500000000000455e+02 1.404879999999999995e+01
9.286760000000000446e+02 1.404840000000000089e+01
9.324589999999999463e+02 1.403810000000000002e+01
9.474320000000000164e+02 1.405269999999999975e+01
9.446710000000000491e+02 1.404870000000000019e+01
9.320280000000000200e+02 1.404340000000000011e+01
9.355860000000000127e+02 1.405109999999999992e+01
9.392709999999999582e+02 1.404260000000000019e+01
9.353980000000000246e+02 1.404410000000000025e+01
9.363600000000000136e+02 1.405540000000000056e+01
9.376050000000000182e+02 1.404529999999999923e+01
9.404349999999999454e+02 1.404669999999999952e+01
9.402319999999999709e+02 1.405640000000000001e+01
9.334880000000000564e+02 1.403439999999999976e+01
9.336130000000000564e+02 1.405209999999999937e+01
9.367740000000000009e+02 1.405869999999999997e+01
9.405069999999999482e+02 1.403330000000000055e+01
9.460560000000000400e+02 1.406670000000000087e+01
9.572359999999999900e+02 1.405330000000000013e+01
9.428410000000000082e+02 1.403389999999999915e+01
9.309450000000000500e+02 1.406070000000000064e+01
9.450760000000000218e+02 1.404069999999999929e+01
9.403279999999999745e+02 1.404049999999999976e+01
9.234600000000000364e+02 1.405809999999999960e+01
9.462250000000000227e+02 1.403850000000000087e+01
9.531109999999999900e+02 1.404449999999999932e+01
9.342350000000000136e+02 1.405829999999999913e+01
9.381970000000000027e+02 1.404379999999999917e+01
9.520520000000000209e+02 1.405199999999999960e+01
9.441440000000000055e+02 1.404950000000000010e+01
9.405610000000000355e+02 1.402810000000000024e+01
9.330249999999999773e+02 1.404499999999999993e+01
9.357630000000000337e+02 1.404649999999999999e+01
9.486710000000000491e+02 1.403049999999999997e+01
9.388540000000000418e+02 1.406119999999999948e+01
9.356200000000000045e+02 1.404749999999999943e+01
9.569759999999999991e+02 1.403730000000000011e+01
9.478909999999999627e+02 1.407569999999999943e+01
9.322740000000000009e+02 1.404679999999999929e+01
9.401090000000000373e+02 1.405429999999999957e+01
9.450629999999999882e+02 1.406930000000000014e+01
9.400700000000000500e+02 1.404420000000000002e+01
9.418869999999999436e+02 1.405279999999999951e+01
9.408769999999999527e+02 1.405289999999999928e+01
9.241749999999999545e+02 1.404039999999999999e+01
9.400950000000000273e+02 1.405150000000000077e+01
9.538160000000000309e+02 1.404969999999999963e+01
9.366259999999999764e+02 1.404039999999999999e+01
9.322119999999999891e+02 1.405470000000000041e+01
9.475940000000000509e+02 1.404840000000000089e+01
9.434289999999999736e+02 1.404199999999999982e+01
9.327400000000000091e+02 1.406119999999999948e+01
9.432989999999999782e+02 1.404850000000000065e+01
9.456810000000000400e+02 1.404790000000000028e+01
9.477920000000000300e+02 1.406649999999999956e+01
9.521399999999999864e+02 1.403650000000000020e+01
9.445760000000000218e+02 1.404260000000000019e+01
9.342240000000000464e+02 1.406029999999999980e+01
9.391340000000000146e+02 1.403500000000000014e+01
9.453680000000000518e+02 1.406160000000000032e+01
9.448819999999999482e+02 1.406419999999999959e+01
9.479809999999999945e+02 1.403870000000000040e+01
9.368909999999999627e+02 1.406109999999999971e+01
9.284210000000000491e+02 1.404850000000000065e+01
9.250190000000000055e+02 1.403369999999999962e+01
9.359099999999999682e+02 1.405400000000000027e+01
9.458419999999999845e+02 1.404490000000000016e+01
9.445660000000000309e+02 1.404490000000000016e+01
9.488390000000000555e+02 1.405770000000000053e+01
9.455739999999999554e+02 1.404269999999999996e+01
9.336970000000000027e+02 1.404449999999999932e+01
9.399909999999999854e+02 1.405279999999999951e+01
9.588010000000000446e+02 1.403749999999999964e+01
9.473490000000000464e+02 1.404729999999999990e+01
9.312899999999999636e+02 1.405540000000000056e+01
9.389270000000000209e+02 1.402870000000000061e+01
9.443630000000000564e+02 1.405850000000000044e+01
9.501250000000000000e+02 1.405339999999999989e+01
9.440789999999999509e+02 1.402829999999999977e+01
9.227419999999999618e+02 1.406910000000000061e+01
9.384589999999999463e+02 1.404620000000000068e+01
9.575510000000000446e+02 1.403850000000000087e+01
9.447480000000000473e+02 1.405819999999999936e+01
9.357899999999999636e+02 1.403819999999999979e+01
9.484120000000000346e+02 1.404310000000000080e+01
9.496580000000000155e+02 1.405899999999999928e+01
9.427409999999999854e+02 1.404579999999999984e+01
9.645890000000000555e+02 1.405610000000000070e+01
9.554700000000000273e+02 1.406140000000000079e+01
9.370800000000000409e+02 1.404359999999999964e+01
9.502490000000000236e+02 1.405589999999999939e+01
9.513690000000000282e+02 1.405700000000000038e+01
9.313809999999999718e+02 1.404149999999999920e+01
9.443369999999999891e+02 1.406310000000000038e+01
9.600890000000000555e+02 1.405349999999999966e+01
9.509149999999999636e+02 1.404170000000000051e+01
9.443339999999999463e+02 1.407269999999999932e+01
9.463930000000000291e+02 1.404819999999999958e+01
9.527329999999999472e+02 1.404470000000000063e+01
9.467999999999999545e+02 1.406550000000000011e+01
9.368869999999999436e+02 1.403430000000000000e+01
9.422190000000000509e+02 1.404710000000000036e+01
9.488360000000000127e+02 1.405879999999999974e+01
9.461770000000000209e+02 1.404160000000000075e+01
9.445890000000000555e+02 1.405259999999999998e+01
9.501499999999999773e+02 1.405199999999999960e+01
9.589710000000000036e+02 1.404599999999999937e+01
9.601309999999999718e+02 1.406029999999999980e+01
9.426509999999999536e+02 1.406090000000000018e+01
9.378609999999999900e+02 1.405410000000000004e+01
9.640220000000000482e+02 1.406049999999999933e+01
9.617680000000000291e+02 1.405049999999999955e+01
9.451119999999999663e+02 1.404889999999999972e+01
9.442559999999999718e+02 1.406259999999999977e+01
9.514020000000000437e+02 1.405070000000000086e+01
9.574320000000000164e+02 1.405339999999999989e+01
9.503279999999999745e+02 1.406179999999999986e+01
9.412609999999999673e+02 1.403759999999999941e+01
9.446359999999999673e+02 1.404860000000000042e+01
9.530940000000000509e+02 1.405380000000000074e+01
9.551090000000000373e+02 1.402950000000000053e+01
9.293419999999999845e+02 1.405219999999999914e+01
9.340159999999999627e+02 1.405170000000000030e+01
9.497569999999999482e+02 1.403689999999999927e+01
9.544239999999999782e+02 1.406809999999999938e+01
9.550420000000000300e+02 1.404889999999999972e+01
9.452039999999999509e+02 1.403769999999999918e+01
9.363579999999999472e+02 1.406259999999999977e+01
9.381480000000000246e+02 1.404570000000000007e+01
9.507459999999999809e+02 1.405010000000000048e+01
9.586580000000000155e+02 1.406020000000000003e+01
9.486200000000000045e+02 1.403780000000000072e+01
9.417849999999999682e+02 1.404710000000000036e+01
9.461770000000000209e+02 1.405470000000000041e+01
9.483089999999999691e+02 1.404199999999999982e+01
9.496299999999999955e+02 1.405560000000000009e+01
9.553970000000000482e+02 1.405439999999999934e+01
9.469919999999999618e+02 1.404149999999999920e+01
9.336200000000000045e+02 1.405480000000000018e+01
9.516950000000000500e+02 1.404710000000000036e+01
9.594109999999999445e+02 1.403829999999999956e+01
9.467680000000000291e+02 1.406610000000000049e+01
9.500049999999999955e+02 1.404480000000000040e+01
9.637670000000000528e+02 1.404359999999999964e+01
9.600850000000000364e+02 1.407809999999999917e+01
9.419900000000000091e+02 1.404480000000000040e+01
9.494489999999999554e+02 1.406119999999999948e+01
9.622150000000000318e+02 1.406889999999999930e+01
9.451749999999999545e+02 1.403860000000000063e+01
9.477770000000000437e+02 1.405410000000000004e+01
9.543410000000000082e+02 1.405119999999999969e+01
9.527440000000000282e+02 1.403960000000000008e+01
9.615240000000000009e+02 1.406119999999999948e+01
9.612859999999999445e+02 1.405480000000000018e+01
9.463659999999999854e+02 1.404359999999999964e+01
9.426409999999999627e+02 1.405850000000000044e+01
9.707989999999999782e+02 1.404550000000000054e+01
9.619089999999999918e+02 1.404480000000000040e+01
9.442140000000000555e+02 1.406429999999999936e+01
9.530969999999999800e+02 1.404250000000000043e+01
9.606299999999999955e+02 1.405010000000000048e+01
9.561900000000000546e+02 1.406789999999999985e+01
9.527880000000000109e+02 1.404090000000000060e+01
9.498600000000000136e+02 1.406090000000000018e+01
9.510370000000000346e+02 1.406620000000000026e+01
9.574180000000000064e+02 1.403930000000000078e+01
9.563160000000000309e+02 1.406290000000000084e+01
9.486459999999999582e+02 1.405030000000000001e+01
9.496870000000000118e+02 1.403599999999999959e+01
9.554800000000000182e+02 1.405780000000000030e+01
9.696119999999999663e+02 1.404690000000000083e+01
9.692419999999999618e+02 1.404770000000000074e+01
9.401259999999999764e+02 1.405610000000000070e+01
9.419690000000000509e+02 1.404979999999999940e+01
9.514160000000000537e+02 1.405540000000000056e+01
9.536470000000000482e+02 1.406439999999999912e+01
9.628500000000000227e+02 1.405770000000000053e+01
9.566180000000000518e+02 1.406109999999999971e+01
9.423120000000000118e+02 1.406150000000000055e+01
9.502140000000000555e+02 1.405030000000000001e+01
9.560349999999999682e+02 1.405860000000000021e+01
9.600879999999999654e+02 1.405710000000000015e+01
9.511789999999999736e+02 1.404390000000000072e+01
9.379579999999999700e+02 1.405899999999999928e+01
9.532580000000000382e+02 1.405100000000000016e+01
9.610090000000000146e+02 1.404229999999999912e+01
9.529819999999999709e+02 1.406479999999999997e+01
9.508680000000000518e+02 1.404609999999999914e+01
9.633089999999999691e+02 1.404860000000000042e+01
9.632720000000000482e+02 1.407169999999999987e+01
9.481620000000000346e+02 1.404269999999999996e+01
9.505710000000000264e+02 1.405240000000000045e+01
9.609389999999999645e+02 1.406080000000000041e+01
9.666549999999999727e+02 1.403790000000000049e+01
9.620119999999999436e+02 1.406370000000000076e+01
9.549410000000000309e+02 1.406240000000000023e+01
9.468559999999999945e+02 1.404379999999999917e+01
9.450199999999999818e+02 1.406729999999999947e+01
9.595449999999999591e+02 1.406020000000000003e+01
9.603799999999999955e+02 1.405300000000000082e+01
9.561420000000000528e+02 1.406840000000000046e+01
9.502699999999999818e+02 1.405230000000000068e+01
9.530000000000000000e+02 1.404829999999999934e+01
9.669429999999999836e+02 1.405809999999999960e+01
9.561240000000000236e+02 1.403989999999999938e+01
9.469099999999999682e+02 1.404369999999999941e+01
9.532530000000000427e+02 1.405700000000000038e+01
9.581119999999999663e+02 1.403989999999999938e+01
9.592250000000000227e+02 1.405819999999999936e+01
9.626019999999999754e+02 1.406400000000000006e+01
9.527350000000000136e+02 1.403250000000000064e+01
9.473930000000000291e+02 1.406809999999999938e+01
9.751069999999999709e+02 1.405410000000000004e+01
9.742519999999999527e+02 1.403800000000000026e+01
9.532690000000000055e+02 1.407070000000000043e+01
9.546720000000000255e+02 1.404969999999999963e+01
9.647300000000000182e+02 1.404940000000000033e+01
9.650019999999999527e+02 1.406499999999999950e+01
9.450599999999999454e+02 1.404540000000000077e+01
9.423759999999999764e+02 1.405150000000000077e+01
9.569489999999999554e+02 1.406370000000000076e+01
9.611609999999999445e+02 1.404979999999999940e+01
9.600510000000000446e+02 1.406479999999999997e+01
9.619379999999999882e+02 1.407070000000000043e+01
9.708840000000000146e+02 1.404800000000000004e+01
9.576760000000000446e+02 1.405940000000000012e+01
9.492809999999999491e+02 1.405339999999999989e+01
9.619690000000000509e+02 1.403780000000000072e+01
9.659969999999999573e+02 1.406589999999999918e+01
9.605990000000000464e+02 1.405030000000000001e+01
9.444829999999999472e+02 1.404240000000000066e+01
9.375929999999999609e+02 1.406569999999999965e+01
9.700950000000000273e+02 1.403790000000000049e+01
9.725919999999999845e+02 1.404349999999999987e+01
9.534519999999999982e+02 1.406370000000000076e+01
9.522110000000000127e+02 1.404149999999999920e+01
9.625679999999999836e+02 1.405850000000000044e+01
9.654859999999999900e+02 1.406250000000000000e+01
9.593740000000000236e+02 1.404480000000000040e+01
9.574790000000000418e+02 1.405860000000000021e+01
9.721580000000000155e+02 1.405589999999999939e+01
9.751169999999999618e+02 1.405470000000000041e+01
9.523440000000000509e+02 1.406639999999999979e+01
9.597190000000000509e+02 1.405969999999999942e+01
9.866789999999999736e+02 1.405799999999999983e+01
9.618509999999999991e+02 1.407049999999999912e+01
9.531749999999999545e+02 1.406649999999999956e+01
9.742279999999999518e+02 1.405949999999999989e+01
9.669690000000000509e+02 1.406170000000000009e+01
9.562809999999999491e+02 1.405499999999999972e+01
9.625130000000000337e+02 1.405930000000000035e+01
9.689809999999999945e+02 1.406509999999999927e+01
9.590299999999999727e+02 1.404940000000000033e+01
9.497970000000000255e+02 1.405359999999999943e+01
9.589660000000000082e+02 1.405380000000000074e+01
9.580190000000000055e+02 1.404679999999999929e+01
9.585539999999999736e+02 1.407080000000000020e+01
9.657989999999999782e+02 1.406630000000000003e+01
9.707849999999999682e+02 1.405199999999999960e+01
9.585149999999999864e+02 1.407160000000000011e+01
9.553360000000000127e+02 1.405209999999999937e+01
9.665589999999999691e+02 1.404809999999999981e+01
9.659420000000000073e+02 1.407419999999999938e+01
9.521960000000000264e+02 1.404669999999999952e+01
9.474629999999999654e+02 1.405400000000000027e+01
9.677029999999999745e+02 1.406709999999999994e+01
9.733410000000000082e+02 1.404069999999999929e+01
9.603799999999999955e+02 1.406070000000000064e+01
9.584210000000000491e+02 1.406179999999999986e+01
9.794460000000000264e+02 1.404289999999999949e+01
9.815810000000000173e+02 1.406329999999999991e+01
9.576180000000000518e+02 1.406119999999999948e+01
9.599239999999999782e+02 1.405450000000000088e+01
9.683980000000000246e+02 1.407199999999999918e+01
9.657870000000000346e+02 1.406349999999999945e+01
9.564610000000000127e+02 1.406150000000000055e+01
9.552160000000000082e+02 1.407569999999999943e+01
9.711730000000000018e+02 1.405979999999999919e+01
9.750819999999999936e+02 1.405940000000000012e+01
9.597659999999999627e+02 1.407280000000000086e+01
9.592129999999999654e+02 1.404059999999999953e+01
9.649909999999999854e+02 1.405760000000000076e+01
9.697559999999999718e+02 1.406780000000000008e+01
9.616380000000000337e+02 1.402929999999999922e+01
9.454039999999999964e+02 1.406359999999999921e+01
9.580610000000000355e+02 1.405100000000000016e+01
9.718880000000000337e+02 1.403599999999999959e+01
9.596509999999999536e+02 1.406830000000000069e+01
9.682480000000000473e+02 1.405850000000000044e+01
9.769320000000000164e+02 1.405339999999999989e+01
9.700460000000000491e+02 1.407080000000000020e+01
9.676390000000000100e+02 1.405310000000000059e+01
9.657329999999999472e+02 1.405439999999999934e+01
9.587989999999999782e+02 1.406900000000000084e+01
9.544099999999999682e+02 1.404729999999999990e+01
9.642830000000000155e+02 1.405540000000000056e+01
9.742970000000000255e+02 1.406540000000000035e+01
9.685309999999999491e+02 1.404439999999999955e+01
9.537119999999999891e+02 1.406470000000000020e+01
9.667100000000000364e+02 1.406240000000000023e+01
9.814850000000000136e+02 1.404059999999999953e+01
9.589189999999999827e+02 1.407179999999999964e+01
9.590209999999999582e+02 1.405889999999999951e+01
9.809450000000000500e+02 1.404790000000000028e+01
9.760979999999999563e+02 1.407670000000000066e+01
9.669829999999999472e+02 1.405429999999999957e+01
9.665359999999999445e+02 1.405480000000000018e+01
9.689710000000000036e+02 1.406939999999999991e+01
9.522279999999999518e+02 1.405129999999999946e+01
9.527830000000000155e+02 1.406039999999999957e+01
9.742279999999999518e+02 1.406600000000000072e+01
9.673569999999999709e+02 1.405659999999999954e+01
9.604279999999999973e+02 1.406760000000000055e+01
9.764299999999999500e+02 1.407039999999999935e+01
9.784719999999999800e+02 1.406240000000000023e+01
9.661169999999999618e+02 1.407290000000000063e+01
9.680520000000000209e+02 1.406840000000000046e+01
9.765439999999999827e+02 1.405719999999999992e+01
9.616409999999999627e+02 1.406780000000000008e+01
9.648360000000000127e+02 1.405199999999999960e+01
9.725119999999999436e+02 1.404470000000000063e+01
9.658039999999999736e+02 1.407259999999999955e+01
9.689070000000000391e+02 1.404889999999999972e+01
9.804990000000000236e+02 1.406220000000000070e+01
9.715589999999999691e+02 1.407830000000000048e+01
9.645439999999999827e+02 1.404529999999999923e+01
9.678150000000000546e+02 1.406620000000000026e+01
9.894679999999999609e+02 1.407249999999999979e+01
9.858890000000000100e+02 1.405349999999999966e+01
9.631739999999999782e+02 1.407729999999999926e+01
9.627329999999999472e+02 1.407150000000000034e+01
9.739950000000000045e+02 1.406320000000000014e+01
9.717690000000000055e+02 1.408670000000000044e+01
9.734270000000000209e+02 1.407380000000000031e+01
9.696609999999999445e+02 1.406429999999999936e+01
9.622300000000000182e+02 1.407390000000000008e+01
9.742849999999999682e+02 1.405230000000000068e+01
9.774640000000000555e+02 1.405460000000000065e+01
9.575480000000000018e+02 1.406930000000000014e+01
9.650109999999999673e+02 1.404649999999999999e+01
9.759850000000000136e+02 1.406269999999999953e+01
9.714089999999999918e+02 1.407349999999999923e+01
9.719640000000000555e+02 1.403899999999999970e+01
9.676470000000000482e+02 1.407150000000000034e+01
9.620099999999999909e+02 1.406610000000000049e+01
9.748220000000000027e+02 1.404809999999999981e+01
9.764360000000000355e+02 1.408179999999999943e+01
9.712740000000000009e+02 1.406099999999999994e+01
9.618429999999999609e+02 1.405610000000000070e+01
9.621559999999999491e+02 1.407080000000000020e+01
9.775109999999999673e+02 1.406090000000000018e+01
9.740670000000000073e+02 1.406600000000000072e+01
9.722720000000000482e+02 1.407419999999999938e+01
9.729800000000000182e+02 1.405780000000000030e+01
9.641209999999999809e+02 1.406259999999999977e+01
9.638940000000000055e+02 1.406920000000000037e+01
9.784969999999999573e+02 1.405519999999999925e+01
9.840800000000000409e+02 1.406840000000000046e+01
9.792780000000000200e+02 1.406530000000000058e+01
9.731810000000000400e+02 1.404759999999999920e+01
9.721079999999999472e+02 1.407240000000000002e+01
9.737430000000000518e+02 1.405819999999999936e+01
9.612519999999999527e+02 1.404320000000000057e+01
9.658469999999999800e+02 1.406809999999999938e+01
9.861789999999999736e+02 1.404439999999999955e+01
9.712019999999999982e+02 1.405320000000000036e+01
9.546749999999999545e+02 1.407629999999999981e+01
9.809249999999999545e+02 1.404369999999999941e+01
9.850199999999999818e+02 1.405410000000000004e+01
9.621530000000000200e+02 1.406290000000000084e+01
9.667839999999999918e+02 1.404240000000000066e+01
9.705449999999999591e+02 1.406269999999999953e+01
9.658840000000000146e+02 1.406770000000000032e+01
9.738990000000000009e+02 1.405690000000000062e+01
9.799030000000000200e+02 1.407429999999999914e+01
9.687770000000000437e+02 1.406969999999999921e+01
9.666570000000000391e+02 1.406700000000000017e+01
9.826340000000000146e+02 1.409079999999999977e+01
9.809500000000000455e+02 1.407429999999999914e+01
9.711230000000000473e+02 1.406620000000000026e+01
9.729360000000000355e+02 1.409040000000000070e+01
9.757029999999999745e+02 1.405070000000000086e+01
9.627419999999999618e+02 1.406290000000000084e+01
9.720960000000000036e+02 1.407799999999999940e+01
9.907219999999999800e+02 1.403860000000000063e+01
9.795750000000000455e+02 1.406470000000000020e+01
9.657390000000000327e+02 1.405860000000000021e+01
9.740570000000000164e+02 1.403979999999999961e+01
9.778970000000000482e+02 1.406179999999999986e+01
9.807530000000000427e+02 1.405940000000000012e+01
9.954969999999999573e+02 1.405499999999999972e+01
9.802630000000000337e+02 1.407269999999999932e+01
9.699289999999999736e+02 1.406320000000000014e+01
9.812390000000000327e+02 1.405979999999999919e+01
9.805460000000000491e+02 1.407479999999999976e+01
9.570499999999999545e+02 1.405749999999999922e+01
9.617799999999999727e+02 1.406530000000000058e+01
9.752319999999999709e+02 1.408200000000000074e+01
9.871259999999999764e+02 1.405410000000000004e+01
9.818680000000000518e+02 1.406680000000000064e+01
9.695380000000000109e+02 1.407070000000000043e+01
9.711649999999999636e+02 1.404330000000000034e+01
9.783840000000000146e+02 1.407820000000000071e+01
9.806920000000000073e+02 1.407249999999999979e+01
9.784230000000000018e+02 1.405770000000000053e+01
9.799710000000000036e+02 1.408120000000000083e+01
9.780800000000000409e+02 1.405860000000000021e+01
9.602110000000000127e+02 1.405320000000000036e+01
9.663880000000000337e+02 1.406799999999999962e+01
9.773619999999999663e+02 1.405519999999999925e+01
9.719629999999999654e+02 1.406300000000000061e+01
9.836660000000000537e+02 1.407249999999999979e+01
9.892119999999999891e+02 1.406049999999999933e+01
9.713129999999999882e+02 1.406830000000000069e+01
9.685910000000000082e+02 1.407310000000000016e+01
9.853859999999999673e+02 1.405979999999999919e+01
9.931100000000000136e+02 1.406760000000000055e+01
9.793740000000000236e+02 1.406830000000000069e+01
9.697930000000000064e+02 1.404850000000000065e+01
9.822970000000000255e+02 1.408300000000000018e+01
9.878410000000000082e+02 1.406140000000000079e+01
9.766799999999999500e+02 1.405180000000000007e+01
9.688250000000000455e+02 1.408389999999999986e+01
9.686390000000000100e+02 1.404989999999999917e+01
9.755410000000000537e+02 1.406070000000000064e+01
9.832939999999999827e+02 1.407939999999999969e+01
9.872480000000000473e+02 1.405860000000000021e+01
9.765149999999999864e+02 1.406990000000000052e+01
9.641309999999999718e+02 1.407489999999999952e+01
9.857259999999999991e+02 1.406119999999999948e+01
9.925639999999999645e+02 1.407569999999999943e+01
9.748110000000000355e+02 1.407360000000000078e+01
9.698619999999999663e+02 1.405949999999999989e+01
9.818010000000000446e+02 1.407600000000000051e+01
9.835499999999999545e+02 1.406840000000000046e+01
9.774539999999999509e+02 1.406150000000000055e+01
9.792960000000000491e+02 1.408689999999999998e+01
9.994679999999999609e+02 1.406780000000000008e+01
9.928970000000000482e+02 1.406709999999999994e+01
9.746599999999999682e+02 1.409319999999999951e+01
9.829189999999999827e+02 1.405829999999999913e+01
9.897609999999999673e+02 1.407189999999999941e+01
9.792640000000000100e+02 1.407890000000000086e+01
9.796319999999999482e+02 1.404550000000000054e+01
9.849589999999999463e+02 1.406329999999999991e+01
9.805489999999999782e+02 1.405920000000000059e+01
9.638719999999999573e+02 1.404780000000000051e+01
9.562759999999999536e+02 1.406639999999999979e+01
9.842029999999999745e+02 1.406070000000000064e+01
9.860599999999999454e+02 1.405690000000000062e+01
9.751190000000000282e+02 1.407339999999999947e+01
9.811929999999999836e+02 1.406380000000000052e+01
9.904940000000000282e+02 1.406349999999999945e+01
9.820760000000000218e+02 1.407789999999999964e+01
9.819690000000000509e+02 1.405969999999999942e+01
9.758350000000000364e+02 1.406189999999999962e+01
9.688490000000000464e+02 1.407290000000000063e+01
9.894059999999999491e+02 1.404289999999999949e+01
9.887549999999999955e+02 1.406179999999999986e+01
9.737880000000000109e+02 1.406799999999999962e+01
9.736530000000000200e+02 1.404330000000000034e+01
9.920789999999999509e+02 1.407779999999999987e+01
9.906559999999999491e+02 1.406939999999999991e+01
9.794450000000000500e+02 1.405519999999999925e+01
9.769940000000000282e+02 1.408440000000000047e+01
9.957500000000000000e+02 1.406559999999999988e+01
1.007659999999999968e+03 1.406199999999999939e+01
9.788759999999999764e+02 1.407890000000000086e+01
9.783519999999999754e+02 1.405770000000000053e+01
9.921770000000000209e+02 1.406409999999999982e+01
9.836939999999999600e+02 1.407799999999999940e+01
9.721770000000000209e+02 1.405809999999999960e+01
9.866430000000000291e+02 1.406680000000000064e+01
1.000500000000000000e+03 1.407000000000000028e+01
9.772400000000000091e+02 1.405450000000000088e+01
9.696799999999999500e+02 1.407820000000000071e+01
9.863220000000000027e+02 1.407479999999999976e+01
9.909210000000000491e+02 1.405749999999999922e+01
9.784790000000000418e+02 1.408580000000000076e+01
9.778869999999999436e+02 1.406910000000000061e+01
9.979489999999999554e+02 1.406220000000000070e+01
9.934819999999999709e+02 1.409159999999999968e+01
9.785380000000000109e+02 1.406279999999999930e+01
9.789279999999999973e+02 1.407010000000000005e+01
9.893020000000000209e+02 1.408639999999999937e+01
9.870890000000000555e+02 1.406129999999999924e+01
9.818229999999999791e+02 1.407760000000000034e+01
9.894600000000000364e+02 1.408089999999999975e+01
9.995399999999999636e+02 1.406680000000000064e+01
9.884170000000000300e+02 1.408339999999999925e+01
9.747010000000000218e+02 1.408050000000000068e+01
9.846230000000000473e+02 1.406969999999999921e+01
9.995869999999999891e+02 1.408520000000000039e+01
9.838700000000000045e+02 1.408140000000000036e+01
9.673160000000000309e+02 1.407409999999999961e+01
9.899619999999999891e+02 1.408430000000000071e+01
9.977100000000000364e+02 1.406750000000000078e+01
9.856330000000000382e+02 1.406639999999999979e+01
9.822999999999999545e+02 1.409220000000000006e+01
9.923419999999999845e+02 1.405860000000000021e+01
9.891599999999999682e+02 1.407939999999999969e+01
9.770080000000000382e+02 1.409200000000000053e+01
9.848650000000000091e+02 1.405589999999999939e+01
1.002840000000000032e+03 1.408329999999999949e+01
9.937549999999999955e+02 1.407399999999999984e+01
9.800620000000000118e+02 1.405540000000000056e+01
9.845030000000000427e+02 1.408019999999999960e+01
9.915520000000000209e+02 1.406869999999999976e+01
9.870009999999999764e+02 1.406489999999999974e+01
1.001960000000000036e+03 1.408730000000000082e+01
1.002090000000000032e+03 1.407429999999999914e+01
9.786090000000000373e+02 1.407639999999999958e+01
9.904379999999999882e+02 1.408799999999999919e+01
9.982150000000000318e+02 1.406209999999999916e+01
9.824809999999999945e+02 1.406910000000000061e+01
9.831670000000000300e+02 1.408029999999999937e+01
9.915560000000000400e+02 1.405599999999999916e+01
9.927839999999999918e+02 1.407409999999999961e+01
9.812359999999999900e+02 1.407300000000000040e+01
9.747179999999999609e+02 1.404490000000000016e+01
9.964080000000000155e+02 1.407489999999999952e+01
9.939230000000000018e+02 1.406370000000000076e+01
9.717089999999999463e+02 1.405199999999999960e+01
9.786340000000000146e+02 1.408590000000000053e+01
9.914589999999999463e+02 1.406419999999999959e+01
9.892309999999999945e+02 1.406729999999999947e+01
9.849909999999999854e+02 1.408380000000000010e+01
9.941029999999999518e+02 1.406930000000000014e+01
9.982079999999999700e+02 1.407639999999999958e+01
9.835689999999999600e+02 1.408230000000000004e+01
9.744039999999999964e+02 1.406709999999999994e+01
9.983740000000000236e+02 1.407249999999999979e+01
1.003529999999999973e+03 1.407820000000000071e+01
9.805280000000000200e+02 1.406770000000000032e+01
9.734969999999999573e+02 1.407629999999999981e+01
9.865270000000000437e+02 1.407049999999999912e+01
9.936250000000000000e+02 1.405719999999999992e+01
9.918669999999999618e+02 1.407729999999999926e+01
9.823139999999999645e+02 1.406119999999999948e+01
9.836829999999999927e+02 1.405710000000000015e+01
1.000259999999999991e+03 1.408510000000000062e+01
9.926269999999999527e+02 1.406269999999999953e+01
9.889859999999999900e+02 1.407150000000000034e+01
9.898999999999999773e+02 1.408309999999999995e+01
9.818579999999999472e+02 1.405199999999999960e+01
9.870869999999999891e+02 1.406980000000000075e+01
9.969800000000000182e+02 1.407530000000000037e+01
9.981290000000000191e+02 1.405869999999999997e+01
9.995570000000000164e+02 1.408520000000000039e+01
1.007250000000000000e+03 1.408210000000000051e+01
9.901409999999999627e+02 1.407099999999999973e+01
9.790309999999999491e+02 1.409259999999999913e+01
9.953269999999999982e+02 1.407840000000000025e+01
1.005070000000000050e+03 1.407179999999999964e+01
9.942619999999999436e+02 1.408919999999999995e+01
9.931180000000000518e+02 1.406550000000000011e+01
9.987269999999999754e+02 1.406370000000000076e+01
9.850750000000000455e+02 1.407859999999999978e+01
9.811420000000000528e+02 1.405519999999999925e+01
9.918780000000000427e+02 1.407600000000000051e+01
1.001669999999999959e+03 1.408600000000000030e+01
9.915230000000000246e+02 1.404879999999999995e+01
9.813350000000000364e+02 1.408380000000000010e+01
1.001740000000000009e+03 1.407549999999999990e+01
1.005789999999999964e+03 1.406129999999999924e+01
9.880689999999999600e+02 1.409040000000000070e+01
9.935990000000000464e+02 1.407290000000000063e+01
1.005990000000000009e+03 1.406630000000000003e+01
9.856649999999999636e+02 1.407959999999999923e+01
9.851100000000000136e+02 1.406610000000000049e+01
9.995230000000000246e+02 1.406939999999999991e+01
9.937319999999999709e+02 1.408169999999999966e+01
9.882680000000000291e+02 1.406770000000000032e+01
1.006210000000000036e+03 1.407690000000000019e+01
9.987329999999999472e+02 1.408460000000000001e+01
9.833079999999999927e+02 1.406750000000000078e+01
9.966710000000000491e+02 1.408619999999999983e+01
1.003090000000000032e+03 1.408900000000000041e+01
9.934080000000000155e+02 1.407130000000000081e+01
9.915099999999999909e+02 1.409600000000000009e+01
9.882340000000000373e+02 1.407530000000000037e+01
9.914579999999999700e+02 1.406160000000000032e+01
1.000149999999999977e+03 1.408849999999999980e+01
9.940190000000000055e+02 1.406499999999999950e+01
9.834900000000000091e+02 1.407099999999999973e+01
1.002610000000000014e+03 1.408960000000000079e+01
1.012289999999999964e+03 1.406400000000000006e+01
9.945789999999999509e+02 1.407760000000000034e+01
9.917329999999999472e+02 1.408740000000000059e+01
1.001690000000000055e+03 1.406550000000000011e+01
9.950720000000000027e+02 1.408290000000000042e+01
9.752140000000000555e+02 1.408179999999999943e+01
9.923680000000000518e+02 1.406419999999999959e+01
9.964239999999999782e+02 1.408769999999999989e+01
9.921299999999999955e+02 1.407910000000000039e+01
1.009159999999999968e+03 1.406670000000000087e+01
1.003080000000000041e+03 1.408849999999999980e+01
9.796079999999999472e+02 1.407189999999999941e+01
9.915159999999999627e+02 1.407399999999999984e+01
1.005320000000000050e+03 1.409399999999999942e+01
9.992140000000000555e+02 1.406770000000000032e+01
9.847920000000000300e+02 1.407690000000000019e+01
9.974049999999999727e+02 1.408649999999999913e+01
1.007389999999999986e+03 1.406429999999999936e+01
1.001830000000000041e+03 1.408590000000000053e+01
1.000019999999999982e+03 1.408639999999999937e+01
9.951359999999999673e+02 1.406620000000000026e+01
9.903880000000000337e+02 1.409009999999999962e+01
1.012370000000000005e+03 1.408050000000000068e+01
1.021870000000000005e+03 1.406990000000000052e+01
9.885099999999999909e+02 1.409500000000000064e+01
9.944800000000000182e+02 1.407629999999999981e+01
1.011789999999999964e+03 1.407049999999999912e+01
9.981180000000000518e+02 1.408730000000000082e+01
9.852599999999999909e+02 1.406750000000000078e+01
9.926900000000000546e+02 1.407830000000000048e+01
1.003970000000000027e+03 1.409110000000000085e+01
1.000840000000000032e+03 1.406509999999999927e+01
9.881449999999999818e+02 1.408380000000000010e+01
9.931240000000000236e+02 1.408489999999999931e+01
1.015519999999999982e+03 1.405749999999999922e+01
1.000370000000000005e+03 1.408600000000000030e+01
9.912980000000000018e+02 1.407620000000000005e+01
1.003590000000000032e+03 1.406129999999999924e+01
9.984690000000000509e+02 1.409009999999999962e+01
9.865760000000000218e+02 1.407220000000000049e+01
9.972699999999999818e+02 1.407109999999999950e+01
1.006960000000000036e+03 1.409089999999999954e+01
9.983819999999999482e+02 1.407230000000000025e+01
9.906820000000000164e+02 1.407830000000000048e+01
1.006159999999999968e+03 1.408670000000000044e+01
1.012480000000000018e+03 1.406649999999999956e+01
9.903730000000000473e+02 1.408019999999999960e+01
9.891430000000000291e+02 1.408680000000000021e+01
1.006929999999999950e+03 1.406959999999999944e+01
1.001620000000000005e+03 1.408900000000000041e+01
1.000240000000000009e+03 1.408309999999999995e+01
9.979660000000000082e+02 1.406209999999999916e+01
9.855420000000000300e+02 1.408910000000000018e+01
1.001850000000000023e+03 1.406670000000000087e+01
1.022440000000000055e+03 1.405910000000000082e+01
9.979529999999999745e+02 1.409469999999999956e+01
9.900860000000000127e+02 1.405979999999999919e+01
1.011009999999999991e+03 1.406799999999999962e+01
1.003419999999999959e+03 1.408249999999999957e+01
9.790879999999999654e+02 1.406550000000000011e+01
9.947799999999999727e+02 1.408339999999999925e+01
1.006370000000000005e+03 1.408300000000000018e+01
9.970900000000000318e+02 1.406990000000000052e+01
9.948790000000000191e+02 1.408660000000000068e+01
1.010870000000000005e+03 1.408370000000000033e+01
1.007720000000000027e+03 1.407049999999999912e+01
9.932640000000000100e+02 1.408510000000000062e+01
1.000710000000000036e+03 1.407469999999999999e+01
1.024730000000000018e+03 1.407259999999999955e+01
1.012950000000000045e+03 1.409140000000000015e+01
1.000029999999999973e+03 1.407060000000000066e+01
1.001139999999999986e+03 1.407179999999999964e+01
1.002860000000000014e+03 1.408859999999999957e+01
9.993239999999999554e+02 1.406300000000000061e+01
9.961680000000000064e+02 1.408009999999999984e+01
1.006460000000000036e+03 1.408929999999999971e+01
1.014580000000000041e+03 1.406499999999999950e+01
1.000529999999999973e+03 1.409159999999999968e+01
9.975890000000000555e+02 1.408230000000000004e+01
1.010730000000000018e+03 1.406070000000000064e+01
1.005090000000000032e+03 1.408440000000000047e+01
9.961209999999999809e+02 1.407240000000000002e+01
1.003059999999999945e+03 1.406869999999999976e+01
1.007929999999999950e+03 1.408919999999999995e+01
1.000580000000000041e+03 1.407510000000000083e+01
1.012779999999999973e+03 1.408140000000000036e+01
1.018029999999999973e+03 1.409559999999999924e+01
9.992780000000000200e+02 1.408150000000000013e+01
1.000470000000000027e+03 1.408750000000000036e+01
1.012710000000000036e+03 1.408820000000000050e+01
1.006149999999999977e+03 1.407670000000000066e+01
9.877530000000000427e+02 1.408719999999999928e+01
1.007019999999999982e+03 1.408409999999999940e+01
1.018799999999999955e+03 1.407109999999999950e+01
1.004299999999999955e+03 1.408239999999999981e+01
9.996209999999999809e+02 1.407600000000000051e+01
1.007269999999999982e+03 1.406620000000000026e+01
1.008539999999999964e+03 1.408970000000000056e+01
9.931720000000000255e+02 1.407099999999999973e+01
9.936490000000000009e+02 1.407019999999999982e+01
1.015440000000000055e+03 1.409549999999999947e+01
1.010179999999999950e+03 1.406290000000000084e+01
9.927889999999999873e+02 1.408169999999999966e+01
1.007190000000000055e+03 1.409469999999999956e+01
1.022679999999999950e+03 1.407039999999999935e+01
1.002559999999999945e+03 1.409520000000000017e+01
9.940280000000000200e+02 1.409459999999999980e+01
1.005730000000000018e+03 1.408060000000000045e+01
1.011299999999999955e+03 1.409859999999999935e+01
1.006000000000000000e+03 1.408799999999999919e+01
1.003750000000000000e+03 1.407639999999999958e+01
1.002990000000000009e+03 1.408869999999999933e+01
9.987179999999999609e+02 1.407230000000000025e+01
1.009710000000000036e+03 1.406809999999999938e+01
1.015210000000000036e+03 1.408409999999999940e+01
9.962279999999999518e+02 1.406520000000000081e+01
1.000700000000000045e+03 1.407199999999999918e+01
1.020330000000000041e+03 1.408970000000000056e+01
1.008700000000000045e+03 1.405850000000000044e+01
9.912369999999999663e+02 1.408580000000000076e+01
1.007860000000000014e+03 1.408619999999999983e+01
1.012580000000000041e+03 1.405450000000000088e+01
9.982609999999999673e+02 1.409529999999999994e+01
1.005259999999999991e+03 1.408419999999999916e+01
1.014580000000000041e+03 1.408039999999999914e+01
1.011720000000000027e+03 1.409720000000000084e+01
1.005440000000000055e+03 1.408140000000000036e+01
9.967359999999999900e+02 1.407920000000000016e+01
1.008289999999999964e+03 1.409169999999999945e+01
1.017090000000000032e+03 1.407830000000000048e+01
1.011259999999999991e+03 1.408200000000000074e+01
1.006710000000000036e+03 1.408730000000000082e+01
9.999690000000000509e+02 1.406649999999999956e+01
9.960679999999999836e+02 1.407949999999999946e+01
1.016509999999999991e+03 1.408019999999999960e+01
1.023669999999999959e+03 1.405550000000000033e+01
1.001059999999999945e+03 1.408270000000000088e+01
9.999450000000000500e+02 1.407419999999999938e+01
1.012919999999999959e+03 1.406080000000000041e+01
1.013100000000000023e+03 1.409459999999999980e+01
1.007120000000000005e+03 1.407150000000000034e+01
1.007289999999999964e+03 1.407199999999999918e+01
1.017340000000000032e+03 1.409479999999999933e+01
1.023750000000000000e+03 1.407809999999999917e+01
1.007490000000000009e+03 1.409179999999999922e+01
1.009320000000000050e+03 1.409890000000000043e+01
1.016509999999999991e+03 1.408009999999999984e+01
1.017419999999999959e+03 1.409270000000000067e+01
1.011610000000000014e+03 1.409019999999999939e+01
1.005429999999999950e+03 1.407469999999999999e+01
1.003370000000000005e+03 1.409070000000000000e+01
1.015919999999999959e+03 1.408859999999999957e+01
1.023429999999999950e+03 1.407779999999999987e+01
1.015059999999999945e+03 1.409869999999999912e+01
1.011230000000000018e+03 1.407929999999999993e+01
1.013669999999999959e+03 1.406520000000000081e+01
1.004940000000000055e+03 1.409779999999999944e+01
9.994310000000000400e+02 1.405410000000000004e+01
1.004490000000000009e+03 1.407540000000000013e+01
1.009740000000000009e+03 1.409430000000000049e+01
1.019049999999999955e+03 1.406540000000000035e+01
1.007620000000000005e+03 1.408869999999999933e+01
9.981660000000000537e+02 1.408799999999999919e+01
1.020259999999999991e+03 1.406850000000000023e+01
1.022960000000000036e+03 1.409060000000000024e+01
9.998559999999999945e+02 1.408610000000000007e+01
1.008980000000000018e+03 1.407510000000000083e+01
1.028109999999999900e+03 1.409699999999999953e+01
1.011149999999999977e+03 1.408520000000000039e+01
1.007509999999999991e+03 1.408350000000000080e+01
1.020240000000000009e+03 1.410249999999999915e+01
1.025400000000000091e+03 1.408150000000000013e+01
1.005169999999999959e+03 1.408919999999999995e+01
1.002980000000000018e+03 1.410449999999999982e+01
1.027049999999999955e+03 1.407220000000000049e+01
1.009860000000000014e+03 1.409409999999999918e+01
9.904829999999999472e+02 1.410089999999999932e+01
1.013389999999999986e+03 1.407130000000000081e+01
1.024750000000000000e+03 1.409459999999999980e+01
1.010350000000000023e+03 1.408000000000000007e+01
1.000940000000000055e+03 1.407189999999999941e+01
1.015570000000000050e+03 1.409750000000000014e+01
1.017529999999999973e+03 1.408649999999999913e+01
1.012840000000000032e+03 1.408699999999999974e+01
1.016539999999999964e+03 1.409389999999999965e+01
1.001009999999999991e+03 1.407929999999999993e+01
9.983709999999999809e+02 1.408210000000000051e+01
1.022269999999999982e+03 1.408869999999999933e+01
1.022500000000000000e+03 1.407760000000000034e+01
1.001980000000000018e+03 1.408849999999999980e+01
1.008820000000000050e+03 1.409580000000000055e+01
1.018120000000000005e+03 1.408150000000000013e+01
1.011419999999999959e+03 1.410030000000000072e+01
1.017139999999999986e+03 1.409549999999999947e+01
1.026589999999999918e+03 1.407789999999999964e+01
1.010600000000000023e+03 1.410960000000000036e+01
9.969429999999999836e+02 1.409440000000000026e+01
1.019649999999999977e+03 1.408939999999999948e+01
1.026509999999999991e+03 1.411090000000000089e+01
1.011269999999999982e+03 1.408039999999999914e+01
1.003620000000000005e+03 1.408980000000000032e+01
1.012279999999999973e+03 1.410849999999999937e+01
1.022029999999999973e+03 1.408329999999999949e+01
1.021139999999999986e+03 1.409570000000000078e+01
1.009620000000000005e+03 1.409639999999999915e+01
1.013429999999999950e+03 1.407600000000000051e+01
1.018450000000000045e+03 1.409629999999999939e+01
1.014409999999999968e+03 1.409350000000000058e+01
1.015769999999999982e+03 1.408089999999999975e+01
1.014769999999999982e+03 1.410210000000000008e+01
1.014500000000000000e+03 1.409179999999999922e+01
1.029509999999999991e+03 1.408479999999999954e+01
1.022789999999999964e+03 1.410440000000000005e+01
1.009330000000000041e+03 1.407840000000000025e+01
1.016370000000000005e+03 1.408029999999999937e+01
1.021100000000000023e+03 1.410410000000000075e+01
1.021360000000000014e+03 1.406579999999999941e+01
1.002289999999999964e+03 1.408810000000000073e+01
1.009970000000000027e+03 1.409639999999999915e+01
1.027569999999999936e+03 1.407099999999999973e+01
1.020460000000000036e+03 1.409980000000000011e+01
1.013179999999999950e+03 1.409200000000000053e+01
1.014320000000000050e+03 1.408239999999999981e+01
1.020289999999999964e+03 1.409800000000000075e+01
1.015169999999999959e+03 1.408779999999999966e+01
1.015259999999999991e+03 1.408559999999999945e+01
1.026400000000000091e+03 1.409810000000000052e+01
1.016090000000000032e+03 1.408750000000000036e+01
1.001539999999999964e+03 1.409089999999999954e+01
1.024400000000000091e+03 1.410060000000000002e+01
1.031930000000000064e+03 1.408430000000000071e+01
1.008450000000000045e+03 1.409939999999999927e+01
1.019100000000000023e+03 1.410479999999999912e+01
1.026730000000000018e+03 1.407719999999999949e+01
1.016759999999999991e+03 1.409869999999999912e+01
1.015879999999999995e+03 1.409249999999999936e+01
1.023500000000000000e+03 1.407230000000000025e+01
1.035109999999999900e+03 1.410309999999999953e+01
1.021659999999999968e+03 1.408440000000000047e+01
1.011830000000000041e+03 1.407269999999999932e+01
1.018539999999999964e+03 1.409559999999999924e+01
1.018419999999999959e+03 1.407670000000000066e+01
1.018710000000000036e+03 1.408639999999999937e+01
1.028529999999999973e+03 1.409999999999999964e+01
1.022230000000000018e+03 1.407390000000000008e+01
1.015049999999999955e+03 1.408740000000000059e+01
1.017809999999999945e+03 1.409459999999999980e+01
1.020039999999999964e+03 1.407779999999999987e+01
1.030329999999999927e+03 1.409919999999999973e+01
1.035940000000000055e+03 1.409750000000000014e+01
1.011929999999999950e+03 1.407980000000000054e+01
1.015590000000000032e+03 1.409929999999999950e+01
1.025690000000000055e+03 1.408259999999999934e+01
1.017929999999999950e+03 1.407579999999999920e+01
1.029799999999999955e+03 1.410670000000000002e+01
1.029140000000000100e+03 1.408280000000000065e+01
1.013279999999999973e+03 1.408810000000000073e+01
1.010590000000000032e+03 1.411899999999999977e+01
1.032609999999999900e+03 1.407890000000000086e+01
1.031369999999999891e+03 1.410330000000000084e+01
1.022419999999999959e+03 1.410440000000000005e+01
1.019909999999999968e+03 1.407779999999999987e+01
1.021250000000000000e+03 1.409709999999999930e+01
1.028849999999999909e+03 1.408849999999999980e+01
1.011360000000000014e+03 1.407310000000000016e+01
1.011690000000000055e+03 1.408730000000000082e+01
1.025529999999999973e+03 1.407830000000000048e+01
1.024960000000000036e+03 1.407620000000000005e+01
1.016610000000000014e+03 1.409440000000000026e+01
1.026319999999999936e+03 1.408430000000000071e+01
1.034220000000000027e+03 1.408719999999999928e+01
1.021429999999999950e+03 1.410270000000000046e+01
1.009750000000000000e+03 1.407970000000000077e+01
1.026509999999999991e+03 1.409280000000000044e+01
1.038339999999999918e+03 1.410130000000000017e+01
1.021580000000000041e+03 1.406949999999999967e+01
1.015610000000000014e+03 1.409859999999999935e+01
1.030700000000000045e+03 1.409299999999999997e+01
1.033309999999999945e+03 1.407360000000000078e+01
1.008990000000000009e+03 1.410459999999999958e+01
1.013429999999999950e+03 1.408880000000000088e+01
1.029859999999999900e+03 1.408309999999999995e+01
1.033430000000000064e+03 1.410210000000000008e+01
1.024910000000000082e+03 1.408419999999999916e+01
1.021710000000000036e+03 1.408719999999999928e+01
1.024740000000000009e+03 1.409839999999999982e+01
1.025519999999999982e+03 1.407929999999999993e+01
1.014139999999999986e+03 1.408670000000000044e+01
1.012129999999999995e+03 1.409200000000000053e+01
1.030450000000000045e+03 1.407230000000000025e+01
1.025950000000000045e+03 1.409110000000000085e+01
1.015799999999999955e+03 1.409319999999999951e+01
1.036920000000000073e+03 1.407549999999999990e+01
1.037950000000000045e+03 1.409989999999999988e+01
1.019720000000000027e+03 1.408639999999999937e+01
1.008659999999999968e+03 1.408259999999999934e+01
1.018570000000000050e+03 1.411679999999999957e+01
1.034339999999999918e+03 1.409089999999999954e+01
1.029829999999999927e+03 1.409409999999999918e+01
1.016570000000000050e+03 1.411359999999999992e+01
1.029990000000000009e+03 1.408319999999999972e+01
1.027019999999999982e+03 1.409590000000000032e+01
1.006570000000000050e+03 1.410120000000000040e+01
1.025089999999999918e+03 1.407639999999999958e+01
1.031299999999999955e+03 1.409680000000000000e+01
1.021679999999999950e+03 1.409619999999999962e+01
1.021740000000000009e+03 1.407789999999999964e+01
1.025759999999999991e+03 1.409639999999999915e+01
1.027220000000000027e+03 1.408549999999999969e+01
1.024650000000000091e+03 1.408060000000000045e+01
1.031130000000000109e+03 1.410720000000000063e+01
1.035369999999999891e+03 1.409079999999999977e+01
1.022190000000000055e+03 1.409110000000000085e+01
1.005500000000000000e+03 1.411040000000000028e+01
1.023440000000000055e+03 1.408300000000000018e+01
1.028039999999999964e+03 1.409800000000000075e+01
1.022460000000000036e+03 1.411350000000000016e+01
1.036569999999999936e+03 1.408419999999999916e+01
1.037809999999999945e+03 1.410769999999999946e+01
1.010570000000000050e+03 1.410340000000000060e+01
1.024099999999999909e+03 1.408460000000000001e+01
1.037980000000000018e+03 1.410859999999999914e+01
1.028269999999999982e+03 1.409430000000000049e+01
1.020090000000000032e+03 1.408590000000000053e+01
1.025799999999999955e+03 1.409989999999999988e+01
1.028980000000000018e+03 1.408639999999999937e+01
1.031990000000000009e+03 1.408760000000000012e+01
1.023629999999999995e+03 1.409580000000000055e+01
1.005559999999999945e+03 1.408239999999999981e+01
1.019460000000000036e+03 1.409249999999999936e+01
1.030910000000000082e+03 1.409980000000000011e+01
1.030740000000000009e+03 1.408300000000000018e+01
1.022980000000000018e+03 1.409859999999999935e+01
1.029819999999999936e+03 1.410180000000000078e+01
1.034180000000000064e+03 1.408009999999999984e+01
1.029910000000000082e+03 1.411950000000000038e+01
1.039130000000000109e+03 1.409810000000000052e+01
1.026559999999999945e+03 1.408029999999999937e+01
1.024240000000000009e+03 1.410880000000000045e+01
1.031529999999999973e+03 1.407789999999999964e+01
1.025029999999999973e+03 1.408619999999999983e+01
1.027349999999999909e+03 1.410670000000000002e+01
1.040940000000000055e+03 1.408789999999999942e+01
1.035170000000000073e+03 1.410089999999999932e+01
1.025710000000000036e+03 1.410100000000000087e+01
1.026670000000000073e+03 1.407559999999999967e+01
1.022269999999999982e+03 1.409510000000000041e+01
1.024710000000000036e+03 1.409709999999999930e+01
1.035609999999999900e+03 1.408430000000000071e+01
1.036309999999999945e+03 1.410510000000000019e+01
1.028809999999999945e+03 1.408859999999999957e+01
1.020679999999999950e+03 1.407510000000000083e+01
1.026869999999999891e+03 1.410190000000000055e+01
1.035099999999999909e+03 1.408179999999999943e+01
1.029630000000000109e+03 1.408810000000000073e+01
1.033089999999999918e+03 1.411500000000000021e+01
1.046450000000000045e+03 1.408249999999999957e+01
1.029269999999999982e+03 1.409989999999999988e+01
1.022529999999999973e+03 1.410679999999999978e+01
1.043329999999999927e+03 1.407920000000000016e+01
1.049849999999999909e+03 1.410360000000000014e+01
1.027079999999999927e+03 1.409800000000000075e+01
1.027670000000000073e+03 1.408329999999999949e+01
1.034339999999999918e+03 1.409539999999999971e+01
1.029980000000000018e+03 1.409089999999999954e+01
1.031640000000000100e+03 1.409070000000000000e+01
1.038160000000000082e+03 1.410609999999999964e+01
1.033910000000000082e+03 1.409919999999999973e+01
1.041460000000000036e+03 1.409789999999999921e+01
1.043099999999999909e+03 1.410740000000000016e+01
1.026049999999999955e+03 1.408859999999999957e+01
1.028619999999999891e+03 1.409539999999999971e+01
1.034619999999999891e+03 1.410650000000000048e+01
1.040019999999999982e+03 1.408569999999999922e+01
1.048910000000000082e+03 1.411260000000000048e+01
1.035339999999999918e+03 1.410679999999999978e+01
1.025240000000000009e+03 1.408460000000000001e+01
1.035220000000000027e+03 1.411550000000000082e+01
1.039990000000000009e+03 1.409609999999999985e+01
1.023919999999999959e+03 1.408740000000000059e+01
1.028859999999999900e+03 1.410549999999999926e+01
1.030589999999999918e+03 1.407579999999999920e+01
1.023549999999999955e+03 1.407939999999999969e+01
1.033920000000000073e+03 1.409789999999999921e+01
1.040650000000000091e+03 1.408200000000000074e+01
1.040799999999999955e+03 1.409350000000000058e+01
1.022950000000000045e+03 1.409670000000000023e+01
1.024500000000000000e+03 1.407510000000000083e+01
1.034250000000000000e+03 1.409549999999999947e+01
1.028170000000000073e+03 1.409950000000000081e+01
1.030190000000000055e+03 1.408380000000000010e+01
1.033660000000000082e+03 1.411030000000000051e+01
1.038259999999999991e+03 1.409720000000000084e+01
1.038700000000000045e+03 1.408050000000000068e+01
1.016580000000000041e+03 1.411899999999999977e+01
1.020970000000000027e+03 1.408210000000000051e+01
1.033269999999999982e+03 1.409079999999999977e+01
1.033170000000000073e+03 1.411899999999999977e+01
1.043990000000000009e+03 1.408590000000000053e+01
1.038430000000000064e+03 1.409929999999999950e+01
1.015450000000000045e+03 1.410360000000000014e+01
1.023450000000000045e+03 1.409050000000000047e+01
1.033180000000000064e+03 1.410619999999999941e+01
1.041809999999999945e+03 1.410479999999999912e+01
1.042650000000000091e+03 1.409249999999999936e+01
1.025170000000000073e+03 1.410580000000000034e+01
1.030230000000000018e+03 1.409590000000000032e+01
1.038230000000000018e+03 1.408970000000000056e+01
1.035230000000000018e+03 1.411299999999999955e+01
1.036819999999999936e+03 1.409600000000000009e+01
1.035349999999999909e+03 1.409810000000000052e+01
1.042470000000000027e+03 1.412289999999999957e+01
1.053750000000000000e+03 1.409220000000000006e+01
1.037650000000000091e+03 1.410720000000000063e+01
1.030289999999999964e+03 1.411529999999999951e+01
1.037799999999999955e+03 1.408309999999999995e+01
1.038640000000000100e+03 1.410950000000000060e+01
1.050049999999999955e+03 1.410650000000000048e+01
1.054109999999999900e+03 1.409309999999999974e+01
1.030400000000000091e+03 1.411660000000000004e+01
1.037670000000000073e+03 1.410040000000000049e+01
1.046329999999999927e+03 1.408970000000000056e+01
1.027660000000000082e+03 1.410459999999999958e+01
1.032369999999999891e+03 1.408849999999999980e+01
1.040789999999999964e+03 1.408890000000000065e+01
1.034190000000000055e+03 1.410319999999999929e+01
1.040880000000000109e+03 1.408939999999999948e+01
1.053150000000000091e+03 1.409839999999999982e+01
1.042400000000000091e+03 1.410539999999999949e+01
1.027859999999999900e+03 1.407980000000000054e+01
1.036660000000000082e+03 1.409950000000000081e+01
1.038589999999999918e+03 1.410270000000000046e+01
1.039619999999999891e+03 1.407750000000000057e+01
1.051009999999999991e+03 1.412439999999999962e+01
1.048059999999999945e+03 1.410340000000000060e+01
1.041589999999999918e+03 1.409249999999999936e+01
1.032880000000000109e+03 1.411839999999999939e+01
1.036289999999999964e+03 1.409440000000000026e+01
1.053829999999999927e+03 1.410200000000000031e+01
1.049890000000000100e+03 1.411679999999999957e+01
1.037519999999999982e+03 1.409820000000000029e+01
1.047069999999999936e+03 1.410340000000000060e+01
1.049839999999999918e+03 1.410309999999999953e+01
1.042509999999999991e+03 1.408569999999999922e+01
1.033349999999999909e+03 1.410399999999999920e+01
1.040480000000000018e+03 1.410549999999999926e+01
1.050670000000000073e+03 1.409149999999999991e+01
1.042029999999999973e+03 1.411599999999999966e+01
1.029410000000000082e+03 1.410079999999999956e+01
1.039869999999999891e+03 1.408569999999999922e+01
1.041069999999999936e+03 1.411819999999999986e+01
1.032740000000000009e+03 1.409319999999999951e+01
1.042309999999999945e+03 1.410030000000000072e+01
1.051410000000000082e+03 1.412170000000000059e+01
1.035740000000000009e+03 1.408869999999999933e+01
1.032670000000000073e+03 1.410420000000000051e+01
1.059619999999999891e+03 1.410829999999999984e+01
1.054269999999999982e+03 1.409050000000000047e+01
1.038349999999999909e+03 1.410880000000000045e+01
1.041789999999999964e+03 1.410549999999999926e+01
1.040700000000000045e+03 1.409939999999999927e+01
1.046230000000000018e+03 1.411490000000000045e+01
1.057109999999999900e+03 1.410510000000000019e+01
1.039140000000000100e+03 1.409740000000000038e+01
1.030839999999999918e+03 1.410970000000000013e+01
1.049890000000000100e+03 1.409580000000000055e+01
1.051440000000000055e+03 1.409259999999999913e+01
1.027109999999999900e+03 1.412100000000000044e+01
1.035019999999999982e+03 1.408479999999999954e+01
1.046640000000000100e+03 1.410950000000000060e+01
1.042799999999999955e+03 1.411819999999999986e+01
1.035210000000000036e+03 1.408029999999999937e+01
1.039819999999999936e+03 1.411640000000000050e+01
1.056440000000000055e+03 1.410880000000000045e+01
1.044640000000000100e+03 1.409430000000000049e+01
1.032410000000000082e+03 1.411420000000000030e+01
1.042420000000000073e+03 1.410149999999999970e+01
1.047059999999999945e+03 1.410030000000000072e+01
1.043539999999999964e+03 1.411829999999999963e+01
1.049039999999999964e+03 1.410139999999999993e+01
1.042839999999999918e+03 1.410079999999999956e+01
1.030309999999999945e+03 1.411280000000000001e+01
1.040819999999999936e+03 1.409559999999999924e+01
1.044500000000000000e+03 1.410940000000000083e+01
1.045579999999999927e+03 1.411909999999999954e+01
1.043509999999999991e+03 1.409370000000000012e+01
1.028220000000000027e+03 1.411919999999999931e+01
1.035940000000000055e+03 1.411379999999999946e+01
1.055569999999999936e+03 1.409009999999999962e+01
1.042089999999999918e+03 1.412739999999999974e+01
1.035890000000000100e+03 1.410670000000000002e+01
1.058670000000000073e+03 1.410130000000000017e+01
1.062470000000000027e+03 1.412279999999999980e+01
1.045359999999999900e+03 1.409730000000000061e+01
1.042450000000000045e+03 1.410270000000000046e+01
1.043460000000000036e+03 1.411449999999999960e+01
1.049700000000000045e+03 1.410190000000000055e+01
1.055019999999999982e+03 1.411700000000000088e+01
1.051750000000000000e+03 1.411919999999999931e+01
1.043509999999999991e+03 1.409549999999999947e+01
1.042890000000000100e+03 1.410330000000000084e+01
1.048099999999999909e+03 1.409919999999999973e+01
1.041349999999999909e+03 1.408479999999999954e+01
1.029150000000000091e+03 1.410629999999999917e+01
1.047250000000000000e+03 1.409440000000000026e+01
1.052670000000000073e+03 1.408600000000000030e+01
1.036930000000000064e+03 1.412340000000000018e+01
1.048690000000000055e+03 1.408769999999999989e+01
1.059170000000000073e+03 1.409880000000000067e+01
1.038900000000000091e+03 1.411880000000000024e+01
1.032700000000000045e+03 1.408460000000000001e+01
1.043319999999999936e+03 1.410670000000000002e+01
1.045819999999999936e+03 1.410650000000000048e+01
1.048079999999999927e+03 1.409619999999999962e+01
1.048109999999999900e+03 1.411050000000000004e+01
1.051069999999999936e+03 1.410749999999999993e+01
1.051930000000000064e+03 1.409919999999999973e+01
1.036769999999999982e+03 1.411369999999999969e+01
1.043130000000000109e+03 1.410580000000000034e+01
1.065420000000000073e+03 1.410210000000000008e+01
1.051299999999999955e+03 1.411870000000000047e+01
1.041549999999999955e+03 1.410169999999999924e+01
1.047730000000000018e+03 1.410749999999999993e+01
1.048450000000000045e+03 1.412819999999999965e+01
1.054019999999999982e+03 1.409939999999999927e+01
1.067349999999999909e+03 1.412139999999999951e+01
1.051089999999999918e+03 1.412570000000000014e+01
1.048769999999999982e+03 1.409050000000000047e+01
1.056180000000000064e+03 1.411369999999999969e+01
1.044549999999999955e+03 1.409820000000000029e+01
1.041210000000000036e+03 1.408549999999999969e+01
1.045170000000000073e+03 1.411209999999999987e+01
1.052180000000000064e+03 1.409720000000000084e+01
1.053559999999999945e+03 1.409379999999999988e+01
1.043650000000000091e+03 1.411139999999999972e+01
1.039140000000000100e+03 1.410130000000000017e+01
1.050240000000000009e+03 1.410749999999999993e+01
1.055289999999999964e+03 1.411369999999999969e+01
1.042009999999999991e+03 1.409580000000000055e+01
1.036099999999999909e+03 1.411149999999999949e+01
1.057259999999999991e+03 1.411780000000000079e+01
1.059000000000000000e+03 1.409079999999999977e+01
1.041779999999999973e+03 1.411439999999999984e+01
1.044799999999999955e+03 1.410749999999999993e+01
1.061309999999999945e+03 1.408510000000000062e+01
1.052640000000000100e+03 1.412969999999999970e+01
1.033119999999999891e+03 1.410689999999999955e+01
1.047029999999999973e+03 1.410449999999999982e+01
1.061750000000000000e+03 1.412969999999999970e+01
1.051319999999999936e+03 1.410510000000000019e+01
1.045019999999999982e+03 1.411200000000000010e+01
1.056380000000000109e+03 1.411769999999999925e+01
1.041970000000000027e+03 1.409730000000000061e+01
1.035180000000000064e+03 1.410629999999999917e+01
1.056960000000000036e+03 1.410710000000000086e+01
1.057799999999999955e+03 1.409089999999999954e+01
1.041539999999999964e+03 1.410740000000000016e+01
1.041960000000000036e+03 1.410200000000000031e+01
1.067170000000000073e+03 1.408970000000000056e+01
1.055569999999999936e+03 1.411239999999999917e+01
1.041130000000000109e+03 1.410159999999999947e+01
1.055289999999999964e+03 1.409779999999999944e+01
1.062460000000000036e+03 1.412209999999999965e+01
1.033670000000000073e+03 1.409590000000000032e+01
1.035109999999999900e+03 1.410369999999999990e+01
1.058119999999999891e+03 1.411919999999999931e+01
1.059329999999999927e+03 1.408830000000000027e+01
1.041660000000000082e+03 1.411110000000000042e+01
1.052059999999999945e+03 1.411129999999999995e+01
1.071500000000000000e+03 1.408960000000000079e+01
1.049829999999999927e+03 1.411999999999999922e+01
1.028640000000000100e+03 1.411280000000000001e+01
1.057809999999999945e+03 1.410069999999999979e+01
1.060059999999999945e+03 1.411529999999999951e+01
1.039269999999999982e+03 1.410519999999999996e+01
1.048009999999999991e+03 1.410660000000000025e+01
1.059170000000000073e+03 1.411780000000000079e+01
1.052759999999999991e+03 1.410440000000000005e+01
1.045390000000000100e+03 1.410919999999999952e+01
1.064789999999999964e+03 1.411769999999999925e+01
1.066910000000000082e+03 1.410309999999999953e+01
1.047619999999999891e+03 1.411480000000000068e+01
1.049369999999999891e+03 1.412229999999999919e+01
1.061079999999999927e+03 1.409909999999999997e+01
1.055160000000000082e+03 1.413059999999999938e+01
1.038880000000000109e+03 1.411630000000000074e+01
1.045869999999999891e+03 1.409290000000000020e+01
1.056230000000000018e+03 1.413030000000000008e+01
1.050460000000000036e+03 1.410640000000000072e+01
1.061619999999999891e+03 1.410950000000000060e+01
1.076700000000000045e+03 1.412819999999999965e+01
1.058930000000000064e+03 1.410009999999999941e+01
1.052769999999999982e+03 1.410640000000000072e+01
1.052200000000000045e+03 1.411200000000000010e+01
1.056759999999999991e+03 1.409259999999999913e+01
1.067269999999999982e+03 1.410759999999999970e+01
1.061640000000000100e+03 1.411069999999999958e+01
1.041470000000000027e+03 1.409500000000000064e+01
1.052839999999999918e+03 1.411320000000000086e+01
1.059680000000000064e+03 1.410549999999999926e+01
1.048390000000000100e+03 1.409650000000000070e+01
1.047369999999999891e+03 1.412620000000000076e+01
1.055920000000000073e+03 1.410650000000000048e+01
1.061009999999999991e+03 1.410319999999999929e+01
1.059740000000000009e+03 1.412819999999999965e+01
1.049630000000000109e+03 1.408990000000000009e+01
1.049029999999999973e+03 1.410640000000000072e+01
1.059509999999999991e+03 1.411810000000000009e+01
1.060759999999999991e+03 1.408719999999999928e+01
1.052289999999999964e+03 1.410909999999999975e+01
1.049910000000000082e+03 1.410640000000000072e+01
1.054019999999999982e+03 1.409890000000000043e+01
1.058450000000000045e+03 1.411139999999999972e+01
1.065200000000000045e+03 1.410330000000000084e+01
1.052089999999999918e+03 1.409810000000000052e+01
1.034690000000000055e+03 1.411420000000000030e+01
1.046509999999999991e+03 1.410999999999999943e+01
1.057660000000000082e+03 1.411260000000000048e+01
1.061329999999999927e+03 1.412650000000000006e+01
1.062740000000000009e+03 1.411159999999999926e+01
1.049059999999999945e+03 1.412079999999999913e+01
1.044220000000000027e+03 1.413109999999999999e+01
1.071150000000000091e+03 1.410510000000000019e+01
1.069240000000000009e+03 1.412860000000000049e+01
1.049200000000000045e+03 1.412880000000000003e+01
1.060220000000000027e+03 1.410389999999999944e+01
1.068930000000000064e+03 1.413049999999999962e+01
1.054579999999999927e+03 1.411149999999999949e+01
1.054079999999999927e+03 1.410060000000000002e+01
1.062119999999999891e+03 1.412310000000000088e+01
1.057569999999999936e+03 1.409989999999999988e+01
1.048180000000000064e+03 1.410280000000000022e+01
1.059299999999999955e+03 1.411619999999999919e+01
1.066170000000000073e+03 1.409629999999999939e+01
1.056809999999999945e+03 1.411190000000000033e+01
1.065099999999999909e+03 1.412069999999999936e+01
1.074779999999999973e+03 1.410180000000000078e+01
1.054130000000000109e+03 1.411849999999999916e+01
1.048619999999999891e+03 1.411669999999999980e+01
1.059539999999999964e+03 1.409900000000000020e+01
1.058089999999999918e+03 1.412519999999999953e+01
1.059900000000000091e+03 1.411400000000000077e+01
1.078380000000000109e+03 1.409929999999999950e+01
1.082460000000000036e+03 1.413969999999999949e+01
1.056519999999999982e+03 1.409999999999999964e+01
1.059500000000000000e+03 1.410759999999999970e+01
1.071720000000000027e+03 1.412459999999999916e+01
1.056150000000000091e+03 1.409340000000000082e+01
1.051990000000000009e+03 1.411289999999999978e+01
1.063650000000000091e+03 1.411749999999999972e+01
1.071950000000000045e+03 1.409779999999999944e+01
1.054460000000000036e+03 1.411219999999999963e+01
1.046559999999999945e+03 1.411209999999999987e+01
1.053559999999999945e+03 1.410609999999999964e+01
1.061980000000000018e+03 1.412909999999999933e+01
1.064400000000000091e+03 1.412079999999999913e+01
1.067710000000000036e+03 1.411120000000000019e+01
1.053900000000000091e+03 1.412829999999999941e+01
1.047509999999999991e+03 1.410289999999999999e+01
1.068390000000000100e+03 1.410490000000000066e+01
1.064950000000000045e+03 1.412819999999999965e+01
1.059279999999999973e+03 1.409859999999999935e+01
1.063049999999999955e+03 1.411880000000000024e+01
1.060660000000000082e+03 1.412739999999999974e+01
1.064670000000000073e+03 1.409849999999999959e+01
1.068630000000000109e+03 1.412359999999999971e+01
1.054369999999999891e+03 1.411309999999999931e+01
1.059400000000000091e+03 1.409500000000000064e+01
1.077849999999999909e+03 1.410929999999999929e+01
1.052730000000000018e+03 1.409939999999999927e+01
1.046349999999999909e+03 1.410539999999999949e+01
1.063329999999999927e+03 1.411769999999999925e+01
1.070190000000000055e+03 1.410820000000000007e+01
1.061369999999999891e+03 1.411050000000000004e+01
1.049680000000000064e+03 1.411500000000000021e+01
1.068319999999999936e+03 1.410670000000000002e+01
1.079549999999999955e+03 1.411449999999999960e+01
1.051559999999999945e+03 1.412240000000000073e+01
1.052019999999999982e+03 1.411289999999999978e+01
1.064849999999999909e+03 1.412420000000000009e+01
1.063539999999999964e+03 1.412219999999999942e+01
1.065559999999999945e+03 1.410280000000000022e+01
1.066440000000000055e+03 1.413419999999999987e+01
1.052990000000000009e+03 1.410999999999999943e+01
1.047660000000000082e+03 1.410820000000000007e+01
1.065059999999999945e+03 1.414010000000000034e+01
1.072799999999999955e+03 1.410859999999999914e+01
1.062640000000000100e+03 1.411950000000000038e+01
1.055690000000000055e+03 1.412940000000000040e+01
1.074940000000000055e+03 1.410229999999999961e+01
1.087819999999999936e+03 1.411880000000000024e+01
1.065910000000000082e+03 1.411979999999999968e+01
1.059440000000000055e+03 1.410399999999999920e+01
1.069670000000000073e+03 1.411689999999999934e+01
1.065529999999999973e+03 1.410919999999999952e+01
1.042460000000000036e+03 1.410190000000000055e+01
1.062220000000000027e+03 1.412229999999999919e+01
1.072910000000000082e+03 1.410730000000000040e+01
1.056420000000000073e+03 1.410519999999999996e+01
1.060059999999999945e+03 1.412920000000000087e+01
1.083750000000000000e+03 1.409929999999999950e+01
1.069259999999999991e+03 1.411129999999999995e+01
1.055630000000000109e+03 1.413339999999999996e+01
1.064809999999999945e+03 1.410069999999999979e+01
1.072609999999999900e+03 1.413039999999999985e+01
1.067930000000000064e+03 1.413090000000000046e+01
1.066559999999999945e+03 1.410790000000000077e+01
1.048779999999999973e+03 1.412860000000000049e+01
1.039089999999999918e+03 1.411480000000000068e+01
1.064099999999999909e+03 1.410720000000000063e+01
1.078849999999999909e+03 1.412199999999999989e+01
1.068390000000000100e+03 1.410599999999999987e+01
1.058049999999999955e+03 1.410529999999999973e+01
1.063700000000000045e+03 1.412069999999999936e+01
1.075329999999999927e+03 1.410720000000000063e+01
1.073569999999999936e+03 1.411780000000000079e+01
1.047509999999999991e+03 1.412550000000000061e+01
1.057190000000000055e+03 1.410229999999999961e+01
1.073460000000000036e+03 1.411759999999999948e+01
1.068920000000000073e+03 1.411689999999999934e+01
1.062779999999999973e+03 1.409680000000000000e+01
1.060769999999999982e+03 1.412299999999999933e+01
1.071569999999999936e+03 1.411689999999999934e+01
1.077240000000000009e+03 1.410859999999999914e+01
1.064710000000000036e+03 1.413679999999999914e+01
1.048029999999999973e+03 1.411529999999999951e+01
1.071210000000000036e+03 1.411829999999999963e+01
1.080359999999999900e+03 1.413760000000000083e+01
1.063259999999999991e+03 1.411079999999999934e+01
1.066339999999999918e+03 1.412090000000000067e+01
1.077910000000000082e+03 1.412480000000000047e+01
1.053579999999999927e+03 1.410219999999999985e+01
1.056000000000000000e+03 1.412330000000000041e+01
1.074289999999999964e+03 1.412119999999999997e+01
1.068990000000000009e+03 1.411009999999999920e+01
1.062319999999999936e+03 1.413310000000000066e+01
1.085430000000000064e+03 1.412219999999999942e+01
1.081460000000000036e+03 1.411369999999999969e+01
1.056970000000000027e+03 1.412959999999999994e+01
1.069190000000000055e+03 1.410950000000000060e+01
1.080220000000000027e+03 1.410539999999999949e+01
1.064190000000000055e+03 1.412250000000000050e+01
1.059069999999999936e+03 1.409839999999999982e+01
1.067579999999999927e+03 1.411100000000000065e+01
1.073269999999999982e+03 1.412500000000000000e+01
1.067460000000000036e+03 1.409110000000000085e+01
1.061779999999999973e+03 1.412299999999999933e+01
1.081390000000000100e+03 1.412030000000000030e+01
1.083059999999999945e+03 1.409699999999999953e+01
1.066470000000000027e+03 1.412529999999999930e+01
1.064730000000000018e+03 1.411020000000000074e+01
1.069950000000000045e+03 1.410580000000000034e+01
1.069920000000000073e+03 1.412800000000000011e+01
1.088089999999999918e+03 1.411539999999999928e+01
1.085509999999999991e+03 1.411790000000000056e+01
1.047509999999999991e+03 1.413000000000000078e+01
1.069359999999999900e+03 1.411379999999999946e+01
1.085890000000000100e+03 1.411979999999999968e+01
1.066970000000000027e+03 1.412679999999999936e+01
1.064690000000000055e+03 1.410699999999999932e+01
1.078309999999999945e+03 1.412359999999999971e+01
1.080039999999999964e+03 1.412700000000000067e+01
1.068819999999999936e+03 1.411149999999999949e+01
1.068869999999999891e+03 1.414010000000000034e+01
1.077890000000000100e+03 1.412279999999999980e+01
1.076579999999999927e+03 1.411619999999999919e+01
1.059589999999999918e+03 1.414760000000000062e+01
1.068099999999999909e+03 1.412110000000000021e+01
1.092220000000000027e+03 1.412599999999999945e+01
1.075710000000000036e+03 1.414390000000000036e+01
1.072029999999999973e+03 1.411260000000000048e+01
1.081400000000000091e+03 1.412149999999999928e+01
1.070460000000000036e+03 1.412369999999999948e+01
1.064180000000000064e+03 1.410239999999999938e+01
1.069200000000000045e+03 1.412579999999999991e+01
1.067559999999999945e+03 1.412509999999999977e+01
1.074099999999999909e+03 1.410899999999999999e+01
1.083009999999999991e+03 1.412589999999999968e+01
1.067789999999999964e+03 1.410849999999999937e+01
1.057730000000000018e+03 1.410449999999999982e+01
1.062789999999999964e+03 1.412940000000000040e+01
1.080970000000000027e+03 1.410440000000000005e+01
1.084869999999999891e+03 1.410710000000000086e+01
1.065650000000000091e+03 1.412839999999999918e+01
1.069549999999999955e+03 1.409660000000000046e+01
1.079230000000000018e+03 1.411790000000000056e+01
1.073700000000000045e+03 1.412589999999999968e+01
1.053349999999999909e+03 1.409639999999999915e+01
1.058940000000000055e+03 1.412770000000000081e+01
1.084759999999999991e+03 1.411599999999999966e+01
1.077319999999999936e+03 1.410340000000000060e+01
1.059980000000000018e+03 1.412540000000000084e+01
1.067799999999999955e+03 1.411720000000000041e+01
1.072730000000000018e+03 1.411989999999999945e+01
1.074089999999999918e+03 1.413480000000000025e+01
1.083650000000000091e+03 1.411969999999999992e+01
1.070900000000000091e+03 1.412320000000000064e+01
1.060960000000000036e+03 1.412899999999999956e+01
1.078069999999999936e+03 1.410919999999999952e+01
1.087480000000000018e+03 1.412449999999999939e+01
1.075920000000000073e+03 1.413250000000000028e+01
1.067480000000000018e+03 1.410420000000000051e+01
1.068089999999999918e+03 1.412620000000000076e+01
1.070990000000000009e+03 1.411790000000000056e+01
1.094960000000000036e+03 1.410139999999999993e+01
1.087619999999999891e+03 1.413889999999999958e+01
1.071589999999999918e+03 1.411239999999999917e+01
1.082140000000000100e+03 1.410670000000000002e+01
1.076819999999999936e+03 1.412749999999999950e+01
1.058799999999999955e+03 1.410319999999999929e+01
1.072130000000000109e+03 1.411599999999999966e+01
1.075940000000000055e+03 1.413049999999999962e+01
1.073680000000000064e+03 1.411149999999999949e+01
1.083500000000000000e+03 1.412989999999999924e+01
1.084410000000000082e+03 1.413069999999999915e+01
1.062759999999999991e+03 1.411129999999999995e+01
1.065650000000000091e+03 1.413299999999999912e+01
1.087509999999999991e+03 1.412439999999999962e+01
1.080329999999999927e+03 1.411030000000000051e+01
1.070259999999999991e+03 1.413349999999999973e+01
1.076000000000000000e+03 1.411340000000000039e+01
1.088220000000000027e+03 1.411410000000000053e+01
1.087740000000000009e+03 1.414250000000000007e+01
1.081940000000000055e+03 1.410919999999999952e+01
1.070900000000000091e+03 1.411749999999999972e+01
1.067309999999999945e+03 1.413560000000000016e+01
1.079490000000000009e+03 1.410950000000000060e+01
1.085000000000000000e+03 1.413299999999999912e+01
1.080799999999999955e+03 1.412860000000000049e+01
1.070970000000000027e+03 1.410590000000000011e+01
1.067680000000000064e+03 1.412720000000000020e+01
1.091819999999999936e+03 1.412069999999999936e+01
1.081089999999999918e+03 1.411919999999999931e+01
1.069869999999999891e+03 1.413690000000000069e+01
1.093200000000000045e+03 1.411870000000000047e+01
1.085809999999999945e+03 1.411919999999999931e+01
1.068829999999999927e+03 1.413189999999999991e+01
1.082220000000000027e+03 1.411430000000000007e+01
1.080859999999999900e+03 1.412270000000000003e+01
1.076970000000000027e+03 1.413219999999999921e+01
1.079549999999999955e+03 1.410890000000000022e+01
1.074769999999999982e+03 1.413359999999999950e+01
1.090349999999999909e+03 1.413449999999999918e+01
1.095589999999999918e+03 1.410829999999999984e+01
1.075099999999999909e+03 1.414559999999999995e+01
1.074279999999999973e+03 1.412500000000000000e+01
1.083400000000000091e+03 1.411810000000000009e+01
1.086980000000000018e+03 1.414809999999999945e+01
1.078289999999999964e+03 1.412439999999999962e+01
1.073619999999999891e+03 1.412759999999999927e+01
1.080450000000000045e+03 1.413640000000000008e+01
1.075569999999999936e+03 1.411030000000000051e+01
1.066099999999999909e+03 1.412049999999999983e+01
1.078599999999999909e+03 1.413080000000000069e+01
1.078440000000000055e+03 1.411909999999999954e+01
1.079440000000000055e+03 1.414349999999999952e+01
1.092160000000000082e+03 1.413799999999999990e+01
1.085529999999999973e+03 1.411899999999999977e+01
1.073380000000000109e+03 1.413610000000000078e+01
1.082650000000000091e+03 1.411509999999999998e+01
1.080660000000000082e+03 1.410720000000000063e+01
1.072910000000000082e+03 1.413509999999999955e+01
1.088690000000000055e+03 1.411739999999999995e+01
1.086349999999999909e+03 1.412650000000000006e+01
1.075039999999999964e+03 1.414639999999999986e+01
1.087579999999999927e+03 1.411710000000000065e+01
1.095890000000000100e+03 1.413630000000000031e+01
1.074190000000000055e+03 1.414310000000000045e+01
1.075910000000000082e+03 1.411599999999999966e+01
1.094980000000000018e+03 1.413610000000000078e+01
1.076930000000000064e+03 1.413010000000000055e+01
1.064130000000000109e+03 1.411589999999999989e+01
1.084180000000000064e+03 1.413739999999999952e+01
1.082930000000000064e+03 1.412320000000000064e+01
1.084720000000000027e+03 1.412100000000000044e+01
1.085789999999999964e+03 1.413560000000000016e+01
1.078730000000000018e+03 1.411679999999999957e+01
1.073740000000000009e+03 1.411930000000000085e+01
1.086279999999999973e+03 1.412560000000000038e+01
1.095319999999999936e+03 1.411509999999999998e+01
1.069660000000000082e+03 1.412729999999999997e+01
1.074609999999999900e+03 1.412850000000000072e+01
1.093319999999999936e+03 1.411720000000000041e+01
1.085690000000000055e+03 1.413390000000000057e+01
1.085410000000000082e+03 1.412880000000000003e+01
1.085759999999999991e+03 1.411309999999999931e+01
1.081420000000000073e+03 1.413710000000000022e+01
1.074200000000000045e+03 1.411340000000000039e+01
1.070339999999999918e+03 1.410629999999999917e+01
1.088099999999999909e+03 1.413449999999999918e+01
1.087869999999999891e+03 1.410369999999999990e+01
1.071140000000000100e+03 1.412340000000000018e+01
1.079630000000000109e+03 1.413679999999999914e+01
1.088109999999999900e+03 1.410730000000000040e+01
1.082400000000000091e+03 1.413299999999999912e+01
1.095369999999999891e+03 1.413429999999999964e+01
1.104450000000000045e+03 1.411689999999999934e+01
1.077960000000000036e+03 1.413449999999999918e+01
1.083339999999999918e+03 1.412369999999999948e+01
1.089869999999999891e+03 1.411500000000000021e+01
1.073180000000000064e+03 1.413659999999999961e+01
1.082440000000000055e+03 1.412500000000000000e+01
1.096339999999999918e+03 1.412449999999999939e+01
1.086500000000000000e+03 1.414600000000000080e+01
1.079069999999999936e+03 1.412229999999999919e+01
1.089559999999999945e+03 1.413000000000000078e+01
1.093589999999999918e+03 1.414789999999999992e+01
1.079369999999999891e+03 1.410149999999999970e+01
1.079420000000000073e+03 1.413480000000000025e+01
1.096329999999999927e+03 1.412599999999999945e+01
1.090740000000000009e+03 1.410169999999999924e+01
1.066640000000000100e+03 1.413199999999999967e+01
1.078900000000000091e+03 1.411930000000000085e+01
1.083650000000000091e+03 1.412100000000000044e+01
1.086599999999999909e+03 1.414049999999999940e+01
1.098309999999999945e+03 1.412519999999999953e+01
1.080180000000000064e+03 1.412509999999999977e+01
1.074940000000000055e+03 1.413540000000000063e+01
1.083390000000000100e+03 1.411919999999999931e+01
1.085190000000000055e+03 1.413269999999999982e+01
1.090869999999999891e+03 1.414520000000000088e+01
1.099490000000000009e+03 1.412069999999999936e+01
1.083700000000000045e+03 1.413729999999999976e+01
1.076049999999999955e+03 1.413199999999999967e+01
1.087650000000000091e+03 1.410699999999999932e+01
1.094009999999999991e+03 1.414179999999999993e+01
1.087269999999999982e+03 1.412439999999999962e+01
1.085279999999999973e+03 1.411810000000000009e+01
1.095539999999999964e+03 1.414669999999999916e+01
1.095109999999999900e+03 1.412250000000000050e+01
1.076819999999999936e+03 1.412950000000000017e+01
1.090650000000000091e+03 1.413909999999999911e+01
1.102319999999999936e+03 1.411710000000000065e+01
1.075160000000000082e+03 1.412969999999999970e+01
1.068740000000000009e+03 1.413390000000000057e+01
1.094869999999999891e+03 1.411749999999999972e+01
1.095259999999999991e+03 1.412989999999999924e+01
1.080720000000000027e+03 1.412770000000000081e+01
1.084549999999999955e+03 1.411790000000000056e+01
1.100730000000000018e+03 1.414259999999999984e+01
1.093490000000000009e+03 1.413250000000000028e+01
1.069490000000000009e+03 1.411829999999999963e+01
1.079069999999999936e+03 1.415709999999999980e+01
1.095950000000000045e+03 1.411280000000000001e+01
1.090509999999999991e+03 1.412950000000000017e+01
1.086500000000000000e+03 1.414799999999999969e+01
1.093569999999999936e+03 1.411260000000000048e+01
1.089220000000000027e+03 1.413599999999999923e+01
1.084160000000000082e+03 1.414189999999999969e+01
1.101990000000000009e+03 1.412320000000000064e+01
1.092359999999999900e+03 1.414439999999999920e+01
1.074220000000000027e+03 1.413550000000000040e+01
1.091839999999999918e+03 1.412190000000000012e+01
1.096759999999999991e+03 1.414710000000000001e+01
1.087380000000000109e+03 1.413519999999999932e+01
1.106259999999999991e+03 1.412819999999999965e+01
1.108069999999999936e+03 1.414359999999999928e+01
1.087559999999999945e+03 1.411749999999999972e+01
1.086210000000000036e+03 1.412720000000000020e+01
1.094930000000000064e+03 1.414600000000000080e+01
1.097380000000000109e+03 1.411730000000000018e+01
1.090930000000000064e+03 1.414300000000000068e+01
1.089759999999999991e+03 1.414550000000000018e+01
1.090470000000000027e+03 1.411979999999999968e+01
1.088519999999999982e+03 1.415150000000000041e+01
1.104400000000000091e+03 1.413620000000000054e+01
1.101740000000000009e+03 1.412410000000000032e+01
1.082759999999999991e+03 1.414080000000000048e+01
1.091230000000000018e+03 1.412589999999999968e+01
1.103960000000000036e+03 1.412739999999999974e+01
1.093430000000000064e+03 1.413480000000000025e+01
1.075880000000000109e+03 1.412190000000000012e+01
1.085880000000000109e+03 1.413069999999999915e+01
1.095309999999999945e+03 1.413909999999999911e+01
1.096319999999999936e+03 1.412729999999999997e+01
1.089569999999999936e+03 1.413889999999999958e+01
1.080200000000000045e+03 1.414039999999999964e+01
1.098740000000000009e+03 1.412069999999999936e+01
1.105960000000000036e+03 1.414620000000000033e+01
1.084509999999999991e+03 1.413209999999999944e+01
1.085200000000000045e+03 1.412040000000000006e+01
1.094259999999999991e+03 1.415440000000000076e+01
1.095750000000000000e+03 1.412560000000000038e+01
1.090670000000000073e+03 1.413400000000000034e+01
1.094049999999999955e+03 1.415579999999999927e+01
1.116430000000000064e+03 1.412630000000000052e+01
1.096569999999999936e+03 1.413979999999999926e+01
1.082980000000000018e+03 1.414390000000000036e+01
1.099089999999999918e+03 1.412190000000000012e+01
1.101609999999999900e+03 1.414359999999999928e+01
1.086029999999999973e+03 1.413850000000000051e+01
1.083220000000000027e+03 1.412250000000000050e+01
1.104910000000000082e+03 1.414470000000000027e+01
1.107240000000000009e+03 1.413719999999999999e+01
1.087549999999999955e+03 1.413359999999999950e+01
1.096599999999999909e+03 1.415360000000000085e+01
1.117380000000000109e+03 1.413199999999999967e+01
1.094839999999999918e+03 1.413659999999999961e+01
1.084099999999999909e+03 1.415719999999999956e+01
1.098809999999999945e+03 1.411829999999999963e+01
1.099970000000000027e+03 1.414189999999999969e+01
1.095109999999999900e+03 1.415019999999999989e+01
1.092440000000000055e+03 1.411979999999999968e+01
1.093970000000000027e+03 1.415409999999999968e+01
1.107329999999999927e+03 1.414250000000000007e+01
1.098279999999999973e+03 1.413230000000000075e+01
1.083140000000000100e+03 1.414819999999999922e+01
1.103329999999999927e+03 1.413359999999999950e+01
1.105470000000000027e+03 1.413039999999999985e+01
1.082019999999999982e+03 1.414370000000000083e+01
1.094029999999999973e+03 1.413049999999999962e+01
1.104670000000000073e+03 1.413380000000000081e+01
1.094950000000000045e+03 1.414390000000000036e+01
1.081660000000000082e+03 1.412860000000000049e+01
1.105720000000000027e+03 1.414310000000000045e+01
1.112519999999999982e+03 1.414559999999999995e+01
1.094589999999999918e+03 1.411810000000000009e+01
1.091730000000000018e+03 1.413710000000000022e+01
1.099390000000000100e+03 1.412490000000000023e+01
1.102269999999999982e+03 1.411229999999999940e+01
1.105220000000000027e+03 1.415019999999999989e+01
1.102190000000000055e+03 1.413400000000000034e+01
1.090849999999999909e+03 1.413599999999999923e+01
1.100640000000000100e+03 1.415729999999999933e+01
1.109529999999999973e+03 1.412909999999999933e+01
1.095670000000000073e+03 1.413679999999999914e+01
1.084490000000000009e+03 1.414230000000000054e+01
1.095809999999999945e+03 1.411560000000000059e+01
1.110140000000000100e+03 1.413589999999999947e+01
1.098319999999999936e+03 1.413749999999999929e+01
1.094279999999999973e+03 1.412270000000000003e+01
1.101359999999999900e+03 1.415109999999999957e+01
1.110450000000000045e+03 1.415060000000000073e+01
1.109170000000000073e+03 1.414409999999999989e+01
1.105539999999999964e+03 1.416690000000000005e+01
1.105470000000000027e+03 1.414230000000000054e+01
1.103380000000000109e+03 1.413620000000000054e+01
1.092789999999999964e+03 1.416660000000000075e+01
1.091779999999999973e+03 1.412199999999999989e+01
1.107480000000000018e+03 1.415019999999999989e+01
1.116609999999999900e+03 1.416089999999999982e+01
1.109539999999999964e+03 1.412969999999999970e+01
1.104789999999999964e+03 1.414830000000000076e+01
[truncated: 200,151 more chars]
