# Supplementary material for: Microscopic mechanisms of pressure-induced amorphous-amorphous transitions and crystallisation in silicon
Source: Nat Commun. 2024 Jan 16;15:368. doi: 10.1038/s41467-023-44332-6 (PMC10792069; doi:10.1038/s41467-023-44332-6)
Supplement: Supplementary file 5 — Source Data [file 41467_2023_44332_MOESM5_ESM.zip › Source Data Combined Final/NCOMMS-23-21448B Source Data/SourceData/source_data_Main/Fig6d_right_axis.txt]

# T(K)  fractions of LDA, HDA, VHDA, beta-Sn and sh
3.000000000000000000e+02 1.831050000000000177e-01 1.831050000000000177e-01 9.915770000000000550e+01 4.638670000000000293e-01 1.220700000000000084e-02
3.010000000000000000e+02 2.075200000000000100e-01 2.319340000000000013e-01 9.912109999999999843e+01 4.272459999999999591e-01 1.220700000000000084e-02
3.020000000000000000e+02 1.953120000000000134e-01 3.173829999999999707e-01 9.907229999999999848e+01 4.150390000000000468e-01 0.000000000000000000e+00
3.030000000000000000e+02 3.662110000000000087e-01 1.708979999999999944e-01 9.899900000000000944e+01 4.516600000000000059e-01 1.220700000000000084e-02
3.040000000000000000e+02 1.953120000000000134e-01 2.563480000000000203e-01 9.904789999999999850e+01 5.004879999999999329e-01 0.000000000000000000e+00
3.050000000000000000e+02 3.417970000000000175e-01 1.586909999999999987e-01 9.895019999999999527e+01 5.126950000000000118e-01 3.662110000000000365e-02
3.060000000000000000e+02 2.441410000000000247e-01 1.342770000000000075e-01 9.909669999999999845e+01 5.126950000000000118e-01 1.220700000000000084e-02
3.070000000000000000e+02 4.516600000000000059e-01 2.441410000000000247e-01 9.876709999999999923e+01 5.249019999999999797e-01 1.220700000000000084e-02
3.080000000000000000e+02 5.615229999999999944e-01 2.319340000000000013e-01 9.852290000000000703e+01 6.713870000000000671e-01 1.220700000000000084e-02
3.090000000000000000e+02 2.807619999999999560e-01 2.563480000000000203e-01 9.884029999999999916e+01 5.737299999999999622e-01 4.882809999999999928e-02
3.100000000000000000e+02 4.028320000000000234e-01 1.831050000000000177e-01 9.888920000000000243e+01 5.126950000000000118e-01 1.220700000000000084e-02
3.110000000000000000e+02 4.028320000000000234e-01 1.098630000000000023e-01 9.899900000000000944e+01 4.760740000000000527e-01 1.220700000000000084e-02
3.120000000000000000e+02 3.906250000000000000e-01 2.685549999999999882e-01 9.877930000000000632e+01 5.615229999999999944e-01 0.000000000000000000e+00
3.130000000000000000e+02 4.516600000000000059e-01 1.098630000000000023e-01 9.884029999999999916e+01 5.493160000000000265e-01 4.882809999999999928e-02
3.140000000000000000e+02 3.540039999999999853e-01 2.929689999999999794e-01 9.870609999999999218e+01 6.347659999999999414e-01 1.220700000000000084e-02
3.150000000000000000e+02 1.464840000000000031e-01 2.319340000000000013e-01 9.893800000000000239e+01 6.591799999999999882e-01 2.441410000000000108e-02
3.160000000000000000e+02 2.807619999999999560e-01 1.098630000000000023e-01 9.884029999999999916e+01 6.347659999999999414e-01 1.342770000000000075e-01
3.170000000000000000e+02 2.319340000000000013e-01 7.324220000000000730e-02 9.898680000000000234e+01 6.469730000000000203e-01 6.103519999999999779e-02
3.180000000000000000e+02 3.417970000000000175e-01 6.103519999999999779e-02 9.891360000000000241e+01 6.591799999999999882e-01 2.441410000000000108e-02
3.190000000000000000e+02 9.765619999999999856e-02 1.098630000000000023e-01 9.906009999999999138e+01 6.225589999999999735e-01 1.098630000000000023e-01
3.200000000000000000e+02 1.098630000000000023e-01 9.765619999999999856e-02 9.908449999999999136e+01 6.713870000000000671e-01 3.662110000000000365e-02
3.210000000000000000e+02 2.807619999999999560e-01 1.586909999999999987e-01 9.877930000000000632e+01 7.080079999999999707e-01 7.324220000000000730e-02
3.220000000000000000e+02 4.516600000000000059e-01 1.098630000000000023e-01 9.862059999999999604e+01 7.446289999999999853e-01 7.324220000000000730e-02
3.230000000000000000e+02 2.319340000000000013e-01 1.464840000000000031e-01 9.871829999999999927e+01 7.446289999999999853e-01 1.586909999999999987e-01
3.240000000000000000e+02 4.882809999999999651e-01 9.765619999999999856e-02 9.851069999999999993e+01 7.324220000000000175e-01 1.708979999999999944e-01
3.250000000000000000e+02 1.953120000000000134e-01 1.831050000000000177e-01 9.893800000000000239e+01 5.859379999999999589e-01 9.765619999999999856e-02
3.260000000000000000e+02 4.638670000000000293e-01 3.295899999999999941e-01 9.844969999999999288e+01 6.713870000000000671e-01 8.544920000000000293e-02
3.270000000000000000e+02 3.662110000000000087e-01 4.028320000000000234e-01 9.842530000000000712e+01 6.835940000000000349e-01 1.220699999999999841e-01
3.280000000000000000e+02 3.173829999999999707e-01 2.685549999999999882e-01 9.873049999999999216e+01 6.225589999999999735e-01 6.103519999999999779e-02
3.290000000000000000e+02 4.638670000000000293e-01 2.441410000000000247e-01 9.855960000000000321e+01 5.737299999999999622e-01 1.586909999999999987e-01
3.300000000000000000e+02 4.638670000000000293e-01 1.708979999999999944e-01 9.859619999999999607e+01 6.591799999999999882e-01 1.098630000000000023e-01
3.310000000000000000e+02 2.075200000000000100e-01 2.075200000000000100e-01 9.880370000000000630e+01 6.591799999999999882e-01 1.220699999999999841e-01
3.320000000000000000e+02 2.075200000000000100e-01 1.464840000000000031e-01 9.881589999999999918e+01 6.225589999999999735e-01 2.075200000000000100e-01
3.330000000000000000e+02 1.953120000000000134e-01 2.929689999999999794e-01 9.866939999999999600e+01 6.469730000000000203e-01 1.953120000000000134e-01
3.340000000000000000e+02 1.586909999999999987e-01 3.295899999999999941e-01 9.849850000000000705e+01 7.934569999999999679e-01 2.197269999999999779e-01
3.350000000000000000e+02 3.540039999999999853e-01 1.464840000000000031e-01 9.855960000000000321e+01 8.666989999999998862e-01 7.324220000000000730e-02
3.360000000000000000e+02 2.929689999999999794e-01 2.197269999999999779e-01 9.851069999999999993e+01 9.033200000000000118e-01 7.324220000000000730e-02
3.370000000000000000e+02 2.075200000000000100e-01 3.051760000000000028e-01 9.858400000000000318e+01 7.568359999999999532e-01 1.464840000000000031e-01
3.380000000000000000e+02 3.784179999999999766e-01 1.586909999999999987e-01 9.848629999999999995e+01 7.690430000000000321e-01 2.075200000000000100e-01
3.390000000000000000e+02 2.807619999999999560e-01 2.319340000000000013e-01 9.844969999999999288e+01 7.202150000000000496e-01 3.173829999999999707e-01
3.400000000000000000e+02 2.441410000000000247e-01 2.563480000000000203e-01 9.843750000000000000e+01 7.812500000000000000e-01 2.807619999999999560e-01
3.410000000000000000e+02 3.417970000000000175e-01 1.342770000000000075e-01 9.855960000000000321e+01 7.080079999999999707e-01 2.563480000000000203e-01
3.420000000000000000e+02 2.075200000000000100e-01 2.197269999999999779e-01 9.855960000000000321e+01 7.202150000000000496e-01 2.929689999999999794e-01
3.430000000000000000e+02 2.929689999999999794e-01 2.075200000000000100e-01 9.862059999999999604e+01 7.812500000000000000e-01 9.765619999999999856e-02
3.440000000000000000e+02 2.807619999999999560e-01 1.708979999999999944e-01 9.855960000000000321e+01 7.568359999999999532e-01 2.319340000000000013e-01
3.450000000000000000e+02 2.685549999999999882e-01 1.586909999999999987e-01 9.868160000000000309e+01 8.056640000000000468e-01 8.544920000000000293e-02
3.460000000000000000e+02 2.197269999999999779e-01 1.708979999999999944e-01 9.862059999999999604e+01 7.202150000000000496e-01 2.685549999999999882e-01
3.470000000000000000e+02 3.173829999999999707e-01 1.586909999999999987e-01 9.847409999999999286e+01 7.446289999999999853e-01 3.051760000000000028e-01
3.480000000000000000e+02 1.342770000000000075e-01 2.075200000000000100e-01 9.848629999999999995e+01 8.911129999999999329e-01 2.807619999999999560e-01
3.490000000000000000e+02 2.685549999999999882e-01 2.319340000000000013e-01 9.836430000000000007e+01 8.422850000000000614e-01 2.929689999999999794e-01
3.500000000000000000e+02 2.441410000000000247e-01 3.173829999999999707e-01 9.818120000000000402e+01 8.911129999999999329e-01 3.662110000000000087e-01
3.510000000000000000e+02 4.272459999999999591e-01 2.441410000000000247e-01 9.826660000000001105e+01 7.080079999999999707e-01 3.540039999999999853e-01
3.520000000000000000e+02 2.075200000000000100e-01 1.831050000000000177e-01 9.842530000000000712e+01 8.544919999999999183e-01 3.295899999999999941e-01
3.530000000000000000e+02 2.929689999999999794e-01 1.220699999999999841e-01 9.830320000000000391e+01 8.666989999999998862e-01 4.150390000000000468e-01
3.540000000000000000e+02 5.004879999999999329e-01 1.953120000000000134e-01 9.810790000000000077e+01 7.690430000000000321e-01 4.272459999999999591e-01
3.550000000000000000e+02 3.173829999999999707e-01 1.220699999999999841e-01 9.847409999999999286e+01 7.446289999999999853e-01 3.417970000000000175e-01
3.560000000000000000e+02 3.295899999999999941e-01 9.765619999999999856e-02 9.843750000000000000e+01 7.690430000000000321e-01 3.662110000000000087e-01
3.570000000000000000e+02 2.319340000000000013e-01 1.708979999999999944e-01 9.846189999999999998e+01 7.568359999999999532e-01 3.784179999999999766e-01
3.580000000000000000e+02 2.319340000000000013e-01 2.563480000000000203e-01 9.822999999999998977e+01 8.911129999999999329e-01 3.906250000000000000e-01
3.590000000000000000e+02 2.075200000000000100e-01 1.098630000000000023e-01 9.848629999999999995e+01 8.056640000000000468e-01 3.906250000000000000e-01
3.600000000000000000e+02 2.563480000000000203e-01 2.563480000000000203e-01 9.825440000000000396e+01 8.422850000000000614e-01 3.906250000000000000e-01
3.610000000000000000e+02 5.126950000000000118e-01 2.197269999999999779e-01 9.788819999999999766e+01 8.300780000000000936e-01 5.493160000000000265e-01
3.620000000000000000e+02 3.906250000000000000e-01 1.220699999999999841e-01 9.787599999999999056e+01 1.147459999999999924e+00 4.638670000000000293e-01
3.630000000000000000e+02 3.662110000000000087e-01 7.324220000000000730e-02 9.797360000000000468e+01 9.643550000000000733e-01 6.225589999999999735e-01
3.640000000000000000e+02 3.662110000000000087e-01 1.220699999999999841e-01 9.787599999999999056e+01 1.037600000000000078e+00 5.981450000000000378e-01
3.650000000000000000e+02 3.784179999999999766e-01 7.324220000000000730e-02 9.793699999999999761e+01 1.000979999999999981e+00 6.103520000000000056e-01
3.660000000000000000e+02 3.051760000000000028e-01 1.831050000000000177e-01 9.786379999999999768e+01 1.037600000000000078e+00 6.103520000000000056e-01
3.670000000000000000e+02 4.882809999999999928e-02 2.075200000000000100e-01 9.812009999999999366e+01 9.765619999999999301e-01 6.469730000000000203e-01
3.680000000000000000e+02 1.831050000000000177e-01 1.586909999999999987e-01 9.794920000000000471e+01 1.147459999999999924e+00 5.615229999999999944e-01
3.690000000000000000e+02 2.685549999999999882e-01 2.319340000000000013e-01 9.771729999999999450e+01 1.159669999999999979e+00 6.225589999999999735e-01
3.700000000000000000e+02 2.807619999999999560e-01 1.586909999999999987e-01 9.765619999999999834e+01 1.232910000000000172e+00 6.713870000000000671e-01
3.710000000000000000e+02 5.371090000000000586e-01 2.929689999999999794e-01 9.730219999999999914e+01 1.306149999999999922e+00 5.615229999999999944e-01
3.720000000000000000e+02 5.493160000000000265e-01 2.197269999999999779e-01 9.742430000000000234e+01 1.257319999999999993e+00 5.493160000000000265e-01
3.730000000000000000e+02 4.394529999999999825e-01 2.319340000000000013e-01 9.743650000000000944e+01 1.403810000000000002e+00 4.882809999999999651e-01
3.740000000000000000e+02 3.540039999999999853e-01 2.319340000000000013e-01 9.746089999999999520e+01 1.379389999999999894e+00 5.737299999999999622e-01
3.750000000000000000e+02 4.150390000000000468e-01 3.295899999999999941e-01 9.721680000000000632e+01 1.477049999999999974e+00 5.615229999999999944e-01
3.760000000000000000e+02 2.807619999999999560e-01 3.784179999999999766e-01 9.719240000000000634e+01 1.586910000000000043e+00 5.615229999999999944e-01
3.770000000000000000e+02 4.638670000000000293e-01 3.295899999999999941e-01 9.698489999999999611e+01 1.684570000000000123e+00 5.371090000000000586e-01
3.780000000000000000e+02 2.685549999999999882e-01 4.638670000000000293e-01 9.696040000000000703e+01 1.440430000000000099e+00 8.666989999999998862e-01
3.790000000000000000e+02 2.563480000000000203e-01 4.760740000000000527e-01 9.686280000000000712e+01 1.489260000000000028e+00 9.155269999999999797e-01
3.800000000000000000e+02 3.662110000000000087e-01 4.028320000000000234e-01 9.681399999999999295e+01 1.696780000000000177e+00 7.202150000000000496e-01
3.810000000000000000e+02 4.760740000000000527e-01 3.662110000000000087e-01 9.656980000000000075e+01 1.855469999999999953e+00 7.324220000000000175e-01
3.820000000000000000e+02 3.906250000000000000e-01 5.371090000000000586e-01 9.642329999999999757e+01 2.111819999999999808e+00 5.371090000000000586e-01
3.830000000000000000e+02 3.784179999999999766e-01 5.615229999999999944e-01 9.627689999999999770e+01 2.392580000000000151e+00 3.906250000000000000e-01
3.840000000000000000e+02 3.295899999999999941e-01 6.713870000000000671e-01 9.617919999999999447e+01 2.172849999999999948e+00 6.469730000000000203e-01
3.850000000000000000e+02 1.831050000000000177e-01 6.469730000000000203e-01 9.638670000000000471e+01 2.429200000000000248e+00 3.540039999999999853e-01
3.860000000000000000e+02 2.197269999999999779e-01 4.516600000000000059e-01 9.650879999999999370e+01 2.197270000000000056e+00 6.225589999999999735e-01
3.870000000000000000e+02 4.516600000000000059e-01 4.272459999999999591e-01 9.611820000000000164e+01 2.111819999999999808e+00 8.911129999999999329e-01
3.880000000000000000e+02 3.662110000000000087e-01 4.882809999999999651e-01 9.621580000000000155e+01 2.087400000000000144e+00 8.422850000000000614e-01
3.890000000000000000e+02 1.831050000000000177e-01 3.540039999999999853e-01 9.619140000000000157e+01 2.038569999999999993e+00 1.232910000000000172e+00
3.900000000000000000e+02 2.807619999999999560e-01 6.103520000000000056e-01 9.577639999999999532e+01 2.124020000000000241e+00 1.208500000000000130e+00
3.910000000000000000e+02 3.295899999999999941e-01 4.516600000000000059e-01 9.566649999999999920e+01 2.246089999999999698e+00 1.306149999999999922e+00
3.920000000000000000e+02 3.417970000000000175e-01 6.103520000000000056e-01 9.572749999999999204e+01 2.307129999999999903e+00 1.013179999999999970e+00
3.930000000000000000e+02 4.272459999999999591e-01 6.958010000000000028e-01 9.520260000000000389e+01 2.526859999999999662e+00 1.147459999999999924e+00
3.940000000000000000e+02 3.784179999999999766e-01 7.202150000000000496e-01 9.508060000000000400e+01 2.673340000000000050e+00 1.147459999999999924e+00
3.950000000000000000e+02 3.540039999999999853e-01 9.765619999999999301e-01 9.494629999999999370e+01 2.648930000000000007e+00 1.074219999999999953e+00
3.960000000000000000e+02 3.662110000000000087e-01 7.934569999999999679e-01 9.499509999999999366e+01 3.015139999999999709e+00 8.300780000000000936e-01
3.970000000000000000e+02 2.807619999999999560e-01 1.135249999999999870e+00 9.448239999999999839e+01 3.393549999999999844e+00 7.080079999999999707e-01
3.980000000000000000e+02 2.685549999999999882e-01 9.399410000000000265e-01 9.443359999999999843e+01 3.173829999999999707e+00 1.184080000000000021e+00
3.990000000000000000e+02 3.540039999999999853e-01 9.399410000000000265e-01 9.429930000000000234e+01 3.002929999999999655e+00 1.403810000000000002e+00
4.000000000000000000e+02 2.197269999999999779e-01 9.155269999999999797e-01 9.433589999999999520e+01 2.990720000000000045e+00 1.538089999999999957e+00
4.010000000000000000e+02 6.347659999999999414e-01 7.324220000000000175e-01 9.409180000000000632e+01 3.100589999999999957e+00 1.440430000000000099e+00
4.020000000000000000e+02 2.319340000000000013e-01 8.789059999999999651e-01 9.422610000000000241e+01 3.027339999999999698e+00 1.635740000000000194e+00
4.030000000000000000e+02 3.662110000000000087e-01 5.371090000000000586e-01 9.421389999999999532e+01 3.540039999999999853e+00 1.342770000000000019e+00
4.040000000000000000e+02 4.150390000000000468e-01 9.277340000000000586e-01 9.367680000000000007e+01 3.454589999999999606e+00 1.525879999999999903e+00
4.050000000000000000e+02 5.615229999999999944e-01 8.666989999999998862e-01 9.331049999999999045e+01 3.442379999999999551e+00 1.818850000000000078e+00
4.060000000000000000e+02 4.272459999999999591e-01 8.911129999999999329e-01 9.317629999999999768e+01 3.649899999999999700e+00 1.855469999999999953e+00
4.070000000000000000e+02 4.516600000000000059e-01 8.056640000000000468e-01 9.311520000000000152e+01 3.979490000000000194e+00 1.647950000000000026e+00
4.080000000000000000e+02 4.516600000000000059e-01 1.245120000000000005e+00 9.249269999999999925e+01 4.125980000000000203e+00 1.684570000000000123e+00
4.090000000000000000e+02 9.643550000000000733e-01 9.521480000000001054e-01 9.237059999999999604e+01 3.662109999999999754e+00 2.050780000000000047e+00
4.100000000000000000e+02 5.249019999999999797e-01 9.155269999999999797e-01 9.294429999999999836e+01 3.845210000000000239e+00 1.770019999999999927e+00
4.110000000000000000e+02 5.981450000000000378e-01 8.789059999999999651e-01 9.254149999999999920e+01 4.162600000000000300e+00 1.818850000000000078e+00
4.120000000000000000e+02 4.760740000000000527e-01 9.277340000000000586e-01 9.241939999999999600e+01 3.796390000000000153e+00 2.380370000000000097e+00
4.130000000000000000e+02 6.713870000000000671e-01 1.098629999999999995e+00 9.185790000000000077e+01 3.906250000000000000e+00 2.465820000000000345e+00
4.140000000000000000e+02 4.760740000000000527e-01 1.196290000000000076e+00 9.183350000000000080e+01 4.138180000000000192e+00 2.355960000000000054e+00
4.150000000000000000e+02 6.469730000000000203e-01 1.806640000000000024e+00 9.117430000000000234e+01 3.784180000000000099e+00 2.587889999999999802e+00
4.160000000000000000e+02 6.225589999999999735e-01 1.477049999999999974e+00 9.108889999999999532e+01 4.638670000000000293e+00 2.172849999999999948e+00
4.170000000000000000e+02 5.615229999999999944e-01 1.147459999999999924e+00 9.136959999999999127e+01 4.138180000000000192e+00 2.783199999999999896e+00
4.180000000000000000e+02 4.150390000000000468e-01 1.232910000000000172e+00 9.133299999999999841e+01 4.455569999999999808e+00 2.563479999999999759e+00
4.190000000000000000e+02 4.882809999999999651e-01 1.696780000000000177e+00 9.066159999999999286e+01 4.711909999999999599e+00 2.441410000000000302e+00
4.200000000000000000e+02 5.737299999999999622e-01 1.708979999999999944e+00 9.013670000000000471e+01 4.956050000000000288e+00 2.624509999999999899e+00
4.210000000000000000e+02 4.394529999999999825e-01 1.647950000000000026e+00 9.017329999999999757e+01 5.395509999999999806e+00 2.343750000000000000e+00
4.220000000000000000e+02 4.516600000000000059e-01 1.318359999999999976e+00 9.052729999999999677e+01 5.383300000000000196e+00 2.319339999999999957e+00
4.230000000000000000e+02 8.056640000000000468e-01 1.281739999999999879e+00 9.011230000000000473e+01 4.895019999999999705e+00 2.905270000000000241e+00
4.240000000000000000e+02 6.103520000000000056e-01 1.562500000000000000e+00 8.929439999999999600e+01 5.212399999999999700e+00 3.320310000000000095e+00
4.250000000000000000e+02 4.882809999999999651e-01 1.379389999999999894e+00 8.958739999999998815e+01 5.444340000000000401e+00 3.100589999999999957e+00
4.260000000000000000e+02 6.713870000000000671e-01 1.269530000000000047e+00 8.934329999999999927e+01 5.187990000000000101e+00 3.527829999999999799e+00
4.270000000000000000e+02 5.859379999999999589e-01 1.367190000000000127e+00 8.907469999999999288e+01 5.285639999999999894e+00 3.686520000000000241e+00
4.280000000000000000e+02 8.178710000000000147e-01 1.098629999999999995e+00 8.835450000000000159e+01 6.103519999999999612e+00 3.625490000000000101e+00
4.290000000000000000e+02 5.249019999999999797e-01 1.928710000000000147e+00 8.767089999999998895e+01 5.554199999999999804e+00 4.321289999999999409e+00
4.300000000000000000e+02 6.103520000000000056e-01 2.099610000000000198e+00 8.697510000000001185e+01 6.689449999999999896e+00 3.625490000000000101e+00
4.310000000000000000e+02 6.469730000000000203e-01 2.526859999999999662e+00 8.626709999999999923e+01 6.018069999999999808e+00 4.541019999999999612e+00
4.320000000000000000e+02 5.981450000000000378e-01 2.233889999999999709e+00 8.627930000000000632e+01 5.981449999999999712e+00 4.907230000000000203e+00
4.330000000000000000e+02 5.126950000000000118e-01 1.843260000000000121e+00 8.640139999999999532e+01 6.164550000000000196e+00 5.078120000000000189e+00
4.340000000000000000e+02 2.563480000000000203e-01 1.892090000000000050e+00 8.603520000000000323e+01 6.237790000000000390e+00 5.578609999999999403e+00
4.350000000000000000e+02 6.103520000000000056e-01 1.611330000000000151e+00 8.576660000000001105e+01 6.335449999999999804e+00 5.676269999999999705e+00
4.360000000000000000e+02 5.126950000000000118e-01 1.757809999999999873e+00 8.548579999999999757e+01 6.860349999999999504e+00 5.383300000000000196e+00
4.370000000000000000e+02 3.906250000000000000e-01 2.136230000000000295e+00 8.482670000000000243e+01 6.958010000000000694e+00 5.688480000000000203e+00
4.380000000000000000e+02 5.615229999999999944e-01 2.050780000000000047e+00 8.399660000000000082e+01 6.616210000000000591e+00 6.774900000000000588e+00
4.390000000000000000e+02 7.324220000000000175e-01 2.490229999999999944e+00 8.322749999999999204e+01 6.945800000000000196e+00 6.604000000000000092e+00
4.400000000000000000e+02 3.417970000000000175e-01 2.478029999999999955e+00 8.288569999999999993e+01 8.276370000000000005e+00 6.018069999999999808e+00
4.410000000000000000e+02 7.080079999999999707e-01 1.672360000000000069e+00 8.289790000000000703e+01 7.324219999999999509e+00 7.397460000000000591e+00
4.420000000000000000e+02 4.394529999999999825e-01 1.965329999999999799e+00 8.254390000000000782e+01 8.251949999999999008e+00 6.799320000000000697e+00
4.430000000000000000e+02 3.173829999999999707e-01 1.843260000000000121e+00 8.226319999999999766e+01 8.142089999999999606e+00 7.434079999999999799e+00
4.440000000000000000e+02 6.225589999999999735e-01 1.892090000000000050e+00 8.199459999999999127e+01 8.398440000000000794e+00 7.092289999999999317e+00
4.450000000000000000e+02 3.906250000000000000e-01 1.647950000000000026e+00 8.166499999999999204e+01 9.313959999999999795e+00 6.982420000000000293e+00
4.460000000000000000e+02 5.004879999999999329e-01 2.038569999999999993e+00 8.046880000000000166e+01 9.411619999999999209e+00 7.580570000000000697e+00
4.470000000000000000e+02 5.859379999999999589e-01 2.709960000000000147e+00 7.933350000000000080e+01 8.898930000000000007e+00 8.471679999999999211e+00
4.480000000000000000e+02 4.028320000000000234e-01 2.783199999999999896e+00 7.894290000000000873e+01 9.265139999999998821e+00 8.605959999999999610e+00
4.490000000000000000e+02 6.469730000000000203e-01 2.697750000000000092e+00 7.845459999999999923e+01 9.118650000000000588e+00 9.082030000000001380e+00
4.500000000000000000e+02 9.765619999999999301e-01 2.624509999999999899e+00 7.786870000000000402e+01 9.057620000000000005e+00 9.472659999999999414e+00
4.510000000000000000e+02 7.080079999999999707e-01 3.076169999999999849e+00 7.742919999999999447e+01 9.277340000000000586e+00 9.509280000000000399e+00
4.520000000000000000e+02 6.225589999999999735e-01 2.551269999999999705e+00 7.735600000000000875e+01 9.594730000000000203e+00 9.875490000000000990e+00
4.530000000000000000e+02 9.399410000000000265e-01 2.856450000000000156e+00 7.574459999999999127e+01 9.606930000000000192e+00 1.085210000000000008e+01
4.540000000000000000e+02 9.155269999999999797e-01 3.112789999999999946e+00 7.501219999999999288e+01 9.802249999999999019e+00 1.115719999999999956e+01
4.550000000000000000e+02 6.225589999999999735e-01 3.222660000000000302e+00 7.454829999999999757e+01 1.070560000000000045e+01 1.090090000000000003e+01
4.560000000000000000e+02 9.521480000000001054e-01 2.966310000000000002e+00 7.410890000000000555e+01 9.924319999999999808e+00 1.204830000000000112e+01
4.570000000000000000e+02 7.080079999999999707e-01 3.186039999999999761e+00 7.343750000000000000e+01 1.051030000000000086e+01 1.215819999999999901e+01
4.580000000000000000e+02 1.306149999999999922e+00 3.100589999999999957e+00 7.219240000000000634e+01 1.112059999999999960e+01 1.228030000000000044e+01
4.590000000000000000e+02 7.324220000000000175e-01 3.234859999999999847e+00 7.156980000000000075e+01 9.558110000000000994e+00 1.490480000000000160e+01
4.600000000000000000e+02 6.591799999999999882e-01 3.149409999999999599e+00 7.106929999999999836e+01 9.838870000000000005e+00 1.528319999999999901e+01
4.610000000000000000e+02 1.037600000000000078e+00 3.625490000000000101e+00 6.999509999999999366e+01 1.052249999999999908e+01 1.481929999999999836e+01
4.620000000000000000e+02 6.469730000000000203e-01 3.698730000000000295e+00 6.893309999999999604e+01 1.153560000000000052e+01 1.518549999999999933e+01
4.630000000000000000e+02 6.103520000000000056e-01 4.296879999999999811e+00 6.821290000000000475e+01 1.143799999999999883e+01 1.544190000000000040e+01
4.640000000000000000e+02 9.155269999999999797e-01 3.833009999999999806e+00 6.744379999999999598e+01 1.140140000000000065e+01 1.640620000000000189e+01
4.650000000000000000e+02 1.208500000000000130e+00 3.564450000000000340e+00 6.658939999999999770e+01 1.102289999999999992e+01 1.761469999999999914e+01
4.660000000000000000e+02 9.887699999999999267e-01 3.723139999999999894e+00 6.612550000000000239e+01 1.097409999999999997e+01 1.818849999999999767e+01
4.670000000000000000e+02 1.733399999999999830e+00 3.405759999999999899e+00 6.518549999999999045e+01 1.115719999999999956e+01 1.851810000000000045e+01
4.680000000000000000e+02 1.062010000000000121e+00 3.881840000000000401e+00 6.402590000000000714e+01 1.142580000000000062e+01 1.960449999999999804e+01
4.690000000000000000e+02 1.245120000000000005e+00 3.930659999999999599e+00 6.290280000000000626e+01 1.202389999999999937e+01 1.989750000000000085e+01
4.700000000000000000e+02 1.135249999999999870e+00 3.417969999999999953e+00 6.242680000000000717e+01 1.229250000000000043e+01 2.072749999999999915e+01
4.710000000000000000e+02 7.690430000000000321e-01 3.491210000000000147e+00 6.190189999999999770e+01 1.153560000000000052e+01 2.230219999999999914e+01
4.720000000000000000e+02 7.690430000000000321e-01 2.905270000000000241e+00 6.143800000000000239e+01 1.207280000000000086e+01 2.281489999999999796e+01
4.730000000000000000e+02 1.049800000000000066e+00 2.807620000000000005e+00 6.065669999999999362e+01 1.163330000000000020e+01 2.385249999999999915e+01
4.740000000000000000e+02 8.422850000000000614e-01 3.149409999999999599e+00 5.927729999999999677e+01 1.218260000000000076e+01 2.454830000000000112e+01
4.750000000000000000e+02 7.934569999999999679e-01 3.466799999999999660e+00 5.784909999999999997e+01 1.204830000000000112e+01 2.584230000000000160e+01
4.760000000000000000e+02 7.080079999999999707e-01 3.210450000000000248e+00 5.749510000000000076e+01 1.202389999999999937e+01 2.656250000000000000e+01
4.770000000000000000e+02 4.394529999999999825e-01 3.503420000000000201e+00 5.634770000000000323e+01 1.273189999999999955e+01 2.697749999999999915e+01
4.780000000000000000e+02 1.000979999999999981e+00 3.295900000000000052e+00 5.551760000000000161e+01 1.177979999999999983e+01 2.840579999999999927e+01
4.790000000000000000e+02 8.300780000000000936e-01 3.674319999999999808e+00 5.474849999999999994e+01 1.209719999999999906e+01 2.864989999999999881e+01
4.800000000000000000e+02 8.056640000000000468e-01 3.356930000000000192e+00 5.427250000000000085e+01 1.212160000000000082e+01 2.944339999999999691e+01
4.810000000000000000e+02 8.544919999999999183e-01 3.198240000000000194e+00 5.343020000000000636e+01 1.325679999999999836e+01 2.926030000000000086e+01
4.820000000000000000e+02 9.277340000000000586e-01 3.820799999999999752e+00 5.196530000000000626e+01 1.373290000000000077e+01 2.955320000000000036e+01
4.830000000000000000e+02 6.713870000000000671e-01 3.356930000000000192e+00 5.156250000000000000e+01 1.390380000000000038e+01 3.050539999999999807e+01
4.840000000000000000e+02 4.394529999999999825e-01 3.356930000000000192e+00 5.089110000000000156e+01 1.395260000000000034e+01 3.135990000000000322e+01
4.850000000000000000e+02 7.202150000000000496e-01 3.491210000000000147e+00 5.031739999999999924e+01 1.324460000000000015e+01 3.222659999999999769e+01
4.860000000000000000e+02 8.789059999999999651e-01 3.601069999999999993e+00 4.927980000000000160e+01 1.217040000000000077e+01 3.406980000000000075e+01
4.870000000000000000e+02 7.324220000000000175e-01 3.588870000000000449e+00 4.849849999999999994e+01 1.437990000000000101e+01 3.280030000000000001e+01
4.880000000000000000e+02 6.835940000000000349e-01 3.942869999999999653e+00 4.760739999999999839e+01 1.325679999999999836e+01 3.450929999999999609e+01
4.890000000000000000e+02 7.324220000000000175e-01 3.881840000000000401e+00 4.715579999999999927e+01 1.357419999999999938e+01 3.465579999999999927e+01
4.900000000000000000e+02 8.178710000000000147e-01 4.138180000000000192e+00 4.648440000000000083e+01 1.334230000000000160e+01 3.521730000000000160e+01
4.910000000000000000e+02 5.126950000000000118e-01 3.674319999999999808e+00 4.642329999999999757e+01 1.286619999999999919e+01 3.652340000000000231e+01
4.920000000000000000e+02 9.887699999999999267e-01 3.686520000000000241e+00 4.521479999999999677e+01 1.271969999999999956e+01 3.739009999999999678e+01
4.930000000000000000e+02 6.347659999999999414e-01 3.381350000000000300e+00 4.520259999999999678e+01 1.417239999999999966e+01 3.660889999999999844e+01
4.940000000000000000e+02 7.934569999999999679e-01 3.759769999999999612e+00 4.339600000000000080e+01 1.433109999999999928e+01 3.771970000000000312e+01
4.950000000000000000e+02 6.469730000000000203e-01 3.906250000000000000e+00 4.273680000000000234e+01 1.423339999999999961e+01 3.847659999999999769e+01
4.960000000000000000e+02 8.422850000000000614e-01 3.112789999999999946e+00 4.288330000000000553e+01 1.492920000000000158e+01 3.823239999999999839e+01
4.970000000000000000e+02 5.371090000000000586e-01 2.929689999999999905e+00 4.252929999999999922e+01 1.489259999999999984e+01 3.911129999999999995e+01
4.980000000000000000e+02 5.981450000000000378e-01 2.929689999999999905e+00 4.195559999999999690e+01 1.538090000000000046e+01 3.913569999999999993e+01
4.990000000000000000e+02 6.713870000000000671e-01 3.417969999999999953e+00 4.085690000000000310e+01 1.551510000000000034e+01 3.953860000000000241e+01
5.000000000000000000e+02 7.080079999999999707e-01 4.125980000000000203e+00 3.876950000000000074e+01 1.695560000000000045e+01 3.944089999999999918e+01
5.010000000000000000e+02 1.000979999999999981e+00 3.381350000000000300e+00 3.853759999999999764e+01 1.563720000000000176e+01 4.144290000000000163e+01
5.020000000000000000e+02 1.135249999999999870e+00 3.479000000000000092e+00 3.724370000000000402e+01 1.463619999999999877e+01 4.350589999999999691e+01
5.030000000000000000e+02 8.666989999999998862e-01 4.272460000000000591e+00 3.637699999999999534e+01 1.450200000000000067e+01 4.398190000000000310e+01
5.040000000000000000e+02 5.371090000000000586e-01 4.553220000000000489e+00 3.603520000000000323e+01 1.551510000000000034e+01 4.335940000000000083e+01
5.050000000000000000e+02 8.422850000000000614e-01 4.467769999999999797e+00 3.522950000000000159e+01 1.419680000000000142e+01 4.526370000000000005e+01
5.060000000000000000e+02 8.178710000000000147e-01 3.869630000000000347e+00 3.458249999999999602e+01 1.457519999999999882e+01 4.615480000000000160e+01
5.070000000000000000e+02 5.615229999999999944e-01 4.675290000000000390e+00 3.369140000000000157e+01 1.413570000000000171e+01 4.693599999999999994e+01
5.080000000000000000e+02 1.147459999999999924e+00 4.479980000000000295e+00 3.315429999999999922e+01 1.641849999999999810e+01 4.479979999999999762e+01
5.090000000000000000e+02 1.489260000000000028e+00 4.199220000000000397e+00 3.209230000000000160e+01 1.588130000000000130e+01 4.633789999999999765e+01
5.100000000000000000e+02 1.318359999999999976e+00 5.407710000000000683e+00 3.057860000000000156e+01 1.552730000000000032e+01 4.716799999999999926e+01
5.110000000000000000e+02 7.934569999999999679e-01 4.907230000000000203e+00 3.085939999999999728e+01 1.702880000000000038e+01 4.641109999999999758e+01
5.120000000000000000e+02 8.056640000000000468e-01 5.285639999999999894e+00 2.982179999999999964e+01 1.817630000000000123e+01 4.591060000000000230e+01
5.130000000000000000e+02 1.025390000000000024e+00 4.992680000000000007e+00 2.958980000000000032e+01 1.711430000000000007e+01 4.727779999999999916e+01
5.140000000000000000e+02 8.178710000000000147e-01 4.846189999999999998e+00 2.935789999999999722e+01 1.854250000000000043e+01 4.643550000000000466e+01
5.150000000000000000e+02 8.544919999999999183e-01 4.882810000000000095e+00 2.862549999999999883e+01 1.776119999999999877e+01 4.787600000000000477e+01
5.160000000000000000e+02 1.098629999999999995e+00 4.650879999999999903e+00 2.800289999999999679e+01 1.651610000000000156e+01 4.973140000000000072e+01
5.170000000000000000e+02 9.765619999999999301e-01 4.541019999999999612e+00 2.803959999999999653e+01 1.751709999999999923e+01 4.892580000000000240e+01
5.180000000000000000e+02 1.049800000000000066e+00 4.089360000000000106e+00 2.801509999999999678e+01 1.820070000000000121e+01 4.864499999999999602e+01
5.190000000000000000e+02 7.934569999999999679e-01 4.968259999999999899e+00 2.634280000000000044e+01 1.805420000000000158e+01 4.984129999999999683e+01
5.200000000000000000e+02 1.062010000000000121e+00 5.236819999999999808e+00 2.536619999999999919e+01 1.754149999999999920e+01 5.079350000000000165e+01
5.210000000000000000e+02 6.835940000000000349e-01 5.224609999999999310e+00 2.464600000000000080e+01 1.804199999999999804e+01 5.140379999999999683e+01
5.220000000000000000e+02 9.277340000000000586e-01 4.882810000000000095e+00 2.386469999999999914e+01 1.861570000000000036e+01 5.170900000000000318e+01
5.230000000000000000e+02 1.062010000000000121e+00 5.456540000000000390e+00 2.238769999999999882e+01 1.845700000000000074e+01 5.263670000000000471e+01
5.240000000000000000e+02 6.835940000000000349e-01 6.262209999999999610e+00 2.127690000000000126e+01 1.864010000000000034e+01 5.313719999999999288e+01
5.250000000000000000e+02 9.399410000000000265e-01 6.225590000000000401e+00 2.044679999999999964e+01 1.827390000000000114e+01 5.411379999999999768e+01
5.260000000000000000e+02 8.422850000000000614e-01 6.250000000000000000e+00 1.970210000000000150e+01 1.960449999999999804e+01 5.360110000000000241e+01
5.270000000000000000e+02 1.025390000000000024e+00 6.799320000000000697e+00 1.864010000000000034e+01 2.006840000000000046e+01 5.346680000000000632e+01
5.280000000000000000e+02 8.300780000000000936e-01 6.665039999999999409e+00 1.838380000000000081e+01 1.975099999999999767e+01 5.437010000000000076e+01
5.290000000000000000e+02 9.765619999999999301e-01 6.115720000000000489e+00 1.781010000000000204e+01 2.028810000000000002e+01 5.480960000000000321e+01
5.300000000000000000e+02 8.789059999999999651e-01 7.226560000000000095e+00 1.647949999999999804e+01 2.086179999999999879e+01 5.455320000000000391e+01
5.310000000000000000e+02 9.033200000000000118e-01 6.164550000000000196e+00 1.706540000000000035e+01 2.025150000000000006e+01 5.561520000000000152e+01
5.320000000000000000e+02 8.544919999999999183e-01 6.054689999999999905e+00 1.680910000000000082e+01 1.900629999999999953e+01 5.727539999999999765e+01
5.330000000000000000e+02 1.110839999999999828e+00 5.822750000000000092e+00 1.640620000000000189e+01 1.929929999999999879e+01 5.736079999999999757e+01
5.340000000000000000e+02 1.037600000000000078e+00 5.688480000000000203e+00 1.640620000000000189e+01 1.978760000000000119e+01 5.708010000000000161e+01
5.350000000000000000e+02 1.098629999999999995e+00 6.689449999999999896e+00 1.461180000000000057e+01 2.143549999999999756e+01 5.616460000000000008e+01
5.360000000000000000e+02 1.000979999999999981e+00 6.530759999999999010e+00 1.461180000000000057e+01 2.023930000000000007e+01 5.761720000000000397e+01
5.370000000000000000e+02 8.789059999999999651e-01 6.567379999999999995e+00 1.391600000000000037e+01 2.073969999999999914e+01 5.789789999999999992e+01
5.380000000000000000e+02 1.110839999999999828e+00 7.397460000000000591e+00 1.259769999999999968e+01 2.143549999999999756e+01 5.745850000000000080e+01
5.390000000000000000e+02 1.086430000000000007e+00 7.849120000000000097e+00 1.175539999999999985e+01 2.038569999999999993e+01 5.892329999999999757e+01
5.400000000000000000e+02 7.812500000000000000e-01 8.386229999999999407e+00 1.068120000000000047e+01 2.021480000000000032e+01 5.993650000000000233e+01
5.410000000000000000e+02 1.037600000000000078e+00 8.105469999999998620e+00 1.027829999999999977e+01 1.949460000000000193e+01 6.108400000000000318e+01
5.420000000000000000e+02 9.399410000000000265e-01 7.739260000000000694e+00 1.041259999999999941e+01 2.167970000000000041e+01 5.922849999999999682e+01
5.430000000000000000e+02 1.184080000000000021e+00 7.543950000000000600e+00 1.020509999999999984e+01 2.093510000000000204e+01 6.013179999999999836e+01
5.440000000000000000e+02 1.147459999999999924e+00 8.801270000000000593e+00 8.544920000000001181e+00 2.299799999999999756e+01 5.850830000000000553e+01
5.450000000000000000e+02 1.232910000000000172e+00 7.458499999999999908e+00 8.654790000000000205e+00 2.209469999999999956e+01 6.055910000000000082e+01
5.460000000000000000e+02 1.098629999999999995e+00 9.643549999999999400e+00 6.347659999999999414e+00 2.312010000000000076e+01 5.978999999999999915e+01
5.470000000000000000e+02 1.013179999999999970e+00 1.000980000000000025e+01 5.493159999999999599e+00 2.318120000000000047e+01 6.030270000000000152e+01
5.480000000000000000e+02 7.812500000000000000e-01 8.520509999999999806e+00 6.298829999999999707e+00 2.200929999999999964e+01 6.239010000000000389e+01
5.490000000000000000e+02 1.696780000000000177e+00 8.972170000000000201e+00 4.919430000000000192e+00 2.241209999999999880e+01 6.199949999999999761e+01
5.500000000000000000e+02 1.623539999999999983e+00 8.593750000000000000e+00 5.541990000000000194e+00 2.181400000000000006e+01 6.242680000000000717e+01
5.510000000000000000e+02 1.403810000000000002e+00 8.190920000000000201e+00 5.749509999999999899e+00 2.281489999999999796e+01 6.184079999999999444e+01
5.520000000000000000e+02 2.026370000000000005e+00 8.361819999999999808e+00 4.614259999999999806e+00 2.418210000000000193e+01 6.081539999999999679e+01
5.530000000000000000e+02 1.635740000000000194e+00 6.469730000000000203e+00 5.908199999999999896e+00 2.419429999999999836e+01 6.179200000000000159e+01
5.540000000000000000e+02 1.855469999999999953e+00 6.872560000000000002e+00 5.151370000000000005e+00 2.294920000000000115e+01 6.317139999999999844e+01
5.550000000000000000e+02 1.318359999999999976e+00 6.152339999999999698e+00 5.957029999999999603e+00 2.392579999999999885e+01 6.264650000000000318e+01
5.560000000000000000e+02 1.550289999999999946e+00 6.213379999999999903e+00 5.297849999999999504e+00 2.324220000000000041e+01 6.369629999999999370e+01
5.570000000000000000e+02 1.574710000000000054e+00 6.958010000000000694e+00 4.431149999999999700e+00 2.349849999999999994e+01 6.353760000000000474e+01
5.580000000000000000e+02 1.489260000000000028e+00 6.811519999999999797e+00 3.759769999999999612e+00 2.270510000000000161e+01 6.523440000000000794e+01
5.590000000000000000e+02 1.208500000000000130e+00 7.019040000000000390e+00 3.601069999999999993e+00 2.301030000000000086e+01 6.516110000000000468e+01
5.600000000000000000e+02 1.318359999999999976e+00 6.445310000000000095e+00 3.918460000000000054e+00 2.265620000000000189e+01 6.566159999999999286e+01
5.610000000000000000e+02 1.171880000000000033e+00 6.591800000000000104e+00 3.051759999999999806e+00 2.315670000000000073e+01 6.602779999999999916e+01
5.620000000000000000e+02 1.171880000000000033e+00 5.895999999999999908e+00 3.479000000000000092e+00 2.208249999999999957e+01 6.737059999999999604e+01
5.630000000000000000e+02 1.293949999999999934e+00 5.371089999999999698e+00 3.857420000000000293e+00 2.427980000000000160e+01 6.519780000000000086e+01
5.640000000000000000e+02 1.135249999999999870e+00 5.017089999999999606e+00 3.979490000000000194e+00 2.386469999999999914e+01 6.600339999999999918e+01
5.650000000000000000e+02 1.501460000000000017e+00 5.725100000000000300e+00 3.125000000000000000e+00 2.518310000000000315e+01 6.446529999999999916e+01
5.660000000000000000e+02 1.025390000000000024e+00 5.297849999999999504e+00 3.723139999999999894e+00 2.492680000000000007e+01 6.502689999999999770e+01
5.670000000000000000e+02 1.281739999999999879e+00 5.285639999999999894e+00 3.234859999999999847e+00 2.492680000000000007e+01 6.527100000000000080e+01
5.680000000000000000e+02 9.765619999999999301e-01 5.017089999999999606e+00 3.564450000000000340e+00 2.535399999999999920e+01 6.508790000000000475e+01
5.690000000000000000e+02 1.086430000000000007e+00 5.822750000000000092e+00 2.954099999999999948e+00 2.416989999999999839e+01 6.596680000000000632e+01
5.700000000000000000e+02 1.306149999999999922e+00 5.517579999999999707e+00 2.648930000000000007e+00 2.556149999999999878e+01 6.496580000000000155e+01
5.710000000000000000e+02 8.300780000000000936e-01 5.749509999999999899e+00 2.197270000000000056e+00 2.437739999999999796e+01 6.684569999999999368e+01
5.720000000000000000e+02 9.765619999999999301e-01 5.566410000000000302e+00 2.124020000000000241e+00 2.457280000000000086e+01 6.676030000000000086e+01
5.730000000000000000e+02 1.086430000000000007e+00 4.528810000000000002e+00 2.392580000000000151e+00 2.634280000000000044e+01 6.564939999999999998e+01
5.740000000000000000e+02 1.171880000000000033e+00 4.028319999999999901e+00 3.149409999999999599e+00 2.675779999999999959e+01 6.489260000000000161e+01
5.750000000000000000e+02 1.049800000000000066e+00 5.029300000000000104e+00 2.221679999999999655e+00 2.703860000000000241e+01 6.466060000000000230e+01
5.760000000000000000e+02 1.049800000000000066e+00 4.577640000000000597e+00 2.014159999999999950e+00 2.543949999999999889e+01 6.691890000000000782e+01
5.770000000000000000e+02 7.690430000000000321e-01 3.967289999999999761e+00 2.148439999999999905e+00 2.658690000000000353e+01 6.652830000000000155e+01
5.780000000000000000e+02 1.074219999999999953e+00 4.418949999999999712e+00 1.611330000000000151e+00 2.647709999999999653e+01 6.641850000000000875e+01
5.790000000000000000e+02 1.354980000000000073e+00 3.784180000000000099e+00 2.038569999999999993e+00 2.485350000000000037e+01 6.796880000000000166e+01
5.800000000000000000e+02 1.489260000000000028e+00 3.588870000000000449e+00 2.587889999999999802e+00 2.514649999999999963e+01 6.718750000000000000e+01
5.810000000000000000e+02 1.049800000000000066e+00 3.417969999999999953e+00 2.001949999999999896e+00 2.347409999999999997e+01 7.005620000000000402e+01
5.820000000000000000e+02 1.452639999999999931e+00 3.576660000000000394e+00 2.331539999999999946e+00 2.543949999999999889e+01 6.719969999999999288e+01
5.830000000000000000e+02 6.347659999999999414e-01 3.625490000000000101e+00 2.258299999999999752e+00 2.568360000000000198e+01 6.779789999999999850e+01
5.840000000000000000e+02 1.440430000000000099e+00 3.100589999999999957e+00 2.246089999999999698e+00 2.711180000000000234e+01 6.610110000000000241e+01
5.850000000000000000e+02 1.391599999999999948e+00 3.491210000000000147e+00 2.270509999999999806e+00 2.504879999999999995e+01 6.779789999999999850e+01
5.860000000000000000e+02 1.171880000000000033e+00 3.698730000000000295e+00 1.647950000000000026e+00 2.539060000000000272e+01 6.809080000000000155e+01
5.870000000000000000e+02 1.367190000000000127e+00 3.149409999999999599e+00 2.294919999999999849e+00 2.766110000000000113e+01 6.552729999999999677e+01
5.880000000000000000e+02 1.501460000000000017e+00 3.076169999999999849e+00 1.782229999999999981e+00 2.576899999999999835e+01 6.787109999999999843e+01
5.890000000000000000e+02 1.159669999999999979e+00 2.465820000000000345e+00 2.685550000000000104e+00 2.565919999999999845e+01 6.802979999999999450e+01
5.900000000000000000e+02 1.757809999999999873e+00 2.624509999999999899e+00 1.770019999999999927e+00 2.696529999999999916e+01 6.688230000000000075e+01
5.910000000000000000e+02 1.440430000000000099e+00 2.990720000000000045e+00 1.562500000000000000e+00 2.844239999999999924e+01 6.556399999999999295e+01
5.920000000000000000e+02 1.245120000000000005e+00 3.027339999999999698e+00 2.001949999999999896e+00 2.821040000000000347e+01 6.551510000000000389e+01
5.930000000000000000e+02 1.171880000000000033e+00 2.917480000000000295e+00 2.001949999999999896e+00 2.625730000000000075e+01 6.765139999999999532e+01
5.940000000000000000e+02 1.306149999999999922e+00 2.819819999999999993e+00 1.647950000000000026e+00 2.572019999999999840e+01 6.850589999999999691e+01
5.950000000000000000e+02 1.416020000000000056e+00 3.112789999999999946e+00 1.525879999999999903e+00 2.786870000000000047e+01 6.607670000000000243e+01
5.960000000000000000e+02 9.765619999999999301e-01 3.259279999999999955e+00 1.684570000000000123e+00 2.889399999999999835e+01 6.518549999999999045e+01
5.970000000000000000e+02 1.367190000000000127e+00 3.186039999999999761e+00 1.989749999999999908e+00 2.829590000000000316e+01 6.516110000000000468e+01
5.980000000000000000e+02 1.562500000000000000e+00 3.405759999999999899e+00 1.635740000000000194e+00 2.673340000000000316e+01 6.666260000000001185e+01
5.990000000000000000e+02 1.379389999999999894e+00 2.978520000000000056e+00 2.099610000000000198e+00 2.689210000000000278e+01 6.665040000000000475e+01
6.000000000000000000e+02 1.196290000000000076e+00 2.978520000000000056e+00 2.416990000000000194e+00 2.799070000000000036e+01 6.541749999999998977e+01
6.010000000000000000e+02 1.232910000000000172e+00 2.795409999999999950e+00 2.197270000000000056e+00 2.764889999999999759e+01 6.612550000000000239e+01
6.020000000000000000e+02 1.623539999999999983e+00 2.941890000000000338e+00 1.733399999999999830e+00 2.916260000000000119e+01 6.453860000000000241e+01
6.030000000000000000e+02 1.123049999999999882e+00 2.929689999999999905e+00 1.733399999999999830e+00 2.880860000000000198e+01 6.540529999999999688e+01
6.040000000000000000e+02 1.416020000000000056e+00 2.697750000000000092e+00 2.416990000000000194e+00 2.808840000000000359e+01 6.538089999999999691e+01
6.050000000000000000e+02 1.574710000000000054e+00 3.161619999999999653e+00 1.916500000000000092e+00 2.884519999999999840e+01 6.450200000000000955e+01
6.060000000000000000e+02 1.440430000000000099e+00 2.404790000000000205e+00 2.368160000000000043e+00 2.615970000000000084e+01 6.762700000000000955e+01
6.070000000000000000e+02 1.965329999999999799e+00 2.160640000000000338e+00 2.380370000000000097e+00 2.674560000000000315e+01 6.674799999999999045e+01
6.080000000000000000e+02 2.160640000000000338e+00 2.062990000000000101e+00 2.929689999999999905e+00 2.728269999999999840e+01 6.556399999999999295e+01
6.090000000000000000e+02 1.599120000000000097e+00 2.209470000000000045e+00 2.478029999999999955e+00 2.796630000000000038e+01 6.574710000000000321e+01
6.100000000000000000e+02 1.672360000000000069e+00 2.209470000000000045e+00 2.355960000000000054e+00 2.764889999999999759e+01 6.611329999999999529e+01
6.110000000000000000e+02 1.416020000000000056e+00 2.270509999999999806e+00 2.233889999999999709e+00 2.724610000000000198e+01 6.683350000000000080e+01
6.120000000000000000e+02 1.330570000000000030e+00 2.355960000000000054e+00 2.343750000000000000e+00 2.757569999999999766e+01 6.639399999999999125e+01
6.130000000000000000e+02 1.452639999999999931e+00 2.111819999999999808e+00 1.745609999999999884e+00 2.844239999999999924e+01 6.624759999999999138e+01
6.140000000000000000e+02 9.765619999999999301e-01 2.453610000000000291e+00 1.770019999999999927e+00 2.879639999999999844e+01 6.600339999999999918e+01
6.150000000000000000e+02 1.306149999999999922e+00 2.343750000000000000e+00 1.635740000000000194e+00 2.740480000000000160e+01 6.730960000000000321e+01
6.160000000000000000e+02 1.635740000000000194e+00 2.209470000000000045e+00 1.892090000000000050e+00 2.662349999999999994e+01 6.763920000000000243e+01
6.170000000000000000e+02 1.257319999999999993e+00 2.404790000000000205e+00 1.928710000000000147e+00 2.811280000000000001e+01 6.629640000000000555e+01
6.180000000000000000e+02 1.245120000000000005e+00 1.806640000000000024e+00 1.794429999999999970e+00 2.515869999999999962e+01 6.999509999999999366e+01
6.190000000000000000e+02 1.782229999999999981e+00 1.733399999999999830e+00 2.246089999999999698e+00 2.786870000000000047e+01 6.636959999999999127e+01
6.200000000000000000e+02 1.477049999999999974e+00 1.806640000000000024e+00 2.160640000000000338e+00 2.849119999999999919e+01 6.606450000000000955e+01
6.210000000000000000e+02 9.155269999999999797e-01 2.001949999999999896e+00 1.855469999999999953e+00 2.636720000000000041e+01 6.885989999999999611e+01
6.220000000000000000e+02 1.635740000000000194e+00 2.001949999999999896e+00 1.501460000000000017e+00 2.851560000000000272e+01 6.634520000000000550e+01
6.230000000000000000e+02 1.782229999999999981e+00 1.879879999999999995e+00 1.428220000000000045e+00 2.562260000000000204e+01 6.928709999999999525e+01
6.240000000000000000e+02 1.806640000000000024e+00 1.403810000000000002e+00 2.111819999999999808e+00 2.687989999999999924e+01 6.779789999999999850e+01
6.250000000000000000e+02 1.464840000000000142e+00 1.574710000000000054e+00 1.953119999999999745e+00 2.819819999999999993e+01 6.680910000000000082e+01
6.260000000000000000e+02 1.757809999999999873e+00 1.782229999999999981e+00 1.782229999999999981e+00 3.013919999999999888e+01 6.453860000000000241e+01
6.270000000000000000e+02 1.782229999999999981e+00 1.745609999999999884e+00 1.892090000000000050e+00 2.792970000000000041e+01 6.665040000000000475e+01
6.280000000000000000e+02 1.464840000000000142e+00 1.489260000000000028e+00 1.733399999999999830e+00 2.739260000000000161e+01 6.791989999999999839e+01
6.290000000000000000e+02 1.403810000000000002e+00 1.892090000000000050e+00 1.867680000000000007e+00 2.746580000000000155e+01 6.737059999999999604e+01
6.300000000000000000e+02 1.440430000000000099e+00 1.916500000000000092e+00 1.892090000000000050e+00 2.927250000000000085e+01 6.547849999999999682e+01
6.310000000000000000e+02 2.099610000000000198e+00 1.989749999999999908e+00 1.538089999999999957e+00 2.823490000000000322e+01 6.613769999999999527e+01
6.320000000000000000e+02 1.635740000000000194e+00 1.586910000000000043e+00 1.855469999999999953e+00 2.941889999999999716e+01 6.550289999999999679e+01
6.330000000000000000e+02 1.916500000000000092e+00 1.501460000000000017e+00 1.794429999999999970e+00 2.937010000000000076e+01 6.541749999999998977e+01
6.340000000000000000e+02 1.000979999999999981e+00 1.562500000000000000e+00 1.611330000000000151e+00 2.916260000000000119e+01 6.666260000000001185e+01
6.350000000000000000e+02 1.684570000000000123e+00 1.562500000000000000e+00 1.928710000000000147e+00 2.739260000000000161e+01 6.743160000000000309e+01
6.360000000000000000e+02 1.806640000000000024e+00 1.110839999999999828e+00 2.124020000000000241e+00 2.706299999999999883e+01 6.789549999999999841e+01
6.370000000000000000e+02 1.416020000000000056e+00 1.318359999999999976e+00 2.246089999999999698e+00 2.784420000000000073e+01 6.717530000000000712e+01
6.380000000000000000e+02 1.306149999999999922e+00 1.525879999999999903e+00 2.209470000000000045e+00 2.910160000000000124e+01 6.585689999999999600e+01
6.390000000000000000e+02 1.831050000000000066e+00 1.489260000000000028e+00 1.660160000000000080e+00 2.956539999999999679e+01 6.545410000000001105e+01
6.400000000000000000e+02 1.708979999999999944e+00 1.684570000000000123e+00 1.770019999999999927e+00 2.891850000000000165e+01 6.591799999999999216e+01
6.410000000000000000e+02 1.416020000000000056e+00 1.745609999999999884e+00 2.075200000000000156e+00 2.893069999999999808e+01 6.583250000000001023e+01
6.420000000000000000e+02 1.794429999999999970e+00 1.562500000000000000e+00 1.928710000000000147e+00 2.939450000000000074e+01 6.531980000000000075e+01
6.430000000000000000e+02 1.330570000000000030e+00 1.867680000000000007e+00 1.818850000000000078e+00 3.007810000000000272e+01 6.490479999999999450e+01
6.440000000000000000e+02 1.501460000000000017e+00 1.660160000000000080e+00 1.977539999999999853e+00 3.129879999999999995e+01 6.356199999999999761e+01
6.450000000000000000e+02 1.940920000000000201e+00 1.672360000000000069e+00 1.782229999999999981e+00 2.838129999999999953e+01 6.622310000000000230e+01
6.460000000000000000e+02 2.026370000000000005e+00 1.391599999999999948e+00 2.087400000000000144e+00 2.803959999999999653e+01 6.645510000000000161e+01
6.470000000000000000e+02 2.294919999999999849e+00 1.367190000000000127e+00 2.111819999999999808e+00 2.768550000000000111e+01 6.654050000000000864e+01
6.480000000000000000e+02 2.294919999999999849e+00 1.452639999999999931e+00 1.513669999999999849e+00 3.284909999999999997e+01 6.188960000000000150e+01
6.490000000000000000e+02 2.148439999999999905e+00 1.232910000000000172e+00 1.684570000000000123e+00 3.201899999999999835e+01 6.291499999999999915e+01
6.500000000000000000e+02 2.111819999999999808e+00 1.379389999999999894e+00 1.794429999999999970e+00 2.996829999999999927e+01 6.474609999999999843e+01
6.510000000000000000e+02 1.513669999999999849e+00 1.818850000000000078e+00 1.843260000000000121e+00 3.038330000000000197e+01 6.444089999999999918e+01
6.520000000000000000e+02 1.611330000000000151e+00 1.794429999999999970e+00 1.806640000000000024e+00 2.955320000000000036e+01 6.523440000000000794e+01
6.530000000000000000e+02 2.246089999999999698e+00 1.708979999999999944e+00 1.281739999999999879e+00 2.934570000000000078e+01 6.541749999999998977e+01
6.540000000000000000e+02 2.246089999999999698e+00 1.928710000000000147e+00 1.586910000000000043e+00 3.105470000000000041e+01 6.318359999999999843e+01
6.550000000000000000e+02 2.502439999999999998e+00 1.342770000000000019e+00 1.806640000000000024e+00 3.189699999999999847e+01 6.245119999999999294e+01
6.560000000000000000e+02 1.684570000000000123e+00 1.989749999999999908e+00 1.806640000000000024e+00 3.326420000000000243e+01 6.125489999999999924e+01
6.570000000000000000e+02 1.977539999999999853e+00 1.757809999999999873e+00 1.586910000000000043e+00 3.051760000000000161e+01 6.416020000000000323e+01
6.580000000000000000e+02 2.124020000000000241e+00 1.428220000000000045e+00 1.733399999999999830e+00 3.098139999999999716e+01 6.373290000000000077e+01
6.590000000000000000e+02 2.026370000000000005e+00 1.623539999999999983e+00 1.660160000000000080e+00 3.004149999999999920e+01 6.464839999999999520e+01
6.600000000000000000e+02 2.062990000000000101e+00 1.599120000000000097e+00 1.989749999999999908e+00 2.919919999999999760e+01 6.514889999999999759e+01
6.610000000000000000e+02 2.490229999999999944e+00 1.452639999999999931e+00 1.416020000000000056e+00 3.004149999999999920e+01 6.459959999999999525e+01
6.620000000000000000e+02 2.429200000000000248e+00 1.354980000000000073e+00 1.586910000000000043e+00 3.012699999999999889e+01 6.450200000000000955e+01
6.630000000000000000e+02 2.343750000000000000e+00 1.367190000000000127e+00 1.611330000000000151e+00 2.977290000000000347e+01 6.490479999999999450e+01
6.640000000000000000e+02 2.746579999999999799e+00 2.075200000000000156e+00 1.367190000000000127e+00 3.054200000000000159e+01 6.326899999999999835e+01
6.650000000000000000e+02 1.879879999999999995e+00 1.708979999999999944e+00 1.818850000000000078e+00 3.013919999999999888e+01 6.445309999999999206e+01
6.660000000000000000e+02 2.233889999999999709e+00 1.477049999999999974e+00 1.403810000000000002e+00 3.143310000000000315e+01 6.345210000000000150e+01
6.670000000000000000e+02 2.319339999999999957e+00 1.916500000000000092e+00 1.391599999999999948e+00 3.135990000000000322e+01 6.301270000000000238e+01
6.680000000000000000e+02 1.538089999999999957e+00 1.977539999999999853e+00 1.538089999999999957e+00 2.962650000000000006e+01 6.531980000000000075e+01
6.690000000000000000e+02 2.014159999999999950e+00 1.892090000000000050e+00 1.562500000000000000e+00 3.012699999999999889e+01 6.440430000000000632e+01
6.700000000000000000e+02 1.782229999999999981e+00 1.806640000000000024e+00 1.660160000000000080e+00 2.908939999999999770e+01 6.566159999999999286e+01
6.710000000000000000e+02 1.782229999999999981e+00 1.721189999999999776e+00 1.672360000000000069e+00 2.985840000000000316e+01 6.496580000000000155e+01
6.720000000000000000e+02 2.380370000000000097e+00 1.403810000000000002e+00 1.843260000000000121e+00 3.154299999999999926e+01 6.282959999999999923e+01
6.730000000000000000e+02 2.209470000000000045e+00 1.599120000000000097e+00 1.855469999999999953e+00 2.904050000000000153e+01 6.529540000000000077e+01
6.740000000000000000e+02 2.197270000000000056e+00 1.550289999999999946e+00 1.867680000000000007e+00 3.431400000000000006e+01 6.007080000000000553e+01
6.750000000000000000e+02 2.319339999999999957e+00 1.281739999999999879e+00 1.953119999999999745e+00 3.170169999999999888e+01 6.274410000000000309e+01
6.760000000000000000e+02 2.587889999999999802e+00 1.428220000000000045e+00 2.197270000000000056e+00 3.081050000000000111e+01 6.297610000000000241e+01
6.770000000000000000e+02 1.965329999999999799e+00 1.440430000000000099e+00 1.965329999999999799e+00 3.358149999999999835e+01 6.104739999999999611e+01
6.780000000000000000e+02 1.818850000000000078e+00 1.953119999999999745e+00 1.806640000000000024e+00 3.244630000000000081e+01 6.197510000000000474e+01
6.790000000000000000e+02 2.233889999999999709e+00 1.440430000000000099e+00 1.721189999999999776e+00 3.157960000000000278e+01 6.302489999999999526e+01
6.800000000000000000e+02 2.062990000000000101e+00 1.477049999999999974e+00 1.843260000000000121e+00 3.123780000000000001e+01 6.337890000000000157e+01
6.810000000000000000e+02 2.478029999999999955e+00 1.330570000000000030e+00 1.940920000000000201e+00 3.237300000000000466e+01 6.187740000000000151e+01
6.820000000000000000e+02 2.001949999999999896e+00 2.026370000000000005e+00 1.708979999999999944e+00 3.248290000000000077e+01 6.177979999999999450e+01
6.830000000000000000e+02 1.672360000000000069e+00 1.721189999999999776e+00 1.770019999999999927e+00 3.183589999999999876e+01 6.300050000000000239e+01
6.840000000000000000e+02 2.087400000000000144e+00 1.477049999999999974e+00 1.965329999999999799e+00 3.179930000000000234e+01 6.267089999999999606e+01
6.850000000000000000e+02 2.404790000000000205e+00 1.367190000000000127e+00 1.538089999999999957e+00 3.037110000000000198e+01 6.431879999999999598e+01
6.860000000000000000e+02 1.940920000000000201e+00 1.416020000000000056e+00 1.843260000000000121e+00 3.179930000000000234e+01 6.300050000000000239e+01
6.870000000000000000e+02 1.879879999999999995e+00 1.708979999999999944e+00 1.562500000000000000e+00 3.248290000000000077e+01 6.236570000000000391e+01
6.880000000000000000e+02 2.148439999999999905e+00 1.611330000000000151e+00 1.855469999999999953e+00 3.182369999999999877e+01 6.256099999999999994e+01
6.890000000000000000e+02 1.794429999999999970e+00 1.611330000000000151e+00 1.965329999999999799e+00 3.035889999999999844e+01 6.427000000000001023e+01
6.900000000000000000e+02 1.782229999999999981e+00 1.989749999999999908e+00 1.318359999999999976e+00 3.172610000000000241e+01 6.318359999999999843e+01
6.910000000000000000e+02 2.172849999999999948e+00 1.599120000000000097e+00 1.708979999999999944e+00 3.143310000000000315e+01 6.308589999999999520e+01
6.920000000000000000e+02 2.551269999999999705e+00 1.306149999999999922e+00 1.721189999999999776e+00 3.338620000000000232e+01 6.103520000000000323e+01
6.930000000000000000e+02 2.124020000000000241e+00 1.245120000000000005e+00 1.855469999999999953e+00 3.394780000000000086e+01 6.082760000000000389e+01
6.940000000000000000e+02 2.636719999999999953e+00 1.379389999999999894e+00 1.623539999999999983e+00 3.492430000000000234e+01 5.943599999999999994e+01
6.950000000000000000e+02 2.990720000000000045e+00 1.257319999999999993e+00 1.464840000000000142e+00 3.139649999999999963e+01 6.289059999999999917e+01
6.960000000000000000e+02 3.051759999999999806e+00 1.110839999999999828e+00 1.586910000000000043e+00 3.471679999999999922e+01 5.953370000000000317e+01
6.970000000000000000e+02 2.905270000000000241e+00 1.525879999999999903e+00 1.574710000000000054e+00 3.128659999999999641e+01 6.270750000000000313e+01
6.980000000000000000e+02 2.197270000000000056e+00 1.696780000000000177e+00 1.879879999999999995e+00 3.448490000000000322e+01 5.974120000000000630e+01
6.990000000000000000e+02 2.453610000000000291e+00 1.757809999999999873e+00 1.562500000000000000e+00 3.566890000000000072e+01 5.855709999999999837e+01
7.000000000000000000e+02 2.661129999999999995e+00 1.452639999999999931e+00 1.855469999999999953e+00 3.448490000000000322e+01 5.954589999999999606e+01
7.010000000000000000e+02 2.697750000000000092e+00 1.232910000000000172e+00 1.770019999999999927e+00 3.173830000000000240e+01 6.256099999999999994e+01
7.020000000000000000e+02 2.478029999999999955e+00 1.635740000000000194e+00 1.330570000000000030e+00 3.127440000000000353e+01 6.328120000000000545e+01
7.030000000000000000e+02 2.441410000000000302e+00 1.354980000000000073e+00 1.489260000000000028e+00 3.186039999999999850e+01 6.285399999999999920e+01
7.040000000000000000e+02 1.879879999999999995e+00 1.782229999999999981e+00 1.501460000000000017e+00 3.374020000000000152e+01 6.109620000000000317e+01
7.050000000000000000e+02 2.075200000000000156e+00 1.452639999999999931e+00 1.440430000000000099e+00 3.295899999999999608e+01 6.207279999999999376e+01
7.060000000000000000e+02 2.539060000000000095e+00 1.452639999999999931e+00 1.831050000000000066e+00 3.419189999999999685e+01 5.998539999999999850e+01
7.070000000000000000e+02 2.294919999999999849e+00 1.770019999999999927e+00 1.428220000000000045e+00 3.478999999999999915e+01 5.971680000000000632e+01
7.080000000000000000e+02 2.197270000000000056e+00 1.623539999999999983e+00 1.489260000000000028e+00 3.426509999999999678e+01 6.042479999999999762e+01
7.090000000000000000e+02 2.185060000000000002e+00 1.196290000000000076e+00 1.879879999999999995e+00 3.332520000000000238e+01 6.141360000000000241e+01
7.100000000000000000e+02 3.088379999999999903e+00 1.525879999999999903e+00 1.672360000000000069e+00 3.364260000000000161e+01 6.007080000000000553e+01
7.110000000000000000e+02 2.661129999999999995e+00 1.599120000000000097e+00 1.562500000000000000e+00 3.540039999999999765e+01 5.877689999999999770e+01
7.120000000000000000e+02 2.526859999999999662e+00 1.574710000000000054e+00 1.660160000000000080e+00 3.580320000000000391e+01 5.843509999999999849e+01
7.130000000000000000e+02 2.539060000000000095e+00 1.733399999999999830e+00 1.818850000000000078e+00 3.480219999999999914e+01 5.910640000000000072e+01
7.140000000000000000e+02 2.502439999999999998e+00 2.001949999999999896e+00 1.745609999999999884e+00 3.292240000000000322e+01 6.082760000000000389e+01
7.150000000000000000e+02 2.233889999999999709e+00 1.672360000000000069e+00 1.745609999999999884e+00 3.609620000000000317e+01 5.825200000000000244e+01
7.160000000000000000e+02 2.392580000000000151e+00 1.892090000000000050e+00 1.586910000000000043e+00 3.442379999999999995e+01 5.970459999999999923e+01
7.170000000000000000e+02 2.490229999999999944e+00 1.635740000000000194e+00 1.721189999999999776e+00 3.204350000000000165e+01 6.210940000000000083e+01
7.180000000000000000e+02 2.246089999999999698e+00 1.879879999999999995e+00 1.501460000000000017e+00 3.183589999999999876e+01 6.253659999999999997e+01
7.190000000000000000e+02 2.124020000000000241e+00 1.843260000000000121e+00 1.281739999999999879e+00 3.454590000000000316e+01 6.020510000000000161e+01
7.200000000000000000e+02 2.587889999999999802e+00 1.916500000000000092e+00 1.843260000000000121e+00 3.735350000000000392e+01 5.629880000000000706e+01
7.210000000000000000e+02 2.478029999999999955e+00 1.867680000000000007e+00 1.513669999999999849e+00 3.541259999999999764e+01 5.872800000000000153e+01
7.220000000000000000e+02 2.758789999999999853e+00 1.574710000000000054e+00 1.416020000000000056e+00 3.424070000000000391e+01 6.000979999999999848e+01
7.230000000000000000e+02 3.015139999999999709e+00 1.440430000000000099e+00 1.733399999999999830e+00 3.359380000000000166e+01 6.021729999999999450e+01
7.240000000000000000e+02 2.197270000000000056e+00 1.940920000000000201e+00 1.586910000000000043e+00 3.242190000000000083e+01 6.185300000000000153e+01
7.250000000000000000e+02 2.673340000000000050e+00 1.440430000000000099e+00 1.379389999999999894e+00 3.492430000000000234e+01 5.958250000000000313e+01
7.260000000000000000e+02 2.722170000000000201e+00 1.171880000000000033e+00 1.635740000000000194e+00 3.496090000000000231e+01 5.950929999999999609e+01
7.270000000000000000e+02 2.563479999999999759e+00 1.525879999999999903e+00 2.246089999999999698e+00 3.425289999999999679e+01 5.941159999999999997e+01
7.280000000000000000e+02 2.673340000000000050e+00 1.220700000000000118e+00 2.087400000000000144e+00 3.817139999999999844e+01 5.584719999999999374e+01
7.290000000000000000e+02 2.709960000000000147e+00 1.367190000000000127e+00 1.879879999999999995e+00 3.688960000000000150e+01 5.715329999999999444e+01
7.300000000000000000e+02 3.295900000000000052e+00 1.025390000000000024e+00 1.562500000000000000e+00 3.513179999999999836e+01 5.898440000000000083e+01
7.310000000000000000e+02 2.355960000000000054e+00 1.477049999999999974e+00 1.684570000000000123e+00 3.168949999999999889e+01 6.279299999999999926e+01
7.320000000000000000e+02 2.478029999999999955e+00 1.220700000000000118e+00 1.550289999999999946e+00 3.541259999999999764e+01 5.933840000000000003e+01
7.330000000000000000e+02 3.027339999999999698e+00 1.611330000000000151e+00 1.440430000000000099e+00 3.791499999999999915e+01 5.600589999999999691e+01
7.340000000000000000e+02 2.539060000000000095e+00 1.110839999999999828e+00 1.550289999999999946e+00 3.513179999999999836e+01 5.966799999999999926e+01
7.350000000000000000e+02 2.734380000000000255e+00 1.538089999999999957e+00 1.660160000000000080e+00 3.890379999999999683e+01 5.516360000000000241e+01
7.360000000000000000e+02 3.186039999999999761e+00 1.208500000000000130e+00 1.916500000000000092e+00 3.647460000000000235e+01 5.721439999999999770e+01
7.370000000000000000e+02 2.465820000000000345e+00 1.318359999999999976e+00 1.855469999999999953e+00 3.544919999999999760e+01 5.891110000000000468e+01
7.380000000000000000e+02 3.015139999999999709e+00 1.245120000000000005e+00 1.489260000000000028e+00 3.571779999999999688e+01 5.853270000000000550e+01
7.390000000000000000e+02 3.015139999999999709e+00 1.196290000000000076e+00 1.245120000000000005e+00 3.657229999999999848e+01 5.797120000000000317e+01
7.400000000000000000e+02 2.575680000000000192e+00 1.318359999999999976e+00 1.733399999999999830e+00 3.435060000000000002e+01 6.002199999999999847e+01
7.410000000000000000e+02 2.258299999999999752e+00 1.745609999999999884e+00 1.611330000000000151e+00 3.879390000000000072e+01 5.559079999999999444e+01
7.420000000000000000e+02 3.344729999999999759e+00 1.391599999999999948e+00 1.879879999999999995e+00 3.679200000000000159e+01 5.659180000000000632e+01
7.430000000000000000e+02 2.722170000000000201e+00 1.574710000000000054e+00 1.831050000000000066e+00 3.444819999999999993e+01 5.942380000000000706e+01
7.440000000000000000e+02 3.210450000000000248e+00 1.049800000000000066e+00 1.745609999999999884e+00 3.653560000000000230e+01 5.745850000000000080e+01
7.450000000000000000e+02 3.234859999999999847e+00 1.599120000000000097e+00 1.599120000000000097e+00 3.370360000000000156e+01 5.986329999999999529e+01
7.460000000000000000e+02 2.929689999999999905e+00 1.501460000000000017e+00 1.672360000000000069e+00 3.588870000000000005e+01 5.800779999999999603e+01
7.470000000000000000e+02 2.966310000000000002e+00 1.477049999999999974e+00 1.635740000000000194e+00 3.565670000000000073e+01 5.826420000000000243e+01
7.480000000000000000e+02 3.247069999999999901e+00 1.196290000000000076e+00 1.513669999999999849e+00 3.613279999999999603e+01 5.791020000000000323e+01
7.490000000000000000e+02 2.905270000000000241e+00 1.086430000000000007e+00 1.867680000000000007e+00 3.612060000000000315e+01 5.802000000000000313e+01
7.500000000000000000e+02 3.649899999999999700e+00 1.159669999999999979e+00 1.916500000000000092e+00 3.586430000000000007e+01 5.740969999999999374e+01
7.510000000000000000e+02 2.978520000000000056e+00 1.232910000000000172e+00 1.696780000000000177e+00 3.535159999999999769e+01 5.874020000000000152e+01
7.520000000000000000e+02 3.564450000000000340e+00 1.696780000000000177e+00 1.623539999999999983e+00 3.842770000000000152e+01 5.468750000000000000e+01
7.530000000000000000e+02 2.880860000000000198e+00 1.110839999999999828e+00 1.879879999999999995e+00 3.084720000000000084e+01 6.328120000000000545e+01
7.540000000000000000e+02 3.027339999999999698e+00 1.257319999999999993e+00 1.867680000000000007e+00 3.806149999999999523e+01 5.578610000000000468e+01
7.550000000000000000e+02 2.624509999999999899e+00 1.428220000000000045e+00 1.733399999999999830e+00 3.637699999999999534e+01 5.783689999999999998e+01
7.560000000000000000e+02 1.843260000000000121e+00 1.550289999999999946e+00 1.660160000000000080e+00 3.701169999999999760e+01 5.793460000000000321e+01
7.570000000000000000e+02 3.283689999999999998e+00 1.306149999999999922e+00 1.586910000000000043e+00 3.793949999999999534e+01 5.588379999999999370e+01
7.580000000000000000e+02 3.564450000000000340e+00 1.489260000000000028e+00 1.367190000000000127e+00 3.499759999999999849e+01 5.858149999999999835e+01
7.590000000000000000e+02 3.161619999999999653e+00 9.643550000000000733e-01 2.124020000000000241e+00 3.745120000000000005e+01 5.629880000000000706e+01
7.600000000000000000e+02 2.465820000000000345e+00 2.026370000000000005e+00 1.672360000000000069e+00 3.616940000000000310e+01 5.766599999999999682e+01
7.610000000000000000e+02 2.587889999999999802e+00 1.574710000000000054e+00 1.782229999999999981e+00 3.342289999999999850e+01 6.063229999999999364e+01
7.620000000000000000e+02 3.430180000000000007e+00 1.428220000000000045e+00 1.489260000000000028e+00 3.786619999999999919e+01 5.578610000000000468e+01
7.630000000000000000e+02 2.819819999999999993e+00 1.721189999999999776e+00 1.904300000000000104e+00 3.645020000000000238e+01 5.710450000000000159e+01
7.640000000000000000e+02 3.112789999999999946e+00 1.342770000000000019e+00 2.111819999999999808e+00 3.620609999999999928e+01 5.722660000000000480e+01
7.650000000000000000e+02 3.417969999999999953e+00 1.245120000000000005e+00 1.428220000000000045e+00 4.216310000000000002e+01 5.174560000000000315e+01
7.660000000000000000e+02 3.576660000000000394e+00 1.220700000000000118e+00 1.538089999999999957e+00 3.881839999999999691e+01 5.484620000000000317e+01
7.670000000000000000e+02 3.308110000000000106e+00 1.049800000000000066e+00 1.770019999999999927e+00 3.933109999999999928e+01 5.454099999999999682e+01
7.680000000000000000e+02 3.369140000000000246e+00 1.208500000000000130e+00 1.416020000000000056e+00 3.837890000000000157e+01 5.562740000000000151e+01
7.690000000000000000e+02 3.344729999999999759e+00 1.306149999999999922e+00 1.818850000000000078e+00 3.884279999999999688e+01 5.468750000000000000e+01
7.700000000000000000e+02 3.149409999999999599e+00 1.574710000000000054e+00 1.843260000000000121e+00 3.876950000000000074e+01 5.466310000000000002e+01
7.710000000000000000e+02 2.709960000000000147e+00 1.562500000000000000e+00 1.586910000000000043e+00 3.681640000000000157e+01 5.732420000000000471e+01
7.720000000000000000e+02 4.101560000000000095e+00 1.147459999999999924e+00 1.391599999999999948e+00 3.704829999999999757e+01 5.631099999999999994e+01
7.730000000000000000e+02 2.734380000000000255e+00 1.501460000000000017e+00 1.696780000000000177e+00 3.610840000000000316e+01 5.795900000000000318e+01
7.740000000000000000e+02 3.332519999999999705e+00 1.611330000000000151e+00 1.538089999999999957e+00 3.698729999999999762e+01 5.653080000000000638e+01
7.750000000000000000e+02 2.697750000000000092e+00 1.892090000000000050e+00 1.574710000000000054e+00 3.483890000000000242e+01 5.899660000000000082e+01
7.760000000000000000e+02 2.685550000000000104e+00 1.562500000000000000e+00 1.794429999999999970e+00 3.631589999999999918e+01 5.764160000000000394e+01
7.770000000000000000e+02 2.966310000000000002e+00 1.147459999999999924e+00 2.136230000000000295e+00 3.977049999999999841e+01 5.397950000000000159e+01
7.780000000000000000e+02 2.941890000000000338e+00 1.599120000000000097e+00 1.586910000000000043e+00 3.750000000000000000e+01 5.637210000000000321e+01
7.790000000000000000e+02 3.295900000000000052e+00 1.916500000000000092e+00 1.635740000000000194e+00 4.024660000000000082e+01 5.290529999999999688e+01
7.800000000000000000e+02 3.637700000000000156e+00 1.782229999999999981e+00 1.562500000000000000e+00 3.701169999999999760e+01 5.600589999999999691e+01
7.810000000000000000e+02 3.540039999999999853e+00 1.501460000000000017e+00 1.635740000000000194e+00 3.674320000000000164e+01 5.657959999999999923e+01
7.820000000000000000e+02 3.332519999999999705e+00 1.904300000000000104e+00 1.696780000000000177e+00 3.898930000000000007e+01 5.407710000000000150e+01
7.830000000000000000e+02 3.845210000000000239e+00 1.232910000000000172e+00 1.501460000000000017e+00 3.995360000000000156e+01 5.346680000000000632e+01
7.840000000000000000e+02 2.868650000000000144e+00 1.550289999999999946e+00 1.733399999999999830e+00 3.865970000000000084e+01 5.518800000000000239e+01
7.850000000000000000e+02 3.527829999999999799e+00 1.757809999999999873e+00 1.306149999999999922e+00 4.147950000000000159e+01 5.192870000000000630e+01
7.860000000000000000e+02 3.686520000000000241e+00 1.647950000000000026e+00 1.428220000000000045e+00 3.983149999999999835e+01 5.340580000000000638e+01
7.870000000000000000e+02 2.758789999999999853e+00 2.246089999999999698e+00 1.745609999999999884e+00 4.107670000000000243e+01 5.217289999999999850e+01
7.880000000000000000e+02 3.503420000000000201e+00 2.282709999999999795e+00 1.708979999999999944e+00 3.858639999999999759e+01 5.391850000000000165e+01
7.890000000000000000e+02 3.063959999999999795e+00 1.782229999999999981e+00 1.513669999999999849e+00 3.951420000000000243e+01 5.412599999999999767e+01
7.900000000000000000e+02 2.795409999999999950e+00 1.538089999999999957e+00 1.879879999999999995e+00 3.959960000000000235e+01 5.418699999999999761e+01
7.910000000000000000e+02 3.161619999999999653e+00 1.416020000000000056e+00 1.586910000000000043e+00 4.034420000000000073e+01 5.349120000000000630e+01
7.920000000000000000e+02 4.199220000000000397e+00 1.501460000000000017e+00 1.269530000000000047e+00 3.684080000000000155e+01 5.618900000000000006e+01
7.930000000000000000e+02 3.710939999999999905e+00 1.184080000000000021e+00 1.354980000000000073e+00 4.022220000000000084e+01 5.352780000000000626e+01
7.940000000000000000e+02 3.027339999999999698e+00 1.330570000000000030e+00 1.892090000000000050e+00 3.966060000000000230e+01 5.408939999999999770e+01
7.950000000000000000e+02 3.564450000000000340e+00 1.574710000000000054e+00 1.635740000000000194e+00 4.271240000000000236e+01 5.051270000000000238e+01
7.960000000000000000e+02 4.370120000000000005e+00 1.428220000000000045e+00 1.501460000000000017e+00 4.050289999999999679e+01 5.219729999999999848e+01
7.970000000000000000e+02 3.698730000000000295e+00 1.489260000000000028e+00 1.672360000000000069e+00 4.149169999999999447e+01 5.164789999999999992e+01
7.980000000000000000e+02 3.198240000000000194e+00 1.232910000000000172e+00 1.867680000000000007e+00 3.930660000000000309e+01 5.439450000000000074e+01
7.990000000000000000e+02 3.088379999999999903e+00 1.953119999999999745e+00 1.843260000000000121e+00 3.828119999999999834e+01 5.483400000000000318e+01
8.000000000000000000e+02 4.077150000000000496e+00 1.550289999999999946e+00 1.696780000000000177e+00 4.006350000000000477e+01 5.261229999999999762e+01
8.010000000000000000e+02 4.113769999999999705e+00 1.208500000000000130e+00 1.708979999999999944e+00 3.975830000000000553e+01 5.321039999999999992e+01
8.020000000000000000e+02 3.039549999999999752e+00 1.708979999999999944e+00 1.293949999999999934e+00 4.291989999999999839e+01 5.103760000000000474e+01
8.030000000000000000e+02 4.101560000000000095e+00 1.672360000000000069e+00 1.135249999999999870e+00 3.970949999999999847e+01 5.338129999999999598e+01
8.040000000000000000e+02 3.149409999999999599e+00 1.855469999999999953e+00 1.745609999999999884e+00 4.019780000000000086e+01 5.305180000000000717e+01
8.050000000000000000e+02 3.674319999999999808e+00 2.148439999999999905e+00 2.087400000000000144e+00 4.068599999999999994e+01 5.140379999999999683e+01
8.060000000000000000e+02 3.247069999999999901e+00 1.928710000000000147e+00 1.232910000000000172e+00 4.112549999999999528e+01 5.246579999999999444e+01
8.070000000000000000e+02 3.820799999999999752e+00 1.440430000000000099e+00 1.574710000000000054e+00 4.259029999999999916e+01 5.057370000000000232e+01
8.080000000000000000e+02 3.015139999999999709e+00 1.745609999999999884e+00 1.953119999999999745e+00 4.332280000000000086e+01 4.996340000000000003e+01
8.090000000000000000e+02 4.089360000000000106e+00 1.550289999999999946e+00 1.513669999999999849e+00 3.756099999999999994e+01 5.528560000000000230e+01
8.100000000000000000e+02 3.747560000000000002e+00 1.257319999999999993e+00 1.965329999999999799e+00 3.887939999999999685e+01 5.415039999999999765e+01
8.110000000000000000e+02 3.210450000000000248e+00 1.794429999999999970e+00 1.501460000000000017e+00 4.129639999999999844e+01 5.219729999999999848e+01
8.120000000000000000e+02 2.722170000000000201e+00 1.989749999999999908e+00 1.428220000000000045e+00 4.060060000000000002e+01 5.325929999999999609e+01
8.130000000000000000e+02 3.906250000000000000e+00 2.014159999999999950e+00 1.379389999999999894e+00 3.944089999999999918e+01 5.325929999999999609e+01
8.140000000000000000e+02 4.174800000000000288e+00 1.354980000000000073e+00 1.623539999999999983e+00 3.823239999999999839e+01 5.461430000000000717e+01
8.150000000000000000e+02 3.454589999999999606e+00 2.014159999999999950e+00 1.843260000000000121e+00 4.449459999999999837e+01 4.819339999999999691e+01
8.160000000000000000e+02 5.004879999999999995e+00 1.708979999999999944e+00 1.391599999999999948e+00 4.113770000000000238e+01 5.075679999999999836e+01
8.170000000000000000e+02 3.625490000000000101e+00 1.940920000000000201e+00 1.660160000000000080e+00 4.207759999999999678e+01 5.069580000000000553e+01
8.180000000000000000e+02 4.174800000000000288e+00 1.770019999999999927e+00 1.391599999999999948e+00 4.333500000000000085e+01 4.932860000000000156e+01
8.190000000000000000e+02 3.942869999999999653e+00 1.818850000000000078e+00 1.708979999999999944e+00 4.337160000000000082e+01 4.915769999999999840e+01
8.200000000000000000e+02 3.369140000000000246e+00 1.928710000000000147e+00 1.611330000000000151e+00 4.067379999999999995e+01 5.241700000000000159e+01
8.210000000000000000e+02 3.784180000000000099e+00 1.928710000000000147e+00 1.440430000000000099e+00 4.230960000000000321e+01 5.053710000000000235e+01
8.220000000000000000e+02 3.063959999999999795e+00 2.111819999999999808e+00 1.794429999999999970e+00 4.030760000000000076e+01 5.272219999999999374e+01
8.230000000000000000e+02 4.089360000000000106e+00 2.062990000000000101e+00 1.794429999999999970e+00 4.096679999999999922e+01 5.108639999999999759e+01
8.240000000000000000e+02 3.881840000000000401e+00 2.124020000000000241e+00 1.855469999999999953e+00 4.145510000000000161e+01 5.068359999999999843e+01
8.250000000000000000e+02 3.637700000000000156e+00 2.026370000000000005e+00 1.574710000000000054e+00 4.395749999999999602e+01 4.880369999999999919e+01
8.260000000000000000e+02 3.173829999999999707e+00 2.551269999999999705e+00 1.367190000000000127e+00 4.389649999999999608e+01 4.901120000000000232e+01
8.270000000000000000e+02 4.248050000000000104e+00 2.075200000000000156e+00 1.403810000000000002e+00 4.461669999999999447e+01 4.765619999999999834e+01
8.280000000000000000e+02 4.162600000000000300e+00 1.513669999999999849e+00 1.757809999999999873e+00 4.475100000000000477e+01 4.781490000000000151e+01
8.290000000000000000e+02 4.040529999999999511e+00 1.623539999999999983e+00 1.806640000000000024e+00 4.481200000000000472e+01 4.771730000000000160e+01
8.300000000000000000e+02 3.967289999999999761e+00 1.782229999999999981e+00 1.794429999999999970e+00 4.283449999999999847e+01 4.962160000000000082e+01
8.310000000000000000e+02 3.247069999999999901e+00 1.879879999999999995e+00 1.525879999999999903e+00 4.102779999999999916e+01 5.231929999999999836e+01
8.320000000000000000e+02 3.027339999999999698e+00 2.636719999999999953e+00 1.367190000000000127e+00 4.755859999999999843e+01 4.541020000000000323e+01
8.330000000000000000e+02 3.637700000000000156e+00 1.489260000000000028e+00 1.879879999999999995e+00 4.188230000000000075e+01 5.111079999999999757e+01
8.340000000000000000e+02 3.405759999999999899e+00 1.867680000000000007e+00 1.708979999999999944e+00 4.274899999999999523e+01 5.026859999999999928e+01
8.350000000000000000e+02 4.418949999999999712e+00 2.160640000000000338e+00 1.684570000000000123e+00 4.539789999999999992e+01 4.633789999999999765e+01
8.360000000000000000e+02 3.173829999999999707e+00 1.684570000000000123e+00 1.660160000000000080e+00 4.526370000000000005e+01 4.821779999999999688e+01
8.370000000000000000e+02 4.309079999999999799e+00 1.989749999999999908e+00 1.367190000000000127e+00 4.666750000000000398e+01 4.566649999999999920e+01
8.380000000000000000e+02 4.577640000000000597e+00 1.574710000000000054e+00 1.562500000000000000e+00 4.440919999999999845e+01 4.787600000000000477e+01
8.390000000000000000e+02 4.785160000000000302e+00 1.672360000000000069e+00 1.623539999999999983e+00 4.464110000000000156e+01 4.727779999999999916e+01
8.400000000000000000e+02 3.747560000000000002e+00 1.879879999999999995e+00 1.794429999999999970e+00 4.865720000000000312e+01 4.392090000000000316e+01
8.410000000000000000e+02 4.272460000000000591e+00 2.294919999999999849e+00 1.403810000000000002e+00 4.724119999999999919e+01 4.478759999999999764e+01
8.420000000000000000e+02 4.528810000000000002e+00 1.977539999999999853e+00 1.708979999999999944e+00 4.532469999999999999e+01 4.646000000000000085e+01
8.430000000000000000e+02 3.906250000000000000e+00 2.160640000000000338e+00 1.391599999999999948e+00 4.562989999999999924e+01 4.691159999999999997e+01
8.440000000000000000e+02 3.198240000000000194e+00 2.343750000000000000e+00 1.623539999999999983e+00 4.448239999999999839e+01 4.835210000000000008e+01
8.450000000000000000e+02 3.515619999999999745e+00 2.453610000000000291e+00 1.525879999999999903e+00 4.389649999999999608e+01 4.860840000000000316e+01
8.460000000000000000e+02 3.503420000000000201e+00 2.429200000000000248e+00 1.696780000000000177e+00 4.416499999999999915e+01 4.820559999999999690e+01
8.470000000000000000e+02 3.894039999999999946e+00 2.185060000000000002e+00 1.501460000000000017e+00 4.438479999999999848e+01 4.803470000000000084e+01
8.480000000000000000e+02 3.527829999999999799e+00 2.270509999999999806e+00 1.708979999999999944e+00 4.666750000000000398e+01 4.582520000000000238e+01
8.490000000000000000e+02 3.784180000000000099e+00 2.197270000000000056e+00 1.745609999999999884e+00 4.246829999999999927e+01 4.980470000000000397e+01
8.500000000000000000e+02 3.906250000000000000e+00 2.282709999999999795e+00 1.574710000000000054e+00 4.608149999999999835e+01 4.615480000000000160e+01
8.510000000000000000e+02 4.821779999999999511e+00 2.404790000000000205e+00 1.501460000000000017e+00 4.268799999999999528e+01 4.858399999999999608e+01
8.520000000000000000e+02 4.077150000000000496e+00 2.490229999999999944e+00 2.087400000000000144e+00 4.647220000000000084e+01 4.487300000000000466e+01
8.530000000000000000e+02 4.211430000000000007e+00 2.026370000000000005e+00 1.062010000000000121e+00 4.479979999999999762e+01 4.790039999999999765e+01
8.540000000000000000e+02 3.723139999999999894e+00 2.441410000000000302e+00 1.403810000000000002e+00 4.824220000000000397e+01 4.418949999999999534e+01
8.550000000000000000e+02 3.540039999999999853e+00 2.185060000000000002e+00 1.538089999999999957e+00 4.702149999999999608e+01 4.571529999999999916e+01
8.560000000000000000e+02 4.284670000000000201e+00 2.392580000000000151e+00 1.306149999999999922e+00 4.456790000000000163e+01 4.744870000000000232e+01
8.570000000000000000e+02 4.638670000000000293e+00 1.843260000000000121e+00 1.306149999999999922e+00 4.757080000000000553e+01 4.464110000000000156e+01
8.580000000000000000e+02 3.125000000000000000e+00 1.794429999999999970e+00 1.525879999999999903e+00 4.393310000000000315e+01 4.962160000000000082e+01
8.590000000000000000e+02 4.125980000000000203e+00 2.380370000000000097e+00 1.086430000000000007e+00 4.470210000000000150e+01 4.770510000000000161e+01
8.600000000000000000e+02 4.064939999999999998e+00 2.160640000000000338e+00 1.525879999999999903e+00 4.427490000000000236e+01 4.797359999999999758e+01
8.610000000000000000e+02 3.894039999999999946e+00 1.672360000000000069e+00 1.245120000000000005e+00 4.608149999999999835e+01 4.710690000000000310e+01
8.620000000000000000e+02 3.686520000000000241e+00 2.001949999999999896e+00 1.647950000000000026e+00 4.920649999999999835e+01 4.345700000000000074e+01
8.630000000000000000e+02 4.235839999999999606e+00 2.026370000000000005e+00 1.794429999999999970e+00 4.969480000000000075e+01 4.224849999999999994e+01
8.640000000000000000e+02 4.321289999999999409e+00 2.001949999999999896e+00 1.672360000000000069e+00 4.724119999999999919e+01 4.476319999999999766e+01
8.650000000000000000e+02 5.358890000000000597e+00 1.916500000000000092e+00 1.513669999999999849e+00 4.761959999999999837e+01 4.359129999999999683e+01
8.660000000000000000e+02 5.053710000000000591e+00 1.818850000000000078e+00 1.757809999999999873e+00 4.969480000000000075e+01 4.167479999999999762e+01
8.670000000000000000e+02 4.296879999999999811e+00 1.757809999999999873e+00 2.111819999999999808e+00 5.135499999999999687e+01 4.047850000000000392e+01
8.680000000000000000e+02 4.846189999999999998e+00 2.404790000000000205e+00 1.977539999999999853e+00 4.835210000000000008e+01 4.241940000000000310e+01
8.690000000000000000e+02 4.931640000000000690e+00 2.514650000000000052e+00 1.611330000000000151e+00 4.836430000000000007e+01 4.257809999999999917e+01
8.700000000000000000e+02 4.589839999999999698e+00 2.246089999999999698e+00 1.550289999999999946e+00 4.554440000000000310e+01 4.606929999999999836e+01
8.710000000000000000e+02 4.541019999999999612e+00 2.587889999999999802e+00 1.403810000000000002e+00 4.696039999999999992e+01 4.450679999999999836e+01
8.720000000000000000e+02 4.541019999999999612e+00 2.722170000000000201e+00 1.611330000000000151e+00 4.733890000000000242e+01 4.378659999999999997e+01
8.730000000000000000e+02 4.895019999999999705e+00 2.111819999999999808e+00 1.464840000000000142e+00 4.681400000000000006e+01 4.471439999999999770e+01
8.740000000000000000e+02 3.942869999999999653e+00 1.904300000000000104e+00 2.050780000000000047e+00 4.892580000000000240e+01 4.317629999999999768e+01
8.750000000000000000e+02 4.602050000000000196e+00 2.648930000000000007e+00 1.501460000000000017e+00 4.443359999999999843e+01 4.681400000000000006e+01
8.760000000000000000e+02 5.212399999999999700e+00 2.648930000000000007e+00 1.708979999999999944e+00 4.974370000000000402e+01 4.068599999999999994e+01
8.770000000000000000e+02 4.907230000000000203e+00 2.111819999999999808e+00 1.855469999999999953e+00 4.945069999999999766e+01 4.167479999999999762e+01
8.780000000000000000e+02 4.785160000000000302e+00 2.368160000000000043e+00 1.354980000000000073e+00 5.241700000000000159e+01 3.907469999999999999e+01
8.790000000000000000e+02 4.333499999999999908e+00 2.233889999999999709e+00 1.757809999999999873e+00 4.857179999999999609e+01 4.310300000000000153e+01
8.800000000000000000e+02 4.565430000000000099e+00 2.185060000000000002e+00 1.928710000000000147e+00 4.873049999999999926e+01 4.259029999999999916e+01
8.810000000000000000e+02 4.748539999999999317e+00 2.343750000000000000e+00 1.831050000000000066e+00 4.926760000000000161e+01 4.180910000000000082e+01
8.820000000000000000e+02 4.785160000000000302e+00 2.636719999999999953e+00 1.721189999999999776e+00 5.032959999999999923e+01 4.052729999999999677e+01
8.830000000000000000e+02 4.895019999999999705e+00 2.270509999999999806e+00 1.708979999999999944e+00 4.863279999999999603e+01 4.249269999999999925e+01
8.840000000000000000e+02 4.235839999999999606e+00 2.441410000000000302e+00 2.026370000000000005e+00 4.847409999999999997e+01 4.282229999999999848e+01
8.850000000000000000e+02 5.371089999999999698e+00 1.757809999999999873e+00 1.782229999999999981e+00 4.414059999999999917e+01 4.694819999999999993e+01
8.860000000000000000e+02 4.821779999999999511e+00 2.294919999999999849e+00 1.660160000000000080e+00 4.980470000000000397e+01 4.141850000000000165e+01
8.870000000000000000e+02 5.273439999999999905e+00 1.831050000000000066e+00 1.342770000000000019e+00 4.877929999999999922e+01 4.277340000000000231e+01
8.880000000000000000e+02 5.163569999999999993e+00 2.355960000000000054e+00 1.538089999999999957e+00 4.836430000000000007e+01 4.257809999999999917e+01
8.890000000000000000e+02 4.199220000000000397e+00 2.294919999999999849e+00 1.550289999999999946e+00 4.681400000000000006e+01 4.514159999999999684e+01
8.900000000000000000e+02 4.125980000000000203e+00 2.465820000000000345e+00 1.501460000000000017e+00 4.758299999999999841e+01 4.432370000000000232e+01
8.910000000000000000e+02 3.955079999999999707e+00 2.905270000000000241e+00 1.574710000000000054e+00 4.868160000000000309e+01 4.288330000000000553e+01
8.920000000000000000e+02 4.895019999999999705e+00 2.502439999999999998e+00 1.611330000000000151e+00 5.223389999999999844e+01 3.875730000000000075e+01
8.930000000000000000e+02 5.163569999999999993e+00 2.124020000000000241e+00 1.818850000000000078e+00 5.061039999999999850e+01 4.028320000000000078e+01
8.940000000000000000e+02 5.541990000000000194e+00 2.343750000000000000e+00 1.257319999999999993e+00 5.397950000000000159e+01 3.687740000000000151e+01
8.950000000000000000e+02 4.931640000000000690e+00 2.795409999999999950e+00 1.623539999999999983e+00 4.826659999999999684e+01 4.238279999999999603e+01
8.960000000000000000e+02 4.895019999999999705e+00 2.734380000000000255e+00 1.452639999999999931e+00 4.842530000000000001e+01 4.249269999999999925e+01
8.970000000000000000e+02 4.467769999999999797e+00 2.539060000000000095e+00 1.623539999999999983e+00 5.296629999999999683e+01 3.840330000000000155e+01
8.980000000000000000e+02 4.785160000000000302e+00 2.990720000000000045e+00 1.660160000000000080e+00 5.115969999999999374e+01 3.940429999999999922e+01
8.990000000000000000e+02 4.724120000000000097e+00 2.172849999999999948e+00 1.647950000000000026e+00 5.080570000000000164e+01 4.064939999999999998e+01
9.000000000000000000e+02 4.919430000000000192e+00 1.953119999999999745e+00 1.135249999999999870e+00 5.014650000000000318e+01 4.184570000000000078e+01
9.010000000000000000e+02 4.699709999999999610e+00 2.746579999999999799e+00 1.953119999999999745e+00 5.061039999999999850e+01 3.999020000000000152e+01
9.020000000000000000e+02 5.090329999999999799e+00 2.148439999999999905e+00 1.708979999999999944e+00 5.058589999999999520e+01 4.046629999999999683e+01
9.030000000000000000e+02 5.322269999999999612e+00 2.807620000000000005e+00 1.574710000000000054e+00 5.053710000000000235e+01 3.975830000000000553e+01
9.040000000000000000e+02 6.213379999999999903e+00 2.148439999999999905e+00 1.928710000000000147e+00 4.934080000000000155e+01 4.036870000000000402e+01
9.050000000000000000e+02 5.419920000000000293e+00 2.282709999999999795e+00 1.440430000000000099e+00 5.217289999999999850e+01 3.868410000000000082e+01
9.060000000000000000e+02 5.261230000000000295e+00 2.758789999999999853e+00 2.185060000000000002e+00 4.582520000000000238e+01 4.396970000000000312e+01
9.070000000000000000e+02 5.456540000000000390e+00 2.746579999999999799e+00 1.599120000000000097e+00 4.925540000000000163e+01 4.094239999999999924e+01
9.080000000000000000e+02 5.139160000000000394e+00 2.917480000000000295e+00 1.599120000000000097e+00 4.992680000000000007e+01 4.041750000000000398e+01
9.090000000000000000e+02 5.822750000000000092e+00 2.075200000000000156e+00 1.538089999999999957e+00 5.280760000000000076e+01 3.775629999999999598e+01
9.100000000000000000e+02 4.663090000000000401e+00 2.368160000000000043e+00 2.319339999999999957e+00 5.483400000000000318e+01 3.581539999999999679e+01
9.110000000000000000e+02 5.737300000000000288e+00 2.062990000000000101e+00 2.307129999999999903e+00 5.526120000000000232e+01 3.463129999999999598e+01
9.120000000000000000e+02 4.724120000000000097e+00 2.197270000000000056e+00 1.806640000000000024e+00 5.292970000000000397e+01 3.834230000000000160e+01
9.130000000000000000e+02 4.858400000000000496e+00 2.685550000000000104e+00 1.733399999999999830e+00 5.266110000000000468e+01 3.806149999999999523e+01
9.140000000000000000e+02 5.932620000000000005e+00 2.673340000000000050e+00 1.611330000000000151e+00 5.177000000000000313e+01 3.801270000000000238e+01
9.150000000000000000e+02 5.895999999999999908e+00 2.050780000000000047e+00 1.696780000000000177e+00 5.084229999999999450e+01 3.951420000000000243e+01
9.160000000000000000e+02 4.541019999999999612e+00 2.282709999999999795e+00 1.770019999999999927e+00 5.302729999999999677e+01 3.837890000000000157e+01
9.170000000000000000e+02 6.188960000000000683e+00 2.416990000000000194e+00 1.757809999999999873e+00 5.351559999999999917e+01 3.612060000000000315e+01
9.180000000000000000e+02 4.736329999999999707e+00 2.905270000000000241e+00 1.550289999999999946e+00 5.297849999999999682e+01 3.782959999999999923e+01
9.190000000000000000e+02 4.443359999999999310e+00 2.990720000000000045e+00 1.599120000000000097e+00 5.158689999999999998e+01 3.937989999999999924e+01
9.200000000000000000e+02 5.688480000000000203e+00 2.917480000000000295e+00 1.806640000000000024e+00 4.907229999999999848e+01 4.051509999999999678e+01
9.210000000000000000e+02 5.432129999999999903e+00 3.100589999999999957e+00 1.123049999999999882e+00 5.346680000000000632e+01 3.687740000000000151e+01
9.220000000000000000e+02 5.053710000000000591e+00 3.344729999999999759e+00 1.538089999999999957e+00 5.433350000000000080e+01 3.573000000000000398e+01
9.230000000000000000e+02 4.687500000000000000e+00 3.076169999999999849e+00 1.489260000000000028e+00 5.162349999999999994e+01 3.912349999999999994e+01
9.240000000000000000e+02 5.749509999999999899e+00 2.478029999999999955e+00 1.806640000000000024e+00 5.329589999999999606e+01 3.666989999999999839e+01
9.250000000000000000e+02 4.663090000000000401e+00 3.491210000000000147e+00 1.611330000000000151e+00 5.349120000000000630e+01 3.674320000000000164e+01
9.260000000000000000e+02 4.785160000000000302e+00 3.149409999999999599e+00 1.232910000000000172e+00 5.300289999999999679e+01 3.782959999999999923e+01
9.270000000000000000e+02 4.895019999999999705e+00 3.320310000000000095e+00 1.416020000000000056e+00 5.360110000000000241e+01 3.676760000000000161e+01
9.280000000000000000e+02 5.273439999999999905e+00 2.307129999999999903e+00 1.770019999999999927e+00 5.343020000000000636e+01 3.721920000000000073e+01
9.290000000000000000e+02 5.395509999999999806e+00 3.039549999999999752e+00 1.599120000000000097e+00 5.393070000000000164e+01 3.603520000000000323e+01
9.300000000000000000e+02 5.371089999999999698e+00 3.015139999999999709e+00 1.538089999999999957e+00 5.241700000000000159e+01 3.765870000000000317e+01
9.310000000000000000e+02 6.323239999999999306e+00 3.259279999999999955e+00 1.489260000000000028e+00 5.473630000000000706e+01 3.419189999999999685e+01
9.320000000000000000e+02 6.311039999999999317e+00 2.612299999999999844e+00 1.477049999999999974e+00 5.035399999999999920e+01 3.924560000000000315e+01
9.330000000000000000e+02 6.311039999999999317e+00 3.247069999999999901e+00 1.562500000000000000e+00 5.640870000000000317e+01 3.247070000000000078e+01
9.340000000000000000e+02 5.102539999999999409e+00 2.978520000000000056e+00 1.379389999999999894e+00 5.125729999999999364e+01 3.928220000000000312e+01
9.350000000000000000e+02 4.785160000000000302e+00 3.881840000000000401e+00 1.147459999999999924e+00 5.306400000000000006e+01 3.712160000000000082e+01
9.360000000000000000e+02 5.407710000000000683e+00 3.344729999999999759e+00 1.293949999999999934e+00 5.396729999999999450e+01 3.598629999999999995e+01
9.370000000000000000e+02 5.944819999999999993e+00 3.576660000000000394e+00 1.184080000000000021e+00 5.604249999999999687e+01 3.325199999999999534e+01
9.380000000000000000e+02 5.432129999999999903e+00 3.906250000000000000e+00 1.257319999999999993e+00 5.646970000000000312e+01 3.293460000000000321e+01
9.390000000000000000e+02 4.772949999999999804e+00 2.404790000000000205e+00 1.586910000000000043e+00 5.788569999999999283e+01 3.334960000000000235e+01
9.400000000000000000e+02 5.456540000000000390e+00 2.404790000000000205e+00 1.672360000000000069e+00 5.317380000000000706e+01 3.729250000000000398e+01
9.410000000000000000e+02 5.456540000000000390e+00 3.649899999999999700e+00 1.782229999999999981e+00 5.498049999999999926e+01 3.413089999999999691e+01
9.420000000000000000e+02 5.212399999999999700e+00 3.149409999999999599e+00 1.867680000000000007e+00 5.504149999999999920e+01 3.472899999999999920e+01
9.430000000000000000e+02 4.675290000000000390e+00 3.735349999999999948e+00 1.403810000000000002e+00 5.310060000000000002e+01 3.708500000000000085e+01
9.440000000000000000e+02 5.822750000000000092e+00 2.563479999999999759e+00 1.794429999999999970e+00 5.501709999999999923e+01 3.480219999999999914e+01
9.450000000000000000e+02 6.286620000000000097e+00 3.588870000000000449e+00 1.599120000000000097e+00 5.520020000000000238e+01 3.332520000000000238e+01
9.460000000000000000e+02 6.628420000000000201e+00 2.783199999999999896e+00 1.965329999999999799e+00 5.445560000000000400e+01 3.416750000000000398e+01
9.470000000000000000e+02 5.114749999999999908e+00 2.856450000000000156e+00 1.843260000000000121e+00 5.300289999999999679e+01 3.718260000000000076e+01
9.480000000000000000e+02 6.079099999999999504e+00 2.819819999999999993e+00 1.428220000000000045e+00 5.754390000000000072e+01 3.212890000000000157e+01
9.490000000000000000e+02 6.103519999999999612e+00 2.990720000000000045e+00 1.953119999999999745e+00 5.493160000000000309e+01 3.402100000000000080e+01
9.500000000000000000e+02 6.237790000000000390e+00 2.709960000000000147e+00 1.916500000000000092e+00 5.631099999999999994e+01 3.282469999999999999e+01
9.510000000000000000e+02 6.018069999999999808e+00 3.173829999999999707e+00 1.538089999999999957e+00 5.604249999999999687e+01 3.322749999999999915e+01
9.520000000000000000e+02 5.505370000000000097e+00 3.234859999999999847e+00 1.257319999999999993e+00 5.609129999999999683e+01 3.391109999999999758e+01
9.530000000000000000e+02 4.907230000000000203e+00 3.430180000000000007e+00 1.684570000000000123e+00 5.833739999999999526e+01 3.164060000000000272e+01
9.540000000000000000e+02 5.285639999999999894e+00 3.027339999999999698e+00 1.770019999999999927e+00 5.599370000000000402e+01 3.392329999999999757e+01
9.550000000000000000e+02 6.970210000000000683e+00 3.515619999999999745e+00 1.745609999999999884e+00 5.732420000000000471e+01 3.044430000000000192e+01
9.560000000000000000e+02 6.567379999999999995e+00 3.076169999999999849e+00 1.416020000000000056e+00 5.659180000000000632e+01 3.234859999999999758e+01
9.570000000000000000e+02 6.359860000000000291e+00 4.101560000000000095e+00 1.721189999999999776e+00 5.915529999999999688e+01 2.866210000000000235e+01
9.580000000000000000e+02 6.811519999999999797e+00 2.941890000000000338e+00 1.574710000000000054e+00 5.909419999999999362e+01 2.957759999999999678e+01
9.590000000000000000e+02 6.994629999999999903e+00 3.161619999999999653e+00 1.782229999999999981e+00 5.924070000000000391e+01 2.882080000000000197e+01
9.600000000000000000e+02 6.372070000000000789e+00 3.356930000000000192e+00 1.794429999999999970e+00 5.592040000000000077e+01 3.255620000000000402e+01
9.610000000000000000e+02 5.065920000000000201e+00 3.735349999999999948e+00 1.318359999999999976e+00 5.708010000000000161e+01 3.280030000000000001e+01
9.620000000000000000e+02 6.262209999999999610e+00 3.930659999999999599e+00 1.220700000000000118e+00 5.522460000000000235e+01 3.336180000000000234e+01
9.630000000000000000e+02 5.847170000000000201e+00 3.381350000000000300e+00 1.501460000000000017e+00 5.733639999999999759e+01 3.193360000000000198e+01
9.640000000000000000e+02 5.432129999999999903e+00 3.527829999999999799e+00 1.452639999999999931e+00 5.562740000000000151e+01 3.396000000000000085e+01
9.650000000000000000e+02 4.809569999999999901e+00 3.527829999999999799e+00 1.452639999999999931e+00 5.953370000000000317e+01 3.067630000000000123e+01
9.660000000000000000e+02 6.140140000000000597e+00 3.222660000000000302e+00 2.099610000000000198e+00 5.731199999999999761e+01 3.122559999999999647e+01
9.670000000000000000e+02 6.250000000000000000e+00 3.857420000000000293e+00 1.354980000000000073e+00 5.544429999999999836e+01 3.309329999999999927e+01
9.680000000000000000e+02 6.469730000000000203e+00 3.881840000000000401e+00 1.281739999999999879e+00 5.970459999999999923e+01 2.866210000000000235e+01
9.690000000000000000e+02 4.565430000000000099e+00 4.235839999999999606e+00 1.257319999999999993e+00 5.788569999999999283e+01 3.205570000000000164e+01
9.700000000000000000e+02 5.810550000000000104e+00 4.113769999999999705e+00 1.245120000000000005e+00 6.026610000000000156e+01 2.856449999999999889e+01
9.710000000000000000e+02 6.237790000000000390e+00 4.052730000000000388e+00 1.416020000000000056e+00 5.467530000000000712e+01 3.361820000000000164e+01
9.720000000000000000e+02 6.164550000000000196e+00 3.967289999999999761e+00 1.342770000000000019e+00 6.093750000000000000e+01 2.758789999999999765e+01
9.730000000000000000e+02 5.725100000000000300e+00 3.454589999999999606e+00 1.550289999999999946e+00 5.809330000000000638e+01 3.117680000000000007e+01
9.740000000000000000e+02 5.261230000000000295e+00 3.906250000000000000e+00 1.562500000000000000e+00 5.831300000000000239e+01 3.095700000000000074e+01
9.750000000000000000e+02 6.677249999999999908e+00 4.003910000000000302e+00 1.538089999999999957e+00 6.110839999999999606e+01 2.667240000000000322e+01
9.760000000000000000e+02 5.712890000000000690e+00 3.186039999999999761e+00 1.721189999999999776e+00 5.615229999999999677e+01 3.322749999999999915e+01
9.770000000000000000e+02 5.957029999999999603e+00 3.845210000000000239e+00 1.330570000000000030e+00 5.722660000000000480e+01 3.164060000000000272e+01
9.780000000000000000e+02 6.188960000000000683e+00 4.809569999999999901e+00 1.416020000000000056e+00 5.592040000000000077e+01 3.166499999999999915e+01
9.790000000000000000e+02 6.066889999999999894e+00 3.503420000000000201e+00 1.440430000000000099e+00 5.731199999999999761e+01 3.167719999999999914e+01
9.800000000000000000e+02 7.189939999999999998e+00 3.723139999999999894e+00 1.550289999999999946e+00 5.894779999999999376e+01 2.858889999999999887e+01
9.810000000000000000e+02 7.592769999999999797e+00 3.491210000000000147e+00 1.550289999999999946e+00 6.099849999999999994e+01 2.636720000000000041e+01
9.820000000000000000e+02 5.871579999999999799e+00 3.393549999999999844e+00 1.611330000000000151e+00 5.694580000000000553e+01 3.217770000000000152e+01
9.830000000000000000e+02 7.104489999999999306e+00 2.856450000000000156e+00 2.001949999999999896e+00 5.837400000000000233e+01 2.966309999999999647e+01
9.840000000000000000e+02 6.323239999999999306e+00 3.991700000000000248e+00 1.306149999999999922e+00 5.853270000000000550e+01 2.984619999999999962e+01
9.850000000000000000e+02 6.677249999999999908e+00 4.577640000000000597e+00 9.521480000000001054e-01 5.847170000000000556e+01 2.932130000000000081e+01
9.860000000000000000e+02 6.079099999999999504e+00 5.920410000000000394e+00 1.855469999999999953e+00 5.897219999999999374e+01 2.717289999999999850e+01
9.870000000000000000e+02 5.798339999999999606e+00 4.516599999999999504e+00 1.513669999999999849e+00 6.054690000000000083e+01 2.762450000000000117e+01
9.880000000000000000e+02 6.433110000000000106e+00 4.150390000000000690e+00 1.135249999999999870e+00 5.904540000000000077e+01 2.923580000000000112e+01
9.890000000000000000e+02 5.566410000000000302e+00 3.479000000000000092e+00 1.647950000000000026e+00 5.855709999999999837e+01 3.074950000000000117e+01
9.900000000000000000e+02 7.067870000000000097e+00 3.405759999999999899e+00 1.464840000000000142e+00 6.060790000000000077e+01 2.745360000000000156e+01
9.910000000000000000e+02 7.751460000000000683e+00 3.247069999999999901e+00 1.708979999999999944e+00 5.976559999999999917e+01 2.752689999999999770e+01
9.920000000000000000e+02 8.593750000000000000e+00 3.955079999999999707e+00 1.452639999999999931e+00 5.913089999999999691e+01 2.686769999999999925e+01
9.930000000000000000e+02 7.385250000000000092e+00 3.454589999999999606e+00 1.379389999999999894e+00 5.930180000000000717e+01 2.847899999999999920e+01
9.940000000000000000e+02 8.312990000000000990e+00 2.990720000000000045e+00 1.196290000000000076e+00 5.911870000000000402e+01 2.838129999999999953e+01
9.950000000000000000e+02 8.654790000000000205e+00 4.528810000000000002e+00 1.196290000000000076e+00 5.943599999999999994e+01 2.618410000000000082e+01
9.960000000000000000e+02 6.628420000000000201e+00 4.248050000000000104e+00 1.623539999999999983e+00 5.894779999999999376e+01 2.855219999999999914e+01
9.970000000000000000e+02 7.556150000000000588e+00 4.699709999999999610e+00 1.440430000000000099e+00 6.088869999999999294e+01 2.541499999999999915e+01
9.980000000000000000e+02 5.603029999999999511e+00 4.858400000000000496e+00 1.574710000000000054e+00 6.192629999999999768e+01 2.603760000000000119e+01
9.990000000000000000e+02 7.861329999999999707e+00 3.576660000000000394e+00 1.562500000000000000e+00 6.013179999999999836e+01 2.686769999999999925e+01
1.000000000000000000e+03 8.520509999999999806e+00 3.710939999999999905e+00 1.684570000000000123e+00 5.928960000000000008e+01 2.679440000000000310e+01
1.001000000000000000e+03 7.250980000000000203e+00 3.564450000000000340e+00 1.623539999999999983e+00 5.909419999999999362e+01 2.846679999999999922e+01
1.002000000000000000e+03 8.764649999999999608e+00 3.442379999999999551e+00 1.647950000000000026e+00 6.024169999999999447e+01 2.590330000000000155e+01
1.003000000000000000e+03 7.250980000000000203e+00 4.492189999999999905e+00 1.940920000000000201e+00 6.090090000000000003e+01 2.541499999999999915e+01
1.004000000000000000e+03 5.700680000000000192e+00 4.333499999999999908e+00 1.354980000000000073e+00 6.177979999999999450e+01 2.683110000000000284e+01
1.005000000000000000e+03 6.420900000000000496e+00 4.687500000000000000e+00 1.318359999999999976e+00 6.080320000000000391e+01 2.676999999999999957e+01
1.006000000000000000e+03 7.360840000000000494e+00 4.125980000000000203e+00 1.513669999999999849e+00 6.162109999999999843e+01 2.537839999999999918e+01
1.007000000000000000e+03 7.153320000000000789e+00 3.637700000000000156e+00 1.623539999999999983e+00 5.946039999999999992e+01 2.812500000000000000e+01
1.008000000000000000e+03 6.152339999999999698e+00 4.687500000000000000e+00 1.879879999999999995e+00 6.169429999999999836e+01 2.558589999999999876e+01
1.009000000000000000e+03 7.312009999999999010e+00 4.931640000000000690e+00 1.831050000000000066e+00 5.776369999999999294e+01 2.816159999999999641e+01
1.010000000000000000e+03 9.106450000000000600e+00 5.273439999999999905e+00 1.940920000000000201e+00 6.107179999999999609e+01 2.260739999999999839e+01
1.011000000000000000e+03 7.666019999999999612e+00 4.516599999999999504e+00 2.075200000000000156e+00 6.025390000000000157e+01 2.548830000000000240e+01
1.012000000000000000e+03 7.373050000000000104e+00 4.309079999999999799e+00 1.171880000000000033e+00 5.950929999999999609e+01 2.763669999999999760e+01
1.013000000000000000e+03 8.068849999999999412e+00 5.346680000000000099e+00 1.354980000000000073e+00 5.871579999999999444e+01 2.651370000000000005e+01
1.014000000000000000e+03 6.274409999999999599e+00 6.213379999999999903e+00 1.635740000000000194e+00 5.909419999999999362e+01 2.678219999999999956e+01
1.015000000000000000e+03 8.459469999999999601e+00 5.297849999999999504e+00 1.574710000000000054e+00 6.032710000000000150e+01 2.434080000000000155e+01
1.016000000000000000e+03 6.762700000000000600e+00 6.347659999999999414e+00 1.379389999999999894e+00 6.289059999999999917e+01 2.261960000000000193e+01
1.017000000000000000e+03 8.007809999999999206e+00 4.882810000000000095e+00 1.660160000000000080e+00 5.869140000000000157e+01 2.675779999999999959e+01
1.018000000000000000e+03 7.397460000000000591e+00 5.139160000000000394e+00 1.586910000000000043e+00 6.126709999999999923e+01 2.460940000000000083e+01
1.019000000000000000e+03 6.774900000000000588e+00 4.907230000000000203e+00 1.086430000000000007e+00 6.195070000000000476e+01 2.528079999999999927e+01
1.020000000000000000e+03 7.519530000000000491e+00 6.005859999999999310e+00 1.098629999999999995e+00 5.744629999999999370e+01 2.792970000000000041e+01
1.021000000000000000e+03 7.714840000000000586e+00 5.322269999999999612e+00 1.452639999999999931e+00 5.972899999999999920e+01 2.578119999999999834e+01
1.022000000000000000e+03 8.630369999999999209e+00 4.296879999999999811e+00 1.171880000000000033e+00 5.838620000000000232e+01 2.751460000000000150e+01
1.023000000000000000e+03 8.300780000000001380e+00 4.394529999999999603e+00 1.782229999999999981e+00 6.004639999999999844e+01 2.547610000000000241e+01
1.024000000000000000e+03 7.714840000000000586e+00 4.248050000000000104e+00 1.477049999999999974e+00 6.241460000000000008e+01 2.414550000000000196e+01
1.025000000000000000e+03 8.471679999999999211e+00 4.309079999999999799e+00 2.087400000000000144e+00 6.177979999999999450e+01 2.335210000000000008e+01
1.026000000000000000e+03 7.714840000000000586e+00 5.383300000000000196e+00 1.281739999999999879e+00 5.827639999999999532e+01 2.734380000000000166e+01
1.027000000000000000e+03 9.020999999999999019e+00 5.468750000000000000e+00 1.245120000000000005e+00 6.313479999999999848e+01 2.113039999999999807e+01
1.028000000000000000e+03 8.740230000000000388e+00 5.920410000000000394e+00 1.525879999999999903e+00 6.180419999999999447e+01 2.200929999999999964e+01
1.029000000000000000e+03 8.972170000000000201e+00 5.529789999999999317e+00 1.733399999999999830e+00 6.076660000000000394e+01 2.299799999999999756e+01
1.030000000000000000e+03 9.436040000000000205e+00 4.370120000000000005e+00 1.538089999999999957e+00 6.301270000000000238e+01 2.164310000000000045e+01
1.031000000000000000e+03 8.459469999999999601e+00 4.370120000000000005e+00 1.879879999999999995e+00 6.149900000000000233e+01 2.379149999999999920e+01
1.032000000000000000e+03 9.106450000000000600e+00 4.919430000000000192e+00 1.708979999999999944e+00 6.309810000000000230e+01 2.116699999999999804e+01
1.033000000000000000e+03 9.790039999999999409e+00 4.919430000000000192e+00 1.672360000000000069e+00 6.420900000000000318e+01 1.940919999999999845e+01
1.034000000000000000e+03 8.349610000000000198e+00 4.602050000000000196e+00 1.281739999999999879e+00 6.024169999999999447e+01 2.552489999999999881e+01
1.035000000000000000e+03 7.275389999999999802e+00 6.555179999999999119e+00 1.367190000000000127e+00 6.170649999999999835e+01 2.309570000000000078e+01
1.036000000000000000e+03 9.313959999999999795e+00 5.224609999999999310e+00 1.379389999999999894e+00 6.289059999999999917e+01 2.119139999999999802e+01
1.037000000000000000e+03 8.251949999999999008e+00 6.225590000000000401e+00 1.208500000000000130e+00 6.071779999999999688e+01 2.359619999999999962e+01
1.038000000000000000e+03 9.130860000000000198e+00 4.272460000000000591e+00 1.513669999999999849e+00 6.152339999999999520e+01 2.355959999999999965e+01
1.039000000000000000e+03 8.056639999999999802e+00 6.127930000000000099e+00 1.574710000000000054e+00 6.146239999999999526e+01 2.277830000000000155e+01
1.040000000000000000e+03 9.228519999999999612e+00 6.274409999999999599e+00 1.354980000000000073e+00 6.206049999999999756e+01 2.108150000000000190e+01
1.041000000000000000e+03 7.531740000000000990e+00 6.225590000000000401e+00 1.135249999999999870e+00 6.489260000000000161e+01 2.021480000000000032e+01
1.042000000000000000e+03 8.544920000000001181e+00 6.323239999999999306e+00 1.452639999999999931e+00 6.119379999999999598e+01 2.248539999999999850e+01
1.043000000000000000e+03 8.923339999999999606e+00 5.725100000000000300e+00 1.660160000000000080e+00 6.483149999999999125e+01 1.885989999999999966e+01
1.044000000000000000e+03 6.884769999999999612e+00 5.932620000000000005e+00 1.599120000000000097e+00 6.395260000000000389e+01 2.163090000000000046e+01
1.045000000000000000e+03 9.130860000000000198e+00 5.224609999999999310e+00 1.184080000000000021e+00 6.405030000000000712e+01 2.041019999999999968e+01
1.046000000000000000e+03 7.897949999999999804e+00 5.285639999999999894e+00 1.562500000000000000e+00 6.087650000000000006e+01 2.437739999999999796e+01
1.047000000000000000e+03 8.911129999999999995e+00 6.506349999999999412e+00 1.330570000000000030e+00 6.351320000000000476e+01 1.973880000000000123e+01
1.048000000000000000e+03 9.729000000000000981e+00 5.102539999999999409e+00 1.062010000000000121e+00 6.643070000000000164e+01 1.767579999999999885e+01
1.049000000000000000e+03 8.508300000000000196e+00 4.760740000000000194e+00 1.794429999999999970e+00 6.522220000000000084e+01 1.971440000000000126e+01
1.050000000000000000e+03 9.301759999999999806e+00 5.749509999999999899e+00 1.904300000000000104e+00 6.652830000000000155e+01 1.651610000000000156e+01
1.051000000000000000e+03 9.472659999999999414e+00 5.627439999999999998e+00 1.818850000000000078e+00 6.446529999999999916e+01 1.861570000000000036e+01
1.052000000000000000e+03 8.007809999999999206e+00 5.395509999999999806e+00 1.367190000000000127e+00 6.590579999999999927e+01 1.932369999999999877e+01
1.053000000000000000e+03 9.240719999999999601e+00 5.139160000000000394e+00 1.647950000000000026e+00 6.668699999999999761e+01 1.728519999999999968e+01
1.054000000000000000e+03 9.765620000000000189e+00 6.054689999999999905e+00 1.159669999999999979e+00 6.572270000000000323e+01 1.729739999999999966e+01
1.055000000000000000e+03 7.360840000000000494e+00 5.163569999999999993e+00 1.330570000000000030e+00 6.549070000000000391e+01 2.065429999999999922e+01
1.056000000000000000e+03 8.215329999999999799e+00 5.615230000000000388e+00 1.928710000000000147e+00 6.390379999999999683e+01 2.033689999999999998e+01
1.057000000000000000e+03 9.484860000000001179e+00 5.322269999999999612e+00 1.574710000000000054e+00 6.469729999999999848e+01 1.892089999999999961e+01
1.058000000000000000e+03 9.460449999999999804e+00 6.286620000000000097e+00 1.208500000000000130e+00 6.353760000000000474e+01 1.950679999999999836e+01
1.059000000000000000e+03 9.155269999999999797e+00 5.554199999999999804e+00 1.721189999999999776e+00 6.246340000000000003e+01 2.110599999999999810e+01
1.060000000000000000e+03 8.972170000000000201e+00 5.627439999999999998e+00 1.538089999999999957e+00 6.550289999999999679e+01 1.835940000000000083e+01
1.061000000000000000e+03 9.594730000000000203e+00 6.518549999999999400e+00 1.904300000000000104e+00 6.475830000000000553e+01 1.722409999999999997e+01
1.062000000000000000e+03 8.105469999999998620e+00 7.263179999999999303e+00 1.940920000000000201e+00 6.367190000000000083e+01 1.901859999999999928e+01
1.063000000000000000e+03 8.630369999999999209e+00 6.628420000000000201e+00 1.916500000000000092e+00 6.190189999999999770e+01 2.092289999999999850e+01
1.064000000000000000e+03 1.107179999999999964e+01 6.066889999999999894e+00 1.135249999999999870e+00 6.446529999999999916e+01 1.726069999999999993e+01
1.065000000000000000e+03 8.581540000000000390e+00 6.359860000000000291e+00 1.611330000000000151e+00 6.311039999999999850e+01 2.033689999999999998e+01
1.066000000000000000e+03 9.887700000000000600e+00 6.176759999999999806e+00 1.123049999999999882e+00 6.508790000000000475e+01 1.772459999999999880e+01
1.067000000000000000e+03 8.117680000000000007e+00 6.140140000000000597e+00 1.562500000000000000e+00 6.445309999999999206e+01 1.972660000000000124e+01
1.068000000000000000e+03 9.899900000000000588e+00 6.530759999999999010e+00 1.550289999999999946e+00 6.546630000000000393e+01 1.655270000000000152e+01
1.069000000000000000e+03 9.753420000000000201e+00 5.700680000000000192e+00 1.342770000000000019e+00 6.501460000000000150e+01 1.818849999999999767e+01
1.070000000000000000e+03 8.447269999999999612e+00 6.408689999999999998e+00 1.342770000000000019e+00 6.420900000000000318e+01 1.959230000000000160e+01
1.071000000000000000e+03 1.113279999999999959e+01 6.164550000000000196e+00 1.782229999999999981e+00 6.331790000000000163e+01 1.760249999999999915e+01
1.072000000000000000e+03 1.113279999999999959e+01 6.677249999999999908e+00 1.782229999999999981e+00 6.553959999999999297e+01 1.486820000000000164e+01
1.073000000000000000e+03 9.521480000000000388e+00 6.738280000000000491e+00 1.953119999999999745e+00 6.533200000000000784e+01 1.645510000000000161e+01
1.074000000000000000e+03 8.740230000000000388e+00 6.604000000000000092e+00 2.050780000000000047e+00 6.309810000000000230e+01 1.950679999999999836e+01
1.075000000000000000e+03 1.022949999999999982e+01 6.677249999999999908e+00 1.782229999999999981e+00 6.386720000000000397e+01 1.744379999999999953e+01
1.076000000000000000e+03 1.009520000000000017e+01 6.311039999999999317e+00 1.574710000000000054e+00 6.396479999999999677e+01 1.805420000000000158e+01
1.077000000000000000e+03 1.047359999999999935e+01 6.335449999999999804e+00 1.745609999999999884e+00 6.440430000000000632e+01 1.704100000000000037e+01
1.078000000000000000e+03 1.060790000000000077e+01 6.665039999999999409e+00 1.757809999999999873e+00 6.488040000000000873e+01 1.608889999999999887e+01
1.079000000000000000e+03 1.062010000000000076e+01 7.495120000000000005e+00 1.831050000000000066e+00 6.409909999999999286e+01 1.595459999999999923e+01
1.080000000000000000e+03 1.127930000000000099e+01 6.298829999999999707e+00 1.513669999999999849e+00 6.530759999999999366e+01 1.560060000000000002e+01
1.081000000000000000e+03 8.349610000000000198e+00 7.568360000000000198e+00 1.538089999999999957e+00 6.667480000000000473e+01 1.586909999999999954e+01
1.082000000000000000e+03 1.029049999999999976e+01 7.141110000000000291e+00 1.599120000000000097e+00 6.440430000000000632e+01 1.656489999999999796e+01
1.083000000000000000e+03 1.092530000000000001e+01 7.446289999999999409e+00 1.757809999999999873e+00 6.328120000000000545e+01 1.658940000000000126e+01
1.084000000000000000e+03 9.094240000000000990e+00 5.847170000000000201e+00 1.574710000000000054e+00 6.575929999999999609e+01 1.772459999999999880e+01
1.085000000000000000e+03 8.789059999999999206e+00 8.142089999999999606e+00 1.489260000000000028e+00 6.363529999999999376e+01 1.794429999999999836e+01
1.086000000000000000e+03 1.092530000000000001e+01 6.835939999999999905e+00 1.904300000000000104e+00 6.470949999999999136e+01 1.562500000000000000e+01
1.087000000000000000e+03 1.169430000000000014e+01 7.141110000000000291e+00 1.171880000000000033e+00 6.092530000000000712e+01 1.906739999999999924e+01
1.088000000000000000e+03 1.231690000000000040e+01 6.677249999999999908e+00 1.171880000000000033e+00 6.345210000000000150e+01 1.638179999999999836e+01
1.089000000000000000e+03 1.218260000000000076e+01 6.933590000000000586e+00 1.538089999999999957e+00 6.406250000000000000e+01 1.528319999999999901e+01
1.090000000000000000e+03 1.115719999999999956e+01 7.604980000000000295e+00 1.306149999999999922e+00 6.434329999999999927e+01 1.558840000000000003e+01
1.091000000000000000e+03 1.234130000000000038e+01 8.374019999999999797e+00 1.733399999999999830e+00 6.420900000000000318e+01 1.334230000000000160e+01
1.092000000000000000e+03 1.014400000000000013e+01 8.007809999999999206e+00 1.440430000000000099e+00 6.401370000000000005e+01 1.639400000000000190e+01
1.093000000000000000e+03 8.825680000000000192e+00 7.934570000000000789e+00 1.562500000000000000e+00 6.485600000000000875e+01 1.682130000000000081e+01
1.094000000000000000e+03 1.093750000000000000e+01 8.129879999999999995e+00 1.550289999999999946e+00 6.466060000000000230e+01 1.472169999999999845e+01
1.095000000000000000e+03 9.094240000000000990e+00 8.898930000000000007e+00 1.403810000000000002e+00 6.682129999999999370e+01 1.378169999999999895e+01
1.096000000000000000e+03 1.157230000000000025e+01 8.386229999999999407e+00 1.184080000000000021e+00 6.495359999999999445e+01 1.390380000000000038e+01
1.097000000000000000e+03 9.643549999999999400e+00 8.044430000000000192e+00 1.049800000000000066e+00 6.424559999999999604e+01 1.701660000000000039e+01
1.098000000000000000e+03 9.790039999999999409e+00 8.691409999999999414e+00 1.318359999999999976e+00 6.484380000000000166e+01 1.535640000000000072e+01
1.099000000000000000e+03 1.263430000000000142e+01 8.337400000000000588e+00 1.232910000000000172e+00 6.496580000000000155e+01 1.282959999999999923e+01
1.100000000000000000e+03 1.091310000000000002e+01 7.983400000000000496e+00 1.599120000000000097e+00 6.331790000000000163e+01 1.618650000000000233e+01
1.101000000000000000e+03 1.265869999999999962e+01 8.459469999999999601e+00 1.623539999999999983e+00 6.418460000000000321e+01 1.307369999999999877e+01
1.102000000000000000e+03 1.251220000000000176e+01 7.824709999999999610e+00 1.501460000000000017e+00 6.484380000000000166e+01 1.331789999999999985e+01
1.103000000000000000e+03 1.207280000000000086e+01 8.801270000000000593e+00 1.281739999999999879e+00 6.441649999999999920e+01 1.342770000000000152e+01
1.104000000000000000e+03 1.185299999999999976e+01 8.386229999999999407e+00 1.159669999999999979e+00 6.497800000000000864e+01 1.362299999999999933e+01
1.105000000000000000e+03 1.124269999999999925e+01 8.422850000000000392e+00 1.342770000000000019e+00 6.486820000000000164e+01 1.412349999999999994e+01
1.106000000000000000e+03 1.287840000000000096e+01 8.532709999999999795e+00 1.171880000000000033e+00 6.389160000000000394e+01 1.352540000000000120e+01
1.107000000000000000e+03 1.207280000000000086e+01 6.689449999999999896e+00 1.098629999999999995e+00 6.535640000000000782e+01 1.478269999999999840e+01
1.108000000000000000e+03 1.152340000000000053e+01 7.971189999999999998e+00 1.147459999999999924e+00 6.713870000000000005e+01 1.221919999999999895e+01
1.109000000000000000e+03 1.204830000000000112e+01 7.897949999999999804e+00 1.318359999999999976e+00 6.450200000000000955e+01 1.423339999999999961e+01
1.110000000000000000e+03 1.148680000000000057e+01 7.177730000000000388e+00 1.013179999999999970e+00 6.732179999999999609e+01 1.300050000000000061e+01
1.111000000000000000e+03 1.336670000000000158e+01 8.142089999999999606e+00 1.062010000000000121e+00 6.370850000000000080e+01 1.372069999999999901e+01
1.112000000000000000e+03 1.284180000000000099e+01 9.680180000000000007e+00 1.037600000000000078e+00 6.197510000000000474e+01 1.446530000000000094e+01
1.113000000000000000e+03 1.193850000000000122e+01 9.033199999999999008e+00 1.599120000000000097e+00 6.489260000000000161e+01 1.253659999999999997e+01
1.114000000000000000e+03 1.248780000000000001e+01 8.007809999999999206e+00 1.342770000000000019e+00 6.605219999999999914e+01 1.210939999999999905e+01
1.115000000000000000e+03 1.154790000000000028e+01 8.386229999999999407e+00 1.721189999999999776e+00 6.556399999999999295e+01 1.278080000000000105e+01
1.116000000000000000e+03 1.103519999999999968e+01 8.715820000000000789e+00 1.428220000000000045e+00 6.580809999999999604e+01 1.301269999999999882e+01
1.117000000000000000e+03 1.109619999999999962e+01 1.002200000000000024e+01 1.843260000000000121e+00 6.523440000000000794e+01 1.180419999999999980e+01
1.118000000000000000e+03 1.237790000000000035e+01 9.411619999999999209e+00 1.281739999999999879e+00 6.374510000000000076e+01 1.318360000000000021e+01
1.119000000000000000e+03 1.223140000000000072e+01 9.521480000000000388e+00 1.330570000000000030e+00 6.427000000000001023e+01 1.264649999999999963e+01
1.120000000000000000e+03 1.245120000000000005e+01 1.014400000000000013e+01 1.684570000000000123e+00 6.337890000000000157e+01 1.234130000000000038e+01
1.121000000000000000e+03 1.185299999999999976e+01 1.071780000000000044e+01 1.672360000000000069e+00 6.265870000000000317e+01 1.309809999999999874e+01
1.122000000000000000e+03 1.302490000000000059e+01 9.655759999999999010e+00 1.708979999999999944e+00 6.301270000000000238e+01 1.259769999999999968e+01
1.123000000000000000e+03 1.237790000000000035e+01 1.163330000000000020e+01 1.904300000000000104e+00 6.397710000000000008e+01 1.010740000000000016e+01
1.124000000000000000e+03 1.080320000000000036e+01 1.073000000000000043e+01 1.940920000000000201e+00 6.291499999999999915e+01 1.361080000000000112e+01
1.125000000000000000e+03 1.008300000000000018e+01 1.195069999999999943e+01 1.770019999999999927e+00 6.453860000000000241e+01 1.165770000000000017e+01
1.126000000000000000e+03 1.206050000000000111e+01 9.558110000000000994e+00 2.075200000000000156e+00 6.131589999999999918e+01 1.499020000000000152e+01
1.127000000000000000e+03 1.188959999999999972e+01 1.043700000000000117e+01 1.892090000000000050e+00 6.328120000000000545e+01 1.250000000000000000e+01
1.128000000000000000e+03 1.075440000000000040e+01 1.187739999999999974e+01 1.623539999999999983e+00 6.270750000000000313e+01 1.303709999999999880e+01
1.129000000000000000e+03 1.153560000000000052e+01 1.263430000000000142e+01 1.916500000000000092e+00 6.409909999999999286e+01 9.814449999999999008e+00
1.130000000000000000e+03 1.206050000000000111e+01 1.173099999999999987e+01 2.136230000000000295e+00 6.505129999999999768e+01 9.020999999999999019e+00
1.131000000000000000e+03 1.304930000000000057e+01 1.289059999999999917e+01 1.892090000000000050e+00 6.217040000000000077e+01 9.997560000000000002e+00
1.132000000000000000e+03 1.491699999999999982e+01 1.198729999999999940e+01 1.794429999999999970e+00 6.126709999999999923e+01 1.003420000000000023e+01
1.133000000000000000e+03 1.280519999999999925e+01 1.297609999999999886e+01 1.550289999999999946e+00 6.286620000000000630e+01 9.802249999999999019e+00
1.134000000000000000e+03 1.322019999999999840e+01 1.293950000000000067e+01 1.794429999999999970e+00 6.215819999999999368e+01 9.887700000000000600e+00
1.135000000000000000e+03 1.219480000000000075e+01 1.239010000000000034e+01 1.525879999999999903e+00 6.169429999999999836e+01 1.219480000000000075e+01
1.136000000000000000e+03 1.137699999999999889e+01 1.529540000000000077e+01 1.708979999999999944e+00 6.098630000000000706e+01 1.063230000000000075e+01
1.137000000000000000e+03 1.257320000000000171e+01 1.402590000000000003e+01 1.757809999999999873e+00 6.011959999999999837e+01 1.152340000000000053e+01
1.138000000000000000e+03 1.320800000000000018e+01 1.335449999999999982e+01 1.953119999999999745e+00 6.096189999999999998e+01 1.052249999999999908e+01
1.139000000000000000e+03 1.312260000000000026e+01 1.440430000000000099e+01 2.197270000000000056e+00 5.957029999999999603e+01 1.070560000000000045e+01
1.140000000000000000e+03 1.254879999999999818e+01 1.303709999999999880e+01 3.100589999999999957e+00 6.103520000000000323e+01 1.027829999999999977e+01
1.141000000000000000e+03 1.333009999999999984e+01 1.320800000000000018e+01 2.832030000000000047e+00 6.059569999999999368e+01 1.003420000000000023e+01
1.142000000000000000e+03 1.138919999999999888e+01 1.259769999999999968e+01 2.722170000000000201e+00 6.223140000000000072e+01 1.105959999999999965e+01
1.143000000000000000e+03 1.425780000000000136e+01 1.231690000000000040e+01 2.404790000000000205e+00 6.153560000000000230e+01 9.484860000000001179e+00
1.144000000000000000e+03 1.262209999999999965e+01 1.220699999999999896e+01 1.708979999999999944e+00 6.386720000000000397e+01 9.594730000000000203e+00
1.145000000000000000e+03 1.271969999999999956e+01 1.538090000000000046e+01 1.477049999999999974e+00 6.140139999999999532e+01 9.020999999999999019e+00
1.146000000000000000e+03 1.108399999999999963e+01 1.479490000000000016e+01 1.916500000000000092e+00 6.153560000000000230e+01 1.066890000000000072e+01
1.147000000000000000e+03 1.369630000000000081e+01 1.337889999999999979e+01 2.319339999999999957e+00 6.235349999999999682e+01 8.251949999999999008e+00
1.148000000000000000e+03 1.210939999999999905e+01 1.591799999999999926e+01 1.306149999999999922e+00 6.019290000000000163e+01 1.047359999999999935e+01
1.149000000000000000e+03 1.265869999999999962e+01 1.568599999999999994e+01 1.220700000000000118e+00 5.869140000000000157e+01 1.174319999999999986e+01
1.150000000000000000e+03 1.330570000000000164e+01 1.506349999999999945e+01 2.343750000000000000e+00 6.051029999999999376e+01 8.776860000000000994e+00
1.151000000000000000e+03 1.270749999999999957e+01 1.643070000000000164e+01 1.879879999999999995e+00 6.063229999999999364e+01 8.349610000000000198e+00
1.152000000000000000e+03 1.511230000000000118e+01 1.612550000000000239e+01 2.136230000000000295e+00 5.676270000000000238e+01 9.863280000000001380e+00
1.153000000000000000e+03 1.231690000000000040e+01 1.512449999999999939e+01 2.490229999999999944e+00 6.064450000000000074e+01 9.423829999999998819e+00
1.154000000000000000e+03 1.428219999999999956e+01 1.619869999999999877e+01 2.246089999999999698e+00 5.970459999999999923e+01 7.568360000000000198e+00
1.155000000000000000e+03 1.395260000000000034e+01 1.676030000000000086e+01 2.172849999999999948e+00 5.889889999999999759e+01 8.215329999999999799e+00
1.156000000000000000e+03 1.376950000000000074e+01 1.506349999999999945e+01 1.635740000000000194e+00 6.070560000000000400e+01 8.825680000000000192e+00
1.157000000000000000e+03 1.217040000000000077e+01 1.674799999999999756e+01 3.063959999999999795e+00 5.751950000000000074e+01 1.049800000000000111e+01
1.158000000000000000e+03 1.190189999999999948e+01 1.630860000000000198e+01 2.648930000000000007e+00 5.921629999999999683e+01 9.924319999999999808e+00
1.159000000000000000e+03 1.474610000000000021e+01 1.721189999999999998e+01 2.575680000000000192e+00 5.742190000000000083e+01 8.044430000000000192e+00
1.160000000000000000e+03 1.426999999999999957e+01 1.762700000000000244e+01 2.148439999999999905e+00 5.957029999999999603e+01 6.384280000000000399e+00
1.161000000000000000e+03 1.596680000000000099e+01 1.505130000000000123e+01 1.953119999999999745e+00 5.928960000000000008e+01 7.739260000000000694e+00
1.162000000000000000e+03 1.475829999999999842e+01 1.695560000000000045e+01 2.172849999999999948e+00 5.823970000000000624e+01 7.873539999999999317e+00
1.163000000000000000e+03 1.464840000000000053e+01 1.633300000000000196e+01 3.198240000000000194e+00 5.861820000000000164e+01 7.202150000000000496e+00
1.164000000000000000e+03 1.253659999999999997e+01 1.732179999999999964e+01 3.076169999999999849e+00 5.947270000000000323e+01 7.592769999999999797e+00
1.165000000000000000e+03 1.518549999999999933e+01 1.931150000000000233e+01 2.233889999999999709e+00 5.646970000000000312e+01 6.799320000000000697e+00
1.166000000000000000e+03 1.269530000000000136e+01 1.885989999999999966e+01 2.038569999999999993e+00 5.915529999999999688e+01 7.250980000000000203e+00
1.167000000000000000e+03 1.397710000000000008e+01 1.629639999999999844e+01 2.148439999999999905e+00 5.947270000000000323e+01 8.105469999999998620e+00
1.168000000000000000e+03 1.376950000000000074e+01 2.010500000000000043e+01 2.221679999999999655e+00 5.832520000000000238e+01 5.578609999999999403e+00
1.169000000000000000e+03 1.219480000000000075e+01 1.894529999999999959e+01 2.294919999999999849e+00 5.852049999999999841e+01 8.044430000000000192e+00
1.170000000000000000e+03 1.617429999999999879e+01 1.956789999999999807e+01 3.039549999999999752e+00 5.352780000000000626e+01 7.690429999999999211e+00
1.171000000000000000e+03 1.397710000000000008e+01 1.995850000000000080e+01 2.795409999999999950e+00 5.700679999999999836e+01 6.262209999999999610e+00
1.172000000000000000e+03 1.455080000000000062e+01 1.986080000000000112e+01 2.978520000000000056e+00 5.676270000000000238e+01 5.847170000000000201e+00
1.173000000000000000e+03 1.461180000000000057e+01 2.037349999999999994e+01 3.942869999999999653e+00 5.483400000000000318e+01 6.237790000000000390e+00
1.174000000000000000e+03 1.444090000000000096e+01 2.092289999999999850e+01 1.940920000000000201e+00 5.570070000000000476e+01 6.994629999999999903e+00
1.175000000000000000e+03 1.494139999999999979e+01 2.233889999999999887e+01 2.490229999999999944e+00 5.462650000000000006e+01 5.603029999999999511e+00
1.176000000000000000e+03 1.157230000000000025e+01 2.156980000000000075e+01 3.002929999999999655e+00 5.499270000000000636e+01 8.862299999999999400e+00
1.177000000000000000e+03 1.336670000000000158e+01 2.010500000000000043e+01 2.343750000000000000e+00 5.732420000000000471e+01 6.860349999999999504e+00
1.178000000000000000e+03 1.363530000000000086e+01 2.093510000000000204e+01 3.027339999999999698e+00 5.535889999999999844e+01 7.043459999999999610e+00
1.179000000000000000e+03 1.270749999999999957e+01 2.259519999999999840e+01 3.027339999999999698e+00 5.384520000000000550e+01 7.824709999999999610e+00
1.180000000000000000e+03 1.400150000000000006e+01 2.264400000000000190e+01 2.917480000000000295e+00 5.404050000000000153e+01 6.396480000000000388e+00
1.181000000000000000e+03 1.263430000000000142e+01 2.253419999999999845e+01 2.368160000000000043e+00 5.568849999999999767e+01 6.774900000000000588e+00
1.182000000000000000e+03 1.519780000000000086e+01 2.241209999999999880e+01 3.393549999999999844e+00 5.367429999999999524e+01 5.322269999999999612e+00
1.183000000000000000e+03 1.358640000000000114e+01 2.326660000000000039e+01 3.649899999999999700e+00 5.373539999999999850e+01 5.761720000000000397e+00
1.184000000000000000e+03 1.394040000000000035e+01 2.479250000000000043e+01 2.941890000000000338e+00 5.278319999999999368e+01 5.541990000000000194e+00
1.185000000000000000e+03 1.398929999999999829e+01 2.271730000000000160e+01 3.625490000000000101e+00 5.353999999999999915e+01 6.127930000000000099e+00
1.186000000000000000e+03 1.448969999999999914e+01 2.481690000000000040e+01 2.880860000000000198e+00 5.351559999999999917e+01 4.296879999999999811e+00
1.187000000000000000e+03 1.406250000000000000e+01 2.790530000000000044e+01 2.221679999999999655e+00 5.068359999999999843e+01 5.126949999999999896e+00
1.188000000000000000e+03 1.362299999999999933e+01 2.683110000000000284e+01 2.673340000000000050e+00 5.146479999999999677e+01 5.407710000000000683e+00
1.189000000000000000e+03 1.336670000000000158e+01 2.807620000000000005e+01 3.295900000000000052e+00 5.014650000000000318e+01 5.114749999999999908e+00
1.190000000000000000e+03 1.269530000000000136e+01 2.923580000000000112e+01 3.918460000000000054e+00 4.760739999999999839e+01 6.542969999999999509e+00
1.191000000000000000e+03 1.248780000000000001e+01 3.129879999999999995e+01 3.051759999999999806e+00 4.899899999999999523e+01 4.162600000000000300e+00
1.192000000000000000e+03 1.400150000000000006e+01 3.135990000000000322e+01 3.747560000000000002e+00 4.775390000000000157e+01 3.137210000000000054e+00
1.193000000000000000e+03 1.417239999999999966e+01 2.816159999999999641e+01 5.029300000000000104e+00 4.820559999999999690e+01 4.431149999999999700e+00
1.194000000000000000e+03 1.580809999999999960e+01 2.984619999999999962e+01 4.479980000000000295e+00 4.671629999999999683e+01 3.149409999999999599e+00
1.195000000000000000e+03 1.518549999999999933e+01 3.273930000000000007e+01 2.966310000000000002e+00 4.663089999999999691e+01 2.478029999999999955e+00
1.196000000000000000e+03 1.396480000000000032e+01 3.190919999999999845e+01 5.249019999999999797e+00 4.415279999999999916e+01 4.724120000000000097e+00
1.197000000000000000e+03 1.435549999999999926e+01 3.481449999999999534e+01 5.187990000000000101e+00 4.288330000000000553e+01 2.758789999999999853e+00
1.198000000000000000e+03 1.396480000000000032e+01 3.382569999999999766e+01 6.640620000000000189e+00 4.182130000000000081e+01 3.747560000000000002e+00
1.199000000000000000e+03 1.522219999999999906e+01 3.768310000000000315e+01 4.931640000000000690e+00 3.988040000000000163e+01 2.282709999999999795e+00
1.200000000000000000e+03 1.442869999999999919e+01 3.784179999999999922e+01 5.749509999999999899e+00 3.925779999999999603e+01 2.722170000000000201e+00
1.201000000000000000e+03 1.320800000000000018e+01 4.233399999999999608e+01 6.005859999999999310e+00 3.671880000000000166e+01 1.733399999999999830e+00
1.202000000000000000e+03 1.351319999999999943e+01 4.100339999999999918e+01 5.895999999999999908e+00 3.742680000000000007e+01 2.160640000000000338e+00
1.203000000000000000e+03 1.495359999999999978e+01 4.196779999999999688e+01 7.141110000000000291e+00 3.356929999999999836e+01 2.368160000000000043e+00
1.204000000000000000e+03 1.547850000000000037e+01 4.466550000000000153e+01 5.883789999999999409e+00 3.186039999999999850e+01 2.111819999999999808e+00
1.205000000000000000e+03 1.320800000000000018e+01 4.357909999999999684e+01 7.910159999999999414e+00 3.348389999999999844e+01 1.818850000000000078e+00
1.206000000000000000e+03 1.342770000000000152e+01 4.168700000000000472e+01 8.874509999999999010e+00 3.306879999999999598e+01 2.941890000000000338e+00
1.207000000000000000e+03 1.495359999999999978e+01 4.554440000000000310e+01 8.691409999999999414e+00 2.995610000000000284e+01 8.544919999999999183e-01
1.208000000000000000e+03 1.054689999999999905e+01 4.840090000000000003e+01 8.349610000000000198e+00 3.117680000000000007e+01 1.525879999999999903e+00
1.209000000000000000e+03 1.126709999999999923e+01 5.023189999999999600e+01 8.666990000000000194e+00 2.871089999999999876e+01 1.123049999999999882e+00
1.210000000000000000e+03 1.193850000000000122e+01 5.026859999999999928e+01 9.533689999999999998e+00 2.695310000000000272e+01 1.306149999999999922e+00
1.211000000000000000e+03 1.107179999999999964e+01 5.578610000000000468e+01 8.630369999999999209e+00 2.337650000000000006e+01 1.135249999999999870e+00
1.212000000000000000e+03 1.036379999999999946e+01 5.964359999999999928e+01 9.326170000000001181e+00 2.023930000000000007e+01 4.272459999999999591e-01
1.213000000000000000e+03 1.058349999999999902e+01 6.124270000000000636e+01 9.252929999999999211e+00 1.829830000000000112e+01 6.225589999999999735e-01
1.214000000000000000e+03 1.057130000000000081e+01 6.254880000000000706e+01 1.256099999999999994e+01 1.412349999999999994e+01 1.953120000000000134e-01
1.215000000000000000e+03 9.399409999999999599e+00 6.022950000000000159e+01 1.411129999999999818e+01 1.595459999999999923e+01 3.051760000000000028e-01
1.216000000000000000e+03 9.277340000000000586e+00 6.397710000000000008e+01 1.489259999999999984e+01 1.165770000000000017e+01 1.953120000000000134e-01
1.217000000000000000e+03 8.666990000000000194e+00 6.571040000000000703e+01 1.446530000000000094e+01 1.091310000000000002e+01 2.441410000000000247e-01
1.218000000000000000e+03 7.128909999999999414e+00 6.931150000000000944e+01 1.426999999999999957e+01 9.155269999999999797e+00 1.342770000000000075e-01
1.219000000000000000e+03 7.495120000000000005e+00 7.219240000000000634e+01 1.296390000000000065e+01 7.226560000000000095e+00 1.220699999999999841e-01
1.220000000000000000e+03 7.116699999999999804e+00 7.065430000000000632e+01 1.491699999999999982e+01 7.092289999999999317e+00 2.197269999999999779e-01
1.221000000000000000e+03 5.419920000000000293e+00 7.351069999999999993e+01 1.422119999999999962e+01 6.762700000000000600e+00 8.544920000000000293e-02
1.222000000000000000e+03 6.054689999999999905e+00 7.242430000000000234e+01 1.726069999999999993e+01 4.248050000000000104e+00 1.220700000000000084e-02
1.223000000000000000e+03 4.248050000000000104e+00 7.279050000000000864e+01 1.718750000000000000e+01 5.688480000000000203e+00 8.544920000000000293e-02
1.224000000000000000e+03 4.663090000000000401e+00 7.347409999999999286e+01 1.770019999999999882e+01 4.113769999999999705e+00 4.882809999999999928e-02
1.225000000000000000e+03 3.625490000000000101e+00 7.982179999999999609e+01 1.348880000000000123e+01 3.027339999999999698e+00 3.662110000000000365e-02
1.226000000000000000e+03 2.661129999999999995e+00 8.135989999999999611e+01 1.369630000000000081e+01 2.258299999999999752e+00 2.441410000000000108e-02
1.227000000000000000e+03 2.868650000000000144e+00 8.127439999999999998e+01 1.381840000000000046e+01 2.014159999999999950e+00 2.441410000000000108e-02
1.228000000000000000e+03 1.953119999999999745e+00 8.369140000000000157e+01 1.256099999999999994e+01 1.708979999999999944e+00 8.544920000000000293e-02
1.229000000000000000e+03 1.196290000000000076e+00 8.245850000000000080e+01 1.567379999999999818e+01 6.713870000000000671e-01 0.000000000000000000e+00
1.230000000000000000e+03 1.770019999999999927e+00 8.178709999999999525e+01 1.586909999999999954e+01 5.615229999999999944e-01 1.220700000000000084e-02
1.231000000000000000e+03 8.056640000000000468e-01 8.416749999999998977e+01 1.464840000000000053e+01 3.784179999999999766e-01 0.000000000000000000e+00
1.232000000000000000e+03 5.737299999999999622e-01 8.142089999999998895e+01 1.781010000000000204e+01 1.953120000000000134e-01 0.000000000000000000e+00
1.233000000000000000e+03 7.568359999999999532e-01 8.251950000000000784e+01 1.668699999999999761e+01 3.662110000000000365e-02 0.000000000000000000e+00
1.234000000000000000e+03 3.417970000000000175e-01 8.314209999999999923e+01 1.647949999999999804e+01 3.662110000000000365e-02 0.000000000000000000e+00
1.235000000000000000e+03 6.103520000000000056e-01 8.457030000000000314e+01 1.481929999999999836e+01 0.000000000000000000e+00 0.000000000000000000e+00
1.236000000000000000e+03 4.394529999999999825e-01 8.251950000000000784e+01 1.704100000000000037e+01 0.000000000000000000e+00 0.000000000000000000e+00
1.237000000000000000e+03 4.394529999999999825e-01 8.371580000000000155e+01 1.584469999999999956e+01 0.000000000000000000e+00 0.000000000000000000e+00
1.238000000000000000e+03 3.540039999999999853e-01 8.514399999999999125e+01 1.450200000000000067e+01 0.000000000000000000e+00 0.000000000000000000e+00
1.239000000000000000e+03 4.150390000000000468e-01 8.505859999999999843e+01 1.452640000000000065e+01 0.000000000000000000e+00 0.000000000000000000e+00
1.240000000000000000e+03 2.929689999999999794e-01 8.404540000000000077e+01 1.566159999999999997e+01 0.000000000000000000e+00 0.000000000000000000e+00
1.241000000000000000e+03 3.784179999999999766e-01 8.405759999999999366e+01 1.556400000000000006e+01 0.000000000000000000e+00 0.000000000000000000e+00
1.242000000000000000e+03 3.906250000000000000e-01 8.417969999999999686e+01 1.542969999999999864e+01 0.000000000000000000e+00 0.000000000000000000e+00
1.243000000000000000e+03 3.295899999999999941e-01 8.310549999999999216e+01 1.656489999999999796e+01 0.000000000000000000e+00 0.000000000000000000e+00
1.244000000000000000e+03 4.272459999999999591e-01 8.284909999999999286e+01 1.672360000000000113e+01 0.000000000000000000e+00 0.000000000000000000e+00
1.245000000000000000e+03 5.126950000000000118e-01 8.438719999999999288e+01 1.510009999999999941e+01 0.000000000000000000e+00 0.000000000000000000e+00
1.246000000000000000e+03 5.004879999999999329e-01 8.615720000000000312e+01 1.334230000000000160e+01 0.000000000000000000e+00 0.000000000000000000e+00
1.247000000000000000e+03 5.737299999999999622e-01 8.570560000000000400e+01 1.372069999999999901e+01 0.000000000000000000e+00 0.000000000000000000e+00
1.248000000000000000e+03 6.103520000000000056e-01 8.636469999999999914e+01 1.302490000000000059e+01 0.000000000000000000e+00 0.000000000000000000e+00
1.249000000000000000e+03 3.540039999999999853e-01 8.743899999999999295e+01 1.220699999999999896e+01 0.000000000000000000e+00 0.000000000000000000e+00
1.250000000000000000e+03 3.295899999999999941e-01 8.621829999999999927e+01 1.345209999999999972e+01 0.000000000000000000e+00 0.000000000000000000e+00
1.251000000000000000e+03 3.906250000000000000e-01 8.111570000000000391e+01 1.849370000000000047e+01 0.000000000000000000e+00 0.000000000000000000e+00
1.252000000000000000e+03 3.662110000000000087e-01 8.474120000000000630e+01 1.489259999999999984e+01 0.000000000000000000e+00 0.000000000000000000e+00
1.253000000000000000e+03 5.126950000000000118e-01 8.172610000000000241e+01 1.776119999999999877e+01 0.000000000000000000e+00 0.000000000000000000e+00
1.254000000000000000e+03 3.662110000000000087e-01 8.538819999999999766e+01 1.424559999999999960e+01 0.000000000000000000e+00 0.000000000000000000e+00
1.255000000000000000e+03 6.225589999999999735e-01 8.693849999999999056e+01 1.243900000000000006e+01 0.000000000000000000e+00 0.000000000000000000e+00
1.256000000000000000e+03 2.197269999999999779e-01 8.353270000000000550e+01 1.624760000000000204e+01 0.000000000000000000e+00 0.000000000000000000e+00
1.257000000000000000e+03 5.371090000000000586e-01 8.452150000000000318e+01 1.494139999999999979e+01 0.000000000000000000e+00 0.000000000000000000e+00
1.258000000000000000e+03 5.126950000000000118e-01 8.223879999999999768e+01 1.724849999999999994e+01 0.000000000000000000e+00 0.000000000000000000e+00
1.259000000000000000e+03 4.760740000000000527e-01 8.365479999999999450e+01 1.586909999999999954e+01 0.000000000000000000e+00 0.000000000000000000e+00
1.260000000000000000e+03 4.638670000000000293e-01 8.364260000000000161e+01 1.589359999999999928e+01 0.000000000000000000e+00 0.000000000000000000e+00
1.261000000000000000e+03 5.249019999999999797e-01 8.492430000000000234e+01 1.455080000000000062e+01 0.000000000000000000e+00 0.000000000000000000e+00
1.262000000000000000e+03 3.784179999999999766e-01 8.491209999999999525e+01 1.470950000000000024e+01 0.000000000000000000e+00 0.000000000000000000e+00
1.263000000000000000e+03 5.004879999999999329e-01 8.629149999999999920e+01 1.320800000000000018e+01 0.000000000000000000e+00 0.000000000000000000e+00
1.264000000000000000e+03 5.249019999999999797e-01 8.321529999999999916e+01 1.625979999999999848e+01 0.000000000000000000e+00 0.000000000000000000e+00
1.265000000000000000e+03 4.882809999999999651e-01 8.372800000000000864e+01 1.578369999999999962e+01 0.000000000000000000e+00 0.000000000000000000e+00
1.266000000000000000e+03 4.028320000000000234e-01 8.338620000000000232e+01 1.621089999999999876e+01 0.000000000000000000e+00 0.000000000000000000e+00
1.267000000000000000e+03 6.225589999999999735e-01 8.576660000000001105e+01 1.361080000000000112e+01 0.000000000000000000e+00 0.000000000000000000e+00
1.268000000000000000e+03 3.906250000000000000e-01 8.494870000000000232e+01 1.466059999999999874e+01 0.000000000000000000e+00 0.000000000000000000e+00
1.269000000000000000e+03 3.540039999999999853e-01 8.695069999999999766e+01 1.269530000000000136e+01 0.000000000000000000e+00 0.000000000000000000e+00
1.270000000000000000e+03 4.760740000000000527e-01 8.555910000000000082e+01 1.396480000000000032e+01 0.000000000000000000e+00 0.000000000000000000e+00
1.271000000000000000e+03 5.493160000000000265e-01 8.295900000000000318e+01 1.649170000000000158e+01 0.000000000000000000e+00 0.000000000000000000e+00
1.272000000000000000e+03 2.807619999999999560e-01 8.437500000000000000e+01 1.534419999999999895e+01 0.000000000000000000e+00 0.000000000000000000e+00
1.273000000000000000e+03 4.394529999999999825e-01 8.426510000000000389e+01 1.529540000000000077e+01 0.000000000000000000e+00 0.000000000000000000e+00
1.274000000000000000e+03 5.493160000000000265e-01 8.741459999999999297e+01 1.203609999999999935e+01 0.000000000000000000e+00 0.000000000000000000e+00
1.275000000000000000e+03 4.882809999999999651e-01 8.415529999999999688e+01 1.535640000000000072e+01 0.000000000000000000e+00 0.000000000000000000e+00
1.276000000000000000e+03 2.807619999999999560e-01 8.472899999999999920e+01 1.499020000000000152e+01 0.000000000000000000e+00 0.000000000000000000e+00
1.277000000000000000e+03 3.662110000000000087e-01 8.850099999999999056e+01 1.113279999999999959e+01 0.000000000000000000e+00 0.000000000000000000e+00
1.278000000000000000e+03 7.080079999999999707e-01 8.461910000000000309e+01 1.467290000000000028e+01 0.000000000000000000e+00 0.000000000000000000e+00
1.279000000000000000e+03 3.906250000000000000e-01 8.559569999999999368e+01 1.401370000000000182e+01 0.000000000000000000e+00 0.000000000000000000e+00
1.280000000000000000e+03 3.662110000000000087e-01 8.350830000000000553e+01 1.612550000000000239e+01 0.000000000000000000e+00 0.000000000000000000e+00
1.281000000000000000e+03 5.615229999999999944e-01 8.193359999999999843e+01 1.750489999999999924e+01 0.000000000000000000e+00 0.000000000000000000e+00
1.282000000000000000e+03 6.713870000000000671e-01 8.516850000000000875e+01 1.416019999999999968e+01 0.000000000000000000e+00 0.000000000000000000e+00
1.283000000000000000e+03 4.638670000000000293e-01 8.526609999999999445e+01 1.426999999999999957e+01 0.000000000000000000e+00 0.000000000000000000e+00
1.284000000000000000e+03 4.760740000000000527e-01 8.823239999999999839e+01 1.129150000000000098e+01 0.000000000000000000e+00 0.000000000000000000e+00
1.285000000000000000e+03 8.178710000000000147e-01 8.721920000000000073e+01 1.196289999999999942e+01 0.000000000000000000e+00 0.000000000000000000e+00
1.286000000000000000e+03 5.126950000000000118e-01 8.760989999999999611e+01 1.187739999999999974e+01 0.000000000000000000e+00 0.000000000000000000e+00
1.287000000000000000e+03 4.028320000000000234e-01 8.538819999999999766e+01 1.420899999999999963e+01 0.000000000000000000e+00 0.000000000000000000e+00
1.288000000000000000e+03 4.150390000000000468e-01 8.631589999999999918e+01 1.326900000000000013e+01 0.000000000000000000e+00 0.000000000000000000e+00
1.289000000000000000e+03 5.126950000000000118e-01 8.704829999999999757e+01 1.243900000000000006e+01 0.000000000000000000e+00 0.000000000000000000e+00
1.290000000000000000e+03 5.249019999999999797e-01 8.914790000000000703e+01 1.032709999999999972e+01 0.000000000000000000e+00 0.000000000000000000e+00
1.291000000000000000e+03 4.882809999999999651e-01 8.612059999999999604e+01 1.339109999999999978e+01 0.000000000000000000e+00 0.000000000000000000e+00
1.292000000000000000e+03 5.493160000000000265e-01 8.757319999999999993e+01 1.187739999999999974e+01 0.000000000000000000e+00 0.000000000000000000e+00
1.293000000000000000e+03 4.882809999999999651e-01 8.717040000000000077e+01 1.234130000000000038e+01 0.000000000000000000e+00 0.000000000000000000e+00
1.294000000000000000e+03 3.784179999999999766e-01 8.768309999999999604e+01 1.193850000000000122e+01 0.000000000000000000e+00 0.000000000000000000e+00
1.295000000000000000e+03 6.591799999999999882e-01 8.676760000000000161e+01 1.257320000000000171e+01 0.000000000000000000e+00 0.000000000000000000e+00
1.296000000000000000e+03 4.394529999999999825e-01 8.717040000000000077e+01 1.239010000000000034e+01 0.000000000000000000e+00 0.000000000000000000e+00
1.297000000000000000e+03 7.568359999999999532e-01 8.543699999999999761e+01 1.380619999999999870e+01 0.000000000000000000e+00 0.000000000000000000e+00
1.298000000000000000e+03 4.394529999999999825e-01 8.950200000000000955e+01 1.005860000000000021e+01 0.000000000000000000e+00 0.000000000000000000e+00
1.299000000000000000e+03 3.906250000000000000e-01 8.714600000000000080e+01 1.246340000000000003e+01 0.000000000000000000e+00 0.000000000000000000e+00
1.300000000000000000e+03 6.469730000000000203e-01 8.714600000000000080e+01 1.220699999999999896e+01 0.000000000000000000e+00 0.000000000000000000e+00
1.301000000000000000e+03 4.516600000000000059e-01 8.564450000000000784e+01 1.390380000000000038e+01 0.000000000000000000e+00 0.000000000000000000e+00
1.302000000000000000e+03 5.859379999999999589e-01 8.741459999999999297e+01 1.199950000000000117e+01 0.000000000000000000e+00 0.000000000000000000e+00
1.303000000000000000e+03 6.347659999999999414e-01 8.715819999999999368e+01 1.220699999999999896e+01 0.000000000000000000e+00 0.000000000000000000e+00
1.304000000000000000e+03 4.394529999999999825e-01 8.695069999999999766e+01 1.260989999999999966e+01 0.000000000000000000e+00 0.000000000000000000e+00
1.305000000000000000e+03 5.493160000000000265e-01 8.522950000000000159e+01 1.422119999999999962e+01 0.000000000000000000e+00 0.000000000000000000e+00
1.306000000000000000e+03 7.080079999999999707e-01 8.687740000000000862e+01 1.241460000000000008e+01 0.000000000000000000e+00 0.000000000000000000e+00
1.307000000000000000e+03 5.126950000000000118e-01 8.837890000000000157e+01 1.110839999999999961e+01 0.000000000000000000e+00 0.000000000000000000e+00
1.308000000000000000e+03 6.835940000000000349e-01 8.813479999999999848e+01 1.118159999999999954e+01 0.000000000000000000e+00 0.000000000000000000e+00
1.309000000000000000e+03 4.760740000000000527e-01 8.936769999999999925e+01 1.015620000000000012e+01 0.000000000000000000e+00 0.000000000000000000e+00
1.310000000000000000e+03 6.835940000000000349e-01 8.740229999999999677e+01 1.191409999999999947e+01 0.000000000000000000e+00 0.000000000000000000e+00
1.311000000000000000e+03 4.028320000000000234e-01 8.598629999999999995e+01 1.361080000000000112e+01 0.000000000000000000e+00 0.000000000000000000e+00
1.312000000000000000e+03 3.051760000000000028e-01 8.714600000000000080e+01 1.254879999999999818e+01 0.000000000000000000e+00 0.000000000000000000e+00
1.313000000000000000e+03 3.417970000000000175e-01 8.703610000000000468e+01 1.262209999999999965e+01 0.000000000000000000e+00 0.000000000000000000e+00
1.314000000000000000e+03 3.784179999999999766e-01 8.841550000000000864e+01 1.120609999999999928e+01 0.000000000000000000e+00 0.000000000000000000e+00
1.315000000000000000e+03 5.615229999999999944e-01 8.935549999999999216e+01 1.008300000000000018e+01 0.000000000000000000e+00 0.000000000000000000e+00
1.316000000000000000e+03 3.906250000000000000e-01 8.907469999999999288e+01 1.053469999999999906e+01 0.000000000000000000e+00 0.000000000000000000e+00
1.317000000000000000e+03 6.103520000000000056e-01 8.768309999999999604e+01 1.170650000000000013e+01 0.000000000000000000e+00 0.000000000000000000e+00
1.318000000000000000e+03 7.324220000000000175e-01 9.072270000000000323e+01 8.544920000000001181e+00 0.000000000000000000e+00 0.000000000000000000e+00
1.319000000000000000e+03 5.615229999999999944e-01 9.007569999999999766e+01 9.362790000000000390e+00 0.000000000000000000e+00 0.000000000000000000e+00
1.320000000000000000e+03 4.638670000000000293e-01 8.808589999999999520e+01 1.145020000000000060e+01 0.000000000000000000e+00 0.000000000000000000e+00
1.321000000000000000e+03 5.249019999999999797e-01 8.796389999999999532e+01 1.151120000000000054e+01 0.000000000000000000e+00 0.000000000000000000e+00
1.322000000000000000e+03 6.469730000000000203e-01 8.668209999999999127e+01 1.267089999999999961e+01 0.000000000000000000e+00 0.000000000000000000e+00
1.323000000000000000e+03 4.272459999999999591e-01 8.878170000000000073e+01 1.079100000000000037e+01 0.000000000000000000e+00 0.000000000000000000e+00
1.324000000000000000e+03 3.784179999999999766e-01 8.850099999999999056e+01 1.112059999999999960e+01 0.000000000000000000e+00 0.000000000000000000e+00
1.325000000000000000e+03 7.568359999999999532e-01 8.784180000000000632e+01 1.140140000000000065e+01 0.000000000000000000e+00 0.000000000000000000e+00
1.326000000000000000e+03 4.760740000000000527e-01 9.193120000000000402e+01 7.592769999999999797e+00 0.000000000000000000e+00 0.000000000000000000e+00
1.327000000000000000e+03 7.934569999999999679e-01 9.010010000000001185e+01 9.106450000000000600e+00 0.000000000000000000e+00 0.000000000000000000e+00
1.328000000000000000e+03 6.469730000000000203e-01 8.978270000000000550e+01 9.570309999999999206e+00 0.000000000000000000e+00 0.000000000000000000e+00
1.329000000000000000e+03 5.859379999999999589e-01 8.775629999999999598e+01 1.165770000000000017e+01 0.000000000000000000e+00 0.000000000000000000e+00
1.330000000000000000e+03 7.080079999999999707e-01 8.763429999999999609e+01 1.165770000000000017e+01 0.000000000000000000e+00 0.000000000000000000e+00
1.331000000000000000e+03 3.417970000000000175e-01 8.986820000000000164e+01 9.790039999999999409e+00 0.000000000000000000e+00 0.000000000000000000e+00
1.332000000000000000e+03 5.859379999999999589e-01 8.807370000000000232e+01 1.134030000000000094e+01 0.000000000000000000e+00 0.000000000000000000e+00
1.333000000000000000e+03 5.004879999999999329e-01 8.812259999999999138e+01 1.137699999999999889e+01 0.000000000000000000e+00 0.000000000000000000e+00
1.334000000000000000e+03 3.540039999999999853e-01 8.812259999999999138e+01 1.152340000000000053e+01 0.000000000000000000e+00 0.000000000000000000e+00
1.335000000000000000e+03 5.615229999999999944e-01 8.701170000000000471e+01 1.242680000000000007e+01 0.000000000000000000e+00 0.000000000000000000e+00
1.336000000000000000e+03 6.225589999999999735e-01 8.981929999999999836e+01 9.558110000000000994e+00 0.000000000000000000e+00 0.000000000000000000e+00
1.337000000000000000e+03 4.516600000000000059e-01 9.099120000000000630e+01 8.557130000000000791e+00 0.000000000000000000e+00 0.000000000000000000e+00
1.338000000000000000e+03 5.859379999999999589e-01 8.995359999999999445e+01 9.460449999999999804e+00 0.000000000000000000e+00 0.000000000000000000e+00
1.339000000000000000e+03 3.784179999999999766e-01 9.283449999999999136e+01 6.787110000000000198e+00 0.000000000000000000e+00 0.000000000000000000e+00
1.340000000000000000e+03 5.859379999999999589e-01 9.118650000000000944e+01 8.227539999999999409e+00 0.000000000000000000e+00 0.000000000000000000e+00
1.341000000000000000e+03 5.004879999999999329e-01 9.113769999999999527e+01 8.361819999999999808e+00 0.000000000000000000e+00 0.000000000000000000e+00
1.342000000000000000e+03 5.493160000000000265e-01 9.050289999999999679e+01 8.947750000000000981e+00 0.000000000000000000e+00 0.000000000000000000e+00
1.343000000000000000e+03 3.662110000000000087e-01 8.992919999999999447e+01 9.704589999999999606e+00 0.000000000000000000e+00 0.000000000000000000e+00
1.344000000000000000e+03 7.446289999999999853e-01 8.937990000000000634e+01 9.875490000000000990e+00 0.000000000000000000e+00 0.000000000000000000e+00
1.345000000000000000e+03 4.150390000000000468e-01 8.945309999999999206e+01 1.013180000000000014e+01 0.000000000000000000e+00 0.000000000000000000e+00
1.346000000000000000e+03 5.126950000000000118e-01 8.917239999999999611e+01 1.031489999999999974e+01 0.000000000000000000e+00 0.000000000000000000e+00
1.347000000000000000e+03 4.882809999999999651e-01 8.914790000000000703e+01 1.036379999999999946e+01 0.000000000000000000e+00 0.000000000000000000e+00
1.348000000000000000e+03 5.249019999999999797e-01 8.927000000000001023e+01 1.020509999999999984e+01 0.000000000000000000e+00 0.000000000000000000e+00
1.349000000000000000e+03 4.150390000000000468e-01 8.920900000000000318e+01 1.037600000000000122e+01 0.000000000000000000e+00 0.000000000000000000e+00
1.350000000000000000e+03 5.249019999999999797e-01 9.089359999999999218e+01 8.581540000000000390e+00 0.000000000000000000e+00 0.000000000000000000e+00
1.351000000000000000e+03 6.347659999999999414e-01 8.878170000000000073e+01 1.058349999999999902e+01 0.000000000000000000e+00 0.000000000000000000e+00
1.352000000000000000e+03 5.493160000000000265e-01 9.047849999999999682e+01 8.972170000000000201e+00 0.000000000000000000e+00 0.000000000000000000e+00
1.353000000000000000e+03 3.784179999999999766e-01 8.990479999999999450e+01 9.716800000000000992e+00 0.000000000000000000e+00 0.000000000000000000e+00
1.354000000000000000e+03 6.469730000000000203e-01 8.946529999999999916e+01 9.887700000000000600e+00 0.000000000000000000e+00 0.000000000000000000e+00
1.355000000000000000e+03 5.493160000000000265e-01 9.096680000000000632e+01 8.483889999999998821e+00 0.000000000000000000e+00 0.000000000000000000e+00
1.356000000000000000e+03 4.760740000000000527e-01 8.966060000000000230e+01 9.863280000000001380e+00 0.000000000000000000e+00 0.000000000000000000e+00
1.357000000000000000e+03 5.126950000000000118e-01 8.941649999999999920e+01 1.007080000000000020e+01 0.000000000000000000e+00 0.000000000000000000e+00
1.358000000000000000e+03 3.540039999999999853e-01 9.018549999999999045e+01 9.460449999999999804e+00 0.000000000000000000e+00 0.000000000000000000e+00
1.359000000000000000e+03 5.615229999999999944e-01 8.856199999999999761e+01 1.087650000000000006e+01 0.000000000000000000e+00 0.000000000000000000e+00
1.360000000000000000e+03 5.859379999999999589e-01 9.031980000000000075e+01 9.094240000000000990e+00 0.000000000000000000e+00 0.000000000000000000e+00
1.361000000000000000e+03 9.277340000000000586e-01 8.939209999999999923e+01 9.680180000000000007e+00 0.000000000000000000e+00 0.000000000000000000e+00
1.362000000000000000e+03 7.080079999999999707e-01 8.942870000000000630e+01 9.863280000000001380e+00 0.000000000000000000e+00 0.000000000000000000e+00
1.363000000000000000e+03 4.028320000000000234e-01 9.014889999999999759e+01 9.448240000000000194e+00 0.000000000000000000e+00 0.000000000000000000e+00
1.364000000000000000e+03 5.859379999999999589e-01 9.127199999999999136e+01 8.142089999999999606e+00 0.000000000000000000e+00 0.000000000000000000e+00
1.365000000000000000e+03 4.150390000000000468e-01 9.096680000000000632e+01 8.618159999999999599e+00 0.000000000000000000e+00 0.000000000000000000e+00
1.366000000000000000e+03 5.737299999999999622e-01 9.144290000000000873e+01 7.983400000000000496e+00 0.000000000000000000e+00 0.000000000000000000e+00
1.367000000000000000e+03 6.835940000000000349e-01 8.966060000000000230e+01 9.655759999999999010e+00 0.000000000000000000e+00 0.000000000000000000e+00
1.368000000000000000e+03 4.882809999999999651e-01 9.046630000000000393e+01 9.045410000000000394e+00 0.000000000000000000e+00 0.000000000000000000e+00
1.369000000000000000e+03 6.225589999999999735e-01 8.925780000000000314e+01 1.011960000000000015e+01 0.000000000000000000e+00 0.000000000000000000e+00
1.370000000000000000e+03 4.394529999999999825e-01 9.141850000000000875e+01 8.142089999999999606e+00 0.000000000000000000e+00 0.000000000000000000e+00
1.371000000000000000e+03 7.812500000000000000e-01 9.052729999999999677e+01 8.691409999999999414e+00 0.000000000000000000e+00 0.000000000000000000e+00
1.372000000000000000e+03 5.493160000000000265e-01 9.001460000000000150e+01 9.436040000000000205e+00 0.000000000000000000e+00 0.000000000000000000e+00
1.373000000000000000e+03 4.150390000000000468e-01 9.152830000000000155e+01 8.056639999999999802e+00 0.000000000000000000e+00 0.000000000000000000e+00
1.374000000000000000e+03 4.272459999999999591e-01 9.289549999999999841e+01 6.677249999999999908e+00 0.000000000000000000e+00 0.000000000000000000e+00
1.375000000000000000e+03 5.004879999999999329e-01 9.226069999999999993e+01 7.238769999999999705e+00 0.000000000000000000e+00 0.000000000000000000e+00
1.376000000000000000e+03 4.638670000000000293e-01 9.152830000000000155e+01 8.007809999999999206e+00 0.000000000000000000e+00 0.000000000000000000e+00
1.377000000000000000e+03 4.638670000000000293e-01 9.111329999999999529e+01 8.422850000000000392e+00 0.000000000000000000e+00 0.000000000000000000e+00
1.378000000000000000e+03 5.981450000000000378e-01 9.282229999999999848e+01 6.579590000000000494e+00 0.000000000000000000e+00 0.000000000000000000e+00
1.379000000000000000e+03 4.638670000000000293e-01 9.345700000000000784e+01 6.079099999999999504e+00 0.000000000000000000e+00 0.000000000000000000e+00
1.380000000000000000e+03 6.225589999999999735e-01 9.116209999999999525e+01 8.215329999999999799e+00 0.000000000000000000e+00 0.000000000000000000e+00
1.381000000000000000e+03 4.516600000000000059e-01 9.199219999999999686e+01 7.556150000000000588e+00 0.000000000000000000e+00 0.000000000000000000e+00
1.382000000000000000e+03 5.981450000000000378e-01 9.235839999999998895e+01 7.043459999999999610e+00 0.000000000000000000e+00 0.000000000000000000e+00
1.383000000000000000e+03 6.103520000000000056e-01 9.000240000000000862e+01 9.387209999999999610e+00 0.000000000000000000e+00 0.000000000000000000e+00
1.384000000000000000e+03 9.277340000000000586e-01 9.228520000000000323e+01 6.787110000000000198e+00 0.000000000000000000e+00 0.000000000000000000e+00
1.385000000000000000e+03 5.126950000000000118e-01 9.062500000000000000e+01 8.862299999999999400e+00 0.000000000000000000e+00 0.000000000000000000e+00
1.386000000000000000e+03 6.225589999999999735e-01 9.035640000000000782e+01 9.020999999999999019e+00 0.000000000000000000e+00 0.000000000000000000e+00
1.387000000000000000e+03 6.103520000000000056e-01 9.105219999999999914e+01 8.337400000000000588e+00 0.000000000000000000e+00 0.000000000000000000e+00
1.388000000000000000e+03 5.737299999999999622e-01 8.920900000000000318e+01 1.021729999999999983e+01 0.000000000000000000e+00 0.000000000000000000e+00
1.389000000000000000e+03 5.615229999999999944e-01 8.992919999999999447e+01 9.509280000000000399e+00 0.000000000000000000e+00 0.000000000000000000e+00
1.390000000000000000e+03 6.469730000000000203e-01 9.073489999999999611e+01 8.618159999999999599e+00 0.000000000000000000e+00 0.000000000000000000e+00
1.391000000000000000e+03 6.225589999999999735e-01 9.224850000000000705e+01 7.128909999999999414e+00 0.000000000000000000e+00 0.000000000000000000e+00
1.392000000000000000e+03 6.958010000000000028e-01 9.339600000000000080e+01 5.908199999999999896e+00 0.000000000000000000e+00 0.000000000000000000e+00
1.393000000000000000e+03 6.225589999999999735e-01 9.313960000000000150e+01 6.237790000000000390e+00 0.000000000000000000e+00 0.000000000000000000e+00
1.394000000000000000e+03 4.638670000000000293e-01 9.320069999999999766e+01 6.335449999999999804e+00 0.000000000000000000e+00 0.000000000000000000e+00
1.395000000000000000e+03 7.324220000000000175e-01 9.194339999999999691e+01 7.324219999999999509e+00 0.000000000000000000e+00 0.000000000000000000e+00
1.396000000000000000e+03 5.737299999999999622e-01 9.213870000000000005e+01 7.287599999999999412e+00 0.000000000000000000e+00 0.000000000000000000e+00
1.397000000000000000e+03 5.859379999999999589e-01 9.184569999999999368e+01 7.568360000000000198e+00 0.000000000000000000e+00 0.000000000000000000e+00
1.398000000000000000e+03 5.004879999999999329e-01 9.193120000000000402e+01 7.568360000000000198e+00 0.000000000000000000e+00 0.000000000000000000e+00
1.399000000000000000e+03 4.638670000000000293e-01 9.239500000000001023e+01 7.141110000000000291e+00 0.000000000000000000e+00 0.000000000000000000e+00
1.400000000000000000e+03 6.469730000000000203e-01 9.296880000000000166e+01 6.384280000000000399e+00 0.000000000000000000e+00 0.000000000000000000e+00
1.401000000000000000e+03 6.713870000000000671e-01 9.136959999999999127e+01 7.958980000000000388e+00 0.000000000000000000e+00 0.000000000000000000e+00
1.402000000000000000e+03 4.272459999999999591e-01 9.205320000000000391e+01 7.519530000000000491e+00 0.000000000000000000e+00 0.000000000000000000e+00
1.403000000000000000e+03 5.981450000000000378e-01 9.289549999999999841e+01 6.506349999999999412e+00 0.000000000000000000e+00 0.000000000000000000e+00
1.404000000000000000e+03 6.835940000000000349e-01 9.189450000000000784e+01 7.421879999999999811e+00 0.000000000000000000e+00 0.000000000000000000e+00
1.405000000000000000e+03 4.882809999999999651e-01 9.283449999999999136e+01 6.677249999999999908e+00 0.000000000000000000e+00 0.000000000000000000e+00
1.406000000000000000e+03 6.958010000000000028e-01 9.207760000000000389e+01 7.226560000000000095e+00 0.000000000000000000e+00 0.000000000000000000e+00
1.407000000000000000e+03 5.004879999999999329e-01 9.134520000000000550e+01 8.154300000000000992e+00 0.000000000000000000e+00 0.000000000000000000e+00
1.408000000000000000e+03 3.784179999999999766e-01 9.244379999999999598e+01 7.177730000000000388e+00 0.000000000000000000e+00 0.000000000000000000e+00
1.409000000000000000e+03 7.324220000000000175e-01 9.060060000000000002e+01 8.666990000000000194e+00 0.000000000000000000e+00 0.000000000000000000e+00
1.410000000000000000e+03 5.859379999999999589e-01 9.238280000000000314e+01 7.031250000000000000e+00 0.000000000000000000e+00 0.000000000000000000e+00
1.411000000000000000e+03 4.882809999999999651e-01 9.294429999999999836e+01 6.567379999999999995e+00 0.000000000000000000e+00 0.000000000000000000e+00
1.412000000000000000e+03 5.493160000000000265e-01 9.149169999999999447e+01 7.958980000000000388e+00 0.000000000000000000e+00 0.000000000000000000e+00
1.413000000000000000e+03 6.713870000000000671e-01 9.243160000000000309e+01 6.896969999999999601e+00 0.000000000000000000e+00 0.000000000000000000e+00
1.414000000000000000e+03 6.103520000000000056e-01 9.241939999999999600e+01 6.970210000000000683e+00 0.000000000000000000e+00 0.000000000000000000e+00
1.415000000000000000e+03 8.422850000000000614e-01 9.306640000000000157e+01 6.091310000000000002e+00 0.000000000000000000e+00 0.000000000000000000e+00
1.416000000000000000e+03 6.103520000000000056e-01 9.361570000000000391e+01 5.773930000000000007e+00 0.000000000000000000e+00 0.000000000000000000e+00
1.417000000000000000e+03 5.371090000000000586e-01 9.224850000000000705e+01 7.214360000000000106e+00 0.000000000000000000e+00 0.000000000000000000e+00
1.418000000000000000e+03 5.004879999999999329e-01 9.149169999999999447e+01 8.007809999999999206e+00 0.000000000000000000e+00 0.000000000000000000e+00
1.419000000000000000e+03 7.934569999999999679e-01 9.219969999999999288e+01 7.006840000000000401e+00 0.000000000000000000e+00 0.000000000000000000e+00
1.420000000000000000e+03 5.615229999999999944e-01 9.099120000000000630e+01 8.447269999999999612e+00 0.000000000000000000e+00 0.000000000000000000e+00
1.421000000000000000e+03 4.150390000000000468e-01 9.224850000000000705e+01 7.336429999999999119e+00 0.000000000000000000e+00 0.000000000000000000e+00
1.422000000000000000e+03 5.371090000000000586e-01 9.422610000000000241e+01 5.236819999999999808e+00 0.000000000000000000e+00 0.000000000000000000e+00
1.423000000000000000e+03 5.981450000000000378e-01 9.215090000000000714e+01 7.250980000000000203e+00 0.000000000000000000e+00 0.000000000000000000e+00
1.424000000000000000e+03 4.028320000000000234e-01 9.250490000000000634e+01 7.092289999999999317e+00 0.000000000000000000e+00 0.000000000000000000e+00
1.425000000000000000e+03 6.835940000000000349e-01 9.305419999999999447e+01 6.262209999999999610e+00 0.000000000000000000e+00 0.000000000000000000e+00
1.426000000000000000e+03 5.859379999999999589e-01 9.313960000000000150e+01 6.274409999999999599e+00 0.000000000000000000e+00 0.000000000000000000e+00
1.427000000000000000e+03 6.958010000000000028e-01 9.387210000000000321e+01 5.432129999999999903e+00 0.000000000000000000e+00 0.000000000000000000e+00
1.428000000000000000e+03 5.615229999999999944e-01 9.410399999999999920e+01 5.334470000000000489e+00 0.000000000000000000e+00 0.000000000000000000e+00
1.429000000000000000e+03 5.737299999999999622e-01 9.194339999999999691e+01 7.482909999999999506e+00 0.000000000000000000e+00 0.000000000000000000e+00
1.430000000000000000e+03 7.202150000000000496e-01 9.323730000000000473e+01 6.042480000000000295e+00 0.000000000000000000e+00 0.000000000000000000e+00
1.431000000000000000e+03 7.690430000000000321e-01 9.349370000000000402e+01 5.737300000000000288e+00 0.000000000000000000e+00 0.000000000000000000e+00
1.432000000000000000e+03 5.004879999999999329e-01 9.399410000000000309e+01 5.505370000000000097e+00 0.000000000000000000e+00 0.000000000000000000e+00
1.433000000000000000e+03 6.225589999999999735e-01 9.522709999999999297e+01 4.150390000000000690e+00 0.000000000000000000e+00 0.000000000000000000e+00
1.434000000000000000e+03 6.591799999999999882e-01 9.207760000000000389e+01 7.263179999999999303e+00 0.000000000000000000e+00 0.000000000000000000e+00
1.435000000000000000e+03 7.568359999999999532e-01 9.364010000000000389e+01 5.603029999999999511e+00 0.000000000000000000e+00 0.000000000000000000e+00
1.436000000000000000e+03 4.882809999999999651e-01 9.500730000000000075e+01 4.504389999999999894e+00 0.000000000000000000e+00 0.000000000000000000e+00
1.437000000000000000e+03 5.004879999999999329e-01 9.400629999999999598e+01 5.493159999999999599e+00 0.000000000000000000e+00 0.000000000000000000e+00
1.438000000000000000e+03 7.446289999999999853e-01 9.312740000000000862e+01 6.127930000000000099e+00 0.000000000000000000e+00 0.000000000000000000e+00
1.439000000000000000e+03 4.516600000000000059e-01 9.351810000000000400e+01 6.030269999999999797e+00 0.000000000000000000e+00 0.000000000000000000e+00
1.440000000000000000e+03 4.638670000000000293e-01 9.368899999999999295e+01 5.847170000000000201e+00 0.000000000000000000e+00 0.000000000000000000e+00
1.441000000000000000e+03 7.324220000000000175e-01 9.355469999999999686e+01 5.712890000000000690e+00 0.000000000000000000e+00 0.000000000000000000e+00
1.442000000000000000e+03 3.784179999999999766e-01 9.385989999999999611e+01 5.761720000000000397e+00 0.000000000000000000e+00 0.000000000000000000e+00
1.443000000000000000e+03 5.859379999999999589e-01 9.422610000000000241e+01 5.187990000000000101e+00 0.000000000000000000e+00 0.000000000000000000e+00
1.444000000000000000e+03 4.272459999999999591e-01 9.465330000000000155e+01 4.919430000000000192e+00 0.000000000000000000e+00 0.000000000000000000e+00
1.445000000000000000e+03 5.493160000000000265e-01 9.436039999999999850e+01 5.090329999999999799e+00 0.000000000000000000e+00 0.000000000000000000e+00
1.446000000000000000e+03 7.446289999999999853e-01 9.506839999999999691e+01 4.187009999999999899e+00 0.000000000000000000e+00 0.000000000000000000e+00
1.447000000000000000e+03 8.422850000000000614e-01 9.479980000000000473e+01 4.357910000000000394e+00 0.000000000000000000e+00 0.000000000000000000e+00
1.448000000000000000e+03 3.906250000000000000e-01 9.449459999999999127e+01 5.114749999999999908e+00 0.000000000000000000e+00 0.000000000000000000e+00
1.449000000000000000e+03 5.371090000000000586e-01 9.454350000000000875e+01 4.919430000000000192e+00 0.000000000000000000e+00 0.000000000000000000e+00
1.450000000000000000e+03 5.371090000000000586e-01 9.423829999999999529e+01 5.224609999999999310e+00 0.000000000000000000e+00 0.000000000000000000e+00
1.451000000000000000e+03 4.760740000000000527e-01 9.362789999999999679e+01 5.895999999999999908e+00 0.000000000000000000e+00 0.000000000000000000e+00
1.452000000000000000e+03 7.202150000000000496e-01 9.472660000000000480e+01 4.553220000000000489e+00 0.000000000000000000e+00 0.000000000000000000e+00
1.453000000000000000e+03 6.713870000000000671e-01 9.318849999999999056e+01 6.140140000000000597e+00 0.000000000000000000e+00 0.000000000000000000e+00
1.454000000000000000e+03 5.859379999999999589e-01 9.486079999999999757e+01 4.553220000000000489e+00 0.000000000000000000e+00 0.000000000000000000e+00
1.455000000000000000e+03 7.324220000000000175e-01 9.431150000000000944e+01 4.956050000000000288e+00 0.000000000000000000e+00 0.000000000000000000e+00
1.456000000000000000e+03 9.033200000000000118e-01 9.445799999999999841e+01 4.638670000000000293e+00 0.000000000000000000e+00 0.000000000000000000e+00
1.457000000000000000e+03 5.737299999999999622e-01 9.385989999999999611e+01 5.566410000000000302e+00 0.000000000000000000e+00 0.000000000000000000e+00
1.458000000000000000e+03 4.760740000000000527e-01 9.289549999999999841e+01 6.628420000000000201e+00 0.000000000000000000e+00 0.000000000000000000e+00
1.459000000000000000e+03 7.812500000000000000e-01 9.473879999999999768e+01 4.479980000000000295e+00 0.000000000000000000e+00 0.000000000000000000e+00
1.460000000000000000e+03 6.958010000000000028e-01 9.304200000000000159e+01 6.262209999999999610e+00 0.000000000000000000e+00 0.000000000000000000e+00
1.461000000000000000e+03 4.882809999999999651e-01 9.490970000000000084e+01 4.602050000000000196e+00 0.000000000000000000e+00 0.000000000000000000e+00
1.462000000000000000e+03 6.225589999999999735e-01 9.451899999999999125e+01 4.858400000000000496e+00 0.000000000000000000e+00 0.000000000000000000e+00
1.463000000000000000e+03 4.760740000000000527e-01 9.495850000000000080e+01 4.565430000000000099e+00 0.000000000000000000e+00 0.000000000000000000e+00
1.464000000000000000e+03 7.934569999999999679e-01 9.489750000000000796e+01 4.309079999999999799e+00 0.000000000000000000e+00 0.000000000000000000e+00
1.465000000000000000e+03 6.713870000000000671e-01 9.511719999999999686e+01 4.211430000000000007e+00 0.000000000000000000e+00 0.000000000000000000e+00
1.466000000000000000e+03 4.272459999999999591e-01 9.450679999999999836e+01 5.065920000000000201e+00 0.000000000000000000e+00 0.000000000000000000e+00
1.467000000000000000e+03 8.300780000000000936e-01 9.470210000000000150e+01 4.467769999999999797e+00 0.000000000000000000e+00 0.000000000000000000e+00
1.468000000000000000e+03 5.981450000000000378e-01 9.475099999999999056e+01 4.650879999999999903e+00 0.000000000000000000e+00 0.000000000000000000e+00
1.469000000000000000e+03 5.737299999999999622e-01 9.528810000000000002e+01 4.138180000000000192e+00 0.000000000000000000e+00 0.000000000000000000e+00
1.470000000000000000e+03 5.371090000000000586e-01 9.439699999999999136e+01 5.065920000000000201e+00 0.000000000000000000e+00 0.000000000000000000e+00
1.471000000000000000e+03 5.004879999999999329e-01 9.504390000000000782e+01 4.455569999999999808e+00 0.000000000000000000e+00 0.000000000000000000e+00
1.472000000000000000e+03 4.394529999999999825e-01 9.422610000000000241e+01 5.334470000000000489e+00 0.000000000000000000e+00 0.000000000000000000e+00
1.473000000000000000e+03 5.981450000000000378e-01 9.465330000000000155e+01 4.748539999999999317e+00 0.000000000000000000e+00 0.000000000000000000e+00
1.474000000000000000e+03 5.859379999999999589e-01 9.528810000000000002e+01 4.125980000000000203e+00 0.000000000000000000e+00 0.000000000000000000e+00
1.475000000000000000e+03 7.568359999999999532e-01 9.490970000000000084e+01 4.333499999999999908e+00 0.000000000000000000e+00 0.000000000000000000e+00
1.476000000000000000e+03 5.737299999999999622e-01 9.377439999999999998e+01 5.651860000000000106e+00 0.000000000000000000e+00 0.000000000000000000e+00
1.477000000000000000e+03 7.080079999999999707e-01 9.454350000000000875e+01 4.748539999999999317e+00 0.000000000000000000e+00 0.000000000000000000e+00
1.478000000000000000e+03 6.835940000000000349e-01 9.444580000000000553e+01 4.870610000000000106e+00 0.000000000000000000e+00 0.000000000000000000e+00
1.479000000000000000e+03 9.155269999999999797e-01 9.305419999999999447e+01 6.030269999999999797e+00 0.000000000000000000e+00 0.000000000000000000e+00
1.480000000000000000e+03 5.371090000000000586e-01 9.495850000000000080e+01 4.504389999999999894e+00 0.000000000000000000e+00 0.000000000000000000e+00
1.481000000000000000e+03 4.882809999999999651e-01 9.500730000000000075e+01 4.504389999999999894e+00 0.000000000000000000e+00 0.000000000000000000e+00
1.482000000000000000e+03 4.760740000000000527e-01 9.523930000000000007e+01 4.284670000000000201e+00 0.000000000000000000e+00 0.000000000000000000e+00
1.483000000000000000e+03 6.225589999999999735e-01 9.484860000000000468e+01 4.528810000000000002e+00 0.000000000000000000e+00 0.000000000000000000e+00
1.484000000000000000e+03 6.713870000000000671e-01 9.506839999999999691e+01 4.260250000000000092e+00 0.000000000000000000e+00 0.000000000000000000e+00
1.485000000000000000e+03 7.324220000000000175e-01 9.401859999999999218e+01 5.249019999999999797e+00 0.000000000000000000e+00 0.000000000000000000e+00
1.486000000000000000e+03 6.103520000000000056e-01 9.465330000000000155e+01 4.736329999999999707e+00 0.000000000000000000e+00 0.000000000000000000e+00
1.487000000000000000e+03 5.371090000000000586e-01 9.569089999999999918e+01 3.771970000000000045e+00 0.000000000000000000e+00 0.000000000000000000e+00
1.488000000000000000e+03 5.981450000000000378e-01 9.508060000000000400e+01 4.321289999999999409e+00 0.000000000000000000e+00 0.000000000000000000e+00
1.489000000000000000e+03 1.037600000000000078e+00 9.489750000000000796e+01 4.064939999999999998e+00 0.000000000000000000e+00 0.000000000000000000e+00
1.490000000000000000e+03 6.835940000000000349e-01 9.564209999999999923e+01 3.674319999999999808e+00 0.000000000000000000e+00 0.000000000000000000e+00
1.491000000000000000e+03 7.690430000000000321e-01 9.493410000000000082e+01 4.296879999999999811e+00 0.000000000000000000e+00 0.000000000000000000e+00
1.492000000000000000e+03 6.713870000000000671e-01 9.396970000000000312e+01 5.358890000000000597e+00 0.000000000000000000e+00 0.000000000000000000e+00
1.493000000000000000e+03 8.056640000000000468e-01 9.565430000000000632e+01 3.540039999999999853e+00 0.000000000000000000e+00 0.000000000000000000e+00
1.494000000000000000e+03 7.202150000000000496e-01 9.515380000000000393e+01 4.125980000000000203e+00 0.000000000000000000e+00 0.000000000000000000e+00
1.495000000000000000e+03 5.981450000000000378e-01 9.489750000000000796e+01 4.504389999999999894e+00 0.000000000000000000e+00 0.000000000000000000e+00
1.496000000000000000e+03 6.225589999999999735e-01 9.548339999999998895e+01 3.894039999999999946e+00 0.000000000000000000e+00 0.000000000000000000e+00
1.497000000000000000e+03 7.324220000000000175e-01 9.564209999999999923e+01 3.625490000000000101e+00 0.000000000000000000e+00 0.000000000000000000e+00
1.498000000000000000e+03 7.202150000000000496e-01 9.536129999999999995e+01 3.918460000000000054e+00 0.000000000000000000e+00 0.000000000000000000e+00
1.499000000000000000e+03 7.568359999999999532e-01 9.523930000000000007e+01 4.003910000000000302e+00 0.000000000000000000e+00 0.000000000000000000e+00
1.500000000000000000e+03 7.080079999999999707e-01 9.606929999999999836e+01 3.222660000000000302e+00 0.000000000000000000e+00 0.000000000000000000e+00
